# Supplementary material for: Transcriptome profiling of Brassica napus stem sections in relation to differences in lignin content
Source: BMC Genomics. 2018 Apr 16;19:255. doi: 10.1186/s12864-018-4645-6 (PMC5903004; doi:10.1186/s12864-018-4645-6)
Supplement: Supplementary file 1 — Table S1A. Differential expression of DH1 vs DH4 less than point 5 (microarray). (XLSX 360 kb) [file 12864_2018_4645_MOESM1_ESM.xlsx]

## Sheet: Query1
Reporter ID	ratio1_2	intensity1	intensity2	l2ratio1_2	Contig	AT ID	Gene name	GO term
BN10050	0.485428	294.04	605.734	-1.04267	gi|10050|At3g45640_Contig1	At3g45640.1	68416.m04929 mitogen-activated protein kinase, putative / MAPK, putative (MPK3) identical to mitogen-activated protein kinase homolog (AtMPK3)[Arabidopsis thaliana] SWISS-PROT:Q39023; PMID:12119167	GO:0008372,GO:0006950,GO:0016301,GO:0005515,GO:0004707,GO:0006979,GO:0000169,GO:0007165
BN10052	0.459091	751.435	1636.79	-1.12315	gi|10052|At1g26850_Contig4	At1g26850.2	68414.m03274 dehydration-responsive family protein similar to early-responsive to dehydration stress ERD3 protein [Arabidopsis thaliana] GI:15320410; contains Pfam profile PF03141: Putative methyltransferase	GO:0005554,GO:0000004,GO:0012505
BN10053	0.352181	164.184	466.192	-1.50561	gi|10053|At1g26850_Contig3	At1g26850.2	68414.m03274 dehydration-responsive family protein similar to early-responsive to dehydration stress ERD3 protein [Arabidopsis thaliana] GI:15320410; contains Pfam profile PF03141: Putative methyltransferase	GO:0005554,GO:0000004,GO:0012505
BN10085	0.221017	275.387	1246	-2.17777	gi|10085|At1g09640_Contig5	At1g09640.1	68414.m01081 elongation factor 1B-gamma, putative / eEF-1B gamma, putative Similar to elongation factor 1-gamma (gb|EF1G_XENLA). ESTs gb|T20564,gb|T45940,gb|T04527 come from this gene	GO:0005853,GO:0003746,GO:0006414
BN10109	0.382491	363.42	950.141	-1.3865	gi|10109|At4g27960_Contig3	At4g27960.2	68417.m04012 ubiquitin-conjugating enzyme E2-17 kDa 9 (UBC9) E2; identical to gi:297883, SP:P35132; identical to cDNA UBC9 for ubiquitin conjugating enzyme homolog GI:297883	GO:0006511,GO:0004840,GO:0012505
BN10113	0.451039	579.558	1284.94	-1.14868	gi|10113|At4g27960_Contig2	At4g27960.2	68417.m04012 ubiquitin-conjugating enzyme E2-17 kDa 9 (UBC9) E2; identical to gi:297883, SP:P35132; identical to cDNA UBC9 for ubiquitin conjugating enzyme homolog GI:297883	GO:0006511,GO:0004840,GO:0012505
BN10124	0.454263	383.454	844.124	-1.1384	gi|10124|At5g20520_Contig1	At5g20520.1	68418.m02438 expressed protein	GO:0016787,GO:0006508,GO:0012505,GO:0004287,GO:0006725
BN10132	0.133463	1019.13	7636.03	-2.90548	gi|10132|At4g16690_Contig3	At4g16690.1	68417.m02520 esterase/lipase/thioesterase family protein similar to ethylene-induced esterase [Citrus sinensis] GI:14279437, polyneuridine aldehyde esterase [Rauvolfia serpentina] GI:6651393, SP|Q40708 PIR7A protein {Oryza sativa}; contains Interpro entry	GO:0006629,GO:0003824,GO:0008372
BN10154	0.410904	1197.11	2913.36	-1.28313	gi|10154|At1g29910_Contig5	At1g29910.1	68414.m03655 chlorophyll A-B binding protein 2, chloroplast / LHCII type I CAB-2 / CAB-140 (CAB2A) identical to SP|P04778 Chlorophyll A-B binding protein 2, chloroplast precursor (LHCII type I CAB-2) (CAB-140) (LHCP) {Arabidopsis thaliana}	GO:0030076,GO:0009765,GO:0016168,GO:0009507,GO:0015979
BN10211	0.457344	318.329	696.039	-1.12865	gi|10211|At4g13615_Contig1	At4g13615.1	68417.m02119 four F5 protein-related / 4F5 protein-related contains weak hit to Pfam profile PF04419: 4F5 protein family; contains non-consensus AT-AC splice sites at intron 1	GO:0005554,GO:0000004,GO:0008372
BN10214	0.460449	133.044	288.944	-1.11889	gi|10214|At5g67250_Contig2	At5g67250.1	68418.m08477 SKP1 interacting partner 2 (SKIP2) identical to SKP1 interacting partner 2 GI:10716949 from [Arabidopsis thaliana]	GO:0006499,GO:0004842
BN10224	0.460663	237.871	516.367	-1.11822	gi|10224|At2g37170_Contig1	At2g37170.1	68415.m04560 plasma membrane intrinsic protein 2B (PIP2B) / aquaporin PIP2.2 (PIP2.2) identical to SP|P43287 Plasma membrane intrinsic protein 2B {Arabidopsis thaliana}	GO:0016020,GO:0006810,GO:0015250,GO:0005886,GO:0006833
BN10228	0.367273	284.476	774.562	-1.44507	gi|10228|At2g37170_Contig9	At2g37170.1	68415.m04560 plasma membrane intrinsic protein 2B (PIP2B) / aquaporin PIP2.2 (PIP2.2) identical to SP|P43287 Plasma membrane intrinsic protein 2B {Arabidopsis thaliana}	GO:0016020,GO:0006810,GO:0015250,GO:0005886,GO:0006833
BN10239	0.418584	2345.84	5604.23	-1.25641	gi|10239|At5g19760_Contig3	At5g19760.1	68418.m02349 dicarboxylate/tricarboxylate carrier (DTC) identical to dicarboxylate/tricarboxylate carrier [Arabidopsis thaliana] GI:19913113	GO:0015302,GO:0005743,GO:0006839,GO:0005488,GO:0006810
BN10242	0.405538	358.249	883.391	-1.30209	gi|10242|At2g22250_ES5484F	At2g22250.2	68415.m02642 aminotransferase class I and II family protein similar to aspartate aminotransferase from Bacillus stearothermophilus SP|Q59228, Thermus aquaticus SP|O33822; contains Pfam profile PF00155 aminotransferase, classes I and II	GO:0006530,GO:0009507,GO:0004400,GO:0008483,GO:0009072,GO:0019465,GO:0004069,GO:0009058,GO:0003824,GO:0004838,GO:0000105,GO:0019554,GO:0009236,GO:0006519
BN10255	0.356465	1748.93	4906.32	-1.48817	gi|10255|At2g23840_Contig1	At2g23840.1	68415.m02848 HNH endonuclease domain-containing protein contains Pfam profile PF01844: HNH endonuclease	GO:0003676,GO:0005739,GO:0000004,GO:0004519
BN10272	0.431203	300.334	696.502	-1.21356	gi|10272|At2g24790_Contig1	At2g24790.1	68415.m02964 zinc finger (B-box type) family protein	GO:0012505,GO:0005622,GO:0008270,GO:0003700,GO:0006355
BN10277	0.381869	692.691	1813.95	-1.38885	gi|10277|At3g08730_Contig3	At3g08730.1	68416.m01015 serine/threonine protein kinase (PK1) (PK6) identical to serine/threonine-protein kinase AtPK1/AtPK6 (ribosomal-protein S6 kinase ATPK6) [Arabidopsis thaliana] SWISS-PROT:P42818	GO:0009651,GO:0004674,GO:0009409,GO:0004672,GO:0005739,GO:0016301
BN10325	0.499842	453.454	907.195	-1.00046	gi|10325|At1g55320_Contig2	At1g55320.1	68414.m06319 acyl-activating enzyme 18 (AAE18) nearly identical to acyl-activating enzyme 18 [Arabidopsis thaliana] GI:29893268; similar to acetyl-CoA synthetase [SP|P27095] from Methanothrix soehngenii; contains Pfam AMP-binding enzyme domain PF00501l; i	GO:0008152,GO:0016874,GO:0003824,GO:0008372
BN10326	0.405886	906.651	2233.76	-1.30085	gi|10326|At1g27710_Contig3	At1g27710.1	68414.m03387 glycine-rich protein	GO:0007186,GO:0016021,GO:0004937,GO:0012505
BN10327	0.380026	348.108	916.011	-1.39583	gi|10327|At2g44060_Contig1	At2g44060.2	68415.m05478 late embryogenesis abundant family protein / LEA family protein similar to ethylene-responsive late embryogenesis-like protein [Lycopersicon esculentum] GI:1684830; contains Pfam profile PF03168: Late embryogenesis abundant protein	GO:0008372,GO:0009793,GO:0005554,GO:0009269
BN10331	0.494353	159.587	322.82	-1.01639	gi|10331|At2g16460_Contig1	At2g16460.1	68415.m01885 expressed protein	GO:0005554,GO:0000004,GO:0005739
BN10343	0.425799	196.738	462.044	-1.23175	gi|10343|At2g13360_Contig4	At2g13360.2	68415.m01475 serine-glyoxylate aminotransferase-related similar to serine-glyoxylate aminotransferase (GI:21535798)[Methylobacterium dichloromethanicum; contains TIGRFAM TIGR01364: phosphoserine aminotransferase; contains Pfam PF00266: aminotransferase, c	GO:0008453,GO:0005777,GO:0009853
BN10348	0.275879	161.199	584.311	-1.85789	gi|10348|At2g18040_Contig3	At2g18040.1	68415.m02097 peptidyl-prolyl cis-trans isomerase (PIN1) / cyclophilin / rotamase identical to Chain A, Solution Structure Of Pin1at From Arabidopsis Thaliana GI:22218833; contains Pfam profile PF00639: PPIC-type PPIASE domain	GO:0003755,GO:0000074,GO:0008372
BN10371	0.283484	126.398	445.874	-1.81866	gi|10371|At1g11840_Contig2	At1g11840.2	68414.m01362 lactoylglutathione lyase, putative / glyoxalase I, putative highly similar to putative lactoylglutathione lyase SP:Q39366 from [Brassica oleracea]	GO:0009072,GO:0004462,GO:0008372,GO:0003868,GO:0005975
BN10377	0.399093	156.757	392.783	-1.3252	gi|10377|At3g03570_VA606R	At3g03570.1	68416.m00360 expressed protein similar to hypothetical protein GB:CAB38918 [Arabidopsis thaliana]	GO:0005554,GO:0000004,GO:0008372
BN10384	0.48046	217.452	452.591	-1.05751	gi|10384|At5g25560_Contig1	At5g25560.1	68418.m03041 zinc finger (C3HC4-type RING finger) family protein contains Pfam domain PF00097: Zinc finger, C3HC4 type (RING finger)	GO:0008372,GO:0005515,GO:0008270,GO:0003677,GO:0006355
BN10385	0.487189	204.369	419.486	-1.03745	gi|10385|At5g25560_Contig2	At5g25560.1	68418.m03041 zinc finger (C3HC4-type RING finger) family protein contains Pfam domain PF00097: Zinc finger, C3HC4 type (RING finger)	GO:0008372,GO:0005515,GO:0008270,GO:0003677,GO:0006355
BN10425	0.453286	452.664	998.628	-1.14151	gi|10425|At1g14510_Contig1	At1g14510.1	68414.m01720 PHD finger family protein contains Pfam domain, PF00628: PHD-finger	GO:0006355,GO:0003677,GO:0008372
BN10456	0.483019	966.976	2001.94	-1.04985	gi|10456|At4g34860_Contig2	At4g34860.1	68417.m04945 beta-fructofuranosidase, putative / invertase, putative / saccharase, putative / beta-fructosidase, putative similar to neutral invertase [Daucus carota] GI:4200165; contains Pfam profile PF04853: Plant neutral invertase	GO:0008372,GO:0004564,GO:0019575
BN10468	0.299119	107.39	359.021	-1.74121	gi|10468|At1g61240_Contig2	At1g61240.2	68414.m06901 expressed protein contains Pfam profile PF05212: Protein of unknown function (DUF707)	GO:0005554,GO:0000004,GO:0008372
BN10500	0.283437	2215.66	7817.11	-1.8189	gi|10500|At1g21720_Contig2	At1g21720.1	68414.m02719 20S proteasome beta subunit C1 (PBC1) (PRCT) almost identical to GB:AAC32069 from [Arabidopsis thaliana], EST gb|T76747 comes from this gene; identical to cDNA proteasome subunit prct GI:2511567	GO:0005839,GO:0008233,GO:0004175,GO:0006511
BN10501	0.488421	688.728	1410.11	-1.0338	gi|10501|At1g21720_Contig3	At1g21720.1	68414.m02719 20S proteasome beta subunit C1 (PBC1) (PRCT) almost identical to GB:AAC32069 from [Arabidopsis thaliana], EST gb|T76747 comes from this gene; identical to cDNA proteasome subunit prct GI:2511567	GO:0005839,GO:0008233,GO:0004175,GO:0006511
BN10502	0.490803	622.991	1269.33	-1.02678	gi|10502|At1g21720_Contig4	At1g21720.1	68414.m02719 20S proteasome beta subunit C1 (PBC1) (PRCT) almost identical to GB:AAC32069 from [Arabidopsis thaliana], EST gb|T76747 comes from this gene; identical to cDNA proteasome subunit prct GI:2511567	GO:0005839,GO:0008233,GO:0004175,GO:0006511
BN10540	0.374037	1200.65	3209.98	-1.41875	gi|10540|At5g27540_Contig1	At5g27540.1	68418.m03297 GTP-binding protein-related low similarity to Mig-2-like GTPase Mtl [Drosophila melanogaster] GI:7271872; contains Pfam profile PF00036: EF hand	GO:0007264,GO:0005509,GO:0005525,GO:0003925,GO:0005524,GO:0008372
BN10542	0.227126	374.118	1647.18	-2.13843	gi|10542|At2g36300_Contig1	At2g36300.1	68415.m04455 integral membrane Yip1 family protein contains Pfam domain, PF04893: Yip1 domain	GO:0005554,GO:0000004,GO:0009507
BN10544	0.424434	776.031	1828.39	-1.23639	gi|10544|At4g32470_Contig2	At4g32470.1	68417.m04622 ubiquinol-cytochrome C reductase complex 14 kDa protein, putative similar to SP|P48502 Ubiquinol-cytochrome C reductase complex 14 kDa protein (EC 1.10.2.2) (CR14) {Solanum tuberosum}; contains Pfam profile PF02271: Ubiquinol-cytochrome C red	GO:0006118,GO:0008121,GO:0005739,GO:0006122
BN10553	0.371824	147.331	396.239	-1.42731	gi|10553|At4g30780_VA550R	At4g30780.1	68417.m04361 expressed protein hypothetical protein F27D4.1 - Arabidopsis thaliana,PID:g4115371	GO:0005554,GO:0000004,GO:0008372
BN10557	0.481104	140.03	291.06	-1.05558	gi|10557|At4g34870_Contig2	At4g34870.1	68417.m04946 peptidyl-prolyl cis-trans isomerase / cyclophilin (CYP1) / rotamase identical to cyclophilin (CYP1) gi|992643|gb|AAA75512; similar to peptidyl-prolyl cis-trans isomerase, PPIase (cyclophilin, cyclosporin A-binding protein) [Catharanthus roseu	GO:0005829,GO:0007165,GO:0003755,GO:0006457
BN10559	0.427289	250.836	587.04	-1.22671	gi|10559|At4g34870_Contig1	At4g34870.1	68417.m04946 peptidyl-prolyl cis-trans isomerase / cyclophilin (CYP1) / rotamase identical to cyclophilin (CYP1) gi|992643|gb|AAA75512; similar to peptidyl-prolyl cis-trans isomerase, PPIase (cyclophilin, cyclosporin A-binding protein) [Catharanthus roseu	GO:0005829,GO:0007165,GO:0003755,GO:0006457
BN10583	0.303641	186.35	613.718	-1.71956	gi|10583|At1g23900_Contig2	At1g23900.2	68414.m03016 gamma-adaptin, putative similar to SP|O43747 Adapter-related protein complex 1 gamma 1 subunit (Gamma-adaptin) (Clathrin assembly protein complex 1 gamma-1 large chain) {Homo sapiens}; contains Pfam profiles PF01602: Adaptin N terminal region	GO:0030276,GO:0005739
BN10594	0.427974	2511.66	5868.72	-1.2244	gi|10594|At2g17720_Contig2	At2g17720.1	68415.m02053 oxidoreductase, 2OG-Fe(II) oxygenase family protein similar to prolyl 4-hydroxylase, alpha subunit, from Gallus gallus [GI:212530], Rattus norvegicus [GI:474940], Mus musculus [SP|Q60715]; contains PF03171 2OG-Fe(II) oxygenase superfamily dom	GO:0016706,GO:0005739,GO:0018401
BN10635	0.231954	267.8	1154.54	-2.10809	gi|10635|At3g17020_Contig2	At3g17020.1	68416.m02173 universal stress protein (USP) family protein similar to early nodulin ENOD18 [Vicia faba] GI:11602747; contains Pfam profile PF00582: universal stress protein family	GO:0006950,GO:0005554,GO:0008372
BN10675	0.495415	930.191	1877.6	-1.01329	gi|10675|At1g75030_ESS674R	At1g75030.1	68414.m08715 pathogenesis-related thaumatin family protein identical to thaumatin-like protein [Arabidopsis thaliana] GI:2435406; contains Pfam profile: PF00314 Thaumatin family	GO:0012505,GO:0005554,GO:0042828
BN10769	0.466025	166.425	357.116	-1.10152	gi|10769|At5g37780_ILS422F	At5g37780.1	68418.m04549 calmodulin-1/4 (CAM1) identical to calmodulin 4 [Arabidopsis thaliana] GI:16223, SP|P25854 Calmodulin-1/4 {Arabidopsis thaliana}	GO:0005513,GO:0009612,GO:0005509,GO:0009288
BN10830	0.203197	620.073	3051.58	-2.29905	gi|10830|At5g22880_Contig2	At5g22880.1	68418.m02676 histone H2B, putative strong similarity to histone H2B-3 Lycopersicon esculentum GI:3021485, H2B Gossypium hirsutum SP|O22582; contains Pfam profile PF00125 Core histone H2A/H2B/H3/H4	GO:0007001,GO:0003677,GO:0006334,GO:0000786,GO:0005634
BN10851	0.320441	227.992	711.495	-1.64187	gi|10851|At1g17290_Contig2	At1g17290.1	68414.m02107 alanine aminotransferase, putative similar to alanine aminotransferase from Panicum miliaceum [SP|P34106], GB:AAC62456 GI:3694807 from [Zea mays], GI:4730884 from Oryza sativa	GO:0009072,GO:0008372,GO:0016847,GO:0019481,GO:0006519,GO:0019272,GO:0004838,GO:0008483,GO:0004021,GO:0019642,GO:0009058
BN10858	0.400677	148.426	370.438	-1.31949	gi|10858|At3g60750_Contig2	At3g60750.1	68416.m06796 transketolase, putative strong similarity to transketolase 1 [Capsicum annuum] GI:3559814; contains Pfam profiles PF02779: Transketolase, pyridine binding domain, PF02780: Transketolase, C-terminal domain, PF00456: Transketolase, thiamine dip	GO:0004802,GO:0016491,GO:0000004,GO:0009507
BN10860	0.405997	109.79	270.421	-1.30046	gi|10860|At3g60750_Contig1	At3g60750.1	68416.m06796 transketolase, putative strong similarity to transketolase 1 [Capsicum annuum] GI:3559814; contains Pfam profiles PF02779: Transketolase, pyridine binding domain, PF02780: Transketolase, C-terminal domain, PF00456: Transketolase, thiamine dip	GO:0004802,GO:0016491,GO:0000004,GO:0009507
BN10905	0.259785	164.046	631.468	-1.94461	gi|10905|At1g04430_Contig1	At1g04430.1	68414.m00434 dehydration-responsive protein-related similar to early-responsive to dehydration stress ERD3 protein [Arabidopsis thaliana] GI:15320410; contains Pfam profile PF03141: Putative methyltransferase	GO:0005554,GO:0000004,GO:0012505
BN10965	0.0713576	228.786	3206.19	-3.80879	gi|10965|At2g34250_Contig2	At2g34250.1	68415.m04190 protein transport protein sec61, putative similar to PfSec61 [Plasmodium falciparum] GI:3057044; contains Pfam profile PF00344: eubacterial secY protein	GO:0009306,GO:0016020,GO:0005739,GO:0015450
BN11016	0.216216	978.919	4527.5	-2.20945	gi|11016|At5g53300_Contig3	At5g53300.2	68418.m06625 ubiquitin-conjugating enzyme 10 (UBC10) E2; identical to gi:297877, SP:P35133	GO:0006511,GO:0004840
BN11027	0.461742	205.77	445.638	-1.11484	gi|11027|At1g26670_VA116R	At1g26670.1	68414.m03249 vesical transport v-SNARE 12 (VTI12) / vesicle soluble NSF attachment protein receptor VTI1b (VTI1B) receptor VTI1b identical to SP|Q9SEL5 Vesicle transport v-SNARE 12 (AtVTI12) (Vesicle transport v-SNARE protein VTI1b) (Vesicle soluble NSF a	GO:0006891,GO:0004872,GO:0005802,GO:0000149,GO:0005770,GO:0006944
BN11046	0.15061	250.879	1665.75	-2.73111	gi|11046|At3g44310_Contig1	At3g44310.2	68416.m04759 nitrilase 1 (NIT1) identical to SP|P32961 Nitrilase 1 (EC 3.5.5.1) {Arabidopsis thaliana}	GO:0008372,GO:0000257,GO:0009684
BN11047	0.471912	476.527	1009.78	-1.08341	gi|11047|At3g44310_Contig2	At3g44300.1	68416.m04757 nitrilase 2 (NIT2) identical to SP|P32962 Nitrilase 2 (EC 3.5.5.1) {Arabidopsis thaliana}	GO:0008372,GO:0000257,GO:0009684
BN11084	0.375519	406.657	1082.92	-1.41304	gi|11084|At2g35230_ESS1747R	At2g35230.2	68415.m04322 VQ motif-containing protein contains PF05678: VQ motif	GO:0005554,GO:0000004,GO:0008372
BN11088	0.462921	200.925	434.037	-1.11116	gi|11088|At4g32940_Contig1	At4g32940.1	68417.m04687 vacuolar processing enzyme gamma / gamma-VPE nearly identical to SP|Q39119 Vacuolar processing enzyme, gamma-isozyme precursor (EC 3.4.22.-) (Gamma-VPE) {Arabidopsis thaliana}	GO:0004197,GO:0012505,GO:0001509,GO:0006508
BN11090	0.21704	942.769	4343.75	-2.20396	gi|11090|At1g56110_Contig2	At1g56110.1	68414.m06443 nucleolar protein Nop56, putative similar to XNop56 protein [Xenopus laevis] GI:14799394; contains Pfam profile PF01798: Putative snoRNA binding domain	GO:0003677,GO:0000004,GO:0008372
BN11110	0.357496	212.803	595.26	-1.484	gi|11110|At1g07920_Contig6	At1g07920.1	68414.m00861 elongation factor 1-alpha / EF-1-alpha identical to GB:CAA34456 from [Arabidopsis thaliana] (Plant Mol. Biol. 14 (1), 107-110 (1990))	GO:0006414,GO:0003746,GO:0005737,GO:0001514,GO:0005516
BN11285	0.119485	879.256	7358.74	-3.0651	gi|11285|At5g59310_Contig3	At5g59310.1	68418.m07432 lipid transfer protein 4 (LTP4) identical to lipid transfer protein 4 from Arabidopsis thaliana [gi:8571923]; contains Pfam protease inhibitor/seed storage/LTP family domain PF00234	GO:0006869,GO:0005319,GO:0012505
BN11292	0.411949	608.119	1476.2	-1.27946	gi|11292|At4g32020_Contig2	At4g32020.1	68417.m04558 expressed protein NuLL	GO:0005554,GO:0000004,GO:0009507
BN11313	0.123144	101.435	823.709	-3.02158	gi|11313|At2g47400_Contig4	At2g47400.1	68415.m05916 CP12 domain-containing protein contains Pfam profile: PF02672 CP12 domain	GO:0005554,GO:0000004,GO:0009507
BN11360	0.484645	115.819	238.977	-1.045	gi|11360|At3g01390_Contig2	At3g01390.2	68416.m00062 vacuolar ATP synthase subunit G 1 (VATG1) / V-ATPase G subunit 1 (VAG1) / vacuolar proton pump G subunit 1 (VMA10) identical to SWISS-PROT:O82628 vacuolar ATP synthase subunit G 1 (V-ATPase G subunit 1, Vacuolar proton pump G subunit 1) [Arab	GO:0015991,GO:0046933,GO:0000325,GO:0016469
BN11396	0.336178	361.011	1073.87	-1.5727	gi|11396|At4g20420_Contig4	At4g20420.1	68417.m02980 tapetum-specific protein-related similar to SaTAP 35 [Sinapis alba] GI:408108	GO:0005554,GO:0000004,GO:0012505
BN11597	0.490953	423.078	861.748	-1.02634	gi|11597|At1g06650_Contig1	At1g06650.2	68414.m00705 2-oxoglutarate-dependent dioxygenase, putative similar to 2A6 (GI:599622) and tomato ethylene synthesis regulatory protein E8 (SP|P10967); contains Pfam profile: PF00671 Iron/Ascorbate oxidoreductase family	GO:0016706,GO:0009692
BN11598	0.290282	4947.69	17044.4	-1.78447	gi|11598|At1g06650_Contig3	At1g06650.2	68414.m00705 2-oxoglutarate-dependent dioxygenase, putative similar to 2A6 (GI:599622) and tomato ethylene synthesis regulatory protein E8 (SP|P10967); contains Pfam profile: PF00671 Iron/Ascorbate oxidoreductase family	GO:0016706,GO:0009692
BN11737	0.421343	150.419	356.999	-1.24693	gi|11737|At3g49870_Contig1	At3g49870.1	68416.m05452 ADP-ribosylation factor, putative similar to ADP-ribosylation factor-like protein 1 (SP:P40616) [Homo sapiens]; ARF3 ADP-RIBOSYLATION FACTOR,GP:453191 Arabidopsis thaliana; contains domain PF00025: ADP-ribosylation factor family	GO:0007264,GO:0003926,GO:0005525,GO:0003925,GO:0005524,GO:0012505
BN11740	0.307088	1133.81	3692.13	-1.70327	gi|11740|At3g20050_Contig1	At3g20050.1	68416.m02536 T-complex protein 1 alpha subunit / TCP-1-alpha / chaperonin (CCT1) identical to SWISS-PROT:P28769- T-complex protein 1, alpha subunit (TCP-1-alpha) [Arabidopsis thaliana]	GO:0003754,GO:0000004,GO:0008372
BN11740	0.364767	651	1784.7	-1.45495	gi|11740|At3g20050_Contig1	At3g20050.1	68416.m02536 T-complex protein 1 alpha subunit / TCP-1-alpha / chaperonin (CCT1) identical to SWISS-PROT:P28769- T-complex protein 1, alpha subunit (TCP-1-alpha) [Arabidopsis thaliana]	GO:0003754,GO:0000004,GO:0008372
BN11743	0.46792	177.994	380.394	-1.09567	gi|11743|At1g10840_Contig2	At1g10840.1	68414.m01246 eukaryotic translation initiation factor 3 subunit 3 / eIF-3 gamma / eIF3h (TIF3H1) identical to SP|Q9C5Z2 Eukaryotic translation initiation factor 3 subunit 3 (eIF-3 gamma) (eIF3 p38 subunit) (eIF3h) {Arabidopsis thaliana}; contains Pfam pro	GO:0005852,GO:0003743,GO:0006413
BN11744	0.471876	1211.15	2566.67	-1.08352	gi|11744|At5g17700_Contig1	At5g17700.1	68418.m02074 MATE efflux family protein similar to ripening regulated protein DDTFR18 [Lycopersicon esculentum] GI:12231296; contains Pfam profile PF01554: Uncharacterized membrane protein family	GO:0016020,GO:0006855,GO:0015297,GO:0005215,GO:0015238
BN11807	0.370642	3840.33	10361.3	-1.4319	gi|11807|At5g40370_Contig1	At5g40370.1	68418.m04897 glutaredoxin, putative similar to glutaredoxin [Ricinus communis] SWISS-PROT:P55143	GO:0012505,GO:0005524,GO:0008794,GO:0005489,GO:0006118,GO:0030508
BN11807	0.361155	3649.44	10104.9	-1.46931	gi|11807|At5g40370_Contig1	At5g40370.1	68418.m04897 glutaredoxin, putative similar to glutaredoxin [Ricinus communis] SWISS-PROT:P55143	GO:0012505,GO:0005524,GO:0008794,GO:0005489,GO:0006118,GO:0030508
BN11816	0.259058	203.308	784.796	-1.94865	gi|11816|At2g29550_EL2597F	At2g29550.1	68415.m03589 tubulin beta-7 chain (TUB7) identical to GB:M84704 SP|P29515 Tubulin beta-7 chain {Arabidopsis thaliana}	Not annotated
BN11816	0.254983	189.126	741.72	-1.97153	gi|11816|At2g29550_EL2597F	At2g29550.1	68415.m03589 tubulin beta-7 chain (TUB7) identical to GB:M84704 SP|P29515 Tubulin beta-7 chain {Arabidopsis thaliana}	Not annotated
BN11818	0.275969	218.034	790.066	-1.85742	gi|11818|At5g12350_EL2821R	At5g12350.1	68418.m01453 zinc finger protein, putative / regulator of chromosome condensation (RCC1) family protein similar to zinc finger protein [Arabidopsis thaliana] gi|15811367|gb|AAL08940	GO:0015467,GO:0006813,GO:0008536,GO:0003682,GO:0008270,GO:0016020
BN11818	0.253515	211.127	832.798	-1.97986	gi|11818|At5g12350_EL2821R	At5g12350.1	68418.m01453 zinc finger protein, putative / regulator of chromosome condensation (RCC1) family protein similar to zinc finger protein [Arabidopsis thaliana] gi|15811367|gb|AAL08940	GO:0015467,GO:0006813,GO:0008536,GO:0003682,GO:0008270,GO:0016020
BN11845	0.46646	106.407	228.116	-1.10017	gi|11845|At1g42970_Contig2	At1g42970.1	68414.m04947 glyceraldehyde-3-phosphate dehydrogenase B, chloroplast (GAPB) / NADP-dependent glyceraldehydephosphate dehydrogenase subunit B identical to SP|P25857 Glyceraldehyde 3-phosphate dehydrogenase B, chloroplast precursor (EC 1.2.1.13) (NADP-depen	GO:0008886,GO:0009507,GO:0006096,GO:0008943
BN11929	0.495681	3751	7567.37	-1.01252	gi|11929|At4g02570_Contig1	At4g02570.1	68417.m00351 cullin family protein similar to cullin 3 [Homo sapiens] GI:3639052; contains Pfam profile PF00888: Cullin family	GO:0007049,GO:0005634,GO:0009524,GO:0005554,GO:0000794,GO:0005737,GO:0000151,GO:0005819
BN11929	0.445059	7904.21	17759.9	-1.16793	gi|11929|At4g02570_Contig1	At4g02570.1	68417.m00351 cullin family protein similar to cullin 3 [Homo sapiens] GI:3639052; contains Pfam profile PF00888: Cullin family	GO:0007049,GO:0005634,GO:0009524,GO:0005554,GO:0000794,GO:0005737,GO:0000151,GO:0005819
BN11998	0.153526	1286.4	8379.02	-2.70344	gi|11998|At3g62600_Contig1	At3g62600.1	68416.m07032 DNAJ heat shock family protein similar to DnaJ homolog subfamily B member 11 precursor (SP:Q99KV1){Mus musculus}; contains Pfam PF00226: DnaJ domain; contains PfaPF01556: DnaJ C terminal regionm	GO:0006457,GO:0003754,GO:0012505
BN11998	0.125486	1232.5	9821.81	-2.9944	gi|11998|At3g62600_Contig1	At3g62600.1	68416.m07032 DNAJ heat shock family protein similar to DnaJ homolog subfamily B member 11 precursor (SP:Q99KV1){Mus musculus}; contains Pfam PF00226: DnaJ domain; contains PfaPF01556: DnaJ C terminal regionm	GO:0006457,GO:0003754,GO:0012505
BN12010	0.416619	4532.36	10878.9	-1.2632	gi|12010|At3g52300_Contig1	At3g52300.1	68416.m05748 ATP synthase D chain-related contains weak similarity to ATP synthase D chain, mitochondrial (EC 3.6.3.14) (Swiss-Prot:P31399) [Rattus norvegicus]	GO:0005554,GO:0000004,GO:0008372
BN12010	0.42466	3667.21	8635.63	-1.23562	gi|12010|At3g52300_Contig1	At3g52300.1	68416.m05748 ATP synthase D chain-related contains weak similarity to ATP synthase D chain, mitochondrial (EC 3.6.3.14) (Swiss-Prot:P31399) [Rattus norvegicus]	GO:0005554,GO:0000004,GO:0008372
BN12016	0.430222	4391.88	10208.4	-1.21685	gi|12016|At1g55670_Contig3	At1g55670.1	68414.m06372 photosystem I reaction center subunit V, chloroplast, putative / PSI-G, putative (PSAG) identical to SP|Q9S7N7; similar to SP|Q00327 Photosystem I reaction center subunit V, chloroplast precursor (PSI-G) (Photosystem I 9 kDa protein) {Hordeum	GO:0016020,GO:0009507,GO:0015979,GO:0005554,GO:0009522
BN12016	0.369838	3691.69	9981.9	-1.43503	gi|12016|At1g55670_Contig3	At1g55670.1	68414.m06372 photosystem I reaction center subunit V, chloroplast, putative / PSI-G, putative (PSAG) identical to SP|Q9S7N7; similar to SP|Q00327 Photosystem I reaction center subunit V, chloroplast precursor (PSI-G) (Photosystem I 9 kDa protein) {Hordeum	GO:0016020,GO:0009507,GO:0015979,GO:0005554,GO:0009522
BN12018	0.433704	13853.6	31942.5	-1.20522	gi|12018|At1g55670_Contig4	At1g55670.1	68414.m06372 photosystem I reaction center subunit V, chloroplast, putative / PSI-G, putative (PSAG) identical to SP|Q9S7N7; similar to SP|Q00327 Photosystem I reaction center subunit V, chloroplast precursor (PSI-G) (Photosystem I 9 kDa protein) {Hordeum	GO:0016020,GO:0009507,GO:0015979,GO:0005554,GO:0009522
BN12019	0.466003	1675.45	3595.36	-1.10159	gi|12019|At3g49720_Contig1	At3g49720.1	68416.m05436 expressed protein	GO:0005554,GO:0000004,GO:0005739
BN12019	0.494663	1736.52	3510.51	-1.01548	gi|12019|At3g49720_Contig1	At3g49720.1	68416.m05436 expressed protein	GO:0005554,GO:0000004,GO:0005739
BN12048	0.389826	3461.85	8880.49	-1.3591	gi|12048|At2g33330_Contig1	At2g33330.1	68415.m04085 33 kDa secretory protein-related contains Pfam PF01657: Domain of unknown function, duplicated in 33 KDa secretory proteins	GO:0005554,GO:0000004,GO:0012505
BN12075	0.245064	528.544	2156.76	-2.02877	gi|12075|At1g01660_Contig1	At1g01660.1	68414.m00084 U-box domain-containing protein	GO:0005554,GO:0000004,GO:0008372
BN12075	0.337822	469.228	1388.98	-1.56566	gi|12075|At1g01660_Contig1	At1g01660.1	68414.m00084 U-box domain-containing protein	GO:0005554,GO:0000004,GO:0008372
BN12076	0.279999	8512.07	30400.4	-1.83651	gi|12076|At5g49650_Contig1	At5g49650.1	68418.m06146 xylulose kinase, putative similar to D-xylulokinase [Pichia stipitis] gi|8100400|gb|AAF72328	GO:0019200,GO:0005998,GO:0019521,GO:0005997,GO:0019572,GO:0005975,GO:0008372,GO:0004856,GO:0008741
BN12076	0.448695	14065.7	31348	-1.15619	gi|12076|At5g49650_Contig1	At5g49650.1	68418.m06146 xylulose kinase, putative similar to D-xylulokinase [Pichia stipitis] gi|8100400|gb|AAF72328	GO:0019200,GO:0005998,GO:0019521,GO:0005997,GO:0019572,GO:0005975,GO:0008372,GO:0004856,GO:0008741
BN12078	0.310574	920.138	2962.7	-1.68699	gi|12078|At4g01860_Contig1	At4g01860.2	68417.m00244 transducin family protein / WD-40 repeat family protein contains ten G-protein beta-subunit (beta-transducin) WD-40 repeats	GO:0007186,GO:0003927,GO:0005834,GO:0000166,GO:0004871
BN12078	0.271668	971.898	3577.52	-1.88008	gi|12078|At4g01860_Contig1	At4g01860.2	68417.m00244 transducin family protein / WD-40 repeat family protein contains ten G-protein beta-subunit (beta-transducin) WD-40 repeats	GO:0007186,GO:0003927,GO:0005834,GO:0000166,GO:0004871
BN12085	0.030307	187.945	6201.37	-5.0442	gi|12085|At3g17810_Contig2	At3g17810.1	68416.m02271 dihydroorotate dehydrogenase family protein / dihydroorotate oxidase family protein low similarity to SP|Q12882 Dihydropyrimidine dehydrogenase [NADP+] precursor (EC 1.3.1.2) (DPD) (DHPDHase) (Dihydrouracil dehydrogenase) (Dihydrothymine dehy	GO:0016627,GO:0009507,GO:0004158,GO:0006207,GO:0004152,GO:0005737,GO:0016020
BN12085	0.0402825	270.084	6704.75	-4.6337	gi|12085|At3g17810_Contig2	At3g17810.1	68416.m02271 dihydroorotate dehydrogenase family protein / dihydroorotate oxidase family protein low similarity to SP|Q12882 Dihydropyrimidine dehydrogenase [NADP+] precursor (EC 1.3.1.2) (DPD) (DHPDHase) (Dihydrouracil dehydrogenase) (Dihydrothymine dehy	GO:0016627,GO:0009507,GO:0004158,GO:0006207,GO:0004152,GO:0005737,GO:0016020
BN12086	0.0231802	110.876	4783.22	-5.43096	gi|12086|At3g52590_Contig2	At3g52590.1	68416.m05792 ubiquitin extension protein 1 (UBQ1) / 60S ribosomal protein L40 (RPL40B) identical to GI:166929, GI:166930	Not annotated
BN12090	0.476554	15436.5	32391.9	-1.06929	gi|12090|At2g30570_Contig3	At2g30570.2	68415.m03724 photosystem II reaction center W (PsbW) protein-related similar to photosystem II reaction center W protein SP:Q41387 from [Spinacia oleracea]	GO:0005554,GO:0030095,GO:0000004,GO:0009507
BN12107	0.421348	6945.97	16485.1	-1.24691	gi|12107|At1g64090_Contig1	At1g64090.1	68414.m07260 reticulon family protein (RTNLB3) weak similarity to SP|O95197 Reticulon protein 3 (Neuroendocrine-specific protein-like) {Homo sapiens}; contains Pfam profile PF02453: Reticulon	GO:0005554,GO:0000004,GO:0005783
BN12107	0.405371	6276.85	15484.2	-1.30268	gi|12107|At1g64090_Contig1	At1g64090.1	68414.m07260 reticulon family protein (RTNLB3) weak similarity to SP|O95197 Reticulon protein 3 (Neuroendocrine-specific protein-like) {Homo sapiens}; contains Pfam profile PF02453: Reticulon	GO:0005554,GO:0000004,GO:0005783
BN12109	0.284293	386.98	1361.2	-1.81455	gi|12109|At1g64090_Contig3	At1g64090.1	68414.m07260 reticulon family protein (RTNLB3) weak similarity to SP|O95197 Reticulon protein 3 (Neuroendocrine-specific protein-like) {Homo sapiens}; contains Pfam profile PF02453: Reticulon	GO:0005554,GO:0000004,GO:0005783
BN12109	0.264846	506.211	1911.34	-1.91677	gi|12109|At1g64090_Contig3	At1g64090.1	68414.m07260 reticulon family protein (RTNLB3) weak similarity to SP|O95197 Reticulon protein 3 (Neuroendocrine-specific protein-like) {Homo sapiens}; contains Pfam profile PF02453: Reticulon	GO:0005554,GO:0000004,GO:0005783
BN12111	0.47615	1452.22	3049.92	-1.07051	gi|12111|At3g15460_Contig2	At3g15460.1	68416.m01961 brix domain-containing protein contains Pfam domain, PF04427: Brix domain	GO:0005554,GO:0000004,GO:0008372
BN12126	0.321574	381.914	1187.64	-1.63678	gi|12126|At5g57345_Contig3	At5g57345.1	68418.m07164 expressed protein	GO:0005554,GO:0000004,GO:0009507
BN12126	0.360237	736.869	2045.51	-1.47298	gi|12126|At5g57345_Contig3	At5g57345.1	68418.m07164 expressed protein	GO:0005554,GO:0000004,GO:0009507
BN12134	0.440903	117.17	265.75	-1.18147	gi|12134|At1g58180_Contig4	At1g58180.2	68414.m06602 carbonic anhydrase family protein / carbonate dehydratase family protein similar to SP|P46512 Carbonic anhydrase 1 (EC 4.2.1.1) (Carbonate dehydratase 1) {Flaveria linearis}; contains Pfam profile PF00484: Carbonic anhydrase	GO:0005739,GO:0015976,GO:0004089,GO:0008270
BN12135	0.412787	121.401	294.101	-1.27653	gi|12135|At1g58180_ESS3366F	At1g58180.2	68414.m06602 carbonic anhydrase family protein / carbonate dehydratase family protein similar to SP|P46512 Carbonic anhydrase 1 (EC 4.2.1.1) (Carbonate dehydratase 1) {Flaveria linearis}; contains Pfam profile PF00484: Carbonic anhydrase	GO:0005739,GO:0015976,GO:0004089,GO:0008270
BN12139	0.0341404	1509.47	44213.6	-4.87238	gi|12139|At1g07790_Contig1	At1g07790.1	68414.m00843 histone H2B, putative strong similarity to histone H2B Arabidopsis thaliana GI:2407802, Gossypium hirsutum SP|O22582, Lycopersicon esculentum GI:3021489, Capsicum annuum SP|O49118; contains Pfam profile PF00125 Core histone H2A/H2B/H3/H4	GO:0007001,GO:0003677,GO:0006334,GO:0000786,GO:0005634
BN12139	0.0375787	2068.65	55048.5	-4.73394	gi|12139|At1g07790_Contig1	At1g07790.1	68414.m00843 histone H2B, putative strong similarity to histone H2B Arabidopsis thaliana GI:2407802, Gossypium hirsutum SP|O22582, Lycopersicon esculentum GI:3021489, Capsicum annuum SP|O49118; contains Pfam profile PF00125 Core histone H2A/H2B/H3/H4	GO:0007001,GO:0003677,GO:0006334,GO:0000786,GO:0005634
BN12171	0.347041	690.708	1990.28	-1.52682	gi|12171|At5g27720_Contig2	At5g27720.1	68418.m03325 small nuclear ribonucleoprotein, putative / snRNP, putative / Sm protein, putative similar to SWISS-PROT:Q9QXA5 U6 snRNA-associated Sm-like protein LSm4 [Mus musculus]	GO:0005634,GO:0008248,GO:0000004,GO:0005732
BN12171	0.413114	714.369	1729.23	-1.27539	gi|12171|At5g27720_Contig2	At5g27720.1	68418.m03325 small nuclear ribonucleoprotein, putative / snRNP, putative / Sm protein, putative similar to SWISS-PROT:Q9QXA5 U6 snRNA-associated Sm-like protein LSm4 [Mus musculus]	GO:0005634,GO:0008248,GO:0000004,GO:0005732
BN12183	0.373038	218.171	584.85	-1.42261	gi|12183|At1g01750_Contig1	At1g01750.1	68414.m00094 actin-depolymerizing factor, putative strong similarity to SP|P30175 Actin-depolymerizing factor (ADF) {Lilium longiflorum}; contains Pfam profile PF00241: Cofilin/tropomyosin-type actin-binding protein	GO:0003779,GO:0005622,GO:0000004,GO:0003787
BN12183	0.465803	175.774	377.357	-1.10221	gi|12183|At1g01750_Contig1	At1g01750.1	68414.m00094 actin-depolymerizing factor, putative strong similarity to SP|P30175 Actin-depolymerizing factor (ADF) {Lilium longiflorum}; contains Pfam profile PF00241: Cofilin/tropomyosin-type actin-binding protein	GO:0003779,GO:0005622,GO:0000004,GO:0003787
BN12190	0.453162	1795.37	3961.87	-1.1419	gi|12190|At3g12620_LB1779R	At3g12620.1	68416.m01571 protein phosphatase 2C family protein / PP2C family protein similar to Ser/Thr protein phosphatase 2C (PP2C6) (GI:15020818) [Arabidopsis thaliana]; similar to protein phosphatase 2C (GI:3608412) [Mesembryanthemum crystallinum]; contains Pfam	GO:0015071,GO:0004722,GO:0008287,GO:0003824,GO:0006470
BN12190	0.498164	2929.24	5880.07	-1.00531	gi|12190|At3g12620_LB1779R	At3g12620.1	68416.m01571 protein phosphatase 2C family protein / PP2C family protein similar to Ser/Thr protein phosphatase 2C (PP2C6) (GI:15020818) [Arabidopsis thaliana]; similar to protein phosphatase 2C (GI:3608412) [Mesembryanthemum crystallinum]; contains Pfam	GO:0015071,GO:0004722,GO:0008287,GO:0003824,GO:0006470
BN12203	0.493114	4218.82	8555.47	-1.02001	gi|12203|At2g38530_Contig5	At2g38530.1	68415.m04734 nonspecific lipid transfer protein 2 (LTP2) identical to nonspecific lipid-transfer protein 2 from Arabidopsis thaliana [SP|Q9S7I3]; contains Pfam protease inhibitor/seed storage/LTP family domain PF00234	GO:0006869,GO:0005319,GO:0012505
BN12203	0.274486	2827.7	10301.8	-1.8652	gi|12203|At2g38530_Contig5	At2g38530.1	68415.m04734 nonspecific lipid transfer protein 2 (LTP2) identical to nonspecific lipid-transfer protein 2 from Arabidopsis thaliana [SP|Q9S7I3]; contains Pfam protease inhibitor/seed storage/LTP family domain PF00234	GO:0006869,GO:0005319,GO:0012505
BN12206	0.0715932	187.955	2625.32	-3.80403	gi|12206|At4g08685_Contig2	At4g08685.1	68417.m01430 pollen Ole e 1 allergen and extensin family protein contains Pfam domain, PF01190: Pollen proteins Ole e I family	GO:0012505,GO:0005554
BN12206	0.463451	2163.13	4667.44	-1.10951	gi|12206|At4g08685_Contig2	At4g08685.1	68417.m01430 pollen Ole e 1 allergen and extensin family protein contains Pfam domain, PF01190: Pollen proteins Ole e I family	GO:0012505,GO:0005554
BN12217	0.0142794	184.896	12948.4	-6.12992	gi|12217|At3g02480_Contig1	At3g02480.1	68416.m00236 ABA-responsive protein-related similar to ABA-inducible protein [Fagus sylvatica] GI:3901016, cold-induced protein kin1 [Brassica napus] GI:167146	GO:0005554,GO:0000004,GO:0008372
BN12217	0.0113103	90.5471	8005.72	-6.46622	gi|12217|At3g02480_Contig1	At3g02480.1	68416.m00236 ABA-responsive protein-related similar to ABA-inducible protein [Fagus sylvatica] GI:3901016, cold-induced protein kin1 [Brassica napus] GI:167146	GO:0005554,GO:0000004,GO:0008372
BN12218	0.119373	719.171	6024.55	-3.06645	gi|12218|At3g02480_Contig2	At3g02480.1	68416.m00236 ABA-responsive protein-related similar to ABA-inducible protein [Fagus sylvatica] GI:3901016, cold-induced protein kin1 [Brassica napus] GI:167146	GO:0005554,GO:0000004,GO:0008372
BN12218	0.1611	1211.95	7522.97	-2.63397	gi|12218|At3g02480_Contig2	At3g02480.1	68416.m00236 ABA-responsive protein-related similar to ABA-inducible protein [Fagus sylvatica] GI:3901016, cold-induced protein kin1 [Brassica napus] GI:167146	GO:0005554,GO:0000004,GO:0008372
BN12219	0.390048	2619.09	6714.79	-1.35828	gi|12219|At2g38540_Contig4	At2g38530.1	68415.m04734 nonspecific lipid transfer protein 2 (LTP2) identical to nonspecific lipid-transfer protein 2 from Arabidopsis thaliana [SP|Q9S7I3]; contains Pfam protease inhibitor/seed storage/LTP family domain PF00234	GO:0008289,GO:0006869,GO:0012505
BN12219	0.376999	2285.84	6063.26	-1.40737	gi|12219|At2g38540_Contig4	At2g38530.1	68415.m04734 nonspecific lipid transfer protein 2 (LTP2) identical to nonspecific lipid-transfer protein 2 from Arabidopsis thaliana [SP|Q9S7I3]; contains Pfam protease inhibitor/seed storage/LTP family domain PF00234	GO:0008289,GO:0006869,GO:0012505
BN12223	0.152627	374.562	2454.1	-2.71192	gi|12223|At2g38540_Contig1	At2g38540.1	68415.m04735 nonspecific lipid transfer protein 1 (LTP1) identical to SP|Q42589	GO:0008289,GO:0006869,GO:0012505
BN12223	0.156902	385.707	2458.27	-2.67207	gi|12223|At2g38540_Contig1	At2g38540.1	68415.m04735 nonspecific lipid transfer protein 1 (LTP1) identical to SP|Q42589	GO:0008289,GO:0006869,GO:0012505
BN12231	0.34798	135.423	389.169	-1.52292	gi|12231|At5g04180_LB1066F	At5g04180.1	68418.m00406 carbonic anhydrase family protein similar to storage protein (dioscorin) [Dioscorea cayenensis] GI:433463; contains Pfam profile PF00194: Eukaryotic-type carbonic anhydrase	GO:0006730,GO:0012505,GO:0004089,GO:0008270
BN12231	0.47867	101.006	211.014	-1.0629	gi|12231|At5g04180_LB1066F	At5g04180.1	68418.m00406 carbonic anhydrase family protein similar to storage protein (dioscorin) [Dioscorea cayenensis] GI:433463; contains Pfam profile PF00194: Eukaryotic-type carbonic anhydrase	GO:0006730,GO:0012505,GO:0004089,GO:0008270
BN12236	0.407787	253.828	622.453	-1.29411	gi|12236|At4g29670_Contig1	At4g29670.2	68417.m04227 thioredoxin family protein contains Pfam profile PF00085: Thioredoxin	GO:0006118,GO:0030508,GO:0005489,GO:0009507
BN12236	0.414583	278.566	671.918	-1.27027	gi|12236|At4g29670_Contig1	At4g29670.2	68417.m04227 thioredoxin family protein contains Pfam profile PF00085: Thioredoxin	GO:0006118,GO:0030508,GO:0005489,GO:0009507
BN12258	0.370624	194.267	524.162	-1.43197	gi|12258|At3g12520_Contig1	At3g12520.1	68416.m01558 sulfate transporter family protein similar to sulfate transporter [Arabidopsis thaliana] GI:3777483; contains Pfam profiles PF00916: Sulfate transporter family, PF01740: STAS domain	GO:0015116,GO:0008272,GO:0016020
BN12259	0.473487	137.135	289.628	-1.0786	gi|12259|At3g17060_Contig1	At3g17060.1	68416.m02177 pectinesterase family protein similar to pectinesterase GB:AAB57669 [Citrus sinensis]; contains Pfam profile: PF01095 pectinesterase	GO:0042545,GO:0009505,GO:0030599,GO:0005618,GO:0012505
BN12259	0.446058	157.914	354.021	-1.1647	gi|12259|At3g17060_Contig1	At3g17060.1	68416.m02177 pectinesterase family protein similar to pectinesterase GB:AAB57669 [Citrus sinensis]; contains Pfam profile: PF01095 pectinesterase	GO:0042545,GO:0009505,GO:0030599,GO:0005618,GO:0012505
BN12294	0.43684	385.802	883.166	-1.19482	gi|12294|At3g27240_Contig4	At3g27240.1	68416.m03405 cytochrome c1, putative cytochrome c1, heme protein, mitochondrial precursor (Clone PC13III) [Solanum tuberosum] SWISS-PROT:P25076	GO:0045153,GO:0005739,GO:0006118,GO:0005489,GO:0005746
BN12294	0.489205	396.986	811.492	-1.03149	gi|12294|At3g27240_Contig4	At3g27240.1	68416.m03405 cytochrome c1, putative cytochrome c1, heme protein, mitochondrial precursor (Clone PC13III) [Solanum tuberosum] SWISS-PROT:P25076	GO:0045153,GO:0005739,GO:0006118,GO:0005489,GO:0005746
BN12318	0.447517	193.055	431.391	-1.15998	gi|12318|At1g15400_Contig1	At1g15400.2	68414.m01845 expressed protein ESTs gb|H37295 and gb|R64895 come from this gene	GO:0005554,GO:0000004,GO:0008372
BN12326	0.35722	127.346	356.492	-1.48512	gi|12326|At5g54960_Contig1	At5g54960.1	68418.m06845 pyruvate decarboxylase, putative strong similarity to pyruvate decarboxylase 1 [Vitis vinifera] GI:10732644; contains InterPro entry IPR000399: Pyruvate decarboxylase	GO:0009028,GO:0003984,GO:0008372,GO:0001666,GO:0004737
BN12326	0.418907	119.75	285.863	-1.2553	gi|12326|At5g54960_Contig1	At5g54960.1	68418.m06845 pyruvate decarboxylase, putative strong similarity to pyruvate decarboxylase 1 [Vitis vinifera] GI:10732644; contains InterPro entry IPR000399: Pyruvate decarboxylase	GO:0009028,GO:0003984,GO:0008372,GO:0001666,GO:0004737
BN12327	0.186857	1802.48	9646.29	-2.41999	gi|12327|At3g22440_Contig1	At3g22440.1	68416.m02836 hydroxyproline-rich glycoprotein family protein identical to hydroxyproline-rich glycoprotein [Arabidopsis thaliana] gi|9293881|dbj|BAB01784	GO:0005554,GO:0000004,GO:0008372
BN12327	0.182656	1389.97	7609.78	-2.4528	gi|12327|At3g22440_Contig1	At3g22440.1	68416.m02836 hydroxyproline-rich glycoprotein family protein identical to hydroxyproline-rich glycoprotein [Arabidopsis thaliana] gi|9293881|dbj|BAB01784	GO:0005554,GO:0000004,GO:0008372
BN12328	0.406771	4858.63	11944.4	-1.29771	gi|12328|At3g22440_Contig2	At3g22440.1	68416.m02836 hydroxyproline-rich glycoprotein family protein identical to hydroxyproline-rich glycoprotein [Arabidopsis thaliana] gi|9293881|dbj|BAB01784	GO:0005554,GO:0000004,GO:0008372
BN12328	0.451596	5697.07	12615.4	-1.14689	gi|12328|At3g22440_Contig2	At3g22440.1	68416.m02836 hydroxyproline-rich glycoprotein family protein identical to hydroxyproline-rich glycoprotein [Arabidopsis thaliana] gi|9293881|dbj|BAB01784	GO:0005554,GO:0000004,GO:0008372
BN12348	0.428507	138.762	323.827	-1.22261	gi|12348|At1g61520_Contig2	At1g61520.1	68414.m06931 chlorophyll A-B binding protein / LHCI type III (LHCA3.1) nearly identical to PSI type III chlorophyll a/b-binding protein GI:430947; contains Pfam profile: PF00504 chlorophyll A-B binding protein; similar to PSI type III chlorophyll a/b-bind	GO:0030076,GO:0009765,GO:0016168,GO:0009507,GO:0015979
BN12348	0.414106	188.549	455.316	-1.27193	gi|12348|At1g61520_Contig2	At1g61520.1	68414.m06931 chlorophyll A-B binding protein / LHCI type III (LHCA3.1) nearly identical to PSI type III chlorophyll a/b-binding protein GI:430947; contains Pfam profile: PF00504 chlorophyll A-B binding protein; similar to PSI type III chlorophyll a/b-bind	GO:0030076,GO:0009765,GO:0016168,GO:0009507,GO:0015979
BN12352	0.223815	293.808	1312.73	-2.15962	gi|12352|At1g61520_Contig4	At1g61520.1	68414.m06931 chlorophyll A-B binding protein / LHCI type III (LHCA3.1) nearly identical to PSI type III chlorophyll a/b-binding protein GI:430947; contains Pfam profile: PF00504 chlorophyll A-B binding protein; similar to PSI type III chlorophyll a/b-bind	GO:0030076,GO:0009765,GO:0016168,GO:0009507,GO:0015979
BN12352	0.183179	190.99	1042.64	-2.44867	gi|12352|At1g61520_Contig4	At1g61520.1	68414.m06931 chlorophyll A-B binding protein / LHCI type III (LHCA3.1) nearly identical to PSI type III chlorophyll a/b-binding protein GI:430947; contains Pfam profile: PF00504 chlorophyll A-B binding protein; similar to PSI type III chlorophyll a/b-bind	GO:0030076,GO:0009765,GO:0016168,GO:0009507,GO:0015979
BN12357	0.427956	444.274	1038.13	-1.22447	gi|12357|At1g02790_Contig4	At1g02790.1	68414.m00235 exopolygalacturonase / galacturan 1,4-alpha-galacturonidase (PGA3) / pectinase identical to SP|P49062 Exopolygalacturonase clone GBGE184 precursor (EC 3.2.1.67) (ExoPG) (Galacturan 1,4-alpha-galacturonidase) {Arabidopsis thaliana}	GO:0005975,GO:0016020,GO:0004650,GO:0012505
BN12357	0.459842	550.707	1197.6	-1.12079	gi|12357|At1g02790_Contig4	At1g02790.1	68414.m00235 exopolygalacturonase / galacturan 1,4-alpha-galacturonidase (PGA3) / pectinase identical to SP|P49062 Exopolygalacturonase clone GBGE184 precursor (EC 3.2.1.67) (ExoPG) (Galacturan 1,4-alpha-galacturonidase) {Arabidopsis thaliana}	GO:0005975,GO:0016020,GO:0004650,GO:0012505
BN12366	0.44889	2087.66	4650.72	-1.15557	gi|12366|At2g46170_Contig1	At2g46170.1	68415.m05741 reticulon family protein (RTNLB5) weak similarity to Nogo-C protein [Rattus norvegicus] GI:6822251; contains Pfam profile PF02453: Reticulon	GO:0005554,GO:0000004,GO:0005783
BN12366	0.474224	2102.95	4434.51	-1.07636	gi|12366|At2g46170_Contig1	At2g46170.1	68415.m05741 reticulon family protein (RTNLB5) weak similarity to Nogo-C protein [Rattus norvegicus] GI:6822251; contains Pfam profile PF02453: Reticulon	GO:0005554,GO:0000004,GO:0005783
BN12368	0.462695	560.361	1211.08	-1.11187	gi|12368|At2g01520_Contig4	At2g01520.1	68415.m00076 major latex protein-related / MLP-related low similarity to major latex protein {Papaver somniferum}[GI:169000] contains Pfam profile PF00407: Pathogenesis-related protein Bet v I family	GO:0009820,GO:0005554
BN12368	0.406445	396.7	976.024	-1.29887	gi|12368|At2g01520_Contig4	At2g01520.1	68415.m00076 major latex protein-related / MLP-related low similarity to major latex protein {Papaver somniferum}[GI:169000] contains Pfam profile PF00407: Pathogenesis-related protein Bet v I family	GO:0009820,GO:0005554
BN12400	0.262886	274.371	1043.69	-1.92749	gi|12400|At2g43750_Contig3	At2g43750.1	68415.m05439 cysteine synthase, chloroplast / O-acetylserine (thiol)-lyase / O-acetylserine sulfhydrylase / cpACS1 (OASB) identical to SP|P47999 Cysteine synthase, chloroplast precursor (EC 4.2.99.8) (O-acetylserine sulfhydrylase) (O-acetylserine (Thiol)-	GO:0009536,GO:0004124,GO:0019344
BN12400	0.157422	166.4	1057.03	-2.66729	gi|12400|At2g43750_Contig3	At2g43750.1	68415.m05439 cysteine synthase, chloroplast / O-acetylserine (thiol)-lyase / O-acetylserine sulfhydrylase / cpACS1 (OASB) identical to SP|P47999 Cysteine synthase, chloroplast precursor (EC 4.2.99.8) (O-acetylserine sulfhydrylase) (O-acetylserine (Thiol)-	GO:0009536,GO:0004124,GO:0019344
BN12452	0.498317	6871.69	13789.8	-1.00486	gi|12452|At3g01700_Contig1	At3g01700.1	68416.m00103 arabinogalactan-protein (AGP11) identical to gi|10880499|gb|AAG24279	GO:0005634,GO:0012505,GO:0005554,GO:0006355
BN12452	0.406978	3900.4	9583.81	-1.29698	gi|12452|At3g01700_Contig1	At3g01700.1	68416.m00103 arabinogalactan-protein (AGP11) identical to gi|10880499|gb|AAG24279	GO:0005634,GO:0012505,GO:0005554,GO:0006355
BN12454	0.44836	2253.16	5025.34	-1.15727	gi|12454|At3g14040_Contig1	At3g14040.1	68416.m01772 exopolygalacturonase / galacturan 1,4-alpha-galacturonidase / pectinase identical to exopolygalacturonase [Arabidopsis thaliana] GI:311962; nearly identical to SP|P49063 Exopolygalacturonase clone GBGA483 precursor (EC 3.2.1.67) (ExoPG) (Gala	GO:0005524,GO:0012505,GO:0004650,GO:0005975
BN12454	0.428454	2239.54	5227.02	-1.22279	gi|12454|At3g14040_Contig1	At3g14040.1	68416.m01772 exopolygalacturonase / galacturan 1,4-alpha-galacturonidase / pectinase identical to exopolygalacturonase [Arabidopsis thaliana] GI:311962; nearly identical to SP|P49063 Exopolygalacturonase clone GBGA483 precursor (EC 3.2.1.67) (ExoPG) (Gala	GO:0005524,GO:0012505,GO:0004650,GO:0005975
BN12479	0.456493	979.583	2145.89	-1.13134	gi|12479|At5g62600_Contig2	At5g62600.1	68418.m07856 transportin-SR-related contains weak similarity to transportin-SR (GI:5052414) [Homo sapiens]	GO:0005554,GO:0000004,GO:0008372
BN12480	0.339312	355.582	1047.95	-1.55932	gi|12480|At4g21280_Contig1	At4g21280.1	68417.m03075 oxygen-evolving enhancer protein 3, chloroplast, putative (PSBQ1) (PSBQ) identical to SP|Q9XFT3 Oxygen-evolving enhancer protein 3-1, chloroplast precursor (OEE3) (16 kDa subunit of oxygen evolving system of photosystem II) (OEC 16 kDa subuni	GO:0009654,GO:0009543,GO:0030095
BN12480	0.340025	377.407	1109.94	-1.55629	gi|12480|At4g21280_Contig1	At4g21280.1	68417.m03075 oxygen-evolving enhancer protein 3, chloroplast, putative (PSBQ1) (PSBQ) identical to SP|Q9XFT3 Oxygen-evolving enhancer protein 3-1, chloroplast precursor (OEE3) (16 kDa subunit of oxygen evolving system of photosystem II) (OEC 16 kDa subuni	GO:0009654,GO:0009543,GO:0030095
BN12489	0.207442	164.367	792.35	-2.26922	gi|12489|At5g04170_LL2644F	At5g04170.1	68418.m00405 calcium-binding EF hand family protein low similarity to peflin [Homo sapiens] GI:6015440; contains INTERPRO:IPR002048 calcium-binding EF-hand domain	GO:0005509,GO:0000004,GO:0008372
BN12489	0.228827	143.472	626.988	-2.12767	gi|12489|At5g04170_LL2644F	At5g04170.1	68418.m00405 calcium-binding EF hand family protein low similarity to peflin [Homo sapiens] GI:6015440; contains INTERPRO:IPR002048 calcium-binding EF-hand domain	GO:0005509,GO:0000004,GO:0008372
BN12492	0.422159	476.06	1127.68	-1.24414	gi|12492|At5g45880_Contig2	At5g45880.1	68418.m05643 pollen Ole e 1 allergen and extensin family protein contains Pfam domain, PF01190: Pollen proteins Ole e I family	GO:0005554,GO:0000004,GO:0012505
BN12492	0.444057	584.561	1316.41	-1.17118	gi|12492|At5g45880_Contig2	At5g45880.1	68418.m05643 pollen Ole e 1 allergen and extensin family protein contains Pfam domain, PF01190: Pollen proteins Ole e I family	GO:0005554,GO:0000004,GO:0012505
BN12498	0.296705	246.851	831.975	-1.7529	gi|12498|At3g04940_Contig1	At3g04940.1	68416.m00536 cysteine synthase, putative / O-acetylserine (thiol)-lyase, putative / O-acetylserine sulfhydrylase, putative similar to O-acetylserine(thiol) lyase (EC 4.2.99.8) [Brassica juncea] GI:2245144; contains Pfam profile PF00291: Pyridoxal-phosphat	GO:0009088,GO:0006535,GO:0019343,GO:0006520,GO:0019344,GO:0005737,GO:0006568,GO:0004124,GO:0007049
BN12498	0.344125	146.59	425.979	-1.539	gi|12498|At3g04940_Contig1	At3g04940.1	68416.m00536 cysteine synthase, putative / O-acetylserine (thiol)-lyase, putative / O-acetylserine sulfhydrylase, putative similar to O-acetylserine(thiol) lyase (EC 4.2.99.8) [Brassica juncea] GI:2245144; contains Pfam profile PF00291: Pyridoxal-phosphat	GO:0009088,GO:0006535,GO:0019343,GO:0006520,GO:0019344,GO:0005737,GO:0006568,GO:0004124,GO:0007049
BN12507	0.337755	142.257	421.184	-1.56595	gi|12507|At3g04780_Contig1	At3g04780.1	68416.m00515 expressed protein	GO:0005554,GO:0000004,GO:0008372
BN12507	0.383817	258.03	672.274	-1.38151	gi|12507|At3g04780_Contig1	At3g04780.1	68416.m00515 expressed protein	GO:0005554,GO:0000004,GO:0008372
BN12510	0.447446	1883.02	4208.37	-1.16021	gi|12510|At5g61250_Contig1	At5g61250.2	68418.m07684 glycosyl hydrolase family 79 N-terminal domain-containing protein similar to beta-glucuronidase GI:8918740 from [Scutellaria baicalensis]	GO:0008152,GO:0016740,GO:0004566,GO:0012505
BN12510	0.434332	1816.81	4183	-1.20313	gi|12510|At5g61250_Contig1	At5g61250.2	68418.m07684 glycosyl hydrolase family 79 N-terminal domain-containing protein similar to beta-glucuronidase GI:8918740 from [Scutellaria baicalensis]	GO:0008152,GO:0016740,GO:0004566,GO:0012505
BN12555	0.301131	2347.49	7795.59	-1.73154	gi|12555|At3g22840_Contig1	At3g22840.1	68416.m02878 chlorophyll A-B binding family protein / early light-induced protein (ELIP) identical to early light-induced protein; ELIP [Arabidopsis thaliana] GI:1872544; contains Pfam profile: PF00504 chlorophyll A-B binding protein; identical to cDNA ea	GO:0009765,GO:0009507,GO:0016168
BN12555	0.312425	2198.68	7037.47	-1.67842	gi|12555|At3g22840_Contig1	At3g22840.1	68416.m02878 chlorophyll A-B binding family protein / early light-induced protein (ELIP) identical to early light-induced protein; ELIP [Arabidopsis thaliana] GI:1872544; contains Pfam profile: PF00504 chlorophyll A-B binding protein; identical to cDNA ea	GO:0009765,GO:0009507,GO:0016168
BN12556	0.468158	812.423	1735.36	-1.09493	gi|12556|At3g26110_FL535F	At3g26110.1	68416.m03252 expressed protein	GO:0005554,GO:0000004,GO:0012505
BN12556	0.380963	686.731	1802.62	-1.39228	gi|12556|At3g26110_FL535F	At3g26110.1	68416.m03252 expressed protein	GO:0005554,GO:0000004,GO:0012505
BN12564	0.461873	1321.58	2861.35	-1.11443	gi|12564|At4g29480_Contig1	At4g29480.1	68417.m04207 mitochondrial ATP synthase g subunit family protein contains Pfam profile: PF04718 mitochondrial ATP synthase g subunit	GO:0008372,GO:0005554,GO:0015992
BN12564	0.482895	1601.01	3315.44	-1.05022	gi|12564|At4g29480_Contig1	At4g29480.1	68417.m04207 mitochondrial ATP synthase g subunit family protein contains Pfam profile: PF04718 mitochondrial ATP synthase g subunit	GO:0008372,GO:0005554,GO:0015992
BN12589	0.136821	392.495	2868.68	-2.86964	gi|12589|At4g17700_Contig2	At4g17700.1	68417.m02644 hypothetical protein contains Pfam profile PF04776: Protein of unknown function (DUF626)	GO:0005554,GO:0000004,GO:0008372
BN12589	0.0922301	89.4523	969.882	-3.43862	gi|12589|At4g17700_Contig2	At4g17700.1	68417.m02644 hypothetical protein contains Pfam profile PF04776: Protein of unknown function (DUF626)	GO:0005554,GO:0000004,GO:0008372
BN12597	0.42358	250.364	591.066	-1.23929	gi|12597|At5g67310_Contig2	At5g67310.1	68418.m08488 cytochrome P450 family protein	GO:0012505,GO:0006118,GO:0019825
BN12597	0.406994	305.575	750.809	-1.29692	gi|12597|At5g67310_Contig2	At5g67310.1	68418.m08488 cytochrome P450 family protein	GO:0012505,GO:0006118,GO:0019825
BN12599	0.419748	223.014	531.304	-1.2524	gi|12599|At4g32760_Contig4	At4g32760.1	68417.m04661 VHS domain-containing protein / GAT domain-containing protein weak similarity to hepatocyte growth factor-regulated tyrosine kinase substrate HRS isoform 2 [Homo sapiens] GI:9022389; contains Pfam profiles PF00790: VHS domain, PF03127: GAT do	GO:0006886,GO:0008565,GO:0005795,GO:0006891
BN12599	0.439152	210.561	479.472	-1.18721	gi|12599|At4g32760_Contig4	At4g32760.1	68417.m04661 VHS domain-containing protein / GAT domain-containing protein weak similarity to hepatocyte growth factor-regulated tyrosine kinase substrate HRS isoform 2 [Homo sapiens] GI:9022389; contains Pfam profiles PF00790: VHS domain, PF03127: GAT do	GO:0006886,GO:0008565,GO:0005795,GO:0006891
BN12602	0.486618	107.761	221.449	-1.03914	gi|12602|At1g67870_Contig5	At1g67870.1	68414.m07750 glycine-rich protein contains non-consensus GG donor splice site at exon2; modeled to est match.	GO:0004024,GO:0008270,GO:0000004,GO:0005739
BN12609	0.198658	546.607	2751.5	-2.33164	gi|12609|At3g25170_Contig2	At3g25170.1	68416.m03143 rapid alkalinization factor (RALF) family protein	GO:0005578,GO:0004871,GO:0007267
BN12609	0.165956	305.85	1842.96	-2.59113	gi|12609|At3g25170_Contig2	At3g25170.1	68416.m03143 rapid alkalinization factor (RALF) family protein	GO:0005578,GO:0004871,GO:0007267
BN12611	0.443389	2297.7	5182.13	-1.17335	gi|12611|At3g25170_Contig1	At3g25170.1	68416.m03143 rapid alkalinization factor (RALF) family protein	GO:0005578,GO:0004871,GO:0007267
BN12611	0.44361	2411.23	5435.47	-1.17264	gi|12611|At3g25170_Contig1	At3g25170.1	68416.m03143 rapid alkalinization factor (RALF) family protein	GO:0005578,GO:0004871,GO:0007267
BN12613	0.471447	441.91	937.349	-1.08483	gi|12613|At1g08200_Contig2	At1g08200.1	68414.m00906 expressed protein	GO:0019305,GO:0009225,GO:0003978,GO:0008460,GO:0003824,GO:0006012,GO:0009246
BN12613	0.495791	363.43	733.031	-1.0122	gi|12613|At1g08200_Contig2	At1g08200.1	68414.m00906 expressed protein	GO:0019305,GO:0009225,GO:0003978,GO:0008460,GO:0003824,GO:0006012,GO:0009246
BN12614	0.207835	173.924	836.836	-2.26649	gi|12614|At1g08200_Contig3	At1g08200.1	68414.m00906 expressed protein	GO:0019305,GO:0009225,GO:0003978,GO:0008460,GO:0003824,GO:0006012,GO:0009246
BN12614	0.196818	160.358	814.752	-2.34506	gi|12614|At1g08200_Contig3	At1g08200.1	68414.m00906 expressed protein	GO:0019305,GO:0009225,GO:0003978,GO:0008460,GO:0003824,GO:0006012,GO:0009246
BN12620	0.239017	1252.86	5241.72	-2.06482	gi|12620|At5g35200_Contig1	At5g35200.1	68418.m04171 epsin N-terminal homology (ENTH) domain-containing protein contains Pfam PF01417: ENTH domain. ENTH (Epsin N-terminal homology) domain; similar to clathrin assembly protein short form, Rattus norvegicus, EMBL:AF041373;similar to Chain A, Calm	GO:0005488,GO:0000004,GO:0008372
BN12620	0.334461	1251.5	3741.84	-1.58009	gi|12620|At5g35200_Contig1	At5g35200.1	68418.m04171 epsin N-terminal homology (ENTH) domain-containing protein contains Pfam PF01417: ENTH domain. ENTH (Epsin N-terminal homology) domain; similar to clathrin assembly protein short form, Rattus norvegicus, EMBL:AF041373;similar to Chain A, Calm	GO:0005488,GO:0000004,GO:0008372
BN12621	0.412109	11201	27179.7	-1.2789	gi|12621|At5g49180_Contig1	At5g49180.1	68418.m06087 pectinesterase family protein contains Pfam profile: PF01095 pectinesterase	GO:0042545,GO:0009505,GO:0030599,GO:0005618,GO:0012505
BN12621	0.37537	8904.37	23721.6	-1.41362	gi|12621|At5g49180_Contig1	At5g49180.1	68418.m06087 pectinesterase family protein contains Pfam profile: PF01095 pectinesterase	GO:0042545,GO:0009505,GO:0030599,GO:0005618,GO:0012505
BN12624	0.463703	11096.7	23930.6	-1.10873	gi|12624|At4g35010_Contig1	At4g35010.1	68417.m04965 glycosyl hydrolase family 35 protein similar to beta-galactosidase BG1 GI:15081596 from [Vitis vinifera]	GO:0019515,GO:0012505,GO:0005975,GO:0009341,GO:0004565,GO:0005990,GO:0019513
BN12624	0.469604	13861.4	29517.2	-1.09048	gi|12624|At4g35010_Contig1	At4g35010.1	68417.m04965 glycosyl hydrolase family 35 protein similar to beta-galactosidase BG1 GI:15081596 from [Vitis vinifera]	GO:0019515,GO:0012505,GO:0005975,GO:0009341,GO:0004565,GO:0005990,GO:0019513
BN12625	0.468864	1482.35	3161.58	-1.09276	gi|12625|At2g30620_Contig3	At2g30620.1	68415.m03731 histone H1.2 nearly identical to SP|P26569 Histone H1.2 {Arabidopsis thaliana}	GO:0007001,GO:0003677,GO:0006334,GO:0000786,GO:0005634
BN12694	0.305149	371.4	1217.11	-1.71241	gi|12694|At4g01850_Contig3	At4g01850.1	68417.m00242 S-adenosylmethionine synthetase 2 (SAM2) identical to S-adenosylmethionine synthetase 2 (Methionine adenosyltransferase 2, AdoMet synthetase 2) [Arabidopsis thaliana] SWISS-PROT:P17562	GO:0008372,GO:0005524,GO:0006730,GO:0004478,GO:0006556
BN12694	0.336728	393.807	1169.51	-1.57034	gi|12694|At4g01850_Contig3	At4g01850.1	68417.m00242 S-adenosylmethionine synthetase 2 (SAM2) identical to S-adenosylmethionine synthetase 2 (Methionine adenosyltransferase 2, AdoMet synthetase 2) [Arabidopsis thaliana] SWISS-PROT:P17562	GO:0008372,GO:0005524,GO:0006730,GO:0004478,GO:0006556
BN12698	0.427934	818.95	1913.73	-1.22454	gi|12698|At3g06483_Contig3	At3g06483.1	68416.m00751 pyruvate dehydrogenase (lipoamide) kinase (PDHK) nearly identical to pyruvate dehydrogenase kinase [Arabidopsis thaliana] GI:3641834	GO:0005524,GO:0009927,GO:0004740,GO:0007165
BN12698	0.469061	702.729	1498.16	-1.09215	gi|12698|At3g06483_Contig3	At3g06483.1	68416.m00751 pyruvate dehydrogenase (lipoamide) kinase (PDHK) nearly identical to pyruvate dehydrogenase kinase [Arabidopsis thaliana] GI:3641834	GO:0005524,GO:0009927,GO:0004740,GO:0007165
BN12745	0.208744	386.863	1853.29	-2.26019	gi|12745|At5g20250_Contig2	At5g20250.2	68418.m02411 raffinose synthase family protein / seed imbibition protein, putative (din10) similar to seed imbibition protein GB:AAA32975 GI:167100 from [Hordeum vulgare]; contains nonconsensus AT donor splice site at intron 1; contains Pfam profile PF056	GO:0009744,GO:0009416,GO:0004672,GO:0007568,GO:0004553,GO:0005524,GO:0009507
BN12745	0.193716	323.696	1670.98	-2.36798	gi|12745|At5g20250_Contig2	At5g20250.2	68418.m02411 raffinose synthase family protein / seed imbibition protein, putative (din10) similar to seed imbibition protein GB:AAA32975 GI:167100 from [Hordeum vulgare]; contains nonconsensus AT donor splice site at intron 1; contains Pfam profile PF056	GO:0009744,GO:0009416,GO:0004672,GO:0007568,GO:0004553,GO:0005524,GO:0009507
BN12746	0.190404	242.16	1271.82	-2.39286	gi|12746|At5g20250_DC533F	At5g20250.2	68418.m02411 raffinose synthase family protein / seed imbibition protein, putative (din10) similar to seed imbibition protein GB:AAA32975 GI:167100 from [Hordeum vulgare]; contains nonconsensus AT donor splice site at intron 1; contains Pfam profile PF056	GO:0009744,GO:0009416,GO:0004672,GO:0007568,GO:0004553,GO:0005524,GO:0009507
BN12746	0.208408	365.212	1752.39	-2.26252	gi|12746|At5g20250_DC533F	At5g20250.2	68418.m02411 raffinose synthase family protein / seed imbibition protein, putative (din10) similar to seed imbibition protein GB:AAA32975 GI:167100 from [Hordeum vulgare]; contains nonconsensus AT donor splice site at intron 1; contains Pfam profile PF056	GO:0009744,GO:0009416,GO:0004672,GO:0007568,GO:0004553,GO:0005524,GO:0009507
BN12747	0.244772	539.72	2204.99	-2.03049	gi|12747|At5g20250_Contig1	At5g20250.2	68418.m02411 raffinose synthase family protein / seed imbibition protein, putative (din10) similar to seed imbibition protein GB:AAA32975 GI:167100 from [Hordeum vulgare]; contains nonconsensus AT donor splice site at intron 1; contains Pfam profile PF056	GO:0009744,GO:0009416,GO:0004672,GO:0007568,GO:0004553,GO:0005524,GO:0009507
BN12747	0.30966	370.48	1196.41	-1.69124	gi|12747|At5g20250_Contig1	At5g20250.2	68418.m02411 raffinose synthase family protein / seed imbibition protein, putative (din10) similar to seed imbibition protein GB:AAA32975 GI:167100 from [Hordeum vulgare]; contains nonconsensus AT donor splice site at intron 1; contains Pfam profile PF056	GO:0009744,GO:0009416,GO:0004672,GO:0007568,GO:0004553,GO:0005524,GO:0009507
BN12755	0.440369	287.163	652.097	-1.18322	gi|12755|At3g55960_Contig1	At3g55960.1	68416.m06218 NLI interacting factor (NIF) family protein contains Pfam profile PF03031: NLI interacting factor	GO:0005554,GO:0000004,GO:0005739
BN12755	0.436348	220.294	504.859	-1.19645	gi|12755|At3g55960_Contig1	At3g55960.1	68416.m06218 NLI interacting factor (NIF) family protein contains Pfam profile PF03031: NLI interacting factor	GO:0005554,GO:0000004,GO:0005739
BN12759	0.494364	422.094	853.812	-1.01635	gi|12759|At5g26260_Contig6	At5g26260.1	68418.m03133 meprin and TRAF homology domain-containing protein / MATH domain-containing protein similar to ubiquitin-specific protease 12 [Arabidopsis thaliana] GI:11993471; contains Pfam profile PF00917: MATH domain	GO:0005554,GO:0000004,GO:0012505
BN12760	0.341816	6921.61	20249.5	-1.54871	gi|12760|At5g26260_Contig5	At5g26260.1	68418.m03133 meprin and TRAF homology domain-containing protein / MATH domain-containing protein similar to ubiquitin-specific protease 12 [Arabidopsis thaliana] GI:11993471; contains Pfam profile PF00917: MATH domain	GO:0005554,GO:0000004,GO:0012505
BN12760	0.30636	5695.94	18592.3	-1.7067	gi|12760|At5g26260_Contig5	At5g26260.1	68418.m03133 meprin and TRAF homology domain-containing protein / MATH domain-containing protein similar to ubiquitin-specific protease 12 [Arabidopsis thaliana] GI:11993471; contains Pfam profile PF00917: MATH domain	GO:0005554,GO:0000004,GO:0012505
BN12772	0.479434	3878.6	8089.96	-1.0606	gi|12772|At2g36880_Contig1	At2g36880.1	68415.m04521 S-adenosylmethionine synthetase, putative similar to S-adenosylmethionine synthetase 3 (Methionine adenosyltransferase 3, AdoMet synthetase 3) [Lycopersicon esculentum] SWISS-PROT:P43282	GO:0008372,GO:0005524,GO:0006730,GO:0004478,GO:0006556
BN12772	0.43439	12180.2	28039.8	-1.20294	gi|12772|At2g36880_Contig1	At2g36880.1	68415.m04521 S-adenosylmethionine synthetase, putative similar to S-adenosylmethionine synthetase 3 (Methionine adenosyltransferase 3, AdoMet synthetase 3) [Lycopersicon esculentum] SWISS-PROT:P43282	GO:0008372,GO:0005524,GO:0006730,GO:0004478,GO:0006556
BN12772	0.447987	10588	23634.6	-1.15847	gi|12772|At2g36880_Contig1	At2g36880.1	68415.m04521 S-adenosylmethionine synthetase, putative similar to S-adenosylmethionine synthetase 3 (Methionine adenosyltransferase 3, AdoMet synthetase 3) [Lycopersicon esculentum] SWISS-PROT:P43282	GO:0008372,GO:0005524,GO:0006730,GO:0004478,GO:0006556
BN12786	0.414095	431.619	1042.32	-1.27197	gi|12786|At5g07600_Contig5	At5g07600.1	68418.m00871 oleosin / glycine-rich protein	GO:0012505,GO:0019915,GO:0005554,GO:0016020
BN12786	0.425607	320.246	752.445	-1.23241	gi|12786|At5g07600_Contig5	At5g07600.1	68418.m00871 oleosin / glycine-rich protein	GO:0012505,GO:0019915,GO:0005554,GO:0016020
BN12788	0.300772	151.884	504.981	-1.73326	gi|12788|At5g07600_Contig7	At5g07600.1	68418.m00871 oleosin / glycine-rich protein	GO:0012505,GO:0019915,GO:0005554,GO:0016020
BN12788	0.358853	100.527	280.134	-1.47853	gi|12788|At5g07600_Contig7	At5g07600.1	68418.m00871 oleosin / glycine-rich protein	GO:0012505,GO:0019915,GO:0005554,GO:0016020
BN12838	0.195401	177.87	910.281	-2.35549	gi|12838|At5g17170_Contig2	At5g17170.1	68418.m02012 rubredoxin family protein contains Pfam profile PF00301: Rubredoxin	GO:0046872,GO:0005515,GO:0009507,GO:0005489,GO:0006118
BN12838	0.149341	96.9576	649.238	-2.74332	gi|12838|At5g17170_Contig2	At5g17170.1	68418.m02012 rubredoxin family protein contains Pfam profile PF00301: Rubredoxin	GO:0046872,GO:0005515,GO:0009507,GO:0005489,GO:0006118
BN12871	0.292031	4046.53	13856.5	-1.77581	gi|12871|At5g65750_Contig1	At5g65750.1	68418.m08274 2-oxoglutarate dehydrogenase E1 component, putative / oxoglutarate decarboxylase, putative / alpha-ketoglutaric dehydrogenase, putative similar to SP|P20967 2-oxoglutarate dehydrogenase E1 component, mitochondrial precursor (EC 1.2.4.2) (Alph	GO:0019549,GO:0005739,GO:0016624,GO:0004591,GO:0008152
BN12871	0.287184	4120.43	14347.7	-1.79995	gi|12871|At5g65750_Contig1	At5g65750.1	68418.m08274 2-oxoglutarate dehydrogenase E1 component, putative / oxoglutarate decarboxylase, putative / alpha-ketoglutaric dehydrogenase, putative similar to SP|P20967 2-oxoglutarate dehydrogenase E1 component, mitochondrial precursor (EC 1.2.4.2) (Alph	GO:0019549,GO:0005739,GO:0016624,GO:0004591,GO:0008152
BN12888	0.493927	124.764	252.596	-1.01763	gi|12888|At5g67030_Contig3	At5g67030.1	68418.m08450 zeaxanthin epoxidase (ZEP) (ABA1) identical to GI:9857296 AtABA1; controls Pfam profiles PF01360: Monooxygenase and PF00498: FHA domain; identical to cDNA AtABA1, GI:9857295	GO:0009688,GO:0009414,GO:0009540,GO:0006970,GO:0009507,GO:0016123
BN12890	0.494747	797.383	1611.7	-1.01524	gi|12890|At2g40630_LB144R	At2g40630.1	68415.m05011 expressed protein	GO:0005554,GO:0000004,GO:0008372
BN12904	0.473005	513.556	1085.73	-1.08007	gi|12904|At3g53080_LB151R	At3g53080.1	68416.m05850 galactose-binding lectin family protein contains Pfam domain PF02140: Galactose binding lectin domain	GO:0019515,GO:0005990,GO:0019513,GO:0005529,GO:0012505
BN12904	0.479163	805.991	1682.08	-1.06141	gi|12904|At3g53080_LB151R	At3g53080.1	68416.m05850 galactose-binding lectin family protein contains Pfam domain PF02140: Galactose binding lectin domain	GO:0019515,GO:0005990,GO:0019513,GO:0005529,GO:0012505
BN12906	0.475974	200.164	420.536	-1.07105	gi|12906|At5g12140_Contig4	At5g12140.1	68418.m01425 cysteine protease inhibitor, putative / cystatin, putative similar to SP|P31726 Cystatin I precursor (CORN kernel cysteine proteinase inhibitor) {Zea mays}; contains Pfam profile PF00031: Cystatin domain	GO:0004869,GO:0000004,GO:0008372
BN12906	0.376001	160.835	427.752	-1.41119	gi|12906|At5g12140_Contig4	At5g12140.1	68418.m01425 cysteine protease inhibitor, putative / cystatin, putative similar to SP|P31726 Cystatin I precursor (CORN kernel cysteine proteinase inhibitor) {Zea mays}; contains Pfam profile PF00031: Cystatin domain	GO:0004869,GO:0000004,GO:0008372
BN12908	0.291367	92.9739	319.095	-1.77909	gi|12908|At5g12140_Contig2	At5g12140.1	68418.m01425 cysteine protease inhibitor, putative / cystatin, putative similar to SP|P31726 Cystatin I precursor (CORN kernel cysteine proteinase inhibitor) {Zea mays}; contains Pfam profile PF00031: Cystatin domain	GO:0004869,GO:0000004,GO:0008372
BN12910	0.35592	113.977	320.232	-1.49037	gi|12910|At3g23810_Contig4	At3g23810.1	68416.m02993 adenosylhomocysteinase, putative / S-adenosyl-L-homocysteine hydrolase, putative / AdoHcyase, putative strong similarity to SP|P50248|SAHH_TOBAC Adenosylhomocysteinase (EC 3.3.1.1) (S-adenosyl-L-homocysteine hydrolase) (AdoHcyase) {Nicotiana	GO:0016616,GO:0006779,GO:0004418,GO:0006730,GO:0004013,GO:0006564,GO:0008372
BN12910	0.285221	133.741	468.903	-1.80985	gi|12910|At3g23810_Contig4	At3g23810.1	68416.m02993 adenosylhomocysteinase, putative / S-adenosyl-L-homocysteine hydrolase, putative / AdoHcyase, putative strong similarity to SP|P50248|SAHH_TOBAC Adenosylhomocysteinase (EC 3.3.1.1) (S-adenosyl-L-homocysteine hydrolase) (AdoHcyase) {Nicotiana	GO:0016616,GO:0006779,GO:0004418,GO:0006730,GO:0004013,GO:0006564,GO:0008372
BN12911	0.455888	131.768	289.036	-1.13325	gi|12911|At3g23810_Contig1	At3g23810.1	68416.m02993 adenosylhomocysteinase, putative / S-adenosyl-L-homocysteine hydrolase, putative / AdoHcyase, putative strong similarity to SP|P50248|SAHH_TOBAC Adenosylhomocysteinase (EC 3.3.1.1) (S-adenosyl-L-homocysteine hydrolase) (AdoHcyase) {Nicotiana	GO:0016616,GO:0006779,GO:0004418,GO:0006730,GO:0004013,GO:0006564,GO:0008372
BN12921	0.404705	823.575	2035	-1.30506	gi|12921|At3g21175_Contig1	At3g21175.2	68416.m02676 zinc finger (GATA type) family protein similar to zinc finger protein ZIM gi:8918533 from [Arabidopsis thaliana]; contains Pfam PF00320: GATA zinc finger	GO:0005634,GO:0003700,GO:0006355
BN12921	0.382778	751.986	1964.55	-1.38542	gi|12921|At3g21175_Contig1	At3g21175.2	68416.m02676 zinc finger (GATA type) family protein similar to zinc finger protein ZIM gi:8918533 from [Arabidopsis thaliana]; contains Pfam PF00320: GATA zinc finger	GO:0005634,GO:0003700,GO:0006355
BN12930	0.334593	296.999	887.642	-1.57952	gi|12930|At5g59970_ES4017F	At5g59970.1	68418.m07521 histone H4 identical to histone H4 from Lycopersicon esculentum GI:297150, Lolium temulentum SP|P02308, Acropora formosa GI:455652, Citrus jambhiri GI:16797797	GO:0007001,GO:0003677,GO:0006334,GO:0000786,GO:0005634
BN12930	0.212033	351.053	1655.65	-2.23764	gi|12930|At5g59970_ES4017F	At5g59970.1	68418.m07521 histone H4 identical to histone H4 from Lycopersicon esculentum GI:297150, Lolium temulentum SP|P02308, Acropora formosa GI:455652, Citrus jambhiri GI:16797797	GO:0007001,GO:0003677,GO:0006334,GO:0000786,GO:0005634
BN12938	0.451642	745.327	1650.26	-1.14675	gi|12938|At5g63570_Contig2	At5g63570.1	68418.m07979 glutamate-1-semialdehyde 2,1-aminomutase 1 (GSA 1) / glutamate-1-semialdehyde aminotransferase 1 (GSA-AT 1) identical to GSA 1 [SP|P42799]	GO:0009416,GO:0042286,GO:0006779,GO:0009507
BN12938	0.461669	873.957	1893.04	-1.11507	gi|12938|At5g63570_Contig2	At5g63570.1	68418.m07979 glutamate-1-semialdehyde 2,1-aminomutase 1 (GSA 1) / glutamate-1-semialdehyde aminotransferase 1 (GSA-AT 1) identical to GSA 1 [SP|P42799]	GO:0009416,GO:0042286,GO:0006779,GO:0009507
BN12946	0.450892	267.64	593.579	-1.14915	gi|12946|At5g66570_Contig1	At5g66570.1	68418.m08392 oxygen-evolving enhancer protein 1-1, chloroplast / 33 kDa subunit of oxygen evolving system of photosystem II (PSBO1) (PSBO) identical to SP:P23321 Oxygen-evolving enhancer protein 1-1, chloroplast precursor (OEE1) (33 kDa subunit of oxygen	GO:0009654,GO:0030095,GO:0009543,GO:0009781
BN12946	0.465691	294.295	631.954	-1.10256	gi|12946|At5g66570_Contig1	At5g66570.1	68418.m08392 oxygen-evolving enhancer protein 1-1, chloroplast / 33 kDa subunit of oxygen evolving system of photosystem II (PSBO1) (PSBO) identical to SP:P23321 Oxygen-evolving enhancer protein 1-1, chloroplast precursor (OEE1) (33 kDa subunit of oxygen	GO:0009654,GO:0030095,GO:0009543,GO:0009781
BN12955	0.452139	287.511	635.89	-1.14516	gi|12955|At3g06350_Contig3	At3g06350.1	68416.m00733 dehydroquinate dehydratase, putative / shikimate dehydrogenase, putative similar to dehydroquinate dehydratase/shikimate dehydrogenase [Nicotiana tabacum][GI:535771], dehydroquinate dehydratase/shikimate:NADP oxidoreductase [Lycopersicon escu	GO:0009423,GO:0003855,GO:0009536
BN12956	0.437603	853.873	1951.25	-1.19231	gi|12956|At1g32400_Contig1	At1g32400.2	68414.m03998 senescence-associated family protein contains Pfam profile PF00335: Tetraspanin family	Not annotated
BN12956	0.429891	816.836	1900.1	-1.21796	gi|12956|At1g32400_Contig1	At1g32400.2	68414.m03998 senescence-associated family protein contains Pfam profile PF00335: Tetraspanin family	Not annotated
BN12969	0.437895	731.885	1671.37	-1.19134	gi|12969|At1g73600_Contig2	At1g73600.1	68414.m08521 phosphoethanolamine N-methyltransferase 3, putative (NMT3) strong similarity to SP|Q9FR44 Phosphoethanolamine N-methyltransferase 1 (EC 2.1.1.103) (PEAMT 1) (AtNMT1) {Arabidopsis thaliana}; identical to SP|Q9C6B9 Putative phosphoethanolamine	GO:0008168,GO:0008757,GO:0000234,GO:0008372
BN12969	0.441344	733.051	1660.95	-1.18002	gi|12969|At1g73600_Contig2	At1g73600.1	68414.m08521 phosphoethanolamine N-methyltransferase 3, putative (NMT3) strong similarity to SP|Q9FR44 Phosphoethanolamine N-methyltransferase 1 (EC 2.1.1.103) (PEAMT 1) (AtNMT1) {Arabidopsis thaliana}; identical to SP|Q9C6B9 Putative phosphoethanolamine	GO:0008168,GO:0008757,GO:0000234,GO:0008372
BN12970	0.494078	157.691	319.162	-1.01719	gi|12970|At5g16570_Contig1	At5g16570.1	68418.m01939 glutamine synthetase, putative similar to glutamine synthetase, cytosolic isozyme (glutamate-- ammonia ligase) [Alfalfa] SWISS-PROT:P04078	GO:0005737,GO:0009399,GO:0004356,GO:0006542
BN12977	0.382114	1743.11	4561.75	-1.38792	gi|12977|At5g67490_Contig1	At5g67490.1	68418.m08511 expressed protein	GO:0005554,GO:0000004,GO:0009507
BN12981	0.119952	283.012	2359.38	-3.05947	gi|12981|At2g47710_Contig3	At2g47710.1	68415.m05958 universal stress protein (USP) family protein similar to ER6 protein [Lycopersicon esculentum] GI:5669654; contains Pfam profile PF00582: universal stress protein family	GO:0006950,GO:0005554,GO:0008372
BN12981	0.0746615	342.228	4583.73	-3.74349	gi|12981|At2g47710_Contig3	At2g47710.1	68415.m05958 universal stress protein (USP) family protein similar to ER6 protein [Lycopersicon esculentum] GI:5669654; contains Pfam profile PF00582: universal stress protein family	GO:0006950,GO:0005554,GO:0008372
BN12983	0.0611037	199.459	3264.27	-4.0326	gi|12983|At2g47710_Contig2	At2g47710.1	68415.m05958 universal stress protein (USP) family protein similar to ER6 protein [Lycopersicon esculentum] GI:5669654; contains Pfam profile PF00582: universal stress protein family	GO:0006950,GO:0005554,GO:0008372
BN12983	0.0560091	236.966	4230.85	-4.1582	gi|12983|At2g47710_Contig2	At2g47710.1	68415.m05958 universal stress protein (USP) family protein similar to ER6 protein [Lycopersicon esculentum] GI:5669654; contains Pfam profile PF00582: universal stress protein family	GO:0006950,GO:0005554,GO:0008372
BN12997	0.380831	132.515	347.963	-1.39278	gi|12997|At1g04410_Contig4	At1g04410.1	68414.m00432 malate dehydrogenase, cytosolic, putative strong similarity to malate dehydrogenase from Mesembryanthemum crystallinum [SP|O24047], Medicago sativa [SP|O48905], Prunus persica [GI:15982948]; contains InterPro entry IPR001236: Lactate/malate d	GO:0008372,GO:0016615,GO:0006099,GO:0016491
BN12997	0.382862	164.383	429.353	-1.3851	gi|12997|At1g04410_Contig4	At1g04410.1	68414.m00432 malate dehydrogenase, cytosolic, putative strong similarity to malate dehydrogenase from Mesembryanthemum crystallinum [SP|O24047], Medicago sativa [SP|O48905], Prunus persica [GI:15982948]; contains InterPro entry IPR001236: Lactate/malate d	GO:0008372,GO:0016615,GO:0006099,GO:0016491
BN13013	0.202504	252.417	1246.48	-2.30398	gi|13013|At5g44340_Contig4	At5g44340.1	68418.m05429 tubulin beta-4 chain (TUB4) nearly identical to SP|P24636 Tubulin beta-4 chain {Arabidopsis thaliana}	GO:0007018,GO:0045298,GO:0005200,GO:0007049
BN13013	0.219682	343.761	1564.81	-2.18651	gi|13013|At5g44340_Contig4	At5g44340.1	68418.m05429 tubulin beta-4 chain (TUB4) nearly identical to SP|P24636 Tubulin beta-4 chain {Arabidopsis thaliana}	GO:0007018,GO:0045298,GO:0005200,GO:0007049
BN13028	0.485824	402.607	828.71	-1.0415	gi|13028|At4g13560_Contig1	At4g13560.1	68417.m02113 late embryogenesis abundant domain-containing protein / LEA domain-containing protein similar to LEA protein [Cicer arietinum] GI:2909420; contains Pfam profile PF02987: Late embryogenesis abundant protein	GO:0008372,GO:0005554,GO:0009793
BN13055	0.325462	235.692	724.176	-1.61944	gi|13055|At4g25860_Contig1	At4g25860.1	68417.m03719 oxysterol-binding family protein contains Pfam profile PF01237: Oxysterol-binding protein	GO:0008202,GO:0008142,GO:0008372
BN13055	0.322524	224.828	697.089	-1.63252	gi|13055|At4g25860_Contig1	At4g25860.1	68417.m03719 oxysterol-binding family protein contains Pfam profile PF01237: Oxysterol-binding protein	GO:0008202,GO:0008142,GO:0008372
BN13060	0.46036	2135.59	4638.96	-1.11917	gi|13060|At5g14700_Contig3	At5g14700.1	68418.m01723 cinnamoyl-CoA reductase-related similar to cinnamoyl-CoA reductase from Pinus taeda [GI:17978649], Saccharum officinarum [GI:3341511]	GO:0009809,GO:0008372,GO:0016621
BN13060	0.458152	2056.18	4487.99	-1.1261	gi|13060|At5g14700_Contig3	At5g14700.1	68418.m01723 cinnamoyl-CoA reductase-related similar to cinnamoyl-CoA reductase from Pinus taeda [GI:17978649], Saccharum officinarum [GI:3341511]	GO:0009809,GO:0008372,GO:0016621
BN13061	0.363507	183.894	505.889	-1.45995	gi|13061|At5g56360_Contig1	At5g56360.1	68418.m07034 calmodulin-binding protein similar to alpha glucosidase II beta subunit from GI:2104691 [Mus musculus]	GO:0012505,GO:0005516
BN13118	0.361788	2218.88	6133.1	-1.46678	gi|13118|At5g07440_Contig5	At5g07440.1	68418.m00851 glutamate dehydrogenase 2 (GDH2) identical to glutamate dehydrogenase 2 (GDH 2) [Arabidopsis thaliana] SWISS-PROT:Q38946	GO:0016491,GO:0006813,GO:0005739,GO:0006520,GO:0005509,GO:0006118,GO:0008152
BN13118	0.404278	2689.72	6653.15	-1.30658	gi|13118|At5g07440_Contig5	At5g07440.1	68418.m00851 glutamate dehydrogenase 2 (GDH2) identical to glutamate dehydrogenase 2 (GDH 2) [Arabidopsis thaliana] SWISS-PROT:Q38946	GO:0016491,GO:0006813,GO:0005739,GO:0006520,GO:0005509,GO:0006118,GO:0008152
BN13121	0.429685	1595.73	3713.72	-1.21865	gi|13121|At1g17650_Contig1	At1g17650.1	68414.m02185 6-phosphogluconate dehydrogenase NAD-binding domain-containing protein low similarity to SP|P23523 2-hydroxy-3-oxopropionate reductase (EC 1.1.1.60) (Tartronate semialdehyde reductase) {Escherichia coli}; contains Pfam profile PF03446: NAD bi	GO:0005739,GO:0004616,GO:0006098
BN13121	0.473573	2134.35	4506.91	-1.07834	gi|13121|At1g17650_Contig1	At1g17650.1	68414.m02185 6-phosphogluconate dehydrogenase NAD-binding domain-containing protein low similarity to SP|P23523 2-hydroxy-3-oxopropionate reductase (EC 1.1.1.60) (Tartronate semialdehyde reductase) {Escherichia coli}; contains Pfam profile PF03446: NAD bi	GO:0005739,GO:0004616,GO:0006098
BN13125	0.254207	138.983	546.732	-1.97593	gi|13125|At4g01290_Contig2	At4g01290.1	68417.m00170 expressed protein	GO:0005524,GO:0000004,GO:0008372
BN13127	0.483231	110.9	229.497	-1.04922	gi|13127|At1g75280_Contig1	At1g75280.1	68414.m08745 isoflavone reductase, putative identical to SP|P52577 Isoflavone reductase homolog P3 (EC 1.3.1.-) {Arabidopsis thaliana}; contains Pfam profile PF02716: isoflavone reductase	GO:0008152,GO:0006012,GO:0016651
BN13132	0.284864	253.541	890.041	-1.81165	gi|13132|At2g20250_Contig1	At2g20250.1	68415.m02366 hypothetical protein	GO:0005554,GO:0000004,GO:0005739
BN13132	0.28437	283.024	995.268	-1.81416	gi|13132|At2g20250_Contig1	At2g20250.1	68415.m02366 hypothetical protein	GO:0005554,GO:0000004,GO:0005739
BN13137	0.417699	651.811	1560.48	-1.25946	gi|13137|At2g21170_Contig2	At2g21170.1	68415.m02511 triosephosphate isomerase, chloroplast, putative similar to Triosephosphate isomerase, chloroplast precursor: SP|P48496 from Spinacia oleracea, SP|P46225 from Secale cereale	GO:0008152,GO:0019253,GO:0004807,GO:0009507
BN13140	0.46636	328.409	704.196	-1.10048	gi|13140|At4g23680_Contig3	At4g23680.1	68417.m03409 major latex protein-related / MLP-related low similarity to major latex protein {Papaver somniferum}[GI:294060] ; contains Pfam profile PF00407: Pathogenesis-related protein Bet v I family	GO:0009820,GO:0005554
BN13173	0.390402	336.722	862.5	-1.35697	gi|13173|At2g31980_Contig2	At2g31980.1	68415.m03907 cysteine proteinase inhibitor-related contains similarity to extracellular insoluble cystatin GI:2204077 from [Daucus carota]	GO:0004869,GO:0000004,GO:0012505
BN13203	0.49769	950.32	1909.46	-1.00668	gi|13203|At1g78300_Contig2	At1g78300.1	68414.m09125 14-3-3 protein GF14 omega (GRF2) identical to GF14omega isoform GI:487791 from [Arabidopsis thaliana]	GO:0008372,GO:0045309,GO:0007165,GO:0045308
BN13210	0.439349	383.839	873.654	-1.18656	gi|13210|At1g78300_Contig4	At1g78300.1	68414.m09125 14-3-3 protein GF14 omega (GRF2) identical to GF14omega isoform GI:487791 from [Arabidopsis thaliana]	GO:0008372,GO:0045309,GO:0007165,GO:0045308
BN13210	0.273092	371.544	1360.51	-1.87254	gi|13210|At1g78300_Contig4	At1g78300.1	68414.m09125 14-3-3 protein GF14 omega (GRF2) identical to GF14omega isoform GI:487791 from [Arabidopsis thaliana]	GO:0008372,GO:0045309,GO:0007165,GO:0045308
BN13211	0.347193	4014.21	11561.9	-1.52619	gi|13211|At1g78300_Contig5	At1g78300.1	68414.m09125 14-3-3 protein GF14 omega (GRF2) identical to GF14omega isoform GI:487791 from [Arabidopsis thaliana]	GO:0008372,GO:0045309,GO:0007165,GO:0045308
BN13211	0.323848	4024.91	12428.4	-1.62661	gi|13211|At1g78300_Contig5	At1g78300.1	68414.m09125 14-3-3 protein GF14 omega (GRF2) identical to GF14omega isoform GI:487791 from [Arabidopsis thaliana]	GO:0008372,GO:0045309,GO:0007165,GO:0045308
BN13216	0.452233	4483.56	9914.28	-1.14486	gi|13216|At5g10090_Contig1	At5g10090.1	68418.m01169 tetratricopeptide repeat (TPR)-containing protein contains Pfam profile PF00515 TPR Domain	GO:0005554,GO:0000004,GO:0008372
BN13229	0.397851	475.615	1195.46	-1.3297	gi|13229|At1g75260_Contig2	At1g75260.1	68414.m08743 isoflavone reductase family protein similar to SP|P52577 Isoflavone reductase homolog P3 (EC 1.3.1.-) {Arabidopsis thaliana}; contains Pfam profile PF02716: Isoflavone reductase	GO:0009507,GO:0000004,GO:0016651
BN13229	0.383329	455.744	1188.91	-1.38334	gi|13229|At1g75260_Contig2	At1g75260.1	68414.m08743 isoflavone reductase family protein similar to SP|P52577 Isoflavone reductase homolog P3 (EC 1.3.1.-) {Arabidopsis thaliana}; contains Pfam profile PF02716: Isoflavone reductase	GO:0009507,GO:0000004,GO:0016651
BN13231	0.453025	439.854	970.927	-1.14234	gi|13231|At1g56070_Contig4	At1g56070.1	68414.m06438 elongation factor 2, putative / EF-2, putative similar to ELONGATION FACTOR 2 GB:O14460 from [Schizosaccharomyces pombe]	GO:0006415,GO:0005525,GO:0008135,GO:0005524,GO:0016149,GO:0003746,GO:0005737,GO:0001514,GO:0006414
BN13232	0.36886	286.474	776.647	-1.43885	gi|13232|At1g56070_Contig6	At1g56070.1	68414.m06438 elongation factor 2, putative / EF-2, putative similar to ELONGATION FACTOR 2 GB:O14460 from [Schizosaccharomyces pombe]	GO:0006415,GO:0005525,GO:0008135,GO:0005524,GO:0016149,GO:0003746,GO:0005737,GO:0001514,GO:0006414
BN13234	0.265154	387.27	1460.55	-1.9151	gi|13234|At1g56070_Contig3	At1g56070.1	68414.m06438 elongation factor 2, putative / EF-2, putative similar to ELONGATION FACTOR 2 GB:O14460 from [Schizosaccharomyces pombe]	GO:0006415,GO:0005525,GO:0008135,GO:0005524,GO:0016149,GO:0003746,GO:0005737,GO:0001514,GO:0006414
BN13234	0.323521	347.251	1073.35	-1.62807	gi|13234|At1g56070_Contig3	At1g56070.1	68414.m06438 elongation factor 2, putative / EF-2, putative similar to ELONGATION FACTOR 2 GB:O14460 from [Schizosaccharomyces pombe]	GO:0006415,GO:0005525,GO:0008135,GO:0005524,GO:0016149,GO:0003746,GO:0005737,GO:0001514,GO:0006414
BN13242	0.126112	83.8701	665.047	-2.98723	gi|13242|At3g51090_ILS845R	At3g51090.1	68416.m05594 expressed protein	GO:0005554,GO:0000004,GO:0008372
BN13242	0.105717	101.753	962.505	-3.24172	gi|13242|At3g51090_ILS845R	At3g51090.1	68416.m05594 expressed protein	GO:0005554,GO:0000004,GO:0008372
BN13243	0.315674	2156.45	6831.26	-1.66349	gi|13243|At3g51090_LB2019F	At3g51090.1	68416.m05594 expressed protein	GO:0005554,GO:0000004,GO:0008372
BN13243	0.226014	1551.56	6864.9	-2.14552	gi|13243|At3g51090_LB2019F	At3g51090.1	68416.m05594 expressed protein	GO:0005554,GO:0000004,GO:0008372
BN13270	0.428827	127.842	298.12	-1.22153	gi|13270|At5g27670_Contig1	At5g27670.1	68418.m03317 histone H2A, putative similar to histone H2A Lycopersicon esculentum SP|P25469, Pisum sativum SP|P25470, Petroselinum crispum SP|P19177; contains Pfam profile PF00125 Core histone H2A/H2B/H3/H4	GO:0007001,GO:0003677,GO:0006334,GO:0000786,GO:0005634
BN13288	0.049123	698.77	14224.9	-4.34746	gi|13288|At1g06360_Contig2	At1g06360.1	68414.m00672 fatty acid desaturase family protein similar to delta 9 acyl-lipid desaturase (ADS1) GI:2970034 from [Arabidopsis thaliana]	GO:0016020,GO:0005506,GO:0006633,GO:0004768,GO:0005783,GO:0016491
BN13288	0.0441185	522.614	11845.7	-4.50247	gi|13288|At1g06360_Contig2	At1g06360.1	68414.m00672 fatty acid desaturase family protein similar to delta 9 acyl-lipid desaturase (ADS1) GI:2970034 from [Arabidopsis thaliana]	GO:0016020,GO:0005506,GO:0006633,GO:0004768,GO:0005783,GO:0016491
BN13289	0.0427111	581.016	13603.4	-4.54925	gi|13289|At2g21970_Contig1	At2g21970.1	68415.m02610 stress enhanced protein 2 (SEP2) nearly identical to stress enhanced protein 2; SEP2 (GI:7384980) [Arabidopsis thaliana]	GO:0009765,GO:0009535,GO:0016168
BN13289	0.0500541	634.781	12681.9	-4.32037	gi|13289|At2g21970_Contig1	At2g21970.1	68415.m02610 stress enhanced protein 2 (SEP2) nearly identical to stress enhanced protein 2; SEP2 (GI:7384980) [Arabidopsis thaliana]	GO:0009765,GO:0009535,GO:0016168
BN13290	0.0141549	629.746	44489.7	-6.14256	gi|13290|At1g43860_Contig1	At1g43860.1	68414.m05053 expressed protein	GO:0005739,GO:0003700,GO:0045449
BN13290	0.0142067	644.566	45370.6	-6.13729	gi|13290|At1g43860_Contig1	At1g43860.1	68414.m05053 expressed protein	GO:0005739,GO:0003700,GO:0045449
BN13316	0.407916	845.573	2072.91	-1.29366	gi|13316|At2g03410_LB2092F	At2g03410.1	68415.m00299 Mo25 family protein similar to MO25 protein (early mouse development protein family) [Mouse] SWISS-PROT:Q06138	GO:0005554,GO:0000004,GO:0008372
BN13318	0.465477	1778.53	3820.88	-1.10322	gi|13318|At4g18596_Contig2	At4g18596.1	68417.m02754 pollen Ole e 1 allergen and extensin family protein contains Pfam domain, PF01190: Pollen proteins Ole e I family	GO:0005554,GO:0000004,GO:0012505
BN13346	0.378098	468.789	1239.86	-1.40317	gi|13346|At2g19330_Contig1	At2g19330.1	68415.m02255 leucine-rich repeat family protein contains leucine rich repeats, Pfam:PF00560	GO:0005515,GO:0000004,GO:0009507
BN13350	0.480367	670.17	1395.12	-1.05779	gi|13350|At5g28840_Contig2	At5g28840.1	68418.m03547 NAD-dependent epimerase/dehydratase family protein similar to sugar epimerase BlmG from Streptomyces verticillus GI:9937230; contains Pfam profile PF01370 NAD dependent epimerase/dehydratase family	GO:0008460,GO:0006012,GO:0009225,GO:0003978,GO:0003854,GO:0006694,GO:0003824,GO:0008372
BN13350	0.487244	731.524	1501.35	-1.03728	gi|13350|At5g28840_Contig2	At5g28840.1	68418.m03547 NAD-dependent epimerase/dehydratase family protein similar to sugar epimerase BlmG from Streptomyces verticillus GI:9937230; contains Pfam profile PF01370 NAD dependent epimerase/dehydratase family	GO:0008460,GO:0006012,GO:0009225,GO:0003978,GO:0003854,GO:0006694,GO:0003824,GO:0008372
BN13362	0.373423	10874.6	29121.4	-1.42112	gi|13362|At4g33030_Contig2	At4g33030.1	68417.m04699 UDP-sulfoquinovose synthase / sulfite:UDP-glucose sulfotransferase / sulfolipid biosynthesis protein (SQD1) identical to gi:2736155	GO:0046506,GO:0009247,GO:0016036,GO:0008146,GO:0009507,GO:0046507
BN13367	0.407271	1279.62	3141.94	-1.29594	gi|13367|At3g60820_Contig3	At3g60820.1	68416.m06804 20S proteasome beta subunit F1 (PBF1)	GO:0005839,GO:0008233,GO:0004175,GO:0006511
BN13367	0.477869	1366.82	2860.24	-1.06531	gi|13367|At3g60820_Contig3	At3g60820.1	68416.m06804 20S proteasome beta subunit F1 (PBF1)	GO:0005839,GO:0008233,GO:0004175,GO:0006511
BN13384	0.0694291	365.215	5260.26	-3.84832	gi|13384|At4g26870_Contig1	At4g26870.1	68417.m03867 aspartyl-tRNA synthetase, putative / aspartate--tRNA ligase, putative simialr to aspartate-tRNA ligase (EC 6.1.1.12) from Drosophila melanogaster GI:4512034, Homo sapiens SP|P14868, Rattus norvegicus SP|P15178; contains Pfam profile PF00152 t	GO:0005524,GO:0006430,GO:0004816,GO:0005737,GO:0006421,GO:0006432,GO:0004815,GO:0006418,GO:0004812,GO:0004824,GO:0003676,GO:0006422,GO:0004826
BN13384	0.0866524	366.635	4231.1	-3.52862	gi|13384|At4g26870_Contig1	At4g26870.1	68417.m03867 aspartyl-tRNA synthetase, putative / aspartate--tRNA ligase, putative simialr to aspartate-tRNA ligase (EC 6.1.1.12) from Drosophila melanogaster GI:4512034, Homo sapiens SP|P14868, Rattus norvegicus SP|P15178; contains Pfam profile PF00152 t	GO:0005524,GO:0006430,GO:0004816,GO:0005737,GO:0006421,GO:0006432,GO:0004815,GO:0006418,GO:0004812,GO:0004824,GO:0003676,GO:0006422,GO:0004826
BN13391	0.418882	1443.53	3446.15	-1.25538	gi|13391|At2g36850_Contig1	At2g36850.1	68415.m04519 glycosyl transferase family 48 protein contains Pfam profile: PF02364 1,3-beta-glucan synthase	GO:0016757,GO:0003843,GO:0016020,GO:0000148,GO:0006075
BN13395	0.401417	206.042	513.287	-1.31683	gi|13395|At3g16640_Contig4	At3g16640.1	68416.m02127 translationally controlled tumor family protein similar to translationally controlled tumor protein GB:AAD10032 from [Hevea brasiliensis]	GO:0005554,GO:0000004,GO:0005737
BN13426	0.31329	1241	3961.19	-1.67443	gi|13426|At4g24340_Contig1	At4g24340.1	68417.m03493 phosphorylase family protein contains Pfam PF01048: Phosphorylase family	GO:0009116,GO:0003824,GO:0012505
BN13426	0.319842	1100.67	3441.29	-1.64457	gi|13426|At4g24340_Contig1	At4g24340.1	68417.m03493 phosphorylase family protein contains Pfam PF01048: Phosphorylase family	GO:0009116,GO:0003824,GO:0012505
BN13427	0.306195	803.717	2624.85	-1.70748	gi|13427|At3g20910_Contig1	At3g20910.1	68416.m02643 CCAAT-binding transcription factor (CBF-B/NF-YA) family protein contains Pfam profile: PF02045 CCAAT-binding transcription factor (CBF-B/NF-YA) subunit B	GO:0005634,GO:0016602,GO:0003700,GO:0006355
BN13427	0.328343	861.9	2625	-1.60672	gi|13427|At3g20910_Contig1	At3g20910.1	68416.m02643 CCAAT-binding transcription factor (CBF-B/NF-YA) family protein contains Pfam profile: PF02045 CCAAT-binding transcription factor (CBF-B/NF-YA) subunit B	GO:0005634,GO:0016602,GO:0003700,GO:0006355
BN13428	0.493103	730.582	1481.6	-1.02004	gi|13428|At3g20910_Contig2	At3g20910.1	68416.m02643 CCAAT-binding transcription factor (CBF-B/NF-YA) family protein contains Pfam profile: PF02045 CCAAT-binding transcription factor (CBF-B/NF-YA) subunit B	GO:0005634,GO:0016602,GO:0003700,GO:0006355
BN13464	0.44218	1103.92	2496.54	-1.17729	gi|13464|At3g17100_Contig6	At3g17100.2	68416.m02182 expressed protein	GO:0009507,GO:0003700,GO:0045449
BN13464	0.322484	492.052	1525.82	-1.6327	gi|13464|At3g17100_Contig6	At3g17100.2	68416.m02182 expressed protein	GO:0009507,GO:0003700,GO:0045449
BN13466	0.480186	4658.82	9702.11	-1.05833	gi|13466|At3g17100_Contig3	At3g17100.2	68416.m02182 expressed protein	GO:0009507,GO:0003700,GO:0045449
BN13468	0.354014	230.315	650.582	-1.49812	gi|13468|At4g22620_Contig1	At4g22620.1	68417.m03262 auxin-responsive family protein auxin-induced protein 10A, Glycine max., PIR2:JQ1099	GO:0005739,GO:0005554,GO:0009733
BN13468	0.333153	230.307	691.295	-1.58574	gi|13468|At4g22620_Contig1	At4g22620.1	68417.m03262 auxin-responsive family protein auxin-induced protein 10A, Glycine max., PIR2:JQ1099	GO:0005739,GO:0005554,GO:0009733
BN13473	0.400498	3668.81	9160.62	-1.32013	gi|13473|At3g58060_Contig1	At3g58060.1	68416.m06472 cation efflux family protein / metal tolerance protein, putative (MTPc3) member of the cation diffusion facilitator (CDF) family, or cation efflux (CE) family, PMID:11500563	GO:0008324,GO:0016020,GO:0006812,GO:0015562
BN13485	0.424449	2643.14	6227.23	-1.23634	gi|13485|At2g40730_Contig1	At2g40730.1	68415.m05024 HEAT repeat-containing protein contains INTERPRO:IPR000357 HEAT repeat	GO:0005524,GO:0008372,GO:0004672,GO:0006468
BN13486	0.374227	813.696	2174.34	-1.41802	gi|13486|At2g40730_Contig2	At2g40730.1	68415.m05024 HEAT repeat-containing protein contains INTERPRO:IPR000357 HEAT repeat	GO:0005524,GO:0008372,GO:0004672,GO:0006468
BN13486	0.375114	881.47	2349.87	-1.4146	gi|13486|At2g40730_Contig2	At2g40730.1	68415.m05024 HEAT repeat-containing protein contains INTERPRO:IPR000357 HEAT repeat	GO:0005524,GO:0008372,GO:0004672,GO:0006468
BN13517	0.397133	663.602	1670.98	-1.3323	gi|13517|At5g48575_Contig1	At5g48575.1	68418.m06008 hypothetical protein	GO:0005554,GO:0000004,GO:0008372
BN13517	0.424029	528.637	1246.7	-1.23776	gi|13517|At5g48575_Contig1	At5g48575.1	68418.m06008 hypothetical protein	GO:0005554,GO:0000004,GO:0008372
BN13520	0.417987	913.34	2185.09	-1.25847	gi|13520|At1g71480_Contig1	At1g71480.1	68414.m08261 nuclear transport factor 2 (NTF2) family protein contains Pfam domain, PF02136: Nuclear transport factor 2 (NTF2) domain	GO:0009507,GO:0005634,GO:0008565,GO:0005622,GO:0006606
BN13529	0.490231	118.81	242.355	-1.02847	gi|13529|At2g18740_Contig3	At2g18740.1	68415.m02182 small nuclear ribonucleoprotein E, putative / snRNP-E, putative / Sm protein E, putative similar to SWISS-PROT:P08578 small nuclear ribonucleoprotein E (snRNP-E) (Sm protein E, Sm-E, SmE) [Chicken]	GO:0008248,GO:0005634,GO:0005739,GO:0000004,GO:0005732
BN13529	0.328277	120.621	367.437	-1.60702	gi|13529|At2g18740_Contig3	At2g18740.1	68415.m02182 small nuclear ribonucleoprotein E, putative / snRNP-E, putative / Sm protein E, putative similar to SWISS-PROT:P08578 small nuclear ribonucleoprotein E (snRNP-E) (Sm protein E, Sm-E, SmE) [Chicken]	GO:0008248,GO:0005634,GO:0005739,GO:0000004,GO:0005732
BN13533	0.420746	325.913	774.607	-1.24898	gi|13533|At4g35000_Contig1	At4g35000.1	68417.m04963 L-ascorbate peroxidase 3 (APX3) identical to ascorbate peroxidase 3 [Arabidopsis thaliana] GI:2444019, L-ascorbate peroxidase [Arabidopsis thaliana] gi|1523791|emb|CAA66926; similar to ascorbate peroxidase [Gossypium hirsutum] gi|1019946|gb|A	GO:0006979,GO:0005778,GO:0016688
BN13533	0.441286	295.297	669.173	-1.18021	gi|13533|At4g35000_Contig1	At4g35000.1	68417.m04963 L-ascorbate peroxidase 3 (APX3) identical to ascorbate peroxidase 3 [Arabidopsis thaliana] GI:2444019, L-ascorbate peroxidase [Arabidopsis thaliana] gi|1523791|emb|CAA66926; similar to ascorbate peroxidase [Gossypium hirsutum] gi|1019946|gb|A	GO:0006979,GO:0005778,GO:0016688
BN13535	0.460741	297.134	644.905	-1.11797	gi|13535|At4g35000_Contig2	At4g35000.1	68417.m04963 L-ascorbate peroxidase 3 (APX3) identical to ascorbate peroxidase 3 [Arabidopsis thaliana] GI:2444019, L-ascorbate peroxidase [Arabidopsis thaliana] gi|1523791|emb|CAA66926; similar to ascorbate peroxidase [Gossypium hirsutum] gi|1019946|gb|A	GO:0006979,GO:0005778,GO:0016688
BN13535	0.447807	308.806	689.596	-1.15905	gi|13535|At4g35000_Contig2	At4g35000.1	68417.m04963 L-ascorbate peroxidase 3 (APX3) identical to ascorbate peroxidase 3 [Arabidopsis thaliana] GI:2444019, L-ascorbate peroxidase [Arabidopsis thaliana] gi|1523791|emb|CAA66926; similar to ascorbate peroxidase [Gossypium hirsutum] gi|1019946|gb|A	GO:0006979,GO:0005778,GO:0016688
BN13537	0.406441	626.444	1541.29	-1.29888	gi|13537|At1g22790_LB54F	At1g22790.1	68414.m02847 expressed protein identical to hypothetical protein GB:CAA72910	GO:0005554,GO:0000004,GO:0008372
BN13537	0.385606	275.077	713.362	-1.3748	gi|13537|At1g22790_LB54F	At1g22790.1	68414.m02847 expressed protein identical to hypothetical protein GB:CAA72910	GO:0005554,GO:0000004,GO:0008372
BN13546	0.41846	1355.01	3238.09	-1.25684	gi|13546|At3g22960_Contig2	At3g22960.1	68416.m02895 pyruvate kinase, putative similar to pyruvate kinase isozyme A, chloroplast precursor [Ricinus communis] SWISS-PROT:Q43117	GO:0006096,GO:0004743,GO:0009507
BN13597	0.495876	2877.5	5802.86	-1.01195	gi|13597|At5g09250_Contig1	At5g09250.1	68418.m01067 transcriptional coactivator p15 (PC4) family protein similar to SP|P11031 Activated RNA polymerase II transcriptional coactivator p15 precursor (PC4) (p14) (Single-stranded DNA binding protein p9) {Mus musculus}; contains Pfam profile PF02229	GO:0003713,GO:0003677,GO:0006355
BN13598	0.257955	950.17	3683.47	-1.95481	gi|13598|At3g22020_Contig1	At3g22020.1	68416.m02778 receptor-like protein kinase-related contains Pfam profile: PF01657 Domain of unknown function; weak similarity to receptor-like protein kinase 5 (GI:13506747) [Arabidopsis thaliana]; weak similarity to receptor-like protein kinase homolog RK	GO:0005554,GO:0000004,GO:0005739
BN13598	0.355185	1605.42	4519.96	-1.49336	gi|13598|At3g22020_Contig1	At3g22020.1	68416.m02778 receptor-like protein kinase-related contains Pfam profile: PF01657 Domain of unknown function; weak similarity to receptor-like protein kinase 5 (GI:13506747) [Arabidopsis thaliana]; weak similarity to receptor-like protein kinase homolog RK	GO:0005554,GO:0000004,GO:0005739
BN13613	0.49419	6422.99	12997	-1.01686	gi|13613|At3g11700_Contig2	At3g11700.1	68416.m01434 beta-Ig-H3 domain-containing protein / fasciclin domain-containing protein contains Pfam profile PF02469: Fasciclin domain	GO:0007155,GO:0005554,GO:0012505
BN13620	0.00979631	670.819	68476.7	-6.67355	gi|13620|At3g61980_Contig1	At3g61980.1	68416.m06961 serine protease inhibitor, Kazal-type family protein contains Pfam domain PF00050: Kazal-type serine protease inhibitor domain	GO:0005554,GO:0000004,GO:0012505
BN13620	0.0106249	717.505	67530.8	-6.55641	gi|13620|At3g61980_Contig1	At3g61980.1	68416.m06961 serine protease inhibitor, Kazal-type family protein contains Pfam domain PF00050: Kazal-type serine protease inhibitor domain	GO:0005554,GO:0000004,GO:0012505
BN13621	0.478513	204.715	427.815	-1.06337	gi|13621|At3g61980_Contig2	At3g61980.1	68416.m06961 serine protease inhibitor, Kazal-type family protein contains Pfam domain PF00050: Kazal-type serine protease inhibitor domain	GO:0005554,GO:0000004,GO:0012505
BN13622	0.00666078	334.289	50187.7	-7.23009	gi|13622|At5g59160_Contig1	At5g59160.2	68418.m07415 serine/threonine protein phosphatase PP1 isozyme 2 (TOPP2) identical to SP|P48482 Serine/threonine protein phosphatase PP1 isozyme 2 (EC 3.1.3.16) {Arabidopsis thaliana}	GO:0000164,GO:0006470,GO:0000163,GO:0004722
BN13622	0.00666588	406.56	60991.2	-7.22899	gi|13622|At5g59160_Contig1	At5g59160.2	68418.m07415 serine/threonine protein phosphatase PP1 isozyme 2 (TOPP2) identical to SP|P48482 Serine/threonine protein phosphatase PP1 isozyme 2 (EC 3.1.3.16) {Arabidopsis thaliana}	GO:0000164,GO:0006470,GO:0000163,GO:0004722
BN13641	0.406512	99.2528	244.157	-1.29863	gi|13641|At3g52180_Contig2	At3g52180.1	68416.m05729 protein tyrosine phosphatase/kinase interaction sequence protein (PTPKIS1) identical to PTPKIS1 protein [Arabidopsis thaliana] GI:11595504; contains Pfam profile PF00782: Dual specificity phosphatase, catalytic domain	GO:0008138,GO:0006470,GO:0009507
BN13659	0.376014	805.517	2142.25	-1.41114	gi|13659|At2g32680_Contig1	At2g32680.1	68415.m03995 disease resistance family protein contains leucine rich-repeat (LRR) domains Pfam:PF00560, INTERPRO:IPR001611; similar to Cf-2.2 [Lycopersicon pimpinellifolium] gi|1184077|gb|AAC15780	GO:0016301,GO:0006952,GO:0012505,GO:0005515,GO:0007165
BN13659	0.415711	833.172	2004.21	-1.26635	gi|13659|At2g32680_Contig1	At2g32680.1	68415.m03995 disease resistance family protein contains leucine rich-repeat (LRR) domains Pfam:PF00560, INTERPRO:IPR001611; similar to Cf-2.2 [Lycopersicon pimpinellifolium] gi|1184077|gb|AAC15780	GO:0016301,GO:0006952,GO:0012505,GO:0005515,GO:0007165
BN13660	0.441132	5022.6	11385.7	-1.18072	gi|13660|At2g32680_CL1244F	At2g32680.1	68415.m03995 disease resistance family protein contains leucine rich-repeat (LRR) domains Pfam:PF00560, INTERPRO:IPR001611; similar to Cf-2.2 [Lycopersicon pimpinellifolium] gi|1184077|gb|AAC15780	GO:0016301,GO:0006952,GO:0012505,GO:0005515,GO:0007165
BN13663	0.491705	248.565	505.517	-1.02414	gi|13663|At4g10030_RL4474R	At4g10030.1	68417.m01640 hydrolase, alpha/beta fold family protein contains Pfam profile PF00561: hydrolase, alpha/beta fold family	GO:0003824,GO:0016787,GO:0000004,GO:0009507
BN13696	0.34094	1719.09	5042.2	-1.55241	gi|13696|At5g54200_Contig3	At5g54200.1	68418.m06748 WD-40 repeat family protein contains Pfam PF00400: WD domain, G-beta repeat; similar to WD-repeat protein 5 (WD repeat protein BIG-3) (SP: Q9UGP9) [Homo sapiens]	GO:0005834,GO:0004871,GO:0007165
BN13696	0.405928	2000.67	4928.63	-1.3007	gi|13696|At5g54200_Contig3	At5g54200.1	68418.m06748 WD-40 repeat family protein contains Pfam PF00400: WD domain, G-beta repeat; similar to WD-repeat protein 5 (WD repeat protein BIG-3) (SP: Q9UGP9) [Homo sapiens]	GO:0005834,GO:0004871,GO:0007165
BN13746	0.486981	675.268	1386.64	-1.03806	gi|13746|At1g62020_Contig1	At1g62020.1	68414.m06995 coatomer protein complex, subunit alpha, putative contains Pfam PF00400: WD domain, G-beta repeat; similar to Coatomer alpha subunit (Alpha-coat protein) (Alpha-COP) (HEPCOP) (HEP-COP) (SP:P53621) [Homo sapiens]	GO:0005739,GO:0030126,GO:0005215,GO:0006888
BN13750	0.454679	448.185	985.717	-1.13708	gi|13750|At2g22170_Contig2	At2g22170.1	68415.m02633 lipid-associated family protein contains PLAT/LH2 (Polycystin-1, Lipoxygenase, Alpha-Toxin/Lipoxygenase homology) domain Pfam:PF01477	GO:0005554,GO:0000004,GO:0012505
BN13750	0.414084	359.484	868.143	-1.27201	gi|13750|At2g22170_Contig2	At2g22170.1	68415.m02633 lipid-associated family protein contains PLAT/LH2 (Polycystin-1, Lipoxygenase, Alpha-Toxin/Lipoxygenase homology) domain Pfam:PF01477	GO:0005554,GO:0000004,GO:0012505
BN13764	0.491468	325.952	663.221	-1.02483	gi|13764|At1g74950_Contig4	At1g74950.1	68414.m08697 expressed protein	GO:0005554,GO:0000004,GO:0008372
BN13768	0.430137	787.891	1831.72	-1.21713	gi|13768|At4g24210_Contig3	At4g24210.1	68417.m03475 F-box family protein / SLEEPY1 protein contains Pfam PF00646: F-box domain; similar to F-box protein Fbx8 (GI:6164735) [Homo sapiens]; identified as SLEEPY1 in McGinnis, et al, Plant Cell (2003) 15: 1120-1130.	GO:0008372,GO:0005554,GO:0009939
BN13768	0.484046	1367.99	2826.16	-1.04679	gi|13768|At4g24210_Contig3	At4g24210.1	68417.m03475 F-box family protein / SLEEPY1 protein contains Pfam PF00646: F-box domain; similar to F-box protein Fbx8 (GI:6164735) [Homo sapiens]; identified as SLEEPY1 in McGinnis, et al, Plant Cell (2003) 15: 1120-1130.	GO:0008372,GO:0005554,GO:0009939
BN13774	0.393482	279.195	709.55	-1.34563	gi|13774|At1g24170_RL5553R	At1g24170.1	68414.m03049 glycosyl transferase family 8 protein contains Pfam profile: PF01501 glycosyl transferase family 8	GO:0016051,GO:0016758,GO:0012505,GO:0016757
BN13774	0.416003	265.379	637.926	-1.26533	gi|13774|At1g24170_RL5553R	At1g24170.1	68414.m03049 glycosyl transferase family 8 protein contains Pfam profile: PF01501 glycosyl transferase family 8	GO:0016051,GO:0016758,GO:0012505,GO:0016757
BN13775	0.457325	107.899	235.935	-1.12871	gi|13775|At1g23440_Contig1	At1g23440.1	68414.m02937 pyrrolidone-carboxylate peptidase family protein similar to Pyrrolidone-carboxylate peptidase (Swiss-Prot:O58321) [Pyrococcus horikoshii]; contains Prosite PS00141: Eukaryotic and viral aspartyl proteases active site	GO:0004219,GO:0008372,GO:0004190,GO:0006508
BN13783	0.271704	628.788	2314.24	-1.87989	gi|13783|At5g13580_LB1518F	At5g13580.1	68418.m01570 ABC transporter family protein	GO:0015846,GO:0006865,GO:0016020,GO:0019866,GO:0006824,GO:0017004,GO:0006810,GO:0009877,GO:0004009,GO:0030288,GO:0015706
BN13783	0.275229	564.343	2050.45	-1.8613	gi|13783|At5g13580_LB1518F	At5g13580.1	68418.m01570 ABC transporter family protein	GO:0015846,GO:0006865,GO:0016020,GO:0019866,GO:0006824,GO:0017004,GO:0006810,GO:0009877,GO:0004009,GO:0030288,GO:0015706
BN13790	0.44815	585.876	1307.32	-1.15795	gi|13790|At5g14640_Contig2	At5g14640.1	68418.m01715 protein kinase family protein similar to glycogen synthase kinase-3 homolog MsK-3 SP:P51139 from [Medicago sativa]; contains Pfam profile PF00069: Protein kinase domain	GO:0008372,GO:0004674,GO:0006468,GO:0004672,GO:0005524
BN13793	0.499932	570.367	1140.89	-1.0002	gi|13793|At3g13920_Contig3	At3g13920.1	68416.m01758 eukaryotic translation initiation factor 4A-1 / eIF-4A-1 eIF-4A-1 gi:15293046, gi:15450485; contains Pfam profile PF00270: DEAD/DEAH box helicase; contains Pfam profile PF00271: Helicase conserved C-terminal domain	GO:0006413,GO:0008372,GO:0003743,GO:0008026
BN13793	0.454716	376.873	828.809	-1.13696	gi|13793|At3g13920_Contig3	At3g13920.1	68416.m01758 eukaryotic translation initiation factor 4A-1 / eIF-4A-1 eIF-4A-1 gi:15293046, gi:15450485; contains Pfam profile PF00270: DEAD/DEAH box helicase; contains Pfam profile PF00271: Helicase conserved C-terminal domain	GO:0006413,GO:0008372,GO:0003743,GO:0008026
BN13810	0.487575	470.625	965.237	-1.03631	gi|13810|At2g44450_Contig3	At2g44450.1	68415.m05527 glycosyl hydrolase family 1 protein contains Pfam PF00232 : Glycosyl hydrolase family 1 domain; TIGRFAM TIGR01233: 6-phospho-beta-galactosidase; similar to amygdalin hydrolase isoform AH I precursor (GI:16757966) [Prunus serotina]	GO:0005975,GO:0004553,GO:0012505
BN13810	0.464634	283.565	610.298	-1.10583	gi|13810|At2g44450_Contig3	At2g44450.1	68415.m05527 glycosyl hydrolase family 1 protein contains Pfam PF00232 : Glycosyl hydrolase family 1 domain; TIGRFAM TIGR01233: 6-phospho-beta-galactosidase; similar to amygdalin hydrolase isoform AH I precursor (GI:16757966) [Prunus serotina]	GO:0005975,GO:0004553,GO:0012505
BN13818	0.487272	2491.46	5113.08	-1.0372	gi|13818|At1g04690_Contig2	At1g04690.1	68414.m00466 potassium channel protein, putative nearly identical to K+ channel protein [Arabidopsis thaliana] GI:1063415; contains Pfam profile PF00248: oxidoreductase, aldo/keto reductase family	GO:0005267,GO:0006813,GO:0005249,GO:0005737
BN13819	0.444062	2475.59	5574.88	-1.17117	gi|13819|At4g38520_Contig2	At4g38520.2	68417.m05451 protein phosphatase 2C family protein / PP2C family protein similar to Ser/Thr protein phosphatase 2C (PP2C6) (GI:15020818) [Arabidopsis thaliana]; similar to protein phosphatase 2C (GI:3608412) [Mesembryanthemum crystallinum]; contains Pfam	GO:0006470,GO:0015071,GO:0005739,GO:0008287
BN13819	0.339671	2117.05	6232.64	-1.55779	gi|13819|At4g38520_Contig2	At4g38520.2	68417.m05451 protein phosphatase 2C family protein / PP2C family protein similar to Ser/Thr protein phosphatase 2C (PP2C6) (GI:15020818) [Arabidopsis thaliana]; similar to protein phosphatase 2C (GI:3608412) [Mesembryanthemum crystallinum]; contains Pfam	GO:0006470,GO:0015071,GO:0005739,GO:0008287
BN13821	0.459278	3297.22	7179.13	-1.12256	gi|13821|At4g38520_Contig1	At4g38520.2	68417.m05451 protein phosphatase 2C family protein / PP2C family protein similar to Ser/Thr protein phosphatase 2C (PP2C6) (GI:15020818) [Arabidopsis thaliana]; similar to protein phosphatase 2C (GI:3608412) [Mesembryanthemum crystallinum]; contains Pfam	GO:0006470,GO:0015071,GO:0005739,GO:0008287
BN13821	0.432868	5779.44	13351.5	-1.208	gi|13821|At4g38520_Contig1	At4g38520.2	68417.m05451 protein phosphatase 2C family protein / PP2C family protein similar to Ser/Thr protein phosphatase 2C (PP2C6) (GI:15020818) [Arabidopsis thaliana]; similar to protein phosphatase 2C (GI:3608412) [Mesembryanthemum crystallinum]; contains Pfam	GO:0006470,GO:0015071,GO:0005739,GO:0008287
BN13822	0.184407	234.158	1269.79	-2.43904	gi|13822|At5g58960_Contig1	At5g58960.2	68418.m07386 expressed protein contains Pfam profile PF04859: Plant protein of unknown function (DUF641	GO:0005554,GO:0000004,GO:0012505
BN13822	0.373739	1415.84	3788.31	-1.4199	gi|13822|At5g58960_Contig1	At5g58960.2	68418.m07386 expressed protein contains Pfam profile PF04859: Plant protein of unknown function (DUF641	GO:0005554,GO:0000004,GO:0012505
BN13824	0.33252	178.463	536.698	-1.58849	gi|13824|At5g17480_Contig2	At5g17480.1	68418.m02051 polcalcin, putative / calcium-binding pollen allergen, putative similar to polcalcin Bra r 2/Bra n 2 (Calcium-binding pollen allergen Bra r 2/Bra n 2) SP:Q39406 from [Brassica napus]	GO:0005509,GO:0000004,GO:0008372
BN13826	0.199193	4139.13	20779.5	-2.32776	gi|13826|At1g58120_Contig1	At1g58120.1	68414.m06589 expressed protein	GO:0005554,GO:0000004,GO:0009507
BN13826	0.195819	3872.11	19773.9	-2.35241	gi|13826|At1g58120_Contig1	At1g58120.1	68414.m06589 expressed protein	GO:0005554,GO:0000004,GO:0009507
BN13845	0.426693	253.076	593.11	-1.22873	gi|13845|At2g40880_Contig2	At2g40880.1	68415.m05045 cysteine protease inhibitor, putative / cystatin, putative (FL3-27) similar to PRLI-interacting factor M [Arabidopsis thaliana] GI:11139270, cysteine proteinase inhibitor [Brassica rapa] GI:762785; contains Pfam profile PF00031: Cystatin doma	GO:0004869,GO:0000004,GO:0012505
BN13851	0.402959	225.655	559.995	-1.3113	gi|13851|At4g28300_Contig1	At4g28300.2	68417.m04053 hydroxyproline-rich glycoprotein family protein	GO:0005554,GO:0000004,GO:0008372
BN13851	0.368378	276.2	749.774	-1.44074	gi|13851|At4g28300_Contig1	At4g28300.2	68417.m04053 hydroxyproline-rich glycoprotein family protein	GO:0005554,GO:0000004,GO:0008372
BN13883	0.425728	414.314	973.189	-1.232	gi|13883|At4g21105_Contig1	At4g21105.1	68417.m03052 expressed protein	GO:0005554,GO:0000004,GO:0008372
BN13906	0.409872	111.723	272.58	-1.28675	gi|13906|At5g03040_Contig3	At5g03040.1	68418.m00252 calmodulin-binding family protein similar to SF16 protein [Helianthus annuus] GI:560150; contains Pfam profile PF00612: IQ calmodulin-binding motif	GO:0005516,GO:0000004,GO:0009507
BN13906	0.378193	113.383	299.802	-1.40281	gi|13906|At5g03040_Contig3	At5g03040.1	68418.m00252 calmodulin-binding family protein similar to SF16 protein [Helianthus annuus] GI:560150; contains Pfam profile PF00612: IQ calmodulin-binding motif	GO:0005516,GO:0000004,GO:0009507
BN13913	0.472907	16262.2	34387.7	-1.08037	gi|13913|At2g31800_LB1296F	At2g31800.1	68415.m03882 ankyrin protein kinase, putative similar to ankyrin-kinase [Medicago truncatula] gi|18700701|gb|AAL78674; contains Pfam profile PF00023: Ankyrin repeat; identical to cDNA calcineurin B-like protein 10 (CBL10) GI:29150247; blastp match of 67%	GO:0016301,GO:0005739,GO:0004674,GO:0005524,GO:0004672,GO:0004713,GO:0006468
BN13913	0.48669	18991.9	39022.6	-1.03893	gi|13913|At2g31800_LB1296F	At2g31800.1	68415.m03882 ankyrin protein kinase, putative similar to ankyrin-kinase [Medicago truncatula] gi|18700701|gb|AAL78674; contains Pfam profile PF00023: Ankyrin repeat; identical to cDNA calcineurin B-like protein 10 (CBL10) GI:29150247; blastp match of 67%	GO:0016301,GO:0005739,GO:0004674,GO:0005524,GO:0004672,GO:0004713,GO:0006468
BN13914	0.383773	8542.49	22259.2	-1.38167	gi|13914|At1g15350_Contig1	At1g15350.2	68414.m01838 expressed protein	GO:0005554,GO:0000004,GO:0009507
BN13914	0.277646	4355.87	15688.6	-1.84868	gi|13914|At1g15350_Contig1	At1g15350.2	68414.m01838 expressed protein	GO:0005554,GO:0000004,GO:0009507
BN13917	0.302439	325.742	1077.05	-1.72528	gi|13917|At1g23490_Contig3	At1g23490.1	68414.m02948 ADP-ribosylation factor identical to SP:Q9SRC3 ADP-ribosylation factor 1-like [Arabidopsis thaliana], ADP-ribosylation factor GI:166586 [Arabidopsis thaliana]	GO:0005739,GO:0003926,GO:0006499
BN13939	0.48585	1729.16	3559.04	-1.04142	gi|13939|At5g15800_Contig2	At5g15800.1	68418.m01848 developmental protein SEPALLATA1 / floral homeotic protein (AGL2) (SEP1) identical to developmental protein SEPALLATA1 / floral homeotic protein (AGL2 / SEP1) SP:P29382 from [Arabidopsis thaliana]	GO:0003700,GO:0009908,GO:0003677,GO:0005634
BN13939	0.467547	1591.33	3403.57	-1.09682	gi|13939|At5g15800_Contig2	At5g15800.1	68418.m01848 developmental protein SEPALLATA1 / floral homeotic protein (AGL2) (SEP1) identical to developmental protein SEPALLATA1 / floral homeotic protein (AGL2 / SEP1) SP:P29382 from [Arabidopsis thaliana]	GO:0003700,GO:0009908,GO:0003677,GO:0005634
BN13940	0.462899	4752.63	10267.1	-1.11123	gi|13940|At4g33580_Contig1	At4g33580.1	68417.m04771 carbonic anhydrase family protein / carbonate dehydratase family protein similar to SP|P46512 Carbonic anhydrase 1 (EC 4.2.1.1) (Carbonate dehydratase 1) {Flaveria linearis}; contains Pfam profile PF00484: Carbonic anhydrase	GO:0009507,GO:0004182,GO:0008270,GO:0004089,GO:0006508,GO:0015976
BN13940	0.479105	4212.94	8793.36	-1.06159	gi|13940|At4g33580_Contig1	At4g33580.1	68417.m04771 carbonic anhydrase family protein / carbonate dehydratase family protein similar to SP|P46512 Carbonic anhydrase 1 (EC 4.2.1.1) (Carbonate dehydratase 1) {Flaveria linearis}; contains Pfam profile PF00484: Carbonic anhydrase	GO:0009507,GO:0004182,GO:0008270,GO:0004089,GO:0006508,GO:0015976
BN13948	0.383592	5270.51	13739.9	-1.38236	gi|13948|At5g36290_Contig3	At5g36290.2	68418.m04379 expressed protein contains Pfam profile PF01169: Uncharacterized protein family UPF0016	GO:0005554,GO:0016020,GO:0000004,GO:0012505
BN13948	0.482766	7306.66	15135	-1.0506	gi|13948|At5g36290_Contig3	At5g36290.2	68418.m04379 expressed protein contains Pfam profile PF01169: Uncharacterized protein family UPF0016	GO:0005554,GO:0016020,GO:0000004,GO:0012505
BN13951	0.108992	449.14	4120.85	-3.1977	gi|13951|At5g36290_Contig2	At5g36290.2	68418.m04379 expressed protein contains Pfam profile PF01169: Uncharacterized protein family UPF0016	GO:0005554,GO:0016020,GO:0000004,GO:0012505
BN13951	0.103624	279.933	2701.42	-3.27056	gi|13951|At5g36290_Contig2	At5g36290.2	68418.m04379 expressed protein contains Pfam profile PF01169: Uncharacterized protein family UPF0016	GO:0005554,GO:0016020,GO:0000004,GO:0012505
BN13952	0.247326	7026.7	28410.7	-2.01552	gi|13952|At2g07560_LB1163F	At2g07560.1	68415.m00875 ATPase, plasma membrane-type, putative / proton pump, putative similar to P-type H(+)-transporting ATPase from [Phaseolus vulgaris] GI:758250, [Lycopersicon esculentum] GI:1621440, SP|Q03194 {Nicotiana plumbaginifolia}, [Solanum tuberosum] GI	GO:0016020,GO:0008152,GO:0016021,GO:0030001,GO:0006816,GO:0016887,GO:0006813,GO:0015693,GO:0006812,GO:0015992
BN13952	0.234705	6321.54	26934	-2.09108	gi|13952|At2g07560_LB1163F	At2g07560.1	68415.m00875 ATPase, plasma membrane-type, putative / proton pump, putative similar to P-type H(+)-transporting ATPase from [Phaseolus vulgaris] GI:758250, [Lycopersicon esculentum] GI:1621440, SP|Q03194 {Nicotiana plumbaginifolia}, [Solanum tuberosum] GI	GO:0016020,GO:0008152,GO:0016021,GO:0030001,GO:0006816,GO:0016887,GO:0006813,GO:0015693,GO:0006812,GO:0015992
BN13955	0.355005	687.257	1935.91	-1.49409	gi|13955|At3g20530_LB1171R	At3g20530.1	68416.m02599 protein kinase family protein contains protein kinase domain, Pfam:PF00069	GO:0016301,GO:0005739,GO:0004674,GO:0005524,GO:0004672,GO:0004713,GO:0006468
BN13955	0.423823	689.607	1627.11	-1.23847	gi|13955|At3g20530_LB1171R	At3g20530.1	68416.m02599 protein kinase family protein contains protein kinase domain, Pfam:PF00069	GO:0016301,GO:0005739,GO:0004674,GO:0005524,GO:0004672,GO:0004713,GO:0006468
BN13969	0.451839	218.912	484.491	-1.14612	gi|13969|At5g44420_Contig2	At5g44420.1	68418.m05444 plant defensin protein, putative (PDF1.2a) plant defensin protein family member, personal communication, Bart Thomma (Bart.Thomma@agr.kuleuven.ac.be); similar to antifungal protein 1 preprotein [Raphanus sativus] gi|609322|gb|AAA69541	GO:0009861,GO:0009723,GO:0012505,GO:0009625,GO:0005618,GO:0009751,GO:0005554,GO:0009753
BN13969	0.479733	201.156	419.308	-1.0597	gi|13969|At5g44420_Contig2	At5g44420.1	68418.m05444 plant defensin protein, putative (PDF1.2a) plant defensin protein family member, personal communication, Bart Thomma (Bart.Thomma@agr.kuleuven.ac.be); similar to antifungal protein 1 preprotein [Raphanus sativus] gi|609322|gb|AAA69541	GO:0009861,GO:0009723,GO:0012505,GO:0009625,GO:0005618,GO:0009751,GO:0005554,GO:0009753
BN13970	0.344778	508.306	1474.3	-1.53626	gi|13970|At1g20100_Contig1	At1g20100.1	68414.m02515 expressed protein	GO:0005554,GO:0000004,GO:0005739
BN13970	0.297352	280.989	944.971	-1.74976	gi|13970|At1g20100_Contig1	At1g20100.1	68414.m02515 expressed protein	GO:0005554,GO:0000004,GO:0005739
BN14040	0.491559	3694.29	7515.45	-1.02456	gi|14040|At3g51600_Contig1	At3g51600.1	68416.m05654 nonspecific lipid transfer protein 5 (LTP5) identical to SP|Q9XFS7 Nonspecific lipid-transfer protein 5 (LTP 5) {Arabidopsis thaliana}	GO:0006869,GO:0005319,GO:0012505
BN14040	0.49556	4849.81	9786.53	-1.01287	gi|14040|At3g51600_Contig1	At3g51600.1	68416.m05654 nonspecific lipid transfer protein 5 (LTP5) identical to SP|Q9XFS7 Nonspecific lipid-transfer protein 5 (LTP 5) {Arabidopsis thaliana}	GO:0006869,GO:0005319,GO:0012505
BN14046	0.249415	155.957	625.29	-2.00338	gi|14046|At4g34990_Contig2	At4g34990.1	68417.m04961 myb family transcription factor (MYB32) similar to myb DNA-binding protein GI:19052 from [Hordeum vulgare]	GO:0003700,GO:0006355,GO:0003677,GO:0005634
BN14046	0.38039	213.049	560.081	-1.39445	gi|14046|At4g34990_Contig2	At4g34990.1	68417.m04961 myb family transcription factor (MYB32) similar to myb DNA-binding protein GI:19052 from [Hordeum vulgare]	GO:0003700,GO:0006355,GO:0003677,GO:0005634
BN14046	0.39429	311.916	791.083	-1.34267	gi|14046|At4g34990_Contig2	At4g34990.1	68417.m04961 myb family transcription factor (MYB32) similar to myb DNA-binding protein GI:19052 from [Hordeum vulgare]	GO:0003700,GO:0006355,GO:0003677,GO:0005634
BN14046	0.240047	170.05	708.403	-2.05861	gi|14046|At4g34990_Contig2	At4g34990.1	68417.m04961 myb family transcription factor (MYB32) similar to myb DNA-binding protein GI:19052 from [Hordeum vulgare]	GO:0003700,GO:0006355,GO:0003677,GO:0005634
BN14058	0.384473	114.726	298.398	-1.37905	gi|14058|At2g29300_Contig4	At2g29300.1	68415.m03559 tropinone reductase, putative / tropine dehydrogenase, putative similar to tropinone reductase SP:P50165 from [Datura stramonium]	GO:0016020,GO:0006810,GO:0012505,GO:0005215,GO:0008152,GO:0016491
BN14058	0.346518	182.463	526.561	-1.529	gi|14058|At2g29300_Contig4	At2g29300.1	68415.m03559 tropinone reductase, putative / tropine dehydrogenase, putative similar to tropinone reductase SP:P50165 from [Datura stramonium]	GO:0016020,GO:0006810,GO:0012505,GO:0005215,GO:0008152,GO:0016491
BN14059	0.469465	204.424	435.44	-1.09091	gi|14059|At2g29300_Contig2	At2g29300.1	68415.m03559 tropinone reductase, putative / tropine dehydrogenase, putative similar to tropinone reductase SP:P50165 from [Datura stramonium]	GO:0016020,GO:0006810,GO:0012505,GO:0005215,GO:0008152,GO:0016491
BN14060	0.461263	233.556	506.34	-1.11634	gi|14060|At2g29300_Contig3	At2g29300.1	68415.m03559 tropinone reductase, putative / tropine dehydrogenase, putative similar to tropinone reductase SP:P50165 from [Datura stramonium]	GO:0016020,GO:0006810,GO:0012505,GO:0005215,GO:0008152,GO:0016491
BN14071	0.411942	135.098	327.954	-1.27949	gi|14071|At1g12310_Contig3	At1g12310.1	68414.m01423 calmodulin, putative similar to calmodulin SP:P04465 from [Trypanosoma brucei gambiense]	GO:0005509,GO:0000004,GO:0008372
BN14098	0.225057	492.051	2186.34	-2.15164	gi|14098|At2g14045_Contig1	At2g14045.2	68415.m01562 expressed protein	GO:0005554,GO:0000004,GO:0008372
BN14098	0.254242	568.975	2237.93	-1.97573	gi|14098|At2g14045_Contig1	At2g14045.2	68415.m01562 expressed protein	GO:0005554,GO:0000004,GO:0008372
BN14099	0.201939	5233.97	25918.6	-2.30801	gi|14099|At1g32640_Contig1	At1g32640.1	68414.m04026 basic helix-loop-helix (bHLH) protein (RAP-1) identical to bHLH protein GB:CAA67885 GI:1465368 from [Arabidopsis thaliana]	GO:0045941,GO:0009737,GO:0003700,GO:0009269,GO:0003677,GO:0008372,GO:0016563
BN14099	0.190144	5173.04	27205.9	-2.39484	gi|14099|At1g32640_Contig1	At1g32640.1	68414.m04026 basic helix-loop-helix (bHLH) protein (RAP-1) identical to bHLH protein GB:CAA67885 GI:1465368 from [Arabidopsis thaliana]	GO:0045941,GO:0009737,GO:0003700,GO:0009269,GO:0003677,GO:0008372,GO:0016563
BN14119	0.315545	640.446	2029.65	-1.66408	gi|14119|At1g02470_Contig1	At1g02470.1	68414.m00197 expressed protein contains non-consensus splice sites;	GO:0005554,GO:0000004,GO:0009507
BN14119	0.353473	701.714	1985.2	-1.50033	gi|14119|At1g02470_Contig1	At1g02470.1	68414.m00197 expressed protein contains non-consensus splice sites;	GO:0005554,GO:0000004,GO:0009507
BN14122	0.414107	392.452	947.706	-1.27192	gi|14122|At5g53140_Contig1	At5g53140.1	68418.m06606 protein phosphatase 2C, putative / PP2C, putative	GO:0008287,GO:0004722,GO:0006470,GO:0003824,GO:0005739,GO:0015071
BN14127	0.0881466	234.372	2658.89	-3.50395	gi|14127|At2g26690_Contig1	At2g26690.1	68415.m03201 nitrate transporter (NTP2) identical to nitrate transporter (ntp2) [Arabidopsis thaliana] GI:4490321	GO:0006857,GO:0016021,GO:0005215,GO:0016020
BN14127	0.0939125	248.5	2646.08	-3.41254	gi|14127|At2g26690_Contig1	At2g26690.1	68415.m03201 nitrate transporter (NTP2) identical to nitrate transporter (ntp2) [Arabidopsis thaliana] GI:4490321	GO:0006857,GO:0016021,GO:0005215,GO:0016020
BN14129	0.0174671	156.105	8937.11	-5.83922	gi|14129|At3g29030_Contig2	At3g29030.1	68416.m03627 expansin, putative (EXP5) identical to expansin At-EXP5 GB:AAB38071 from [Arabidopsis thaliana]; alpha-expansin gene family, PMID:11641069	GO:0009831,GO:0005576,GO:0009828,GO:0005554,GO:0009826,GO:0012505
BN14129	0.018175	151.781	8351.07	-5.7819	gi|14129|At3g29030_Contig2	At3g29030.1	68416.m03627 expansin, putative (EXP5) identical to expansin At-EXP5 GB:AAB38071 from [Arabidopsis thaliana]; alpha-expansin gene family, PMID:11641069	GO:0009831,GO:0005576,GO:0009828,GO:0005554,GO:0009826,GO:0012505
BN14130	0.0446239	234.825	5262.31	-4.48604	gi|14130|At3g29030_Contig3	At3g29030.1	68416.m03627 expansin, putative (EXP5) identical to expansin At-EXP5 GB:AAB38071 from [Arabidopsis thaliana]; alpha-expansin gene family, PMID:11641069	GO:0009831,GO:0005576,GO:0009828,GO:0005554,GO:0009826,GO:0012505
BN14130	0.0367837	210.004	5709.16	-4.76479	gi|14130|At3g29030_Contig3	At3g29030.1	68416.m03627 expansin, putative (EXP5) identical to expansin At-EXP5 GB:AAB38071 from [Arabidopsis thaliana]; alpha-expansin gene family, PMID:11641069	GO:0009831,GO:0005576,GO:0009828,GO:0005554,GO:0009826,GO:0012505
BN14135	0.362048	236.007	651.867	-1.46575	gi|14135|At2g20990_Contig1	At2g20990.1	68415.m02485 C2 domain-containing protein (sytA) similar to Ca2+-dependent lipid-binding protein (CLB1) GI:2789434 from [Lycopersicon esculentum]	GO:0005554,GO:0000004,GO:0012505
BN14135	0.375929	243.745	648.38	-1.41147	gi|14135|At2g20990_Contig1	At2g20990.1	68415.m02485 C2 domain-containing protein (sytA) similar to Ca2+-dependent lipid-binding protein (CLB1) GI:2789434 from [Lycopersicon esculentum]	GO:0005554,GO:0000004,GO:0012505
BN14145	0.480747	235.796	490.478	-1.05665	gi|14145|At3g54250_Contig2	At3g54250.1	68416.m05996 mevalonate diphosphate decarboxylase, putative similar to mevalonate diphosphate decarboxylase [Arabidopsis thaliana] gi|2288887|emb|CAA74700	GO:0004163,GO:0000004,GO:0008372
BN14146	0.426747	372.596	873.107	-1.22855	gi|14146|At3g54250_Contig3	At3g54250.1	68416.m05996 mevalonate diphosphate decarboxylase, putative similar to mevalonate diphosphate decarboxylase [Arabidopsis thaliana] gi|2288887|emb|CAA74700	GO:0004163,GO:0000004,GO:0008372
BN14164	0.471299	914.051	1939.43	-1.08529	gi|14164|At5g23750_Contig1	At5g23750.1	68418.m02786 remorin family protein contains Pfam domain, PF03766: Remorin, N-terminal region; contains Pfam domain, PF03763: Remorin, C-terminal region	GO:0003677,GO:0000004,GO:0008372
BN14167	0.484271	425.216	878.053	-1.04611	gi|14167|At1g12090_Contig3	At1g12090.1	68414.m01399 protease inhibitor/seed storage/lipid transfer protein (LTP) family protein similar to 14 kDa polypeptide [Catharanthus roseus] GI:407410; contains Pfam protease inhibitor/seed storage/LTP family domain PF00234	GO:0008289,GO:0006869,GO:0012505
BN14171	0.119446	1667.79	13962.7	-3.06557	gi|14171|At1g09780_Contig1	At1g09780.1	68414.m01097 2,3-biphosphoglycerate-independent phosphoglycerate mutase, putative / phosphoglyceromutase, putative strong similarity to SP|Q42908 2,3-bisphosphoglycerate-independent phosphoglycerate mutase (EC 5.4.2.1) (Phosphoglyceromutase) {Mesembryanth	GO:0019496,GO:0019654,GO:0006094,GO:0019564,GO:0019642,GO:0019656,GO:0006007,GO:0046537,GO:0019683,GO:0019565,GO:0004619,GO:0006096,GO:0003824,GO:0046872,GO:0019658,GO:0019650,GO:0008372
BN14171	0.130374	1925.72	14770.7	-2.93927	gi|14171|At1g09780_Contig1	At1g09780.1	68414.m01097 2,3-biphosphoglycerate-independent phosphoglycerate mutase, putative / phosphoglyceromutase, putative strong similarity to SP|Q42908 2,3-bisphosphoglycerate-independent phosphoglycerate mutase (EC 5.4.2.1) (Phosphoglyceromutase) {Mesembryanth	GO:0019496,GO:0019654,GO:0006094,GO:0019564,GO:0019642,GO:0019656,GO:0006007,GO:0046537,GO:0019683,GO:0019565,GO:0004619,GO:0006096,GO:0003824,GO:0046872,GO:0019658,GO:0019650,GO:0008372
BN14182	0.489559	334.814	683.91	-1.03045	gi|14182|At3g62420_Contig3	At3g62420.1	68416.m07012 bZIP transcription factor family protein similar to common plant regulatory factor 6 GI:9650826 from [Petroselinum crispum]	GO:0003700,GO:0006355,GO:0003677,GO:0005634
BN14186	0.0552139	1708.93	30951.1	-4.17883	gi|14186|At2g47050_Contig1	At2g47050.1	68415.m05878 invertase/pectin methylesterase inhibitor family protein low similarity to pollen-specific pectin esterase [Brassica rapa subsp. pekinensis] GI:1620652; contains Pfam profile PF04043: Plant invertase/pectin methylesterase inhibitor	GO:0012505,GO:0000004,GO:0046910
BN14186	0.064428	2162.48	33564.3	-3.95617	gi|14186|At2g47050_Contig1	At2g47050.1	68415.m05878 invertase/pectin methylesterase inhibitor family protein low similarity to pollen-specific pectin esterase [Brassica rapa subsp. pekinensis] GI:1620652; contains Pfam profile PF04043: Plant invertase/pectin methylesterase inhibitor	GO:0012505,GO:0000004,GO:0046910
BN14187	0.081432	2236.62	27466.1	-3.61826	gi|14187|At2g47050_Contig2	At2g47050.1	68415.m05878 invertase/pectin methylesterase inhibitor family protein low similarity to pollen-specific pectin esterase [Brassica rapa subsp. pekinensis] GI:1620652; contains Pfam profile PF04043: Plant invertase/pectin methylesterase inhibitor	GO:0012505,GO:0000004,GO:0046910
BN14187	0.0725717	2004.38	27619.3	-3.78445	gi|14187|At2g47050_Contig2	At2g47050.1	68415.m05878 invertase/pectin methylesterase inhibitor family protein low similarity to pollen-specific pectin esterase [Brassica rapa subsp. pekinensis] GI:1620652; contains Pfam profile PF04043: Plant invertase/pectin methylesterase inhibitor	GO:0012505,GO:0000004,GO:0046910
BN14203	0.438917	119.835	273.024	-1.18798	gi|14203|At2g01060_Contig1	At2g01060.1	68415.m00012 myb family transcription factor contains Pfam profile: PF00249 myb-like DNA-binding domain	GO:0005634,GO:0003700,GO:0045449
BN14203	0.270979	143.055	527.919	-1.88375	gi|14203|At2g01060_Contig1	At2g01060.1	68415.m00012 myb family transcription factor contains Pfam profile: PF00249 myb-like DNA-binding domain	GO:0005634,GO:0003700,GO:0045449
BN14206	0.0314516	80.9404	2573.49	-4.99072	gi|14206|At2g45220_Contig1	At2g45220.1	68415.m05630 pectinesterase family protein contains Pfam profile: PF01095 pectinesterase	GO:0042545,GO:0016020,GO:0006835,GO:0012505,GO:0005618,GO:0009505,GO:0030599
BN14206	0.0622048	78.4751	1261.56	-4.00683	gi|14206|At2g45220_Contig1	At2g45220.1	68415.m05630 pectinesterase family protein contains Pfam profile: PF01095 pectinesterase	GO:0042545,GO:0016020,GO:0006835,GO:0012505,GO:0005618,GO:0009505,GO:0030599
BN14218	0.446715	7492.3	16772	-1.16257	gi|14218|At2g34860_Contig1	At2g34860.1	68415.m04280 chaperone protein dnaJ-related contains Pfam PF00684 : DnaJ central domain (4 repeats); similar to Chaperone protein dnaJ (Heat shock protein 40) (SP:Q9UXR9) {Methanosarcina thermophila}	GO:0006457,GO:0003754,GO:0009507
BN14218	0.460118	7240.09	15735.3	-1.11993	gi|14218|At2g34860_Contig1	At2g34860.1	68415.m04280 chaperone protein dnaJ-related contains Pfam PF00684 : DnaJ central domain (4 repeats); similar to Chaperone protein dnaJ (Heat shock protein 40) (SP:Q9UXR9) {Methanosarcina thermophila}	GO:0006457,GO:0003754,GO:0009507
BN14223	0.280592	127.433	454.157	-1.83345	gi|14223|At3g16660_Contig1	At3g16660.1	68416.m02129 expressed protein	GO:0005554,GO:0000004,GO:0012505
BN14223	0.27212	122.511	450.209	-1.87768	gi|14223|At3g16660_Contig1	At3g16660.1	68416.m02129 expressed protein	GO:0005554,GO:0000004,GO:0012505
BN14224	0.293257	146.971	501.168	-1.76976	gi|14224|At3g46740_Contig1	At3g46740.1	68416.m05074 chloroplast outer envelope protein, putative similar to chloroplastic outer envelope membrane protein (OEP75) [Pisum sativum] GI:633607; contains Pfam profile PF01103: outer membrane protein, OMP85 family	GO:0015450
BN14226	0.336828	2336.55	6936.93	-1.56992	gi|14226|At5g49930_Contig1	At5g49930.1	68418.m06182 zinc knuckle (CCHC-type) family protein contains Pfam domain, PF00098: Zinc knuckle	GO:0003676,GO:0008372,GO:0000004,GO:0005524
BN14226	0.327601	2757.71	8417.89	-1.60999	gi|14226|At5g49930_Contig1	At5g49930.1	68418.m06182 zinc knuckle (CCHC-type) family protein contains Pfam domain, PF00098: Zinc knuckle	GO:0003676,GO:0008372,GO:0000004,GO:0005524
BN14230	0.410642	205.538	500.529	-1.28405	gi|14230|At1g31812_Contig1	At1g31812.1	68414.m03905 acyl-CoA binding protein / ACBP identical to acyl-CoA-binding protein (ACBP) [Arabidopsis thaliana] SWISS-PROT:P57752	GO:0000062,GO:0000004,GO:0008372
BN14232	0.438924	126.921	289.164	-1.18796	gi|14232|At1g31812_Contig2	At1g31812.1	68414.m03905 acyl-CoA binding protein / ACBP identical to acyl-CoA-binding protein (ACBP) [Arabidopsis thaliana] SWISS-PROT:P57752	GO:0000062,GO:0000004,GO:0008372
BN14232	0.491099	155.692	317.028	-1.02592	gi|14232|At1g31812_Contig2	At1g31812.1	68414.m03905 acyl-CoA binding protein / ACBP identical to acyl-CoA-binding protein (ACBP) [Arabidopsis thaliana] SWISS-PROT:P57752	GO:0000062,GO:0000004,GO:0008372
BN14277	0.423243	867.673	2050.06	-1.24044	gi|14277|At1g54520_Contig1	At1g54520.1	68414.m06218 expressed protein	GO:0005554,GO:0000004,GO:0009507
BN14292	0.423815	168.612	397.843	-1.23849	gi|14292|At3g28510_Contig1	At3g28510.1	68416.m03561 AAA-type ATPase family protein contains Pfam profile: PF00004 ATPase family	GO:0016887,GO:0005634,GO:0016787,GO:0005524,GO:0005737,GO:0030163
BN14292	0.354725	239.937	676.402	-1.49523	gi|14292|At3g28510_Contig1	At3g28510.1	68416.m03561 AAA-type ATPase family protein contains Pfam profile: PF00004 ATPase family	GO:0016887,GO:0005634,GO:0016787,GO:0005524,GO:0005737,GO:0030163
BN14295	0.373912	259.922	695.143	-1.41923	gi|14295|At1g47960_Contig2	At1g47960.1	68414.m05342 invertase/pectin methylesterase inhibitor family protein low similarity to SP|P83326 Pectinesterase inhibitor (Pectin methylesterase inhibitor) (PMEI) {Actinidia chinensis}; contains Pfam profile PF04043: Plant invertase/pectin methylesterase	GO:0012505,GO:0000004,GO:0046910
BN14295	0.379482	231.412	609.811	-1.3979	gi|14295|At1g47960_Contig2	At1g47960.1	68414.m05342 invertase/pectin methylesterase inhibitor family protein low similarity to SP|P83326 Pectinesterase inhibitor (Pectin methylesterase inhibitor) (PMEI) {Actinidia chinensis}; contains Pfam profile PF04043: Plant invertase/pectin methylesterase	GO:0012505,GO:0000004,GO:0046910
BN14296	0.434616	244.363	562.25	-1.20219	gi|14296|At5g60360_Contig3	At5g60360.1	68418.m07568 cysteine proteinase, putative / AALP protein (AALP) identical to AALP protein GI:7230640 from [Arabidopsis thaliana]; similar to barley aleurain	GO:0008234,GO:0006508,GO:0012505
BN14296	0.426353	256.917	602.592	-1.22988	gi|14296|At5g60360_Contig3	At5g60360.1	68418.m07568 cysteine proteinase, putative / AALP protein (AALP) identical to AALP protein GI:7230640 from [Arabidopsis thaliana]; similar to barley aleurain	GO:0008234,GO:0006508,GO:0012505
BN14306	0.394015	339.018	860.418	-1.34368	gi|14306|At1g20620_Contig2	At1g20620.1	68414.m02578 catalase 3 (SEN2) almost identical to catalase 3 SP:Q42547, GI:3123188 from [Arabidopsis thaliana]; identical to catalase 3 (SEN2) mRNA, partial cds GI:3158369	GO:0004518,GO:0004096,GO:0006388
BN14306	0.461415	249.477	540.678	-1.11586	gi|14306|At1g20620_Contig2	At1g20620.1	68414.m02578 catalase 3 (SEN2) almost identical to catalase 3 SP:Q42547, GI:3123188 from [Arabidopsis thaliana]; identical to catalase 3 (SEN2) mRNA, partial cds GI:3158369	GO:0004518,GO:0004096,GO:0006388
BN14323	0.258399	115.164	445.683	-1.95233	gi|14323|At5g54640_DC686R	At5g54640.1	68418.m06803 histone H2A identical to histone H2A Arabidopsis thaliana GI:7595337	GO:0006334,GO:0003677,GO:0005739,GO:0000786,GO:0005634,GO:0007001
BN14323	0.29239	137.504	470.276	-1.77403	gi|14323|At5g54640_DC686R	At5g54640.1	68418.m06803 histone H2A identical to histone H2A Arabidopsis thaliana GI:7595337	GO:0006334,GO:0003677,GO:0005739,GO:0000786,GO:0005634,GO:0007001
BN14326	0.0455452	1100.95	24172.7	-4.45656	gi|14326|At5g15830_Contig1	At5g15830.1	68418.m01852 bZIP transcription factor family protein similar to common plant regulatory factor 7 GI:9650828 from [Petroselinum crispum]; contains Pfam profile: PF00170 bZIP transcription factor	GO:0003700,GO:0006355,GO:0003677,GO:0005634
BN14326	0.0477553	994.389	20822.6	-4.3882	gi|14326|At5g15830_Contig1	At5g15830.1	68418.m01852 bZIP transcription factor family protein similar to common plant regulatory factor 7 GI:9650828 from [Petroselinum crispum]; contains Pfam profile: PF00170 bZIP transcription factor	GO:0003700,GO:0006355,GO:0003677,GO:0005634
BN14328	0.491788	2143.4	4358.38	-1.02389	gi|14328|At4g18220_Contig1	At4g18220.1	68417.m02707 purine permease family protein similar to purine permease [Arabidopsis thaliana] GI:7620007; contains Pfam profile PF03151: Domain of unknown function, DUF250	GO:0005345,GO:0000004,GO:0016020
BN14328	0.445107	2408.33	5410.68	-1.16778	gi|14328|At4g18220_Contig1	At4g18220.1	68417.m02707 purine permease family protein similar to purine permease [Arabidopsis thaliana] GI:7620007; contains Pfam profile PF03151: Domain of unknown function, DUF250	GO:0005345,GO:0000004,GO:0016020
BN14331	0.476138	354.782	745.124	-1.07055	gi|14331|At4g37930_Contig4	At4g37930.1	68417.m05363 glycine hydroxymethyltransferase / serine hydroxymethyltransferase / serine/threonine aldolase (SHM1) identical to serine hydroxymethyl transferase [Arabidopsis thaliana] GI:6899945	GO:0019464,GO:0005759,GO:0006563,GO:0004372,GO:0006544
BN14371	0.373243	634.42	1699.75	-1.42181	gi|14371|At2g37220_Contig2	At2g37220.1	68415.m04566 29 kDa ribonucleoprotein, chloroplast, putative / RNA-binding protein cp29, putative similar to SP|Q43349 29 kDa ribonucleoprotein, chloroplast precursor (RNA-binding protein cp29) {Arabidopsis thaliana}	GO:0003723,GO:0000004,GO:0009507
BN14371	0.397335	805.874	2028.2	-1.33157	gi|14371|At2g37220_Contig2	At2g37220.1	68415.m04566 29 kDa ribonucleoprotein, chloroplast, putative / RNA-binding protein cp29, putative similar to SP|Q43349 29 kDa ribonucleoprotein, chloroplast precursor (RNA-binding protein cp29) {Arabidopsis thaliana}	GO:0003723,GO:0000004,GO:0009507
BN14373	0.142751	165.361	1158.39	-2.80843	gi|14373|At2g27430_Contig1	At2g27430.1	68415.m03315 expressed protein	GO:0005554,GO:0000004,GO:0009507
BN14373	0.138951	182.616	1314.25	-2.84735	gi|14373|At2g27430_Contig1	At2g27430.1	68415.m03315 expressed protein	GO:0005554,GO:0000004,GO:0009507
BN14374	0.211327	1264.29	5982.62	-2.24245	gi|14374|At3g13340_Contig1	At3g13340.1	68416.m01679 WD-40 repeat family protein contains Pfam profile: PF00400 WD domain, G-beta repeat (3 copies, 1 significant); similar to Trp-Asp repeat protein (PIR:T40094) [Schizosaccharomyces]	GO:0005554,GO:0000004,GO:0005834
BN14374	0.181433	1008.36	5557.75	-2.46249	gi|14374|At3g13340_Contig1	At3g13340.1	68416.m01679 WD-40 repeat family protein contains Pfam profile: PF00400 WD domain, G-beta repeat (3 copies, 1 significant); similar to Trp-Asp repeat protein (PIR:T40094) [Schizosaccharomyces]	GO:0005554,GO:0000004,GO:0005834
BN14427	0.348534	292.78	840.032	-1.52063	gi|14427|At5g11090_Contig4	At5g11090.1	68418.m01295 serine-rich protein-related contains some similarity to serine-rich proteins	GO:0005554,GO:0000004,GO:0009507
BN14427	0.355183	347.712	978.966	-1.49337	gi|14427|At5g11090_Contig4	At5g11090.1	68418.m01295 serine-rich protein-related contains some similarity to serine-rich proteins	GO:0005554,GO:0000004,GO:0009507
BN14428	0.464348	948.412	2042.46	-1.10672	gi|14428|At5g11090_Contig2	At5g11090.1	68418.m01295 serine-rich protein-related contains some similarity to serine-rich proteins	GO:0005554,GO:0000004,GO:0009507
BN14431	0.488163	3041.04	6229.56	-1.03457	gi|14431|At5g27150_Contig1	At5g27150.1	68418.m03240 sodium proton exchanger / Na+/H+ antiporter (NHX1) identical to Na+/H+ exchanger [Arabidopsis thaliana] gi|6650177|gb|AAF21755 and sodium proton exchanger Nhx1 [Arabidopsis thaliana] gi|4324597|gb|AAD16946; Member of The Monovalent Cation:Pro	GO:0015385,GO:0006814,GO:0015081,GO:0005774,GO:0009651
BN14431	0.478036	3203.15	6700.65	-1.06481	gi|14431|At5g27150_Contig1	At5g27150.1	68418.m03240 sodium proton exchanger / Na+/H+ antiporter (NHX1) identical to Na+/H+ exchanger [Arabidopsis thaliana] gi|6650177|gb|AAF21755 and sodium proton exchanger Nhx1 [Arabidopsis thaliana] gi|4324597|gb|AAD16946; Member of The Monovalent Cation:Pro	GO:0015385,GO:0006814,GO:0015081,GO:0005774,GO:0009651
BN14441	0.361472	128.447	355.344	-1.46804	gi|14441|At3g54050_Contig5	At3g54050.1	68416.m05976 fructose-1,6-bisphosphatase, putative / D-fructose-1,6-bisphosphate 1-phosphohydrolase, putative / FBPase, putative strong similarity to fructose-1,6-bisphosphatase [Brassica napus] GI:289367; identical to SP|P25851 Fructose-1,6-bisphosphatas	GO:0042578,GO:0006000,GO:0042132,GO:0005975,GO:0009507
BN14443	0.314719	225.715	717.196	-1.66787	gi|14443|At3g54050_Contig3	At3g54050.1	68416.m05976 fructose-1,6-bisphosphatase, putative / D-fructose-1,6-bisphosphate 1-phosphohydrolase, putative / FBPase, putative strong similarity to fructose-1,6-bisphosphatase [Brassica napus] GI:289367; identical to SP|P25851 Fructose-1,6-bisphosphatas	GO:0042578,GO:0006000,GO:0042132,GO:0005975,GO:0009507
BN14443	0.335053	311.51	929.733	-1.57754	gi|14443|At3g54050_Contig3	At3g54050.1	68416.m05976 fructose-1,6-bisphosphatase, putative / D-fructose-1,6-bisphosphate 1-phosphohydrolase, putative / FBPase, putative strong similarity to fructose-1,6-bisphosphatase [Brassica napus] GI:289367; identical to SP|P25851 Fructose-1,6-bisphosphatas	GO:0042578,GO:0006000,GO:0042132,GO:0005975,GO:0009507
BN14445	0.447939	1706.46	3809.58	-1.15863	gi|14445|At3g15353_Contig1	At3g15353.1	68416.m01944 metallothionein protein, putative	GO:0006878,GO:0005507,GO:0008372
BN14445	0.458622	1893.1	4127.8	-1.12462	gi|14445|At3g15353_Contig1	At3g15353.1	68416.m01944 metallothionein protein, putative	GO:0006878,GO:0005507,GO:0008372
BN14469	0.381968	292.849	766.684	-1.38848	gi|14469|At5g19590_Contig2	At5g19590.1	68418.m02332 expressed protein contains Pfam profile PF04398: Protein of unknown function, DUF538	GO:0005554,GO:0000004,GO:0012505
BN14469	0.413066	294.513	712.993	-1.27556	gi|14469|At5g19590_Contig2	At5g19590.1	68418.m02332 expressed protein contains Pfam profile PF04398: Protein of unknown function, DUF538	GO:0005554,GO:0000004,GO:0012505
BN14471	0.1879	327.269	1741.72	-2.41196	gi|14471|At5g19590_Contig1	At5g19590.1	68418.m02332 expressed protein contains Pfam profile PF04398: Protein of unknown function, DUF538	GO:0005554,GO:0000004,GO:0012505
BN14471	0.185011	343.754	1858.02	-2.43432	gi|14471|At5g19590_Contig1	At5g19590.1	68418.m02332 expressed protein contains Pfam profile PF04398: Protein of unknown function, DUF538	GO:0005554,GO:0000004,GO:0012505
BN14472	0.274212	507.663	1851.35	-1.86663	gi|14472|At3g53570_Contig2	At3g53570.1	68416.m05917 protein kinase (AFC1) (AME2) identical to protein kinase AFC1 (EC 2.7.1.-) [Arabidopsis thaliana]	GO:0016301,GO:0004674,GO:0008372,GO:0004672,GO:0005524,GO:0045449
BN14472	0.273055	741.821	2716.75	-1.87274	gi|14472|At3g53570_Contig2	At3g53570.1	68416.m05917 protein kinase (AFC1) (AME2) identical to protein kinase AFC1 (EC 2.7.1.-) [Arabidopsis thaliana]	GO:0016301,GO:0004674,GO:0008372,GO:0004672,GO:0005524,GO:0045449
BN14479	0.401488	469.869	1170.32	-1.31657	gi|14479|At1g19350_Contig5	At1g19350.5	68414.m02408 brassinosteroid signalling positive regulator, putative similar to BZR1 protein [Arabidopsis thaliana] gi|20270971|gb|AAM18490	GO:0005634,GO:0005515,GO:0009742
BN14502	0.478436	3328.98	6958.05	-1.0636	gi|14502|At5g48385_Contig1	At5g48385.1	68418.m05980 expressed protein	GO:0005554,GO:0000004,GO:0008372
BN14505	0.0366297	355.203	9697.14	-4.77084	gi|14505|At5g48385_Contig2	At5g48385.1	68418.m05980 expressed protein	GO:0005554,GO:0000004,GO:0008372
BN14505	0.033904	223.255	6584.92	-4.8824	gi|14505|At5g48385_Contig2	At5g48385.1	68418.m05980 expressed protein	GO:0005554,GO:0000004,GO:0008372
BN14551	0.351408	1779.26	5063.23	-1.50878	gi|14551|At1g50020_Contig1	At1g50020.1	68414.m05613 expressed protein	GO:0005554,GO:0009507,GO:0000004,GO:0005874
BN14551	0.367169	2020.74	5503.57	-1.44548	gi|14551|At1g50020_Contig1	At1g50020.1	68414.m05613 expressed protein	GO:0005554,GO:0009507,GO:0000004,GO:0005874
BN14553	0.2989	640.767	2143.75	-1.74226	gi|14553|At2g20890_Contig2	At2g20890.1	68415.m02462 expressed protein	GO:0005554,GO:0000004,GO:0009507
BN14553	0.234683	341.215	1453.94	-2.09121	gi|14553|At2g20890_Contig2	At2g20890.1	68415.m02462 expressed protein	GO:0005554,GO:0000004,GO:0009507
BN14571	0.493589	1595.96	3233.38	-1.01862	gi|14571|At4g12580_Contig1	At4g12580.1	68417.m01984 expressed protein predicted protein	GO:0005554,GO:0000004,GO:0008372
BN14572	0.476921	6167.73	12932.4	-1.06818	gi|14572|At1g06220_Contig1	At1g06220.2	68414.m00656 elongation factor Tu family protein similar to Cryptosporidium parvum elongation factor-2 GB:U21667 GI:706974 from [Cryptosporidium parvum]	GO:0005737,GO:0016149,GO:0005509,GO:0006413,GO:0006415,GO:0003746,GO:0006414,GO:0003743,GO:0005524,GO:0001514,GO:0008135,GO:0005525
BN14572	0.493614	6529.63	13228.2	-1.01854	gi|14572|At1g06220_Contig1	At1g06220.2	68414.m00656 elongation factor Tu family protein similar to Cryptosporidium parvum elongation factor-2 GB:U21667 GI:706974 from [Cryptosporidium parvum]	GO:0005737,GO:0016149,GO:0005509,GO:0006413,GO:0006415,GO:0003746,GO:0006414,GO:0003743,GO:0005524,GO:0001514,GO:0008135,GO:0005525
BN14593	0.493008	560.481	1136.86	-1.02032	gi|14593|At1g03590_Contig3	At1g03590.1	68414.m00339 protein phosphatase 2C family protein / PP2C family protein similar to protein phosphatase-2C; PP2C (GI:3643088) [Mesembryanthemum crystallinum]; contains Pfam PF00481 : Protein phosphatase 2C domain;	GO:0005739,GO:0015071,GO:0003824,GO:0006499
BN14593	0.450214	441.619	980.909	-1.15132	gi|14593|At1g03590_Contig3	At1g03590.1	68414.m00339 protein phosphatase 2C family protein / PP2C family protein similar to protein phosphatase-2C; PP2C (GI:3643088) [Mesembryanthemum crystallinum]; contains Pfam PF00481 : Protein phosphatase 2C domain;	GO:0005739,GO:0015071,GO:0003824,GO:0006499
BN14596	0.416513	2986.75	7170.84	-1.26357	gi|14596|At1g03590_Contig2	At1g03590.1	68414.m00339 protein phosphatase 2C family protein / PP2C family protein similar to protein phosphatase-2C; PP2C (GI:3643088) [Mesembryanthemum crystallinum]; contains Pfam PF00481 : Protein phosphatase 2C domain;	GO:0005739,GO:0015071,GO:0003824,GO:0006499
BN14613	0.344981	144.679	419.382	-1.53541	gi|14613|At1g47128_Contig4	At1g47128.1	68414.m05222 cysteine proteinase (RD21A) / thiol protease identical to SP|P43297 Cysteine proteinase RD21A precursor (EC 3.4.22.-) {Arabidopsis thaliana}, thiol protease RD21A SP:P43297 from [Arabidopsis thaliana]	GO:0008234,GO:0012505,GO:0004197,GO:0009414
BN14613	0.359085	122.886	342.22	-1.4776	gi|14613|At1g47128_Contig4	At1g47128.1	68414.m05222 cysteine proteinase (RD21A) / thiol protease identical to SP|P43297 Cysteine proteinase RD21A precursor (EC 3.4.22.-) {Arabidopsis thaliana}, thiol protease RD21A SP:P43297 from [Arabidopsis thaliana]	GO:0008234,GO:0012505,GO:0004197,GO:0009414
BN14615	0.0240311	99.4326	4137.67	-5.37896	gi|14615|At5g55450_Contig3	At5g55450.1	68418.m06907 protease inhibitor/seed storage/lipid transfer protein (LTP) family protein contains Pfam protease inhibitor/seed storage/LTP family domain PF00234	GO:0008289,GO:0006869,GO:0012505
BN14615	0.0252495	125.404	4966.59	-5.3076	gi|14615|At5g55450_Contig3	At5g55450.1	68418.m06907 protease inhibitor/seed storage/lipid transfer protein (LTP) family protein contains Pfam protease inhibitor/seed storage/LTP family domain PF00234	GO:0008289,GO:0006869,GO:0012505
BN14620	0.391542	994.122	2538.99	-1.35276	gi|14620|At2g36630_Contig1	At2g36630.1	68415.m04492 expressed protein contains Pfam profile: PF01925 domain of unknown function DUF81	GO:0006499,GO:0005554,GO:0012505
BN14627	0.465817	8555.66	18367	-1.10216	gi|14627|At3g54360_Contig3	At3g54360.1	68416.m06008 expressed protein DNA-binding Mel-18 protein, Homo sapiens, PIR:JN0717	GO:0005554,GO:0000004,GO:0009507
BN14627	0.465719	7067.15	15174.7	-1.10247	gi|14627|At3g54360_Contig3	At3g54360.1	68416.m06008 expressed protein DNA-binding Mel-18 protein, Homo sapiens, PIR:JN0717	GO:0005554,GO:0000004,GO:0009507
BN14629	0.394126	3363.22	8533.37	-1.34327	gi|14629|At3g14415_Contig1	At3g14415.1	68416.m01824 (S)-2-hydroxy-acid oxidase, peroxisomal, putative / glycolate oxidase, putative / short chain alpha-hydroxy acid oxidase, putative similar to (S)-2-hydroxy-acid oxidase, peroxisomal (Glycolate oxidase, GOX) (Short chain alpha-hydroxy acid oxi	GO:0008372,GO:0006118,GO:0008891
BN14629	0.433444	3667.27	8460.77	-1.20608	gi|14629|At3g14415_Contig1	At3g14415.1	68416.m01824 (S)-2-hydroxy-acid oxidase, peroxisomal, putative / glycolate oxidase, putative / short chain alpha-hydroxy acid oxidase, putative similar to (S)-2-hydroxy-acid oxidase, peroxisomal (Glycolate oxidase, GOX) (Short chain alpha-hydroxy acid oxi	GO:0008372,GO:0006118,GO:0008891
BN14638	0.485185	298.366	614.953	-1.04339	gi|14638|At1g19770_Contig1	At1g19770.1	68414.m02471 purine permease-related low similarity to purine permease [Arabidopsis thaliana] GI:7620007; contains Pfam profile PF03151: Domain of unknown function, DUF250	GO:0005345,GO:0000004,GO:0009507
BN14638	0.485068	177.744	366.431	-1.04374	gi|14638|At1g19770_Contig1	At1g19770.1	68414.m02471 purine permease-related low similarity to purine permease [Arabidopsis thaliana] GI:7620007; contains Pfam profile PF03151: Domain of unknown function, DUF250	GO:0005345,GO:0000004,GO:0009507
BN14642	0.406742	4615.3	11347	-1.29781	gi|14642|At2g25850_Contig1	At2g25850.2	68415.m03104 nucleotidyltransferase family protein contains Pfam profiles: PF01909 nucleotidyltransferase domain, PF04926 poly(A) polymerase predicted RNA binding domain; identical to cDNA GI:31747890	GO:0006350,GO:0016779,GO:0004652,GO:0008372
BN14670	0.386581	700.756	1812.7	-1.37116	gi|14670|At3g16320_DC472F	At3g16320.1	68416.m02061 cell division cycle family protein / CDC family protein similar to SP|P30260|CC27_HUMAN Protein CDC27Hs (Cell division cycle protein 27 homolog) Homo sapiens, C-terminus similar to C-term of cell division control protein 27 SP:P38042 (Sacchar	GO:0007049,GO:0005554,GO:0012505
BN14670	0.419364	985.953	2351.07	-1.25373	gi|14670|At3g16320_DC472F	At3g16320.1	68416.m02061 cell division cycle family protein / CDC family protein similar to SP|P30260|CC27_HUMAN Protein CDC27Hs (Cell division cycle protein 27 homolog) Homo sapiens, C-terminus similar to C-term of cell division control protein 27 SP:P38042 (Sacchar	GO:0007049,GO:0005554,GO:0012505
BN14671	0.0670478	793.886	11840.6	-3.89867	gi|14671|At5g46350_Contig1	At5g46350.1	68418.m05705 WRKY family transcription factor contains similarity to WRKY-type DNA-binding protein	GO:0006355,GO:0003700,GO:0008372
BN14671	0.0631267	687.387	10889	-3.98561	gi|14671|At5g46350_Contig1	At5g46350.1	68418.m05705 WRKY family transcription factor contains similarity to WRKY-type DNA-binding protein	GO:0006355,GO:0003700,GO:0008372
BN14673	0.468578	166.067	354.406	-1.09364	gi|14673|At5g08380_Contig4	At5g08380.1	68418.m00987 alpha-galactosidase, putative / melibiase, putative / alpha-D-galactoside galactohydrolase, putative similar to alpha-galactosidase SP:Q42656 from [Coffea arabica]; contains Pfam profile PF02065: Melibiase	GO:0016020,GO:0006835,GO:0004557,GO:0005990,GO:0004553,GO:0005975,GO:0012505
BN14691	0.476532	225.789	473.817	-1.06935	gi|14691|At1g21080_Contig1	At1g21080.1	68414.m02637 DNAJ heat shock N-terminal domain-containing protein similar to SP|P39101 CAJ1 protein [Saccharomyces cerevisiae]; contains Pfam profile PF00226 DnaJ domain;	GO:0008372,GO:0003767,GO:0006457,GO:0003754,GO:0005524
BN14691	0.443138	222.289	501.625	-1.17417	gi|14691|At1g21080_Contig1	At1g21080.1	68414.m02637 DNAJ heat shock N-terminal domain-containing protein similar to SP|P39101 CAJ1 protein [Saccharomyces cerevisiae]; contains Pfam profile PF00226 DnaJ domain;	GO:0008372,GO:0003767,GO:0006457,GO:0003754,GO:0005524
BN14701	0.0941288	123.834	1315.58	-3.40922	gi|14701|At4g34350_Contig3	At4g34350.1	68417.m04881 LytB family protein contains Pfam profile: PF02401 LytB protein	GO:0009507,GO:0005554,GO:0019288
BN14701	0.159205	171.572	1077.68	-2.65104	gi|14701|At4g34350_Contig3	At4g34350.1	68417.m04881 LytB family protein contains Pfam profile: PF02401 LytB protein	GO:0009507,GO:0005554,GO:0019288
BN14716	0.248369	3904.26	15719.6	-2.00944	gi|14716|At3g62030_Contig2	At3g62030.1	68416.m06967 peptidyl-prolyl cis-trans isomerase, chloroplast / cyclophilin / rotamase / cyclosporin A-binding protein (ROC4) identical to peptidyl-prolyl cis-trans isomerase, chloroplast precursor, PPIase (cyclophilin, cyclosporin A-binding protein) [Ara	GO:0007165,GO:0045036,GO:0003755,GO:0009570
BN14716	0.202719	5305.23	26170.3	-2.30244	gi|14716|At3g62030_Contig2	At3g62030.1	68416.m06967 peptidyl-prolyl cis-trans isomerase, chloroplast / cyclophilin / rotamase / cyclosporin A-binding protein (ROC4) identical to peptidyl-prolyl cis-trans isomerase, chloroplast precursor, PPIase (cyclophilin, cyclosporin A-binding protein) [Ara	GO:0007165,GO:0045036,GO:0003755,GO:0009570
BN14750	0.301638	3727.79	12358.5	-1.72911	gi|14750|At5g48180_Contig2	At5g48180.1	68418.m05952 kelch repeat-containing protein contains Pfam PF01344: Kelch motif (5 repeats) ;similar to Tip elongation aberrant protein 1 (Cell polarity protein tea1) (SP:P87061) [Schizosaccharomyces pombe]	GO:0005554,GO:0000004,GO:0008372
BN14750	0.414018	7283.32	17591.8	-1.27224	gi|14750|At5g48180_Contig2	At5g48180.1	68418.m05952 kelch repeat-containing protein contains Pfam PF01344: Kelch motif (5 repeats) ;similar to Tip elongation aberrant protein 1 (Cell polarity protein tea1) (SP:P87061) [Schizosaccharomyces pombe]	GO:0005554,GO:0000004,GO:0008372
BN14763	0.460113	320.312	696.16	-1.11994	gi|14763|At3g47960_Contig2	At3g47960.1	68416.m05229 proton-dependent oligopeptide transport (POT) family protein contains Pfam profile: PF00854 POT family	GO:0016021,GO:0006857,GO:0016020,GO:0005215,GO:0009306
BN14777	0.110693	437.309	3950.66	-3.17537	gi|14777|At1g21310_Contig6	At1g21310.1	68414.m02662 proline-rich extensin-like family protein contains extensin-like region, Pfam:PF04554	GO:0012505,GO:0000004,GO:0045735
BN14781	0.344837	91.7386	266.035	-1.53602	gi|14781|At3g17390_Contig3	At3g17390.1	68416.m02222 S-adenosylmethionine synthetase, putative similar to S-adenosylmethionine synthetase 2 (Methionine adenosyltransferase 2, AdoMet synthetase 2) [Catharanthus roseus] SWISS-PROT:Q96552	GO:0009809,GO:0006555,GO:0008372,GO:0004478,GO:0006556
BN14781	0.266236	135.247	507.996	-1.90922	gi|14781|At3g17390_Contig3	At3g17390.1	68416.m02222 S-adenosylmethionine synthetase, putative similar to S-adenosylmethionine synthetase 2 (Methionine adenosyltransferase 2, AdoMet synthetase 2) [Catharanthus roseus] SWISS-PROT:Q96552	GO:0009809,GO:0006555,GO:0008372,GO:0004478,GO:0006556
BN14803	0.447974	3791.66	8464.02	-1.15851	gi|14803|At5g13070_Contig1	At5g13070.1	68418.m01498 MSF1-like family protein similar to px19 [Gallus gallus] GI:969170; contains Pfam profile PF04707: MSF1-like conserved region	GO:0005739,GO:0004418,GO:0006779
BN14804	0.429108	2600.01	6059.1	-1.22059	gi|14804|At5g51970_Contig1	At5g51970.2	68418.m06450 sorbitol dehydrogenase, putative / L-iditol 2-dehydrogenase, putative similar to NAD-dependent sorbitol dehydrogenase from Malus x domestica [gi:4519539]	GO:0006567,GO:0003939
BN14804	0.398344	2696.38	6768.98	-1.32791	gi|14804|At5g51970_Contig1	At5g51970.2	68418.m06450 sorbitol dehydrogenase, putative / L-iditol 2-dehydrogenase, putative similar to NAD-dependent sorbitol dehydrogenase from Malus x domestica [gi:4519539]	GO:0006567,GO:0003939
BN14818	0.384951	7305.48	18977.7	-1.37725	gi|14818|At5g12020_Contig2	At5g12020.1	68418.m01405 17.6 kDa class II heat shock protein (HSP17.6-CII) identical to 17.6 kDa class II heat shock protein SP:P29830 from [Arabidopsis thaliana]	GO:0009408,GO:0003773
BN14822	0.493067	1149.95	2332.24	-1.02015	gi|14822|At4g24805_Contig1	At4g24805.1	68417.m03553 expressed protein	GO:0005554,GO:0000004,GO:0012505
BN14829	0.416189	4864.04	11687.1	-1.26469	gi|14829|At3g19170_Contig1	At3g19170.1	68416.m02434 peptidase M16 family protein / insulinase family protein contains Pfam domain, PF05193: Peptidase M16 inactive domain	GO:0006508,GO:0004222,GO:0009507
BN14829	0.413185	4652.26	11259.5	-1.27514	gi|14829|At3g19170_Contig1	At3g19170.1	68416.m02434 peptidase M16 family protein / insulinase family protein contains Pfam domain, PF05193: Peptidase M16 inactive domain	GO:0006508,GO:0004222,GO:0009507
BN14847	0.290184	11329	39040.8	-1.78496	gi|14847|At1g19710_DC109F	At1g19710.1	68414.m02459 glycosyl transferase family 1 protein contains Pfam profile: PF00534 glycosyl transferases group 1	GO:0005739,GO:0000004,GO:0016757
BN14847	0.28247	10758.7	38087.9	-1.82383	gi|14847|At1g19710_DC109F	At1g19710.1	68414.m02459 glycosyl transferase family 1 protein contains Pfam profile: PF00534 glycosyl transferases group 1	GO:0005739,GO:0000004,GO:0016757
BN14848	0.332209	597.517	1798.62	-1.58984	gi|14848|At3g26100_Contig1	At3g26100.1	68416.m03251 regulator of chromosome condensation (RCC1) family protein weak similarity to UVB-resistance protein UVR8 [Arabidopsis thaliana] GI:5478530; contains Pfam profile PF00415: Regulator of chromosome condensation (RCC1)	GO:0005554,GO:0000004,GO:0008372
BN14848	0.332712	518.292	1557.78	-1.58765	gi|14848|At3g26100_Contig1	At3g26100.1	68416.m03251 regulator of chromosome condensation (RCC1) family protein weak similarity to UVB-resistance protein UVR8 [Arabidopsis thaliana] GI:5478530; contains Pfam profile PF00415: Regulator of chromosome condensation (RCC1)	GO:0005554,GO:0000004,GO:0008372
BN14862	0.396049	257.288	649.636	-1.33625	gi|14862|At3g50820_Contig3	At3g50820.1	68416.m05565 oxygen-evolving enhancer protein, chloroplast, putative / 33 kDa subunit of oxygen evolving system of photosystem II, putative (PSBO2) identical to SP:Q9S841 Oxygen-evolving enhancer protein 1-2, chloroplast precursor (OEE1) [Arabidopsis thal	GO:0009654,GO:0030095,GO:0009543,GO:0009781
BN14862	0.384	238.029	619.868	-1.38082	gi|14862|At3g50820_Contig3	At3g50820.1	68416.m05565 oxygen-evolving enhancer protein, chloroplast, putative / 33 kDa subunit of oxygen evolving system of photosystem II, putative (PSBO2) identical to SP:Q9S841 Oxygen-evolving enhancer protein 1-2, chloroplast precursor (OEE1) [Arabidopsis thal	GO:0009654,GO:0030095,GO:0009543,GO:0009781
BN14875	0.370542	216.321	583.796	-1.43229	gi|14875|At2g15960_Contig2	At2g15960.1	68415.m01827 expressed protein	GO:0005554,GO:0000004,GO:0008372
BN14888	0.366737	139.082	379.242	-1.44718	gi|14888|At3g01320_Contig1	At3g01320.1	68416.m00045 paired amphipathic helix repeat-containing protein low similarity to transcription co-repressor Sin3 [Xenopus laevis] GI:4960210; contains Pfam profile PF02671: Paired amphipathic helix repeat	GO:0005554,GO:0000004,GO:0008372
BN14888	0.357275	126.146	353.078	-1.48489	gi|14888|At3g01320_Contig1	At3g01320.1	68416.m00045 paired amphipathic helix repeat-containing protein low similarity to transcription co-repressor Sin3 [Xenopus laevis] GI:4960210; contains Pfam profile PF02671: Paired amphipathic helix repeat	GO:0005554,GO:0000004,GO:0008372
BN14889	0.429779	216.626	504.04	-1.21833	gi|14889|At3g01320_Contig2	At3g01320.1	68416.m00045 paired amphipathic helix repeat-containing protein low similarity to transcription co-repressor Sin3 [Xenopus laevis] GI:4960210; contains Pfam profile PF02671: Paired amphipathic helix repeat	GO:0005554,GO:0000004,GO:0008372
BN14908	0.173797	645.782	3715.73	-2.52453	gi|14908|At5g14120_Contig1	At5g14120.1	68418.m01652 nodulin family protein similar to nodulin-like protein [Arabidopsis thaliana] GI:3329368, nodule-specific protein Nlj70 [Lotus japonicus] GI:3329366	GO:0005554,GO:0000004,GO:0012505
BN14910	0.3657	255.203	697.848	-1.45127	gi|14910|At4g31410_Contig2	At4g31410.2	68417.m04457 expressed protein	GO:0005554,GO:0000004,GO:0008372
BN14910	0.262428	401.405	1529.58	-1.93001	gi|14910|At4g31410_Contig2	At4g31410.2	68417.m04457 expressed protein	GO:0005554,GO:0000004,GO:0008372
BN14915	0.362046	4145.82	11451.1	-1.46576	gi|14915|At3g22600_Contig1	At3g22600.1	68416.m02855 protease inhibitor/seed storage/lipid transfer protein (LTP) family protein contains Pfam protease inhibitor/seed storage/LTP family domain PF00234	GO:0008289,GO:0006869,GO:0012505
BN14915	0.197652	1067.54	5401.11	-2.33897	gi|14915|At3g22600_Contig1	At3g22600.1	68416.m02855 protease inhibitor/seed storage/lipid transfer protein (LTP) family protein contains Pfam protease inhibitor/seed storage/LTP family domain PF00234	GO:0008289,GO:0006869,GO:0012505
BN14919	0.454936	92.8251	204.04	-1.13627	gi|14919|At5g59820_Contig1	At5g59820.1	68418.m07500 zinc finger (C2H2 type) family protein (ZAT12) identical to zinc finger protein ZAT12 [Arabidopsis thaliana] gi|1418325|emb|CAA67232	GO:0009643,GO:0003700,GO:0008372,GO:0003676,GO:0008270
BN14920	0.485408	5779.71	11906.9	-1.04273	gi|14920|At1g32220_Contig1	At1g32220.1	68414.m03963 expressed protein	GO:0005554,GO:0000004,GO:0009507
BN14920	0.327741	2815.15	8589.56	-1.60937	gi|14920|At1g32220_Contig1	At1g32220.1	68414.m03963 expressed protein	GO:0005554,GO:0000004,GO:0009507
BN14929	0.447913	305.828	682.785	-1.15871	gi|14929|At1g70760_Contig2	At1g70760.1	68414.m08156 inorganic carbon transport protein-related contains weak similarity to Swiss-Prot:P27372 inorganic carbon transport protein [Synechocystis sp.]	GO:0005554,GO:0000004,GO:0009507
BN14931	0.408646	332.209	812.95	-1.29108	gi|14931|At2g43710_Contig4	At2g43710.1	68415.m05433 acyl-[acyl-carrier-protein] desaturase / stearoyl-ACP desaturase (SSI2) identical to gi:15149310; contains Pfam profile PF03405: Fatty acid desaturase; identical to cDNA stearoyl ACP desaturase (SSI2), SSI2-FAB2 allele, GI:15149309	GO:0045300,GO:0009507,GO:0006631,GO:0008610,GO:0004768,GO:0006952,GO:0009695
BN14964	0.183587	3426.45	18663.9	-2.44546	gi|14964|At1g29150_Contig1	At1g29150.1	68414.m03567 26S proteasome regulatory subunit, putative (RPN6) similar to 19S proteosome subunit 9 GB:AAC34120 GI:3450889 from [Arabidopsis thaliana]	GO:0006511,GO:0005554,GO:0008541
BN14964	0.257687	3528.51	13693	-1.95631	gi|14964|At1g29150_Contig1	At1g29150.1	68414.m03567 26S proteasome regulatory subunit, putative (RPN6) similar to 19S proteosome subunit 9 GB:AAC34120 GI:3450889 from [Arabidopsis thaliana]	GO:0006511,GO:0005554,GO:0008541
BN14969	0.485264	6760.11	13930.8	-1.04316	gi|14969|At2g20610_DC2218R	At2g20610.2	68415.m02412 aminotransferase, putative similar to nicotianamine aminotransferase from Hordeum vulgare [GI:6498122, GI:6469087]; contains Pfam profile PF00155 aminotransferase, classes I and II	GO:0016847,GO:0008483,GO:0004400,GO:0008372,GO:0003824,GO:0004838,GO:0009684
BN14969	0.457043	6468.57	14153.1	-1.1296	gi|14969|At2g20610_DC2218R	At2g20610.2	68415.m02412 aminotransferase, putative similar to nicotianamine aminotransferase from Hordeum vulgare [GI:6498122, GI:6469087]; contains Pfam profile PF00155 aminotransferase, classes I and II	GO:0016847,GO:0008483,GO:0004400,GO:0008372,GO:0003824,GO:0004838,GO:0009684
BN15009	0.343229	414.277	1207	-1.54276	gi|15009|At2g43570_Contig1	At2g43570.1	68415.m05413 chitinase, putative similar to chitinase class IV GI:722272 from [Brassica napus]	GO:0009613,GO:0016998,GO:0004568,GO:0012505
BN15020	0.380025	124.651	328.007	-1.39583	gi|15020|At4g35450_3LB	At4g35450.4	68417.m05039 ankyrin repeat family protein / AFT protein (AFT) contains ankyrin repeats, Pfam:PF00023; identical to cDNA AFT protein (AFT) GI:3478699	GO:0005515,GO:0009816,GO:0004553,GO:0009507
BN15020	0.277316	158.114	570.159	-1.8504	gi|15020|At4g35450_3LB	At4g35450.4	68417.m05039 ankyrin repeat family protein / AFT protein (AFT) contains ankyrin repeats, Pfam:PF00023; identical to cDNA AFT protein (AFT) GI:3478699	GO:0005515,GO:0009816,GO:0004553,GO:0009507
BN15021	0.122627	244.931	1997.37	-3.02765	gi|15021|At3g12800_Contig2	At3g12800.1	68416.m01597 short-chain dehydrogenase/reductase (SDR) family protein contains Pfam profile PF00106:oxidoreductase, short chain dehydrogenase/reductase family	GO:0016630,GO:0009507,GO:0016491,GO:0008152,GO:0015995,GO:0019685
BN15021	0.129487	241.63	1866.06	-2.94912	gi|15021|At3g12800_Contig2	At3g12800.1	68416.m01597 short-chain dehydrogenase/reductase (SDR) family protein contains Pfam profile PF00106:oxidoreductase, short chain dehydrogenase/reductase family	GO:0016630,GO:0009507,GO:0016491,GO:0008152,GO:0015995,GO:0019685
BN15028	0.275819	88.2108	319.814	-1.85821	gi|15028|At1g30380_Contig2	At1g30380.1	68414.m03714 photosystem I reaction center subunit psaK, chloroplast, putative / photosystem I subunit X, putative / PSI-K, putative (PSAK) identical to SP|Q9SUI5; strong similarity to SP|P36886 Photosystem I reaction center subunit psaK, chloroplast prec	GO:0016020,GO:0009507,GO:0015979,GO:0005554,GO:0009522
BN15032	0.450083	3451.58	7668.77	-1.15174	gi|15032|At2g01890_Contig3	At2g01890.2	68415.m00123 purple acid phosphatase, putative contains Pfam profile: PF00149 calcineurin-like phosphoesterase; identical to purple acid phosphatase (GI:20257479) [Arabidopsis thaliana];	GO:0004722,GO:0003993,GO:0012505
BN15036	0.45623	252.326	553.068	-1.13217	gi|15036|At1g26640_Contig1	At1g26640.1	68414.m03244 aspartate/glutamate/uridylate kinase family protein contains Pfam amino acid kinase family PF00696	GO:0006561,GO:0008652,GO:0004349,GO:0008372
BN15036	0.472111	249.549	528.581	-1.0828	gi|15036|At1g26640_Contig1	At1g26640.1	68414.m03244 aspartate/glutamate/uridylate kinase family protein contains Pfam amino acid kinase family PF00696	GO:0006561,GO:0008652,GO:0004349,GO:0008372
BN15084	0.417343	4087.09	9793.13	-1.2607	gi|15084|At3g54000_Contig1	At3g54000.1	68416.m05970 expressed protein	GO:0005554,GO:0000004,GO:0008372
BN15084	0.38967	3966.1	10178.1	-1.35968	gi|15084|At3g54000_Contig1	At3g54000.1	68416.m05970 expressed protein	GO:0005554,GO:0000004,GO:0008372
BN15085	0.357624	253.132	707.817	-1.48349	gi|15085|At1g01080_Contig1	At1g01080.1	68414.m00010 33 kDa ribonucleoprotein, chloroplast, putative / RNA-binding protein cp33, putative similar to 33 KDA RIBONUCLEOPROTEIN GB:P19684 from [Nicotiana sylvestris]	GO:0003676,GO:0009507,GO:0000004,GO:0003723
BN15085	0.318043	216.336	680.21	-1.65271	gi|15085|At1g01080_Contig1	At1g01080.1	68414.m00010 33 kDa ribonucleoprotein, chloroplast, putative / RNA-binding protein cp33, putative similar to 33 KDA RIBONUCLEOPROTEIN GB:P19684 from [Nicotiana sylvestris]	GO:0003676,GO:0009507,GO:0000004,GO:0003723
BN15101	0.418916	6165.99	14718.9	-1.25527	gi|15101|At4g13110_Contig1	At4g13110.1	68417.m02043 BSD domain-containing protein contains Pfam profile PF03909: BSD domain	GO:0005554,GO:0000004,GO:0009507
BN15101	0.418198	6422.22	15356.9	-1.25774	gi|15101|At4g13110_Contig1	At4g13110.1	68417.m02043 BSD domain-containing protein contains Pfam profile PF03909: BSD domain	GO:0005554,GO:0000004,GO:0009507
BN15112	0.355827	170.95	480.43	-1.49075	gi|15112|At3g14010_Contig1	At3g14010.1	68416.m01769 hydroxyproline-rich glycoprotein family protein similar to Mrs16p (GI:2737884) [Saccharomyces cerevisiae]; weak similarity to ataxin-2 related protein (GI:1679686) [Homo sapiens]	GO:0005554,GO:0000004,GO:0009507
BN15120	0.310928	10819.4	34797.1	-1.68535	gi|15120|At5g52470_DC2127F	At5g52470.1	68418.m06510 fibrillarin 1 (FBR1) (FIB1) (SKIP7) identical to fibrillarin 1 GI:9965653 from [Arabidopsis thaliana]; C-terminus identical to SKP1 interacting partner 7 GI:10716959 from [Arabidopsis thaliana]; contains Pfam domain PF01269: Fibrillarin	GO:0005730,GO:0030515,GO:0001510,GO:0006364
BN15120	0.318802	10924.8	34268.3	-1.64927	gi|15120|At5g52470_DC2127F	At5g52470.1	68418.m06510 fibrillarin 1 (FBR1) (FIB1) (SKIP7) identical to fibrillarin 1 GI:9965653 from [Arabidopsis thaliana]; C-terminus identical to SKP1 interacting partner 7 GI:10716959 from [Arabidopsis thaliana]; contains Pfam domain PF01269: Fibrillarin	GO:0005730,GO:0030515,GO:0001510,GO:0006364
BN15124	0.45557	1524.41	3346.16	-1.13426	gi|15124|At4g04020_Contig1	At4g04020.1	68417.m00572 plastid-lipid associated protein PAP, putative / fibrillin, putative strong similarity to plastid-lipid associated proteins PAP1 GI:14248554, PAP2 GI:14248556 from [Brassica rapa], fibrillin [Brassica napus] GI:4139097; contains Pfam profile	GO:0005198,GO:0000004,GO:0009507
BN15132	0.474487	8248.86	17384.8	-1.07556	gi|15132|At4g30960_Contig3	At4g30960.1	68417.m04395 CBL-interacting protein kinase 6 (CIPK6) identical to CBL-interacting protein kinase 6 [Arabidopsis thaliana] gi|9280634|gb|AAF86505	GO:0008372,GO:0000004,GO:0016301
BN15136	0.39972	2060.93	5155.93	-1.32294	gi|15136|At2g40000_Contig4	At2g40000.1	68415.m04915 expressed protein	GO:0005554,GO:0000004,GO:0008372
BN15139	0.399412	653.725	1636.72	-1.32405	gi|15139|At1g47260_Contig1	At1g47260.1	68414.m05232 bacterial transferase hexapeptide repeat-containing protein contains Pfam profile PF00132: Bacterial transferase hexapeptide (four repeats)	GO:0005554,GO:0000004,GO:0005739
BN15139	0.314307	162.268	516.273	-1.66976	gi|15139|At1g47260_Contig1	At1g47260.1	68414.m05232 bacterial transferase hexapeptide repeat-containing protein contains Pfam profile PF00132: Bacterial transferase hexapeptide (four repeats)	GO:0005554,GO:0000004,GO:0005739
BN15181	0.466913	290.217	621.565	-1.09877	gi|15181|At1g76080_Contig1	At1g76080.1	68414.m08835 thioredoxin family protein low similarity to thioredoxin (TRX) [Fasciola hepatica] GI:6687568; contains Pfam profile PF00085: Thioredoxin	GO:0006118,GO:0030508,GO:0005489,GO:0009507
BN15192	0.119152	838.111	7033.94	-3.06912	gi|15192|At4g34180_Contig1	At4g34180.1	68417.m04850 cyclase family protein contains Pfam profile: PF04199 putative cyclase	GO:0005554,GO:0000004,GO:0012505
BN15192	0.115951	751.866	6484.33	-3.10841	gi|15192|At4g34180_Contig1	At4g34180.1	68417.m04850 cyclase family protein contains Pfam profile: PF04199 putative cyclase	GO:0005554,GO:0000004,GO:0012505
BN15197	0.12464	171.52	1376.12	-3.00416	gi|15197|At5g42470_Contig1	At5g42470.1	68418.m05170 expressed protein low similarity to BRE alpha b isoform [Homo sapiens] GI:16326573	GO:0005554,GO:0000004,GO:0008372
BN15197	0.0953769	195.844	2053.37	-3.39022	gi|15197|At5g42470_Contig1	At5g42470.1	68418.m05170 expressed protein low similarity to BRE alpha b isoform [Homo sapiens] GI:16326573	GO:0005554,GO:0000004,GO:0008372
BN15201	0.343837	1646.58	4788.84	-1.5402	gi|15201|At4g14570_Contig3	At4g14570.1	68417.m02243 acylaminoacyl-peptidase-related similar to Acylamino-acid-releasing enzyme (EC 3.4.19.1) (Acyl-peptide hydrolase) (APH) (Acylaminoacyl-peptidase) (Swiss-Prot:P13676) [Rattus norvegicus]; annotated with nonconsensus TT and CT acceptor splice s	GO:0004254,GO:0008372,GO:0004190,GO:0006508
BN15202	0.309715	192.514	621.585	-1.69099	gi|15202|At4g14570_Contig2	At4g14570.1	68417.m02243 acylaminoacyl-peptidase-related similar to Acylamino-acid-releasing enzyme (EC 3.4.19.1) (Acyl-peptide hydrolase) (APH) (Acylaminoacyl-peptidase) (Swiss-Prot:P13676) [Rattus norvegicus]; annotated with nonconsensus TT and CT acceptor splice s	GO:0004254,GO:0008372,GO:0004190,GO:0006508
BN15202	0.281936	134.157	475.842	-1.82656	gi|15202|At4g14570_Contig2	At4g14570.1	68417.m02243 acylaminoacyl-peptidase-related similar to Acylamino-acid-releasing enzyme (EC 3.4.19.1) (Acyl-peptide hydrolase) (APH) (Acylaminoacyl-peptidase) (Swiss-Prot:P13676) [Rattus norvegicus]; annotated with nonconsensus TT and CT acceptor splice s	GO:0004254,GO:0008372,GO:0004190,GO:0006508
BN15204	0.329419	275.019	834.86	-1.602	gi|15204|At1g04080_Contig3	At1g04080.1	68414.m00396 hydroxyproline-rich glycoprotein family protein Contains similarity to pre-mRNA processing protein PRP39 gb L29224 from S. cerevisiae. ESTs gb|R64908 and gb|T88158, gb|N38703 and gb|AA651043 come from this gene	GO:0016021,GO:0005622,GO:0007186,GO:0001584,GO:0006396
BN15204	0.335757	310.477	924.708	-1.57451	gi|15204|At1g04080_Contig3	At1g04080.1	68414.m00396 hydroxyproline-rich glycoprotein family protein Contains similarity to pre-mRNA processing protein PRP39 gb L29224 from S. cerevisiae. ESTs gb|R64908 and gb|T88158, gb|N38703 and gb|AA651043 come from this gene	GO:0016021,GO:0005622,GO:0007186,GO:0001584,GO:0006396
BN15208	0.40167	424.111	1055.87	-1.31592	gi|15208|At1g74710_Contig1	At1g74710.1	68414.m08654 isochorismate synthase 1 (ICS1) / isochorismate mutase identical to GI:17223087 and GB:AF078080; contains Pfam profile PF00425: chorismate binding enzyme; contains TIGRfam profile TIGR00543: isochorismate synthases; identical to cDNA isochori	GO:0009507,GO:0009697,GO:0008909,GO:0009627
BN15213	0.00306238	178.052	58141.7	-8.35113	gi|15213|At5g53280_Contig1	At5g53280.1	68418.m06622 expressed protein	GO:0005554,GO:0000004,GO:0008372
BN15213	0.00293469	166.845	56852.6	-8.41257	gi|15213|At5g53280_Contig1	At5g53280.1	68418.m06622 expressed protein	GO:0005554,GO:0000004,GO:0008372
BN15216	0.161304	138.46	858.379	-2.63215	gi|15216|At5g06130_Contig1	At5g06130.2	68418.m00682 chaperone protein dnaJ-related similar to unknown protein (pir||T00468); contains Pfam PF00684 : DnaJ central domain (4 repeats)	GO:0006457,GO:0003754,GO:0009507
BN15216	0.155319	130.838	842.383	-2.68669	gi|15216|At5g06130_Contig1	At5g06130.2	68418.m00682 chaperone protein dnaJ-related similar to unknown protein (pir||T00468); contains Pfam PF00684 : DnaJ central domain (4 repeats)	GO:0006457,GO:0003754,GO:0009507
BN15222	0.35816	549.984	1535.58	-1.48132	gi|15222|At5g20010_Contig1	At5g20010.1	68418.m02381 Ras-related GTP-binding nuclear protein (RAN-1) identical to GTP-binding nuclear protein RAN-1 SP:P41916 from [Arabidopsis thaliana]	GO:0005515,GO:0006606,GO:0003929,GO:0005525
BN15222	0.320585	501.423	1564.09	-1.64122	gi|15222|At5g20010_Contig1	At5g20010.1	68418.m02381 Ras-related GTP-binding nuclear protein (RAN-1) identical to GTP-binding nuclear protein RAN-1 SP:P41916 from [Arabidopsis thaliana]	GO:0005515,GO:0006606,GO:0003929,GO:0005525
BN15224	0.183908	1203.08	6541.75	-2.44294	gi|15224|At3g10060_Contig1	At3g10060.1	68416.m01206 immunophilin, putative / FKBP-type peptidyl-prolyl cis-trans isomerase, putative Pfam:PF-254: FKBP-type peptidyl-prolyl cis-trans isomerases	GO:0005528,GO:0009543,GO:0003755,GO:0006457
BN15224	0.18831	1617.6	8590.09	-2.40882	gi|15224|At3g10060_Contig1	At3g10060.1	68416.m01206 immunophilin, putative / FKBP-type peptidyl-prolyl cis-trans isomerase, putative Pfam:PF-254: FKBP-type peptidyl-prolyl cis-trans isomerases	GO:0005528,GO:0009543,GO:0003755,GO:0006457
BN15230	0.456827	674.62	1476.75	-1.13028	gi|15230|At4g37520_Contig1	At4g37520.1	68417.m05308 peroxidase 50 (PER50) (P50) (PRXR2) identical to SP|Q43731 Peroxidase 50 precursor (EC 1.11.1.7) (Atperox P50) (PRXR2) (ATP9a)] {Arabidopsis thaliana}	GO:0004601,GO:0000004,GO:0012505
BN15244	0.394802	738.035	1869.38	-1.3408	gi|15244|At5g26990_Contig2	At5g26990.1	68418.m03220 drought-responsive family protein non-consensus AT donor splice site at exon 3, AC acceptor splice site at exon 4; similar to drought-induced mRNA, Di19 [Arabidopsis thaliana] gi|469110|emb|CAA55321	GO:0005554,GO:0000004,GO:0008372
BN15244	0.374351	1490.05	3980.36	-1.41754	gi|15244|At5g26990_Contig2	At5g26990.1	68418.m03220 drought-responsive family protein non-consensus AT donor splice site at exon 3, AC acceptor splice site at exon 4; similar to drought-induced mRNA, Di19 [Arabidopsis thaliana] gi|469110|emb|CAA55321	GO:0005554,GO:0000004,GO:0008372
BN15248	0.47561	575.987	1211.05	-1.07215	gi|15248|At5g48790_Contig1	At5g48790.1	68418.m06037 expressed protein	GO:0005554,GO:0000004,GO:0009507
BN15256	0.46524	214.557	461.175	-1.10395	gi|15256|At3g07700_Contig2	At3g07700.2	68416.m00926 ABC1 family protein contains Pfam domain, PF03109: ABC1 family	GO:0005554,GO:0000004,GO:0008372
BN15276	0.469793	452.883	964.005	-1.0899	gi|15276|At3g12290_Contig1	At3g12290.1	68416.m01534 tetrahydrofolate dehydrogenase/cyclohydrolase, putative similar to SP|P07245 C-1-tetrahydrofolate synthase, cytoplasmic (C1-THF synthase) [Includes: Methylenetetrahydrofolate dehydrogenase (EC 1.5.1.5); Methenyltetrahydrofolate cyclohydrolase	GO:0008372,GO:0003824,GO:0009396
BN15293	0.342282	558.371	1631.32	-1.54674	gi|15293|At3g07560_Contig3	At3g07560.1	68416.m00903 glycine-rich protein	GO:0005554,GO:0000004,GO:0009507
BN15293	0.389505	570.251	1464.04	-1.36029	gi|15293|At3g07560_Contig3	At3g07560.1	68416.m00903 glycine-rich protein	GO:0005554,GO:0000004,GO:0009507
BN15298	0.397444	2212.76	5567.48	-1.33118	gi|15298|At2g46690_Contig1	At2g46690.1	68415.m05826 auxin-responsive family protein similar to indole-3-acetic acid induced protein ARG7 (SP:P32295) [Phaseolus aureus]	GO:0008372,GO:0005554,GO:0009733
BN15305	0.488611	2966.38	6071.05	-1.03324	gi|15305|At5g21090_Contig1	At5g21090.1	68418.m02511 leucine-rich repeat protein, putative similar to leucine rich repeat protein (LRP) GI:1619300 from [Lycopersicon esculentum]; contains leucine rich-repeat (LRR) domains Pfam:PF00560, INTERPRO:IPR001611	GO:0007165,GO:0005515,GO:0012505
BN15305	0.486683	2047.36	4206.76	-1.03894	gi|15305|At5g21090_Contig1	At5g21090.1	68418.m02511 leucine-rich repeat protein, putative similar to leucine rich repeat protein (LRP) GI:1619300 from [Lycopersicon esculentum]; contains leucine rich-repeat (LRR) domains Pfam:PF00560, INTERPRO:IPR001611	GO:0007165,GO:0005515,GO:0012505
BN15320	0.402807	944.457	2344.69	-1.31184	gi|15320|At3g20600_Contig2	At3g20600.1	68416.m02607 non-race specific disease resistance protein (NDR1) identical to non-race specific disease resistance protein (NDR1) GB:AF021346 [Arabidopsis thaliana] (Science 278 (5345), 1963-1965 (1997))	GO:0009817,GO:0005886,GO:0009816,GO:0004871,GO:0006952,GO:0016020
BN15320	0.407602	983.031	2411.74	-1.29477	gi|15320|At3g20600_Contig2	At3g20600.1	68416.m02607 non-race specific disease resistance protein (NDR1) identical to non-race specific disease resistance protein (NDR1) GB:AF021346 [Arabidopsis thaliana] (Science 278 (5345), 1963-1965 (1997))	GO:0009817,GO:0005886,GO:0009816,GO:0004871,GO:0006952,GO:0016020
BN15329	0.193976	121.315	625.413	-2.36605	gi|15329|At5g18060_Contig3	At5g18060.1	68418.m02117 auxin-responsive protein, putative similar to auxin-inducible SAUR (Small Auxin Up RNAs) GI:3043536 from radish [Raphanus sativus]	GO:0009733,GO:0005554,GO:0012505
BN15329	0.294282	113.416	385.399	-1.76473	gi|15329|At5g18060_Contig3	At5g18060.1	68418.m02117 auxin-responsive protein, putative similar to auxin-inducible SAUR (Small Auxin Up RNAs) GI:3043536 from radish [Raphanus sativus]	GO:0009733,GO:0005554,GO:0012505
BN15337	0.432498	402.65	930.988	-1.20924	gi|15337|At3g56360_Contig2	At3g56360.1	68416.m06268 expressed protein unknown protein 110K5.12 - Sorghum bicolor, TREMBL:AF124045_5	GO:0005554,GO:0000004,GO:0009507
BN15337	0.428053	341.323	797.385	-1.22414	gi|15337|At3g56360_Contig2	At3g56360.1	68416.m06268 expressed protein unknown protein 110K5.12 - Sorghum bicolor, TREMBL:AF124045_5	GO:0005554,GO:0000004,GO:0009507
BN15349	0.496333	1065.78	2147.31	-1.01062	gi|15349|At5g58330_Contig3	At5g58330.2	68418.m07304 malate dehydrogenase [NADP], chloroplast, putative strong similiarity to chloroplast NADP-dependent malate dehydrogenase (EC 1.1.1.82) SP|O48902 {Medicago sativa}, SP|P21528 {Pisum sativum}, SP|Q05145 {Mesembryanthemum crystallinum}, SP|P4648	GO:0009507,GO:0016615,GO:0006099,GO:0016491
BN15349	0.487752	1220.76	2502.83	-1.03578	gi|15349|At5g58330_Contig3	At5g58330.2	68418.m07304 malate dehydrogenase [NADP], chloroplast, putative strong similiarity to chloroplast NADP-dependent malate dehydrogenase (EC 1.1.1.82) SP|O48902 {Medicago sativa}, SP|P21528 {Pisum sativum}, SP|Q05145 {Mesembryanthemum crystallinum}, SP|P4648	GO:0009507,GO:0016615,GO:0006099,GO:0016491
BN15362	0.415613	821.306	1976.13	-1.26669	gi|15362|At1g80300_Contig1	At1g80300.1	68414.m09401 chloroplast ADP, ATP carrier protein 1 / ADP, ATP translocase 1 / adenine nucleotide translocase 1 (AATP1) identical to SP|Q39002 Chloroplast ADP,ATP carrier protein 1, chloroplast precursor (ADP/ATP translocase 1) (Adenine nucleotide translo	GO:0006810,GO:0016021,GO:0005471,GO:0009507
BN15392	0.425782	2123.81	4988.02	-1.23181	gi|15392|At2g38480_Contig1	At2g38480.1	68415.m04726 integral membrane protein, putative contains 4 transmembrane domains; contains plant integral membrane protein domain, TIGR01569 and PF04535;: Domain of unknown function (DUF588); At3g16300, At1g45222 both share this domain structure; distant	GO:0005554,GO:0000004,GO:0008372
BN15407	0.33005	1051.86	3186.97	-1.59924	gi|15407|At5g64290_Contig1	At5g64290.1	68418.m08076 oxoglutarate/malate translocator, putative similar to SWISS-PROT:Q41364 2-oxoglutarate/malate translocator, chloroplast precursor. [Spinach]{Spinacia oleracea}	GO:0016021,GO:0015367,GO:0016020,GO:0009507,GO:0015743
BN15407	0.324387	977.834	3014.41	-1.62421	gi|15407|At5g64290_Contig1	At5g64290.1	68418.m08076 oxoglutarate/malate translocator, putative similar to SWISS-PROT:Q41364 2-oxoglutarate/malate translocator, chloroplast precursor. [Spinach]{Spinacia oleracea}	GO:0016021,GO:0015367,GO:0016020,GO:0009507,GO:0015743
BN15423	0.470649	1567.92	3331.4	-1.08728	gi|15423|At1g30810_Contig1	At1g30810.1	68414.m03767 transcription factor jumonji (jmj) family protein / zinc finger (C5HC2 type) family protein contains similarity to Swiss-Prot:P29375 retinoblastoma-binding protein 2 (RBBP-2) [Homo sapiens]; contains Pfam domains PF02375: jmjN domain and PF02	GO:0008372,GO:0003700,GO:0045449
BN15433	0.483288	191.918	397.109	-1.04905	gi|15433|At5g09660_Contig3	At5g09660.1	68418.m01117 malate dehydrogenase, glyoxysomal identical to SP|Q9ZP05; identical to cDNA microbody NAD-dependent malate dehydrogenase GI:3929650	GO:0008152,GO:0006099,GO:0016615
BN15457	0.33536	1708.46	5094.4	-1.57622	gi|15457|At1g80950_Contig1	At1g80950.1	68414.m09498 phospholipid/glycerol acyltransferase family protein low similarity to SP|Q59601 1-acyl-sn-glycerol-3-phosphate acyltransferase (EC 2.3.1.51) {Neisseria gonorrhoeae}; contains Pfam profile PF01553: Acyltransferase	GO:0016020,GO:0008152,GO:0008654,GO:0003841,GO:0008415
BN15457	0.24687	1976.56	8006.47	-2.01817	gi|15457|At1g80950_Contig1	At1g80950.1	68414.m09498 phospholipid/glycerol acyltransferase family protein low similarity to SP|Q59601 1-acyl-sn-glycerol-3-phosphate acyltransferase (EC 2.3.1.51) {Neisseria gonorrhoeae}; contains Pfam profile PF01553: Acyltransferase	GO:0016020,GO:0008152,GO:0008654,GO:0003841,GO:0008415
BN15467	0.41756	1564.13	3745.88	-1.25994	gi|15467|At3g01500_Contig7	At3g01500.2	68416.m00075 carbonic anhydrase 1, chloroplast / carbonate dehydratase 1 (CA1) nearly identical to SP|P27140 Carbonic anhydrase, chloroplast precursor (EC 4.2.1.1) (Carbonate dehydratase) {Arabidopsis thaliana}	GO:0008270,GO:0015976,GO:0004089,GO:0009507
BN15467	0.429315	2015.79	4695.36	-1.21989	gi|15467|At3g01500_Contig7	At3g01500.2	68416.m00075 carbonic anhydrase 1, chloroplast / carbonate dehydratase 1 (CA1) nearly identical to SP|P27140 Carbonic anhydrase, chloroplast precursor (EC 4.2.1.1) (Carbonate dehydratase) {Arabidopsis thaliana}	GO:0008270,GO:0015976,GO:0004089,GO:0009507
BN15470	0.437671	120.115	274.441	-1.19208	gi|15470|At3g01500_Contig1	At3g01500.3	68416.m00076 carbonic anhydrase 1, chloroplast / carbonate dehydratase 1 (CA1) nearly identical to SP|P27140 Carbonic anhydrase, chloroplast precursor (EC 4.2.1.1) (Carbonate dehydratase) {Arabidopsis thaliana}	GO:0008270,GO:0015976,GO:0004089,GO:0009507
BN15477	0.459317	1402.34	3053.1	-1.12244	gi|15477|At3g18950_Contig1	At3g18950.1	68416.m02405 transducin family protein / WD-40 repeat family protein contains 7 WD-40 repeats (PF00400); similar to En/Spm-like transposon protein GI:2739374 from [Arabidopsis thaliana]; no characterized homologs	GO:0000166,GO:0000004,GO:0008372
BN15477	0.499873	2138.69	4278.47	-1.00037	gi|15477|At3g18950_Contig1	At3g18950.1	68416.m02405 transducin family protein / WD-40 repeat family protein contains 7 WD-40 repeats (PF00400); similar to En/Spm-like transposon protein GI:2739374 from [Arabidopsis thaliana]; no characterized homologs	GO:0000166,GO:0000004,GO:0008372
BN15478	0.305512	562.402	1840.85	-1.7107	gi|15478|At3g18950_Contig2	At3g18950.1	68416.m02405 transducin family protein / WD-40 repeat family protein contains 7 WD-40 repeats (PF00400); similar to En/Spm-like transposon protein GI:2739374 from [Arabidopsis thaliana]; no characterized homologs	GO:0000166,GO:0000004,GO:0008372
BN15478	0.287712	750.316	2607.87	-1.7973	gi|15478|At3g18950_Contig2	At3g18950.1	68416.m02405 transducin family protein / WD-40 repeat family protein contains 7 WD-40 repeats (PF00400); similar to En/Spm-like transposon protein GI:2739374 from [Arabidopsis thaliana]; no characterized homologs	GO:0000166,GO:0000004,GO:0008372
BN15491	0.0658913	269.525	4090.45	-3.92377	gi|15491|At5g56190_Contig1	At5g56190.2	68418.m07011 WD-40 repeat family protein contains 3 (2 significant) WD-40 repeats (PF0400); similar to beta transducin-like protein HET-E2C*40 (GI:17225208) [Podospora anserina]	GO:0005554,GO:0000004,GO:0005834
BN15493	0.362067	411.797	1137.35	-1.46567	gi|15493|At5g56190_DC1651R	At5g56190.2	68418.m07011 WD-40 repeat family protein contains 3 (2 significant) WD-40 repeats (PF0400); similar to beta transducin-like protein HET-E2C*40 (GI:17225208) [Podospora anserina]	GO:0005554,GO:0000004,GO:0005834
BN15493	0.361099	402.86	1115.65	-1.46953	gi|15493|At5g56190_DC1651R	At5g56190.2	68418.m07011 WD-40 repeat family protein contains 3 (2 significant) WD-40 repeats (PF0400); similar to beta transducin-like protein HET-E2C*40 (GI:17225208) [Podospora anserina]	GO:0005554,GO:0000004,GO:0005834
BN15508	0.441784	1400.83	3170.85	-1.17859	gi|15508|At5g47570_Contig4	At5g47570.1	68418.m05872 expressed protein	GO:0005554,GO:0000004,GO:0005739
BN15508	0.442979	1310.07	2957.41	-1.17469	gi|15508|At5g47570_Contig4	At5g47570.1	68418.m05872 expressed protein	GO:0005554,GO:0000004,GO:0005739
BN15509	0.262295	254.292	969.487	-1.93074	gi|15509|At5g47570_Contig2	At5g47570.1	68418.m05872 expressed protein	GO:0005554,GO:0000004,GO:0005739
BN15509	0.24585	245.554	998.796	-2.02415	gi|15509|At5g47570_Contig2	At5g47570.1	68418.m05872 expressed protein	GO:0005554,GO:0000004,GO:0005739
BN15511	0.470273	2121.57	4511.36	-1.08843	gi|15511|At5g54270_Contig3	At5g54270.1	68418.m06760 chlorophyll A-B binding protein / LHCII type III (LHCB3) identical to Lhcb3 protein [Arabidopsis thaliana] GI:4741952; contains Pfam profile PF00504: Chlorophyll A-B binding protein	GO:0030076,GO:0009507,GO:0015979,GO:0005198,GO:0009765
BN15521	0.432201	2744.8	6350.75	-1.21023	gi|15521|At3g58750_Contig1	At3g58750.1	68416.m06548 citrate synthase, glyoxysomal, putative strong similarity to SP|P49299 Citrate synthase, glyoxysomal precursor {Cucurbita maxima}; contains Pfam profile PF00285: Citrate synthase	GO:0006099,GO:0004108,GO:0012505
BN15523	0.486767	1474.9	3029.99	-1.0387	gi|15523|At1g50250_Contig1	At1g50250.1	68414.m05634 cell division protein ftsH homolog 1, chloroplast (FTSH1) (FTSH) identical to SP:Q39102 Cell division protein ftsH homolog 1, chloroplast precursor (EC 3.4.24.-) [Arabidopsis thaliana]	GO:0016887,GO:0006510,GO:0009535,GO:0004176,GO:0008237
BN15525	0.487774	490.554	1005.7	-1.03572	gi|15525|At1g50250_Contig3	At1g50250.1	68414.m05634 cell division protein ftsH homolog 1, chloroplast (FTSH1) (FTSH) identical to SP:Q39102 Cell division protein ftsH homolog 1, chloroplast precursor (EC 3.4.24.-) [Arabidopsis thaliana]	GO:0016887,GO:0006510,GO:0009535,GO:0004176,GO:0008237
BN15539	0.178062	583.049	3274.42	-2.48955	gi|15539|At3g14067_Contig3	At3g14067.1	68416.m01775 subtilase family protein contains similarity to cucumisin-like serine protease GI:3176874 from [Arabidopsis thaliana]	GO:0006508,GO:0004289,GO:0012505
BN15539	0.188857	1097.43	5810.92	-2.40464	gi|15539|At3g14067_Contig3	At3g14067.1	68416.m01775 subtilase family protein contains similarity to cucumisin-like serine protease GI:3176874 from [Arabidopsis thaliana]	GO:0006508,GO:0004289,GO:0012505
BN15540	0.115387	86.338	748.248	-3.11545	gi|15540|At5g53120_Contig1	At5g53120.3	68418.m06603 spermidine synthase, putative / putrescine aminopropyltransferase, putative similar to SP|O82147 Spermidine synthase (EC 2.5.1.16) (Putrescine aminopropyltransferase) (SPDSY) {Coffea arabica}; contains Pfam profile PF01564: Spermine/spermidin	GO:0006596,GO:0004766,GO:0016768
BN15543	0.493095	5611.72	11380.6	-1.02006	gi|15543|At5g65940_Contig2	At5g65940.1	68418.m08301 3-hydroxyisobutyryl-coenzyme A hydrolase / CoA-thioester hydrolase (CHY1) identical to gi:8572760; contains Pfam profile PF00388 enoyl-CoA hydratase/isomerase family protein	GO:0009733,GO:0005777,GO:0006635,GO:0003860,GO:0006574
BN15543	0.454084	7694.5	16945.1	-1.13897	gi|15543|At5g65940_Contig2	At5g65940.1	68418.m08301 3-hydroxyisobutyryl-coenzyme A hydrolase / CoA-thioester hydrolase (CHY1) identical to gi:8572760; contains Pfam profile PF00388 enoyl-CoA hydratase/isomerase family protein	GO:0009733,GO:0005777,GO:0006635,GO:0003860,GO:0006574
BN15545	0.335533	10134	30202.7	-1.57547	gi|15545|At4g33960_Contig1	At4g33960.1	68417.m04819 expressed protein	GO:0005554,GO:0000004,GO:0012505
BN15545	0.316705	10442.5	32972.3	-1.65879	gi|15545|At4g33960_Contig1	At4g33960.1	68417.m04819 expressed protein	GO:0005554,GO:0000004,GO:0012505
BN15546	0.175442	4368.43	24899.5	-2.51093	gi|15546|At5g64430_Contig1	At5g64430.1	68418.m08093 octicosapeptide/Phox/Bem1p (PB1) domain-containing protein contains Pfam profile PF00564: PB1 domain	GO:0005554,GO:0000004,GO:0008372
BN15546	0.171554	3666.45	21372	-2.54327	gi|15546|At5g64430_Contig1	At5g64430.1	68418.m08093 octicosapeptide/Phox/Bem1p (PB1) domain-containing protein contains Pfam profile PF00564: PB1 domain	GO:0005554,GO:0000004,GO:0008372
BN15547	0.380644	1399.15	3675.74	-1.39348	gi|15547|At5g64430_Contig2	At5g64430.1	68418.m08093 octicosapeptide/Phox/Bem1p (PB1) domain-containing protein contains Pfam profile PF00564: PB1 domain	GO:0005554,GO:0000004,GO:0008372
BN15547	0.364734	1319.82	3618.58	-1.45508	gi|15547|At5g64430_Contig2	At5g64430.1	68418.m08093 octicosapeptide/Phox/Bem1p (PB1) domain-containing protein contains Pfam profile PF00564: PB1 domain	GO:0005554,GO:0000004,GO:0008372
BN15548	0.164036	123.557	753.23	-2.60791	gi|15548|At3g11530_Contig1	At3g11530.2	68416.m01406 vacuolar protein sorting 55 family protein / VPS55 family protein contains Pfam domain PF04133: Vacuolar protein sorting 55	GO:0006810,GO:0005215,GO:0012505
BN15548	0.107864	215.365	1996.63	-3.21271	gi|15548|At3g11530_Contig1	At3g11530.2	68416.m01406 vacuolar protein sorting 55 family protein / VPS55 family protein contains Pfam domain PF04133: Vacuolar protein sorting 55	GO:0006810,GO:0005215,GO:0012505
BN15553	0.167395	8173.11	48825.2	-2.57867	gi|15553|At3g58610_Contig1	At3g58610.1	68416.m06532 ketol-acid reductoisomerase identical to ketol-acid reductoisomerase, chloroplast precursor (EC 1.1.1.86) (Acetohydroxy-acid reductoisomerase) (Alpha-keto-beta-hydroxylacil reductoisomerase) (Swiss-Prot:Q05758) [Arabidopsis thaliana]	GO:0009082,GO:0004455,GO:0009507
BN15553	0.121264	3982.29	32839.8	-3.04378	gi|15553|At3g58610_Contig1	At3g58610.1	68416.m06532 ketol-acid reductoisomerase identical to ketol-acid reductoisomerase, chloroplast precursor (EC 1.1.1.86) (Acetohydroxy-acid reductoisomerase) (Alpha-keto-beta-hydroxylacil reductoisomerase) (Swiss-Prot:Q05758) [Arabidopsis thaliana]	GO:0009082,GO:0004455,GO:0009507
BN15561	0.365321	165.518	453.076	-1.45276	gi|15561|At3g18820_Contig2	At3g18820.1	68416.m02390 Ras-related GTP-binding protein, putative similar to Ras-related protein RAB7 GI:1370186 from [Pisum sativum], Plant Mol. Biol. 21 (6), 1195-1199 (1993); contains Pfam profile: PF00071 Ras family	GO:0005525,GO:0000004,GO:0005739
BN15561	0.415583	128.83	309.998	-1.26679	gi|15561|At3g18820_Contig2	At3g18820.1	68416.m02390 Ras-related GTP-binding protein, putative similar to Ras-related protein RAB7 GI:1370186 from [Pisum sativum], Plant Mol. Biol. 21 (6), 1195-1199 (1993); contains Pfam profile: PF00071 Ras family	GO:0005525,GO:0000004,GO:0005739
BN15570	0.411243	109.745	266.862	-1.28194	gi|15570|At2g45740_Contig3	At2g45740.2	68415.m05690 peroxisomal biogenesis factor 11 family protein / PEX11 family protein contains Pfam profile PF05648: Peroxisomal biogenesis factor 11 (PEX11)	GO:0005554,GO:0000004,GO:0012505
BN15570	0.324625	128.028	394.387	-1.62315	gi|15570|At2g45740_Contig3	At2g45740.2	68415.m05690 peroxisomal biogenesis factor 11 family protein / PEX11 family protein contains Pfam profile PF05648: Peroxisomal biogenesis factor 11 (PEX11)	GO:0005554,GO:0000004,GO:0012505
BN15574	0.465544	12390	26614	-1.10301	gi|15574|At5g44070_Contig1	At5g44070.1	68418.m05392 phytochelatin synthase 1 (PCS1) identical to phytochelatin synthase [Arabidopsis thaliana] gi|18254401|gb|AAL66747; identical to cDNA phytochelatin synthase, GI:18254400	GO:0046870,GO:0008372,GO:0046686,GO:0005507,GO:0016756,GO:0046938
BN15574	0.493233	10670.1	21633	-1.01966	gi|15574|At5g44070_Contig1	At5g44070.1	68418.m05392 phytochelatin synthase 1 (PCS1) identical to phytochelatin synthase [Arabidopsis thaliana] gi|18254401|gb|AAL66747; identical to cDNA phytochelatin synthase, GI:18254400	GO:0046870,GO:0008372,GO:0046686,GO:0005507,GO:0016756,GO:0046938
BN15583	0.445292	3330.91	7480.29	-1.16718	gi|15583|At2g04030_Contig1	At2g04030.1	68415.m00371 heat shock protein, putative strong similarity to heat shock protein [Arabidopsis thaliana] GI:1906830; contains Pfam profiles PF02518: ATPase, histidine kinase-, DNA gyrase B-, and HSP90-like domain protein, PF00183: Hsp90 protein	GO:0009507,GO:0003773,GO:0006457,GO:0003754,GO:0005524
BN15583	0.456475	3408.32	7466.61	-1.13139	gi|15583|At2g04030_Contig1	At2g04030.1	68415.m00371 heat shock protein, putative strong similarity to heat shock protein [Arabidopsis thaliana] GI:1906830; contains Pfam profiles PF02518: ATPase, histidine kinase-, DNA gyrase B-, and HSP90-like domain protein, PF00183: Hsp90 protein	GO:0009507,GO:0003773,GO:0006457,GO:0003754,GO:0005524
BN15603	0.466115	7307.24	15676.9	-1.10124	gi|15603|At4g20020_Contig3	At4g20020.1	68417.m02931 expressed protein	GO:0005554,GO:0000004,GO:0005739
BN15605	0.316097	443.456	1402.91	-1.66156	gi|15605|At5g58310_Contig2	At5g58310.1	68418.m07299 hydrolase, alpha/beta fold family protein low similarity to SP|Q40708 PIR7A protein {Oryza sativa}, polyneuridine aldehyde esterase [Rauvolfia serpentina] GI:6651393, ethylene-induced esterase [Citrus sinensis] GI:14279437; contains Pfam prof	GO:0003824,GO:0016787,GO:0000004,GO:0008372
BN15605	0.316267	485.163	1534.03	-1.66079	gi|15605|At5g58310_Contig2	At5g58310.1	68418.m07299 hydrolase, alpha/beta fold family protein low similarity to SP|Q40708 PIR7A protein {Oryza sativa}, polyneuridine aldehyde esterase [Rauvolfia serpentina] GI:6651393, ethylene-induced esterase [Citrus sinensis] GI:14279437; contains Pfam prof	GO:0003824,GO:0016787,GO:0000004,GO:0008372
BN15609	0.27048	163.202	603.38	-1.88641	gi|15609|At1g70700_Contig1	At1g70700.1	68414.m08150 expressed protein	GO:0005524,GO:0000004,GO:0008372
BN15609	0.29278	114.593	391.396	-1.77211	gi|15609|At1g70700_Contig1	At1g70700.1	68414.m08150 expressed protein	GO:0005524,GO:0000004,GO:0008372
BN15632	0.136973	1365.16	9966.64	-2.86804	gi|15632|At5g63840_Contig1	At5g63840.1	68418.m08014 alpha-glucosidase, putative similar to alpha-glucosidase GI:2648032 from [Solanum tuberosum]	GO:0012505,GO:0004553
BN15632	0.155208	1437.23	9260.01	-2.68772	gi|15632|At5g63840_Contig1	At5g63840.1	68418.m08014 alpha-glucosidase, putative similar to alpha-glucosidase GI:2648032 from [Solanum tuberosum]	GO:0012505,GO:0004553
BN15634	0.45438	2523.29	5553.26	-1.13803	gi|15634|At3g57400_Contig1	At3g57400.1	68416.m06390 expressed protein	GO:0006499,GO:0005554,GO:0008372
BN15636	0.485539	8178.13	16843.4	-1.04234	gi|15636|At2g18300_Contig3	At2g18300.2	68415.m02134 basic helix-loop-helix (bHLH) family protein contains Pfam profile: PF00010 helix-loop-helix DNA-binding domain ;supported by cDNA gi|20127067|gb|AF488597.1|	GO:0008372,GO:0003700,GO:0045449
BN15646	0.476892	635.339	1332.25	-1.06827	gi|15646|At1g02900_Contig3	At1g02900.1	68414.m00257 rapid alkalinization factor (RALF) family protein similar to RALF precursor [Nicotiana tabacum] GI:16566316	GO:0005578,GO:0004871,GO:0007267
BN15656	0.360341	845.558	2346.55	-1.47257	gi|15656|At2g35050_Contig2	At2g35050.1	68415.m04300 protein kinase family protein contains Pfam profile: PF00069 Eukaryotic protein kinase domain	GO:0006468,GO:0004674,GO:0005524,GO:0004672,GO:0004713,GO:0008372
BN15656	0.354809	843.476	2377.27	-1.49489	gi|15656|At2g35050_Contig2	At2g35050.1	68415.m04300 protein kinase family protein contains Pfam profile: PF00069 Eukaryotic protein kinase domain	GO:0006468,GO:0004674,GO:0005524,GO:0004672,GO:0004713,GO:0008372
BN15669	0.475755	828.751	1741.97	-1.07171	gi|15669|At3g14650_ILS1020F	At3g14650.1	68416.m01854 cytochrome P450, putative similar to GB:Q05047 from [Catharanthus roseus]	GO:0012505,GO:0006118,GO:0019825
BN15669	0.446581	1047.96	2346.63	-1.16301	gi|15669|At3g14650_ILS1020F	At3g14650.1	68416.m01854 cytochrome P450, putative similar to GB:Q05047 from [Catharanthus roseus]	GO:0012505,GO:0006118,GO:0019825
BN15673	0.338481	769.945	2274.71	-1.56286	gi|15673|At1g73885_Contig1	At1g73885.1	68414.m08557 expressed protein	GO:0005554,GO:0000004,GO:0009507
BN15673	0.444555	833.998	1876.03	-1.16957	gi|15673|At1g73885_Contig1	At1g73885.1	68414.m08557 expressed protein	GO:0005554,GO:0000004,GO:0009507
BN15682	0.416743	243.223	583.628	-1.26277	gi|15682|At5g20960_BL705R2	At5g20960.2	68418.m02492 aldehyde oxidase 1 (AAO1) identical to aldehyde oxidase AAO1 from Arabidopsis thaliana [gi:3172023] isoform contains a GA-donor splice site at intron 10	GO:0005737,GO:0016020,GO:0004031,GO:0009851
BN15682	0.408862	274.037	670.243	-1.29031	gi|15682|At5g20960_BL705R2	At5g20960.2	68418.m02492 aldehyde oxidase 1 (AAO1) identical to aldehyde oxidase AAO1 from Arabidopsis thaliana [gi:3172023] isoform contains a GA-donor splice site at intron 10	GO:0005737,GO:0016020,GO:0004031,GO:0009851
BN15683	0.383769	105.2	274.123	-1.38169	gi|15683|At4g33530_Contig1	At4g33530.1	68417.m04765 potassium transporter family protein similar to K+ transporter HAK5 [Arabidopsis thaliana] GI:7108597; KUP/HAK/KT Transporter family member, PMID:11500563; contains Pfam profile PF02705: K+ potassium transporter	GO:0015079,GO:0006813,GO:0016020
BN15686	0.419666	3137.19	7475.44	-1.25269	gi|15686|At5g64560_Contig1	At5g64560.1	68418.m08113 magnesium transporter CorA-like family protein (MRS2-2) weak similarity to SP|Q01926 RNA splicing protein MRS2, mitochondrial precursor {Saccharomyces cerevisiae}; contains Pfam profile PF01544: CorA-like Mg2+ transporter protein	GO:0030001,GO:0016020,GO:0046873
BN15695	0.46667	171.236	366.932	-1.09953	gi|15695|At2g21410_Contig1	At2g21410.1	68415.m02548 vacuolar proton ATPase, putative similar to vacuolar proton ATPase 100-kDa subunit from Dictyostelium discoideum P|1384136|gb|AAB49621	GO:0016020,GO:0015992,GO:0016887
BN15713	0.492203	335.473	681.575	-1.02268	gi|15713|At5g23040_Contig2	At5g23040.2	68418.m02694 expressed protein similar to unknown protein (emb|CAB62636.1)	GO:0005554,GO:0000004,GO:0009507
BN15747	0.471342	165.894	351.961	-1.08515	gi|15747|At1g67800_Contig1	At1g67800.2	68414.m07739 copine-related low similarity to SP|Q99829 Copine I {Homo sapiens}	GO:0006499,GO:0012505,GO:0005524,GO:0009507
BN15750	0.0705512	152.773	2165.42	-3.82519	gi|15750|At1g04290_Contig1	At1g04290.1	68414.m00420 thioesterase family protein contains Pfam profile PF03061: thioesterase family protein; EST gb|T45093 comes from this gene	GO:0016788,GO:0003824,GO:0016291,GO:0000004,GO:0008372
BN15750	0.0797922	155.456	1948.26	-3.64761	gi|15750|At1g04290_Contig1	At1g04290.1	68414.m00420 thioesterase family protein contains Pfam profile PF03061: thioesterase family protein; EST gb|T45093 comes from this gene	GO:0016788,GO:0003824,GO:0016291,GO:0000004,GO:0008372
BN15770	0.479611	568.867	1186.1	-1.06006	gi|15770|At1g30960_RL3468R	At1g30960.1	68414.m03791 GTP-binding protein (ERG) identical to GTP-binding protein ERG SP:O82653 from [Arabidopsis thaliana]	GO:0006414,GO:0005525,GO:0008151,GO:0005524,GO:0003924,GO:0005739,GO:0003746,GO:0006400
BN15770	0.497599	548.518	1102.33	-1.00695	gi|15770|At1g30960_RL3468R	At1g30960.1	68414.m03791 GTP-binding protein (ERG) identical to GTP-binding protein ERG SP:O82653 from [Arabidopsis thaliana]	GO:0006414,GO:0005525,GO:0008151,GO:0005524,GO:0003924,GO:0005739,GO:0003746,GO:0006400
BN15777	0.0905047	131.983	1458.3	-3.46586	gi|15777|At2g33830_Contig4	At2g33830.2	68415.m04151 dormancy/auxin associated family protein contains Pfam profile: PF05564 dormancy/auxin associated protein	GO:0005524,GO:0008372,GO:0004672,GO:0006468
BN15777	0.111839	171.208	1530.85	-3.16051	gi|15777|At2g33830_Contig4	At2g33830.2	68415.m04151 dormancy/auxin associated family protein contains Pfam profile: PF05564 dormancy/auxin associated protein	GO:0005524,GO:0008372,GO:0004672,GO:0006468
BN15785	0.304968	390.563	1280.67	-1.71327	gi|15785|At5g08170_Contig3	At5g08170.1	68418.m00954 porphyromonas-type peptidyl-arginine deiminase family protein contains Pfam PF04371: Porphyromonas-type peptidyl-arginine deiminase	GO:0008372,GO:0006596,GO:0047632
BN15785	0.332261	276.188	831.238	-1.58961	gi|15785|At5g08170_Contig3	At5g08170.1	68418.m00954 porphyromonas-type peptidyl-arginine deiminase family protein contains Pfam PF04371: Porphyromonas-type peptidyl-arginine deiminase	GO:0008372,GO:0006596,GO:0047632
BN15788	0.47893	13718	28643	-1.06211	gi|15788|At1g52260_Contig1	At1g52260.1	68414.m05897 thioredoxin family protein similar to protein disulfide isomerase GI:5902592 from [Volvox carteri f. nagariensis], GI:2708314 from Chlamydomonas reinhardtii; contains Pfam profile: PF00085 Thioredoxin	GO:0006118,GO:0030508,GO:0005489,GO:0012505
BN15807	0.0842172	205.559	2440.82	-3.56974	gi|15807|At4g20300_Contig2	At4g20300.2	68417.m02965 expressed protein	GO:0005554,GO:0000004,GO:0005739
BN15807	0.0880566	241.614	2743.85	-3.50543	gi|15807|At4g20300_Contig2	At4g20300.2	68417.m02965 expressed protein	GO:0005554,GO:0000004,GO:0005739
BN15819	0.45287	129.292	285.495	-1.14283	gi|15819|At3g04470_Contig2	At3g04470.1	68416.m00474 expressed protein	GO:0005554,GO:0000004,GO:0008372
BN15844	0.439355	133.425	303.684	-1.18654	gi|15844|At4g29260_Contig2	At4g29260.1	68417.m04184 acid phosphatase class B family protein similar to acid phosphatase [Glycine max] GI:3341443; contains Pfam profile PF03767: HAD superfamily (subfamily IIIB) phosphatase	GO:0003993,GO:0012505,GO:0000004,GO:0005524
BN15871	0.435596	7356.82	16889.1	-1.19894	gi|15871|At1g07840_Contig1	At1g07840.2	68414.m00851 leucine zipper factor-related similar to charged amino acid rich leucine zipper factor-1 (GI:12061569) {Mus musculus}	GO:0005554,GO:0000004,GO:0008372
BN15871	0.434285	7706.9	17746.2	-1.20329	gi|15871|At1g07840_Contig1	At1g07840.2	68414.m00851 leucine zipper factor-related similar to charged amino acid rich leucine zipper factor-1 (GI:12061569) {Mus musculus}	GO:0005554,GO:0000004,GO:0008372
BN15873	0.402825	5607.93	13921.5	-1.31177	gi|15873|At3g52800_Contig5	At3g52800.1	68416.m05818 zinc finger (AN1-like) family protein contains Pfam domain, PF01428: AN1-like Zinc finger	GO:0003677,GO:0008372,GO:0000004,GO:0008270
BN15876	0.296669	213.418	719.382	-1.75308	gi|15876|At3g52800_Contig4	At3g52800.1	68416.m05818 zinc finger (AN1-like) family protein contains Pfam domain, PF01428: AN1-like Zinc finger	GO:0003677,GO:0008372,GO:0000004,GO:0008270
BN15876	0.327847	399.095	1217.32	-1.6089	gi|15876|At3g52800_Contig4	At3g52800.1	68416.m05818 zinc finger (AN1-like) family protein contains Pfam domain, PF01428: AN1-like Zinc finger	GO:0003677,GO:0008372,GO:0000004,GO:0008270
BN15885	0.302153	763.708	2527.55	-1.72665	gi|15885|At3g17510_Contig3	At3g17510.1	68416.m02237 CBL-interacting protein kinase 1 (CIPK1) identical to CBL-interacting protein kinase 1 [Arabidopsis thaliana] gi|11066952|gb|AAG28776; contains Pfam profiles PF00069: Protein kinase domain and PF03822: NAF domain; identical to cDNA CBL-intera	GO:0008372,GO:0005524,GO:0016301,GO:0004713,GO:0004674,GO:0006468,GO:0004672,GO:0007165
BN15885	0.327621	834.391	2546.82	-1.6099	gi|15885|At3g17510_Contig3	At3g17510.1	68416.m02237 CBL-interacting protein kinase 1 (CIPK1) identical to CBL-interacting protein kinase 1 [Arabidopsis thaliana] gi|11066952|gb|AAG28776; contains Pfam profiles PF00069: Protein kinase domain and PF03822: NAF domain; identical to cDNA CBL-intera	GO:0008372,GO:0005524,GO:0016301,GO:0004713,GO:0004674,GO:0006468,GO:0004672,GO:0007165
BN15901	0.0602997	1223.48	20290	-4.05171	gi|15901|At2g21530_Contig1	At2g21530.1	68415.m02562 forkhead-associated domain-containing protein / FHA domain-containing protein	GO:0005554,GO:0000004,GO:0009507
BN15901	0.0732088	1402.68	19160	-3.77184	gi|15901|At2g21530_Contig1	At2g21530.1	68415.m02562 forkhead-associated domain-containing protein / FHA domain-containing protein	GO:0005554,GO:0000004,GO:0009507
BN15904	0.213733	542.802	2539.63	-2.22612	gi|15904|At3g57020_Contig2	At3g57020.1	68416.m06347 strictosidine synthase family protein similar to strictosidine synthase [Rauvolfia serpentina][SP|P15324]	GO:0009821,GO:0016844,GO:0009058,GO:0012505
BN15904	0.211237	611.16	2893.24	-2.24306	gi|15904|At3g57020_Contig2	At3g57020.1	68416.m06347 strictosidine synthase family protein similar to strictosidine synthase [Rauvolfia serpentina][SP|P15324]	GO:0009821,GO:0016844,GO:0009058,GO:0012505
BN15905	0.49508	832.873	1682.3	-1.01427	gi|15905|At1g69640_Contig1	At1g69640.1	68414.m08012 acid phosphatase, putative similar to GI:5360721 from [Lupinus albus]	GO:0008152,GO:0003824,GO:0012505
BN15917	0.498972	1237.76	2480.62	-1.00297	gi|15917|At3g07360_Contig1	At3g07360.2	68416.m00878 armadillo/beta-catenin repeat family protein / U-box domain-containing protein contains Pfam domain, PF00514: Armadillo/beta-catenin-like repeats and Pfam, PF04564: U-box domain	GO:0005554,GO:0000004,GO:0008372
BN15918	0.364009	82.8462	227.594	-1.45796	gi|15918|At3g07360_Contig2	At3g07360.2	68416.m00878 armadillo/beta-catenin repeat family protein / U-box domain-containing protein contains Pfam domain, PF00514: Armadillo/beta-catenin-like repeats and Pfam, PF04564: U-box domain	GO:0005554,GO:0000004,GO:0008372
BN15918	0.218688	186.871	854.51	-2.19305	gi|15918|At3g07360_Contig2	At3g07360.2	68416.m00878 armadillo/beta-catenin repeat family protein / U-box domain-containing protein contains Pfam domain, PF00514: Armadillo/beta-catenin-like repeats and Pfam, PF04564: U-box domain	GO:0005554,GO:0000004,GO:0008372
BN15920	0.485933	1781.06	3665.24	-1.04117	gi|15920|At3g59400_Contig4	At3g59400.1	68416.m06625 expressed protein	Not annotated
BN15920	0.491113	1664.03	3388.28	-1.02587	gi|15920|At3g59400_Contig4	At3g59400.1	68416.m06625 expressed protein	Not annotated
BN15929	0.477103	146.483	307.026	-1.06763	gi|15929|At5g63160_DC950R	At5g63160.1	68418.m07930 speckle-type POZ protein-related contains Pfam PF00651 : BTB/POZ domain; contains Pfam PF02135 : TAZ zinc finger; similar to Speckle-type POZ protein (SP:O43791) [Homo sapiens]	GO:0005515,GO:0006355,GO:0003712,GO:0005634
BN15939	0.398769	2550.07	6394.85	-1.32637	gi|15939|At4g24190_Contig2	At4g24190.2	68417.m03473 shepherd protein (SHD) / clavata formation protein, putative nearly identical to SHEPHERD [Arabidopsis thaliana] GI:19570872; contains Pfam profiles PF02518: ATPase, histidine kinase-, DNA gyrase B-, and HSP90-like domain protein, PF00183: Hs	GO:0009934,GO:0005524,GO:0006457,GO:0003754,GO:0005783,GO:0010075
BN15939	0.39905	2498.49	6261.1	-1.32536	gi|15939|At4g24190_Contig2	At4g24190.2	68417.m03473 shepherd protein (SHD) / clavata formation protein, putative nearly identical to SHEPHERD [Arabidopsis thaliana] GI:19570872; contains Pfam profiles PF02518: ATPase, histidine kinase-, DNA gyrase B-, and HSP90-like domain protein, PF00183: Hs	GO:0009934,GO:0005524,GO:0006457,GO:0003754,GO:0005783,GO:0010075
BN15960	0.461884	1354.29	2932.1	-1.1144	gi|15960|At3g02950_Contig1	At3g02950.1	68416.m00290 expressed protein	GO:0005554,GO:0000004,GO:0008372
BN15971	0.273623	7314.51	26732.1	-1.86974	gi|15971|At5g16330_FB1006F	At5g16330.1	68418.m01909 NC domain-containing protein contains Pfam profile PF04970: NC domain	GO:0005554,GO:0000004,GO:0008372
BN15971	0.319266	10160	31823	-1.64717	gi|15971|At5g16330_FB1006F	At5g16330.1	68418.m01909 NC domain-containing protein contains Pfam profile PF04970: NC domain	GO:0005554,GO:0000004,GO:0008372
BN15982	0.379044	1007.62	2658.32	-1.39956	gi|15982|At5g29000_CD2864F	At5g29000.2	68418.m03590 myb family transcription factor contains Pfam profile: PF00249 myb-like DNA-binding domain	GO:0005634,GO:0009507,GO:0003700,GO:0006508
BN15982	0.473128	1265.21	2674.14	-1.0797	gi|15982|At5g29000_CD2864F	At5g29000.2	68418.m03590 myb family transcription factor contains Pfam profile: PF00249 myb-like DNA-binding domain	GO:0005634,GO:0009507,GO:0003700,GO:0006508
BN15992	0.432823	445.384	1029.02	-1.20815	gi|15992|At1g09430_Contig1	At1g09430.1	68414.m01055 ATP-citrate synthase (ATP-citrate (pro-S-)-lyase/citrate cleavage enzyme), putative similar to ATP-citrate-lyase (GI:16648642) [Arabidopsis thaliana]; similar to ATP-citrate (pro-S-)-lyase (EC 4.1.3.8) (Citrate cleavage enzyme)(SP:Q91V92) {Mu	GO:0008815,GO:0006085,GO:0009346
BN15992	0.48704	880.446	1807.75	-1.03789	gi|15992|At1g09430_Contig1	At1g09430.1	68414.m01055 ATP-citrate synthase (ATP-citrate (pro-S-)-lyase/citrate cleavage enzyme), putative similar to ATP-citrate-lyase (GI:16648642) [Arabidopsis thaliana]; similar to ATP-citrate (pro-S-)-lyase (EC 4.1.3.8) (Citrate cleavage enzyme)(SP:Q91V92) {Mu	GO:0008815,GO:0006085,GO:0009346
BN15994	0.493058	296.959	602.28	-1.02017	gi|15994|At1g55490_Contig1	At1g55490.2	68414.m06348 RuBisCO subunit binding-protein beta subunit, chloroplast / 60 kDa chaperonin beta subunit / CPN-60 beta identical to SWISS-PROT:P21240- RuBisCO subunit binding-protein beta subunit, chloroplast precursor (60 kDa chaperonin beta subunit, CPN-	GO:0009627,GO:0008219,GO:0009507,GO:0003754,GO:0009428,GO:0030288
BN15994	0.451319	235.152	521.033	-1.14778	gi|15994|At1g55490_Contig1	At1g55490.2	68414.m06348 RuBisCO subunit binding-protein beta subunit, chloroplast / 60 kDa chaperonin beta subunit / CPN-60 beta identical to SWISS-PROT:P21240- RuBisCO subunit binding-protein beta subunit, chloroplast precursor (60 kDa chaperonin beta subunit, CPN-	GO:0009627,GO:0008219,GO:0009507,GO:0003754,GO:0009428,GO:0030288
BN15997	0.364082	4328.28	11888.2	-1.45766	gi|15997|At1g55490_Contig4	At1g55490.2	68414.m06348 RuBisCO subunit binding-protein beta subunit, chloroplast / 60 kDa chaperonin beta subunit / CPN-60 beta identical to SWISS-PROT:P21240- RuBisCO subunit binding-protein beta subunit, chloroplast precursor (60 kDa chaperonin beta subunit, CPN-	GO:0009627,GO:0008219,GO:0009507,GO:0003754,GO:0009428,GO:0030288
BN15997	0.351936	3644.19	10354.7	-1.50662	gi|15997|At1g55490_Contig4	At1g55490.2	68414.m06348 RuBisCO subunit binding-protein beta subunit, chloroplast / 60 kDa chaperonin beta subunit / CPN-60 beta identical to SWISS-PROT:P21240- RuBisCO subunit binding-protein beta subunit, chloroplast precursor (60 kDa chaperonin beta subunit, CPN-	GO:0009627,GO:0008219,GO:0009507,GO:0003754,GO:0009428,GO:0030288
BN16003	0.224085	2035.58	9083.96	-2.15788	gi|16003|At1g44970_VA2094F	At1g44970.1	68414.m05155 peroxidase, putative similar to peroxidase GI:993004 from [Mercurialis annua]	GO:0006979,GO:0004601,GO:0012505
BN16003	0.26318	1506.67	5724.86	-1.92588	gi|16003|At1g44970_VA2094F	At1g44970.1	68414.m05155 peroxidase, putative similar to peroxidase GI:993004 from [Mercurialis annua]	GO:0006979,GO:0004601,GO:0012505
BN16005	0.49947	663.551	1328.51	-1.00153	gi|16005|At2g33740_Contig1	At2g33740.2	68415.m04137 copper-binding protein (CUTA) identical to copper-binding protein CUTA GI:12963361 from [Arabidopsis thaliana]; contains Pfam profile: PF03091 CutA1 divalent ion tolerance protein	GO:0005507,GO:0000004,GO:0009507
BN16011	0.336909	9693.66	28772.3	-1.56957	gi|16011|At5g14220_Contig2	At5g14220.1	68418.m01661 protoporphyrinogen oxidase, putative similar to protoporphyrinogen IX oxidase, mitochondrial (PPO II) from Nicotiana tabacum [SP|O24164], Glycine max, AB025102, Spinacia oleracea [GI:14349153]; contains Pfam amine oxidase, flavin-containing d	GO:0005739,GO:0004729,GO:0006779
BN16011	0.355201	12863.8	36215.6	-1.49329	gi|16011|At5g14220_Contig2	At5g14220.1	68418.m01661 protoporphyrinogen oxidase, putative similar to protoporphyrinogen IX oxidase, mitochondrial (PPO II) from Nicotiana tabacum [SP|O24164], Glycine max, AB025102, Spinacia oleracea [GI:14349153]; contains Pfam amine oxidase, flavin-containing d	GO:0005739,GO:0004729,GO:0006779
BN16016	0.486774	12480.7	25639.6	-1.03867	gi|16016|At5g07910_Contig2	At5g07910.1	68418.m00914 leucine-rich repeat family protein contains leucine rich repeat (LRR) domains, Pfam:PF00560	GO:0005739,GO:0005515,GO:0006499
BN16029	0.411075	1078.25	2623	-1.28253	gi|16029|At5g58060_Contig2	At5g58060.1	68418.m07266 SNARE protein-related similar to SNARE protein Ykt6 [Homo sapiens] GI:2507637	GO:0005554,GO:0000004,GO:0012505
BN16029	0.433307	874.86	2019.03	-1.20654	gi|16029|At5g58060_Contig2	At5g58060.1	68418.m07266 SNARE protein-related similar to SNARE protein Ykt6 [Homo sapiens] GI:2507637	GO:0005554,GO:0000004,GO:0012505
BN16037	0.266912	839.056	3143.57	-1.90556	gi|16037|At2g01750_VA2361R	At2g01750.1	68415.m00104 expressed protein	GO:0005554,GO:0000004,GO:0008372
BN16037	0.305042	1177.23	3859.24	-1.71292	gi|16037|At2g01750_VA2361R	At2g01750.1	68415.m00104 expressed protein	GO:0005554,GO:0000004,GO:0008372
BN16045	0.326912	1516.34	4638.37	-1.61302	gi|16045|At1g48110_VA2388R	At1g48110.1	68414.m05369 expressed protein contains Pfam profile PF04146: YT521-B-like family	GO:0005554,GO:0000004,GO:0008372
BN16047	0.419812	205.916	490.496	-1.25219	gi|16047|At1g09330_Contig2	At1g09330.1	68414.m01044 expressed protein contains 3 transmembrane domains; contains Pfam profile PF05832: Eukaryotic protein of unknown function	GO:0005554,GO:0000004,GO:0008372
BN16047	0.30649	125.621	409.87	-1.70609	gi|16047|At1g09330_Contig2	At1g09330.1	68414.m01044 expressed protein contains 3 transmembrane domains; contains Pfam profile PF05832: Eukaryotic protein of unknown function	GO:0005554,GO:0000004,GO:0008372
BN16051	0.47394	300.546	634.144	-1.07722	gi|16051|At5g19290_VA2400R	At5g19290.1	68418.m02299 esterase/lipase/thioesterase family protein low similarity to monoglyceride lipase [Homo sapiens] GI:14594904; contains Interpro entry IPR000379	GO:0006725,GO:0016787,GO:0004620,GO:0008372
BN16052	0.231254	88.5326	382.837	-2.11245	gi|16052|At2g31220_Contig2	At2g31220.1	68415.m03813 basic helix-loop-helix (bHLH) family protein contains Pfam profile: PF00010 helix-loop-helix DNA-binding domain	GO:0003700,GO:0045449,GO:0003677,GO:0008372
BN16052	0.27273	108.382	397.396	-1.87445	gi|16052|At2g31220_Contig2	At2g31220.1	68415.m03813 basic helix-loop-helix (bHLH) family protein contains Pfam profile: PF00010 helix-loop-helix DNA-binding domain	GO:0003700,GO:0045449,GO:0003677,GO:0008372
BN16058	0.0902112	744.581	8253.75	-3.47055	gi|16058|At1g25520_Contig3	At1g25520.1	68414.m03169 expressed protein contains Pfam profile PF01169: Uncharacterized protein family UPF0016	GO:0005524,GO:0000004,GO:0016020
BN16058	0.0946993	651.458	6879.23	-3.4005	gi|16058|At1g25520_Contig3	At1g25520.1	68414.m03169 expressed protein contains Pfam profile PF01169: Uncharacterized protein family UPF0016	GO:0005524,GO:0000004,GO:0016020
BN16061	0.490406	967.724	1973.31	-1.02795	gi|16061|At3g60250_Contig1	At3g60250.1	68416.m06734 casein kinase II beta chain, putative (CKB3) similar to casein kinase II beta-3 chain (CK II) [Arabidopsis thaliana SWISS-PROT:O81275	GO:0007623,GO:0008605,GO:0005956,GO:0008134
BN16064	0.476763	457.83	960.288	-1.06866	gi|16064|At1g58170_Contig1	At1g58170.1	68414.m06599 disease resistance-responsive protein-related / dirigent protein-related similar to dirigent protein [Thuja plicata] gi|6694699|gb|AAF25360; similar to pathogenesis-related protein [Pisum sativum] gi|4585273|gb|AAD25355	GO:0012505,GO:0006499,GO:0009807,GO:0005554,GO:0006952
BN16089	0.371427	232.002	624.623	-1.42885	gi|16089|At1g51630_VA2300F	At1g51630.1	68414.m05817 expressed protein contains Pfam PF03138: Plant protein family. The function of this family of plant proteins is unknown;	GO:0005554,GO:0000004,GO:0012505
BN16089	0.494713	279.136	564.238	-1.01534	gi|16089|At1g51630_VA2300F	At1g51630.1	68414.m05817 expressed protein contains Pfam PF03138: Plant protein family. The function of this family of plant proteins is unknown;	GO:0005554,GO:0000004,GO:0012505
BN16102	0.161853	454.37	2807.3	-2.62724	gi|16102|At5g42820_Contig1	At5g42820.2	68418.m05216 U2 snRNP auxiliary factor small subunit, putative strong similarity to U2 snRNP auxiliary factor, small subunit [Oryza sativa] GI:3850816	GO:0003676,GO:0008372,GO:0000004,GO:0003723
BN16102	0.157201	261.92	1666.15	-2.66932	gi|16102|At5g42820_Contig1	At5g42820.2	68418.m05216 U2 snRNP auxiliary factor small subunit, putative strong similarity to U2 snRNP auxiliary factor, small subunit [Oryza sativa] GI:3850816	GO:0003676,GO:0008372,GO:0000004,GO:0003723
BN16103	0.172624	471.005	2728.51	-2.5343	gi|16103|At3g26490_Contig1	At3g26490.1	68416.m03304 phototropic-responsive NPH3 family protein contains NPH3 family domain, Pfam:PF03000	GO:0008372,GO:0004871,GO:0009416
BN16103	0.191612	521.152	2719.83	-2.38374	gi|16103|At3g26490_Contig1	At3g26490.1	68416.m03304 phototropic-responsive NPH3 family protein contains NPH3 family domain, Pfam:PF03000	GO:0008372,GO:0004871,GO:0009416
BN16104	0.496808	507.976	1022.48	-1.00924	gi|16104|At3g26490_VA2361F	At3g26490.1	68416.m03304 phototropic-responsive NPH3 family protein contains NPH3 family domain, Pfam:PF03000	GO:0008372,GO:0004871,GO:0009416
BN16114	0.412221	223.41	541.966	-1.27851	gi|16114|At4g34760_Contig1	At4g34760.1	68417.m04934 auxin-responsive family protein auxin-induced protein X15, Glycine max, PIR2:JQ1097	GO:0008372,GO:0005554,GO:0009733
BN16114	0.454193	296.045	651.805	-1.13862	gi|16114|At4g34760_Contig1	At4g34760.1	68417.m04934 auxin-responsive family protein auxin-induced protein X15, Glycine max, PIR2:JQ1097	GO:0008372,GO:0005554,GO:0009733
BN16115	0.447042	1104.7	2471.13	-1.16152	gi|16115|At4g34760_ML1066R	At4g34760.1	68417.m04934 auxin-responsive family protein auxin-induced protein X15, Glycine max, PIR2:JQ1097	GO:0008372,GO:0005554,GO:0009733
BN16117	0.474433	325.122	685.285	-1.07572	gi|16117|At3g18165_Contig1	At3g18165.1	68416.m02311 expressed protein similar to DAM1 (GI:3985930) [Homo sapiens]; contains Pfam profile PF05700: Breast carcinoma amplified sequence 2 (BCAS2)	GO:0005554,GO:0000004,GO:0008372
BN16117	0.349411	337.187	965.015	-1.517	gi|16117|At3g18165_Contig1	At3g18165.1	68416.m02311 expressed protein similar to DAM1 (GI:3985930) [Homo sapiens]; contains Pfam profile PF05700: Breast carcinoma amplified sequence 2 (BCAS2)	GO:0005554,GO:0000004,GO:0008372
BN16119	0.490215	705.576	1439.32	-1.02851	gi|16119|At2g42680_Contig1	At2g42680.1	68415.m05283 ethylene-responsive transcriptional coactivator, putative similar to ethylene-responsive transcriptional coactivator [Lycopersicon esculentum] gi|5669634|gb|AAD46402	GO:0009723,GO:0003713,GO:0008372,GO:0003677,GO:0006350
BN16120	0.451146	1355.21	3003.93	-1.14833	gi|16120|At2g42680_Contig3	At2g42680.1	68415.m05283 ethylene-responsive transcriptional coactivator, putative similar to ethylene-responsive transcriptional coactivator [Lycopersicon esculentum] gi|5669634|gb|AAD46402	GO:0009723,GO:0003713,GO:0008372,GO:0003677,GO:0006350
BN16120	0.405058	1168.41	2884.55	-1.3038	gi|16120|At2g42680_Contig3	At2g42680.1	68415.m05283 ethylene-responsive transcriptional coactivator, putative similar to ethylene-responsive transcriptional coactivator [Lycopersicon esculentum] gi|5669634|gb|AAD46402	GO:0009723,GO:0003713,GO:0008372,GO:0003677,GO:0006350
BN16128	0.329339	1705.23	5177.73	-1.60235	gi|16128|At1g09020_Contig2	At1g09020.1	68414.m01006 protein kinase, putative similar to protein kinase AKINbetagamma-2 [Zea mays] GI:11139548, AKINbetagamma-1 [Zea mays] GI:11139546; contains Pfam profile PF00571: CBS domain	GO:0030295,GO:0005739,GO:0042149
BN16128	0.276144	1468.28	5317.09	-1.85651	gi|16128|At1g09020_Contig2	At1g09020.1	68414.m01006 protein kinase, putative similar to protein kinase AKINbetagamma-2 [Zea mays] GI:11139548, AKINbetagamma-1 [Zea mays] GI:11139546; contains Pfam profile PF00571: CBS domain	GO:0030295,GO:0005739,GO:0042149
BN16131	0.343796	278.164	809.096	-1.54038	gi|16131|At1g05170_Contig3	At1g05170.1	68414.m00520 galactosyltransferase family protein	GO:0016758,GO:0012505,GO:0016757,GO:0006486,GO:0016020
BN16132	0.471351	1693.39	3592.63	-1.08513	gi|16132|At2g38670_Contig1	At2g38670.1	68415.m04749 ethanolamine-phosphate cytidylyltransferase, putative / phosphorylethanolamine transferase, putative / CTP:phosphoethanolamine cytidylyltransferase, putative similar to SP|Q99447 Ethanolamine-phosphate cytidylyltransferase (EC 2.7.7.14) {Homo	GO:0016779,GO:0009058,GO:0004335,GO:0006012,GO:0004306,GO:0005524,GO:0012505
BN16132	0.349672	1195.59	3419.18	-1.51593	gi|16132|At2g38670_Contig1	At2g38670.1	68415.m04749 ethanolamine-phosphate cytidylyltransferase, putative / phosphorylethanolamine transferase, putative / CTP:phosphoethanolamine cytidylyltransferase, putative similar to SP|Q99447 Ethanolamine-phosphate cytidylyltransferase (EC 2.7.7.14) {Homo	GO:0016779,GO:0009058,GO:0004335,GO:0006012,GO:0004306,GO:0005524,GO:0012505
BN16133	0.397494	299.966	754.643	-1.331	gi|16133|At2g38670_Contig2	At2g38670.1	68415.m04749 ethanolamine-phosphate cytidylyltransferase, putative / phosphorylethanolamine transferase, putative / CTP:phosphoethanolamine cytidylyltransferase, putative similar to SP|Q99447 Ethanolamine-phosphate cytidylyltransferase (EC 2.7.7.14) {Homo	GO:0016779,GO:0009058,GO:0004335,GO:0006012,GO:0004306,GO:0005524,GO:0012505
BN16133	0.444632	187.916	422.633	-1.16932	gi|16133|At2g38670_Contig2	At2g38670.1	68415.m04749 ethanolamine-phosphate cytidylyltransferase, putative / phosphorylethanolamine transferase, putative / CTP:phosphoethanolamine cytidylyltransferase, putative similar to SP|Q99447 Ethanolamine-phosphate cytidylyltransferase (EC 2.7.7.14) {Homo	GO:0016779,GO:0009058,GO:0004335,GO:0006012,GO:0004306,GO:0005524,GO:0012505
BN16135	0.496058	220.805	445.119	-1.01142	gi|16135|At3g53610_Contig2	At3g53610.2	68416.m05922 Ras-related GTP-binding protein, putative similar to Ras-related protein ARA-3 SP:P28186 from [Arabidopsis thaliana]	GO:0007264,GO:0005524,GO:0008372,GO:0003925,GO:0003677,GO:0005525,GO:0000160,GO:0006355
BN16136	0.361808	575.384	1590.3	-1.4667	gi|16136|At4g31450_VA2183R	At4g31450.1	68417.m04469 zinc finger (C3HC4-type RING finger) family protein similar to Pfam domain, PF00097: Zinc finger, C3HC4 type (RING finger)	GO:0008372,GO:0005515,GO:0008270,GO:0003677,GO:0006355
BN16136	0.38621	671.623	1739.01	-1.37254	gi|16136|At4g31450_VA2183R	At4g31450.1	68417.m04469 zinc finger (C3HC4-type RING finger) family protein similar to Pfam domain, PF00097: Zinc finger, C3HC4 type (RING finger)	GO:0008372,GO:0005515,GO:0008270,GO:0003677,GO:0006355
BN16142	0.467639	790.356	1690.1	-1.09653	gi|16142|At5g64460_Contig1	At5g64460.2	68418.m08098 expressed protein	GO:0008152,GO:0003824,GO:0008372
BN16154	0.283424	140.028	494.059	-1.81897	gi|16154|At5g27380_Contig2	At5g27380.1	68418.m03269 glutathione synthetase (GSH2) non-consensus AT donor splice site at exon 6, AC acceptor splice site at exon 7; identical to Swiss-Prot:P46416 glutathione synthetase, chloroplast precursor (Glutathione synthase) (GSH synthetase) (GSH-S) [Arabi	GO:0006499,GO:0004363,GO:0006750
BN16154	0.21088	146.412	694.289	-2.2455	gi|16154|At5g27380_Contig2	At5g27380.1	68418.m03269 glutathione synthetase (GSH2) non-consensus AT donor splice site at exon 6, AC acceptor splice site at exon 7; identical to Swiss-Prot:P46416 glutathione synthetase, chloroplast precursor (Glutathione synthase) (GSH synthetase) (GSH-S) [Arabi	GO:0006499,GO:0004363,GO:0006750
BN16158	0.484171	193.365	399.373	-1.04641	gi|16158|At3g52110_VA1664F	At3g52110.1	68416.m05719 expressed protein	GO:0005554,GO:0000004,GO:0008372
BN16172	0.488251	2814.81	5765.09	-1.03431	gi|16172|At4g26830_VA1971R	At4g26830.1	68417.m03863 glycosyl hydrolase family 17 protein similar to elicitor inducible chitinase Nt-SubE76 GI:11071974 from [Nicotiana tabacum]	GO:0005975,GO:0004553,GO:0012505
BN16173	0.353731	167.235	472.774	-1.49927	gi|16173|At3g06100_VA1974R	At3g06100.1	68416.m00700 major intrinsic family protein / MIP family protein contains Pfam profile: PF00230 major intrinsic protein; contains non-consensus TT acceptor splice site at exon 4	GO:0015250,GO:0006810,GO:0016020
BN16173	0.394929	173.719	439.874	-1.34033	gi|16173|At3g06100_VA1974R	At3g06100.1	68416.m00700 major intrinsic family protein / MIP family protein contains Pfam profile: PF00230 major intrinsic protein; contains non-consensus TT acceptor splice site at exon 4	GO:0015250,GO:0006810,GO:0016020
BN16176	0.228719	5054.02	22097.1	-2.12835	gi|16176|At5g42300_Contig1	At5g42300.1	68418.m05148 ubiquitin family protein contains INTERPRO:IPR000626 ubiquitin domain	GO:0006512,GO:0005554,GO:0008372
BN16176	0.260651	7963.53	30552.5	-1.93981	gi|16176|At5g42300_Contig1	At5g42300.1	68418.m05148 ubiquitin family protein contains INTERPRO:IPR000626 ubiquitin domain	GO:0006512,GO:0005554,GO:0008372
BN16178	0.0926696	975.69	10528.7	-3.43176	gi|16178|At3g23620_Contig1	At3g23620.1	68416.m02971 brix domain-containing protein contains Pfam domain, PF04427: Brix domain	GO:0005554,GO:0000004,GO:0008372
BN16178	0.0924906	1003.93	10854.4	-3.43455	gi|16178|At3g23620_Contig1	At3g23620.1	68416.m02971 brix domain-containing protein contains Pfam domain, PF04427: Brix domain	GO:0005554,GO:0000004,GO:0008372
BN16198	0.377615	2806.21	7431.41	-1.40501	gi|16198|At2g30575_Contig1	At2g30575.1	68415.m03725 glycosyl transferase family 8 protein contains Pfam profile: PF01501 glycosyl transferase family 8	GO:0016758,GO:0016051,GO:0007165,GO:0016020,GO:0004871,GO:0012505,GO:0016757
BN16198	0.390018	3010.16	7718	-1.35839	gi|16198|At2g30575_Contig1	At2g30575.1	68415.m03725 glycosyl transferase family 8 protein contains Pfam profile: PF01501 glycosyl transferase family 8	GO:0016758,GO:0016051,GO:0007165,GO:0016020,GO:0004871,GO:0012505,GO:0016757
BN16213	0.442146	1917.11	4335.92	-1.17741	gi|16213|At5g59750_ML3160R	At5g59750.1	68418.m07489 riboflavin biosynthesis protein, putative similar to SP|P50855 Riboflavin biosynthesis protein ribA [Includes: GTP cyclohydrolase II (EC 3.5.4.25); 3,4-dihydroxy-2-butanone 4-phosphate synthase (DHBP synthase)] {Actinobacillus pleuropneumonia	GO:0005739,GO:0009231,GO:0003935,GO:0008686
BN16213	0.492418	2262.02	4593.7	-1.02205	gi|16213|At5g59750_ML3160R	At5g59750.1	68418.m07489 riboflavin biosynthesis protein, putative similar to SP|P50855 Riboflavin biosynthesis protein ribA [Includes: GTP cyclohydrolase II (EC 3.5.4.25); 3,4-dihydroxy-2-butanone 4-phosphate synthase (DHBP synthase)] {Actinobacillus pleuropneumonia	GO:0005739,GO:0009231,GO:0003935,GO:0008686
BN16218	0.497677	343.21	689.624	-1.00672	gi|16218|At1g19525_Contig2	At1g19525.1	68414.m02432 pentatricopeptide (PPR) repeat-containing protein contains Pfam profile PF01535: PPR repeat	GO:0005554,GO:0000004,GO:0008372
BN16218	0.499537	331.55	663.715	-1.00134	gi|16218|At1g19525_Contig2	At1g19525.1	68414.m02432 pentatricopeptide (PPR) repeat-containing protein contains Pfam profile PF01535: PPR repeat	GO:0005554,GO:0000004,GO:0008372
BN16229	0.113334	614.37	5420.9	-3.14135	gi|16229|At5g13490_Contig4	At5g13490.1	68418.m01556 ADP, ATP carrier protein 2, mitochondrial / ADP/ATP translocase 2 / adenine nucleotide translocator 2 (ANT2) identical to SWISS-PROT:P40941 ADP,ATP carrier protein 2, mitochondrial precursor (Adenine nucleotide translocator 2) [Arabidopsis th	GO:0006810,GO:0005488,GO:0005743,GO:0005471,GO:0005740,GO:0015865
BN16229	0.115904	711.964	6142.7	-3.109	gi|16229|At5g13490_Contig4	At5g13490.1	68418.m01556 ADP, ATP carrier protein 2, mitochondrial / ADP/ATP translocase 2 / adenine nucleotide translocator 2 (ANT2) identical to SWISS-PROT:P40941 ADP,ATP carrier protein 2, mitochondrial precursor (Adenine nucleotide translocator 2) [Arabidopsis th	GO:0006810,GO:0005488,GO:0005743,GO:0005471,GO:0005740,GO:0015865
BN16254	0.396266	114.556	289.089	-1.33546	gi|16254|At3g08580_Contig4	At3g08580.2	68416.m00996 ADP, ATP carrier protein 1, mitochondrial / ADP/ATP translocase 1 / adenine nucleotide translocator 1 (ANT1) identical to SWISS-PROT:P31167 ADP,ATP carrier protein 1 (Adenine nucleotide translocator 1) [Arabidopsis thaliana]	GO:0006810,GO:0005488,GO:0005743,GO:0005471,GO:0005740,GO:0015865
BN16254	0.292349	214.471	733.612	-1.77423	gi|16254|At3g08580_Contig4	At3g08580.2	68416.m00996 ADP, ATP carrier protein 1, mitochondrial / ADP/ATP translocase 1 / adenine nucleotide translocator 1 (ANT1) identical to SWISS-PROT:P31167 ADP,ATP carrier protein 1 (Adenine nucleotide translocator 1) [Arabidopsis thaliana]	GO:0006810,GO:0005488,GO:0005743,GO:0005471,GO:0005740,GO:0015865
BN16273	0.436616	2626.23	6014.96	-1.19556	gi|16273|At5g51950_VA1782F	At5g51950.1	68418.m06447 glucose-methanol-choline (GMC) oxidoreductase family protein similar to mandelonitrile lyase from Prunus serotina [SP|P52706, SP|P52707]; contains Pfam profile PF00732 GMC oxidoreductase	GO:0016832,GO:0012505,GO:0008152,GO:0009103,GO:0006118,GO:0008767,GO:0016491
BN16273	0.41353	1786.32	4319.69	-1.27394	gi|16273|At5g51950_VA1782F	At5g51950.1	68418.m06447 glucose-methanol-choline (GMC) oxidoreductase family protein similar to mandelonitrile lyase from Prunus serotina [SP|P52706, SP|P52707]; contains Pfam profile PF00732 GMC oxidoreductase	GO:0016832,GO:0012505,GO:0008152,GO:0009103,GO:0006118,GO:0008767,GO:0016491
BN16289	0.383201	150.64	393.11	-1.38383	gi|16289|At2g02240_Contig1	At2g02240.1	68415.m00162 F-box family protein / SKP1 interacting partner 3-related	GO:0005554,GO:0000004,GO:0008372
BN16289	0.38403	129.02	335.963	-1.38071	gi|16289|At2g02240_Contig1	At2g02240.1	68415.m00162 F-box family protein / SKP1 interacting partner 3-related	GO:0005554,GO:0000004,GO:0008372
BN16290	0.177159	231.651	1307.59	-2.49689	gi|16290|At3g48690_VA1757F	At3g48690.1	68416.m05317 expressed protein similar to PrMC3 [Pinus radiata] GI:5487873	GO:0005554,GO:0000004,GO:0008372
BN16290	0.23871	223.705	937.143	-2.06667	gi|16290|At3g48690_VA1757F	At3g48690.1	68416.m05317 expressed protein similar to PrMC3 [Pinus radiata] GI:5487873	GO:0005554,GO:0000004,GO:0008372
BN16294	0.371122	1976.53	5325.82	-1.43003	gi|16294|At5g08560_Contig1	At5g08560.1	68418.m01018 transducin family protein / WD-40 repeat family protein contains 7 WD-40 repeats (PF00400); similar to will die slowly protein (WDS) (SP:Q9V3J8) [Drosophila melanogaster]	GO:0000166,GO:0008601,GO:0000159,GO:0007165
BN16294	0.336477	2131.65	6335.21	-1.57142	gi|16294|At5g08560_Contig1	At5g08560.1	68418.m01018 transducin family protein / WD-40 repeat family protein contains 7 WD-40 repeats (PF00400); similar to will die slowly protein (WDS) (SP:Q9V3J8) [Drosophila melanogaster]	GO:0000166,GO:0008601,GO:0000159,GO:0007165
BN16295	0.316149	1266.74	4006.78	-1.66132	gi|16295|At5g08560_ES3864F	At5g08560.1	68418.m01018 transducin family protein / WD-40 repeat family protein contains 7 WD-40 repeats (PF00400); similar to will die slowly protein (WDS) (SP:Q9V3J8) [Drosophila melanogaster]	GO:0000166,GO:0008601,GO:0000159,GO:0007165
BN16295	0.296279	1031.4	3481.18	-1.75497	gi|16295|At5g08560_ES3864F	At5g08560.1	68418.m01018 transducin family protein / WD-40 repeat family protein contains 7 WD-40 repeats (PF00400); similar to will die slowly protein (WDS) (SP:Q9V3J8) [Drosophila melanogaster]	GO:0000166,GO:0008601,GO:0000159,GO:0007165
BN16296	0.471082	3858.28	8190.26	-1.08595	gi|16296|At4g02880_Contig1	At4g02880.1	68417.m00388 expressed protein	GO:0005554,GO:0000004,GO:0008372
BN16300	0.154754	1240.68	8017.11	-2.69195	gi|16300|At2g19520_Contig2	At2g19520.1	68415.m02281 WD-40 repeat protein (MSI4) contains 6 (4 significant) WD-40 repeats (PF0400); identical to WD-40 repeat protein MSI4 (SP:O22607) [Arabidopsis thaliana]	GO:0046872
BN16300	0.273784	12365.8	45166.2	-1.86889	gi|16300|At2g19520_Contig2	At2g19520.1	68415.m02281 WD-40 repeat protein (MSI4) contains 6 (4 significant) WD-40 repeats (PF0400); identical to WD-40 repeat protein MSI4 (SP:O22607) [Arabidopsis thaliana]	GO:0046872
BN16302	0.0955852	76.5244	800.588	-3.38707	gi|16302|At4g02680_Contig1	At4g02680.1	68417.m00363 tetratricopeptide repeat (TPR)-containing protein contains Pfam profile PF00515 TPR Domain	GO:0005515,GO:0000004,GO:0008372
BN16303	0.361897	957.547	2645.91	-1.46635	gi|16303|At5g64130_Contig3	At5g64130.1	68418.m08053 expressed protein	GO:0005554,GO:0000004,GO:0008372
BN16312	0.472654	351.675	744.043	-1.08114	gi|16312|At1g68920_FL3966R	At1g68920.2	68414.m07888 basic helix-loop-helix (bHLH) family protein contains Pfam profile: PF00010 helix-loop-helix DNA-binding domain	GO:0008372,GO:0003700,GO:0045449
BN16312	0.476153	511.65	1074.55	-1.0705	gi|16312|At1g68920_FL3966R	At1g68920.2	68414.m07888 basic helix-loop-helix (bHLH) family protein contains Pfam profile: PF00010 helix-loop-helix DNA-binding domain	GO:0008372,GO:0003700,GO:0045449
BN16313	0.368043	350.406	952.08	-1.44206	gi|16313|At1g68920_VA1716R	At1g68920.2	68414.m07888 basic helix-loop-helix (bHLH) family protein contains Pfam profile: PF00010 helix-loop-helix DNA-binding domain	GO:0008372,GO:0003700,GO:0045449
BN16313	0.35166	356.77	1014.53	-1.50775	gi|16313|At1g68920_VA1716R	At1g68920.2	68414.m07888 basic helix-loop-helix (bHLH) family protein contains Pfam profile: PF00010 helix-loop-helix DNA-binding domain	GO:0008372,GO:0003700,GO:0045449
BN16315	0.1762	78.0029	442.694	-2.50471	gi|16315|At5g48830_Contig1	At5g48830.1	68418.m06041 expressed protein	GO:0005554,GO:0000004,GO:0009507
BN16321	0.242117	948.799	3918.77	-2.04623	gi|16321|At5g08200_VA1641F	At5g08200.1	68418.m00959 peptidoglycan-binding LysM domain-containing protein contains Pfam profile PF01476: LysM domain	GO:0008372,GO:0005554,GO:0016998
BN16321	0.272312	948.687	3483.83	-1.87667	gi|16321|At5g08200_VA1641F	At5g08200.1	68418.m00959 peptidoglycan-binding LysM domain-containing protein contains Pfam profile PF01476: LysM domain	GO:0008372,GO:0005554,GO:0016998
BN16324	0.271147	93.5454	344.999	-1.88285	gi|16324|At5g58710_Contig2	At5g58710.1	68418.m07355 peptidyl-prolyl cis-trans isomerase, putative / cyclophilin, putative / rotamase, putative (ROC7) similar to cyclophilin [Arabidopsis thaliana] gi|2443755|gb|AAB71401	GO:0007001,GO:0005634,GO:0012505,GO:0003755,GO:0003677,GO:0006334,GO:0000786,GO:0006457
BN16324	0.217432	103.172	474.502	-2.20136	gi|16324|At5g58710_Contig2	At5g58710.1	68418.m07355 peptidyl-prolyl cis-trans isomerase, putative / cyclophilin, putative / rotamase, putative (ROC7) similar to cyclophilin [Arabidopsis thaliana] gi|2443755|gb|AAB71401	GO:0007001,GO:0005634,GO:0012505,GO:0003755,GO:0003677,GO:0006334,GO:0000786,GO:0006457
BN16329	0.464894	139.744	300.593	-1.10502	gi|16329|At5g14780_Contig2	At5g14780.1	68418.m01734 formate dehydrogenase (FDH) identical to GI:7677266	GO:0008863,GO:0009611,GO:0005739,GO:0009507
BN16329	0.475384	123.942	260.72	-1.07284	gi|16329|At5g14780_Contig2	At5g14780.1	68418.m01734 formate dehydrogenase (FDH) identical to GI:7677266	GO:0008863,GO:0009611,GO:0005739,GO:0009507
BN16338	0.372087	7282.86	19573	-1.42629	gi|16338|At3g12120_Contig2	At3g12120.1	68416.m01508 omega-6 fatty acid desaturase, endoplasmic reticulum (FAD2) / delta-12 desaturase identical to omega-6 fatty acid desaturase, endoplasmic reticulum (FAD2) SP:P46313 [Arabidopsis thaliana (Mouse-ear cress)] (Plant Cell 6:147-158(1994))	GO:0006633,GO:0045485,GO:0005783,GO:0016720
BN16338	0.366201	5798.02	15832.9	-1.44929	gi|16338|At3g12120_Contig2	At3g12120.1	68416.m01508 omega-6 fatty acid desaturase, endoplasmic reticulum (FAD2) / delta-12 desaturase identical to omega-6 fatty acid desaturase, endoplasmic reticulum (FAD2) SP:P46313 [Arabidopsis thaliana (Mouse-ear cress)] (Plant Cell 6:147-158(1994))	GO:0006633,GO:0045485,GO:0005783,GO:0016720
BN16339	0.465973	1524.78	3272.25	-1.10168	gi|16339|At5g19050_VA1677F	At5g19050.1	68418.m02265 expressed protein	GO:0006629,GO:0003824,GO:0009507
BN16339	0.451484	2051.56	4544.04	-1.14725	gi|16339|At5g19050_VA1677F	At5g19050.1	68418.m02265 expressed protein	GO:0006629,GO:0003824,GO:0009507
BN16352	0.428673	238.112	555.463	-1.22205	gi|16352|At1g57750_Contig3	At1g57750.1	68414.m06552 cytochrome P450, putative similar to cytochrome P450 GI:4688670 from [Catharanthus roseus]	GO:0006118,GO:0019825,GO:0004497,GO:0012505
BN16355	0.45089	231.881	514.274	-1.14915	gi|16355|At3g08650_Contig2	At3g08650.2	68416.m01005 metal transporter family protein contains ZIP Zinc transporter domain, Pfam:PF02535	GO:0016020,GO:0046873,GO:0012505,GO:0030001
BN16355	0.466813	243.828	522.325	-1.09908	gi|16355|At3g08650_Contig2	At3g08650.2	68416.m01005 metal transporter family protein contains ZIP Zinc transporter domain, Pfam:PF02535	GO:0016020,GO:0046873,GO:0012505,GO:0030001
BN16356	0.253551	834.483	3291.18	-1.97965	gi|16356|At1g76490_Contig1	At1g76490.1	68414.m08899 3-hydroxy-3-methylglutaryl-CoA reductase 1 / HMG-CoA reductase 1 (HMG1) identical to HMG-CoA reductase 1 [SP|P14891]	GO:0042282,GO:0005783,GO:0016020,GO:0004420,GO:0008299
BN16356	0.250404	756.732	3022.05	-1.99767	gi|16356|At1g76490_Contig1	At1g76490.1	68414.m08899 3-hydroxy-3-methylglutaryl-CoA reductase 1 / HMG-CoA reductase 1 (HMG1) identical to HMG-CoA reductase 1 [SP|P14891]	GO:0042282,GO:0005783,GO:0016020,GO:0004420,GO:0008299
BN16357	0.402721	4624.2	11482.4	-1.31215	gi|16357|At1g76490_Contig2	At1g76490.1	68414.m08899 3-hydroxy-3-methylglutaryl-CoA reductase 1 / HMG-CoA reductase 1 (HMG1) identical to HMG-CoA reductase 1 [SP|P14891]	GO:0042282,GO:0005783,GO:0016020,GO:0004420,GO:0008299
BN16357	0.396509	4053.87	10223.9	-1.33457	gi|16357|At1g76490_Contig2	At1g76490.1	68414.m08899 3-hydroxy-3-methylglutaryl-CoA reductase 1 / HMG-CoA reductase 1 (HMG1) identical to HMG-CoA reductase 1 [SP|P14891]	GO:0042282,GO:0005783,GO:0016020,GO:0004420,GO:0008299
BN16365	0.433921	605.098	1394.49	-1.2045	gi|16365|At1g29400_Contig2	At1g29400.2	68414.m03597 RNA recognition motif (RRM)-containing protein similar to GI:6650523 from [Arabidopsis thaliana]	GO:0003676,GO:0008372,GO:0000004,GO:0003723
BN16365	0.480195	344.677	717.785	-1.05831	gi|16365|At1g29400_Contig2	At1g29400.2	68414.m03597 RNA recognition motif (RRM)-containing protein similar to GI:6650523 from [Arabidopsis thaliana]	GO:0003676,GO:0008372,GO:0000004,GO:0003723
BN16375	0.15834	284.457	1796.49	-2.6589	gi|16375|At2g35580_ST479R	At2g35580.1	68415.m04357 serpin family protein / serine protease inhibitor family protein similar to protein zx [Hordeum vulgare subsp. vulgare] GI:19071, serpin [Triticum aestivum] GI:1885350; contains Pfam profile PF00079: Serpin (serine protease inhibitor)	GO:0004867,GO:0000004,GO:0008372
BN16375	0.171348	397.268	2318.49	-2.545	gi|16375|At2g35580_ST479R	At2g35580.1	68415.m04357 serpin family protein / serine protease inhibitor family protein similar to protein zx [Hordeum vulgare subsp. vulgare] GI:19071, serpin [Triticum aestivum] GI:1885350; contains Pfam profile PF00079: Serpin (serine protease inhibitor)	GO:0004867,GO:0000004,GO:0008372
BN16376	0.351353	286.067	814.188	-1.50901	gi|16376|At3g08670_Contig1	At3g08670.1	68416.m01007 expressed protein	GO:0005554,GO:0000004,GO:0005739
BN16376	0.380138	277.685	730.485	-1.39541	gi|16376|At3g08670_Contig1	At3g08670.1	68416.m01007 expressed protein	GO:0005554,GO:0000004,GO:0005739
BN16383	0.351059	566.574	1613.9	-1.51021	gi|16383|At1g73540_ST305R	At1g73540.1	68414.m08512 MutT/nudix family protein low similarity to SP|Q09790 Diadenosine 5',5'''-P1,P6-hexaphosphate hydrolase (EC 3.6.1.-) (Ap6A hydrolase) {Schizosaccharomyces pombe}; contains Pfam profile PF00293: NUDIX domain	GO:0009507,GO:0000004,GO:0016787
BN16383	0.326521	549.973	1684.34	-1.61475	gi|16383|At1g73540_ST305R	At1g73540.1	68414.m08512 MutT/nudix family protein low similarity to SP|Q09790 Diadenosine 5',5'''-P1,P6-hexaphosphate hydrolase (EC 3.6.1.-) (Ap6A hydrolase) {Schizosaccharomyces pombe}; contains Pfam profile PF00293: NUDIX domain	GO:0009507,GO:0000004,GO:0016787
BN16393	0.290293	220.159	758.403	-1.78442	gi|16393|At5g19090_Contig3	At5g19090.2	68418.m02270 heavy-metal-associated domain-containing protein contains Pfam heavy-metal-associated domain PF00403; glycine-rich protein GRP22, rape, PIR:S31415; isoform contains a non-consensus TG-acceptor splice site at intron 3	GO:0030001,GO:0008372,GO:0046872
BN16393	0.336306	258.72	769.3	-1.57215	gi|16393|At5g19090_Contig3	At5g19090.2	68418.m02270 heavy-metal-associated domain-containing protein contains Pfam heavy-metal-associated domain PF00403; glycine-rich protein GRP22, rape, PIR:S31415; isoform contains a non-consensus TG-acceptor splice site at intron 3	GO:0030001,GO:0008372,GO:0046872
BN16402	0.23093	105.045	454.878	-2.11447	gi|16402|At3g11490_ST350R	At3g11490.1	68416.m01401 rac GTPase activating protein, putative similar to rac GTPase activating protein 1 GB:AAC62624 GI:3695059 [Lotus japonicus]; contains Pfam profile PF00620: RhoGAP domain	GO:0009507,GO:0000004,GO:0030675
BN16406	0.0257279	666.839	25918.9	-5.28052	gi|16406|At1g76310_ST358R	At1g76310.1	68414.m08864 cyclin, putative similar to B-like cyclin GI:780267 from (Medicago sativa); contains Pfam profiles PF00134: Cyclin, N-terminal domain, PF02984: Cyclin, C-terminal domain	GO:0008372,GO:0000074,GO:0016538
BN16406	0.0233436	517.41	22165	-5.42083	gi|16406|At1g76310_ST358R	At1g76310.1	68414.m08864 cyclin, putative similar to B-like cyclin GI:780267 from (Medicago sativa); contains Pfam profiles PF00134: Cyclin, N-terminal domain, PF02984: Cyclin, C-terminal domain	GO:0008372,GO:0000074,GO:0016538
BN16408	0.467798	100.39	214.601	-1.09604	gi|16408|At5g37770_Contig2	At5g37770.1	68418.m04547 touch-responsive protein / calmodulin-related protein 2, touch-induced (TCH2) identical to calmodulin-related protein 2,touch-induced SP:P25070 from [Arabidopsis thaliana]	GO:0019722,GO:0009288,GO:0009612,GO:0005509,GO:0009408
BN16408	0.459532	113.292	246.538	-1.12176	gi|16408|At5g37770_Contig2	At5g37770.1	68418.m04547 touch-responsive protein / calmodulin-related protein 2, touch-induced (TCH2) identical to calmodulin-related protein 2,touch-induced SP:P25070 from [Arabidopsis thaliana]	GO:0019722,GO:0009288,GO:0009612,GO:0005509,GO:0009408
BN16409	0.340939	485.957	1425.35	-1.55242	gi|16409|At1g12810_Contig1	At1g12810.1	68414.m01488 proline-rich family protein contains proline rich extensin domains, INTERPRO:IPR002965	GO:0007186,GO:0001584,GO:0016021
BN16409	0.380773	408.2	1072.03	-1.393	gi|16409|At1g12810_Contig1	At1g12810.1	68414.m01488 proline-rich family protein contains proline rich extensin domains, INTERPRO:IPR002965	GO:0007186,GO:0001584,GO:0016021
BN16414	0.480856	711.431	1479.51	-1.05632	gi|16414|At3g49220_Contig4	At3g49220.1	68416.m05379 pectinesterase family protein contains Pfam profile: PF01095 pectinesterase	GO:0042545,GO:0009505,GO:0030599,GO:0005618,GO:0009507
BN16414	0.475632	595.22	1251.43	-1.07208	gi|16414|At3g49220_Contig4	At3g49220.1	68416.m05379 pectinesterase family protein contains Pfam profile: PF01095 pectinesterase	GO:0042545,GO:0009505,GO:0030599,GO:0005618,GO:0009507
BN16418	0.38054	3082.61	8100.63	-1.39388	gi|16418|At5g04380_Contig1	At5g04380.1	68418.m00430 S-adenosyl-L-methionine:carboxyl methyltransferase family protein similar to SAM:salicylic acid carboxyl methyltransferase (SAMT) [GI:6002712][Clarkia breweri] and to SAM:benzoic acid carboxyl methyltransferase (BAMT)[GI:9789277][Antirrhinum	GO:0008757
BN16418	0.328515	2258.29	6874.23	-1.60597	gi|16418|At5g04380_Contig1	At5g04380.1	68418.m00430 S-adenosyl-L-methionine:carboxyl methyltransferase family protein similar to SAM:salicylic acid carboxyl methyltransferase (SAMT) [GI:6002712][Clarkia breweri] and to SAM:benzoic acid carboxyl methyltransferase (BAMT)[GI:9789277][Antirrhinum	GO:0008757
BN16419	0.462616	296.425	640.758	-1.11211	gi|16419|At5g04380_Contig3	At5g04380.1	68418.m00430 S-adenosyl-L-methionine:carboxyl methyltransferase family protein similar to SAM:salicylic acid carboxyl methyltransferase (SAMT) [GI:6002712][Clarkia breweri] and to SAM:benzoic acid carboxyl methyltransferase (BAMT)[GI:9789277][Antirrhinum	GO:0008757
BN16421	0.0956095	632.286	6613.21	-3.3867	gi|16421|At3g07480_Contig1	At3g07480.1	68416.m00892 expressed protein	GO:0005554,GO:0000004,GO:0009507
BN16421	0.109017	677.521	6214.84	-3.19738	gi|16421|At3g07480_Contig1	At3g07480.1	68416.m00892 expressed protein	GO:0005554,GO:0000004,GO:0009507
BN16422	0.255094	1240.62	4863.38	-1.9709	gi|16422|At3g07480_Contig2	At3g07480.1	68416.m00892 expressed protein	GO:0005554,GO:0000004,GO:0009507
BN16422	0.410516	3370.55	8210.53	-1.28449	gi|16422|At3g07480_Contig2	At3g07480.1	68416.m00892 expressed protein	GO:0005554,GO:0000004,GO:0009507
BN16429	0.443575	1050.79	2368.91	-1.17275	gi|16429|At5g53490_Contig1	At5g53490.2	68418.m06648 thylakoid lumenal 17.4 kDa protein, chloroplast identical to SP:P81760 Thylakoid lumenal 17.4 kDa protein, chloroplast precursor (P17.4) {Arabidopsis thaliana}	GO:0009543
BN16429	0.390384	838.689	2148.37	-1.35703	gi|16429|At5g53490_Contig1	At5g53490.2	68418.m06648 thylakoid lumenal 17.4 kDa protein, chloroplast identical to SP:P81760 Thylakoid lumenal 17.4 kDa protein, chloroplast precursor (P17.4) {Arabidopsis thaliana}	GO:0009543
BN16430	0.341806	495.307	1449.09	-1.54875	gi|16430|At5g53490_Contig2	At5g53490.2	68418.m06648 thylakoid lumenal 17.4 kDa protein, chloroplast identical to SP:P81760 Thylakoid lumenal 17.4 kDa protein, chloroplast precursor (P17.4) {Arabidopsis thaliana}	GO:0009543
BN16430	0.365052	494.718	1355.2	-1.45383	gi|16430|At5g53490_Contig2	At5g53490.2	68418.m06648 thylakoid lumenal 17.4 kDa protein, chloroplast identical to SP:P81760 Thylakoid lumenal 17.4 kDa protein, chloroplast precursor (P17.4) {Arabidopsis thaliana}	GO:0009543
BN16440	0.378035	346.993	917.885	-1.40341	gi|16440|At3g12030_Contig1	At3g12030.1	68416.m01492 expressed protein similar to membrane protein GB:BAA86974 GI:6467175 from [Homo sapiens]	GO:0005554,GO:0000004,GO:0012505
BN16467	0.0607914	342.995	5642.16	-4.03999	gi|16467|At1g04820_Contig1	At1g50010.1	68414.m05612 tubulin alpha-2/alpha-4 chain (TUA2) identical to tubulin alpha-2/alpha-4 chain SP|P29510 GB:P29510 from [Arabidopsis thaliana]	GO:0007017,GO:0005200,GO:0045298
BN16467	0.0501382	271.86	5422.21	-4.31795	gi|16467|At1g04820_Contig1	At1g50010.1	68414.m05612 tubulin alpha-2/alpha-4 chain (TUA2) identical to tubulin alpha-2/alpha-4 chain SP|P29510 GB:P29510 from [Arabidopsis thaliana]	GO:0007017,GO:0005200,GO:0045298
BN16480	0.383463	156.215	407.38	-1.38284	gi|16480|At2g18770_Contig1	At2g18770.1	68415.m02185 expressed protein	GO:0006414,GO:0008372,GO:0005047,GO:0007264
BN16480	0.330163	163.584	495.464	-1.59875	gi|16480|At2g18770_Contig1	At2g18770.1	68415.m02185 expressed protein	GO:0006414,GO:0008372,GO:0005047,GO:0007264
BN16481	0.412213	291.701	707.647	-1.27854	gi|16481|At1g03080_Contig1	At1g03080.1	68414.m00282 kinase interacting family protein similar to kinase interacting protein 1 (GI:13936326) [Petunia integrifolia]	GO:0005554,GO:0000004,GO:0008372
BN16482	0.49216	5872.16	11931.4	-1.0228	gi|16482|At5g17660_Contig1	At5g17660.1	68418.m02070 expressed protein contains Pfam profile PF02390: Putative methyltransferase	GO:0008168,GO:0000004,GO:0009507
BN16483	0.463421	791.226	1707.36	-1.10961	gi|16483|At5g23590_LL3001F	At5g23590.1	68418.m02768 DNAJ heat shock N-terminal domain-containing protein low similarity to SP|P39101 CAJ1 protein Saccharomyces cerevisiae; contains Pfam profile PF00226 DnaJ domain	GO:0006457,GO:0003754,GO:0008372
BN16513	0.381494	8251.53	21629.5	-1.39027	gi|16513|At4g21960_Contig1	At4g21960.1	68417.m03178 peroxidase 42 (PER42) (P42) (PRXR1) identical to SP|Q9SB81 Peroxidase 42 precursor (EC 1.11.1.7) (Atperox P42) (PRXR1) (ATP1a/ATP1b) {Arabidopsis thaliana}	GO:0004601,GO:0000004,GO:0012505
BN16513	0.407811	8965.11	21983.5	-1.29403	gi|16513|At4g21960_Contig1	At4g21960.1	68417.m03178 peroxidase 42 (PER42) (P42) (PRXR1) identical to SP|Q9SB81 Peroxidase 42 precursor (EC 1.11.1.7) (Atperox P42) (PRXR1) (ATP1a/ATP1b) {Arabidopsis thaliana}	GO:0004601,GO:0000004,GO:0012505
BN16518	0.302522	550.326	1819.13	-1.72489	gi|16518|At5g53170_Contig2	At5g53170.1	68418.m06610 FtsH protease, putative similar to ATP-dependent metalloprotease FtsH1 GI:3600100 from [Mus musculus]	GO:0016020,GO:0006508,GO:0016887,GO:0005737,GO:0030163,GO:0005634,GO:0008237,GO:0004176,GO:0009507
BN16518	0.29569	579.287	1959.1	-1.75784	gi|16518|At5g53170_Contig2	At5g53170.1	68418.m06610 FtsH protease, putative similar to ATP-dependent metalloprotease FtsH1 GI:3600100 from [Mus musculus]	GO:0016020,GO:0006508,GO:0016887,GO:0005737,GO:0030163,GO:0005634,GO:0008237,GO:0004176,GO:0009507
BN16526	0.440956	409.652	929.009	-1.18129	gi|16526|At5g24490_Contig2	At5g24490.1	68418.m02886 30S ribosomal protein, putative similar to SP|P19954 Plastid-specific 30S ribosomal protein 1, chloroplast precursor (CS-S5) (CS5) (S22) (Ribosomal protein 1) (PSRP-1) {Spinacia oleracea}; contains Pfam profile PF02482: Sigma 54 modulation pr	GO:0005554,GO:0000004,GO:0009507
BN16526	0.441309	386.642	876.125	-1.18014	gi|16526|At5g24490_Contig2	At5g24490.1	68418.m02886 30S ribosomal protein, putative similar to SP|P19954 Plastid-specific 30S ribosomal protein 1, chloroplast precursor (CS-S5) (CS5) (S22) (Ribosomal protein 1) (PSRP-1) {Spinacia oleracea}; contains Pfam profile PF02482: Sigma 54 modulation pr	GO:0005554,GO:0000004,GO:0009507
BN16535	0.381712	381.199	998.657	-1.38944	gi|16535|At1g02410_Contig1	At1g02410.1	68414.m00188 cytochrome c oxidase assembly protein CtaG / Cox11 family similar to cytochrome c oxidase assembly protein cox11 GI:1244782 from [Saccharomyces cerevisiae]; similar to Cytochrome c oxidase assembly protein COX11, mitochondrial precursor (SP:Q	GO:0005554,GO:0000004,GO:0005739
BN16535	0.383734	424.36	1105.87	-1.38182	gi|16535|At1g02410_Contig1	At1g02410.1	68414.m00188 cytochrome c oxidase assembly protein CtaG / Cox11 family similar to cytochrome c oxidase assembly protein cox11 GI:1244782 from [Saccharomyces cerevisiae]; similar to Cytochrome c oxidase assembly protein COX11, mitochondrial precursor (SP:Q	GO:0005554,GO:0000004,GO:0005739
BN16536	0.200852	1587.98	7906.22	-2.3158	gi|16536|At1g02410_LL2866F	At1g02410.1	68414.m00188 cytochrome c oxidase assembly protein CtaG / Cox11 family similar to cytochrome c oxidase assembly protein cox11 GI:1244782 from [Saccharomyces cerevisiae]; similar to Cytochrome c oxidase assembly protein COX11, mitochondrial precursor (SP:Q	GO:0005554,GO:0000004,GO:0005739
BN16536	0.181798	1384.09	7613.35	-2.45959	gi|16536|At1g02410_LL2866F	At1g02410.1	68414.m00188 cytochrome c oxidase assembly protein CtaG / Cox11 family similar to cytochrome c oxidase assembly protein cox11 GI:1244782 from [Saccharomyces cerevisiae]; similar to Cytochrome c oxidase assembly protein COX11, mitochondrial precursor (SP:Q	GO:0005554,GO:0000004,GO:0005739
BN16538	0.445214	830.886	1866.26	-1.16743	gi|16538|At4g13540_LL2873F	At4g13540.1	68417.m02111 expressed protein	GO:0006499,GO:0005554,GO:0008372
BN16543	0.433507	664.08	1531.88	-1.20587	gi|16543|At5g11450_Contig1	At5g11450.1	68418.m01337 oxygen-evolving complex-related 23 kDa polypeptide of water-oxidizing complex of photosystem II, Nicotiana tabacum, EMBL:NT23WOP2B	GO:0009543
BN16543	0.482569	765.161	1585.6	-1.05119	gi|16543|At5g11450_Contig1	At5g11450.1	68418.m01337 oxygen-evolving complex-related 23 kDa polypeptide of water-oxidizing complex of photosystem II, Nicotiana tabacum, EMBL:NT23WOP2B	GO:0009543
BN16545	0.459165	537.081	1169.69	-1.12291	gi|16545|At3g06070_Contig1	At3g06070.1	68416.m00694 expressed protein	GO:0005554,GO:0000004,GO:0008372
BN16545	0.427236	1047.18	2451.06	-1.2269	gi|16545|At3g06070_Contig1	At3g06070.1	68416.m00694 expressed protein	GO:0005554,GO:0000004,GO:0008372
BN16548	0.442425	341.512	771.91	-1.1765	gi|16548|At2g21870_Contig1	At2g21870.2	68415.m02599 expressed protein	GO:0005554,GO:0000004,GO:0005739
BN16548	0.399456	370.22	926.811	-1.32389	gi|16548|At2g21870_Contig1	At2g21870.2	68415.m02599 expressed protein	GO:0005554,GO:0000004,GO:0005739
BN16550	0.301082	1921.24	6381.12	-1.73177	gi|16550|At2g21870_Contig4	At2g21870.1	68415.m02598 expressed protein	GO:0005554,GO:0000004,GO:0005739
BN16550	0.31793	2099.26	6602.9	-1.65322	gi|16550|At2g21870_Contig4	At2g21870.1	68415.m02598 expressed protein	GO:0005554,GO:0000004,GO:0005739
BN16551	0.43754	1085.86	2481.74	-1.19251	gi|16551|At2g21870_Contig3	At2g21870.2	68415.m02599 expressed protein	GO:0005554,GO:0000004,GO:0005739
BN16551	0.380237	1024.91	2695.45	-1.39503	gi|16551|At2g21870_Contig3	At2g21870.2	68415.m02599 expressed protein	GO:0005554,GO:0000004,GO:0005739
BN16554	0.330928	139.751	422.3	-1.59541	gi|16554|At1g70170_LL2892F	At1g70170.1	68414.m08074 matrixin family protein similar to SP|P29136 Metalloendoproteinase 1 precursor (EC 3.4.24.-) (SMEP1) {Glycine max}; contains InterPro accession IPR001818: Matrixin	GO:0012505,GO:0008237,GO:0004222,GO:0006508,GO:0000270,GO:0005578,GO:0008270
BN16554	0.320609	193.013	602.019	-1.64111	gi|16554|At1g70170_LL2892F	At1g70170.1	68414.m08074 matrixin family protein similar to SP|P29136 Metalloendoproteinase 1 precursor (EC 3.4.24.-) (SMEP1) {Glycine max}; contains InterPro accession IPR001818: Matrixin	GO:0012505,GO:0008237,GO:0004222,GO:0006508,GO:0000270,GO:0005578,GO:0008270
BN16555	0.38032	275.081	723.289	-1.39472	gi|16555|At3g56650_Contig1	At3g56650.1	68416.m06299 thylakoid lumenal 20 kDa protein SP:Q9LXX5; PMID:11719511; F22K20.16 - Arabidopsis thaliana, EMBL:AC002291;	GO:0009543
BN16555	0.406175	276.243	680.109	-1.29983	gi|16555|At3g56650_Contig1	At3g56650.1	68416.m06299 thylakoid lumenal 20 kDa protein SP:Q9LXX5; PMID:11719511; F22K20.16 - Arabidopsis thaliana, EMBL:AC002291;	GO:0009543
BN16556	0.499385	3010.18	6027.78	-1.00178	gi|16556|At5g63820_Contig1	At5g63820.1	68418.m08010 expressed protein contains Pfam profile PF04776: Protein of unknown function (DUF626)	GO:0005554,GO:0000004,GO:0008372
BN16560	0.418097	2202.18	5267.15	-1.25809	gi|16560|At2g03120_Contig3	At2g03120.1	68415.m00265 signal peptide peptidase family protein contains Pfam domain PF04258: Membrane protein of unknown function (DUF435)	GO:0005554,GO:0000004,GO:0012505
BN16560	0.369626	1530.87	4141.67	-1.43586	gi|16560|At2g03120_Contig3	At2g03120.1	68415.m00265 signal peptide peptidase family protein contains Pfam domain PF04258: Membrane protein of unknown function (DUF435)	GO:0005554,GO:0000004,GO:0012505
BN16561	0.357008	290.354	813.298	-1.48597	gi|16561|At1g64370_Contig3	At1g64370.1	68414.m07295 expressed protein	GO:0005554,GO:0000004,GO:0008372
BN16561	0.272815	311.879	1143.19	-1.87401	gi|16561|At1g64370_Contig3	At1g64370.1	68414.m07295 expressed protein	GO:0005554,GO:0000004,GO:0008372
BN16562	0.411284	4543.66	11047.5	-1.28179	gi|16562|At1g64370_Contig4	At1g64370.1	68414.m07295 expressed protein	GO:0005554,GO:0000004,GO:0008372
BN16562	0.449858	5582.24	12408.9	-1.15246	gi|16562|At1g64370_Contig4	At1g64370.1	68414.m07295 expressed protein	GO:0005554,GO:0000004,GO:0008372
BN16568	0.280121	448.012	1599.35	-1.83588	gi|16568|At5g20730_LL300F	At5g20730.2	68418.m02463 auxin-responsive factor (ARF7) identical to auxin response factor 7 GI:4104929 from [Arabidopsis thaliana]	GO:0030528,GO:0009638,GO:0040008,GO:0006355,GO:0005622,GO:0009733,GO:0003700,GO:0009785
BN16588	0.453263	225.426	497.34	-1.14158	gi|16588|At5g55070_Contig5	At5g55070.1	68418.m06864 2-oxoacid dehydrogenase family protein similar to SP|Q01205 Dihydrolipoamide succinyltransferase component of 2-oxoglutarate dehydrogenase complex, mitochondrial precursor (EC 2.3.1.61) {Rattus norvegicus}; contains Pfam profiles PF00198: 2-o	GO:0045254,GO:0008152,GO:0045252,GO:0005739,GO:0008415
BN16592	0.314534	234.548	745.699	-1.66871	gi|16592|At5g04590_Contig1	At5g04590.1	68418.m00458 sulfite reductase / ferredoxin (SIR) identical to sulfite reductase [Arabidopsis thaliana] GI:804953, GI:2584721	GO:0050311,GO:0009536,GO:0019419,GO:0006118,GO:0016002
BN16592	0.34754	239.115	688.022	-1.52475	gi|16592|At5g04590_Contig1	At5g04590.1	68418.m00458 sulfite reductase / ferredoxin (SIR) identical to sulfite reductase [Arabidopsis thaliana] GI:804953, GI:2584721	GO:0050311,GO:0009536,GO:0019419,GO:0006118,GO:0016002
BN16595	0.264724	743.159	2807.3	-1.91744	gi|16595|At5g26880_Contig1	At5g26880.1	68418.m03206 tRNA/rRNA methyltransferase (SpoU) family protein low similarity to tRNA (Gm18) methyltransferase [Thermus thermophilus] GI:11079208; contains Pfam profile PF00588: SpoU rRNA Methylase (RNA methyltransferase, TrmH) family	GO:0009451,GO:0005739,GO:0008173,GO:0003723,GO:0006396
BN16595	0.249416	682.396	2735.97	-2.00337	gi|16595|At5g26880_Contig1	At5g26880.1	68418.m03206 tRNA/rRNA methyltransferase (SpoU) family protein low similarity to tRNA (Gm18) methyltransferase [Thermus thermophilus] GI:11079208; contains Pfam profile PF00588: SpoU rRNA Methylase (RNA methyltransferase, TrmH) family	GO:0009451,GO:0005739,GO:0008173,GO:0003723,GO:0006396
BN16603	0.449231	236.017	525.38	-1.15447	gi|16603|At2g17190_Contig1	At2g17190.1	68415.m01985 ubiquitin family protein contains INTERPRO:IPR000626 ubiquitin domain	GO:0006512,GO:0005634,GO:0006355,GO:0003700,GO:0006289
BN16616	0.342239	409.499	1196.53	-1.54692	gi|16616|At1g21750_Contig2	At1g21750.1	68414.m02722 protein disulfide isomerase, putative similar to SP|P29828 Protein disulfide isomerase precursor (PDI) (EC 5.3.4.1) {Medicago sativa}; isoform contains non-consensus GA donor splice site at intron 9	GO:0012505,GO:0005514,GO:0015036,GO:0017004,GO:0005509,GO:0016853,GO:0005489,GO:0005783,GO:0003756,GO:0030288,GO:0006118
BN16616	0.335441	386.103	1151.03	-1.57587	gi|16616|At1g21750_Contig2	At1g21750.1	68414.m02722 protein disulfide isomerase, putative similar to SP|P29828 Protein disulfide isomerase precursor (PDI) (EC 5.3.4.1) {Medicago sativa}; isoform contains non-consensus GA donor splice site at intron 9	GO:0012505,GO:0005514,GO:0015036,GO:0017004,GO:0005509,GO:0016853,GO:0005489,GO:0005783,GO:0003756,GO:0030288,GO:0006118
BN16617	0.430281	514.319	1195.31	-1.21665	gi|16617|At1g21750_Contig3	At1g21750.1	68414.m02722 protein disulfide isomerase, putative similar to SP|P29828 Protein disulfide isomerase precursor (PDI) (EC 5.3.4.1) {Medicago sativa}; isoform contains non-consensus GA donor splice site at intron 9	GO:0012505,GO:0005514,GO:0015036,GO:0017004,GO:0005509,GO:0016853,GO:0005489,GO:0005783,GO:0003756,GO:0030288,GO:0006118
BN16618	0.413012	718.728	1740.21	-1.27574	gi|16618|At1g21750_Contig6	At1g21750.1	68414.m02722 protein disulfide isomerase, putative similar to SP|P29828 Protein disulfide isomerase precursor (PDI) (EC 5.3.4.1) {Medicago sativa}; isoform contains non-consensus GA donor splice site at intron 9	GO:0012505,GO:0005514,GO:0015036,GO:0017004,GO:0005509,GO:0016853,GO:0005489,GO:0005783,GO:0003756,GO:0030288,GO:0006118
BN16618	0.403125	663.326	1645.46	-1.3107	gi|16618|At1g21750_Contig6	At1g21750.1	68414.m02722 protein disulfide isomerase, putative similar to SP|P29828 Protein disulfide isomerase precursor (PDI) (EC 5.3.4.1) {Medicago sativa}; isoform contains non-consensus GA donor splice site at intron 9	GO:0012505,GO:0005514,GO:0015036,GO:0017004,GO:0005509,GO:0016853,GO:0005489,GO:0005783,GO:0003756,GO:0030288,GO:0006118
BN16636	0.42364	391.853	924.968	-1.23909	gi|16636|At5g18830_Contig2	At5g18830.2	68418.m02238 squamosa promoter-binding protein-like 7 (SPL7) identical to squamosa promoter binding protein-like 7 [Arabidopsis thaliana] GI:5931635; contains Pfam profile PF03110: SBP domain	GO:0003700,GO:0045449,GO:0003677,GO:0005634
BN16636	0.44199	276.732	626.104	-1.17791	gi|16636|At5g18830_Contig2	At5g18830.2	68418.m02238 squamosa promoter-binding protein-like 7 (SPL7) identical to squamosa promoter binding protein-like 7 [Arabidopsis thaliana] GI:5931635; contains Pfam profile PF03110: SBP domain	GO:0003700,GO:0045449,GO:0003677,GO:0005634
BN16647	0.482085	391.448	811.99	-1.05264	gi|16647|At3g10540_Contig1	At3g10540.1	68416.m01265 3-phosphoinositide-dependent protein kinase, putative similar to 3-phosphoinositide-dependent protein kinase-1 [Oryza sativa] gi|5001830|gb|AAD37166	GO:0008372,GO:0006468,GO:0016301
BN16647	0.472558	454.664	962.134	-1.08144	gi|16647|At3g10540_Contig1	At3g10540.1	68416.m01265 3-phosphoinositide-dependent protein kinase, putative similar to 3-phosphoinositide-dependent protein kinase-1 [Oryza sativa] gi|5001830|gb|AAD37166	GO:0008372,GO:0006468,GO:0016301
BN16651	0.249856	196.357	785.881	-2.00083	gi|16651|At5g45550_Contig2	At5g45550.1	68418.m05594 mob1/phocein family protein contains Pfam profile: PF03637 Mob1/phocein family	GO:0005554,GO:0000004,GO:0005739
BN16651	0.206488	155.568	753.398	-2.27587	gi|16651|At5g45550_Contig2	At5g45550.1	68418.m05594 mob1/phocein family protein contains Pfam profile: PF03637 Mob1/phocein family	GO:0005554,GO:0000004,GO:0005739
BN16661	0.399452	771.678	1931.84	-1.3239	gi|16661|At1g20960_Contig2	At1g20960.1	68414.m02624 U5 small nuclear ribonucleoprotein helicase, putative similar to SP|O75643 U5 small nuclear ribonucleoprotein 200 kDa helicase {Homo sapiens}; contains Pfam profiles PF00270: DEAD/DEAH box helicase, PF00271: Helicase conserved C-terminal doma	GO:0006259,GO:0005524,GO:0007186,GO:0016021,GO:0004386,GO:0008026,GO:0003676,GO:0005634,GO:0001584,GO:0005739
BN16661	0.417893	658.077	1574.75	-1.25879	gi|16661|At1g20960_Contig2	At1g20960.1	68414.m02624 U5 small nuclear ribonucleoprotein helicase, putative similar to SP|O75643 U5 small nuclear ribonucleoprotein 200 kDa helicase {Homo sapiens}; contains Pfam profiles PF00270: DEAD/DEAH box helicase, PF00271: Helicase conserved C-terminal doma	GO:0006259,GO:0005524,GO:0007186,GO:0016021,GO:0004386,GO:0008026,GO:0003676,GO:0005634,GO:0001584,GO:0005739
BN16679	0.189461	220.853	1165.69	-2.40003	gi|16679|At1g73180_Contig1	At1g73180.1	68414.m08469 eukaryotic translation initiation factor-related similar to eukaryotic translation initiation factor 2A (GI:21956484) [Homo sapiens]; similar to Eukaryotic translation initiation factor 3 subunit 9 (eIF-3 eta) (eIF3 p116) (eIF3 p110) (eIF3b)	GO:0005554,GO:0000004,GO:0008372
BN16679	0.1384	104.63	755.996	-2.85308	gi|16679|At1g73180_Contig1	At1g73180.1	68414.m08469 eukaryotic translation initiation factor-related similar to eukaryotic translation initiation factor 2A (GI:21956484) [Homo sapiens]; similar to Eukaryotic translation initiation factor 3 subunit 9 (eIF-3 eta) (eIF3 p116) (eIF3 p110) (eIF3b)	GO:0005554,GO:0000004,GO:0008372
BN16691	0.388231	969.417	2497.01	-1.36501	gi|16691|At2g19760_Contig3	At2g19760.1	68415.m02309 profilin 1 (PRO1) (PFN1) (PRF1) / allergen Ara t 8 identical to profilin 1 (Allergen Ara t 8) SP:Q42449 GI:1353770 from [Arabidopsis thaliana]	GO:0009826,GO:0005737,GO:0008154,GO:0003779,GO:0007010,GO:0015629
BN16691	0.380743	1133.49	2977.05	-1.39311	gi|16691|At2g19760_Contig3	At2g19760.1	68415.m02309 profilin 1 (PRO1) (PFN1) (PRF1) / allergen Ara t 8 identical to profilin 1 (Allergen Ara t 8) SP:Q42449 GI:1353770 from [Arabidopsis thaliana]	GO:0009826,GO:0005737,GO:0008154,GO:0003779,GO:0007010,GO:0015629
BN16692	0.426451	88.7931	208.214	-1.22955	gi|16692|At2g19760_Contig6	At2g19760.1	68415.m02309 profilin 1 (PRO1) (PFN1) (PRF1) / allergen Ara t 8 identical to profilin 1 (Allergen Ara t 8) SP:Q42449 GI:1353770 from [Arabidopsis thaliana]	GO:0009826,GO:0005737,GO:0008154,GO:0003779,GO:0007010,GO:0015629
BN16694	0.4055	597.2	1472.75	-1.30223	gi|16694|At1g68550_ES5703R	At1g68550.2	68414.m07832 AP2 domain-containing transcription factor, putative contains Pfam profile: PF00847 AP2 domain	GO:0009507,GO:0003700,GO:0006355,GO:0003677,GO:0005634
BN16694	0.435468	755.359	1734.59	-1.19936	gi|16694|At1g68550_ES5703R	At1g68550.2	68414.m07832 AP2 domain-containing transcription factor, putative contains Pfam profile: PF00847 AP2 domain	GO:0009507,GO:0003700,GO:0006355,GO:0003677,GO:0005634
BN16696	0.185722	2151.25	11583.2	-2.42879	gi|16696|At3g53180_Contig2	At3g53180.1	68416.m05860 glutamine synthetase, putative similar to glutamine synthetase (glutamate--ammonia ligase) [Bacillus subtilis] SWISS-PROT:P12425	GO:0005737,GO:0009399,GO:0004356,GO:0006499
BN16696	0.164161	1874	11415.6	-2.60681	gi|16696|At3g53180_Contig2	At3g53180.1	68416.m05860 glutamine synthetase, putative similar to glutamine synthetase (glutamate--ammonia ligase) [Bacillus subtilis] SWISS-PROT:P12425	GO:0005737,GO:0009399,GO:0004356,GO:0006499
BN16757	0.094896	2707.97	28536.2	-3.39751	gi|16757|At2g37040_Contig2	At2g37040.1	68415.m04544 phenylalanine ammonia-lyase 1 (PAL1) nearly identical to SP|P35510	GO:0045548,GO:0006952,GO:0009699,GO:0005737,GO:0009611
BN16757	0.110349	3352.34	30379.3	-3.17985	gi|16757|At2g37040_Contig2	At2g37040.1	68415.m04544 phenylalanine ammonia-lyase 1 (PAL1) nearly identical to SP|P35510	GO:0045548,GO:0006952,GO:0009699,GO:0005737,GO:0009611
BN16758	0.41734	187.209	448.577	-1.26071	gi|16758|At2g37040_Contig3	At2g37040.1	68415.m04544 phenylalanine ammonia-lyase 1 (PAL1) nearly identical to SP|P35510	GO:0045548,GO:0006952,GO:0009699,GO:0005737,GO:0009611
BN16758	0.442533	212.94	481.184	-1.17614	gi|16758|At2g37040_Contig3	At2g37040.1	68415.m04544 phenylalanine ammonia-lyase 1 (PAL1) nearly identical to SP|P35510	GO:0045548,GO:0006952,GO:0009699,GO:0005737,GO:0009611
BN16771	0.345104	200.957	582.308	-1.5349	gi|16771|At5g11710_Contig2	At5g11710.1	68418.m01368 epsin N-terminal homology (ENTH) domain-containing protein / clathrin assembly protein-related contains Pfam PF01417: ENTH domain. ENTH (Epsin N-terminal homology) domain; similar to Af10-protein (GI:1724114) [Avena fatua]; similar to clathri	GO:0005488,GO:0008372,GO:0000004,GO:0005524
BN16771	0.372178	332.619	893.709	-1.42593	gi|16771|At5g11710_Contig2	At5g11710.1	68418.m01368 epsin N-terminal homology (ENTH) domain-containing protein / clathrin assembly protein-related contains Pfam PF01417: ENTH domain. ENTH (Epsin N-terminal homology) domain; similar to Af10-protein (GI:1724114) [Avena fatua]; similar to clathri	GO:0005488,GO:0008372,GO:0000004,GO:0005524
BN16786	0.476596	443.781	931.147	-1.06916	gi|16786|At4g01690_Contig1	At4g01690.1	68417.m00219 protoporphyrinogen oxidase (PPOX) identical to SP|P55826	GO:0005739,GO:0004729,GO:0006779
BN16786	0.449436	437.523	973.494	-1.15381	gi|16786|At4g01690_Contig1	At4g01690.1	68417.m00219 protoporphyrinogen oxidase (PPOX) identical to SP|P55826	GO:0005739,GO:0004729,GO:0006779
BN16799	0.412519	465.961	1129.55	-1.27747	gi|16799|At1g11260_Contig2	At1g11260.1	68414.m01289 glucose transporter (STP1) nearly identical to glucose transporter GB:P23586 SP|P23586 from [Arabidopsis thaliana]	GO:0015711,GO:0006817,GO:0016020,GO:0006811,GO:0016021,GO:0006810,GO:0008643,GO:0005351,GO:0015144
BN16799	0.423626	488.292	1152.65	-1.23914	gi|16799|At1g11260_Contig2	At1g11260.1	68414.m01289 glucose transporter (STP1) nearly identical to glucose transporter GB:P23586 SP|P23586 from [Arabidopsis thaliana]	GO:0015711,GO:0006817,GO:0016020,GO:0006811,GO:0016021,GO:0006810,GO:0008643,GO:0005351,GO:0015144
BN16805	0.403934	307.135	760.359	-1.30781	gi|16805|At5g38830_Contig1	At5g38830.1	68418.m04697 tRNA synthetase class I (C) family protein similar to SP|Q06752 Cysteinyl-tRNA synthetase (EC 6.1.1.16) (Cysteine--tRNA ligase) (CysRS) {Bacillus subtilis}; contains Pfam profile PF01406: tRNA synthetases class I (C)	GO:0006431,GO:0004825,GO:0006423,GO:0004817,GO:0005524,GO:0008372
BN16805	0.365359	305.781	836.934	-1.45262	gi|16805|At5g38830_Contig1	At5g38830.1	68418.m04697 tRNA synthetase class I (C) family protein similar to SP|Q06752 Cysteinyl-tRNA synthetase (EC 6.1.1.16) (Cysteine--tRNA ligase) (CysRS) {Bacillus subtilis}; contains Pfam profile PF01406: tRNA synthetases class I (C)	GO:0006431,GO:0004825,GO:0006423,GO:0004817,GO:0005524,GO:0008372
BN16806	0.461886	6576.61	14238.6	-1.11439	gi|16806|At5g38830_Contig2	At5g38830.1	68418.m04697 tRNA synthetase class I (C) family protein similar to SP|Q06752 Cysteinyl-tRNA synthetase (EC 6.1.1.16) (Cysteine--tRNA ligase) (CysRS) {Bacillus subtilis}; contains Pfam profile PF01406: tRNA synthetases class I (C)	GO:0006431,GO:0004825,GO:0006423,GO:0004817,GO:0005524,GO:0008372
BN16807	0.369447	626.893	1696.84	-1.43656	gi|16807|At1g17860_ES3426R	At1g17860.1	68414.m02210 trypsin and protease inhibitor family protein / Kunitz family protein similar to LeMir (miraculin homolog) GI:2654440 from [Lycopersicon esculentum], tumor-related protein [Nicotiana tabacum] GI:1762933; contains Pfam profile PF00197: Trypsin	GO:0004866,GO:0000004,GO:0012505
BN16811	0.287715	2066.07	7180.97	-1.79729	gi|16811|At3g11210_Contig2	At3g11210.1	68416.m01362 GDSL-motif lipase/hydrolase family protein contains Pfam profile PF00657: Lipase/Acylhydrolase with GDSL-like motif	GO:0008372,GO:0000004,GO:0016789
BN16811	0.249884	2187.66	8754.71	-2.00067	gi|16811|At3g11210_Contig2	At3g11210.1	68416.m01362 GDSL-motif lipase/hydrolase family protein contains Pfam profile PF00657: Lipase/Acylhydrolase with GDSL-like motif	GO:0008372,GO:0000004,GO:0016789
BN16812	0.269378	187.557	696.259	-1.89229	gi|16812|At4g12910_Contig1	At4g12910.1	68417.m02019 serine carboxypeptidase S10 family protein SERINE CARBOXYPEPTIDASE I PRECURSOR - Hordeum vulgare, SWall:CBP1_HORVU	GO:0006508,GO:0004185,GO:0012505
BN16812	0.230622	189.46	821.517	-2.1164	gi|16812|At4g12910_Contig1	At4g12910.1	68417.m02019 serine carboxypeptidase S10 family protein SERINE CARBOXYPEPTIDASE I PRECURSOR - Hordeum vulgare, SWall:CBP1_HORVU	GO:0006508,GO:0004185,GO:0012505
BN16815	0.249083	657.07	2637.96	-2.0053	gi|16815|At1g79210_Contig2	At1g79210.1	68414.m09235 20S proteasome alpha subunit B, putative nearly identical to SP|O23708 Proteasome subunit alpha type 2 (EC 3.4.25.1) (20S proteasome alpha subunit B) {Arabidopsis thaliana} and to At1g16470	GO:0006511,GO:0004197,GO:0006508,GO:0004175,GO:0005839
BN16815	0.228539	647.224	2832.01	-2.12949	gi|16815|At1g79210_Contig2	At1g79210.1	68414.m09235 20S proteasome alpha subunit B, putative nearly identical to SP|O23708 Proteasome subunit alpha type 2 (EC 3.4.25.1) (20S proteasome alpha subunit B) {Arabidopsis thaliana} and to At1g16470	GO:0006511,GO:0004197,GO:0006508,GO:0004175,GO:0005839
BN16819	0.380366	2948.55	7751.87	-1.39454	gi|16819|At3g12320_Contig1	At3g12320.1	68416.m01536 expressed protein	GO:0005554,GO:0000004,GO:0008372
BN16819	0.399869	2965.25	7415.56	-1.3224	gi|16819|At3g12320_Contig1	At3g12320.1	68416.m01536 expressed protein	GO:0005554,GO:0000004,GO:0008372
BN16821	0.478141	5626.81	11768.1	-1.06449	gi|16821|At3g12320_Contig3	At3g12320.1	68416.m01536 expressed protein	GO:0005554,GO:0000004,GO:0008372
BN16826	0.307502	425.731	1384.48	-1.70133	gi|16826|At3g46830_Contig2	At3g46830.1	68416.m05083 Ras-related protein (RAB11A) / small GTP-binding protein, putative identical to SP|Q96283 Ras-related protein Rab11A {Arabidopsis thaliana}; identical to cDNA Rab11 protein GI:2598228	GO:0005525,GO:0008372,GO:0003925,GO:0006355,GO:0007186,GO:0003746,GO:0006414,GO:0003677,GO:0004871,GO:0000160,GO:0007264,GO:0005524
BN16826	0.298655	445.721	1492.43	-1.74345	gi|16826|At3g46830_Contig2	At3g46830.1	68416.m05083 Ras-related protein (RAB11A) / small GTP-binding protein, putative identical to SP|Q96283 Ras-related protein Rab11A {Arabidopsis thaliana}; identical to cDNA Rab11 protein GI:2598228	GO:0005525,GO:0008372,GO:0003925,GO:0006355,GO:0007186,GO:0003746,GO:0006414,GO:0003677,GO:0004871,GO:0000160,GO:0007264,GO:0005524
BN16831	0.321492	2244.35	6981.04	-1.63714	gi|16831|At2g22780_Contig1	At2g22780.1	68415.m02702 malate dehydrogenase, glyoxysomal, putative strong similarity to glyoxysomal malate dehydrogenase (EC 1.1.1.37) SP|P19446 {Citrullus lanatus}, SP|P46488 {Cucumis sativus}, [Medicago sativa] GI:2827078, SP|Q42972 {Oryza sativa}, SP|Q9ZP05 {Ara	GO:0016615,GO:0008152,GO:0016491,GO:0006099,GO:0008372
BN16831	0.331116	1965.8	5936.9	-1.59459	gi|16831|At2g22780_Contig1	At2g22780.1	68415.m02702 malate dehydrogenase, glyoxysomal, putative strong similarity to glyoxysomal malate dehydrogenase (EC 1.1.1.37) SP|P19446 {Citrullus lanatus}, SP|P46488 {Cucumis sativus}, [Medicago sativa] GI:2827078, SP|Q42972 {Oryza sativa}, SP|Q9ZP05 {Ara	GO:0016615,GO:0008152,GO:0016491,GO:0006099,GO:0008372
BN16832	0.365695	85.7464	234.475	-1.45129	gi|16832|At5g36790_Contig1	At5g36790.1	68418.m04408 phosphoglycolate phosphatase, putative similar to phosphoglycolate phosphatase precursor [Chlamydomonas reinhardtii] GI:15982558; contains InterPro accession IPR005834: Haloacid dehalogenase-like hydrolase	GO:0008967,GO:0000004,GO:0009507
BN16832	0.308941	92.7664	300.272	-1.6946	gi|16832|At5g36790_Contig1	At5g36790.1	68418.m04408 phosphoglycolate phosphatase, putative similar to phosphoglycolate phosphatase precursor [Chlamydomonas reinhardtii] GI:15982558; contains InterPro accession IPR005834: Haloacid dehalogenase-like hydrolase	GO:0008967,GO:0000004,GO:0009507
BN16834	0.0489749	503.232	10275.3	-4.35181	gi|16834|At4g29750_CD4434R	At4g29750.1	68417.m04237 expressed protein contains Pfam domain, PF04581: Protein of unknown function (DUF578)	GO:0005554,GO:0000004,GO:0009507
BN16834	0.0515241	566.611	10997	-4.27861	gi|16834|At4g29750_CD4434R	At4g29750.1	68417.m04237 expressed protein contains Pfam domain, PF04581: Protein of unknown function (DUF578)	GO:0005554,GO:0000004,GO:0009507
BN16865	0.451598	193.361	428.171	-1.14689	gi|16865|At1g32060_Contig5	At1g32060.1	68414.m03944 phosphoribulokinase (PRK) / phosphopentokinase nearly identical to SP|P25697 Phosphoribulokinase, chloroplast precursor (EC 2.7.1.19) (Phosphopentokinase) (PRKASE) (PRK) {Arabidopsis thaliana}	GO:0016301,GO:0009058,GO:0005524,GO:0008974,GO:0004849,GO:0005975,GO:0009507
BN16865	0.425217	153.419	360.802	-1.23373	gi|16865|At1g32060_Contig5	At1g32060.1	68414.m03944 phosphoribulokinase (PRK) / phosphopentokinase nearly identical to SP|P25697 Phosphoribulokinase, chloroplast precursor (EC 2.7.1.19) (Phosphopentokinase) (PRKASE) (PRK) {Arabidopsis thaliana}	GO:0016301,GO:0009058,GO:0005524,GO:0008974,GO:0004849,GO:0005975,GO:0009507
BN16877	0.119571	2116.9	17704.1	-3.06406	gi|16877|At1g70940_Contig3	At1g70940.1	68414.m08184 auxin transport protein, putative (PIN3) similar to auxin transport protein [Arabidopsis thaliana] gi|5817301|gb|AAD52695	GO:0016328,GO:0009926,GO:0005886,GO:0009672,GO:0005215,GO:0009606,GO:0012506
BN16877	0.234004	3092.85	13217.1	-2.0954	gi|16877|At1g70940_Contig3	At1g70940.1	68414.m08184 auxin transport protein, putative (PIN3) similar to auxin transport protein [Arabidopsis thaliana] gi|5817301|gb|AAD52695	GO:0016328,GO:0009926,GO:0005886,GO:0009672,GO:0005215,GO:0009606,GO:0012506
BN16893	0.445077	704.749	1583.43	-1.16787	gi|16893|At4g34200_Contig2	At4g34200.1	68417.m04854 D-3-phosphoglycerate dehydrogenase, putative / 3-PGDH, putative similar to phosphoglycerate dehydrogenase, Arabidopsis thaliana, SP:O04130	GO:0006564,GO:0004617,GO:0009507
BN16893	0.337954	321.667	951.807	-1.5651	gi|16893|At4g34200_Contig2	At4g34200.1	68417.m04854 D-3-phosphoglycerate dehydrogenase, putative / 3-PGDH, putative similar to phosphoglycerate dehydrogenase, Arabidopsis thaliana, SP:O04130	GO:0006564,GO:0004617,GO:0009507
BN16894	0.421669	116.411	276.072	-1.24582	gi|16894|At1g73960_DL1408R	At1g73960.1	68414.m08565 expressed protein similar to TATA binding protein associated factor (GI:2827282) [Homo sapiens]; similar to Transcription initiation factor TFIID 150 kDa subunit (TAFII-150) (TAFII150) (Swiss-Prot:Q24325) [Drosophila melanogaster]	GO:0006810,GO:0004872,GO:0006508,GO:0004179,GO:0005215,GO:0016020
BN16894	0.436848	153.32	350.969	-1.1948	gi|16894|At1g73960_DL1408R	At1g73960.1	68414.m08565 expressed protein similar to TATA binding protein associated factor (GI:2827282) [Homo sapiens]; similar to Transcription initiation factor TFIID 150 kDa subunit (TAFII-150) (TAFII150) (Swiss-Prot:Q24325) [Drosophila melanogaster]	GO:0006810,GO:0004872,GO:0006508,GO:0004179,GO:0005215,GO:0016020
BN16898	0.374087	7710.28	20610.9	-1.41855	gi|16898|At5g64840_Contig2	At5g64840.1	68418.m08157 ABC transporter family protein	GO:0009507,GO:0016020,GO:0006824,GO:0009877,GO:0015833,GO:0016021,GO:0006810,GO:0019878,GO:0019866,GO:0015706,GO:0005215,GO:0006865,GO:0004009,GO:0030288,GO:0017004,GO:0015846,GO:0009401
BN16898	0.329632	6028.81	18289.5	-1.60107	gi|16898|At5g64840_Contig2	At5g64840.1	68418.m08157 ABC transporter family protein	GO:0009507,GO:0016020,GO:0006824,GO:0009877,GO:0015833,GO:0016021,GO:0006810,GO:0019878,GO:0019866,GO:0015706,GO:0005215,GO:0006865,GO:0004009,GO:0030288,GO:0017004,GO:0015846,GO:0009401
BN16900	0.146788	263.504	1795.13	-2.76819	gi|16900|At5g64840_Contig1	At5g64840.1	68418.m08157 ABC transporter family protein	GO:0009507,GO:0016020,GO:0006824,GO:0009877,GO:0015833,GO:0016021,GO:0006810,GO:0019878,GO:0019866,GO:0015706,GO:0005215,GO:0006865,GO:0004009,GO:0030288,GO:0017004,GO:0015846,GO:0009401
BN16900	0.187314	143.603	766.644	-2.41647	gi|16900|At5g64840_Contig1	At5g64840.1	68418.m08157 ABC transporter family protein	GO:0009507,GO:0016020,GO:0006824,GO:0009877,GO:0015833,GO:0016021,GO:0006810,GO:0019878,GO:0019866,GO:0015706,GO:0005215,GO:0006865,GO:0004009,GO:0030288,GO:0017004,GO:0015846,GO:0009401
BN16906	0.473095	3692.61	7805.22	-1.0798	gi|16906|At2g15860_Contig2	At2g15860.1	68415.m01818 expressed protein and genefinder	GO:0005554,GO:0000004,GO:0008372
BN16906	0.492891	4385.97	8898.46	-1.02066	gi|16906|At2g15860_Contig2	At2g15860.1	68415.m01818 expressed protein and genefinder	GO:0005554,GO:0000004,GO:0008372
BN16931	0.330076	5340.63	16180	-1.59913	gi|16931|At3g61480_BL5697R	At3g61480.1	68416.m06885 expressed protein	GO:0005554,GO:0000004,GO:0005739
BN16933	0.320904	924.135	2879.79	-1.63979	gi|16933|At1g75940_Contig1	At1g75940.1	68414.m08820 glycosyl hydrolase family 1 protein / anther-specific protein ATA27 contains Pfam PF00232 : Glycosyl hydrolase family 1 domain; TIGRFAM TIGR01233: 6-phospho-beta-galactosidase; identical to anther-specific protein ATA27 (GI:2746341) [Arabidop	GO:0005788,GO:0004553,GO:0005975
BN16933	0.306811	853.995	2783.46	-1.70458	gi|16933|At1g75940_Contig1	At1g75940.1	68414.m08820 glycosyl hydrolase family 1 protein / anther-specific protein ATA27 contains Pfam PF00232 : Glycosyl hydrolase family 1 domain; TIGRFAM TIGR01233: 6-phospho-beta-galactosidase; identical to anther-specific protein ATA27 (GI:2746341) [Arabidop	GO:0005788,GO:0004553,GO:0005975
BN16950	0.185198	162.548	877.697	-2.43286	gi|16950|At2g30410_BL5707F	At2g30410.1	68415.m03704 tubulin folding cofactor A (KIESEL) identical to cDNA tubulin folding cofactor A, GI:20514256, SP|O04350 Tubulin-specific chaperone A (Tubulin-folding cofactor A) (CFA) (TCP1-chaperonin cofactor A homolog) {Arabidopsis thaliana}	GO:0007021,GO:0000910,GO:0017072
BN16950	0.202447	214.426	1059.17	-2.30438	gi|16950|At2g30410_BL5707F	At2g30410.1	68415.m03704 tubulin folding cofactor A (KIESEL) identical to cDNA tubulin folding cofactor A, GI:20514256, SP|O04350 Tubulin-specific chaperone A (Tubulin-folding cofactor A) (CFA) (TCP1-chaperonin cofactor A homolog) {Arabidopsis thaliana}	GO:0007021,GO:0000910,GO:0017072
BN16958	0.13175	150.34	1141.1	-2.92412	gi|16958|At2g46640_BL5746F	At2g46640.1	68415.m05818 hypothetical protein and genefinder; expression supported by MPSS	GO:0005554,GO:0000004,GO:0008372
BN16958	0.120986	236.563	1955.3	-3.04709	gi|16958|At2g46640_BL5746F	At2g46640.1	68415.m05818 hypothetical protein and genefinder; expression supported by MPSS	GO:0005554,GO:0000004,GO:0008372
BN16971	0.204077	1031.95	5056.68	-2.29282	gi|16971|At1g06250_Contig1	At1g06250.1	68414.m00661 lipase class 3 family protein similar to lipase GB:AAD01804 GI:4103627 from [Dianthus caryophyllus]; contains Pfam profile PF01764: Lipase	GO:0004806,GO:0008372,GO:0003824,GO:0006629
BN16971	0.203752	1199.24	5885.77	-2.29511	gi|16971|At1g06250_Contig1	At1g06250.1	68414.m00661 lipase class 3 family protein similar to lipase GB:AAD01804 GI:4103627 from [Dianthus caryophyllus]; contains Pfam profile PF01764: Lipase	GO:0004806,GO:0008372,GO:0003824,GO:0006629
BN16976	0.476332	2399.26	5036.95	-1.06996	gi|16976|At5g05760_ESS1540R	At5g05760.1	68418.m00634 syntaxin 31 (SYP31) / SED5 identical to SP|Q9FFK1 Syntaxin 31 (AtSYP31) (AtSED5) {Arabidopsis thaliana}	GO:0009504,GO:0005792,GO:0006944,GO:0005486,GO:0006886
BN17000	0.247789	121.319	489.607	-2.01282	gi|17000|At5g50260_Contig1	At5g50260.1	68418.m06224 cysteine proteinase, putative similar to cysteine endopeptidase precursor CysEP GI:2944446 from [Ricinus communis]	GO:0006508,GO:0012505,GO:0004197,GO:0008234
BN17000	0.250472	137.144	547.542	-1.99728	gi|17000|At5g50260_Contig1	At5g50260.1	68418.m06224 cysteine proteinase, putative similar to cysteine endopeptidase precursor CysEP GI:2944446 from [Ricinus communis]	GO:0006508,GO:0012505,GO:0004197,GO:0008234
BN17013	0.434012	260.256	599.651	-1.20419	gi|17013|At3g53620_Contig1	At3g53620.1	68416.m05923 inorganic pyrophosphatase, putative [soluble] / pyrophosphate phospho-hydrolase, putative / PPase, putative similar to magnesium dependent soluble inorganic pyrophosphatase [Solanum tuberosum] GI:2706450; contains Pfam profile PF00719: inorga	GO:0016020,GO:0008152,GO:0016462
BN17014	0.43389	9198.85	21200.9	-1.2046	gi|17014|At5g22510_Contig2	At5g22510.1	68418.m02627 beta-fructofuranosidase, putative / invertase, putative / saccharase, putative / beta-fructosidase, putative similar to neutral invertase [Daucus carota] GI:4200165; contains Pfam profile PF04853: Plant neutral invertase	GO:0004564,GO:0000004,GO:0009507
BN17018	0.253117	95.7842	378.419	-1.98212	gi|17018|At2g31750_Contig3	At2g31750.1	68415.m03877 UDP-glucoronosyl/UDP-glucosyl transferase family protein contains Pfam profile: PF00201 UDP-glucoronosyl and UDP-glucosyl transferase	GO:0016758,GO:0008194,GO:0016757,GO:0008152,GO:0009507
BN17040	0.276624	7290.76	26356.2	-1.854	gi|17040|At2g27180_FL813F	At2g27180.1	68415.m03267 expressed protein	GO:0005554,GO:0000004,GO:0008372
BN17040	0.293372	6931.23	23626.1	-1.7692	gi|17040|At2g27180_FL813F	At2g27180.1	68415.m03267 expressed protein	GO:0005554,GO:0000004,GO:0008372
BN17044	0.492266	6346.34	12892.1	-1.02249	gi|17044|At2g14750_Contig2	At2g14750.1	68415.m01666 adenylylsulfate kinase 1 (AKN1) identical to adenylylsulfate kinase 1, chloroplast precursor (APS kinase, Adenosine-5'phosphosulfate kinase, ATP adenosine-5'- phosphosulfate 3'-phosphotransferase) [Arabidopsis thaliana] SWISS-PROT:Q43295	GO:0016772,GO:0005524,GO:0016301,GO:0000103,GO:0009507
BN17045	0.440273	2211.39	5022.77	-1.18353	gi|17045|At5g20600_Contig1	At5g20600.1	68418.m02446 expressed protein	GO:0005554,GO:0000004,GO:0008372
BN17045	0.472613	2274.79	4813.22	-1.08127	gi|17045|At5g20600_Contig1	At5g20600.1	68418.m02446 expressed protein	GO:0005554,GO:0000004,GO:0008372
BN17053	0.335248	207.356	618.516	-1.5767	gi|17053|At3g05020_Contig3	At3g05020.1	68416.m00545 acyl carrier protein 1, chloroplast (ACP-1) identical to SP|P11829 Acyl carrier protein 1, chloroplast precursor (ACP) {Arabidopsis thaliana}	GO:0006633,GO:0000036,GO:0009507
BN17053	0.275811	149.559	542.251	-1.85825	gi|17053|At3g05020_Contig3	At3g05020.1	68416.m00545 acyl carrier protein 1, chloroplast (ACP-1) identical to SP|P11829 Acyl carrier protein 1, chloroplast precursor (ACP) {Arabidopsis thaliana}	GO:0006633,GO:0000036,GO:0009507
BN17054	0.499528	790.289	1582.07	-1.00136	gi|17054|At3g05020_Contig2	At3g05020.1	68416.m00545 acyl carrier protein 1, chloroplast (ACP-1) identical to SP|P11829 Acyl carrier protein 1, chloroplast precursor (ACP) {Arabidopsis thaliana}	GO:0006633,GO:0000036,GO:0009507
BN17055	0.431649	384.857	891.597	-1.21207	gi|17055|At3g20370_Contig2	At3g20370.1	68416.m02581 meprin and TRAF homology domain-containing protein / MATH domain-containing protein similar to ubiquitin-specific protease 12 [Arabidopsis thaliana] GI:11993471; contains Pfam profile PF00917: MATH domain	GO:0005554,GO:0000004,GO:0012505
BN17055	0.369054	1288.54	3491.47	-1.4381	gi|17055|At3g20370_Contig2	At3g20370.1	68416.m02581 meprin and TRAF homology domain-containing protein / MATH domain-containing protein similar to ubiquitin-specific protease 12 [Arabidopsis thaliana] GI:11993471; contains Pfam profile PF00917: MATH domain	GO:0005554,GO:0000004,GO:0012505
BN17059	0.0438006	150.52	3436.48	-4.5129	gi|17059|At1g03020_Contig1	At1g03020.1	68414.m00274 glutaredoxin family protein contains INTERPRO Domain IPR002109, Glutaredoxin (thioltransferase)	GO:0030508,GO:0006118,GO:0008794,GO:0005489,GO:0008372
BN17059	0.0484385	229.083	4729.36	-4.3677	gi|17059|At1g03020_Contig1	At1g03020.1	68414.m00274 glutaredoxin family protein contains INTERPRO Domain IPR002109, Glutaredoxin (thioltransferase)	GO:0030508,GO:0006118,GO:0008794,GO:0005489,GO:0008372
BN17062	0.450384	437.874	972.223	-1.15077	gi|17062|At3g16180_Contig1	At3g16180.1	68416.m02043 proton-dependent oligopeptide transport (POT) family protein contains Pfam profile: PF00854 POT family	GO:0006857,GO:0016021,GO:0005215,GO:0016020
BN17064	0.153109	96.1178	627.774	-2.70737	gi|17064|At3g58600_Contig2	At3g58600.1	68416.m06531 expressed protein hypothetical protein F21M11.17 - Arabidopsis thaliana, EMBL:AC003027	GO:0005554,GO:0000004,GO:0008372
BN17064	0.186951	111.247	595.06	-2.41927	gi|17064|At3g58600_Contig2	At3g58600.1	68416.m06531 expressed protein hypothetical protein F21M11.17 - Arabidopsis thaliana, EMBL:AC003027	GO:0005554,GO:0000004,GO:0008372
BN17067	0.455373	160.48	352.414	-1.13488	gi|17067|At5g11930_Contig2	At5g11930.1	68418.m01395 glutaredoxin family protein contains INTERPRO Domain IPR002109, Glutaredoxin (thioltransferase)	GO:0006118,GO:0030508,GO:0005489,GO:0009507
BN17077	0.341384	7635.09	22365.1	-1.55053	gi|17077|At2g20340_Contig2	At2g20340.1	68415.m02375 tyrosine decarboxylase, putative similar to tyrosine/dopa decarboxylase [Papaver somniferum] GI:3282527, SP|Q06087 Tyrosine decarboxylase 3 (EC 4.1.1.25) {Petroselinum crispum}; contains Pfam profile PF00282: Pyridoxal-dependent decarboxylase	GO:0006520,GO:0016831,GO:0004837,GO:0008372
BN17077	0.354946	7238.7	20393.8	-1.49433	gi|17077|At2g20340_Contig2	At2g20340.1	68415.m02375 tyrosine decarboxylase, putative similar to tyrosine/dopa decarboxylase [Papaver somniferum] GI:3282527, SP|Q06087 Tyrosine decarboxylase 3 (EC 4.1.1.25) {Petroselinum crispum}; contains Pfam profile PF00282: Pyridoxal-dependent decarboxylase	GO:0006520,GO:0016831,GO:0004837,GO:0008372
BN17078	0.460745	4618.74	10024.5	-1.11796	gi|17078|At2g42005_Contig1	At2g42005.1	68415.m05196 amino acid transporter family protein low similarity to proton/amino acid transporter 1 [Mus musculus] GI:21908024; contains Pfam profile PF01490: Transmembrane amino acid transporter protein	GO:0006865,GO:0016021,GO:0005279,GO:0016020
BN17078	0.484817	7838.37	16167.7	-1.04449	gi|17078|At2g42005_Contig1	At2g42005.1	68415.m05196 amino acid transporter family protein low similarity to proton/amino acid transporter 1 [Mus musculus] GI:21908024; contains Pfam profile PF01490: Transmembrane amino acid transporter protein	GO:0006865,GO:0016021,GO:0005279,GO:0016020
BN17081	0.308999	3205.93	10375.2	-1.69432	gi|17081|At5g55100_Contig1	At5g55100.1	68418.m06868 SWAP (Suppressor-of-White-APricot)/surp domain-containing protein contains Pfam domain PF01805: Surp module	GO:0006396,GO:0003723,GO:0008372
BN17081	0.328318	2941.84	8960.34	-1.60683	gi|17081|At5g55100_Contig1	At5g55100.1	68418.m06868 SWAP (Suppressor-of-White-APricot)/surp domain-containing protein contains Pfam domain PF01805: Surp module	GO:0006396,GO:0003723,GO:0008372
BN17095	0.449686	352.447	783.762	-1.15301	gi|17095|At1g40129_Contig2	At1g40129.1	68414.m04766 hypothetical protein	GO:0005554,GO:0000004,GO:0008372
BN17095	0.492142	347.445	705.985	-1.02285	gi|17095|At1g40129_Contig2	At1g40129.1	68414.m04766 hypothetical protein	GO:0005554,GO:0000004,GO:0008372
BN17096	0.361138	1680.88	4654.4	-1.46938	gi|17096|At1g40129_Contig3	At1g40129.1	68414.m04766 hypothetical protein	GO:0005554,GO:0000004,GO:0008372
BN17096	0.418723	3966.78	9473.52	-1.25593	gi|17096|At1g40129_Contig3	At1g40129.1	68414.m04766 hypothetical protein	GO:0005554,GO:0000004,GO:0008372
BN17100	0.44394	2065.82	4653.38	-1.17156	gi|17100|At4g12520_Contig3	At4g12520.1	68417.m01977 protease inhibitor/seed storage/lipid transfer protein (LTP) family protein similar to 14 kDa polypeptide [Catharanthus roseus] GI:407410; contains Pfam protease inhibitor/seed storage/LTP family domain PF00234	GO:0008289,GO:0006869,GO:0012505
BN17100	0.488581	2314.62	4737.43	-1.03333	gi|17100|At4g12520_Contig3	At4g12520.1	68417.m01977 protease inhibitor/seed storage/lipid transfer protein (LTP) family protein similar to 14 kDa polypeptide [Catharanthus roseus] GI:407410; contains Pfam protease inhibitor/seed storage/LTP family domain PF00234	GO:0008289,GO:0006869,GO:0012505
BN17123	0.432614	3296.72	7620.47	-1.20885	gi|17123|At1g35190_Contig4	At1g35190.1	68414.m04365 oxidoreductase, 2OG-Fe(II) oxygenase family protein low similarity to hyoscyamine 6-dioxygenase hydroxylase from Hyoscyamus niger [GB:P24397][SP|P24397], Atropa belladona [gi:4996123]; contains Pfam domain PF03171, 2OG-Fe(II) oxygenase superf	GO:0016706,GO:0008372,GO:0016216,GO:0005506,GO:0009821
BN17123	0.430234	2721.13	6324.77	-1.21681	gi|17123|At1g35190_Contig4	At1g35190.1	68414.m04365 oxidoreductase, 2OG-Fe(II) oxygenase family protein low similarity to hyoscyamine 6-dioxygenase hydroxylase from Hyoscyamus niger [GB:P24397][SP|P24397], Atropa belladona [gi:4996123]; contains Pfam domain PF03171, 2OG-Fe(II) oxygenase superf	GO:0016706,GO:0008372,GO:0016216,GO:0005506,GO:0009821
BN17124	0.296732	623.561	2101.43	-1.75277	gi|17124|At1g35190_Contig3	At1g35190.1	68414.m04365 oxidoreductase, 2OG-Fe(II) oxygenase family protein low similarity to hyoscyamine 6-dioxygenase hydroxylase from Hyoscyamus niger [GB:P24397][SP|P24397], Atropa belladona [gi:4996123]; contains Pfam domain PF03171, 2OG-Fe(II) oxygenase superf	GO:0016706,GO:0008372,GO:0016216,GO:0005506,GO:0009821
BN17124	0.281988	679.078	2408.18	-1.82629	gi|17124|At1g35190_Contig3	At1g35190.1	68414.m04365 oxidoreductase, 2OG-Fe(II) oxygenase family protein low similarity to hyoscyamine 6-dioxygenase hydroxylase from Hyoscyamus niger [GB:P24397][SP|P24397], Atropa belladona [gi:4996123]; contains Pfam domain PF03171, 2OG-Fe(II) oxygenase superf	GO:0016706,GO:0008372,GO:0016216,GO:0005506,GO:0009821
BN17125	0.350878	106.96	304.835	-1.51096	gi|17125|At4g14950_Contig1	At4g14950.3	68417.m02297 expressed protein	GO:0005554,GO:0000004,GO:0008372
BN17125	0.425854	103.942	244.079	-1.23157	gi|17125|At4g14950_Contig1	At4g14950.3	68417.m02297 expressed protein	GO:0005554,GO:0000004,GO:0008372
BN17126	0.291242	1045.63	3590.25	-1.77971	gi|17126|At1g73760_Contig1	At1g73760.1	68414.m08540 zinc finger (C3HC4-type RING finger) family protein similar to Pfam domain, PF00097: Zinc finger, C3HC4 type (RING finger)	GO:0009507,GO:0005515,GO:0008270,GO:0003677,GO:0006355
BN17126	0.300449	1014.11	3375.32	-1.73481	gi|17126|At1g73760_Contig1	At1g73760.1	68414.m08540 zinc finger (C3HC4-type RING finger) family protein similar to Pfam domain, PF00097: Zinc finger, C3HC4 type (RING finger)	GO:0009507,GO:0005515,GO:0008270,GO:0003677,GO:0006355
BN17127	0.479839	1926.91	4015.74	-1.05938	gi|17127|At1g73760_Contig2	At1g73760.1	68414.m08540 zinc finger (C3HC4-type RING finger) family protein similar to Pfam domain, PF00097: Zinc finger, C3HC4 type (RING finger)	GO:0009507,GO:0005515,GO:0008270,GO:0003677,GO:0006355
BN17129	0.435151	776.688	1784.87	-1.20041	gi|17129|At3g56700_Contig2	At3g56700.1	68416.m06307 male sterility protein, putative similar to SP|Q08891 Male sterility protein 2 {Arabidopsis thaliana}; contains Pfam profile PF03015: Male sterility protein	GO:0009556,GO:0009507,GO:0016628
BN17129	0.442674	962.497	2174.28	-1.17568	gi|17129|At3g56700_Contig2	At3g56700.1	68416.m06307 male sterility protein, putative similar to SP|Q08891 Male sterility protein 2 {Arabidopsis thaliana}; contains Pfam profile PF03015: Male sterility protein	GO:0009556,GO:0009507,GO:0016628
BN17136	0.448276	95.0932	212.131	-1.15754	gi|17136|At1g25510_Contig1	At1g25510.1	68414.m03168 aspartyl protease family protein contains Pfam domain, PF00026: eukaryotic aspartyl protease	GO:0004194,GO:0012505,GO:0004190,GO:0006508
BN17136	0.279022	126.969	455.05	-1.84155	gi|17136|At1g25510_Contig1	At1g25510.1	68414.m03168 aspartyl protease family protein contains Pfam domain, PF00026: eukaryotic aspartyl protease	GO:0004194,GO:0012505,GO:0004190,GO:0006508
BN17143	0.429026	213.805	498.35	-1.22086	gi|17143|At3g06170_Contig1	At3g06170.1	68416.m00709 TMS membrane family protein / tumour differentially expressed (TDE) family protein contains Pfam domain, PF03348: TMS membrane protein/tumour differentially expressed protein (TDE)	GO:0005554,GO:0000004,GO:0016020
BN17143	0.424752	243.529	573.344	-1.23531	gi|17143|At3g06170_Contig1	At3g06170.1	68416.m00709 TMS membrane family protein / tumour differentially expressed (TDE) family protein contains Pfam domain, PF03348: TMS membrane protein/tumour differentially expressed protein (TDE)	GO:0005554,GO:0000004,GO:0016020
BN17144	0.457185	574.823	1257.31	-1.12915	gi|17144|At5g54585_ML3482F	At5g54585.1	68418.m06795 expressed protein	GO:0005554,GO:0000004,GO:0008372
BN17150	0.329376	382.88	1162.44	-1.60219	gi|17150|At4g36920_Contig2	At4g36920.1	68417.m05233 floral homeotic protein APETALA2 (AP2) Identical to (SP:P47927) Floral homeotic protein APETALA2. [Mouse-ear cress] {Arabidopsis thaliana}	GO:0019953,GO:0005634,GO:0009908,GO:0003700,GO:0006355,GO:0030154
BN17150	0.349589	456.752	1306.54	-1.51627	gi|17150|At4g36920_Contig2	At4g36920.1	68417.m05233 floral homeotic protein APETALA2 (AP2) Identical to (SP:P47927) Floral homeotic protein APETALA2. [Mouse-ear cress] {Arabidopsis thaliana}	GO:0019953,GO:0005634,GO:0009908,GO:0003700,GO:0006355,GO:0030154
BN17152	0.221468	195.872	884.424	-2.17483	gi|17152|At3g07090_FL540F	At3g07090.1	68416.m00843 expressed protein	GO:0005554,GO:0000004,GO:0008372
BN17152	0.235287	163.457	694.713	-2.08751	gi|17152|At3g07090_FL540F	At3g07090.1	68416.m00843 expressed protein	GO:0005554,GO:0000004,GO:0008372
BN17153	0.317466	134.257	422.902	-1.65533	gi|17153|At2g25280_Contig1	At2g25280.1	68415.m03024 expressed protein	GO:0005554,GO:0000004,GO:0008372
BN17156	0.356714	533.145	1494.6	-1.48716	gi|17156|At3g54110_Contig1	At3g54110.1	68416.m05982 plant uncoupling mitochondrial protein (PUMP) identical to plant uncoupling mitochondrial protein [Arabidopsis thaliana] GI:3115108	GO:0015302,GO:0006810,GO:0016020,GO:0005743,GO:0005739,GO:0006839,GO:0005488,GO:0012505
BN17171	0.291011	641.01	2202.7	-1.78085	gi|17171|At5g52310_Contig1	At5g52310.1	68418.m06492 low-temperature-responsive protein 78 (LTI78) / desiccation-responsive protein 29A (RD29A)	GO:0009737,GO:0008372,GO:0009409,GO:0005554,GO:0009269,GO:0042538
BN17171	0.291055	523.82	1799.73	-1.78064	gi|17171|At5g52310_Contig1	At5g52310.1	68418.m06492 low-temperature-responsive protein 78 (LTI78) / desiccation-responsive protein 29A (RD29A)	GO:0009737,GO:0008372,GO:0009409,GO:0005554,GO:0009269,GO:0042538
BN17183	0.272362	175.938	645.971	-1.8764	gi|17183|At1g19480_Contig2	At1g19480.1	68414.m02426 HhH-GPD base excision DNA repair family protein contains Pfam PF00730: HhH-GPD superfamily base excision DNA repair; similar to DNA-3-methyladenine glycosylase 1 (3-methyladenine DNA glycosidase 1) (3MEA DNA glycosylase 1) (SP:Q92383) {Schizo	GO:0006284,GO:0005554,GO:0009507
BN17183	0.299016	155.504	520.053	-1.74171	gi|17183|At1g19480_Contig2	At1g19480.1	68414.m02426 HhH-GPD base excision DNA repair family protein contains Pfam PF00730: HhH-GPD superfamily base excision DNA repair; similar to DNA-3-methyladenine glycosylase 1 (3-methyladenine DNA glycosidase 1) (3MEA DNA glycosylase 1) (SP:Q92383) {Schizo	GO:0006284,GO:0005554,GO:0009507
BN17191	0.342512	2104.15	6143.29	-1.54577	gi|17191|At1g60870_Contig1	At1g60870.1	68414.m06852 expressed protein	GO:0005554,GO:0000004,GO:0008372
BN17200	0.404434	424.259	1049.02	-1.30603	gi|17200|At4g24280_Contig3	At4g24280.1	68417.m03486 heat shock protein 70, putative / HSP70, putative strong similarity to heat shock protein 70 [Arabidopsis thaliana] GI:6746592; similar to heat shock 70 protein - Spinacia oleracea,PID:g2654208	GO:0006457,GO:0003773,GO:0009532
BN17200	0.449912	251.469	558.929	-1.15228	gi|17200|At4g24280_Contig3	At4g24280.1	68417.m03486 heat shock protein 70, putative / HSP70, putative strong similarity to heat shock protein 70 [Arabidopsis thaliana] GI:6746592; similar to heat shock 70 protein - Spinacia oleracea,PID:g2654208	GO:0006457,GO:0003773,GO:0009532
BN17204	0.141275	435.04	3079.39	-2.82342	gi|17204|At4g22330_Contig1	At4g22330.1	68417.m03228 alkaline phytoceramidase family / aPHC family contains Pfam profile: PF05875: alkaline phytoceramidase (aPHC)	GO:0005554,GO:0000004,GO:0008372
BN17204	0.142394	410.005	2879.36	-2.81203	gi|17204|At4g22330_Contig1	At4g22330.1	68417.m03228 alkaline phytoceramidase family / aPHC family contains Pfam profile: PF05875: alkaline phytoceramidase (aPHC)	GO:0005554,GO:0000004,GO:0008372
BN17232	0.319529	154.54	483.65	-1.64598	gi|17232|At3g22425_Contig1	At3g22425.2	68416.m02833 imidazoleglycerol-phosphate dehydratase 1 (IGPD1) identical to SP|P34047 Imidazoleglycerol-phosphate dehydratase 1 (EC 4.2.1.19) (IGPD 1) {Arabidopsis thaliana}; supporting cDNA gi|437212|gb|U02689.1|ATU02689	GO:0004424,GO:0000105,GO:0009507
BN17242	0.41363	235.859	570.217	-1.27359	gi|17242|At4g35160_Contig3	At4g35160.1	68417.m04998 O-methyltransferase family 2 protein similar to caffeic acid O-methyltransferase, Pinus taeda, gb:U39301	GO:0008171,GO:0005829,GO:0009809
BN17242	0.454899	196.287	431.496	-1.13638	gi|17242|At4g35160_Contig3	At4g35160.1	68417.m04998 O-methyltransferase family 2 protein similar to caffeic acid O-methyltransferase, Pinus taeda, gb:U39301	GO:0008171,GO:0005829,GO:0009809
BN17243	0.439676	567.477	1290.67	-1.18549	gi|17243|At4g35160_Contig1	At4g35160.1	68417.m04998 O-methyltransferase family 2 protein similar to caffeic acid O-methyltransferase, Pinus taeda, gb:U39301	GO:0008171,GO:0005829,GO:0009809
BN17243	0.466427	369.444	792.073	-1.10028	gi|17243|At4g35160_Contig1	At4g35160.1	68417.m04998 O-methyltransferase family 2 protein similar to caffeic acid O-methyltransferase, Pinus taeda, gb:U39301	GO:0008171,GO:0005829,GO:0009809
BN17246	0.462442	2248.79	4862.86	-1.11266	gi|17246|At2g46080_Contig4	At2g46080.1	68415.m05732 expressed protein	GO:0005554,GO:0000004,GO:0009507
BN17252	0.289668	1355.19	4678.42	-1.78753	gi|17252|At3g28007_Contig1	At3g28007.1	68416.m03496 nodulin MtN3 family protein contains Pfam PF03083 MtN3/saliva family; similar to LIM7 GI:431154 (induced in meiotic prophase in lily microsporocytes) from [Lilium longiflorum]	GO:0005554,GO:0016020,GO:0000004,GO:0012505
BN17252	0.31465	1232.13	3915.87	-1.66818	gi|17252|At3g28007_Contig1	At3g28007.1	68416.m03496 nodulin MtN3 family protein contains Pfam PF03083 MtN3/saliva family; similar to LIM7 GI:431154 (induced in meiotic prophase in lily microsporocytes) from [Lilium longiflorum]	GO:0005554,GO:0016020,GO:0000004,GO:0012505
BN17261	0.382692	5887.11	15383.4	-1.38574	gi|17261|At1g10560_Contig2	At1g10560.1	68414.m01189 armadillo/beta-catenin repeat family protein / U-box domain-containing protein contains Pfam domain, PF00514: Armadillo/beta-catenin-like repeats and Pfam, PF04564: U-box domain	GO:0005554,GO:0000004,GO:0008372
BN17261	0.358959	5138.85	14316	-1.47811	gi|17261|At1g10560_Contig2	At1g10560.1	68414.m01189 armadillo/beta-catenin repeat family protein / U-box domain-containing protein contains Pfam domain, PF00514: Armadillo/beta-catenin-like repeats and Pfam, PF04564: U-box domain	GO:0005554,GO:0000004,GO:0008372
BN17264	0.375389	112.467	299.601	-1.41354	gi|17264|At3g55610_Contig3	At3g55610.1	68416.m06177 delta 1-pyrroline-5-carboxylate synthetase B / P5CS B (P5CS2) identical to SP|P54888	GO:0042538,GO:0006561,GO:0017084,GO:0005737,GO:0009737
BN17264	0.325816	99.1305	304.253	-1.61787	gi|17264|At3g55610_Contig3	At3g55610.1	68416.m06177 delta 1-pyrroline-5-carboxylate synthetase B / P5CS B (P5CS2) identical to SP|P54888	GO:0042538,GO:0006561,GO:0017084,GO:0005737,GO:0009737
BN17273	0.496888	559.401	1125.81	-1.00901	gi|17273|At5g03540_Contig3	At5g03540.1	68418.m00310 exocyst subunit EXO70 family protein contains Pfam domain PF03081: Exo70 exocyst complex subunit	GO:0006904,GO:0005515,GO:0006887,GO:0000145,GO:0005524
BN17273	0.497124	454.146	913.547	-1.00832	gi|17273|At5g03540_Contig3	At5g03540.1	68418.m00310 exocyst subunit EXO70 family protein contains Pfam domain PF03081: Exo70 exocyst complex subunit	GO:0006904,GO:0005515,GO:0006887,GO:0000145,GO:0005524
BN17275	0.359323	1055.16	2936.52	-1.47665	gi|17275|At1g76880_Contig3	At1g76880.1	68414.m08946 trihelix DNA-binding protein, putative similar to DNA-binding protein DF1 [Pisum sativum] GI:13646986	GO:0007186,GO:0003700,GO:0016021
BN17275	0.369584	995.96	2694.81	-1.43602	gi|17275|At1g76880_Contig3	At1g76880.1	68414.m08946 trihelix DNA-binding protein, putative similar to DNA-binding protein DF1 [Pisum sativum] GI:13646986	GO:0007186,GO:0003700,GO:0016021
BN17297	0.417337	286.484	686.457	-1.26071	gi|17297|At5g10140_Contig1	At5g10140.1	68418.m01174 MADS-box protein flowering locus F (FLF) identical to FLOWERING LOCUS C protein (MADS box protein FLOWERING LOCUS F) (Swiss-Prot:Q9S7Q7) [Arabidopsis thaliana]	GO:0005634,GO:0016566,GO:0003700,GO:0009910
BN17297	0.469645	277.791	591.492	-1.09036	gi|17297|At5g10140_Contig1	At5g10140.1	68418.m01174 MADS-box protein flowering locus F (FLF) identical to FLOWERING LOCUS C protein (MADS box protein FLOWERING LOCUS F) (Swiss-Prot:Q9S7Q7) [Arabidopsis thaliana]	GO:0005634,GO:0016566,GO:0003700,GO:0009910
BN17300	0.356086	486.446	1366.09	-1.4897	gi|17300|At1g01240_FL4152F	At1g01240.3	68414.m00041 expressed protein	GO:0005739,GO:0005554,GO:0006499
BN17311	0.484911	790.778	1630.77	-1.04421	gi|17311|At1g04590_Contig1	At1g04590.1	68414.m00452 expressed protein isoform contains GG acceptor splice site at intron 7	GO:0005554,GO:0000004,GO:0005739
BN17319	0.398828	118.873	298.056	-1.32616	gi|17319|At2g31500_Contig1	At2g31500.1	68415.m03848 calcium-dependent protein kinase, putative / CDPK, putative similar to calcium-dependent protein kinase [Arabidopsis thaliana] gi|836942|gb|AAA67655; contains protein kinase domain, Pfam:PF00069; contains EF hand domain (calcium-binding EF-ha	GO:0009507,GO:0006468,GO:0009288,GO:0004685,GO:0006499,GO:0016301
BN17328	0.200977	189.345	942.122	-2.3149	gi|17328|At1g10360_FL4171F	At1g10360.1	68414.m01167 glutathione S-transferase, putative similar to glutathione S-transferase (sp|Q03666|GTX4_TOBAC); similar to EST gb|H36275 gb:AB039930.	GO:0004364,GO:0009407,GO:0003824,GO:0005737
BN17328	0.183742	181.314	986.785	-2.44425	gi|17328|At1g10360_FL4171F	At1g10360.1	68414.m01167 glutathione S-transferase, putative similar to glutathione S-transferase (sp|Q03666|GTX4_TOBAC); similar to EST gb|H36275 gb:AB039930.	GO:0004364,GO:0009407,GO:0003824,GO:0005737
BN17329	0.123752	110.715	894.651	-3.01447	gi|17329|At1g65440_FL4200F	At1g65440.1	68414.m07424 glycine-rich protein	GO:0006333,GO:0008372,GO:0005554,GO:0006352
BN17329	0.120091	108.993	907.584	-3.0578	gi|17329|At1g65440_FL4200F	At1g65440.1	68414.m07424 glycine-rich protein	GO:0006333,GO:0008372,GO:0005554,GO:0006352
BN17330	0.296282	482.419	1628.24	-1.75495	gi|17330|At4g29210_Contig1	At4g29210.1	68417.m04179 gamma-glutamyltranspeptidase family protein similar to SP|P07314 Gamma-glutamyltranspeptidase precursor (EC 2.3.2.2) (Gamma- glutamyltransferase) (GGT) {Rattus norvegicus}; contains Pfam profilePF01019: Gamma-glutamyltranspeptidase	GO:0004871,GO:0016020,GO:0003840,GO:0007165
BN17330	0.256055	407.498	1591.45	-1.96548	gi|17330|At4g29210_Contig1	At4g29210.1	68417.m04179 gamma-glutamyltranspeptidase family protein similar to SP|P07314 Gamma-glutamyltranspeptidase precursor (EC 2.3.2.2) (Gamma- glutamyltransferase) (GGT) {Rattus norvegicus}; contains Pfam profilePF01019: Gamma-glutamyltranspeptidase	GO:0004871,GO:0016020,GO:0003840,GO:0007165
BN17332	0.185395	2435.48	13136.7	-2.43132	gi|17332|At1g18070_RL2971F	At1g18070.1	68414.m02236 EF-1-alpha-related GTP-binding protein, putative similar to EF-1-alpha-related GTP-binding protein gi|1009232|gb|AAA79032	GO:0008135,GO:0005737,GO:0006415,GO:0001514,GO:0006414
BN17332	0.205425	2516.48	12250.1	-2.28331	gi|17332|At1g18070_RL2971F	At1g18070.1	68414.m02236 EF-1-alpha-related GTP-binding protein, putative similar to EF-1-alpha-related GTP-binding protein gi|1009232|gb|AAA79032	GO:0008135,GO:0005737,GO:0006415,GO:0001514,GO:0006414
BN17334	0.496607	1120.32	2255.95	-1.00982	gi|17334|At1g53500_Contig2	At1g53500.1	68414.m06066 NAD-dependent epimerase/dehydratase family protein low similarity to dTDP-D-glucose-4,6-dehydratase from Aneurinibacillus thermoaerophilus GI:16357461, Sphingomonas sp. GI:1314581; contains Pfam profile PF01370: NAD dependent epimerase/dehydr	GO:0005739,GO:0003824,GO:0008152
BN17340	0.472671	279.929	592.228	-1.08109	gi|17340|At3g19540_BL2361F	At3g19540.1	68416.m02477 expressed protein contains Pfam profile PF04788: Protein of unknown function (DUF620)	GO:0005554,GO:0000004,GO:0009507
BN17341	0.46746	824.286	1763.33	-1.09709	gi|17341|At2g03690_FL4048R	At2g03690.1	68415.m00328 coenzyme Q biosynthesis Coq4 family protein / ubiquinone biosynthesis Coq4 family protein contains Pfam profile PF05019: Coenzyme Q (ubiquinone) biosynthesis protein Coq4	GO:0005554,GO:0000004,GO:0005739
BN17343	0.414981	3447.26	8307.04	-1.26888	gi|17343|At2g18230_Contig1	At2g18230.1	68415.m02124 inorganic pyrophosphatase [soluble] (PPA) / pyrophosphate phospho-hydrolase / PPase nearly identical to SP|P21216 Soluble inorganic pyrophosphatase (EC 3.6.1.1) (Pyrophosphate phospho- hydrolase) (PPase) {Arabidopsis thaliana}	GO:0016020,GO:0008152,GO:0016462
BN17343	0.441843	4129.82	9346.81	-1.1784	gi|17343|At2g18230_Contig1	At2g18230.1	68415.m02124 inorganic pyrophosphatase [soluble] (PPA) / pyrophosphate phospho-hydrolase / PPase nearly identical to SP|P21216 Soluble inorganic pyrophosphatase (EC 3.6.1.1) (Pyrophosphate phospho- hydrolase) (PPase) {Arabidopsis thaliana}	GO:0016020,GO:0008152,GO:0016462
BN17349	0.469289	562.035	1197.63	-1.09145	gi|17349|At2g47440_FL4073F	At2g47440.1	68415.m05921 DNAJ heat shock N-terminal domain-containing protein contains Pfam profiles PF00226: DnaJ domain, PF00515: TPR Domain; similar to GP|2104534|AF001308 (T10M13.11)	GO:0003773,GO:0008372,GO:0003754,GO:0006457
BN17354	0.40712	281.85	692.302	-1.29647	gi|17354|At1g23260_Contig1	At1g23260.1	68414.m02910 ubiquitin-conjugating enzyme family protein similar to TRAF6-regulated IKK activator 1 beta Uev1A [Homo sapiens] GI:10880969; contains Pfam profile PF00179: Ubiquitin-conjugating enzyme	GO:0006464,GO:0008372,GO:0004840,GO:0006512
BN17354	0.490354	235.389	480.039	-1.0281	gi|17354|At1g23260_Contig1	At1g23260.1	68414.m02910 ubiquitin-conjugating enzyme family protein similar to TRAF6-regulated IKK activator 1 beta Uev1A [Homo sapiens] GI:10880969; contains Pfam profile PF00179: Ubiquitin-conjugating enzyme	GO:0006464,GO:0008372,GO:0004840,GO:0006512
BN17355	0.434309	187.293	431.244	-1.20321	gi|17355|At1g23260_Contig2	At1g23260.1	68414.m02910 ubiquitin-conjugating enzyme family protein similar to TRAF6-regulated IKK activator 1 beta Uev1A [Homo sapiens] GI:10880969; contains Pfam profile PF00179: Ubiquitin-conjugating enzyme	GO:0006464,GO:0008372,GO:0004840,GO:0006512
BN17355	0.497739	174.358	350.3	-1.00654	gi|17355|At1g23260_Contig2	At1g23260.1	68414.m02910 ubiquitin-conjugating enzyme family protein similar to TRAF6-regulated IKK activator 1 beta Uev1A [Homo sapiens] GI:10880969; contains Pfam profile PF00179: Ubiquitin-conjugating enzyme	GO:0006464,GO:0008372,GO:0004840,GO:0006512
BN17356	0.305524	195.384	639.504	-1.71064	gi|17356|At2g26250_Contig1	At2g26250.1	68415.m03151 beta-ketoacyl-CoA synthase family (FIDDLEHEAD) (FDH) identical to GB:AJ010713 (fiddlehead protein)	GO:0009913,GO:0004315,GO:0008610,GO:0000038,GO:0008415,GO:0042335
BN17356	0.319741	179.185	560.407	-1.64503	gi|17356|At2g26250_Contig1	At2g26250.1	68415.m03151 beta-ketoacyl-CoA synthase family (FIDDLEHEAD) (FDH) identical to GB:AJ010713 (fiddlehead protein)	GO:0009913,GO:0004315,GO:0008610,GO:0000038,GO:0008415,GO:0042335
BN17359	0.358723	493.607	1376.01	-1.47906	gi|17359|At1g04470_Contig1	At1g04470.1	68414.m00438 expressed protein EST gb|ATTS5672 comes from this gene	GO:0005554,GO:0000004,GO:0008372
BN17359	0.359927	648.053	1800.51	-1.47422	gi|17359|At1g04470_Contig1	At1g04470.1	68414.m00438 expressed protein EST gb|ATTS5672 comes from this gene	GO:0005554,GO:0000004,GO:0008372
BN17365	0.435976	287.011	658.319	-1.19768	gi|17365|At4g39400_FL4043F	At4g39400.1	68417.m05577 brassinosteroid insensitive 1 (BRI1) identical to GI:2392895	GO:0016301,GO:0009742,GO:0005886,GO:0007169,GO:0004674,GO:0006468,GO:0009826
BN17365	0.479352	223.525	466.307	-1.06084	gi|17365|At4g39400_FL4043F	At4g39400.1	68417.m05577 brassinosteroid insensitive 1 (BRI1) identical to GI:2392895	GO:0016301,GO:0009742,GO:0005886,GO:0007169,GO:0004674,GO:0006468,GO:0009826
BN17366	0.165937	102.856	619.85	-2.59129	gi|17366|At1g01720_Contig1	At1g01720.1	68414.m00090 no apical meristem (NAM) family protein contains Pfam PF02365: No apical meristem (NAM) domain; similar to NAC domain protein NAM GB:AAD17313 GI:4325282 from [Arabidopsis thaliana]	GO:0016563,GO:0007275,GO:0009611,GO:0003700,GO:0008372
BN17370	0.243094	1301.92	5355.63	-2.04042	gi|17370|At5g57035_Contig2	At5g57035.1	68418.m07119 protein kinase family protein contains Pfam profile: PF00069 Eukaryotic protein kinase domain	GO:0016301,GO:0006468,GO:0004674,GO:0005524,GO:0004672,GO:0004713,GO:0008372
BN17370	0.276607	1370.8	4955.76	-1.85409	gi|17370|At5g57035_Contig2	At5g57035.1	68418.m07119 protein kinase family protein contains Pfam profile: PF00069 Eukaryotic protein kinase domain	GO:0016301,GO:0006468,GO:0004674,GO:0005524,GO:0004672,GO:0004713,GO:0008372
BN17375	0.293801	216.588	737.193	-1.76709	gi|17375|At2g24450_FL3949R	At2g24450.1	68415.m02922 fasciclin-like arabinogalactan family protein similar to fasciclin-like arabinogalactan-protein 1 [Arabidopsis thaliana] gi|13377776|gb|AAK20857	GO:0006499,GO:0012505,GO:0005554,GO:0007155
BN17375	0.309522	263.419	851.05	-1.69188	gi|17375|At2g24450_FL3949R	At2g24450.1	68415.m02922 fasciclin-like arabinogalactan family protein similar to fasciclin-like arabinogalactan-protein 1 [Arabidopsis thaliana] gi|13377776|gb|AAK20857	GO:0006499,GO:0012505,GO:0005554,GO:0007155
BN17385	0.246654	1535.89	6226.9	-2.01944	gi|17385|At5g10300_FL3963R	At5g10300.1	68418.m01195 hydrolase, alpha/beta fold family protein similar to ethylene-induced esterase [Citrus sinensis] GI:14279437, alpha-hydroxynitrile lyase [Manihot esculenta] GI:2780225; contains Pfam profile PF00561: hydrolase, alpha/beta fold family	GO:0007165,GO:0004871,GO:0006725,GO:0003824,GO:0005739,GO:0016787
BN17385	0.303151	1275.89	4208.76	-1.72189	gi|17385|At5g10300_FL3963R	At5g10300.1	68418.m01195 hydrolase, alpha/beta fold family protein similar to ethylene-induced esterase [Citrus sinensis] GI:14279437, alpha-hydroxynitrile lyase [Manihot esculenta] GI:2780225; contains Pfam profile PF00561: hydrolase, alpha/beta fold family	GO:0007165,GO:0004871,GO:0006725,GO:0003824,GO:0005739,GO:0016787
BN17389	0.387098	130.562	337.284	-1.36923	gi|17389|At5g64740_Contig5	At5g64740.1	68418.m08141 cellulose synthase, catalytic subunit, putative similar to gi:2827141 cellulose synthase catalytic subunit (Ath-A), Arabidopsis thaliana	GO:0016759,GO:0009832,GO:0016757,GO:0005886,GO:0009833,GO:0030244
BN17389	0.386474	120.752	312.445	-1.37156	gi|17389|At5g64740_Contig5	At5g64740.1	68418.m08141 cellulose synthase, catalytic subunit, putative similar to gi:2827141 cellulose synthase catalytic subunit (Ath-A), Arabidopsis thaliana	GO:0016759,GO:0009832,GO:0016757,GO:0005886,GO:0009833,GO:0030244
BN17394	0.152524	100.917	661.646	-2.71289	gi|17394|At2g44500_FL3975R	At2g44500.1	68415.m05533 expressed protein contains Pfam PF03138: Plant protein family. The function of this family of plant proteins is unknown; previously annotated as 'axi 1 protein from Nicotiana tabacum -related' based on similarity to axi 1 protein (GB:X80301)	GO:0005554,GO:0000004,GO:0009507
BN17394	0.200876	84.1407	418.869	-2.31562	gi|17394|At2g44500_FL3975R	At2g44500.1	68415.m05533 expressed protein contains Pfam PF03138: Plant protein family. The function of this family of plant proteins is unknown; previously annotated as 'axi 1 protein from Nicotiana tabacum -related' based on similarity to axi 1 protein (GB:X80301)	GO:0005554,GO:0000004,GO:0009507
BN17400	0.38257	580.282	1516.8	-1.3862	gi|17400|At1g68100_Contig1	At1g68100.1	68414.m07779 IAA-alanine resistance protein 1, putative similar to IAA-alanine resistance protein 1 [Arabidopsis thaliana] SWISS-PROT:Q9M647; contains ZIP Zinc transporter domain, Pfam:PF02535; identical to cDNA IAA-alanine resistance protein 1 mRNA GI:69	GO:0016020,GO:0046873,GO:0012505,GO:0030001
BN17400	0.469834	532.449	1133.27	-1.08978	gi|17400|At1g68100_Contig1	At1g68100.1	68414.m07779 IAA-alanine resistance protein 1, putative similar to IAA-alanine resistance protein 1 [Arabidopsis thaliana] SWISS-PROT:Q9M647; contains ZIP Zinc transporter domain, Pfam:PF02535; identical to cDNA IAA-alanine resistance protein 1 mRNA GI:69	GO:0016020,GO:0046873,GO:0012505,GO:0030001
BN17405	0.394318	117.703	298.498	-1.34257	gi|17405|At5g09600_Contig1	At5g09600.1	68418.m01111 succinate dehydrogenase cytochrome b subunit family protein similar to succinate dehydrogenase subunit 3 [Gossypium hirsutum] GI:14861484; contains Pfam profile PF01127: Succinate dehydrogenase cytochrome b subunit	GO:0016020,GO:0005739,GO:0006121,GO:0000104,GO:0005749
BN17407	0.466161	1023.67	2195.96	-1.1011	gi|17407|At4g16420_Contig1	At4g16420.3	68417.m02486 transcriptional adaptor (ADA2b) identical to transcriptional adaptor ADA2b [Arabidopsis thaliana] gi|13591700|gb|AAK31320	GO:0009735,GO:0005634,GO:0042127,GO:0003713,GO:0003700,GO:0009631,GO:0003677,GO:0009733
BN17407	0.436269	820.674	1881.12	-1.19671	gi|17407|At4g16420_Contig1	At4g16420.3	68417.m02486 transcriptional adaptor (ADA2b) identical to transcriptional adaptor ADA2b [Arabidopsis thaliana] gi|13591700|gb|AAK31320	GO:0009735,GO:0005634,GO:0042127,GO:0003713,GO:0003700,GO:0009631,GO:0003677,GO:0009733
BN17409	0.390987	1013.36	2591.8	-1.35481	gi|17409|At2g34340_Contig1	At2g34340.1	68415.m04203 expressed protein contains Pfam profile PF04520: Protein of unknown function, DUF584	GO:0005554,GO:0000004,GO:0008372
BN17409	0.401004	1090.73	2720	-1.31831	gi|17409|At2g34340_Contig1	At2g34340.1	68415.m04203 expressed protein contains Pfam profile PF04520: Protein of unknown function, DUF584	GO:0005554,GO:0000004,GO:0008372
BN17419	0.343488	119.503	347.91	-1.54167	gi|17419|At1g09210_Contig5	At1g09210.1	68414.m01028 calreticulin 2 (CRT2) identical to SP|Q38858 Calreticulin 2 precursor {Arabidopsis thaliana}	GO:0005509,GO:0012505,GO:0000004,GO:0005514
BN17420	0.39642	321.541	811.111	-1.3349	gi|17420|At1g09210_Contig1	At1g09210.1	68414.m01028 calreticulin 2 (CRT2) identical to SP|Q38858 Calreticulin 2 precursor {Arabidopsis thaliana}	GO:0005509,GO:0012505,GO:0000004,GO:0005514
BN17421	0.335269	211.768	631.637	-1.57661	gi|17421|At1g13090_Contig1	At1g13090.1	68414.m01518 cytochrome P450 71B28, putative (CYP71B28) Identical to Cytochrome P450 (SP:Q9SAE3) [Arabidopsis thaliana]; strong similarity to gb|X97864 cytochrome P450 from Arabidopsis thaliana and is a member of the PF|00067 Cytochrome P450 family. ESTs	GO:0012505,GO:0006118,GO:0019825
BN17421	0.341779	302.804	885.964	-1.54886	gi|17421|At1g13090_Contig1	At1g13090.1	68414.m01518 cytochrome P450 71B28, putative (CYP71B28) Identical to Cytochrome P450 (SP:Q9SAE3) [Arabidopsis thaliana]; strong similarity to gb|X97864 cytochrome P450 from Arabidopsis thaliana and is a member of the PF|00067 Cytochrome P450 family. ESTs	GO:0012505,GO:0006118,GO:0019825
BN17431	0.241858	141.175	583.71	-2.04777	gi|17431|At4g21940_Contig1	At4g21940.1	68417.m03174 calcium-dependent protein kinase, putative / CDPK, putative similar to calcium-dependent protein kinase [Nicotiana tabacum] gi|3283996|gb|AAC25423	GO:0016301,GO:0006468,GO:0009507,GO:0004685,GO:0006499
BN17431	0.285201	121.469	425.906	-1.80995	gi|17431|At4g21940_Contig1	At4g21940.1	68417.m03174 calcium-dependent protein kinase, putative / CDPK, putative similar to calcium-dependent protein kinase [Nicotiana tabacum] gi|3283996|gb|AAC25423	GO:0016301,GO:0006468,GO:0009507,GO:0004685,GO:0006499
BN17433	0.367422	152.182	414.189	-1.44449	gi|17433|At1g53320_Contig3	At1g53320.1	68414.m06043 F-box family protein / tubby family protein (TULP7) similar to Tubby related protein 2 (Tubby-like protein 2) (P4-6 protein) (Fragment) (SP:P46686) [Mus musculus]; similar to phosphodiesterase (GI:467578) [Mus musculus]; similar to Tubby prot	GO:0005739,GO:0045449,GO:0003700,GO:0008081
BN17434	0.423654	271.323	640.436	-1.23904	gi|17434|At1g53320_Contig1	At1g53320.1	68414.m06043 F-box family protein / tubby family protein (TULP7) similar to Tubby related protein 2 (Tubby-like protein 2) (P4-6 protein) (Fragment) (SP:P46686) [Mus musculus]; similar to phosphodiesterase (GI:467578) [Mus musculus]; similar to Tubby prot	GO:0005739,GO:0045449,GO:0003700,GO:0008081
BN17434	0.356022	220.913	620.503	-1.48996	gi|17434|At1g53320_Contig1	At1g53320.1	68414.m06043 F-box family protein / tubby family protein (TULP7) similar to Tubby related protein 2 (Tubby-like protein 2) (P4-6 protein) (Fragment) (SP:P46686) [Mus musculus]; similar to phosphodiesterase (GI:467578) [Mus musculus]; similar to Tubby prot	GO:0005739,GO:0045449,GO:0003700,GO:0008081
BN17462	0.350414	310.766	886.854	-1.51287	gi|17462|At1g15750_FL286F	At1g15750.2	68414.m01890 WD-40 repeat family protein contains 10 WD-40 repeats (PF00400) (1 weak)	GO:0005554,GO:0000004,GO:0012505
BN17462	0.425307	316.137	743.314	-1.23342	gi|17462|At1g15750_FL286F	At1g15750.2	68414.m01890 WD-40 repeat family protein contains 10 WD-40 repeats (PF00400) (1 weak)	GO:0005554,GO:0000004,GO:0012505
BN17463	0.491255	1613.3	3284.04	-1.02546	gi|17463|At4g21450_Contig3	At4g21450.1	68417.m03103 vesicle-associated membrane family protein / VAMP family protein similar to VAP27 GI:6688926 [Nicotiana plumbaginifolia]	GO:0005198,GO:0000004,GO:0008372
BN17471	0.399946	3471.77	8680.6	-1.32212	gi|17471|At5g27680_Contig1	At5g27680.1	68418.m03319 DEAD/DEAH box helicase, putative similar to WRN (Werner syndrome) protein - Mus musculus, EMBL:AF241636; contains Pfam profiles PF00270: DEAD/DEAH box helicase, PF00271: Helicase conserved C-terminal domain, PF00627: UBA/TS-N domain	GO:0008026,GO:0005524,GO:0008372,GO:0004386,GO:0009432,GO:0004003,GO:0006259,GO:0003676,GO:0006310
BN17471	0.482889	5032.91	10422.5	-1.05024	gi|17471|At5g27680_Contig1	At5g27680.1	68418.m03319 DEAD/DEAH box helicase, putative similar to WRN (Werner syndrome) protein - Mus musculus, EMBL:AF241636; contains Pfam profiles PF00270: DEAD/DEAH box helicase, PF00271: Helicase conserved C-terminal domain, PF00627: UBA/TS-N domain	GO:0008026,GO:0005524,GO:0008372,GO:0004386,GO:0009432,GO:0004003,GO:0006259,GO:0003676,GO:0006310
BN17472	0.0404946	1251.02	30893.5	-4.62613	gi|17472|At2g39010_Contig1	At2g39010.1	68415.m04796 aquaporin, putative similar to plasma membrane aquaporin 2b GI:7209560 from [Raphanus sativus]	GO:0015250,GO:0006810,GO:0016020
BN17472	0.0619732	1163.85	18779.9	-4.01221	gi|17472|At2g39010_Contig1	At2g39010.1	68415.m04796 aquaporin, putative similar to plasma membrane aquaporin 2b GI:7209560 from [Raphanus sativus]	GO:0015250,GO:0006810,GO:0016020
BN17473	0.0629184	501.19	7965.71	-3.99037	gi|17473|At5g28640_FL132R	At5g28640.1	68418.m03503 SSXT protein-related / glycine-rich protein contains weak hit to Pfam profile PF05030: SSXT protein (N-terminal region)	GO:0005554,GO:0000004,GO:0008372
BN17473	0.0709213	708.601	9991.37	-3.81764	gi|17473|At5g28640_FL132R	At5g28640.1	68418.m03503 SSXT protein-related / glycine-rich protein contains weak hit to Pfam profile PF05030: SSXT protein (N-terminal region)	GO:0005554,GO:0000004,GO:0008372
BN17487	0.162667	137.107	842.871	-2.62001	gi|17487|At5g12030_Contig1	At5g12030.1	68418.m01406 17.7 kDa class II heat shock protein 17.6A (HSP17.7-CII) identical to heat shock protein 17.6A GI:3256075 from [Arabidopsis thaliana]	GO:0003773,GO:0006972,GO:0003754,GO:0005829
BN17487	0.143266	180.74	1261.57	-2.80323	gi|17487|At5g12030_Contig1	At5g12030.1	68418.m01406 17.7 kDa class II heat shock protein 17.6A (HSP17.7-CII) identical to heat shock protein 17.6A GI:3256075 from [Arabidopsis thaliana]	GO:0003773,GO:0006972,GO:0003754,GO:0005829
BN17488	0.25027	1247.13	4983.14	-1.99844	gi|17488|At5g37510_Contig1	At5g37510.1	68418.m04517 NADH-ubiquinone dehydrogenase, mitochondrial, putative similar to NADH-ubiquinone oxidoreductase 75 kDa subunit, mitochondrial from Solanum tuberosum [SP|Q43644]	GO:0008863,GO:0006118,GO:0009326,GO:0005739,GO:0005489,GO:0006120,GO:0003954,GO:0008137
BN17488	0.284414	1235.59	4344.34	-1.81394	gi|17488|At5g37510_Contig1	At5g37510.1	68418.m04517 NADH-ubiquinone dehydrogenase, mitochondrial, putative similar to NADH-ubiquinone oxidoreductase 75 kDa subunit, mitochondrial from Solanum tuberosum [SP|Q43644]	GO:0008863,GO:0006118,GO:0009326,GO:0005739,GO:0005489,GO:0006120,GO:0003954,GO:0008137
BN17491	0.496866	1149.38	2313.26	-1.00907	gi|17491|At1g23150_Contig2	At1g23150.1	68414.m02893 expressed protein	GO:0005554,GO:0000004,GO:0005739
BN17507	0.491778	187.754	381.786	-1.02392	gi|17507|At3g57410_DL1426R	At3g57410.1	68416.m06391 villin 3 (VLN3) nearly identical to villin 3 (VLN3) [Arabidopsis thaliana] GI:3415117	GO:0007010,GO:0003779,GO:0008372
BN17509	0.415896	15611.1	37536.1	-1.26571	gi|17509|At5g45900_Contig1	At5g45900.1	68418.m05645 autophagy 7 (APG7) nearly identical to autophagy 7 [Arabidopsis thaliana] GI:19912147; contains Pfam profile PF00899: ThiF family	GO:0042050,GO:0007568,GO:0019779,GO:0006914,GO:0008372
BN17509	0.472873	18521.1	39167.2	-1.08048	gi|17509|At5g45900_Contig1	At5g45900.1	68418.m05645 autophagy 7 (APG7) nearly identical to autophagy 7 [Arabidopsis thaliana] GI:19912147; contains Pfam profile PF00899: ThiF family	GO:0042050,GO:0007568,GO:0019779,GO:0006914,GO:0008372
BN17511	0.44847	8816.52	19659.1	-1.15692	gi|17511|At5g16230_Contig2	At5g16230.1	68418.m01896 acyl-[acyl-carrier-protein] desaturase, putative / stearoyl-ACP desaturase, putative similar to Acyl-[acyl-carrier protein] desaturase from Spinacia oleracea SP|P28645, Ricinus communis SP|P22337; contains Pfam profile PF03405 Fatty acid desa	GO:0006633,GO:0045300,GO:0006631,GO:0009507
BN17512	0.458315	491.868	1073.21	-1.12559	gi|17512|At5g15730_Contig1	At5g15730.1	68418.m01840 serine/threonine protein kinase, putative similar to protein-serine/threonine kinase [Nicotiana tabacum] gi|505146|dbj|BAA06538	GO:0016301,GO:0006468,GO:0004674,GO:0005524,GO:0004672,GO:0004713,GO:0012505
BN17514	0.431729	106.717	247.185	-1.2118	gi|17514|At5g09590_Contig3	At5g09590.1	68418.m01110 heat shock protein 70 / HSP70 (HSC70-5) identical to heat shock protein 70 [Arabidopsis thaliana] GI:6746590	GO:0005759,GO:0003773,GO:0006457
BN17517	0.477278	5811.57	12176.5	-1.0671	gi|17517|At1g31300_Contig1	At1g31300.1	68414.m03830 expressed protein similar to hypothetical protein GB:AAF24587 GI:6692122 from [Arabidopsis thaliana]	GO:0005554,GO:0000004,GO:0008372
BN17519	0.458064	422.004	921.278	-1.12638	gi|17519|At4g25630_Contig4	At4g25630.1	68417.m03691 fibrillarin 2 (FIB2) identical to fibrillarin 2 GI:9965655 from [Arabidopsis thaliana]	GO:0005730,GO:0030515,GO:0001510,GO:0006364
BN17519	0.453473	650.97	1435.52	-1.14091	gi|17519|At4g25630_Contig4	At4g25630.1	68417.m03691 fibrillarin 2 (FIB2) identical to fibrillarin 2 GI:9965655 from [Arabidopsis thaliana]	GO:0005730,GO:0030515,GO:0001510,GO:0006364
BN17530	0.367801	139.408	379.031	-1.443	gi|17530|At2g19480_Contig2	At2g19480.1	68415.m02277 nucleosome assembly protein (NAP), putative similar to nucleosome assembly protein 1 [Glycine max] GI:1161252; contains Pfam profile PF00956: Nucleosome assembly protein (NAP)	GO:0005634,GO:0003677,GO:0006334
BN17530	0.306726	337.619	1100.72	-1.70498	gi|17530|At2g19480_Contig2	At2g19480.1	68415.m02277 nucleosome assembly protein (NAP), putative similar to nucleosome assembly protein 1 [Glycine max] GI:1161252; contains Pfam profile PF00956: Nucleosome assembly protein (NAP)	GO:0005634,GO:0003677,GO:0006334
BN17531	0.461098	263.189	570.787	-1.11685	gi|17531|At2g19480_Contig3	At2g19480.1	68415.m02277 nucleosome assembly protein (NAP), putative similar to nucleosome assembly protein 1 [Glycine max] GI:1161252; contains Pfam profile PF00956: Nucleosome assembly protein (NAP)	GO:0005634,GO:0003677,GO:0006334
BN17531	0.410123	223.524	545.017	-1.28587	gi|17531|At2g19480_Contig3	At2g19480.1	68415.m02277 nucleosome assembly protein (NAP), putative similar to nucleosome assembly protein 1 [Glycine max] GI:1161252; contains Pfam profile PF00956: Nucleosome assembly protein (NAP)	GO:0005634,GO:0003677,GO:0006334
BN17533	0.427887	473.311	1106.16	-1.2247	gi|17533|At5g23760_Contig1	At5g23760.1	68418.m02790 heavy-metal-associated domain-containing protein Pfam profile PF00403: Heavy-metal-associated domain	GO:0030001,GO:0008372,GO:0046872
BN17533	0.401054	422.563	1053.63	-1.31813	gi|17533|At5g23760_Contig1	At5g23760.1	68418.m02790 heavy-metal-associated domain-containing protein Pfam profile PF00403: Heavy-metal-associated domain	GO:0030001,GO:0008372,GO:0046872
BN17535	0.42884	825.432	1924.8	-1.22149	gi|17535|At5g23760_Contig2	At5g23760.1	68418.m02790 heavy-metal-associated domain-containing protein Pfam profile PF00403: Heavy-metal-associated domain	GO:0030001,GO:0008372,GO:0046872
BN17551	0.378196	190.804	504.511	-1.40279	gi|17551|At1g72450_Contig1	At1g72450.1	68414.m08378 expressed protein	GO:0005554,GO:0000004,GO:0008372
BN17561	0.494397	1755.15	3550.08	-1.01626	gi|17561|At5g07990_Contig1	At5g07990.1	68418.m00930 flavonoid 3'-monooxygenase / flavonoid 3'-hydroxylase (F3'H) / cytochrome P450 75B1 (CYP75B1) / transparent testa 7 protein (TT7) identical to SP|Q9SD85 Flavonoid 3'-monooxygenase (EC 1.14.13.21) (Flavonoid 3'-hydroxylase) (AtF3'H) (Cytochrom	GO:0019825,GO:0009411,GO:0016711,GO:0005739,GO:0009813
BN17563	0.295983	265.614	897.396	-1.75641	gi|17563|At3g12280_Contig2	At3g12280.1	68416.m01533 retinoblastoma-related protein (RBR1) nearly identical to retinoblastoma-related protein [Arabidopsis thaliana] GI:8777927; contains Pfam profiles: PF01858 retinoblastoma-associated protein A domain, PF01857 retinoblastoma-associated protein	GO:0008134,GO:0000082
BN17563	0.337681	223.999	663.345	-1.56627	gi|17563|At3g12280_Contig2	At3g12280.1	68416.m01533 retinoblastoma-related protein (RBR1) nearly identical to retinoblastoma-related protein [Arabidopsis thaliana] GI:8777927; contains Pfam profiles: PF01858 retinoblastoma-associated protein A domain, PF01857 retinoblastoma-associated protein	GO:0008134,GO:0000082
BN17570	0.449797	2429.79	5401.97	-1.15265	gi|17570|At5g27990_Contig2	At5g27990.1	68418.m03371 expressed protein predicted proteins, Saccharomyces cerevisiae and Schizosaccharomyces pombe	GO:0005554,GO:0000004,GO:0008372
BN17582	0.443419	3150.55	7105.13	-1.17326	gi|17582|At1g16880_Contig3	At1g16880.1	68414.m02040 uridylyltransferase-related similar to [Protein-PII] uridylyltransferase (PII uridylyl- transferase) (Uridylyl removing enzyme) (UTase)(SP:Q9AC53) [Caulobacter crescentus]	GO:0009507,GO:0008152,GO:0016597
BN17582	0.45111	4277.76	9482.75	-1.14845	gi|17582|At1g16880_Contig3	At1g16880.1	68414.m02040 uridylyltransferase-related similar to [Protein-PII] uridylyltransferase (PII uridylyl- transferase) (Uridylyl removing enzyme) (UTase)(SP:Q9AC53) [Caulobacter crescentus]	GO:0009507,GO:0008152,GO:0016597
BN17595	0.448832	150.146	334.526	-1.15575	gi|17595|At5g65890_Contig1	At5g65890.1	68418.m08294 ACT domain-containing protein (ACR1) contains Pfam profile ACT domain PF01842	GO:0008152,GO:0005634,GO:0016597
BN17595	0.402988	145.481	361.006	-1.31119	gi|17595|At5g65890_Contig1	At5g65890.1	68418.m08294 ACT domain-containing protein (ACR1) contains Pfam profile ACT domain PF01842	GO:0008152,GO:0005634,GO:0016597
BN17612	0.0267304	111.031	4153.73	-5.22537	gi|17612|At3g16060_Contig3	At3g16060.1	68416.m02030 kinesin motor family protein similar to kinesin heavy chain member 2 GB:NP_032468 from [Mus musculus]; contains Pfam profile PF00225: Kinesin motor domain	GO:0005871,GO:0003774,GO:0005739,GO:0000004,GO:0005524,GO:0005875
BN17612	0.0376648	122.686	3257.31	-4.73064	gi|17612|At3g16060_Contig3	At3g16060.1	68416.m02030 kinesin motor family protein similar to kinesin heavy chain member 2 GB:NP_032468 from [Mus musculus]; contains Pfam profile PF00225: Kinesin motor domain	GO:0005871,GO:0003774,GO:0005739,GO:0000004,GO:0005524,GO:0005875
BN17613	0.195273	1297.78	6645.98	-2.35644	gi|17613|At3g16060_Contig1	At3g16060.1	68416.m02030 kinesin motor family protein similar to kinesin heavy chain member 2 GB:NP_032468 from [Mus musculus]; contains Pfam profile PF00225: Kinesin motor domain	GO:0005871,GO:0003774,GO:0005739,GO:0000004,GO:0005524,GO:0005875
BN17613	0.184936	1183.9	6401.66	-2.4349	gi|17613|At3g16060_Contig1	At3g16060.1	68416.m02030 kinesin motor family protein similar to kinesin heavy chain member 2 GB:NP_032468 from [Mus musculus]; contains Pfam profile PF00225: Kinesin motor domain	GO:0005871,GO:0003774,GO:0005739,GO:0000004,GO:0005524,GO:0005875
BN17614	0.281265	651.482	2316.26	-1.83	gi|17614|At4g39610_Contig1	At4g39610.1	68417.m05599 expressed protein contains Pfam profile PF04759: Protein of unknown function, DUF617	GO:0005554,GO:0000004,GO:0009507
BN17614	0.297145	612.936	2062.75	-1.75076	gi|17614|At4g39610_Contig1	At4g39610.1	68417.m05599 expressed protein contains Pfam profile PF04759: Protein of unknown function, DUF617	GO:0005554,GO:0000004,GO:0009507
BN17615	0.435715	352.252	808.445	-1.19854	gi|17615|At2g28790_Contig1	At2g28790.1	68415.m03500 osmotin-like protein, putative similar to SP|Q41350 Osmotin-like protein precursor {Lycopersicon esculentum}; contains Pfam profile PF00314: Thaumatin family	GO:0012505,GO:0005554,GO:0042828
BN17624	0.465621	2449.61	5260.95	-1.10277	gi|17624|At4g14540_Contig2	At4g14540.1	68417.m02240 CCAAT-box binding transcription factor subunit B (NF-YB) (HAP3 ) (AHAP3) family contains Pfam PF00808 : Histone-like transcription factor (CBF/NF-Y) and archaeal histone; similar to LEC1-like protein (GI:22536010) [Phaseolus coccineus]	GO:0005634,GO:0003700,GO:0006355
BN17624	0.477997	1793.87	3752.89	-1.06493	gi|17624|At4g14540_Contig2	At4g14540.1	68417.m02240 CCAAT-box binding transcription factor subunit B (NF-YB) (HAP3 ) (AHAP3) family contains Pfam PF00808 : Histone-like transcription factor (CBF/NF-Y) and archaeal histone; similar to LEC1-like protein (GI:22536010) [Phaseolus coccineus]	GO:0005634,GO:0003700,GO:0006355
BN17626	0.308615	390.664	1265.86	-1.69612	gi|17626|At4g14840_Contig1	At4g14840.1	68417.m02281 expressed protein	GO:0005554,GO:0000004,GO:0008372
BN17626	0.341852	481.133	1407.43	-1.54856	gi|17626|At4g14840_Contig1	At4g14840.1	68417.m02281 expressed protein	GO:0005554,GO:0000004,GO:0008372
BN17628	0.291331	1499.99	5148.74	-1.77927	gi|17628|At2g35210_FL1477F	At2g35210.1	68415.m04319 human Rev interacting-like family protein / hRIP family protein similar to ARFGAP1 protein GI:7211442 from [Homo sapiens]; contains InterPro accession IPR001164: Human Rev interacting-like protein (hRIP)	GO:0003677,GO:0005634,GO:0000004,GO:0005524
BN17628	0.271561	1472	5420.52	-1.88065	gi|17628|At2g35210_FL1477F	At2g35210.1	68415.m04319 human Rev interacting-like family protein / hRIP family protein similar to ARFGAP1 protein GI:7211442 from [Homo sapiens]; contains InterPro accession IPR001164: Human Rev interacting-like protein (hRIP)	GO:0003677,GO:0005634,GO:0000004,GO:0005524
BN17640	0.340371	1365.06	4010.51	-1.55482	gi|17640|At3g25740_Contig1	At3g25740.1	68416.m03205 metallopeptidase M24 family protein similar to SP|O33343 Methionine aminopeptidase (EC 3.4.11.18) (Peptidase M) {Mycobacterium tuberculosis}; contains Pfam profile PF00557: metallopeptidase family M24	GO:0006508,GO:0009507,GO:0004239,GO:0008235
BN17640	0.360322	1692.82	4698.07	-1.47264	gi|17640|At3g25740_Contig1	At3g25740.1	68416.m03205 metallopeptidase M24 family protein similar to SP|O33343 Methionine aminopeptidase (EC 3.4.11.18) (Peptidase M) {Mycobacterium tuberculosis}; contains Pfam profile PF00557: metallopeptidase family M24	GO:0006508,GO:0009507,GO:0004239,GO:0008235
BN17641	0.447256	85.8651	191.982	-1.16083	gi|17641|At3g45780_Contig2	At3g45780.1	68416.m04953 protein kinase / nonphototropic hypocotyl protein 1 (NPH1) / phototropin identical to SP|O48963 Nonphototropic hypocotyl protein 1 (EC 2.7.1.37) (Phototropin) {Arabidopsis thaliana}, cDNA nonphototropic hypocotyl 1 (NPH1) GI:2832240; contains	GO:0009904,GO:0009882,GO:0010119,GO:0009638,GO:0016301,GO:0005737,GO:0009898,GO:0004674,GO:0009903
BN17646	0.467441	1291.88	2763.73	-1.09714	gi|17646|At2g47390_Contig2	At2g47390.1	68415.m05915 expressed protein	GO:0009507,GO:0016526,GO:0007186,GO:0016021
BN17646	0.439853	1278.52	2906.7	-1.18491	gi|17646|At2g47390_Contig2	At2g47390.1	68415.m05915 expressed protein	GO:0009507,GO:0016526,GO:0007186,GO:0016021
BN17685	0.441401	916.221	2075.71	-1.17984	gi|17685|At4g16380_Contig2	At4g16380.1	68417.m02480 expressed protein	GO:0005554,GO:0000004,GO:0008372
BN17685	0.37026	665.512	1797.42	-1.43339	gi|17685|At4g16380_Contig2	At4g16380.1	68417.m02480 expressed protein	GO:0005554,GO:0000004,GO:0008372
BN17686	0.448536	109.354	243.802	-1.1567	gi|17686|At4g16380_Contig3	At4g16380.1	68417.m02480 expressed protein	GO:0005554,GO:0000004,GO:0008372
BN17696	0.45846	1215.45	2651.16	-1.12513	gi|17696|At4g28740_Contig1	At4g28740.1	68417.m04110 expressed protein	GO:0005554,GO:0000004,GO:0008372
BN17696	0.467349	803.452	1719.17	-1.09743	gi|17696|At4g28740_Contig1	At4g28740.1	68417.m04110 expressed protein	GO:0005554,GO:0000004,GO:0008372
BN17709	0.418491	2283.13	5455.63	-1.25673	gi|17709|At3g53880_Contig1	At3g53880.1	68416.m05952 aldo/keto reductase family protein similar to chalcone reductase [Sesbania rostrata][GI:2792155], and aldose reductase ALDRXV4 [Xerophyta viscosa][GI:4539944], [Hordeum vulgare][GI:728592]	GO:0004033
BN17710	0.400928	630.82	1573.4	-1.31859	gi|17710|At3g21430_Contig1	At3g21430.1	68416.m02704 expressed protein	GO:0005554,GO:0000004,GO:0008372
BN17710	0.308152	517.055	1677.92	-1.69828	gi|17710|At3g21430_Contig1	At3g21430.1	68416.m02704 expressed protein	GO:0005554,GO:0000004,GO:0008372
BN17723	0.393342	127.758	324.801	-1.34614	gi|17723|At1g20110_Contig2	At1g20110.1	68414.m02516 zinc finger (FYVE type) family protein contains Pfam profile: PF01363 FYVE zinc finger	GO:0008270,GO:0000004,GO:0008372
BN17723	0.492948	219.241	444.755	-1.02049	gi|17723|At1g20110_Contig2	At1g20110.1	68414.m02516 zinc finger (FYVE type) family protein contains Pfam profile: PF01363 FYVE zinc finger	GO:0008270,GO:0000004,GO:0008372
BN17727	0.468248	435.537	930.141	-1.09465	gi|17727|At2g36310_Contig2	At2g36310.1	68415.m04457 inosine-uridine preferring nucleoside hydrolase family protein similar to Chain A, Crystal Structure Of Nucleoside Hydrolase From Leishmania MajorGI:8569431; contains Pfam profile PF01156: Inosine-uridine preferring nucleoside hydrolase	GO:0008372,GO:0000004,GO:0016787
BN17727	0.491149	497.716	1013.37	-1.02577	gi|17727|At2g36310_Contig2	At2g36310.1	68415.m04457 inosine-uridine preferring nucleoside hydrolase family protein similar to Chain A, Crystal Structure Of Nucleoside Hydrolase From Leishmania MajorGI:8569431; contains Pfam profile PF01156: Inosine-uridine preferring nucleoside hydrolase	GO:0008372,GO:0000004,GO:0016787
BN17741	0.385555	1066.13	2765.18	-1.37499	gi|17741|At4g32480_Contig1	At4g32480.1	68417.m04624 expressed protein contains Pfam profile PF04720: Protein of unknown function (DUF506)	GO:0005554,GO:0000004,GO:0008372
BN17741	0.386495	913.976	2364.78	-1.37148	gi|17741|At4g32480_Contig1	At4g32480.1	68417.m04624 expressed protein contains Pfam profile PF04720: Protein of unknown function (DUF506)	GO:0005554,GO:0000004,GO:0008372
BN17760	0.484648	722.232	1490.22	-1.04499	gi|17760|At3g61220_Contig1	At3g61220.1	68416.m06851 short-chain dehydrogenase/reductase (SDR) family protein similar to carbonyl reductase GI:1049108 from [Mus musculus]	GO:0008152,GO:0016491,GO:0004022,GO:0008372
BN17783	0.346612	271.099	782.14	-1.52861	gi|17783|At5g28690_Contig1	At5g28690.1	68418.m03520 expressed protein	GO:0005554,GO:0000004,GO:0009507
BN17783	0.332791	266.809	801.732	-1.58731	gi|17783|At5g28690_Contig1	At5g28690.1	68418.m03520 expressed protein	GO:0005554,GO:0000004,GO:0009507
BN17792	0.350894	126.821	361.423	-1.51089	gi|17792|At4g29780_Contig2	At4g29780.1	68417.m04241 expressed protein	GO:0005509,GO:0016042,GO:0004623,GO:0008372
BN17792	0.347303	137.898	397.054	-1.52573	gi|17792|At4g29780_Contig2	At4g29780.1	68417.m04241 expressed protein	GO:0005509,GO:0016042,GO:0004623,GO:0008372
BN17814	0.460997	362.87	787.141	-1.11717	gi|17814|At5g07510_Contig1	At5g07510.1	68418.m00860 glycine-rich protein (GRP14) oleosin; glycine-rich protein 14 (GRP14) PMID:11431566; PIR:JQ1063	GO:0019953,GO:0008289,GO:0019915,GO:0005576,GO:0016020,GO:0045735
BN17817	0.393162	323.603	823.079	-1.34681	gi|17817|At1g67980_Contig2	At1g67980.2	68414.m07766 caffeoyl-CoA 3-O-methyltransferase, putative similar to GI:2960356 [Populus balsamifera subsp. trichocarpa], GI:684942 [Medicago sativa subsp. sativa]	GO:0009809,GO:0005829,GO:0042409
BN17817	0.393744	283.86	720.926	-1.34467	gi|17817|At1g67980_Contig2	At1g67980.2	68414.m07766 caffeoyl-CoA 3-O-methyltransferase, putative similar to GI:2960356 [Populus balsamifera subsp. trichocarpa], GI:684942 [Medicago sativa subsp. sativa]	GO:0009809,GO:0005829,GO:0042409
BN17828	0.440511	945.659	2146.73	-1.18275	gi|17828|At2g30690_Contig1	At2g30690.1	68415.m03742 expressed protein contains Pfam profile PF04576: Protein of unknown function, DUF593; expression supported by MPSS	GO:0005554,GO:0000004,GO:0008372
BN17851	0.440952	337.129	764.548	-1.18131	gi|17851|At3g51590_Contig1	At3g51590.1	68416.m05652 lipid transfer protein, putative similar to lipid transfer protein E2 precursor, Brassica napus, PIR:T07984 [GI:899224]; contains Pfam protease inhibitor/seed storage/LTP family domain PF00234	GO:0008289,GO:0006869,GO:0009505
BN17851	0.485375	427.141	880.023	-1.04283	gi|17851|At3g51590_Contig1	At3g51590.1	68416.m05652 lipid transfer protein, putative similar to lipid transfer protein E2 precursor, Brassica napus, PIR:T07984 [GI:899224]; contains Pfam protease inhibitor/seed storage/LTP family domain PF00234	GO:0008289,GO:0006869,GO:0009505
BN17859	0.477686	997.471	2088.13	-1.06586	gi|17859|At5g47890_ESS4998F	At5g47890.1	68418.m05916 NADH-ubiquinone oxidoreductase B8 subunit, putative similar to SP|O43678 NADH-ubiquinone oxidoreductase B8 subunit (EC 1.6.5.3) (EC 1.6.99.3) (Complex I-B8) (CI-B8) {Homo sapiens}; contains Pfam profile PF05047: Mitochondrial ribosomal protei	GO:0005739,GO:0016655,GO:0000004,GO:0009507
BN17864	0.240696	357.903	1486.95	-2.05472	gi|17864|At5g51330_Contig1	At5g51330.1	68418.m06364 meiosis protein-related (DYAD) (SWI1) annotation temporarily based on supporting cDNA gi|18483289|gb|AF466153.1|; supporting cDNA are SWITCH1 splice variant S and SWITCH1 splice variant L (SWI1) GI:16033413 and GI:16033410	GO:0007131,GO:0005634,GO:0007066,GO:0005554,GO:0007065
BN17867	0.373532	2185.44	5850.74	-1.4207	gi|17867|At5g62860_EA741R	At5g62860.1	68418.m07889 F-box family protein-related contains TIGRFAM TIGR01640: F-box protein interaction domain	GO:0005554,GO:0000004,GO:0005739
BN17867	0.322179	1592.53	4943	-1.63407	gi|17867|At5g62860_EA741R	At5g62860.1	68418.m07889 F-box family protein-related contains TIGRFAM TIGR01640: F-box protein interaction domain	GO:0005554,GO:0000004,GO:0005739
BN17891	0.130594	316.857	2426.27	-2.93684	gi|17891|At3g60520_Contig1	At3g60520.1	68416.m06769 expressed protein	GO:0006355,GO:0003677,GO:0008372
BN17891	0.13786	385.407	2795.64	-2.85872	gi|17891|At3g60520_Contig1	At3g60520.1	68416.m06769 expressed protein	GO:0006355,GO:0003677,GO:0008372
BN17893	0.36866	1844.71	5003.82	-1.43964	gi|17893|At1g20580_Contig2	At1g20580.1	68414.m02569 small nuclear ribonucleoprotein, putative / snRNP, putative / Sm protein, putative similar to small nuclear ribonucleoprotein Sm D3 (snRNP core protein D3, Sm-D3) [Mus musculus] SWISS-PROT:P43331	GO:0005634,GO:0008248,GO:0000004,GO:0005732
BN17893	0.425593	1776.52	4174.22	-1.23245	gi|17893|At1g20580_Contig2	At1g20580.1	68414.m02569 small nuclear ribonucleoprotein, putative / snRNP, putative / Sm protein, putative similar to small nuclear ribonucleoprotein Sm D3 (snRNP core protein D3, Sm-D3) [Mus musculus] SWISS-PROT:P43331	GO:0005634,GO:0008248,GO:0000004,GO:0005732
BN17898	0.380132	133.098	350.136	-1.39543	gi|17898|At2g25110_Contig1	At2g25110.1	68415.m03004 MIR domain-containing protein similar to SP|Q99470 Stromal cell-derived factor 2 precursor (SDF-2) {Homo sapiens}; contains Pfam profile PF02815: MIR domain	GO:0005554,GO:0016020,GO:0000004,GO:0012505
BN17898	0.363155	158.595	436.714	-1.46134	gi|17898|At2g25110_Contig1	At2g25110.1	68415.m03004 MIR domain-containing protein similar to SP|Q99470 Stromal cell-derived factor 2 precursor (SDF-2) {Homo sapiens}; contains Pfam profile PF02815: MIR domain	GO:0005554,GO:0016020,GO:0000004,GO:0012505
BN17923	0.180065	145.972	810.661	-2.47341	gi|17923|At4g10265_Contig3	At4g10265.1	68417.m01686 wound-responsive protein, putative similar to wound induced protein [Lycopersicon esculentum] GI:19320	GO:0005554,GO:0000004,GO:0009507
BN17923	0.188131	177.626	944.162	-2.41019	gi|17923|At4g10265_Contig3	At4g10265.1	68417.m01686 wound-responsive protein, putative similar to wound induced protein [Lycopersicon esculentum] GI:19320	GO:0005554,GO:0000004,GO:0009507
BN17948	0.40606	548.27	1350.22	-1.30024	gi|17948|At2g27130_EA564R	At2g27130.1	68415.m03260 protease inhibitor/seed storage/lipid transfer protein (LTP) family protein contains Pfam protease inhibitor/seed storage/LTP family domain PF00234	GO:0008289,GO:0006869,GO:0012505
BN17978	0.430597	1018.65	2365.67	-1.21559	gi|17978|At1g79790_Contig2	At1g79790.2	68414.m09312 haloacid dehalogenase-like hydrolase family protein contains InterPro accession IPR005834: Haloacid dehalogenase-like hydrolase	GO:0009507,GO:0000004,GO:0016787
BN18001	0.437149	2243.55	5132.23	-1.1938	gi|18001|At1g13560_Contig1	At1g13560.1	68414.m01590 aminoalcoholphosphotransferase (AAPT1) identical to aminoalcoholphosphotransferase GI:3661593 from [Arabidopsis thaliana]	GO:0008654,GO:0005739,GO:0030572
BN18001	0.420888	2444.88	5808.86	-1.24849	gi|18001|At1g13560_Contig1	At1g13560.1	68414.m01590 aminoalcoholphosphotransferase (AAPT1) identical to aminoalcoholphosphotransferase GI:3661593 from [Arabidopsis thaliana]	GO:0008654,GO:0005739,GO:0030572
BN18021	0.484544	819.466	1691.21	-1.0453	gi|18021|At5g45290_Contig1	At5g45290.1	68418.m05560 zinc finger (C3HC4-type RING finger) family protein contains Pfam profile: PF00097 zinc finger, C3HC4 type (RING finger)	GO:0006499,GO:0009507,GO:0005515,GO:0008270
BN18024	0.37807	2233.45	5907.51	-1.40328	gi|18024|At2g45790_Contig4	At2g45790.1	68415.m05695 eukaryotic phosphomannomutase family protein contains Pfam profile: PF03332 eukaryotic phosphomannomutase	GO:0019307,GO:0005737,GO:0009242,GO:0004615,GO:0006013
BN18024	0.339938	2085.26	6134.23	-1.55665	gi|18024|At2g45790_Contig4	At2g45790.1	68415.m05695 eukaryotic phosphomannomutase family protein contains Pfam profile: PF03332 eukaryotic phosphomannomutase	GO:0019307,GO:0005737,GO:0009242,GO:0004615,GO:0006013
BN18043	0.300617	577.417	1920.77	-1.734	gi|18043|At5g13140_EA363F	At5g13140.1	68418.m01505 expressed protein	GO:0005554,GO:0000004,GO:0005739
BN18043	0.252643	404.052	1599.3	-1.98483	gi|18043|At5g13140_EA363F	At5g13140.1	68418.m01505 expressed protein	GO:0005554,GO:0000004,GO:0005739
BN18048	0.466578	268.649	575.786	-1.09981	gi|18048|At3g52160_Contig5	At3g52160.1	68416.m05726 beta-ketoacyl-CoA synthase family protein beta-ketoacyl-CoA synthase - Simmondsia chinensis,PID:g1045614	GO:0009058,GO:0006633,GO:0008415,GO:0004315,GO:0008372
BN18050	0.35129	255.721	727.948	-1.50926	gi|18050|At3g52160_Contig2	At3g52160.1	68416.m05726 beta-ketoacyl-CoA synthase family protein beta-ketoacyl-CoA synthase - Simmondsia chinensis,PID:g1045614	GO:0009058,GO:0006633,GO:0008415,GO:0004315,GO:0008372
BN18050	0.320773	359.436	1120.53	-1.64037	gi|18050|At3g52160_Contig2	At3g52160.1	68416.m05726 beta-ketoacyl-CoA synthase family protein beta-ketoacyl-CoA synthase - Simmondsia chinensis,PID:g1045614	GO:0009058,GO:0006633,GO:0008415,GO:0004315,GO:0008372
BN18051	0.488621	1366.35	2796.34	-1.03321	gi|18051|At3g21930_EA120R	At3g21930.1	68416.m02764 receptor-like protein kinase-related contains Pfam profile: PF01657 Domain of unknown function that is usually associated with protein kinase domain Pfam:PF00069; similar to receptor-like protein kinase 4 (GI:13506745) and receptor-like prote	GO:0005554,GO:0000004,GO:0008372
BN18052	0.404401	185.642	459.054	-1.30614	gi|18052|At1g30020_Contig1	At1g30020.1	68414.m03671 expressed protein contains Pfam profile PF04398: Protein of unknown function, DUF538	GO:0005554,GO:0000004,GO:0008372
BN18052	0.349979	199.361	569.637	-1.51466	gi|18052|At1g30020_Contig1	At1g30020.1	68414.m03671 expressed protein contains Pfam profile PF04398: Protein of unknown function, DUF538	GO:0005554,GO:0000004,GO:0008372
BN18068	0.488412	432.064	884.63	-1.03383	gi|18068|At4g38910_Contig1	At4g38910.1	68417.m05514 expressed protein	GO:0005554,GO:0000004,GO:0008372
BN18090	0.388503	170.412	438.638	-1.364	gi|18090|At1g02280_Contig1	At1g02280.1	68414.m00169 GTP-binding protein (TOC33) identical to atToc33 protein (GI:11557973) [Arabidopsis thaliana]; Carboxyl-terminal end highly similar to GTP-binding protein SP:U43377, location of EST gb|AA394770 and gb|R30089; identical to cDNA for chloroplast	GO:0045036,GO:0009658,GO:0010006,GO:0005525,GO:0009707
BN18090	0.378215	96.3967	254.873	-1.40272	gi|18090|At1g02280_Contig1	At1g02280.1	68414.m00169 GTP-binding protein (TOC33) identical to atToc33 protein (GI:11557973) [Arabidopsis thaliana]; Carboxyl-terminal end highly similar to GTP-binding protein SP:U43377, location of EST gb|AA394770 and gb|R30089; identical to cDNA for chloroplast	GO:0045036,GO:0009658,GO:0010006,GO:0005525,GO:0009707
BN18094	0.33353	454.051	1361.35	-1.58411	gi|18094|At5g65630_Contig1	At5g65630.1	68418.m08256 DNA-binding bromodomain-containing protein similar to 5.9 kb fsh membrane protein [Drosophila melanogaster] GI:157455; contains Pfam profile PF00439: Bromodomain	GO:0003677,GO:0000004,GO:0012505
BN18094	0.361235	642.41	1778.37	-1.46899	gi|18094|At5g65630_Contig1	At5g65630.1	68418.m08256 DNA-binding bromodomain-containing protein similar to 5.9 kb fsh membrane protein [Drosophila melanogaster] GI:157455; contains Pfam profile PF00439: Bromodomain	GO:0003677,GO:0000004,GO:0012505
BN18095	0.41506	611.238	1472.65	-1.26861	gi|18095|At1g79390_Contig1	At1g79390.1	68414.m09252 expressed protein	GO:0005554,GO:0000004,GO:0005739
BN18103	0.47437	4140.71	8728.87	-1.07592	gi|18103|At1g77590_Contig1	At1g77590.1	68414.m09034 long-chain-fatty-acid--CoA ligase family protein / long-chain acyl-CoA synthetase family protein (LACS9) similar to LACS 3 [SP|O95573] from Homo Sapiens, LACS 3 [SP|Q63151] from Rattus norvegicus; contains Pfam HMM hit: AMP-binding enzymes PF	GO:0006631,GO:0009507,GO:0004467,GO:0006633
BN18104	0.312907	152.938	488.765	-1.67619	gi|18104|At1g14900_Contig1	At1g14900.1	68414.m01781 high-mobility-group protein / HMG-I/Y protein nearly identical to high-mobility-group protein HMG-I/Y protein [Arabidopsis thaliana] GI:1429211; contains Pfam profiles PF00538: linker histone H1 and H5 family, PF02178: AT hook motif	GO:0007001,GO:0006334,GO:0000786,GO:0005634,GO:0000785,GO:0003677,GO:0006355
BN18104	0.314654	167.761	533.161	-1.66816	gi|18104|At1g14900_Contig1	At1g14900.1	68414.m01781 high-mobility-group protein / HMG-I/Y protein nearly identical to high-mobility-group protein HMG-I/Y protein [Arabidopsis thaliana] GI:1429211; contains Pfam profiles PF00538: linker histone H1 and H5 family, PF02178: AT hook motif	GO:0007001,GO:0006334,GO:0000786,GO:0005634,GO:0000785,GO:0003677,GO:0006355
BN18119	0.440169	226.912	515.511	-1.18387	gi|18119|At2g45750_Contig1	At2g45750.1	68415.m05691 dehydration-responsive family protein similar to early-responsive to dehydration stress ERD3 protein [Arabidopsis thaliana] GI:15320410; contains Pfam profile PF03141: Putative methyltransferase	GO:0005554,GO:0000004,GO:0005739
BN18121	0.118795	237.543	1999.6	-3.07345	gi|18121|At3g42950_Contig1	At3g42950.1	68416.m04511 glycoside hydrolase family 28 protein / polygalacturonase (pectinase) family protein weak similarity to polygalacturonase precursor [Cucumis melo] GI:3320460; contains PF00295: Glycosyl hydrolases family 28	GO:0005975,GO:0004650,GO:0012505
BN18121	0.12631	230.061	1821.4	-2.98496	gi|18121|At3g42950_Contig1	At3g42950.1	68416.m04511 glycoside hydrolase family 28 protein / polygalacturonase (pectinase) family protein weak similarity to polygalacturonase precursor [Cucumis melo] GI:3320460; contains PF00295: Glycosyl hydrolases family 28	GO:0005975,GO:0004650,GO:0012505
BN18122	0.319767	115.901	362.455	-1.64491	gi|18122|At1g78260_EA1062F	At1g78260.1	68414.m09120 RNA recognition motif (RRM)-containing protein similar to RNA recognition motif-containing protein SEB-4 GI:8895698 from [Xenopus laevis]; contains InterPro entry IPR000504: RNA-binding region RNP-1 (RNA recognition motif) (RRM)	GO:0003676,GO:0008372,GO:0000004,GO:0003723
BN18122	0.298195	116.267	389.903	-1.74567	gi|18122|At1g78260_EA1062F	At1g78260.1	68414.m09120 RNA recognition motif (RRM)-containing protein similar to RNA recognition motif-containing protein SEB-4 GI:8895698 from [Xenopus laevis]; contains InterPro entry IPR000504: RNA-binding region RNP-1 (RNA recognition motif) (RRM)	GO:0003676,GO:0008372,GO:0000004,GO:0003723
BN18153	0.40201	833.008	2072.11	-1.3147	gi|18153|At1g13260_Contig1	At1g13260.1	68414.m01539 DNA-binding protein RAV1 (RAV1) identical to SP|Q9ZWM9 DNA-binding protein RAV1 {Arabidopsis thaliana}, RAV1 GI:3868857 from [Arabidopsis thaliana]	GO:0003700,GO:0006355,GO:0003677,GO:0005634
BN18153	0.472886	882.003	1865.15	-1.08044	gi|18153|At1g13260_Contig1	At1g13260.1	68414.m01539 DNA-binding protein RAV1 (RAV1) identical to SP|Q9ZWM9 DNA-binding protein RAV1 {Arabidopsis thaliana}, RAV1 GI:3868857 from [Arabidopsis thaliana]	GO:0003700,GO:0006355,GO:0003677,GO:0005634
BN18161	0.282599	164.885	583.459	-1.82317	gi|18161|At3g10370_Contig1	At3g10370.1	68416.m01243 glycerol-3-phosphate dehydrogenase, putative similar to glycerol-3-phosphate dehydrogenase GB:BAA08926 from Mus musculus [SP|Q64521], Homo sapiens [GI:1020315], Rattus norvegicus [SP|P35571]; contains Pfam profile PF01266 FAD dependent oxidor	GO:0009507,GO:0006072,GO:0016491,GO:0006071,GO:0005743,GO:0006118,GO:0004368,GO:0009331
BN18172	0.417513	94.3583	226.001	-1.26011	gi|18172|At3g52880_Contig4	At3g52880.1	68416.m05827 monodehydroascorbate reductase, putative monodehydroascorbate reductase (NADH), Lycoperison esculentum, PIR:T06407	GO:0006537,GO:0016491,GO:0005737,GO:0006749,GO:0008324,GO:0016639,GO:0004791,GO:0019430,GO:0006813,GO:0004362,GO:0006096,GO:0004148,GO:0016654,GO:0015036,GO:0006118
BN18186	0.159467	4671.97	29297.5	-2.64867	gi|18186|At3g14990_Contig1	At3g14990.2	68416.m01896 4-methyl-5(b-hydroxyethyl)-thiazole monophosphate biosynthesis protein, putative supporting cDNA gi|11908017|gb|AF326856.1|; contains Pfam profile PF01965:DJ-1/PfpI family; identical to cDNA EST Athsr7 GI:5281061	GO:0008372,GO:0003824,GO:0009228
BN18186	0.198507	7140.77	35972.4	-2.33274	gi|18186|At3g14990_Contig1	At3g14990.2	68416.m01896 4-methyl-5(b-hydroxyethyl)-thiazole monophosphate biosynthesis protein, putative supporting cDNA gi|11908017|gb|AF326856.1|; contains Pfam profile PF01965:DJ-1/PfpI family; identical to cDNA EST Athsr7 GI:5281061	GO:0008372,GO:0003824,GO:0009228
BN18192	0.368039	111.829	303.851	-1.44207	gi|18192|At1g05180_Contig2	At1g05180.1	68414.m00522 auxin-resistance protein AXR1 (AXR1) identical to SP|P42744 Auxin-resistance protein AXR1 {Arabidopsis thaliana}; contains Pfam profile PF00899: ThiF family; identical to cDNA ubiquitin activating enzyme E1-related protein (AXR1) GI:304103	GO:0008642,GO:0005634,GO:0009734
BN18210	0.475942	1506.12	3164.5	-1.07114	gi|18210|At1g45233_Contig2	At1g45233.2	68414.m05190 expressed protein Since this genomic sequence region is unfinished, the annotated gene may be missing a stop codon or start codon	GO:0005554,GO:0000004,GO:0008372
BN18221	0.482397	281.281	583.09	-1.05171	gi|18221|At3g02040_DL591F	At3g02040.1	68416.m00167 glycerophosphoryl diester phosphodiesterase family protein contains Pfam profile PF03009: Glycerophosphoryl diester phosphodiesterase family	GO:0008889,GO:0006071,GO:0009507
BN18225	0.354048	1174.08	3316.16	-1.49798	gi|18225|At1g54080_Contig2	At1g54080.2	68414.m06163 oligouridylate-binding protein, putative similar to oligouridylate binding protein GI:6996560 from [Nicotiana plumbaginifolia]	GO:0005739,GO:0003730
BN18225	0.347265	1161.84	3345.69	-1.52589	gi|18225|At1g54080_Contig2	At1g54080.2	68414.m06163 oligouridylate-binding protein, putative similar to oligouridylate binding protein GI:6996560 from [Nicotiana plumbaginifolia]	GO:0005739,GO:0003730
BN18231	0.401376	540.69	1347.09	-1.31697	gi|18231|At3g18035_Contig1	At3g18035.1	68416.m02292 histone H1/H5 family protein contains Pfam domain, PF00538: linker histone H1 and H5 family;similar to HMG I/Y like protein (GI:15706274) [Glycine max];similar to HMR1 protein (GI:4218141) [Antirrhinum majus]; similar to high mobility group p	GO:0003677,GO:0000786,GO:0006334
BN18235	0.47691	340.071	713.072	-1.06821	gi|18235|At5g19400_Contig1	At5g19400.1	68418.m02312 expressed protein	GO:0005554,GO:0000004,GO:0008372
BN18238	0.315337	164.696	522.285	-1.66503	gi|18238|At3g57680_DL635F	At3g57680.1	68416.m06426 peptidase S41 family protein similar to PSII D1 protein processing enzyme (GI::7268527) [Arabidopsis thaliana]; similar to SP|Q55669 Carboxyl-terminal processing protease precursor (Photosystem II D1 protein processing peptidase) (EC 3.4.21.1	GO:0009543,GO:0006508,GO:0008236,GO:0005515,GO:0007242
BN18238	0.304072	215.77	709.602	-1.71752	gi|18238|At3g57680_DL635F	At3g57680.1	68416.m06426 peptidase S41 family protein similar to PSII D1 protein processing enzyme (GI::7268527) [Arabidopsis thaliana]; similar to SP|Q55669 Carboxyl-terminal processing protease precursor (Photosystem II D1 protein processing peptidase) (EC 3.4.21.1	GO:0009543,GO:0006508,GO:0008236,GO:0005515,GO:0007242
BN18260	0.0662365	443.246	6691.87	-3.91623	gi|18260|At5g03380_DL507F	At5g03380.1	68418.m00291 heavy-metal-associated domain-containing protein similar to farnesylated protein ATFP2 [GI:4097545]; contains Pfam profile PF00403: Heavy-metal-associated domain	GO:0008372,GO:0000004,GO:0046872
BN18260	0.0606988	450.946	7429.24	-4.04219	gi|18260|At5g03380_DL507F	At5g03380.1	68418.m00291 heavy-metal-associated domain-containing protein similar to farnesylated protein ATFP2 [GI:4097545]; contains Pfam profile PF00403: Heavy-metal-associated domain	GO:0008372,GO:0000004,GO:0046872
BN18262	0.428295	198.299	462.996	-1.22332	gi|18262|At5g11480_Contig1	At5g11480.1	68418.m01340 expressed protein	GO:0009507,GO:0005524,GO:0007264,GO:0003925,GO:0005525
BN18264	0.373824	502.147	1343.27	-1.41957	gi|18264|At1g80500_Contig1	At1g80500.1	68414.m09433 expressed protein similar to Sedlin (Swiss-Prot:O14582) [Homo sapiens]; similar to MBP-1 interacting protein-2A; MIP-2A (GI:9937493) [Homo sapiens]	GO:0005622,GO:0005478,GO:0006888
BN18264	0.357898	425.899	1190	-1.48238	gi|18264|At1g80500_Contig1	At1g80500.1	68414.m09433 expressed protein similar to Sedlin (Swiss-Prot:O14582) [Homo sapiens]; similar to MBP-1 interacting protein-2A; MIP-2A (GI:9937493) [Homo sapiens]	GO:0005622,GO:0005478,GO:0006888
BN18272	0.319608	2738.2	8567.36	-1.64562	gi|18272|At3g25800_Contig1	At3g25800.1	68416.m03211 serine/threonine protein phosphatase 2A (PP2A) 65 KDa regulatory subunit A identical to protein phosphatase 2A 65 kDa regulatory subunit (pDF1) GI:683502 from [Arabidopsis thaliana]	GO:0030089,GO:0008601,GO:0042325
BN18272	0.377955	3137.58	8301.46	-1.40371	gi|18272|At3g25800_Contig1	At3g25800.1	68416.m03211 serine/threonine protein phosphatase 2A (PP2A) 65 KDa regulatory subunit A identical to protein phosphatase 2A 65 kDa regulatory subunit (pDF1) GI:683502 from [Arabidopsis thaliana]	GO:0030089,GO:0008601,GO:0042325
BN18277	0.459918	530.322	1153.08	-1.12055	gi|18277|At3g10915_Contig1	At3g10915.2	68416.m01315 reticulon family protein low similarity to rS-Rex-s [Rattus norvegicus] GI:1143717, neuroendocrine-specific protein C [Homo sapiens] GI:307311; contains Pfam profile PF02453: Reticulon	GO:0005554,GO:0000004,GO:0005783
BN18277	0.485089	547.787	1129.25	-1.04368	gi|18277|At3g10915_Contig1	At3g10915.2	68416.m01315 reticulon family protein low similarity to rS-Rex-s [Rattus norvegicus] GI:1143717, neuroendocrine-specific protein C [Homo sapiens] GI:307311; contains Pfam profile PF02453: Reticulon	GO:0005554,GO:0000004,GO:0005783
BN18283	0.462143	499.433	1080.69	-1.11359	gi|18283|At5g28530_Contig1	At5g28530.1	68418.m03478 far-red impaired responsive protein, putative similar to far-red impaired response protein FAR1 [Arabidopsis thaliana] gi|5764395|gb|AAD51282; contains Pfam:PF03101 domain: FAR1 family	GO:0005739,GO:0005554,GO:0009639
BN18289	0.431503	352.899	817.836	-1.21256	gi|18289|At4g30220_Contig1	At4g30220.1	68417.m04298 small nuclear ribonucleoprotein F, putative / snRNP-F, putative / Sm protein F, putative similar to SWISS-PROT:Q15356 small nuclear ribonucleoprotein F (snRNP-F, Sm protein F, Sm-F, SmF) [Mouse]	GO:0005634,GO:0008248,GO:0000004,GO:0005732
BN18289	0.444531	337.629	759.517	-1.16964	gi|18289|At4g30220_Contig1	At4g30220.1	68417.m04298 small nuclear ribonucleoprotein F, putative / snRNP-F, putative / Sm protein F, putative similar to SWISS-PROT:Q15356 small nuclear ribonucleoprotein F (snRNP-F, Sm protein F, Sm-F, SmF) [Mouse]	GO:0005634,GO:0008248,GO:0000004,GO:0005732
BN18290	0.35492	13158.3	37074	-1.49443	gi|18290|At4g30220_Contig2	At4g30220.1	68417.m04298 small nuclear ribonucleoprotein F, putative / snRNP-F, putative / Sm protein F, putative similar to SWISS-PROT:Q15356 small nuclear ribonucleoprotein F (snRNP-F, Sm protein F, Sm-F, SmF) [Mouse]	GO:0005634,GO:0008248,GO:0000004,GO:0005732
BN18290	0.35046	12245.9	34942.4	-1.51268	gi|18290|At4g30220_Contig2	At4g30220.1	68417.m04298 small nuclear ribonucleoprotein F, putative / snRNP-F, putative / Sm protein F, putative similar to SWISS-PROT:Q15356 small nuclear ribonucleoprotein F (snRNP-F, Sm protein F, Sm-F, SmF) [Mouse]	GO:0005634,GO:0008248,GO:0000004,GO:0005732
BN18300	0.494384	142.605	288.45	-1.0163	gi|18300|At1g35580_Contig1	At1g35580.2	68414.m04418 beta-fructofuranosidase, putative / invertase, putative / saccharase, putative / beta-fructosidase, putative similar to neutral invertase [Daucus carota] GI:4200165; contains Pfam profile PF04853: Plant neutral invertase	GO:0008372,GO:0004564,GO:0019575
BN18301	0.325689	250.346	768.665	-1.61843	gi|18301|At1g35580_Contig2	At1g35580.2	68414.m04418 beta-fructofuranosidase, putative / invertase, putative / saccharase, putative / beta-fructosidase, putative similar to neutral invertase [Daucus carota] GI:4200165; contains Pfam profile PF04853: Plant neutral invertase	GO:0008372,GO:0004564,GO:0019575
BN18301	0.425274	145.575	342.309	-1.23354	gi|18301|At1g35580_Contig2	At1g35580.2	68414.m04418 beta-fructofuranosidase, putative / invertase, putative / saccharase, putative / beta-fructosidase, putative similar to neutral invertase [Daucus carota] GI:4200165; contains Pfam profile PF04853: Plant neutral invertase	GO:0008372,GO:0004564,GO:0019575
BN18313	0.317398	10398.4	32761.4	-1.65564	gi|18313|At5g10940_Contig1	At5g10940.1	68418.m01269 transducin family protein / WD-40 repeat family protein unnamed ORF cDNA FLJ10872, Homo sapiens, EMBL:AK001734; contains Pfam PF00400: WD domain, G-beta repeat (6 copies,1 weak)	GO:0005634,GO:0000166,GO:0006118
BN18313	0.47906	8428.01	17592.8	-1.06172	gi|18313|At5g10940_Contig1	At5g10940.1	68418.m01269 transducin family protein / WD-40 repeat family protein unnamed ORF cDNA FLJ10872, Homo sapiens, EMBL:AK001734; contains Pfam PF00400: WD domain, G-beta repeat (6 copies,1 weak)	GO:0005634,GO:0000166,GO:0006118
BN18320	0.465633	334.585	718.559	-1.10273	gi|18320|At4g18530_Contig1	At4g18530.1	68417.m02746 expressed protein contains Pfam profile PF05212: Protein of unknown function (DUF707)	GO:0005554,GO:0000004,GO:0008372
BN18320	0.468889	392.939	838.022	-1.09268	gi|18320|At4g18530_Contig1	At4g18530.1	68417.m02746 expressed protein contains Pfam profile PF05212: Protein of unknown function (DUF707)	GO:0005554,GO:0000004,GO:0008372
BN18326	0.238093	1079.44	4533.69	-2.0704	gi|18326|At2g32480_Contig1	At2g32480.1	68415.m03968 membrane-associated zinc metalloprotease, putative similar to Hypothetical zinc metalloprotease All3971 (SP:Q8YQ64) [strain PCC 7120] {Anabaena sp.} Pfam PF00595: PDZ domain (Also known as DHR or GLGF); contains TIGRFAM TIGR00054: membrane-as	GO:0009536,GO:0005515,GO:0009306,GO:0004222,GO:0006508,GO:0015450
BN18326	0.193092	802.517	4156.13	-2.37264	gi|18326|At2g32480_Contig1	At2g32480.1	68415.m03968 membrane-associated zinc metalloprotease, putative similar to Hypothetical zinc metalloprotease All3971 (SP:Q8YQ64) [strain PCC 7120] {Anabaena sp.} Pfam PF00595: PDZ domain (Also known as DHR or GLGF); contains TIGRFAM TIGR00054: membrane-as	GO:0009536,GO:0005515,GO:0009306,GO:0004222,GO:0006508,GO:0015450
BN18335	0.416119	1545.28	3713.55	-1.26493	gi|18335|At4g23190_Contig1	At4g23190.1	68417.m03345 protein kinase family protein contains Pfam PF00069: Protein kinase domain	GO:0009816,GO:0016301,GO:0004672,GO:0016020
BN18335	0.44615	1453.23	3257.27	-1.1644	gi|18335|At4g23190_Contig1	At4g23190.1	68417.m03345 protein kinase family protein contains Pfam PF00069: Protein kinase domain	GO:0009816,GO:0016301,GO:0004672,GO:0016020
BN18346	0.247852	151.992	613.237	-2.01245	gi|18346|At2g39970_Contig4	At2g39970.1	68415.m04911 peroxisomal membrane protein (PMP36) identical to 36kDa-peroxisomal membrane protein (PMP36) GI:15146342 from [Arabidopsis thaliana]	GO:0006810,GO:0005488,GO:0005778,GO:0005215,GO:0005743
BN18346	0.335677	556.167	1656.85	-1.57485	gi|18346|At2g39970_Contig4	At2g39970.1	68415.m04911 peroxisomal membrane protein (PMP36) identical to 36kDa-peroxisomal membrane protein (PMP36) GI:15146342 from [Arabidopsis thaliana]	GO:0006810,GO:0005488,GO:0005778,GO:0005215,GO:0005743
BN18349	0.485181	390.655	805.173	-1.0434	gi|18349|At2g39970_Contig3	At2g39970.1	68415.m04911 peroxisomal membrane protein (PMP36) identical to 36kDa-peroxisomal membrane protein (PMP36) GI:15146342 from [Arabidopsis thaliana]	GO:0006810,GO:0005488,GO:0005778,GO:0005215,GO:0005743
BN18349	0.439049	321.067	731.278	-1.18755	gi|18349|At2g39970_Contig3	At2g39970.1	68415.m04911 peroxisomal membrane protein (PMP36) identical to 36kDa-peroxisomal membrane protein (PMP36) GI:15146342 from [Arabidopsis thaliana]	GO:0006810,GO:0005488,GO:0005778,GO:0005215,GO:0005743
BN18366	0.264948	195.073	736.27	-1.91622	gi|18366|At4g29100_Contig2	At4g29100.1	68417.m04165 ethylene-responsive family protein contains similarity to ethylene-inducible ER33 protein [Lycopersicon esculentum] gi|5669656|gb|AAD46413	GO:0008372,GO:0003700,GO:0045449
BN18366	0.416823	241.086	578.389	-1.26249	gi|18366|At4g29100_Contig2	At4g29100.1	68417.m04165 ethylene-responsive family protein contains similarity to ethylene-inducible ER33 protein [Lycopersicon esculentum] gi|5669656|gb|AAD46413	GO:0008372,GO:0003700,GO:0045449
BN18385	0.486095	112.999	232.463	-1.04069	gi|18385|At2g44770_Contig1	At2g44770.1	68415.m05572 phagocytosis and cell motility protein ELMO1-related contains weak similarity to ELMO1 [Mus musculus] gi|16118551|gb|AAL14464	GO:0005554,GO:0000004,GO:0008372
BN18386	0.456025	394.11	864.228	-1.13281	gi|18386|At4g28030_Contig1	At4g28030.1	68417.m04021 GCN5-related N-acetyltransferase (GNAT) family protein contains Pfam profile PF00583: acetyltransferase, GNAT family	GO:0016407,GO:0008080,GO:0009507,GO:0006474,GO:0008152
BN18387	0.411797	1269.94	3083.9	-1.28	gi|18387|At4g28030_Contig2	At4g28030.1	68417.m04021 GCN5-related N-acetyltransferase (GNAT) family protein contains Pfam profile PF00583: acetyltransferase, GNAT family	GO:0016407,GO:0008080,GO:0009507,GO:0006474,GO:0008152
BN18387	0.455813	152.617	334.824	-1.13349	gi|18387|At4g28030_Contig2	At4g28030.1	68417.m04021 GCN5-related N-acetyltransferase (GNAT) family protein contains Pfam profile PF00583: acetyltransferase, GNAT family	GO:0016407,GO:0008080,GO:0009507,GO:0006474,GO:0008152
BN18389	0.477164	1069.34	2241.03	-1.06744	gi|18389|At3g05890_Contig2	At3g05890.1	68416.m00662 hydrophobic protein (RCI2B) / low temperature and salt responsive protein (LTI6B) identical to SP|Q9ZNS6 Hydrophobic protein RCI2B (Low temperature and salt responsive protein LTI6B) {Arabidopsis thaliana}	GO:0009409,GO:0005554,GO:0016021
BN18389	0.484783	1036.81	2138.71	-1.04459	gi|18389|At3g05890_Contig2	At3g05890.1	68416.m00662 hydrophobic protein (RCI2B) / low temperature and salt responsive protein (LTI6B) identical to SP|Q9ZNS6 Hydrophobic protein RCI2B (Low temperature and salt responsive protein LTI6B) {Arabidopsis thaliana}	GO:0009409,GO:0005554,GO:0016021
BN18390	0.43039	860.246	1998.76	-1.21628	gi|18390|At1g75200_Contig1	At1g75200.1	68414.m08736 flavodoxin family protein / radical SAM domain-containing protein contains Pfam profiles PF00258: Flavodoxin, PF04055: radical SAM domain protein	GO:0005739,GO:0016491,GO:0005489,GO:0006118
BN18390	0.441695	711.845	1611.62	-1.17888	gi|18390|At1g75200_Contig1	At1g75200.1	68414.m08736 flavodoxin family protein / radical SAM domain-containing protein contains Pfam profiles PF00258: Flavodoxin, PF04055: radical SAM domain protein	GO:0005739,GO:0016491,GO:0005489,GO:0006118
BN18392	0.392517	217.698	554.62	-1.34917	gi|18392|At1g05530_DL219R	At1g05530.1	68414.m00567 UDP-glucoronosyl/UDP-glucosyl transferase family protein contains Pfam profile: PF00201 UDP-glucoronosyl and UDP-glucosyl transferase	GO:0008194,GO:0016757,GO:0008152,GO:0009507
BN18392	0.359791	766.063	2129.19	-1.47477	gi|18392|At1g05530_DL219R	At1g05530.1	68414.m00567 UDP-glucoronosyl/UDP-glucosyl transferase family protein contains Pfam profile: PF00201 UDP-glucoronosyl and UDP-glucosyl transferase	GO:0008194,GO:0016757,GO:0008152,GO:0009507
BN18399	0.226763	4928.76	21735.3	-2.14074	gi|18399|At3g10230_Contig1	At3g10230.1	68416.m01224 lycopene beta cyclase (LYC) identical to lycopene beta cyclase GI:1399183|GB:AAB53337 [Arabidopsis thaliana]	GO:0016120,GO:0009507,GO:0045436
BN18399	0.204033	4341.32	21277.5	-2.29312	gi|18399|At3g10230_Contig1	At3g10230.1	68416.m01224 lycopene beta cyclase (LYC) identical to lycopene beta cyclase GI:1399183|GB:AAB53337 [Arabidopsis thaliana]	GO:0016120,GO:0009507,GO:0045436
BN18400	0.460833	1514.55	3286.55	-1.11768	gi|18400|At2g43820_Contig2	At2g43820.1	68415.m05447 UDP-glucoronosyl/UDP-glucosyl transferase family protein contains Pfam profile: PF00201 UDP-glucoronosyl and UDP-glucosyl transferase	GO:0016758,GO:0008194,GO:0016757,GO:0008152,GO:0008372
BN18400	0.48892	1557.94	3186.49	-1.03233	gi|18400|At2g43820_Contig2	At2g43820.1	68415.m05447 UDP-glucoronosyl/UDP-glucosyl transferase family protein contains Pfam profile: PF00201 UDP-glucoronosyl and UDP-glucosyl transferase	GO:0016758,GO:0008194,GO:0016757,GO:0008152,GO:0008372
BN18412	0.472641	6884.2	14565.4	-1.08118	gi|18412|At4g31980_DL117R	At4g31980.1	68417.m04547 expressed protein contains Pfam profile PF03140: Plant protein of unknown function	GO:0006810,GO:0005215,GO:0005739,GO:0003677,GO:0005634
BN18412	0.437438	6656.93	15218	-1.19285	gi|18412|At4g31980_DL117R	At4g31980.1	68417.m04547 expressed protein contains Pfam profile PF03140: Plant protein of unknown function	GO:0006810,GO:0005215,GO:0005739,GO:0003677,GO:0005634
BN18426	0.488469	1216.36	2490.15	-1.03366	gi|18426|At4g14870_Contig1	At4g14870.1	68417.m02284 expressed protein	GO:0015450,GO:0007049,GO:0016020,GO:0006886,GO:0016021,GO:0006605,GO:0009306,GO:0005525,GO:0009507
BN18426	0.298243	601.135	2015.59	-1.74544	gi|18426|At4g14870_Contig1	At4g14870.1	68417.m02284 expressed protein	GO:0015450,GO:0007049,GO:0016020,GO:0006886,GO:0016021,GO:0006605,GO:0009306,GO:0005525,GO:0009507
BN18442	0.479626	203.132	423.522	-1.06002	gi|18442|At4g18810_Contig1	At4g18810.1	68417.m02777 expressed protein similar to UV-B and ozone similarly regulated protein 1 UOS1 [Pisum sativum] GI:20339364	GO:0005554,GO:0000004,GO:0009507
BN18442	0.44909	193.648	431.201	-1.15492	gi|18442|At4g18810_Contig1	At4g18810.1	68417.m02777 expressed protein similar to UV-B and ozone similarly regulated protein 1 UOS1 [Pisum sativum] GI:20339364	GO:0005554,GO:0000004,GO:0009507
BN18458	0.449308	773.206	1720.88	-1.15422	gi|18458|At3g02910_Contig1	At3g02910.1	68416.m00286 expressed protein contains Pfam domain PF03674: Uncharacterised protein family (UPF0131)	GO:0005554,GO:0000004,GO:0008372
BN18471	0.353145	354.621	1004.18	-1.50167	gi|18471|At4g13250_Contig1	At4g13250.1	68417.m02060 short-chain dehydrogenase/reductase (SDR) family protein contains INTERPRO family IPR002198 Short-chain dehydrogenase/reductase (SDR) superfamily	GO:0016491,GO:0006561,GO:0008372,GO:0004349,GO:0008152
BN18477	0.495331	639.68	1291.42	-1.01354	gi|18477|At5g60790_Contig1	At5g60790.1	68418.m07627 ABC transporter family protein similar to ABC transporter homolog PnATH GI:7573600 from [Populus nigra]	GO:0009877,GO:0019866,GO:0006824,GO:0015706,GO:0016020,GO:0030288,GO:0006810,GO:0015846,GO:0005215,GO:0006865,GO:0004009,GO:0017004,GO:0009507
BN18477	0.392989	361.901	920.894	-1.34744	gi|18477|At5g60790_Contig1	At5g60790.1	68418.m07627 ABC transporter family protein similar to ABC transporter homolog PnATH GI:7573600 from [Populus nigra]	GO:0009877,GO:0019866,GO:0006824,GO:0015706,GO:0016020,GO:0030288,GO:0006810,GO:0015846,GO:0005215,GO:0006865,GO:0004009,GO:0017004,GO:0009507
BN18479	0.309394	3197.52	10334.8	-1.69249	gi|18479|At5g60790_Contig3	At5g60790.1	68418.m07627 ABC transporter family protein similar to ABC transporter homolog PnATH GI:7573600 from [Populus nigra]	GO:0009877,GO:0019866,GO:0006824,GO:0015706,GO:0016020,GO:0030288,GO:0006810,GO:0015846,GO:0005215,GO:0006865,GO:0004009,GO:0017004,GO:0009507
BN18485	0.326407	286.33	877.217	-1.61525	gi|18485|At5g02250_Contig1	At5g02250.1	68418.m00148 ribonuclease II family protein contains Pfam profile PF00773: RNB-like protein	GO:0004540,GO:0016070,GO:0003723,GO:0009507
BN18485	0.310922	334.906	1077.14	-1.68538	gi|18485|At5g02250_Contig1	At5g02250.1	68418.m00148 ribonuclease II family protein contains Pfam profile PF00773: RNB-like protein	GO:0004540,GO:0016070,GO:0003723,GO:0009507
BN18489	0.482439	1185.18	2456.64	-1.05158	gi|18489|At5g67370_Contig1	At5g67370.1	68418.m08495 expressed protein similar to unknown protein (gb|AAC18972.1)	GO:0005554,GO:0000004,GO:0005739
BN18490	0.453994	1834.93	4041.75	-1.13926	gi|18490|At5g67370_Contig2	At5g67370.1	68418.m08495 expressed protein similar to unknown protein (gb|AAC18972.1)	GO:0005554,GO:0000004,GO:0005739
BN18495	0.432715	485.619	1122.26	-1.20851	gi|18495|At3g17230_DL1595R	At3g17230.1	68416.m02201 invertase/pectin methylesterase inhibitor family protein similar to SP|P83326 Pectinesterase inhibitor (Pectin methylesterase inhibitor) (PMEI) {Actinidia chinensis}; contains Pfam profile PF04043: Plant invertase/pectin methylesterase inhibi	GO:0012505,GO:0000004,GO:0046910
BN18495	0.353978	555.215	1568.5	-1.49827	gi|18495|At3g17230_DL1595R	At3g17230.1	68416.m02201 invertase/pectin methylesterase inhibitor family protein similar to SP|P83326 Pectinesterase inhibitor (Pectin methylesterase inhibitor) (PMEI) {Actinidia chinensis}; contains Pfam profile PF04043: Plant invertase/pectin methylesterase inhibi	GO:0012505,GO:0000004,GO:0046910
BN18498	0.480084	131.964	274.877	-1.05864	gi|18498|At5g45190_Contig1	At5g45190.1	68418.m05547 cyclin family protein similar to cyclin T1 [Equus caballus] GI:5052355; contains Pfam profile PF00134: Cyclin, N-terminal domain	GO:0006367,GO:0005667,GO:0003702,GO:0005634,GO:0000074,GO:0004693,GO:0006355
BN18498	0.415752	151.849	365.239	-1.2662	gi|18498|At5g45190_Contig1	At5g45190.1	68418.m05547 cyclin family protein similar to cyclin T1 [Equus caballus] GI:5052355; contains Pfam profile PF00134: Cyclin, N-terminal domain	GO:0006367,GO:0005667,GO:0003702,GO:0005634,GO:0000074,GO:0004693,GO:0006355
BN18532	0.349	247.658	709.621	-1.5187	gi|18532|At4g36220_Contig1	At4g36220.1	68417.m05153 cytochrome P450 84A1 (CYP84A1) / ferulate-5-hydroxylase (FAH1) identical to Cytochrome P450 84A1 (Ferulate-5-hydroxylase) (SP|Q42600) [Arabidopsis thaliana]	GO:0046424,GO:0005783,GO:0009809,GO:0004497,GO:0009699
BN18534	0.269691	128.221	475.436	-1.89062	gi|18534|At4g36220_RL869R	At4g36220.1	68417.m05153 cytochrome P450 84A1 (CYP84A1) / ferulate-5-hydroxylase (FAH1) identical to Cytochrome P450 84A1 (Ferulate-5-hydroxylase) (SP|Q42600) [Arabidopsis thaliana]	GO:0046424,GO:0005783,GO:0009809,GO:0004497,GO:0009699
BN18534	0.284606	126.672	445.079	-1.81296	gi|18534|At4g36220_RL869R	At4g36220.1	68417.m05153 cytochrome P450 84A1 (CYP84A1) / ferulate-5-hydroxylase (FAH1) identical to Cytochrome P450 84A1 (Ferulate-5-hydroxylase) (SP|Q42600) [Arabidopsis thaliana]	GO:0046424,GO:0005783,GO:0009809,GO:0004497,GO:0009699
BN18585	0.47356	250.423	528.809	-1.07838	gi|18585|At3g26840_DL1217R	At3g26840.1	68416.m03357 esterase/lipase/thioesterase family protein contains Pfam profile PF03096: Ndr family	GO:0008415,GO:0008152,GO:0009507
BN18597	0.249598	630.133	2524.59	-2.00232	gi|18597|At3g52060_Contig1	At3g52060.2	68416.m05712 expressed protein contains Pfam profile PF03267: Arabidopsis protein of unknown function, DUF266	GO:0005554,GO:0000004,GO:0012505
BN18597	0.275611	820.806	2978.13	-1.85929	gi|18597|At3g52060_Contig1	At3g52060.2	68416.m05712 expressed protein contains Pfam profile PF03267: Arabidopsis protein of unknown function, DUF266	GO:0005554,GO:0000004,GO:0012505
BN18598	0.470831	893.152	1896.97	-1.08672	gi|18598|At3g52060_ES893F	At3g52060.1	68416.m05711 expressed protein contains Pfam profile PF03267: Arabidopsis protein of unknown function, DUF266	GO:0005554,GO:0000004,GO:0012505
BN18635	0.442839	371.285	838.419	-1.17514	gi|18635|At2g17787_Contig1	At2g17787.1	68415.m02061 expressed protein	GO:0005554,GO:0000004,GO:0008372
BN18636	0.341717	190.49	557.449	-1.54912	gi|18636|At3g15630_Contig1	At3g15630.1	68416.m01982 expressed protein	GO:0005554,GO:0000004,GO:0009507
BN18637	0.438943	322.093	733.792	-1.18789	gi|18637|At3g15630_Contig2	At3g15630.1	68416.m01982 expressed protein	GO:0005554,GO:0000004,GO:0009507
BN18637	0.384224	168.552	438.682	-1.37998	gi|18637|At3g15630_Contig2	At3g15630.1	68416.m01982 expressed protein	GO:0005554,GO:0000004,GO:0009507
BN18647	0.352028	227.984	647.63	-1.50624	gi|18647|At1g65290_Contig2	At1g65290.1	68414.m07403 acyl carrier family protein / ACP family protein similar to SP|P53665 Acyl carrier protein, mitochondrial precursor (ACP) (NADH-ubiquinone oxidoreductase 9.6 kDa subunit) (MtACP-1) {Arabidopsis thaliana}; contains InterPro accession IPR003881	GO:0005739,GO:0000036,GO:0006633
BN18648	0.484437	1607.77	3318.84	-1.04562	gi|18648|At1g64140_Contig1	At1g64140.1	68414.m07266 expressed protein similar to putative disease resistance protein GB:CAB40943 GI:4586107 from [Arabidopsis thaliana]; weak similarity to Loricrin (Swiss-Prot:P23490) [Homo sapiens]	GO:0005554,GO:0000004,GO:0009507
BN18649	0.485998	320.503	659.474	-1.04098	gi|18649|At2g05070_Contig1	At2g05070.1	68415.m00529 chlorophyll A-B binding protein / LHCII type II (LHCB2.2) identical to Lhcb2 protein [Arabidopsis thaliana] GI:4741946; contains Pfam profile PF00504: Chlorophyll A-B binding protein	GO:0030076,GO:0009765,GO:0016168,GO:0009507,GO:0015979
BN18651	0.475407	193.443	406.9	-1.07277	gi|18651|At5g27640_Contig3	At5g27640.1	68418.m03311 eukaryotic translation initiation factor 3 subunit 9 / eIF-3 eta / eIF3b (TIF3B1) nearly identical to SP|Q9C5Z1 Eukaryotic translation initiation factor 3 subunit 9 (eIF-3 eta) (eIF3 p110) (eIF3b) {Arabidopsis thaliana}	GO:0003743,GO:0005852,GO:0003676,GO:0005737
BN18662	0.43873	494.944	1128.13	-1.1886	gi|18662|At1g73010_DL981R	At1g73010.1	68414.m08443 expressed protein similar to phosphatase, orphan 1 (GI:20196841) [Mus musculus], (GI:20196839) [Homo sapiens]; contains TIGRFAM TIGR01489: 2,3-diketo-5-methylthio-1-phosphopentane phosphatase profile; contains TIGRFAM TIGR01488: HAD-superfami	GO:0005554,GO:0000004,GO:0008372
BN18662	0.459547	526.071	1144.76	-1.12172	gi|18662|At1g73010_DL981R	At1g73010.1	68414.m08443 expressed protein similar to phosphatase, orphan 1 (GI:20196841) [Mus musculus], (GI:20196839) [Homo sapiens]; contains TIGRFAM TIGR01489: 2,3-diketo-5-methylthio-1-phosphopentane phosphatase profile; contains TIGRFAM TIGR01488: HAD-superfami	GO:0005554,GO:0000004,GO:0008372
BN18701	0.49843	636.994	1278	-1.00454	gi|18701|At5g19220_Contig2	At5g19220.1	68418.m02289 glucose-1-phosphate adenylyltransferase large subunit 1 (APL1) / ADP-glucose pyrophosphorylase (ADG2) identical to SP|P55229	GO:0009058,GO:0045226,GO:0006011,GO:0009103,GO:0016779,GO:0005978,GO:0009507,GO:0003983,GO:0008878,GO:0003977,GO:0030244,GO:0008879
BN18702	0.452601	228.587	505.052	-1.14369	gi|18702|At5g19220_Contig1	At5g19220.1	68418.m02289 glucose-1-phosphate adenylyltransferase large subunit 1 (APL1) / ADP-glucose pyrophosphorylase (ADG2) identical to SP|P55229	GO:0009058,GO:0045226,GO:0006011,GO:0009103,GO:0016779,GO:0005978,GO:0009507,GO:0003983,GO:0008878,GO:0003977,GO:0030244,GO:0008879
BN18712	0.296051	1825.13	6164.92	-1.75608	gi|18712|At1g18870_Contig1	At1g18870.1	68414.m02349 isochorismate synthase, putative / isochorismate mutase, putative similar to GI:17223087	GO:0009627,GO:0008909,GO:0009697
BN18712	0.262833	1421.91	5409.94	-1.92778	gi|18712|At1g18870_Contig1	At1g18870.1	68414.m02349 isochorismate synthase, putative / isochorismate mutase, putative similar to GI:17223087	GO:0009627,GO:0008909,GO:0009697
BN18730	0.144806	83.8397	578.981	-2.78781	gi|18730|At4g12720_Contig1	At4g12720.3	68417.m01998 MutT/nudix family protein similar to SP|P53370 Nucleoside diphosphate-linked moiety X motif 6 {Homo sapiens}; contains Pfam profile PF00293: NUDIX domain	GO:0008372,GO:0000004,GO:0016787
BN18730	0.142694	84.8357	594.528	-2.809	gi|18730|At4g12720_Contig1	At4g12720.3	68417.m01998 MutT/nudix family protein similar to SP|P53370 Nucleoside diphosphate-linked moiety X motif 6 {Homo sapiens}; contains Pfam profile PF00293: NUDIX domain	GO:0008372,GO:0000004,GO:0016787
BN18731	0.450833	415.864	922.434	-1.14933	gi|18731|At1g33490_Contig1	At1g33490.1	68414.m04145 expressed protein	GO:0005554,GO:0000004,GO:0008372
BN18736	0.441264	425.438	964.134	-1.18028	gi|18736|At1g58290_Contig2	At1g58290.1	68414.m06631 glutamyl-tRNA reductase 1 / GluTR (HEMA1) identical to glutamyl-tRNA reductase 1, chloroplast [SP|P42804]	GO:0009507,GO:0006783,GO:0009416,GO:0006779,GO:0008883,GO:0015995
BN18748	0.15897	187.774	1181.19	-2.65317	gi|18748|At3g15950_LL3693F	At3g15950.1	68416.m02017 DNA topoisomerase-related similar to DNA topoisomerase IV subunit A (GI:26454107) [Mycoplasma penetrans]	GO:0005554,GO:0000004,GO:0012505
BN18748	0.145485	195.015	1340.45	-2.78106	gi|18748|At3g15950_LL3693F	At3g15950.1	68416.m02017 DNA topoisomerase-related similar to DNA topoisomerase IV subunit A (GI:26454107) [Mycoplasma penetrans]	GO:0005554,GO:0000004,GO:0012505
BN18752	0.363996	694.609	1908.29	-1.45801	gi|18752|At2g41190_Contig1	At2g41190.1	68415.m05087 amino acid transporter family protein low similarity to vesicular GABA transporter [Rattus norvegicus] GI:2587061; belongs to INTERPRO:IPR002422 amino acid/polyamine transporter, family II	GO:0015359,GO:0016021,GO:0006865,GO:0016020
BN18752	0.3824	1068.85	2795.11	-1.38685	gi|18752|At2g41190_Contig1	At2g41190.1	68415.m05087 amino acid transporter family protein low similarity to vesicular GABA transporter [Rattus norvegicus] GI:2587061; belongs to INTERPRO:IPR002422 amino acid/polyamine transporter, family II	GO:0015359,GO:0016021,GO:0006865,GO:0016020
BN18753	0.318255	295.471	928.411	-1.65175	gi|18753|At2g41190_Contig2	At2g41190.1	68415.m05087 amino acid transporter family protein low similarity to vesicular GABA transporter [Rattus norvegicus] GI:2587061; belongs to INTERPRO:IPR002422 amino acid/polyamine transporter, family II	GO:0015359,GO:0016021,GO:0006865,GO:0016020
BN18753	0.40869	416.664	1019.51	-1.29092	gi|18753|At2g41190_Contig2	At2g41190.1	68415.m05087 amino acid transporter family protein low similarity to vesicular GABA transporter [Rattus norvegicus] GI:2587061; belongs to INTERPRO:IPR002422 amino acid/polyamine transporter, family II	GO:0015359,GO:0016021,GO:0006865,GO:0016020
BN18758	0.451844	336.503	744.733	-1.1461	gi|18758|At1g73480_Contig3	At1g73480.1	68414.m08507 hydrolase, alpha/beta fold family protein low similarity to monoglyceride lipase from [Homo sapiens] GI:14594904, [Mus musculus] GI:2632162; contains Pfam profile PF00561: hydrolase, alpha/beta fold family	GO:0016804,GO:0006725,GO:0016787,GO:0005737,GO:0009507
BN18761	0.276473	208.997	755.941	-1.85479	gi|18761|At5g14970_Contig1	At5g14970.1	68418.m01756 expressed protein	GO:0005554,GO:0000004,GO:0009507
BN18762	0.438233	213.858	488.001	-1.19023	gi|18762|At3g57910_Contig1	At3g57910.1	68416.m06455 D111/G-patch domain-containing protein contains Pfam profile PF01585: G-patch domain	GO:0003676,GO:0000004,GO:0005622
BN18778	0.453928	6669.07	14691.9	-1.13946	gi|18778|At4g25080_Contig2	At4g25080.3	68417.m03600 magnesium-protoporphyrin O-methyltransferase, putative / magnesium-protoporphyrin IX methyltransferase, putative similar to SP|Q55467 Magnesium-protoporphyrin O-methyltransferase (EC 2.1.1.1) (Magnesium-protoporphyrin IX methyltransferase) {S	GO:0009941,GO:0046406,GO:0009535,GO:0015995
BN18780	0.385687	944.263	2448.26	-1.3745	gi|18780|At3g26650_Contig4	At3g26650.1	68416.m03330 glyceraldehyde 3-phosphate dehydrogenase A, chloroplast (GAPA) / NADP-dependent glyceraldehydephosphate dehydrogenase subunit A identical to SP|P25856 Glyceraldehyde 3-phosphate dehydrogenase A, chloroplast precursor (EC 1.2.1.13) (NADP-depen	GO:0008943,GO:0006096,GO:0009507
BN18780	0.353849	953.813	2695.54	-1.4988	gi|18780|At3g26650_Contig4	At3g26650.1	68416.m03330 glyceraldehyde 3-phosphate dehydrogenase A, chloroplast (GAPA) / NADP-dependent glyceraldehydephosphate dehydrogenase subunit A identical to SP|P25856 Glyceraldehyde 3-phosphate dehydrogenase A, chloroplast precursor (EC 1.2.1.13) (NADP-depen	GO:0008943,GO:0006096,GO:0009507
BN18782	0.492562	3710.58	7533.23	-1.02162	gi|18782|At3g26650_Contig1	At3g26650.1	68416.m03330 glyceraldehyde 3-phosphate dehydrogenase A, chloroplast (GAPA) / NADP-dependent glyceraldehydephosphate dehydrogenase subunit A identical to SP|P25856 Glyceraldehyde 3-phosphate dehydrogenase A, chloroplast precursor (EC 1.2.1.13) (NADP-depen	GO:0008943,GO:0006096,GO:0009507
BN18793	0.264916	123.971	467.964	-1.91639	gi|18793|At5g45170_Contig1	At5g45170.1	68418.m05545 CbbY protein-related low similarity to SP|P40119 CbbY protein, chromosomal {Alcaligenes eutrophus}	GO:0005554,GO:0000004,GO:0009507
BN18793	0.371904	99.6849	268.039	-1.427	gi|18793|At5g45170_Contig1	At5g45170.1	68418.m05545 CbbY protein-related low similarity to SP|P40119 CbbY protein, chromosomal {Alcaligenes eutrophus}	GO:0005554,GO:0000004,GO:0009507
BN18807	0.0879122	1676.89	19074.6	-3.50779	gi|18807|At1g68190_Contig2	At1g68190.1	68414.m07790 zinc finger (B-box type) family protein	GO:0045449,GO:0005622,GO:0012505,GO:0003700,GO:0008270
BN18807	0.105797	2811.28	26572.3	-3.24062	gi|18807|At1g68190_Contig2	At1g68190.1	68414.m07790 zinc finger (B-box type) family protein	GO:0045449,GO:0005622,GO:0012505,GO:0003700,GO:0008270
BN18808	0.154453	477.362	3090.66	-2.69476	gi|18808|At3g29670_Contig1	At3g29670.1	68416.m03740 transferase family protein similar to anthocyanin 5-aromatic acyltransferase from Gentiana triflora GI:4185599, malonyl CoA:anthocyanin 5-O-glucoside-6'''-O-malonyltransferase from Perilla frutescens GI:17980232, Salvia splendens GI:17980234;	GO:0008372,GO:0000004,GO:0016740
BN18808	0.156043	544.642	3490.34	-2.67999	gi|18808|At3g29670_Contig1	At3g29670.1	68416.m03740 transferase family protein similar to anthocyanin 5-aromatic acyltransferase from Gentiana triflora GI:4185599, malonyl CoA:anthocyanin 5-O-glucoside-6'''-O-malonyltransferase from Perilla frutescens GI:17980232, Salvia splendens GI:17980234;	GO:0008372,GO:0000004,GO:0016740
BN18822	0.445916	4492.25	10074.2	-1.16516	gi|18822|At4g24350_Contig2	At4g24350.1	68417.m03494 phosphorylase family protein contains Pfam PF01048: Phosphorylase family	GO:0009116,GO:0003824,GO:0012505
BN18823	0.289486	576.263	1990.64	-1.78843	gi|18823|At3g05675_LL3447F	At3g05675.2	68416.m00633 expressed protein	GO:0005515,GO:0000004,GO:0008372
BN18823	0.243465	606.763	2492.2	-2.03821	gi|18823|At3g05675_LL3447F	At3g05675.2	68416.m00633 expressed protein	GO:0005515,GO:0000004,GO:0008372
BN18824	0.220387	256.78	1165.13	-2.18189	gi|18824|At5g05200_ES4419F	At5g05200.1	68418.m00554 ABC1 family protein contains Pfam domain, PF03109: ABC1 family	GO:0005554,GO:0000004,GO:0005739
BN18824	0.242121	296.898	1226.24	-2.0462	gi|18824|At5g05200_ES4419F	At5g05200.1	68418.m00554 ABC1 family protein contains Pfam domain, PF03109: ABC1 family	GO:0005554,GO:0000004,GO:0005739
BN18836	0.30649	185.775	606.138	-1.70609	gi|18836|At4g25050_Contig3	At4g25050.1	68417.m03594 acyl carrier family protein / ACP family protein similar to Acyl carrier protein, chloroplast precursor from {Spinacia oleracea} SP|P23235, {Casuarina glauca} SP|P93092; contains InterPro accession IPR003881: Isochorismatase	GO:0009507
BN18836	0.279131	189.112	677.502	-1.84098	gi|18836|At4g25050_Contig3	At4g25050.1	68417.m03594 acyl carrier family protein / ACP family protein similar to Acyl carrier protein, chloroplast precursor from {Spinacia oleracea} SP|P23235, {Casuarina glauca} SP|P93092; contains InterPro accession IPR003881: Isochorismatase	GO:0009507
BN18838	0.496959	590.278	1187.78	-1.0088	gi|18838|At4g25050_Contig2	At4g25050.1	68417.m03594 acyl carrier family protein / ACP family protein similar to Acyl carrier protein, chloroplast precursor from {Spinacia oleracea} SP|P23235, {Casuarina glauca} SP|P93092; contains InterPro accession IPR003881: Isochorismatase	GO:0009507
BN18838	0.411896	580.538	1409.43	-1.27965	gi|18838|At4g25050_Contig2	At4g25050.1	68417.m03594 acyl carrier family protein / ACP family protein similar to Acyl carrier protein, chloroplast precursor from {Spinacia oleracea} SP|P23235, {Casuarina glauca} SP|P93092; contains InterPro accession IPR003881: Isochorismatase	GO:0009507
BN18842	0.248594	286.617	1152.95	-2.00813	gi|18842|At3g49050_LL3354F	At3g49050.1	68416.m05358 lipase class 3 family protein / calmodulin-binding heat-shock protein, putative calmodulin-binding heat-shock protein, Nicotiana tabacum, PIR:T04107	GO:0006629,GO:0005516,GO:0012505
BN18842	0.235453	255.422	1084.81	-2.08649	gi|18842|At3g49050_LL3354F	At3g49050.1	68416.m05358 lipase class 3 family protein / calmodulin-binding heat-shock protein, putative calmodulin-binding heat-shock protein, Nicotiana tabacum, PIR:T04107	GO:0006629,GO:0005516,GO:0012505
BN18843	0.353068	231.115	654.59	-1.50198	gi|18843|At1g60690_LL3358F	At1g60690.1	68414.m06832 aldo/keto reductase family protein contains Pfam profile PF00248: oxidoreductase, aldo/keto reductase family	GO:0006813,GO:0005249,GO:0005739,GO:0004033,GO:0005737
BN18843	0.326498	212.65	651.305	-1.61485	gi|18843|At1g60690_LL3358F	At1g60690.1	68414.m06832 aldo/keto reductase family protein contains Pfam profile PF00248: oxidoreductase, aldo/keto reductase family	GO:0006813,GO:0005249,GO:0005739,GO:0004033,GO:0005737
BN18879	0.0814102	450.836	5537.83	-3.61865	gi|18879|At2g40610_ML303R	At2g40610.1	68415.m05009 expansin, putative (EXP8) similar to expansin 2 GI:7025493 from [Zinnia elegans]; alpha-expansin gene family, PMID:11641069	GO:0009831,GO:0005576,GO:0009828,GO:0005554,GO:0009826,GO:0012505
BN18879	0.0232504	319.286	13732.5	-5.4266	gi|18879|At2g40610_ML303R	At2g40610.1	68415.m05009 expansin, putative (EXP8) similar to expansin 2 GI:7025493 from [Zinnia elegans]; alpha-expansin gene family, PMID:11641069	GO:0009831,GO:0005576,GO:0009828,GO:0005554,GO:0009826,GO:0012505
BN18884	0.460043	169.623	368.711	-1.12016	gi|18884|At2g38000_Contig1	At2g38000.1	68415.m04664 chaperone protein dnaJ-related weak similarity to Chaperone protein dnaJ (Swiss-Prot:Q9ZFC5) [Methylovorus sp.]	GO:0004872,GO:0008372,GO:0003754,GO:0006457
BN18888	0.458629	254.936	555.865	-1.1246	gi|18888|At1g01790_Contig3	At1g01790.1	68414.m00098 K+ efflux antiporter, putative (KEA1) identical to GB:AAD01191 GI:4101473 from [ Arabidopsis thaliana]; Monovalent cation:proton antiporter family 2 (CPA2 family) member, PMID:11500563	GO:0015079,GO:0006813,GO:0008372,GO:0006812,GO:0006885,GO:0015386
BN18890	0.429488	1026.43	2389.89	-1.21931	gi|18890|At1g12120_Contig1	At1g12120.1	68414.m01404 expressed protein contains Pfam domain PF05904: Plant protein of unknown function (DUF863)	GO:0005554,GO:0000004,GO:0008372
BN18892	0.472864	1900.71	4019.57	-1.0805	gi|18892|At2g36870_Contig3	At2g36870.1	68415.m04520 xyloglucan:xyloglucosyl transferase, putative / xyloglucan endotransglycosylase, putative / endo-xyloglucan transferase, putative similar to cellulase (xyloglucan endo-transglycosylase) GI:311835 from [Tropaeolum majus]	GO:0005975,GO:0016798,GO:0004553,GO:0012505
BN18916	0.495814	128.575	259.321	-1.01213	gi|18916|At5g44560_Contig2	At5g44560.1	68418.m05458 SNF7 family protein contains Pfam domain, PF03357: SNF7 family	GO:0005554,GO:0000004,GO:0008372
BN18929	0.389406	559.806	1437.59	-1.36065	gi|18929|At5g59780_LL3222R	At5g59780.1	68418.m07492 myb family transcription factor (MYB59) contains PFAM profile: myb DNA binding domain PF00249	GO:0003700,GO:0006355,GO:0003677,GO:0005634
BN18929	0.445149	541.101	1215.55	-1.16764	gi|18929|At5g59780_LL3222R	At5g59780.1	68418.m07492 myb family transcription factor (MYB59) contains PFAM profile: myb DNA binding domain PF00249	GO:0003700,GO:0006355,GO:0003677,GO:0005634
BN18934	0.23835	221.286	928.406	-2.06884	gi|18934|At5g45250_LL3242R	At5g45250.1	68418.m05553 disease resistance protein (TIR-NBS-LRR class), putative (RPS4) domain signature TIR-NBS-LRR exists, suggestive of a disease resistance protein. Identical to RPS4 (GI:11357255). False intron created at intron 2 to escape a frameshift in the B	GO:0009618,GO:0019866,GO:0006952,GO:0016020
BN18934	0.205318	214.623	1045.32	-2.28407	gi|18934|At5g45250_LL3242R	At5g45250.1	68418.m05553 disease resistance protein (TIR-NBS-LRR class), putative (RPS4) domain signature TIR-NBS-LRR exists, suggestive of a disease resistance protein. Identical to RPS4 (GI:11357255). False intron created at intron 2 to escape a frameshift in the B	GO:0009618,GO:0019866,GO:0006952,GO:0016020
BN18949	0.496484	5535.4	11149.2	-1.01018	gi|18949|At4g38430_Contig1	At4g38430.1	68417.m05431 expressed protein contains Pfam profile PF03759: Domain of unknown function (DUF315)	GO:0005554,GO:0000004,GO:0008372
BN18952	0.0179377	177.198	9878.55	-5.80087	gi|18952|At5g40170_CD3123F	At5g40170.1	68418.m04875 disease resistance family protein contains leucine rich-repeat (LRR) domains Pfam:PF00560, INTERPRO:IPR001611; similar to Cf-4 [Lycopersicon hirsutum] gi|2808683|emb|CAA05268	GO:0016301,GO:0006952,GO:0012505,GO:0005515,GO:0007165
BN18952	0.0184781	200.293	10839.5	-5.75804	gi|18952|At5g40170_CD3123F	At5g40170.1	68418.m04875 disease resistance family protein contains leucine rich-repeat (LRR) domains Pfam:PF00560, INTERPRO:IPR001611; similar to Cf-4 [Lycopersicon hirsutum] gi|2808683|emb|CAA05268	GO:0016301,GO:0006952,GO:0012505,GO:0005515,GO:0007165
BN18967	0.441728	230.129	520.975	-1.17877	gi|18967|At1g12420_LL3160F	At1g12420.1	68414.m01435 ACT domain-containing protein (ACR8) contains Pfam ACT domain PF01842	GO:0009737,GO:0008372,GO:0016597
BN18972	0.412724	858.161	2079.26	-1.27675	gi|18972|At3g03305_Contig1	At3g03305.1	68416.m00328 calcineurin-like phosphoesterase family protein contains Pfam profile: PF00149 calcineurin-like phosphoesterase	GO:0016787,GO:0004722,GO:0008372,GO:0000004,GO:0005524
BN18972	0.497357	778.622	1565.52	-1.00765	gi|18972|At3g03305_Contig1	At3g03305.1	68416.m00328 calcineurin-like phosphoesterase family protein contains Pfam profile: PF00149 calcineurin-like phosphoesterase	GO:0016787,GO:0004722,GO:0008372,GO:0000004,GO:0005524
BN18980	0.446715	599.831	1342.76	-1.16257	gi|18980|At4g18480_Contig1	At4g18480.1	68417.m02741 magnesium-chelatase subunit chlI, chloroplast / Mg-protoporphyrin IX chelatase (CHLI) (CS) (CH42) identical to SP|P161127 Magnesium-chelatase subunit chlI, chloroplast precursor (Mg-protoporphyrin IX chelatase) (Protein CS/CH-42) {Arabidopsis	GO:0016851,GO:0009570,GO:0015995,GO:0009507,GO:0010007
BN18986	0.467572	1000.65	2140.1	-1.09674	gi|18986|At5g39730_Contig1	At5g39730.1	68418.m04811 avirulence-responsive protein-related / avirulence induced gene (AIG) protein-related similar to SP|P54121 AIG2 protein {Arabidopsis thaliana}	GO:0005554,GO:0000004,GO:0008372
BN18987	0.454876	450.605	990.61	-1.13645	gi|18987|At1g77600_LL3074R	At1g77600.1	68414.m09035 expressed protein weak similarity to Pds5 (GI:16751524) [Schizosaccharomyces pombe]; weak similarity to androgen-induced prostate proliferative shutoff associated protein (GI:4559410) [Homo sapiens]	GO:0005554,GO:0000004,GO:0008372
BN18987	0.426672	431.557	1011.45	-1.2288	gi|18987|At1g77600_LL3074R	At1g77600.1	68414.m09035 expressed protein weak similarity to Pds5 (GI:16751524) [Schizosaccharomyces pombe]; weak similarity to androgen-induced prostate proliferative shutoff associated protein (GI:4559410) [Homo sapiens]	GO:0005554,GO:0000004,GO:0008372
BN18989	0.404856	170.98	422.323	-1.30452	gi|18989|At4g23010_Contig2	At4g23010.1	68417.m03319 UDP-galactose transporter-related contains weak similarity to UDP-galactose transporter related isozyme 1 (GI:1669562) [Mus musculus]	GO:0005554,GO:0000004,GO:0008372
BN19001	0.192901	770.502	3994.28	-2.37406	gi|19001|At4g24540_Contig1	At4g24540.1	68417.m03517 MADS-box family protein	GO:0005515,GO:0006355,GO:0003700,GO:0005634
BN19001	0.109941	416.711	3790.31	-3.1852	gi|19001|At4g24540_Contig1	At4g24540.1	68417.m03517 MADS-box family protein	GO:0005515,GO:0006355,GO:0003700,GO:0005634
BN19003	0.461224	1025.08	2222.52	-1.11646	gi|19003|At2g39950_Contig2	At2g39950.1	68415.m04909 expressed protein	GO:0008372,GO:0008152,GO:0016740
BN19004	0.392971	295.97	753.16	-1.34751	gi|19004|At1g09310_Contig1	At1g09310.1	68414.m01042 expressed protein contains Pfam profile PF04398: Protein of unknown function, DUF538	GO:0005554,GO:0000004,GO:0008372
BN19004	0.4178	424.836	1016.84	-1.25911	gi|19004|At1g09310_Contig1	At1g09310.1	68414.m01042 expressed protein contains Pfam profile PF04398: Protein of unknown function, DUF538	GO:0005554,GO:0000004,GO:0008372
BN19020	0.484113	101.153	208.945	-1.04658	gi|19020|At4g36250_Contig5	At4g36250.1	68417.m05156 aldehyde dehydrogenase family protein contais aldehyde dehydrogenase (NADP) family protein domain, Pfam:PF00171	GO:0008372,GO:0004028,GO:0008152,GO:0003842,GO:0006561,GO:0016491
BN19021	0.479531	731.62	1525.7	-1.0603	gi|19021|At4g36250_Contig6	At4g36250.1	68417.m05156 aldehyde dehydrogenase family protein contais aldehyde dehydrogenase (NADP) family protein domain, Pfam:PF00171	GO:0008372,GO:0004028,GO:0008152,GO:0003842,GO:0006561,GO:0016491
BN19021	0.472212	753.594	1595.88	-1.08249	gi|19021|At4g36250_Contig6	At4g36250.1	68417.m05156 aldehyde dehydrogenase family protein contais aldehyde dehydrogenase (NADP) family protein domain, Pfam:PF00171	GO:0008372,GO:0004028,GO:0008152,GO:0003842,GO:0006561,GO:0016491
BN19031	0.370125	161.548	436.469	-1.43392	gi|19031|At1g17620_Contig1	At1g17620.1	68414.m02179 expressed protein	GO:0005554,GO:0000004,GO:0008372
BN19031	0.316209	236.556	748.1	-1.66105	gi|19031|At1g17620_Contig1	At1g17620.1	68414.m02179 expressed protein	GO:0005554,GO:0000004,GO:0008372
BN19032	0.0121534	326.194	26839.8	-6.3625	gi|19032|At1g17620_Contig2	At1g17620.1	68414.m02179 expressed protein	GO:0005554,GO:0000004,GO:0008372
BN19032	0.0125358	226.108	18037	-6.3178	gi|19032|At1g17620_Contig2	At1g17620.1	68414.m02179 expressed protein	GO:0005554,GO:0000004,GO:0008372
BN19033	0.122637	93.3391	761.102	-3.02754	gi|19033|At5g01300_Contig1	At5g01300.1	68418.m00041 phosphatidylethanolamine-binding family protein similar to cold-regulated protein [Hordeum vulgare subsp. vulgare] GI:10799810; contains Pfam profile PF01161: Phosphatidylethanolamine-binding protein	GO:0008372,GO:0000004,GO:0008429
BN19033	0.150296	79.7189	530.413	-2.73412	gi|19033|At5g01300_Contig1	At5g01300.1	68418.m00041 phosphatidylethanolamine-binding family protein similar to cold-regulated protein [Hordeum vulgare subsp. vulgare] GI:10799810; contains Pfam profile PF01161: Phosphatidylethanolamine-binding protein	GO:0008372,GO:0000004,GO:0008429
BN19038	0.349999	1580.92	4516.93	-1.51458	gi|19038|At3g50790_Contig2	At3g50790.1	68416.m05562 late embryogenesis abundant protein, putative / LEA protein, putative similar to Picea glauca late embryogenesis abundant protein (EMB8), PID:g1350545 SP|Q40863; contains Pfam profile PF00561: hydrolase, alpha/beta fold family	GO:0009793,GO:0009507,GO:0016787
[truncated: 1,593 more rows]
