# Supplementary material for: Transcriptome profiling of Brassica napus stem sections in relation to differences in lignin content
Source: BMC Genomics. 2018 Apr 16;19:255. doi: 10.1186/s12864-018-4645-6 (PMC5903004; doi:10.1186/s12864-018-4645-6)
Supplement: Supplementary file 2 — Table S1B. Differential expression of DH1 vs DH4 greater than 2 (microarray). (XLSX 442 kb) [file 12864_2018_4645_MOESM2_ESM.xlsx]

## Sheet: Query1
Reporter ID	ratio1_2	intensity1	intensity2	l2ratio1_2	Contig	AT ID	Gene name	GO term
BN10025	2.15024	749.282	345.544	1.11664	gi|10025|At1g20340_Contig5	At1g20340.1	68414.m02538 plastocyanin similar to plastocyanin GI:1865683 from [Arabidopsis thaliana]	GO:0009543,GO:0005507,GO:0009411,GO:0005489,GO:0006118,GO:0042221
BN10060	2.63227	1188.64	350.451	1.76203	gi|10060|At3g18490_Contig3	At3g18490.1	68416.m02350 aspartyl protease family protein contains Pfam domain, PF00026: eukaryotic aspartyl protease	GO:0004194,GO:0009507,GO:0004190,GO:0006508
BN10085	13.8503	3348.77	1244.7	1.42783	gi|10085|At1g09640_Contig5	At1g09640.1	68414.m01081 elongation factor 1B-gamma, putative / eEF-1B gamma, putative Similar to elongation factor 1-gamma (gb|EF1G_XENLA). ESTs gb|T20564,gb|T45940,gb|T04527 come from this gene	GO:0005853,GO:0003746,GO:0006414
BN10132	7.30108	3236.55	1462.47	1.14605	gi|10132|At4g16690_Contig3	At4g16690.1	68417.m02520 esterase/lipase/thioesterase family protein similar to ethylene-induced esterase [Citrus sinensis] GI:14279437, polyneuridine aldehyde esterase [Rauvolfia serpentina] GI:6651393, SP|Q40708 PIR7A protein {Oryza sativa}; contains Interpro entry	GO:0006629,GO:0003824,GO:0008372
BN10154	2.38605	1991.52	458.321	2.11944	gi|10154|At1g29910_Contig5	At1g29910.1	68414.m03655 chlorophyll A-B binding protein 2, chloroplast / LHCII type I CAB-2 / CAB-140 (CAB2A) identical to SP|P04778 Chlorophyll A-B binding protein 2, chloroplast precursor (LHCII type I CAB-2) (CAB-140) (LHCP) {Arabidopsis thaliana}	GO:0030076,GO:0009765,GO:0016168,GO:0009507,GO:0015979
BN10179	2.26312	863.045	282.665	1.61034	gi|10179|At5g55300_Contig1	At5g55300.1	68418.m06891 DNA topoisomerase I identical to Swiss-Prot:P30181 DNA topoisomerase I [Arabidopsis thaliana]	GO:0006259,GO:0003917,GO:0008372
BN10246	2.1956	2506.69	584.902	2.09952	gi|10246|At3g59530_Contig3	At3g59530.2	68416.m06644 strictosidine synthase family protein similar to strictosidine synthase [Rauvolfia serpentina][SP|P15324]	GO:0012505,GO:0009821,GO:0016844
BN10255	2.5149	1327.46	282.125	2.23426	gi|10255|At2g23840_Contig1	At2g23840.1	68415.m02848 HNH endonuclease domain-containing protein contains Pfam profile PF01844: HNH endonuclease	GO:0003676,GO:0005739,GO:0000004,GO:0004519
BN10284	4.16663	8792.36	2731.83	1.68638	gi|10284|At4g14080_Contig3	At4g14080.1	68417.m02173 glycosyl hydrolase family 17 protein / anther-specific protein (A6) identical to probable glucan endo-1,3-beta-glucosidase A6 precursor SP:Q06915 from [Arabidopsis thaliana]	GO:0005975,GO:0004553,GO:0012505
BN10286	3.45759	1713.08	686.663	1.31892	gi|10286|At4g14080_Contig4	At4g14080.1	68417.m02173 glycosyl hydrolase family 17 protein / anther-specific protein (A6) identical to probable glucan endo-1,3-beta-glucosidase A6 precursor SP:Q06915 from [Arabidopsis thaliana]	GO:0005975,GO:0004553,GO:0012505
BN10302	3.46747	3212.38	679.833	2.24039	gi|10302|At1g12840_Contig6	At1g12840.1	68414.m01491 vacuolar ATP synthase subunit C (VATC) / V-ATPase C subunit / vacuolar proton pump C subunit (DET3) identical to vacuolar ATP synthase subunit C SP:Q9SDS7 from [Arabidopsis thaliana]	GO:0005886,GO:0046961,GO:0000221,GO:0009826
BN10306	2.22852	1445.88	468.718	1.62516	gi|10306|At3g48140_Contig3	At3g48140.1	68416.m05250 senescence-associated protein, putative similar to B12D protein [Ipomoea batatas] GB:AAD22104	GO:0010150,GO:0005554,GO:0012505
BN10334	5.86467	462.566	149.543	1.6291	gi|10334|At1g71130_Contig1	At1g71130.1	68414.m08208 AP2 domain-containing transcription factor, putative	GO:0003700,GO:0006355,GO:0003677,GO:0005634
BN10336	2.48639	1088.68	352.393	1.62732	gi|10336|At5g21274_Contig2	At5g21274.1	68418.m02533 calmodulin-6 (CAM6) identical to calmodulin-6 SP:Q03509 from [Arabidopsis thaliana]; contains Pfam profile: PF00036 EF hand	GO:0009288,GO:0005509
BN10434	5.16917	8863.48	3462.74	1.35596	gi|10434|At5g66400_Contig4	At5g66400.1	68418.m08374 dehydrin (RAB18) nearly identical to SP|P30185 Dehydrin Rab18 {Arabidopsis thaliana}	GO:0009737,GO:0006950,GO:0009414,GO:0005554,GO:0008372
BN10436	2.57136	935.577	339.196	1.46374	gi|10436|At2g21230_Contig2	At2g21230.1	68415.m02520 bZIP family transcription factor contains a bZIP transcription factor basic domain signature (PDOC00036)	GO:0009507,GO:0003700,GO:0006355,GO:0003677,GO:0005634
BN10437	2.15902	452.141	203.111	1.1545	gi|10437|At5g24610_Contig1	At5g24610.1	68418.m02907 expressed protein similar to unknown protein (emb|CAB62459.1)	GO:0005554,GO:0000004,GO:0008372
BN10448	2.66635	7439.02	2229.82	1.73819	gi|10448|At5g25080_VA667R	At5g25080.1	68418.m02972 expressed protein	GO:0005554,GO:0000004,GO:0008372
BN10449	3.16722	1123.48	475.226	1.24129	gi|10449|At4g20050_Contig1	At4g20050.1	68417.m02934 expressed protein C65DMY30S	GO:0012505,GO:0005554
BN10478	2.09814	2252.02	547.995	2.03899	gi|10478|At1g22300_Contig2	At1g22300.1	68414.m02788 14-3-3 protein GF14 epsilon (GRF10) identical to 14-3-3 protein GF14 epsilon GI:5802798, SP:P48347 from [Arabidopsis thaliana]	GO:0045308,GO:0005886,GO:0009570,GO:0005737,GO:0007165,GO:0045309
BN10520	2.83514	276.601	137.904	1.00414	gi|10520|At2g43510_Contig2	At2g43510.1	68415.m05406 trypsin inhibitor, putative similar to SP|P26780 Trypsin inhibitor 2 precursor (MTI-2) {Sinapis alba}	GO:0012505,GO:0006952,GO:0030304
BN10544	2.16247	2055.54	916.465	1.16537	gi|10544|At4g32470_Contig2	At4g32470.1	68417.m04622 ubiquinol-cytochrome C reductase complex 14 kDa protein, putative similar to SP|P48502 Ubiquinol-cytochrome C reductase complex 14 kDa protein (EC 1.10.2.2) (CR14) {Solanum tuberosum}; contains Pfam profile PF02271: Ubiquinol-cytochrome C red	GO:0006118,GO:0008121,GO:0005739,GO:0006122
BN10553	2.68439	3412.3	1292.87	1.40017	gi|10553|At4g30780_VA550R	At4g30780.1	68417.m04361 expressed protein hypothetical protein F27D4.1 - Arabidopsis thaliana,PID:g4115371	GO:0005554,GO:0000004,GO:0008372
BN10583	2.41309	912.024	258.682	1.81789	gi|10583|At1g23900_Contig2	At1g23900.2	68414.m03016 gamma-adaptin, putative similar to SP|O43747 Adapter-related protein complex 1 gamma 1 subunit (Gamma-adaptin) (Clathrin assembly protein complex 1 gamma-1 large chain) {Homo sapiens}; contains Pfam profiles PF01602: Adaptin N terminal region	GO:0030276,GO:0005739
BN10586	2.161	2106.47	889.757	1.24334	gi|10586|At1g28290_Contig3	At1g28290.1	68414.m03472 pollen Ole e 1 allergen and extensin family protein similar to arabinogalactan protein [Daucus carota] GI:11322245; contains Pfam profile PF01190: Pollen proteins Ole e I family	GO:0005199,GO:0000004,GO:0012505
BN10588	3.45368	16851.7	8084.95	1.05958	gi|10588|At1g28290_Contig5	At1g28290.1	68414.m03472 pollen Ole e 1 allergen and extensin family protein similar to arabinogalactan protein [Daucus carota] GI:11322245; contains Pfam profile PF01190: Pollen proteins Ole e I family	GO:0005199,GO:0000004,GO:0012505
BN10589	2.56289	425.851	200.411	1.08739	gi|10589|At3g22290_Contig1	At3g22290.1	68416.m02816 expressed protein	GO:0005554,GO:0000004,GO:0008372
BN10591	2.03069	2840.28	1349.83	1.07326	gi|10591|At4g31500_Contig1	At4g31500.1	68417.m04474 cytochrome P450 83B1 (CYP83B1) Identical to Cytochrome P450 (SP:O65782 )[Arabidopsis thaliana]	GO:0016709,GO:0009684,GO:0012505,GO:0000162,GO:0009759,GO:0019825
BN10692	3.71905	1825.56	842.692	1.11526	gi|10692|At1g01110_Contig1	At1g01110.1	68414.m00014 expressed protein contains Prosite PS00165: Serine/threonine dehydratases pyridoxal-phosphate attachment site	GO:0005739,GO:0005554,GO:0006520
BN10709	2.58399	702.984	293.574	1.25977	gi|10709|At5g59890_Contig4	At5g59890.1	68418.m07510 actin-depolymerizing factor 4 (ADF4) identical to SP|Q9ZSK3 Actin-depolymerizing factor 4 (ADF-4) (AtADF4) {Arabidopsis thaliana}	GO:0003779,GO:0005622,GO:0000004,GO:0003787
BN10720	2.19443	2251.73	1083.67	1.05511	gi|10720|At3g55840_Contig1	At3g55840.1	68416.m06204 expressed protein	GO:0005554,GO:0000004,GO:0008372
BN10739	2.56373	432.25	157.123	1.45997	gi|10739|At2g47470_Contig4	At2g47470.1	68415.m05925 thioredoxin family protein similar to protein disulfide isomerase [Dictyostelium discoideum] GI:2627440; contains Pfam profile: PF00085 Thioredoxin	GO:0016853,GO:0005783,GO:0012505,GO:0005489,GO:0006118,GO:0030508
BN10860	2.0924	4906.16	291.842	4.07133	gi|10860|At3g60750_Contig1	At3g60750.1	68416.m06796 transketolase, putative strong similarity to transketolase 1 [Capsicum annuum] GI:3559814; contains Pfam profiles PF02779: Transketolase, pyridine binding domain, PF02780: Transketolase, C-terminal domain, PF00456: Transketolase, thiamine dip	GO:0004802,GO:0016491,GO:0000004,GO:0009507
BN10965	4.04714	4760.06	2300.31	1.04915	gi|10965|At2g34250_Contig2	At2g34250.1	68415.m04190 protein transport protein sec61, putative similar to PfSec61 [Plasmodium falciparum] GI:3057044; contains Pfam profile PF00344: eubacterial secY protein	GO:0009306,GO:0016020,GO:0005739,GO:0015450
BN10984	3.00718	1235.77	406.398	1.60445	gi|10984|At5g21160_Contig1	At5g21160.1	68418.m02528 La domain-containing protein / proline-rich family protein contains proline-rich extensin domains, INTERPRO:IPR002965, PF05383: La domain	GO:0006413,GO:0003743,GO:0008372
BN11001	2.26327	1967.21	405.669	2.27778	gi|11001|At5g10390_Contig1	At5g10390.1	68418.m01205 histone H3 identical to histone H3 from Zea mays SP|P05203, Medicago sativa GI:166384, Encephalartos altensteinii SP|P08903, Pisum sativum SP|P02300; contains Pfam profile PF00125 Core histone H2A/H2B/H3/H4	GO:0007001,GO:0003677,GO:0006334,GO:0000786,GO:0005634,GO:0009507
BN11005	2.13557	664.167	182.998	1.85972	gi|11005|At4g28240_Contig2	At4g28240.1	68417.m04046 wound-responsive protein-related wound-induced protein - tomato (fragment), PIR2:S19773	GO:0005554,GO:0000004,GO:0009507
BN11016	3.35013	2428.79	1149.14	1.07968	gi|11016|At5g53300_Contig3	At5g53300.2	68418.m06625 ubiquitin-conjugating enzyme 10 (UBC10) E2; identical to gi:297877, SP:P35133	GO:0006511,GO:0004840
BN11020	2.88353	553.682	267.879	1.04748	gi|11020|At5g60680_Contig1	At5g60680.1	68418.m07615 expressed protein contains Pfam profile PF04520: Protein of unknown function, DUF584	GO:0005554,GO:0000004,GO:0005739
BN11046	2.31863	1652.83	664.75	1.31405	gi|11046|At3g44310_Contig1	At3g44310.2	68416.m04759 nitrilase 1 (NIT1) identical to SP|P32961 Nitrilase 1 (EC 3.5.5.1) {Arabidopsis thaliana}	GO:0008372,GO:0000257,GO:0009684
BN11084	2.49878	418.187	141.246	1.56594	gi|11084|At2g35230_ESS1747R	At2g35230.2	68415.m04322 VQ motif-containing protein contains PF05678: VQ motif	GO:0005554,GO:0000004,GO:0008372
BN11090	3.8537	1725.81	628.036	1.45835	gi|11090|At1g56110_Contig2	At1g56110.1	68414.m06443 nucleolar protein Nop56, putative similar to XNop56 protein [Xenopus laevis] GI:14799394; contains Pfam profile PF01798: Putative snoRNA binding domain	GO:0003677,GO:0000004,GO:0008372
BN11133	3.22347	592.695	296.079	1.00131	gi|11133|At5g42980_Contig3	At5g42980.1	68418.m05242 thioredoxin H-type 3 (TRX-H-3) (GIF1) identical to SP|Q42403 Thioredoxin H-type 3 (TRX-H-3) {Arabidopsis thaliana}; identical to cDNA (GIF1) mRNA for thioredoxin GI:992961	GO:0016671,GO:0042542,GO:0005829,GO:0030508
BN11143	2.36424	6246.67	2881.73	1.11615	gi|11143|At3g43520_Contig1	At3g43520.1	68416.m04614 expressed protein contains Pfam profile PF03647: Uncharacterised protein family (UPF0136)	GO:0005554,GO:0016020,GO:0000004,GO:0009507
BN11190	5.29647	2839.17	1058.85	1.42297	gi|11190|At5g03560_Contig1	At5g03560.1	68418.m00314 expressed protein	GO:0005739,GO:0000004,GO:0015391
BN11192	4.39567	3485.94	466.934	2.90026	gi|11192|At5g39570_Contig2	At5g39570.1	68418.m04793 expressed protein	GO:0005554,GO:0000004,GO:0012505
BN11192	2.78177	575.301	214.575	1.42284	gi|11192|At5g39570_Contig2	At5g39570.1	68418.m04793 expressed protein	GO:0005554,GO:0000004,GO:0012505
BN11285	3.9493	8985.16	4482.3	1.00331	gi|11285|At5g59310_Contig3	At5g59310.1	68418.m07432 lipid transfer protein 4 (LTP4) identical to lipid transfer protein 4 from Arabidopsis thaliana [gi:8571923]; contains Pfam protease inhibitor/seed storage/LTP family domain PF00234	GO:0006869,GO:0005319,GO:0012505
BN11290	2.2023	519.64	153.377	1.76043	gi|11290|At4g32020_Contig3	At4g32020.1	68417.m04558 expressed protein NuLL	GO:0005554,GO:0000004,GO:0009507
BN11307	2.86126	13088.3	6297.4	1.05545	gi|11307|At4g26260_Contig1	At4g26260.1	68417.m03779 expressed protein similar to myo-inositol oxygenase [Sus scrofa] gi|17432544|gb|AAL39076	GO:0005554,GO:0000004,GO:0008372
BN11313	4.37937	355.076	169.711	1.06505	gi|11313|At2g47400_Contig4	At2g47400.1	68415.m05916 CP12 domain-containing protein contains Pfam profile: PF02672 CP12 domain	GO:0005554,GO:0000004,GO:0009507
BN11338	5.61992	721.037	225.297	1.67825	gi|11338|At2g38390_Contig1	At2g38390.1	68415.m04716 peroxidase, putative similar to peroxidase isozyme [Armoracia rusticana] gi|217934|dbj|BAA14144; identical to cDNA class III peroxidase ATP34, GI:17530563	GO:0006979,GO:0004601,GO:0012505
BN11338	2.04817	1239.86	601.847	1.04271	gi|11338|At2g38390_Contig1	At2g38390.1	68415.m04716 peroxidase, putative similar to peroxidase isozyme [Armoracia rusticana] gi|217934|dbj|BAA14144; identical to cDNA class III peroxidase ATP34, GI:17530563	GO:0006979,GO:0004601,GO:0012505
BN11598	2.30429	495.67	200.467	1.30602	gi|11598|At1g06650_Contig3	At1g06650.2	68414.m00705 2-oxoglutarate-dependent dioxygenase, putative similar to 2A6 (GI:599622) and tomato ethylene synthesis regulatory protein E8 (SP|P10967); contains Pfam profile: PF00671 Iron/Ascorbate oxidoreductase family	GO:0016706,GO:0009692
BN11695	3.36922	1949.87	278.962	2.80524	gi|11695|At1g66070_Contig1	At1g66070.1	68414.m07499 translation initiation factor-related similar to Eukaryotic translation initiation factor 3 subunit 1 (eIF-3 alpha) (eIF3 p35) (eIF3j) (Swiss-Prot:O75822) [Homo sapiens]	GO:0005554,GO:0000004,GO:0008372
BN11695	2.29686	1003.56	426.161	1.23566	gi|11695|At1g66070_Contig1	At1g66070.1	68414.m07499 translation initiation factor-related similar to Eukaryotic translation initiation factor 3 subunit 1 (eIF-3 alpha) (eIF3 p35) (eIF3j) (Swiss-Prot:O75822) [Homo sapiens]	GO:0005554,GO:0000004,GO:0008372
BN11695	3.20026	581.856	230.348	1.33685	gi|11695|At1g66070_Contig1	At1g66070.1	68414.m07499 translation initiation factor-related similar to Eukaryotic translation initiation factor 3 subunit 1 (eIF-3 alpha) (eIF3 p35) (eIF3j) (Swiss-Prot:O75822) [Homo sapiens]	GO:0005554,GO:0000004,GO:0008372
BN11699	2.09211	3950.12	1894.64	1.05997	gi|11699|At5g45130_Contig1	At5g45130.1	68418.m05540 Ras-related protein (RHA1) / small GTP-binding protein identical to Ras-related protein RHA1 SP:P31582 from [Arabidopsis thaliana]	GO:0006414,GO:0012505,GO:0005525,GO:0007264
BN11700	2.04628	2036.11	162.147	3.65044	gi|11700|At2g30860_Contig1	At2g30860.1	68415.m03761 glutathione S-transferase, putative identical to GB:Y12295	GO:0005737,GO:0004364,GO:0005524,GO:0003824,GO:0005247,GO:0009407
BN11718	2.51004	644.428	152.166	2.08237	gi|11718|At3g57870_Contig4	At3g57870.1	68416.m06451 ubiquitin-conjugating enzyme, putative strong similarity to SP|P50550 Ubiquitin-like protein SUMO-1 conjugating enzyme (EC 6.3.2.19) (SUMO- 1-protein ligase) (Ubiquitin carrier protein) (Ubiquitin-conjugating enzyme UbcE2A) {Xenopus laevis};	GO:0005739,GO:0004840,GO:0006511
BN11733	2.56103	501.437	244.328	1.03725	gi|11733|At3g27430_Contig3	At3g27430.2	68416.m03429 20S proteasome beta subunit B (PBB1) identical to 20S proteasome beta subunit PBB1 (PBB1) GB:AAC32066 [Arabidopsis thaliana] (Genetics 149 (2), 677-692 (1998)); contains Pfam profile: PF00227 proteasome A-type and B-type;	GO:0005839,GO:0008233,GO:0004175,GO:0006511
BN11735	2.27527	365.421	160.318	1.18862	gi|11735|At5g63130_Contig1	At5g63130.1	68418.m07926 octicosapeptide/Phox/Bem1p (PB1) domain-containing protein contains Pfam profile PF00564: PB1 domain	GO:0005554,GO:0000004,GO:0008372
BN11738	2.27062	749.469	299.999	1.32091	gi|11738|At3g20050_Contig2	At3g20050.1	68416.m02536 T-complex protein 1 alpha subunit / TCP-1-alpha / chaperonin (CCT1) identical to SWISS-PROT:P28769- T-complex protein 1, alpha subunit (TCP-1-alpha) [Arabidopsis thaliana]	GO:0003754,GO:0000004,GO:0008372
BN11762	2.5261	2316.34	448.532	2.36856	gi|11762|At5g04130_Contig2	At5g04130.1	68418.m00399 DNA topoisomerase, ATP-hydrolyzing, putative / DNA topoisomerase II, putative / DNA gyrase, putative similar to SP|O50627 DNA gyrase subunit B (EC 5.99.1.3) {Bacillus halodurans}; contains Pfam profiles PF02518: ATPase, histidine kinase-, DNA	GO:0005739,GO:0007165,GO:0003918,GO:0006259,GO:0006268,GO:0003677,GO:0006265,GO:0003676,GO:0005524,GO:0000155,GO:0006304,GO:0005694
BN11763	2.2402	650.908	267.88	1.28087	gi|11763|At2g14900_Contig1	At2g14900.1	68415.m01694 gibberellin-regulated family protein similar to SP|P46690 Gibberellin-regulated protein 4 precursor {Arabidopsis thaliana} GASA4; contains Pfam profile PF02704: Gibberellin regulated protein	GO:0009739,GO:0005554,GO:0012505
BN11764	2.10836	1381.4	202.741	2.76842	gi|11764|At2g14900_Contig3	At2g14900.1	68415.m01694 gibberellin-regulated family protein similar to SP|P46690 Gibberellin-regulated protein 4 precursor {Arabidopsis thaliana} GASA4; contains Pfam profile PF02704: Gibberellin regulated protein	GO:0009739,GO:0005554,GO:0012505
BN11764	2.19826	1834.03	778.381	1.23647	gi|11764|At2g14900_Contig3	At2g14900.1	68415.m01694 gibberellin-regulated family protein similar to SP|P46690 Gibberellin-regulated protein 4 precursor {Arabidopsis thaliana} GASA4; contains Pfam profile PF02704: Gibberellin regulated protein	GO:0009739,GO:0005554,GO:0012505
BN11782	2.19916	421.469	176.504	1.25573	gi|11782|At1g75800_Contig1	At1g75800.1	68414.m08805 pathogenesis-related thaumatin family protein similar to receptor serine/threonine kinase PR5K [Arabidopsis thaliana] GI:1235680; contains Pfam profile: PF00314 Thaumatin family	GO:0012505,GO:0005554,GO:0042828
BN11782	2.08553	4682.61	693.6	2.75514	gi|11782|At1g75800_Contig1	At1g75800.1	68414.m08805 pathogenesis-related thaumatin family protein similar to receptor serine/threonine kinase PR5K [Arabidopsis thaliana] GI:1235680; contains Pfam profile: PF00314 Thaumatin family	GO:0012505,GO:0005554,GO:0042828
BN11800	2.87407	5144.54	1903.07	1.43471	gi|11800|At5g20240_Contig1	At5g20240.1	68418.m02409 floral homeotic protein PISTILLATA (PI) contains Pfam profiles PF01486: K-box region and PF00319: SRF-type transcription factor (DNA-binding and dimerisation domain)	GO:0006355,GO:0003700,GO:0005737,GO:0003677,GO:0005634
BN11800	3.37315	512.804	190.687	1.4272	gi|11800|At5g20240_Contig1	At5g20240.1	68418.m02409 floral homeotic protein PISTILLATA (PI) contains Pfam profiles PF01486: K-box region and PF00319: SRF-type transcription factor (DNA-binding and dimerisation domain)	GO:0006355,GO:0003700,GO:0005737,GO:0003677,GO:0005634
BN11800	2.78596	1339.52	380.235	1.81675	gi|11800|At5g20240_Contig1	At5g20240.1	68418.m02409 floral homeotic protein PISTILLATA (PI) contains Pfam profiles PF01486: K-box region and PF00319: SRF-type transcription factor (DNA-binding and dimerisation domain)	GO:0006355,GO:0003700,GO:0005737,GO:0003677,GO:0005634
BN11844	2.68114	3095.4	1153.11	1.4246	gi|11844|At1g42970_Contig1	At1g42970.1	68414.m04947 glyceraldehyde-3-phosphate dehydrogenase B, chloroplast (GAPB) / NADP-dependent glyceraldehydephosphate dehydrogenase subunit B identical to SP|P25857 Glyceraldehyde 3-phosphate dehydrogenase B, chloroplast precursor (EC 1.2.1.13) (NADP-depen	GO:0008886,GO:0009507,GO:0006096,GO:0008943
BN11844	2.30023	461.038	175.951	1.38971	gi|11844|At1g42970_Contig1	At1g42970.1	68414.m04947 glyceraldehyde-3-phosphate dehydrogenase B, chloroplast (GAPB) / NADP-dependent glyceraldehydephosphate dehydrogenase subunit B identical to SP|P25857 Glyceraldehyde 3-phosphate dehydrogenase B, chloroplast precursor (EC 1.2.1.13) (NADP-depen	GO:0008886,GO:0009507,GO:0006096,GO:0008943
BN11845	2.69141	1309.11	254.763	2.36136	gi|11845|At1g42970_Contig2	At1g42970.1	68414.m04947 glyceraldehyde-3-phosphate dehydrogenase B, chloroplast (GAPB) / NADP-dependent glyceraldehydephosphate dehydrogenase subunit B identical to SP|P25857 Glyceraldehyde 3-phosphate dehydrogenase B, chloroplast precursor (EC 1.2.1.13) (NADP-depen	GO:0008886,GO:0009507,GO:0006096,GO:0008943
BN11845	2.72936	11999.3	4655.58	1.36592	gi|11845|At1g42970_Contig2	At1g42970.1	68414.m04947 glyceraldehyde-3-phosphate dehydrogenase B, chloroplast (GAPB) / NADP-dependent glyceraldehydephosphate dehydrogenase subunit B identical to SP|P25857 Glyceraldehyde 3-phosphate dehydrogenase B, chloroplast precursor (EC 1.2.1.13) (NADP-depen	GO:0008886,GO:0009507,GO:0006096,GO:0008943
BN11878	2.86844	729.197	258.789	1.49453	gi|11878|At5g10960_Contig3	At5g10960.1	68418.m01273 CCR4-NOT transcription complex protein, putative similar to SWISS-PROT:Q9UFF9 CCR4-NOT transcription complex, subunit 8 (CAF1-like protein, CALIFp) [Homo sapiens]	GO:0008372,GO:0004540,GO:0009451
BN11879	3.52566	682.649	254.743	1.4221	gi|11879|At5g10960_Contig4	At5g10960.1	68418.m01273 CCR4-NOT transcription complex protein, putative similar to SWISS-PROT:Q9UFF9 CCR4-NOT transcription complex, subunit 8 (CAF1-like protein, CALIFp) [Homo sapiens]	GO:0008372,GO:0004540,GO:0009451
BN11879	2.78986	1009.18	362.445	1.47735	gi|11879|At5g10960_Contig4	At5g10960.1	68418.m01273 CCR4-NOT transcription complex protein, putative similar to SWISS-PROT:Q9UFF9 CCR4-NOT transcription complex, subunit 8 (CAF1-like protein, CALIFp) [Homo sapiens]	GO:0008372,GO:0004540,GO:0009451
BN11886	2.24019	463.779	201.738	1.20095	gi|11886|At4g05050_Contig12	At4g05320.3	68417.m00812 polyubiquitin (UBQ10) (SEN3) senescence-associated protein; identical to GI:870791	GO:0005622,GO:0000211,GO:0006511
BN11920	5.47824	785.488	323.823	1.27838	gi|11920|At3g01540_Contig3	At3g01540.3	68416.m00084 DEAD box RNA helicase (DRH1) identical to RNA helicase DRH1 GB:BAA28347 GI:3149952 [Arabidopsis thaliana]; contains Pfam profiles PF00270: DEAD/DEAH box helicase, PF00271: Helicase conserved C-terminal domain	GO:0009432,GO:0006259,GO:0008372,GO:0004004,GO:0006310,GO:0016887
BN11920	4.32475	1305.26	404.792	1.68908	gi|11920|At3g01540_Contig3	At3g01540.3	68416.m00084 DEAD box RNA helicase (DRH1) identical to RNA helicase DRH1 GB:BAA28347 GI:3149952 [Arabidopsis thaliana]; contains Pfam profiles PF00270: DEAD/DEAH box helicase, PF00271: Helicase conserved C-terminal domain	GO:0009432,GO:0006259,GO:0008372,GO:0004004,GO:0006310,GO:0016887
BN11952	2.20217	377.683	122.238	1.62748	gi|11952|At1g53580_Contig2	At1g53580.2	68414.m06085 hydroxyacylglutathione hydrolase, putative / glyoxalase II, putative similar to glyoxalase II GI:1644427 from (Arabidopsis thaliana)	GO:0006499,GO:0019243,GO:0004416,GO:0012505
BN11988	2.14522	586.432	252.039	1.21832	gi|11988|At4g23630_Contig6	At4g23630.1	68417.m03403 reticulon family protein (RTNLB1) weak similarity to Nogo-C protein [Rattus norvegicus] GI:6822251; contains Pfam profile PF02453: Reticulon	GO:0005554,GO:0000004,GO:0005783
BN11988	2.24693	2638.07	912.98	1.53083	gi|11988|At4g23630_Contig6	At4g23630.1	68417.m03403 reticulon family protein (RTNLB1) weak similarity to Nogo-C protein [Rattus norvegicus] GI:6822251; contains Pfam profile PF02453: Reticulon	GO:0005554,GO:0000004,GO:0005783
BN11988	3.4514	12969.5	5977.46	1.11752	gi|11988|At4g23630_Contig6	At4g23630.1	68417.m03403 reticulon family protein (RTNLB1) weak similarity to Nogo-C protein [Rattus norvegicus] GI:6822251; contains Pfam profile PF02453: Reticulon	GO:0005554,GO:0000004,GO:0005783
BN11988	2.5648	7249.01	3463.97	1.06536	gi|11988|At4g23630_Contig6	At4g23630.1	68417.m03403 reticulon family protein (RTNLB1) weak similarity to Nogo-C protein [Rattus norvegicus] GI:6822251; contains Pfam profile PF02453: Reticulon	GO:0005554,GO:0000004,GO:0005783
BN11996	2.18257	409.023	140.173	1.54497	gi|11996|At5g15140_VA1039F	At5g15140.1	68418.m01774 aldose 1-epimerase family protein similar to SP|P05149 Aldose 1-epimerase precursor (EC 5.1.3.3) (Mutarotase) from Acinetobacter calcoaceticus; contains Pfam profile PF01263 Aldose 1-epimerase	GO:0016020,GO:0006012,GO:0012505,GO:0004034,GO:0008152
BN11996	2.80011	1658.3	517.872	1.67904	gi|11996|At5g15140_VA1039F	At5g15140.1	68418.m01774 aldose 1-epimerase family protein similar to SP|P05149 Aldose 1-epimerase precursor (EC 5.1.3.3) (Mutarotase) from Acinetobacter calcoaceticus; contains Pfam profile PF01263 Aldose 1-epimerase	GO:0016020,GO:0006012,GO:0012505,GO:0004034,GO:0008152
BN12008	4.13961	684.649	197.449	1.79388	gi|12008|At3g52300_Contig4	At3g52300.1	68416.m05748 ATP synthase D chain-related contains weak similarity to ATP synthase D chain, mitochondrial (EC 3.6.3.14) (Swiss-Prot:P31399) [Rattus norvegicus]	GO:0005554,GO:0000004,GO:0008372
BN12010	4.90169	492.511	240.623	1.03338	gi|12010|At3g52300_Contig1	At3g52300.1	68416.m05748 ATP synthase D chain-related contains weak similarity to ATP synthase D chain, mitochondrial (EC 3.6.3.14) (Swiss-Prot:P31399) [Rattus norvegicus]	GO:0005554,GO:0000004,GO:0008372
BN12010	6.14477	1198.26	474.94	1.33512	gi|12010|At3g52300_Contig1	At3g52300.1	68416.m05748 ATP synthase D chain-related contains weak similarity to ATP synthase D chain, mitochondrial (EC 3.6.3.14) (Swiss-Prot:P31399) [Rattus norvegicus]	GO:0005554,GO:0000004,GO:0008372
BN12016	3.05157	11500.3	5306.44	1.11586	gi|12016|At1g55670_Contig3	At1g55670.1	68414.m06372 photosystem I reaction center subunit V, chloroplast, putative / PSI-G, putative (PSAG) identical to SP|Q9S7N7; similar to SP|Q00327 Photosystem I reaction center subunit V, chloroplast precursor (PSI-G) (Photosystem I 9 kDa protein) {Hordeum	GO:0016020,GO:0009507,GO:0015979,GO:0005554,GO:0009522
BN12016	2.55891	385.971	150.388	1.3598	gi|12016|At1g55670_Contig3	At1g55670.1	68414.m06372 photosystem I reaction center subunit V, chloroplast, putative / PSI-G, putative (PSAG) identical to SP|Q9S7N7; similar to SP|Q00327 Photosystem I reaction center subunit V, chloroplast precursor (PSI-G) (Photosystem I 9 kDa protein) {Hordeum	GO:0016020,GO:0009507,GO:0015979,GO:0005554,GO:0009522
BN12019	4.59254	1234.64	360.195	1.77724	gi|12019|At3g49720_Contig1	At3g49720.1	68416.m05436 expressed protein	GO:0005554,GO:0000004,GO:0005739
BN12019	3.10477	523.551	195.095	1.42415	gi|12019|At3g49720_Contig1	At3g49720.1	68416.m05436 expressed protein	GO:0005554,GO:0000004,GO:0005739
BN12024	2.09677	13904	467.511	4.89436	gi|12024|At4g22390_Contig1	At4g22390.1	68417.m03236 F-box family protein-related contains TIGRFAM TIGR01640 : F-box protein interaction domain	GO:0005554,GO:0000004,GO:0008372
BN12025	4.63178	347.614	169.229	1.03851	gi|12025|At4g22390_Contig2	At4g22390.1	68417.m03236 F-box family protein-related contains TIGRFAM TIGR01640 : F-box protein interaction domain	GO:0005554,GO:0000004,GO:0008372
BN12025	3.3878	301.76	146.577	1.04174	gi|12025|At4g22390_Contig2	At4g22390.1	68417.m03236 F-box family protein-related contains TIGRFAM TIGR01640 : F-box protein interaction domain	GO:0005554,GO:0000004,GO:0008372
BN12027	2.28291	4396.01	1495.02	1.55603	gi|12027|At1g12070_LB925F	At1g12070.1	68414.m01393 Rho GDP-dissociation inhibitor family protein similar to SP|P52565 Rho GDP-dissociation inhibitor 1 (Rho GDI 1) (Rho-GDI alpha) {Homo sapiens}; contains Pfam profile PF02115: RHO protein GDP dissociation inhibitor	GO:0005094,GO:0000004,GO:0005737
BN12041	4.76703	6460.35	2720.52	1.24773	gi|12041|At3g22990_Contig1	At3g22990.1	68416.m02899 expressed protein	GO:0005554,GO:0000004,GO:0009507
BN12041	2.88983	1138.04	490.198	1.21511	gi|12041|At3g22990_Contig1	At3g22990.1	68416.m02899 expressed protein	GO:0005554,GO:0000004,GO:0009507
BN12063	4.90515	16198.9	6786.27	1.25521	gi|12063|At1g07470_VA872R	At1g07470.1	68414.m00797 transcription factor IIA large subunit, putative / TFIIA large subunit, putative nearly identical to transcription factor IIA large subunit GI:2826884 from [Arabidopsis thaliana]; contains Pfam profile: PF03153 transcription factor IIA, alpha	GO:0005634,GO:0016986,GO:0003700,GO:0006367
BN12063	2.72791	1141.41	502.004	1.18505	gi|12063|At1g07470_VA872R	At1g07470.1	68414.m00797 transcription factor IIA large subunit, putative / TFIIA large subunit, putative nearly identical to transcription factor IIA large subunit GI:2826884 from [Arabidopsis thaliana]; contains Pfam profile: PF03153 transcription factor IIA, alpha	GO:0005634,GO:0016986,GO:0003700,GO:0006367
BN12063	2.95071	1845.63	715.13	1.36784	gi|12063|At1g07470_VA872R	At1g07470.1	68414.m00797 transcription factor IIA large subunit, putative / TFIIA large subunit, putative nearly identical to transcription factor IIA large subunit GI:2826884 from [Arabidopsis thaliana]; contains Pfam profile: PF03153 transcription factor IIA, alpha	GO:0005634,GO:0016986,GO:0003700,GO:0006367
BN12064	2.65588	2829.12	809.209	1.80577	gi|12064|At5g05780_Contig1	At5g05780.1	68418.m00636 26S proteasome non-ATPase regulatory subunit 7, putative / 26S proteasome regulatory subunit S12, putative / MOV34 protein, putative contains similarity to 26s proteasome regulatory subunit s12 (proteasome subunit p40) (mov34 protein) SP:P265	GO:0006511,GO:0005554,GO:0008541
BN12064	2.87756	438.516	218.081	1.00777	gi|12064|At5g05780_Contig1	At5g05780.1	68418.m00636 26S proteasome non-ATPase regulatory subunit 7, putative / 26S proteasome regulatory subunit S12, putative / MOV34 protein, putative contains similarity to 26s proteasome regulatory subunit s12 (proteasome subunit p40) (mov34 protein) SP:P265	GO:0006511,GO:0005554,GO:0008541
BN12075	2.32109	678.966	279.223	1.28192	gi|12075|At1g01660_Contig1	At1g01660.1	68414.m00084 U-box domain-containing protein	GO:0005554,GO:0000004,GO:0008372
BN12075	2.33179	3416.43	1041.08	1.71441	gi|12075|At1g01660_Contig1	At1g01660.1	68414.m00084 U-box domain-containing protein	GO:0005554,GO:0000004,GO:0008372
BN12076	2.57282	2596.85	1002.46	1.37322	gi|12076|At5g49650_Contig1	At5g49650.1	68418.m06146 xylulose kinase, putative similar to D-xylulokinase [Pichia stipitis] gi|8100400|gb|AAF72328	GO:0019200,GO:0005998,GO:0019521,GO:0005997,GO:0019572,GO:0005975,GO:0008372,GO:0004856,GO:0008741
BN12076	2.42429	490.621	205.174	1.25776	gi|12076|At5g49650_Contig1	At5g49650.1	68418.m06146 xylulose kinase, putative similar to D-xylulokinase [Pichia stipitis] gi|8100400|gb|AAF72328	GO:0019200,GO:0005998,GO:0019521,GO:0005997,GO:0019572,GO:0005975,GO:0008372,GO:0004856,GO:0008741
BN12078	2.70328	938.093	330.427	1.5054	gi|12078|At4g01860_Contig1	At4g01860.2	68417.m00244 transducin family protein / WD-40 repeat family protein contains ten G-protein beta-subunit (beta-transducin) WD-40 repeats	GO:0007186,GO:0003927,GO:0005834,GO:0000166,GO:0004871
BN12078	2.59977	646.284	294.831	1.13228	gi|12078|At4g01860_Contig1	At4g01860.2	68417.m00244 transducin family protein / WD-40 repeat family protein contains ten G-protein beta-subunit (beta-transducin) WD-40 repeats	GO:0007186,GO:0003927,GO:0005834,GO:0000166,GO:0004871
BN12080	3.25625	490.441	235.743	1.05686	gi|12080|At4g33120_Contig1	At4g33120.1	68417.m04718 coclaurine N-methyltransferase, putative similar to coclaurine N-methyltransferase [Coptis japonica] GI:16754879	GO:0030794,GO:0008372,GO:0008825,GO:0007049,GO:0008610
BN12080	2.49479	4642.95	1882.63	1.30229	gi|12080|At4g33120_Contig1	At4g33120.1	68417.m04718 coclaurine N-methyltransferase, putative similar to coclaurine N-methyltransferase [Coptis japonica] GI:16754879	GO:0030794,GO:0008372,GO:0008825,GO:0007049,GO:0008610
BN12085	22.8009	293.892	139.601	1.07398	gi|12085|At3g17810_Contig2	At3g17810.1	68416.m02271 dihydroorotate dehydrogenase family protein / dihydroorotate oxidase family protein low similarity to SP|Q12882 Dihydropyrimidine dehydrogenase [NADP+] precursor (EC 1.3.1.2) (DPD) (DHPDHase) (Dihydrouracil dehydrogenase) (Dihydrothymine dehy	GO:0016627,GO:0009507,GO:0004158,GO:0006207,GO:0004152,GO:0005737,GO:0016020
BN12085	21.7616	1220.26	431.907	1.4984	gi|12085|At3g17810_Contig2	At3g17810.1	68416.m02271 dihydroorotate dehydrogenase family protein / dihydroorotate oxidase family protein low similarity to SP|Q12882 Dihydropyrimidine dehydrogenase [NADP+] precursor (EC 1.3.1.2) (DPD) (DHPDHase) (Dihydrouracil dehydrogenase) (Dihydrothymine dehy	GO:0016627,GO:0009507,GO:0004158,GO:0006207,GO:0004152,GO:0005737,GO:0016020
BN12088	2.03707	692.627	320.212	1.11305	gi|12088|At3g52590_Contig1	At3g52590.1	68416.m05792 ubiquitin extension protein 1 (UBQ1) / 60S ribosomal protein L40 (RPL40B) identical to GI:166929, GI:166930	Not annotated
BN12089	2.03139	5353.88	1238.11	2.11245	gi|12089|At3g57790_Contig1	At3g57790.1	68416.m06438 glycoside hydrolase family 28 protein / polygalacturonase (pectinase) family protein weak similarity to SP|P15922 Exo-poly-alpha-D-galacturonosidase precursor (EC 3.2.1.82) (Exo-PG) {Erwinia chrysanthemi}; contains PF00295: Glycosyl hydrolase	GO:0005975,GO:0004650,GO:0012505
BN12101	4.70522	1016.71	383.1	1.40812	gi|12101|At1g63000_Contig2	At1g63000.1	68414.m07114 expressed protein	GO:0009225,GO:0008372,GO:0008831,GO:0003824,GO:0008460,GO:0045226
BN12101	2.34468	2096.56	417.852	2.32696	gi|12101|At1g63000_Contig2	At1g63000.1	68414.m07114 expressed protein	GO:0009225,GO:0008372,GO:0008831,GO:0003824,GO:0008460,GO:0045226
BN12120	3.3939	2335.7	602.823	1.95405	gi|12120|At5g20630_LL2697R	At5g20630.1	68418.m02450 germin-like protein (GER3) identical to germin-like protein subfamily 3 member 3 [SP|P94072]	GO:0005578,GO:0000004,GO:0045735
BN12120	4.33495	1227.6	504.99	1.28151	gi|12120|At5g20630_LL2697R	At5g20630.1	68418.m02450 germin-like protein (GER3) identical to germin-like protein subfamily 3 member 3 [SP|P94072]	GO:0005578,GO:0000004,GO:0045735
BN12123	2.21342	779.136	230.765	1.75545	gi|12123|At2g20360_Contig4	At2g20360.1	68415.m02377 expressed protein	GO:0045226,GO:0008831,GO:0003854,GO:0006694,GO:0003824,GO:0005739,GO:0009225
BN12126	2.03849	1103.53	453.557	1.28277	gi|12126|At5g57345_Contig3	At5g57345.1	68418.m07164 expressed protein	GO:0005554,GO:0000004,GO:0009507
BN12139	8.91695	1330.41	348.158	1.93406	gi|12139|At1g07790_Contig1	At1g07790.1	68414.m00843 histone H2B, putative strong similarity to histone H2B Arabidopsis thaliana GI:2407802, Gossypium hirsutum SP|O22582, Lycopersicon esculentum GI:3021489, Capsicum annuum SP|O49118; contains Pfam profile PF00125 Core histone H2A/H2B/H3/H4	GO:0007001,GO:0003677,GO:0006334,GO:0000786,GO:0005634
BN12139	9.17722	1152.19	445.379	1.37127	gi|12139|At1g07790_Contig1	At1g07790.1	68414.m00843 histone H2B, putative strong similarity to histone H2B Arabidopsis thaliana GI:2407802, Gossypium hirsutum SP|O22582, Lycopersicon esculentum GI:3021489, Capsicum annuum SP|O49118; contains Pfam profile PF00125 Core histone H2A/H2B/H3/H4	GO:0007001,GO:0003677,GO:0006334,GO:0000786,GO:0005634
BN12154	9.7304	14802	5690.19	1.37924	gi|12154|At1g07480_Contig2	At1g07480.2	68414.m00801 transcription factor IIA large subunit / TFIIA large subunit (TFIIA-L) identical to transcription factor IIA large subunit GI:2826884 from [Arabidopsis thaliana]	GO:0005634,GO:0016986,GO:0003700,GO:0006367
BN12154	10.8212	1241.93	360.872	1.78302	gi|12154|At1g07480_Contig2	At1g07480.2	68414.m00801 transcription factor IIA large subunit / TFIIA large subunit (TFIIA-L) identical to transcription factor IIA large subunit GI:2826884 from [Arabidopsis thaliana]	GO:0005634,GO:0016986,GO:0003700,GO:0006367
BN12171	10.9399	3697.91	771.063	2.26179	gi|12171|At5g27720_Contig2	At5g27720.1	68418.m03325 small nuclear ribonucleoprotein, putative / snRNP, putative / Sm protein, putative similar to SWISS-PROT:Q9QXA5 U6 snRNA-associated Sm-like protein LSm4 [Mus musculus]	GO:0005634,GO:0008248,GO:0000004,GO:0005732
BN12171	10.9217	2817.94	628.505	2.16464	gi|12171|At5g27720_Contig2	At5g27720.1	68418.m03325 small nuclear ribonucleoprotein, putative / snRNP, putative / Sm protein, putative similar to SWISS-PROT:Q9QXA5 U6 snRNA-associated Sm-like protein LSm4 [Mus musculus]	GO:0005634,GO:0008248,GO:0000004,GO:0005732
BN12172	2.71559	887.28	338.102	1.39193	gi|12172|At5g51070_Contig2	At5g51070.1	68418.m06330 ATP-dependent Clp protease ATP-binding subunit (ClpD), (ERD1) SAG15/ERD1; identical to ERD1 protein GI:497629, SP:P42762 from [Arabidopsis thaliana]; contains Pfam profile PF02861: Clp amino terminal domain	GO:0016887,GO:0009507,GO:0005524,GO:0009377,GO:0003754,GO:0006510,GO:0009570
BN12173	4.07849	8871.14	2232.92	1.99019	gi|12173|At5g51070_Contig4	At5g51070.1	68418.m06330 ATP-dependent Clp protease ATP-binding subunit (ClpD), (ERD1) SAG15/ERD1; identical to ERD1 protein GI:497629, SP:P42762 from [Arabidopsis thaliana]; contains Pfam profile PF02861: Clp amino terminal domain	GO:0016887,GO:0009507,GO:0005524,GO:0009377,GO:0003754,GO:0006510,GO:0009570
BN12173	4.09598	2427.96	1129.64	1.10388	gi|12173|At5g51070_Contig4	At5g51070.1	68418.m06330 ATP-dependent Clp protease ATP-binding subunit (ClpD), (ERD1) SAG15/ERD1; identical to ERD1 protein GI:497629, SP:P42762 from [Arabidopsis thaliana]; contains Pfam profile PF02861: Clp amino terminal domain	GO:0016887,GO:0009507,GO:0005524,GO:0009377,GO:0003754,GO:0006510,GO:0009570
BN12183	2.76854	1426.99	383.311	1.89639	gi|12183|At1g01750_Contig1	At1g01750.1	68414.m00094 actin-depolymerizing factor, putative strong similarity to SP|P30175 Actin-depolymerizing factor (ADF) {Lilium longiflorum}; contains Pfam profile PF00241: Cofilin/tropomyosin-type actin-binding protein	GO:0003779,GO:0005622,GO:0000004,GO:0003787
BN12183	2.6171	1458.29	603.3	1.27333	gi|12183|At1g01750_Contig1	At1g01750.1	68414.m00094 actin-depolymerizing factor, putative strong similarity to SP|P30175 Actin-depolymerizing factor (ADF) {Lilium longiflorum}; contains Pfam profile PF00241: Cofilin/tropomyosin-type actin-binding protein	GO:0003779,GO:0005622,GO:0000004,GO:0003787
BN12187	2.7295	15126.1	6518.63	1.2144	gi|12187|At4g26850_BL3065F	At4g26850.1	68417.m03865 expressed protein	Not annotated
BN12187	3.35576	1214.09	583.094	1.05807	gi|12187|At4g26850_BL3065F	At4g26850.1	68417.m03865 expressed protein	Not annotated
BN12188	2.49238	1344.59	611.715	1.13623	gi|12188|At3g55310_FL3970R	At3g55310.1	68416.m06143 short-chain dehydrogenase/reductase (SDR) family protein contains similarity to 3-oxoacyl-[acyl-carrier protein] reductase SP:P51831 from [Bacillus subtilis]	GO:0019367,GO:0008152,GO:0016491,GO:0004022,GO:0012505,GO:0019368
BN12188	2.26067	634.855	262.699	1.27302	gi|12188|At3g55310_FL3970R	At3g55310.1	68416.m06143 short-chain dehydrogenase/reductase (SDR) family protein contains similarity to 3-oxoacyl-[acyl-carrier protein] reductase SP:P51831 from [Bacillus subtilis]	GO:0019367,GO:0008152,GO:0016491,GO:0004022,GO:0012505,GO:0019368
BN12210	3.64816	2982.16	1286.57	1.21283	gi|12210|At1g05410_LB828R	At1g05410.1	68414.m00549 expressed protein	GO:0005554,GO:0000004,GO:0008372
BN12210	3.70592	597.922	269.776	1.1482	gi|12210|At1g05410_LB828R	At1g05410.1	68414.m00549 expressed protein	GO:0005554,GO:0000004,GO:0008372
BN12211	2.81662	899.223	341.758	1.3957	gi|12211|At1g29140_Contig1	At1g29140.1	68414.m03566 pollen Ole e 1 allergen and extensin family protein contains Pfam domain, PF01190: Pollen proteins Ole e I family	GO:0005554,GO:0000004,GO:0012505
BN12211	2.96102	4291.54	1749.2	1.2948	gi|12211|At1g29140_Contig1	At1g29140.1	68414.m03566 pollen Ole e 1 allergen and extensin family protein contains Pfam domain, PF01190: Pollen proteins Ole e I family	GO:0005554,GO:0000004,GO:0012505
BN12217	19.8232	1430.7	402.36	1.83016	gi|12217|At3g02480_Contig1	At3g02480.1	68416.m00236 ABA-responsive protein-related similar to ABA-inducible protein [Fagus sylvatica] GI:3901016, cold-induced protein kin1 [Brassica napus] GI:167146	GO:0005554,GO:0000004,GO:0008372
BN12218	5.68561	8443.23	2733.26	1.62717	gi|12218|At3g02480_Contig2	At3g02480.1	68416.m00236 ABA-responsive protein-related similar to ABA-inducible protein [Fagus sylvatica] GI:3901016, cold-induced protein kin1 [Brassica napus] GI:167146	GO:0005554,GO:0000004,GO:0008372
BN12218	5.82451	1131.54	542.127	1.06158	gi|12218|At3g02480_Contig2	At3g02480.1	68416.m00236 ABA-responsive protein-related similar to ABA-inducible protein [Fagus sylvatica] GI:3901016, cold-induced protein kin1 [Brassica napus] GI:167146	GO:0005554,GO:0000004,GO:0008372
BN12223	4.48356	1679.08	702.738	1.25661	gi|12223|At2g38540_Contig1	At2g38540.1	68415.m04735 nonspecific lipid transfer protein 1 (LTP1) identical to SP|Q42589	GO:0008289,GO:0006869,GO:0012505
BN12223	4.79586	4521.98	1625.1	1.47643	gi|12223|At2g38540_Contig1	At2g38540.1	68415.m04735 nonspecific lipid transfer protein 1 (LTP1) identical to SP|Q42589	GO:0008289,GO:0006869,GO:0012505
BN12224	2.98271	6405.44	3111.06	1.04189	gi|12224|At2g38540_Contig6	At2g38540.1	68415.m04735 nonspecific lipid transfer protein 1 (LTP1) identical to SP|Q42589	GO:0008289,GO:0006869,GO:0012505
BN12224	2.05267	1119.85	391.204	1.51731	gi|12224|At2g38540_Contig6	At2g38540.1	68415.m04735 nonspecific lipid transfer protein 1 (LTP1) identical to SP|Q42589	GO:0008289,GO:0006869,GO:0012505
BN12224	3.21849	2434.2	1118.65	1.12169	gi|12224|At2g38540_Contig6	At2g38540.1	68415.m04735 nonspecific lipid transfer protein 1 (LTP1) identical to SP|Q42589	GO:0008289,GO:0006869,GO:0012505
BN12236	2.43221	1593.59	460.398	1.79133	gi|12236|At4g29670_Contig1	At4g29670.2	68417.m04227 thioredoxin family protein contains Pfam profile PF00085: Thioredoxin	GO:0006118,GO:0030508,GO:0005489,GO:0009507
BN12249	2.18291	2159.97	969.595	1.15556	gi|12249|At3g54080_Contig1	At3g54080.1	68416.m05979 expressed protein	GO:0005554,GO:0000004,GO:0012505
BN12251	3.29953	3381.84	1605.79	1.07453	gi|12251|At4g31860_Contig1	At4g31860.2	68417.m04527 protein phosphatase 2C, putative / PP2C, putative protein phosphatase 2C, Schizosaccharomyces pombe, PIR2:S54297	GO:0008287,GO:0004722,GO:0006499,GO:0003824,GO:0006470,GO:0015071
BN12251	3.15322	2502.6	992.05	1.33494	gi|12251|At4g31860_Contig1	At4g31860.2	68417.m04527 protein phosphatase 2C, putative / PP2C, putative protein phosphatase 2C, Schizosaccharomyces pombe, PIR2:S54297	GO:0008287,GO:0004722,GO:0006499,GO:0003824,GO:0006470,GO:0015071
BN12286	2.02598	3238.62	443.581	2.86811	gi|12286|At1g75750_Contig2	At1g75750.1	68414.m08798 gibberellin-regulated protein 1 (GASA1) / gibberellin-responsive protein 1 identical to SP|P46689 Gibberellin-regulated protein 1 precursor {Arabidopsis thaliana}; supporting cDNA gi|887938|gb|U11766.1|ATU11766	GO:0012505,GO:0005554
BN12292	2.32989	4361.22	1138.63	1.93743	gi|12292|At3g27240_Contig1	At3g27240.1	68416.m03405 cytochrome c1, putative cytochrome c1, heme protein, mitochondrial precursor (Clone PC13III) [Solanum tuberosum] SWISS-PROT:P25076	GO:0045153,GO:0005739,GO:0006118,GO:0005489,GO:0005746
BN12292	2.05919	842.657	319.286	1.4001	gi|12292|At3g27240_Contig1	At3g27240.1	68416.m03405 cytochrome c1, putative cytochrome c1, heme protein, mitochondrial precursor (Clone PC13III) [Solanum tuberosum] SWISS-PROT:P25076	GO:0045153,GO:0005739,GO:0006118,GO:0005489,GO:0005746
BN12309	4.1325	3612.85	1605.88	1.16977	gi|12309|At2g05990_Contig3	At2g05990.2	68415.m00652 enoyl-[acyl-carrier protein] reductase [NADH], chloroplast, putative / NADH-dependent enoyl-ACP reductase, putative strong similarity to enoyl-[acyl-carrier protein] reductase [NADH] SP:P80030 from [Brassica napus]	GO:0016631,GO:0005835,GO:0016491,GO:0004318,GO:0006633
BN12309	3.04436	1559.7	692.312	1.17177	gi|12309|At2g05990_Contig3	At2g05990.2	68415.m00652 enoyl-[acyl-carrier protein] reductase [NADH], chloroplast, putative / NADH-dependent enoyl-ACP reductase, putative strong similarity to enoyl-[acyl-carrier protein] reductase [NADH] SP:P80030 from [Brassica napus]	GO:0016631,GO:0005835,GO:0016491,GO:0004318,GO:0006633
BN12327	3.71662	896.304	349.962	1.35679	gi|12327|At3g22440_Contig1	At3g22440.1	68416.m02836 hydroxyproline-rich glycoprotein family protein identical to hydroxyproline-rich glycoprotein [Arabidopsis thaliana] gi|9293881|dbj|BAB01784	GO:0005554,GO:0000004,GO:0008372
BN12327	2.52911	594.414	219.969	1.43417	gi|12327|At3g22440_Contig1	At3g22440.1	68416.m02836 hydroxyproline-rich glycoprotein family protein identical to hydroxyproline-rich glycoprotein [Arabidopsis thaliana] gi|9293881|dbj|BAB01784	GO:0005554,GO:0000004,GO:0008372
BN12338	3.87146	2794.08	1393.38	1.00378	gi|12338|At1g30510_Contig3	At1g30510.2	68414.m03732 ferredoxin--NADP(+) reductase, putative / adrenodoxin reductase, putative strong similarity to SP|P41345 Ferredoxin--NADP reductase, root isozyme, chloroplast precursor (EC 1.18.1.2) (FNR) {Oryza sativa}, ferredoxin-NADP reductase precursor [	GO:0006118,GO:0016491,GO:0005524,GO:0009507
BN12339	4.34525	883.617	185.374	2.25298	gi|12339|At5g32440_Contig1	At5g32440.1	68418.m03825 expressed protein	GO:0009507,GO:0006118,GO:0016491
BN12339	5.43511	1131.6	368.244	1.61963	gi|12339|At5g32440_Contig1	At5g32440.1	68418.m03825 expressed protein	GO:0009507,GO:0006118,GO:0016491
BN12352	2.43306	1562.78	253.322	2.62507	gi|12352|At1g61520_Contig4	At1g61520.1	68414.m06931 chlorophyll A-B binding protein / LHCI type III (LHCA3.1) nearly identical to PSI type III chlorophyll a/b-binding protein GI:430947; contains Pfam profile: PF00504 chlorophyll A-B binding protein; similar to PSI type III chlorophyll a/b-bind	GO:0030076,GO:0009765,GO:0016168,GO:0009507,GO:0015979
BN12359	3.08411	5946.76	2460.69	1.27304	gi|12359|At1g02790_Contig2	At1g02790.1	68414.m00235 exopolygalacturonase / galacturan 1,4-alpha-galacturonidase (PGA3) / pectinase identical to SP|P49062 Exopolygalacturonase clone GBGE184 precursor (EC 3.2.1.67) (ExoPG) (Galacturan 1,4-alpha-galacturonidase) {Arabidopsis thaliana}	GO:0005975,GO:0016020,GO:0004650,GO:0012505
BN12362	2.35181	351.093	172.424	1.02589	gi|12362|At3g49590_Contig1	At3g49590.2	68416.m05420 expressed protein	GO:0005554,GO:0000004,GO:0008372
BN12368	2.21886	1499.6	728.523	1.04153	gi|12368|At2g01520_Contig4	At2g01520.1	68415.m00076 major latex protein-related / MLP-related low similarity to major latex protein {Papaver somniferum}[GI:169000] contains Pfam profile PF00407: Pathogenesis-related protein Bet v I family	GO:0009820,GO:0005554
BN12368	2.42629	849.738	284.6	1.57808	gi|12368|At2g01520_Contig4	At2g01520.1	68415.m00076 major latex protein-related / MLP-related low similarity to major latex protein {Papaver somniferum}[GI:169000] contains Pfam profile PF00407: Pathogenesis-related protein Bet v I family	GO:0009820,GO:0005554
BN12373	9.08708	368.84	144.02	1.35673	gi|12373|At1g14810_Contig1	At1g14810.1	68414.m01770 semialdehyde dehydrogenase family protein similar to SP:O31219 Aspartate-semialdehyde dehydrogenase (EC 1.2.1.11) (ASA dehydrogenase) (ASADH) {Legionella pneumophila}; contains Pfam profiles PF02774: Semialdehyde dehydrogenase dimerisation do	GO:0009507,GO:0006520,GO:0009088,GO:0004073,GO:0009086,GO:0016620
BN12373	9.96473	486.173	162.029	1.58522	gi|12373|At1g14810_Contig1	At1g14810.1	68414.m01770 semialdehyde dehydrogenase family protein similar to SP:O31219 Aspartate-semialdehyde dehydrogenase (EC 1.2.1.11) (ASA dehydrogenase) (ASADH) {Legionella pneumophila}; contains Pfam profiles PF02774: Semialdehyde dehydrogenase dimerisation do	GO:0009507,GO:0006520,GO:0009088,GO:0004073,GO:0009086,GO:0016620
BN12400	22.2135	1252.26	498.476	1.32894	gi|12400|At2g43750_Contig3	At2g43750.1	68415.m05439 cysteine synthase, chloroplast / O-acetylserine (thiol)-lyase / O-acetylserine sulfhydrylase / cpACS1 (OASB) identical to SP|P47999 Cysteine synthase, chloroplast precursor (EC 4.2.99.8) (O-acetylserine sulfhydrylase) (O-acetylserine (Thiol)-	GO:0009536,GO:0004124,GO:0019344
BN12400	21.9077	1527.86	640.238	1.25483	gi|12400|At2g43750_Contig3	At2g43750.1	68415.m05439 cysteine synthase, chloroplast / O-acetylserine (thiol)-lyase / O-acetylserine sulfhydrylase / cpACS1 (OASB) identical to SP|P47999 Cysteine synthase, chloroplast precursor (EC 4.2.99.8) (O-acetylserine sulfhydrylase) (O-acetylserine (Thiol)-	GO:0009536,GO:0004124,GO:0019344
BN12421	3.63793	1085.98	314.441	1.78814	gi|12421|At1g70370_Contig1	At1g70370.1	68414.m08095 BURP domain-containing protein / polygalacturonase, putative similar to polygalacturonase isoenzyme 1 beta subunit [Lycopersicon esculentum] GI:170480; contains Pfam profile PF03181: BURP domain	GO:0003676,GO:0012505,GO:0000004,GO:0004650
BN12438	3.1345	777.824	296.822	1.38985	gi|12438|At1g61566_Contig1	At1g61566.1	68414.m06937 rapid alkalinization factor (RALF) family protein contains Pfam domain PF05498: Rapid ALkalinization Factor (RALF)	GO:0005578,GO:0004871,GO:0007267
BN12438	2.69744	14574.8	5046.35	1.53016	gi|12438|At1g61566_Contig1	At1g61566.1	68414.m06937 rapid alkalinization factor (RALF) family protein contains Pfam domain PF05498: Rapid ALkalinization Factor (RALF)	GO:0005578,GO:0004871,GO:0007267
BN12439	4.4417	476.597	159.451	1.57966	gi|12439|At1g61566_Contig3	At1g61566.1	68414.m06937 rapid alkalinization factor (RALF) family protein contains Pfam domain PF05498: Rapid ALkalinization Factor (RALF)	GO:0005578,GO:0004871,GO:0007267
BN12439	5.00523	522.982	231.072	1.17842	gi|12439|At1g61566_Contig3	At1g61566.1	68414.m06937 rapid alkalinization factor (RALF) family protein contains Pfam domain PF05498: Rapid ALkalinization Factor (RALF)	GO:0005578,GO:0004871,GO:0007267
BN12449	2.51965	4112.5	450.274	3.19114	gi|12449|At5g46150_Contig1	At5g46150.2	68418.m05676 LEM3 (ligand-effect modulator 3) family protein / CDC50 family protein similar to GI:835763; GI:4966357; GI:4585976; GI:11994416 from [Arabidopsis thaliana]	GO:0005554,GO:0000004,GO:0016020
BN12449	2.72917	695.705	309.175	1.17005	gi|12449|At5g46150_Contig1	At5g46150.2	68418.m05676 LEM3 (ligand-effect modulator 3) family protein / CDC50 family protein similar to GI:835763; GI:4966357; GI:4585976; GI:11994416 from [Arabidopsis thaliana]	GO:0005554,GO:0000004,GO:0016020
BN12454	2.10418	1989.33	665.375	1.58004	gi|12454|At3g14040_Contig1	At3g14040.1	68416.m01772 exopolygalacturonase / galacturan 1,4-alpha-galacturonidase / pectinase identical to exopolygalacturonase [Arabidopsis thaliana] GI:311962; nearly identical to SP|P49063 Exopolygalacturonase clone GBGA483 precursor (EC 3.2.1.67) (ExoPG) (Gala	GO:0005524,GO:0012505,GO:0004650,GO:0005975
BN12454	2.17804	809.928	367.764	1.13901	gi|12454|At3g14040_Contig1	At3g14040.1	68416.m01772 exopolygalacturonase / galacturan 1,4-alpha-galacturonidase / pectinase identical to exopolygalacturonase [Arabidopsis thaliana] GI:311962; nearly identical to SP|P49063 Exopolygalacturonase clone GBGA483 precursor (EC 3.2.1.67) (ExoPG) (Gala	GO:0005524,GO:0012505,GO:0004650,GO:0005975
BN12461	2.50137	851.213	378.078	1.17084	gi|12461|At2g46140_Contig1	At2g46140.1	68415.m05738 late embryogenesis abundant protein, putative / LEA protein, putative similar to SP|P46518 Late embryogenesis abundant protein Lea14-A {Gossypium hirsutum}; contains Pfam profile PF03168: Late embryogenesis abundant protein	GO:0008372,GO:0009793,GO:0005554,GO:0009269
BN12461	2.00125	532.877	132.82	2.00433	gi|12461|At2g46140_Contig1	At2g46140.1	68415.m05738 late embryogenesis abundant protein, putative / LEA protein, putative similar to SP|P46518 Late embryogenesis abundant protein Lea14-A {Gossypium hirsutum}; contains Pfam profile PF03168: Late embryogenesis abundant protein	GO:0008372,GO:0009793,GO:0005554,GO:0009269
BN12461	2.10291	4897.08	1424.08	1.78189	gi|12461|At2g46140_Contig1	At2g46140.1	68415.m05738 late embryogenesis abundant protein, putative / LEA protein, putative similar to SP|P46518 Late embryogenesis abundant protein Lea14-A {Gossypium hirsutum}; contains Pfam profile PF03168: Late embryogenesis abundant protein	GO:0008372,GO:0009793,GO:0005554,GO:0009269
BN12472	2.20079	725.554	332.141	1.12729	gi|12472|At3g45140_Contig1	At3g45140.1	68416.m04872 lipoxygenase (LOX2) identical to SP|P38418	GO:0009753,GO:0009613,GO:0016165,GO:0009611,GO:0009507,GO:0009688,GO:0009414,GO:0009695
BN12472	2.76344	2008.59	731.407	1.45744	gi|12472|At3g45140_Contig1	At3g45140.1	68416.m04872 lipoxygenase (LOX2) identical to SP|P38418	GO:0009753,GO:0009613,GO:0016165,GO:0009611,GO:0009507,GO:0009688,GO:0009414,GO:0009695
BN12472	2.3449	770.985	254.249	1.60046	gi|12472|At3g45140_Contig1	At3g45140.1	68416.m04872 lipoxygenase (LOX2) identical to SP|P38418	GO:0009753,GO:0009613,GO:0016165,GO:0009611,GO:0009507,GO:0009688,GO:0009414,GO:0009695
BN12472	2.14372	233.069	114.553	1.02474	gi|12472|At3g45140_Contig1	At3g45140.1	68416.m04872 lipoxygenase (LOX2) identical to SP|P38418	GO:0009753,GO:0009613,GO:0016165,GO:0009611,GO:0009507,GO:0009688,GO:0009414,GO:0009695
BN12476	2.10504	496.797	231.862	1.09939	gi|12476|At3g45140_Contig5	At3g45140.1	68416.m04872 lipoxygenase (LOX2) identical to SP|P38418	GO:0009753,GO:0009613,GO:0016165,GO:0009611,GO:0009507,GO:0009688,GO:0009414,GO:0009695
BN12486	2.2577	626.815	233	1.42771	gi|12486|At4g10610_Contig2	At4g10610.1	68417.m01735 RNA-binding protein, putative	GO:0003723,GO:0000910,GO:0008372
BN12486	2.72536	2557.44	1089.74	1.23072	gi|12486|At4g10610_Contig2	At4g10610.1	68417.m01735 RNA-binding protein, putative	GO:0003723,GO:0000910,GO:0008372
BN12488	4.2368	474.125	229.098	1.0493	gi|12488|At5g04170_Contig1	At5g04170.1	68418.m00405 calcium-binding EF hand family protein low similarity to peflin [Homo sapiens] GI:6015440; contains INTERPRO:IPR002048 calcium-binding EF-hand domain	GO:0005509,GO:0000004,GO:0008372
BN12488	4.16938	24532.5	3191.51	2.94238	gi|12488|At5g04170_Contig1	At5g04170.1	68418.m00405 calcium-binding EF hand family protein low similarity to peflin [Homo sapiens] GI:6015440; contains INTERPRO:IPR002048 calcium-binding EF-hand domain	GO:0005509,GO:0000004,GO:0008372
BN12489	5.613	5762.4	2687.83	1.10023	gi|12489|At5g04170_LL2644F	At5g04170.1	68418.m00405 calcium-binding EF hand family protein low similarity to peflin [Homo sapiens] GI:6015440; contains INTERPRO:IPR002048 calcium-binding EF-hand domain	GO:0005509,GO:0000004,GO:0008372
BN12489	7.44797	11461.3	4050.03	1.50077	gi|12489|At5g04170_LL2644F	At5g04170.1	68418.m00405 calcium-binding EF hand family protein low similarity to peflin [Homo sapiens] GI:6015440; contains INTERPRO:IPR002048 calcium-binding EF-hand domain	GO:0005509,GO:0000004,GO:0008372
BN12499	3.5389	1182.01	449.046	1.39631	gi|12499|At3g04940_Contig2	At3g04940.1	68416.m00536 cysteine synthase, putative / O-acetylserine (thiol)-lyase, putative / O-acetylserine sulfhydrylase, putative similar to O-acetylserine(thiol) lyase (EC 4.2.99.8) [Brassica juncea] GI:2245144; contains Pfam profile PF00291: Pyridoxal-phosphat	GO:0009088,GO:0006535,GO:0019343,GO:0006520,GO:0019344,GO:0005737,GO:0006568,GO:0004124,GO:0007049
BN12499	3.68574	9453.51	2398.66	1.97862	gi|12499|At3g04940_Contig2	At3g04940.1	68416.m00536 cysteine synthase, putative / O-acetylserine (thiol)-lyase, putative / O-acetylserine sulfhydrylase, putative similar to O-acetylserine(thiol) lyase (EC 4.2.99.8) [Brassica juncea] GI:2245144; contains Pfam profile PF00291: Pyridoxal-phosphat	GO:0009088,GO:0006535,GO:0019343,GO:0006520,GO:0019344,GO:0005737,GO:0006568,GO:0004124,GO:0007049
BN12503	2.5192	717.388	294.707	1.28347	gi|12503|At2g39800_Contig4	At2g39800.1	68415.m04888 delta 1-pyrroline-5-carboxylate synthetase A / P5CS A (P5CS1) identical to SP:P54887:P5C1_ARATH	GO:0017084,GO:0009414,GO:0042538,GO:0009269,GO:0006561,GO:0009737,GO:0005737,GO:0009738
BN12503	2.15136	851.637	208.527	2.03	gi|12503|At2g39800_Contig4	At2g39800.1	68415.m04888 delta 1-pyrroline-5-carboxylate synthetase A / P5CS A (P5CS1) identical to SP:P54887:P5C1_ARATH	GO:0017084,GO:0009414,GO:0042538,GO:0009269,GO:0006561,GO:0009737,GO:0005737,GO:0009738
BN12510	2.10631	10214.4	1756.54	2.5398	gi|12510|At5g61250_Contig1	At5g61250.2	68418.m07684 glycosyl hydrolase family 79 N-terminal domain-containing protein similar to beta-glucuronidase GI:8918740 from [Scutellaria baicalensis]	GO:0008152,GO:0016740,GO:0004566,GO:0012505
BN12510	2.21192	2652.73	989.745	1.42235	gi|12510|At5g61250_Contig1	At5g61250.2	68418.m07684 glycosyl hydrolase family 79 N-terminal domain-containing protein similar to beta-glucuronidase GI:8918740 from [Scutellaria baicalensis]	GO:0008152,GO:0016740,GO:0004566,GO:0012505
BN12519	2.28287	5440.11	2354.53	1.2082	gi|12519|At3g16570_Contig1	At3g16570.1	68416.m02119 rapid alkalinization factor (RALF) family protein similar to RALF precursor [Nicotiana tabacum] GI:16566316	GO:0005578,GO:0004871,GO:0007267
BN12555	3.87399	1177.21	339.964	1.79192	gi|12555|At3g22840_Contig1	At3g22840.1	68416.m02878 chlorophyll A-B binding family protein / early light-induced protein (ELIP) identical to early light-induced protein; ELIP [Arabidopsis thaliana] GI:1872544; contains Pfam profile: PF00504 chlorophyll A-B binding protein; identical to cDNA ea	GO:0009765,GO:0009507,GO:0016168
BN12555	2.5764	1573.61	683.237	1.20362	gi|12555|At3g22840_Contig1	At3g22840.1	68416.m02878 chlorophyll A-B binding family protein / early light-induced protein (ELIP) identical to early light-induced protein; ELIP [Arabidopsis thaliana] GI:1872544; contains Pfam profile: PF00504 chlorophyll A-B binding protein; identical to cDNA ea	GO:0009765,GO:0009507,GO:0016168
BN12557	2.19807	283.683	133.322	1.08936	gi|12557|At5g53820_Contig1	At5g53820.1	68418.m06688 expressed protein similar to ABA-inducible protein [Fagus sylvatica] GI:3901016, cold-induced protein kin1 [Brassica napus] GI:167146	GO:0005554,GO:0000004,GO:0009507
BN12557	3.96633	2411.56	960.766	1.32771	gi|12557|At5g53820_Contig1	At5g53820.1	68418.m06688 expressed protein similar to ABA-inducible protein [Fagus sylvatica] GI:3901016, cold-induced protein kin1 [Brassica napus] GI:167146	GO:0005554,GO:0000004,GO:0009507
BN12589	7.84322	12199.4	5039.17	1.27555	gi|12589|At4g17700_Contig2	At4g17700.1	68417.m02644 hypothetical protein contains Pfam profile PF04776: Protein of unknown function (DUF626)	GO:0005554,GO:0000004,GO:0008372
BN12589	8.28496	12249.6	1524.91	3.00594	gi|12589|At4g17700_Contig2	At4g17700.1	68417.m02644 hypothetical protein contains Pfam profile PF04776: Protein of unknown function (DUF626)	GO:0005554,GO:0000004,GO:0008372
BN12590	10.1069	3035.39	881.411	1.784	gi|12590|At4g17700_Contig3	At4g17700.1	68417.m02644 hypothetical protein contains Pfam profile PF04776: Protein of unknown function (DUF626)	GO:0005554,GO:0000004,GO:0008372
BN12590	6.23205	3355.2	1320.09	1.34576	gi|12590|At4g17700_Contig3	At4g17700.1	68417.m02644 hypothetical protein contains Pfam profile PF04776: Protein of unknown function (DUF626)	GO:0005554,GO:0000004,GO:0008372
BN12593	2.84608	4731.85	2301.52	1.03982	gi|12593|At2g43400_Contig1	At2g43400.1	68415.m05394 electron transfer flavoprotein-ubiquinone oxidoreductase family protein contains Pfam profile: PF05187 Electron transfer flavoprotein-ubiquinone oxidoreductase	GO:0009228,GO:0005737,GO:0009507,GO:0019430,GO:0005489,GO:0016491,GO:0004791,GO:0006118,GO:0004497,GO:0006725
BN12603	2.20781	656.27	322.323	1.02578	gi|12603|At3g14200_Contig2	At3g14200.1	68416.m01794 DNAJ heat shock N-terminal domain-containing protein low similarity to SP|O75190|DJB6_HUMAN DnaJ homolog subfamily B member 6 (Heat shock protein J2) {Homo sapiens}; contains Pfam profile PF00226 DnaJ domain	GO:0003767,GO:0008372,GO:0003754,GO:0006457
BN12603	2.39514	446.75	166.04	1.42794	gi|12603|At3g14200_Contig2	At3g14200.1	68416.m01794 DNAJ heat shock N-terminal domain-containing protein low similarity to SP|O75190|DJB6_HUMAN DnaJ homolog subfamily B member 6 (Heat shock protein J2) {Homo sapiens}; contains Pfam profile PF00226 DnaJ domain	GO:0003767,GO:0008372,GO:0003754,GO:0006457
BN12605	2.90033	17190.3	575.444	4.90078	gi|12605|At3g55090_LB447R	At3g55090.1	68416.m06118 ABC transporter family protein ATP-binding cassette-sub-family G-member 2, Mus musculus, EMBL:AF140218	GO:0006508,GO:0016020,GO:0004009,GO:0006810
BN12605	2.50178	1069.27	289.239	1.88629	gi|12605|At3g55090_LB447R	At3g55090.1	68416.m06118 ABC transporter family protein ATP-binding cassette-sub-family G-member 2, Mus musculus, EMBL:AF140218	GO:0006508,GO:0016020,GO:0004009,GO:0006810
BN12609	3.09793	3091.87	1134.48	1.44645	gi|12609|At3g25170_Contig2	At3g25170.1	68416.m03143 rapid alkalinization factor (RALF) family protein	GO:0005578,GO:0004871,GO:0007267
BN12609	3.51068	11082.1	3145.01	1.81709	gi|12609|At3g25170_Contig2	At3g25170.1	68416.m03143 rapid alkalinization factor (RALF) family protein	GO:0005578,GO:0004871,GO:0007267
BN12614	2.72075	1092.89	307.405	1.82994	gi|12614|At1g08200_Contig3	At1g08200.1	68414.m00906 expressed protein	GO:0019305,GO:0009225,GO:0003978,GO:0008460,GO:0003824,GO:0006012,GO:0009246
BN12614	2.72141	825.127	355.584	1.21443	gi|12614|At1g08200_Contig3	At1g08200.1	68414.m00906 expressed protein	GO:0019305,GO:0009225,GO:0003978,GO:0008460,GO:0003824,GO:0006012,GO:0009246
BN12619	3.02091	4224.76	1525.17	1.4699	gi|12619|At3g53990_Contig2	At3g53990.1	68416.m05966 universal stress protein (USP) family protein contains Pfam PF00582: universal stress protein family	GO:0006950,GO:0005554,GO:0008372
BN12620	6.48972	836.912	290.239	1.52783	gi|12620|At5g35200_Contig1	At5g35200.1	68418.m04171 epsin N-terminal homology (ENTH) domain-containing protein contains Pfam PF01417: ENTH domain. ENTH (Epsin N-terminal homology) domain; similar to clathrin assembly protein short form, Rattus norvegicus, EMBL:AF041373;similar to Chain A, Calm	GO:0005488,GO:0000004,GO:0008372
BN12620	6.10339	1864.67	633.825	1.55676	gi|12620|At5g35200_Contig1	At5g35200.1	68418.m04171 epsin N-terminal homology (ENTH) domain-containing protein contains Pfam PF01417: ENTH domain. ENTH (Epsin N-terminal homology) domain; similar to clathrin assembly protein short form, Rattus norvegicus, EMBL:AF041373;similar to Chain A, Calm	GO:0005488,GO:0000004,GO:0008372
BN12632	5.12396	5680.52	2543.9	1.15898	gi|12632|At4g27130_Contig5	At4g27130.1	68417.m03899 eukaryotic translation initiation factor SUI1, putative similar to SP|P32911 Protein translation factor SUI1 {Saccharomyces cerevisiae}; contains Pfam profile PF01253: Translation initiation factor SUI1	GO:0006412,GO:0008372,GO:0003743,GO:0006413
BN12632	6.00818	25650.9	8524.13	1.58938	gi|12632|At4g27130_Contig5	At4g27130.1	68417.m03899 eukaryotic translation initiation factor SUI1, putative similar to SP|P32911 Protein translation factor SUI1 {Saccharomyces cerevisiae}; contains Pfam profile PF01253: Translation initiation factor SUI1	GO:0006412,GO:0008372,GO:0003743,GO:0006413
BN12646	2.51611	2687.69	634.976	2.08159	gi|12646|At1g32170_Contig2	At1g32170.1	68414.m03957 xyloglucan:xyloglucosyl transferase, putative / xyloglucan endotransglycosylase, putative / endo-xyloglucan transferase, putative (XTR4) identical to N-terminal partial sequence of xyloglucan endotransglycosylase-related protein XTR4 GI:12447	GO:0005975,GO:0016798,GO:0004553,GO:0012505
BN12660	2.29891	2766.78	623.869	2.14889	gi|12660|At2g02050_Contig2	At2g02050.1	68415.m00140 NADH-ubiquinone oxidoreductase B18 subunit, putative contains Pfam PF05676: NADH-ubiquinone oxidoreductase B18 subunit (NDUFB7); similar to NADH-ubiquinone oxidoreductase B18 subunit (EC 1.6.5.3) (EC 1.6.99.3) (Complex I-B18) (CI-B18) (Cell a	GO:0008137,GO:0006120,GO:0008372
BN12660	2.47135	2656.86	842.295	1.65732	gi|12660|At2g02050_Contig2	At2g02050.1	68415.m00140 NADH-ubiquinone oxidoreductase B18 subunit, putative contains Pfam PF05676: NADH-ubiquinone oxidoreductase B18 subunit (NDUFB7); similar to NADH-ubiquinone oxidoreductase B18 subunit (EC 1.6.5.3) (EC 1.6.99.3) (Complex I-B18) (CI-B18) (Cell a	GO:0008137,GO:0006120,GO:0008372
BN12669	2.3309	1198.56	389.182	1.62279	gi|12669|At3g17250_Contig1	At3g17250.1	68416.m02205 protein phosphatase 2C-related / PP2C-related similar to protein phosphatase-2C GB:AAC36698 from [Mesembryanthemum crystallinum]	GO:0008287,GO:0004722,GO:0006470,GO:0003824,GO:0005739,GO:0015071
BN12672	2.67463	543.522	198.567	1.45271	gi|12672|At2g17500_Contig3	At2g17500.3	68415.m02024 auxin efflux carrier family protein contains auxin efflux carrier domain, Pfam:PF03547	GO:0009926,GO:0016021,GO:0009672,GO:0012505
BN12674	2.12514	450.903	214.375	1.07268	gi|12674|At5g54940_Contig2	At5g54940.2	68418.m06843 eukaryotic translation initiation factor SUI1, putative similar to SP|P32911 Protein translation factor SUI1 {Saccharomyces cerevisiae}; contains Pfam profile PF01253: Translation initiation factor SUI1	GO:0006412,GO:0008372,GO:0003743,GO:0006413
BN12696	2.09321	3954.18	1761.04	1.16695	gi|12696|At3g28830_Contig1	At3g28830.1	68416.m03597 expressed protein	GO:0005524,GO:0000004,GO:0012505
BN12696	2.1905	2358.62	1049.02	1.1689	gi|12696|At3g28830_Contig1	At3g28830.1	68416.m03597 expressed protein	GO:0005524,GO:0000004,GO:0012505
BN12701	4.15331	2072.82	1023.32	1.01834	gi|12701|At3g05930_Contig2	At3g05930.1	68416.m00670 germin-like protein (GLP8) identical to germin-like protein subfamily 2 member 3 SP|P93000 [PMID:9869400]; contains Pfam profile: PF01072 germin family	GO:0012505,GO:0000004,GO:0045735
BN12701	2.69316	4104.38	1068.27	1.94189	gi|12701|At3g05930_Contig2	At3g05930.1	68416.m00670 germin-like protein (GLP8) identical to germin-like protein subfamily 2 member 3 SP|P93000 [PMID:9869400]; contains Pfam profile: PF01072 germin family	GO:0012505,GO:0000004,GO:0045735
BN12701	2.44957	1200.8	312.033	1.94423	gi|12701|At3g05930_Contig2	At3g05930.1	68416.m00670 germin-like protein (GLP8) identical to germin-like protein subfamily 2 member 3 SP|P93000 [PMID:9869400]; contains Pfam profile: PF01072 germin family	GO:0012505,GO:0000004,GO:0045735
BN12702	2.77188	1006.09	446.511	1.17199	gi|12702|At1g05805_Contig1	At1g05805.1	68414.m00607 basic helix-loop-helix (bHLH) family protein	GO:0003700,GO:0045449,GO:0003677,GO:0009507
BN12702	2.53808	755.12	221.433	1.76984	gi|12702|At1g05805_Contig1	At1g05805.1	68414.m00607 basic helix-loop-helix (bHLH) family protein	GO:0003700,GO:0045449,GO:0003677,GO:0009507
BN12703	3.39712	814.514	250.946	1.69856	gi|12703|At3g43120_LB355R	At3g43120.1	68416.m04532 auxin-responsive protein-related similar to indole-3-acetic acid induced protein ARG7 (SP:P32295) from [Phaseolus aureus]	GO:0009733,GO:0005516
BN12703	3.05238	961.58	476.624	1.01256	gi|12703|At3g43120_LB355R	At3g43120.1	68416.m04532 auxin-responsive protein-related similar to indole-3-acetic acid induced protein ARG7 (SP:P32295) from [Phaseolus aureus]	GO:0009733,GO:0005516
BN12708	2.68326	2268.77	795.564	1.51186	gi|12708|At5g11550_Contig3	At5g11550.1	68418.m01347 expressed protein	GO:0005554,GO:0000004,GO:0009507
BN12745	2.81784	4872.49	2160.95	1.17299	gi|12745|At5g20250_Contig2	At5g20250.2	68418.m02411 raffinose synthase family protein / seed imbibition protein, putative (din10) similar to seed imbibition protein GB:AAA32975 GI:167100 from [Hordeum vulgare]; contains nonconsensus AT donor splice site at intron 1; contains Pfam profile PF056	GO:0009744,GO:0009416,GO:0004672,GO:0007568,GO:0004553,GO:0005524,GO:0009507
BN12745	2.90864	1614.7	715.828	1.17358	gi|12745|At5g20250_Contig2	At5g20250.2	68418.m02411 raffinose synthase family protein / seed imbibition protein, putative (din10) similar to seed imbibition protein GB:AAA32975 GI:167100 from [Hordeum vulgare]; contains nonconsensus AT donor splice site at intron 1; contains Pfam profile PF056	GO:0009744,GO:0009416,GO:0004672,GO:0007568,GO:0004553,GO:0005524,GO:0009507
BN12746	2.27645	2458.9	933.388	1.39746	gi|12746|At5g20250_DC533F	At5g20250.2	68418.m02411 raffinose synthase family protein / seed imbibition protein, putative (din10) similar to seed imbibition protein GB:AAA32975 GI:167100 from [Hordeum vulgare]; contains nonconsensus AT donor splice site at intron 1; contains Pfam profile PF056	GO:0009744,GO:0009416,GO:0004672,GO:0007568,GO:0004553,GO:0005524,GO:0009507
BN12746	2.43788	2552.51	553.14	2.2062	gi|12746|At5g20250_DC533F	At5g20250.2	68418.m02411 raffinose synthase family protein / seed imbibition protein, putative (din10) similar to seed imbibition protein GB:AAA32975 GI:167100 from [Hordeum vulgare]; contains nonconsensus AT donor splice site at intron 1; contains Pfam profile PF056	GO:0009744,GO:0009416,GO:0004672,GO:0007568,GO:0004553,GO:0005524,GO:0009507
BN12747	2.16356	576.979	272.609	1.08169	gi|12747|At5g20250_Contig1	At5g20250.2	68418.m02411 raffinose synthase family protein / seed imbibition protein, putative (din10) similar to seed imbibition protein GB:AAA32975 GI:167100 from [Hordeum vulgare]; contains nonconsensus AT donor splice site at intron 1; contains Pfam profile PF056	GO:0009744,GO:0009416,GO:0004672,GO:0007568,GO:0004553,GO:0005524,GO:0009507
BN12747	2.03374	888.802	225.523	1.97859	gi|12747|At5g20250_Contig1	At5g20250.2	68418.m02411 raffinose synthase family protein / seed imbibition protein, putative (din10) similar to seed imbibition protein GB:AAA32975 GI:167100 from [Hordeum vulgare]; contains nonconsensus AT donor splice site at intron 1; contains Pfam profile PF056	GO:0009744,GO:0009416,GO:0004672,GO:0007568,GO:0004553,GO:0005524,GO:0009507
BN12760	2.8335	892.177	417.258	1.09639	gi|12760|At5g26260_Contig5	At5g26260.1	68418.m03133 meprin and TRAF homology domain-containing protein / MATH domain-containing protein similar to ubiquitin-specific protease 12 [Arabidopsis thaliana] GI:11993471; contains Pfam profile PF00917: MATH domain	GO:0005554,GO:0000004,GO:0012505
BN12760	2.77437	858.982	326.449	1.39577	gi|12760|At5g26260_Contig5	At5g26260.1	68418.m03133 meprin and TRAF homology domain-containing protein / MATH domain-containing protein similar to ubiquitin-specific protease 12 [Arabidopsis thaliana] GI:11993471; contains Pfam profile PF00917: MATH domain	GO:0005554,GO:0000004,GO:0012505
BN12761	3.70403	649.746	284.556	1.19116	gi|12761|At5g26260_Contig1	At5g26260.1	68418.m03133 meprin and TRAF homology domain-containing protein / MATH domain-containing protein similar to ubiquitin-specific protease 12 [Arabidopsis thaliana] GI:11993471; contains Pfam profile PF00917: MATH domain	GO:0005554,GO:0000004,GO:0012505
BN12761	2.51418	1952.04	679.19	1.5231	gi|12761|At5g26260_Contig1	At5g26260.1	68418.m03133 meprin and TRAF homology domain-containing protein / MATH domain-containing protein similar to ubiquitin-specific protease 12 [Arabidopsis thaliana] GI:11993471; contains Pfam profile PF00917: MATH domain	GO:0005554,GO:0000004,GO:0012505
BN12769	3.4422	1942.03	516.167	1.91166	gi|12769|At1g51070_Contig1	At1g51070.1	68414.m05741 basic helix-loop-helix (bHLH) family protein similar to bHLH transcription factor GI:3757520 from [Arabidopsis thaliana]	GO:0003700,GO:0045449,GO:0003677,GO:0008372
BN12769	3.52371	703.548	210.899	1.7381	gi|12769|At1g51070_Contig1	At1g51070.1	68414.m05741 basic helix-loop-helix (bHLH) family protein similar to bHLH transcription factor GI:3757520 from [Arabidopsis thaliana]	GO:0003700,GO:0045449,GO:0003677,GO:0008372
BN12781	4.97793	831.043	360.544	1.20475	gi|12781|At2g45070_Contig3	At2g45070.1	68415.m05610 sec61beta family protein similar to SP|P52870 Protein transport protein SEC61 beta 1 subunit {Saccharomyces cerevisiae}; contains Pfam profile PF03911: Sec61beta family	GO:0008565,GO:0005739,GO:0015031
BN12781	2.19018	23299.7	1992.55	3.54762	gi|12781|At2g45070_Contig3	At2g45070.1	68415.m05610 sec61beta family protein similar to SP|P52870 Protein transport protein SEC61 beta 1 subunit {Saccharomyces cerevisiae}; contains Pfam profile PF03911: Sec61beta family	GO:0008565,GO:0005739,GO:0015031
BN12781	2.13576	1483.84	490.743	1.5963	gi|12781|At2g45070_Contig3	At2g45070.1	68415.m05610 sec61beta family protein similar to SP|P52870 Protein transport protein SEC61 beta 1 subunit {Saccharomyces cerevisiae}; contains Pfam profile PF03911: Sec61beta family	GO:0008565,GO:0005739,GO:0015031
BN12786	2.63218	1163.2	532.921	1.12611	gi|12786|At5g07600_Contig5	At5g07600.1	68418.m00871 oleosin / glycine-rich protein	GO:0012505,GO:0019915,GO:0005554,GO:0016020
BN12786	2.37343	1711.44	665.798	1.36205	gi|12786|At5g07600_Contig5	At5g07600.1	68418.m00871 oleosin / glycine-rich protein	GO:0012505,GO:0019915,GO:0005554,GO:0016020
BN12797	3.42253	5527.09	1908.85	1.53382	gi|12797|At5g25460_Contig1	At5g25460.1	68418.m03026 expressed protein contains Pfam profile PF04862: Protein of unknown function, DUF642	GO:0005554,GO:0000004,GO:0012505
BN12797	2.18376	994.547	376.035	1.40317	gi|12797|At5g25460_Contig1	At5g25460.1	68418.m03026 expressed protein contains Pfam profile PF04862: Protein of unknown function, DUF642	GO:0005554,GO:0000004,GO:0012505
BN12845	2.81196	9391.69	4414.09	1.08927	gi|12845|At3g01230_Contig2	At3g01230.1	68416.m00029 expressed protein	GO:0006508,GO:0004222,GO:0012505
BN12845	3.45304	13475.5	6702.62	1.00754	gi|12845|At3g01230_Contig2	At3g01230.1	68416.m00029 expressed protein	GO:0006508,GO:0004222,GO:0012505
BN12846	9.86403	4261.79	1513.75	1.49333	gi|12846|At3g01230_Contig4	At3g01230.1	68416.m00029 expressed protein	GO:0006508,GO:0004222,GO:0012505
BN12846	3.99421	3671.49	1081.28	1.76363	gi|12846|At3g01230_Contig4	At3g01230.1	68416.m00029 expressed protein	GO:0006508,GO:0004222,GO:0012505
BN12847	2.41686	2298.98	821.931	1.4839	gi|12847|At3g01230_Contig1	At3g01230.1	68416.m00029 expressed protein	GO:0006508,GO:0004222,GO:0012505
BN12847	2.56002	10790.8	2501.63	2.10886	gi|12847|At3g01230_Contig1	At3g01230.1	68416.m00029 expressed protein	GO:0006508,GO:0004222,GO:0012505
BN12847	2.04029	3346.17	1510.63	1.14736	gi|12847|At3g01230_Contig1	At3g01230.1	68416.m00029 expressed protein	GO:0006508,GO:0004222,GO:0012505
BN12860	2.08282	570.155	214.831	1.40815	gi|12860|At1g69940_Contig1	At1g69940.1	68414.m08049 pectinesterase family protein contains Pfam profile: PF01095 pectinesterase	GO:0030599,GO:0005618,GO:0012505,GO:0005524,GO:0009505,GO:0042545
BN12871	2.79951	1097.77	526.858	1.05909	gi|12871|At5g65750_Contig1	At5g65750.1	68418.m08274 2-oxoglutarate dehydrogenase E1 component, putative / oxoglutarate decarboxylase, putative / alpha-ketoglutaric dehydrogenase, putative similar to SP|P20967 2-oxoglutarate dehydrogenase E1 component, mitochondrial precursor (EC 1.2.4.2) (Alph	GO:0019549,GO:0005739,GO:0016624,GO:0004591,GO:0008152
BN12871	2.87232	545.147	152.137	1.84127	gi|12871|At5g65750_Contig1	At5g65750.1	68418.m08274 2-oxoglutarate dehydrogenase E1 component, putative / oxoglutarate decarboxylase, putative / alpha-ketoglutaric dehydrogenase, putative similar to SP|P20967 2-oxoglutarate dehydrogenase E1 component, mitochondrial precursor (EC 1.2.4.2) (Alph	GO:0019549,GO:0005739,GO:0016624,GO:0004591,GO:0008152
BN12875	2.79798	36779.3	3096.99	3.56996	gi|12875|At5g49400_ES5926F	At5g49400.1	68418.m06113 zinc knuckle (CCHC-type) family protein contains Pfam domain, PF00098: Zinc knuckle	GO:0003676,GO:0000004,GO:0008372
BN12875	2.45698	385.305	192.309	1.00257	gi|12875|At5g49400_ES5926F	At5g49400.1	68418.m06113 zinc knuckle (CCHC-type) family protein contains Pfam domain, PF00098: Zinc knuckle	GO:0003676,GO:0000004,GO:0008372
BN12875	3.24539	7822.43	1635.55	2.25784	gi|12875|At5g49400_ES5926F	At5g49400.1	68418.m06113 zinc knuckle (CCHC-type) family protein contains Pfam domain, PF00098: Zinc knuckle	GO:0003676,GO:0000004,GO:0008372
BN12875	3.75067	1144.39	528.325	1.11508	gi|12875|At5g49400_ES5926F	At5g49400.1	68418.m06113 zinc knuckle (CCHC-type) family protein contains Pfam domain, PF00098: Zinc knuckle	GO:0003676,GO:0000004,GO:0008372
BN12876	3.38148	636.571	261.8	1.28186	gi|12876|At5g59690_Contig2	At5g59690.1	68418.m07483 histone H4 identical to histone H4 from Lycopersicon esculentum GI:297150, Lolium temulentum SP|P02308, Acropora formosa GI:455652, Citrus jambhiri GI:16797797	GO:0007001,GO:0003677,GO:0006334,GO:0000786,GO:0005634
BN12876	2.19018	1467.36	725.087	1.017	gi|12876|At5g59690_Contig2	At5g59690.1	68418.m07483 histone H4 identical to histone H4 from Lycopersicon esculentum GI:297150, Lolium temulentum SP|P02308, Acropora formosa GI:455652, Citrus jambhiri GI:16797797	GO:0007001,GO:0003677,GO:0006334,GO:0000786,GO:0005634
BN12876	2.34671	967.689	348.359	1.47397	gi|12876|At5g59690_Contig2	At5g59690.1	68418.m07483 histone H4 identical to histone H4 from Lycopersicon esculentum GI:297150, Lolium temulentum SP|P02308, Acropora formosa GI:455652, Citrus jambhiri GI:16797797	GO:0007001,GO:0003677,GO:0006334,GO:0000786,GO:0005634
BN12876	2.47947	483.06	169.233	1.51319	gi|12876|At5g59690_Contig2	At5g59690.1	68418.m07483 histone H4 identical to histone H4 from Lycopersicon esculentum GI:297150, Lolium temulentum SP|P02308, Acropora formosa GI:455652, Citrus jambhiri GI:16797797	GO:0007001,GO:0003677,GO:0006334,GO:0000786,GO:0005634
BN12877	2.18261	1028.08	489.72	1.06992	gi|12877|At5g59690_Contig4	At5g59690.1	68418.m07483 histone H4 identical to histone H4 from Lycopersicon esculentum GI:297150, Lolium temulentum SP|P02308, Acropora formosa GI:455652, Citrus jambhiri GI:16797797	GO:0007001,GO:0003677,GO:0006334,GO:0000786,GO:0005634
BN12899	3.6261	6332.72	1678.55	1.91561	gi|12899|At3g01085_Contig1	At3g01085.1	68416.m00012 protein kinase family protein contains Pfam domain, PF00069: Protein kinase domain; contains non-consensus splice site (GC) at intron 2	GO:0009507,GO:0005524,GO:0016301,GO:0004713,GO:0004674,GO:0006468,GO:0004672,GO:0006499
BN12899	4.45394	6309.98	2425.48	1.37937	gi|12899|At3g01085_Contig1	At3g01085.1	68416.m00012 protein kinase family protein contains Pfam domain, PF00069: Protein kinase domain; contains non-consensus splice site (GC) at intron 2	GO:0009507,GO:0005524,GO:0016301,GO:0004713,GO:0004674,GO:0006468,GO:0004672,GO:0006499
BN12900	4.04156	635.856	283.201	1.16687	gi|12900|At3g01085_LB148F	At3g01085.1	68416.m00012 protein kinase family protein contains Pfam domain, PF00069: Protein kinase domain; contains non-consensus splice site (GC) at intron 2	GO:0009507,GO:0005524,GO:0016301,GO:0004713,GO:0004674,GO:0006468,GO:0004672,GO:0006499
BN12900	3.03367	1833.63	659.471	1.47532	gi|12900|At3g01085_LB148F	At3g01085.1	68416.m00012 protein kinase family protein contains Pfam domain, PF00069: Protein kinase domain; contains non-consensus splice site (GC) at intron 2	GO:0009507,GO:0005524,GO:0016301,GO:0004713,GO:0004674,GO:0006468,GO:0004672,GO:0006499
BN12920	2.28537	717.706	302.053	1.24859	gi|12920|At1g48610_Contig1	At1g48610.1	68414.m05437 AT hook motif-containing protein contains Pfam profile PF02178: AT hook motif	GO:0007001,GO:0003677,GO:0006355,GO:0000785,GO:0005634
BN12921	2.1445	2776.28	911.584	1.60671	gi|12921|At3g21175_Contig1	At3g21175.2	68416.m02676 zinc finger (GATA type) family protein similar to zinc finger protein ZIM gi:8918533 from [Arabidopsis thaliana]; contains Pfam PF00320: GATA zinc finger	GO:0005634,GO:0003700,GO:0006355
BN12930	2.9643	3226.99	1497.69	1.10745	gi|12930|At5g59970_ES4017F	At5g59970.1	68418.m07521 histone H4 identical to histone H4 from Lycopersicon esculentum GI:297150, Lolium temulentum SP|P02308, Acropora formosa GI:455652, Citrus jambhiri GI:16797797	GO:0007001,GO:0003677,GO:0006334,GO:0000786,GO:0005634
BN12930	2.85409	1286.54	537.857	1.2582	gi|12930|At5g59970_ES4017F	At5g59970.1	68418.m07521 histone H4 identical to histone H4 from Lycopersicon esculentum GI:297150, Lolium temulentum SP|P02308, Acropora formosa GI:455652, Citrus jambhiri GI:16797797	GO:0007001,GO:0003677,GO:0006334,GO:0000786,GO:0005634
BN12932	2.01718	21914.5	6648.19	1.72085	gi|12932|At4g13940_Contig3	At4g13940.1	68417.m02157 adenosylhomocysteinase / S-adenosyl-L-homocysteine hydrolase / AdoHcyase (SAHH) identical to SP|O23255 Adenosylhomocysteinase (EC 3.3.1.1) (S-adenosyl-L-homocysteine hydrolase) (AdoHcyase) {Arabidopsis thaliana}; strong similarity to SP|P5024	GO:0006813,GO:0006564,GO:0016616,GO:0005739,GO:0004418,GO:0006730,GO:0004013,GO:0006779
BN12934	2.06746	4989.76	2359.07	1.08075	gi|12934|At4g13940_Contig4	At4g13940.1	68417.m02157 adenosylhomocysteinase / S-adenosyl-L-homocysteine hydrolase / AdoHcyase (SAHH) identical to SP|O23255 Adenosylhomocysteinase (EC 3.3.1.1) (S-adenosyl-L-homocysteine hydrolase) (AdoHcyase) {Arabidopsis thaliana}; strong similarity to SP|P5024	GO:0006813,GO:0006564,GO:0016616,GO:0005739,GO:0004418,GO:0006730,GO:0004013,GO:0006779
BN12934	2.37512	431.637	210.851	1.03359	gi|12934|At4g13940_Contig4	At4g13940.1	68417.m02157 adenosylhomocysteinase / S-adenosyl-L-homocysteine hydrolase / AdoHcyase (SAHH) identical to SP|O23255 Adenosylhomocysteinase (EC 3.3.1.1) (S-adenosyl-L-homocysteine hydrolase) (AdoHcyase) {Arabidopsis thaliana}; strong similarity to SP|P5024	GO:0006813,GO:0006564,GO:0016616,GO:0005739,GO:0004418,GO:0006730,GO:0004013,GO:0006779
BN12936	2.27094	531.493	192.432	1.4657	gi|12936|At3g43860_LB1003F	At3g43860.1	68416.m04692 glycosyl hydrolase family 9 protein similar to cellulase GI:575404 from [Sambucus nigra].	GO:0005975,GO:0004553,GO:0012505
BN12936	2.28299	578.387	187.162	1.62775	gi|12936|At3g43860_LB1003F	At3g43860.1	68416.m04692 glycosyl hydrolase family 9 protein similar to cellulase GI:575404 from [Sambucus nigra].	GO:0005975,GO:0004553,GO:0012505
BN12954	5.83277	2842.43	808.363	1.81405	gi|12954|At3g06350_Contig2	At3g06350.1	68416.m00733 dehydroquinate dehydratase, putative / shikimate dehydrogenase, putative similar to dehydroquinate dehydratase/shikimate dehydrogenase [Nicotiana tabacum][GI:535771], dehydroquinate dehydratase/shikimate:NADP oxidoreductase [Lycopersicon escu	GO:0009423,GO:0003855,GO:0009536
BN12962	3.59826	11105.7	2175.49	2.35189	gi|12962|At5g54750_Contig1	At5g54750.1	68418.m06818 transport protein particle (TRAPP) component Bet3, putative similar to SP|P36149 Transport protein particle 22 kDa subunit (TRAPP 22 kDa subunit) {Saccharomyces cerevisiae}; contains Pfam profile PF04051: Transport protein particle (TRAPP) co	GO:0006888,GO:0005554,GO:0008372
BN12962	2.08659	1149.92	330.978	1.79673	gi|12962|At5g54750_Contig1	At5g54750.1	68418.m06818 transport protein particle (TRAPP) component Bet3, putative similar to SP|P36149 Transport protein particle 22 kDa subunit (TRAPP 22 kDa subunit) {Saccharomyces cerevisiae}; contains Pfam profile PF04051: Transport protein particle (TRAPP) co	GO:0006888,GO:0005554,GO:0008372
BN12981	6.88804	2736.84	1174.81	1.22008	gi|12981|At2g47710_Contig3	At2g47710.1	68415.m05958 universal stress protein (USP) family protein similar to ER6 protein [Lycopersicon esculentum] GI:5669654; contains Pfam profile PF00582: universal stress protein family	GO:0006950,GO:0005554,GO:0008372
BN12981	6.38592	16866.3	1544.29	3.44913	gi|12981|At2g47710_Contig3	At2g47710.1	68415.m05958 universal stress protein (USP) family protein similar to ER6 protein [Lycopersicon esculentum] GI:5669654; contains Pfam profile PF00582: universal stress protein family	GO:0006950,GO:0005554,GO:0008372
BN12983	6.87277	2542.41	1007.66	1.33519	gi|12983|At2g47710_Contig2	At2g47710.1	68415.m05958 universal stress protein (USP) family protein similar to ER6 protein [Lycopersicon esculentum] GI:5669654; contains Pfam profile PF00582: universal stress protein family	GO:0006950,GO:0005554,GO:0008372
BN12983	6.59675	803.672	325.8	1.30262	gi|12983|At2g47710_Contig2	At2g47710.1	68415.m05958 universal stress protein (USP) family protein similar to ER6 protein [Lycopersicon esculentum] GI:5669654; contains Pfam profile PF00582: universal stress protein family	GO:0006950,GO:0005554,GO:0008372
BN12984	4.3709	390.605	170.909	1.19248	gi|12984|At3g56260_LB2307F	At3g56260.1	68416.m06252 expressed protein	GO:0005554,GO:0000004,GO:0008372
BN12984	4.8761	528.937	234.073	1.17614	gi|12984|At3g56260_LB2307F	At3g56260.1	68416.m06252 expressed protein	GO:0005554,GO:0000004,GO:0008372
BN12988	4.15659	2353.1	495.726	2.24695	gi|12988|At1g23205_Contig2	At1g23205.1	68414.m02900 invertase/pectin methylesterase inhibitor family protein low similarity to pectinesterase from Phaseolus vulgaris SP|Q43111, Lycopersicon esculentum SP|Q43143; contains Pfam profile PF04043: Plant invertase/pectin methylesterase inhibitor	GO:0012505,GO:0000004,GO:0046910
BN12988	3.21686	5363.55	2350.95	1.18994	gi|12988|At1g23205_Contig2	At1g23205.1	68414.m02900 invertase/pectin methylesterase inhibitor family protein low similarity to pectinesterase from Phaseolus vulgaris SP|Q43111, Lycopersicon esculentum SP|Q43143; contains Pfam profile PF04043: Plant invertase/pectin methylesterase inhibitor	GO:0012505,GO:0000004,GO:0046910
BN12999	4.40487	3358.02	514.293	2.70695	gi|12999|At1g04410_Contig2	At1g04410.1	68414.m00432 malate dehydrogenase, cytosolic, putative strong similarity to malate dehydrogenase from Mesembryanthemum crystallinum [SP|O24047], Medicago sativa [SP|O48905], Prunus persica [GI:15982948]; contains InterPro entry IPR001236: Lactate/malate d	GO:0008372,GO:0016615,GO:0006099,GO:0016491
BN13000	4.8482	2712.48	605.168	2.1642	gi|13000|At1g53380_Contig1	At1g53380.1	68414.m06051 expressed protein contains Pfam profile PF04859: Plant protein of unknown function (DUF641	GO:0005554,GO:0000004,GO:0008372
BN13000	2.0016	5574.71	1518.25	1.87649	gi|13000|At1g53380_Contig1	At1g53380.1	68414.m06051 expressed protein contains Pfam profile PF04859: Plant protein of unknown function (DUF641	GO:0005554,GO:0000004,GO:0008372
BN13000	3.80182	2378.45	570.457	2.05983	gi|13000|At1g53380_Contig1	At1g53380.1	68414.m06051 expressed protein contains Pfam profile PF04859: Plant protein of unknown function (DUF641	GO:0005554,GO:0000004,GO:0008372
BN13017	4.05003	5133.23	2072.25	1.30867	gi|13017|At5g07030_Contig3	At5g07030.1	68418.m00796 aspartyl protease family protein contains Pfam profile:PF00026 eukaryotic aspartyl protease	GO:0006508,GO:0004194,GO:0012505
BN13019	2.50002	697.57	240.741	1.53486	gi|13019|At5g07030_Contig2	At5g07030.1	68418.m00796 aspartyl protease family protein contains Pfam profile:PF00026 eukaryotic aspartyl protease	GO:0006508,GO:0004194,GO:0012505
BN13039	2.86642	10131.6	3584.38	1.49907	gi|13039|At2g34450_Contig1	At2g34450.1	68415.m04227 high mobility group (HMG1/2) family protein similar to HMG protein [Arabidopsis thaliana] GI:2832361; contains Pfam profile PF00505: HMG (high mobility group) box	GO:0009507,GO:0003700,GO:0006355,GO:0000785,GO:0005634
BN13039	2.89416	929.134	386.744	1.26451	gi|13039|At2g34450_Contig1	At2g34450.1	68415.m04227 high mobility group (HMG1/2) family protein similar to HMG protein [Arabidopsis thaliana] GI:2832361; contains Pfam profile PF00505: HMG (high mobility group) box	GO:0009507,GO:0003700,GO:0006355,GO:0000785,GO:0005634
BN13039	3.44379	3099.09	1040.37	1.57475	gi|13039|At2g34450_Contig1	At2g34450.1	68415.m04227 high mobility group (HMG1/2) family protein similar to HMG protein [Arabidopsis thaliana] GI:2832361; contains Pfam profile PF00505: HMG (high mobility group) box	GO:0009507,GO:0003700,GO:0006355,GO:0000785,GO:0005634
BN13039	2.41231	3251.85	864.849	1.91074	gi|13039|At2g34450_Contig1	At2g34450.1	68415.m04227 high mobility group (HMG1/2) family protein similar to HMG protein [Arabidopsis thaliana] GI:2832361; contains Pfam profile PF00505: HMG (high mobility group) box	GO:0009507,GO:0003700,GO:0006355,GO:0000785,GO:0005634
BN13040	2.41935	590.211	203.429	1.53671	gi|13040|At5g51400_Contig1	At5g51400.1	68418.m06372 expressed protein contains Pfam profile PF04749: Protein of unknown function, DUF614	GO:0005554,GO:0000004,GO:0008372
BN13040	2.65413	664.49	292.451	1.18405	gi|13040|At5g51400_Contig1	At5g51400.1	68418.m06372 expressed protein contains Pfam profile PF04749: Protein of unknown function, DUF614	GO:0005554,GO:0000004,GO:0008372
BN13041	2.00367	39200.3	1172.8	5.06284	gi|13041|At3g01240_Contig2	At3g01240.1	68416.m00030 expressed protein	GO:0005554,GO:0000004,GO:0012505
BN13060	2.23713	965.485	363.578	1.40899	gi|13060|At5g14700_Contig3	At5g14700.1	68418.m01723 cinnamoyl-CoA reductase-related similar to cinnamoyl-CoA reductase from Pinus taeda [GI:17978649], Saccharum officinarum [GI:3341511]	GO:0009809,GO:0008372,GO:0016621
BN13065	2.18195	1330.38	573.129	1.21491	gi|13065|At5g01090_LB2253R	At5g01090.1	68418.m00013 legume lectin family protein contains Pfam domain, PF00139: Legume lectins beta domain	GO:0012505,GO:0000004,GO:0030246
BN13070	2.38004	2278.29	753.159	1.59693	gi|13070|At5g64350_Contig2	At5g64350.1	68418.m08082 FK506-binding protein (FKBP12) / immunophilin identical to immunophilin (GI:2104957) [Arabidopsis thaliana]	GO:0005528,GO:0009543,GO:0003755,GO:0006457
BN13070	2.80348	382.793	187.098	1.03277	gi|13070|At5g64350_Contig2	At5g64350.1	68418.m08082 FK506-binding protein (FKBP12) / immunophilin identical to immunophilin (GI:2104957) [Arabidopsis thaliana]	GO:0005528,GO:0009543,GO:0003755,GO:0006457
BN13070	2.41337	4146.89	895.313	2.21157	gi|13070|At5g64350_Contig2	At5g64350.1	68418.m08082 FK506-binding protein (FKBP12) / immunophilin identical to immunophilin (GI:2104957) [Arabidopsis thaliana]	GO:0005528,GO:0009543,GO:0003755,GO:0006457
BN13073	2.12074	7200.44	2555.01	1.49476	gi|13073|At3g61160_Contig2	At3g61160.2	68416.m06845 shaggy-related protein kinase beta / ASK-beta (ASK2) identical to shaggy-related protein kinase beta SP:O23145 GI:2569931 from [Arabidopsis thaliana]	GO:0006468,GO:0004674,GO:0005739,GO:0004672,GO:0005524
BN13089	2.52061	553.529	170.021	1.70295	gi|13089|At3g22560_Contig1	At3g22560.1	68416.m02851 GCN5-related N-acetyltransferase (GNAT) family protein contains Pfam profile:PF00583 Acetyltransf:Acetyltransferase (GNAT) family	GO:0008152,GO:0008080,GO:0008372
BN13089	2.09241	3782.84	1166.79	1.69692	gi|13089|At3g22560_Contig1	At3g22560.1	68416.m02851 GCN5-related N-acetyltransferase (GNAT) family protein contains Pfam profile:PF00583 Acetyltransf:Acetyltransferase (GNAT) family	GO:0008152,GO:0008080,GO:0008372
BN13092	2.14824	1809.97	768.292	1.23624	gi|13092|At3g55430_Contig4	At3g55430.1	68416.m06156 glycosyl hydrolase family 17 protein / beta-1,3-glucanase, putative similar to beta-1,3 glucanase GI:7414433 from [Pisum sativum]; contains Pfam profile PF00332: Glycosyl hydrolases family 17	GO:0005975,GO:0004553,GO:0012505
BN13093	2.27454	1222.58	325.521	1.90911	gi|13093|At5g06600_Contig1	At5g06600.2	68418.m00746 ubiquitin-specific protease 12 (UBP12) almost identical to ubiquitin-specific protease 12 GI:11993471 [Arabidopsis thaliana], one amino acid difference	GO:0008372,GO:0006265,GO:0004197,GO:0004843,GO:0003690,GO:0004221,GO:0006511
BN13094	3.07445	2467.71	433.764	2.50819	gi|13094|At5g06600_Contig2	At5g06600.2	68418.m00746 ubiquitin-specific protease 12 (UBP12) almost identical to ubiquitin-specific protease 12 GI:11993471 [Arabidopsis thaliana], one amino acid difference	GO:0008372,GO:0006265,GO:0004197,GO:0004843,GO:0003690,GO:0004221,GO:0006511
BN13108	2.9536	1467.54	430.441	1.76951	gi|13108|At1g02080_CL4120F	At1g02080.1	68414.m00130 transcriptional regulator-related contains Pfam PF04054: CCR4-Not complex component, Not1; contains TIGRFAM TIGR01612: reticulocyte binding protein; similar to General negative regulator of transcription subunit 1 (SP:P25655) {Saccharomyces c	GO:0005554,GO:0000004,GO:0019028
BN13113	5.53374	996.773	393.386	1.34132	gi|13113|At5g24620_Contig1	At5g24620.1	68418.m02908 thaumatin-like protein, putative similar to thaumatin-like protein [Arabidopsis thaliana] GI:2435406; contains Pfam profile PF00314: Thaumatin family	GO:0012505,GO:0005554,GO:0042828
BN13113	6.0538	415.622	191.553	1.11753	gi|13113|At5g24620_Contig1	At5g24620.1	68418.m02908 thaumatin-like protein, putative similar to thaumatin-like protein [Arabidopsis thaliana] GI:2435406; contains Pfam profile PF00314: Thaumatin family	GO:0012505,GO:0005554,GO:0042828
BN13115	2.22173	1818.48	786.372	1.20945	gi|13115|At3g27810_Contig1	At3g27810.1	68416.m03469 myb family transcription factor (MYB3) (MYB21) contains Pfam profile: PF00249 myb-like DNA-binding domain ;identical to ATMYB3 GI:2280528 from [Arabidopsis thaliana]; identical to cDNA putative transcription factor (MYB21) mRNA, partial cds G	GO:0003700,GO:0006355,GO:0003677,GO:0005634
BN13118	4.36502	988.453	477.031	1.05109	gi|13118|At5g07440_Contig5	At5g07440.1	68418.m00851 glutamate dehydrogenase 2 (GDH2) identical to glutamate dehydrogenase 2 (GDH 2) [Arabidopsis thaliana] SWISS-PROT:Q38946	GO:0016491,GO:0006813,GO:0005739,GO:0006520,GO:0005509,GO:0006118,GO:0008152
BN13125	2.58881	1809.19	896.909	1.01231	gi|13125|At4g01290_Contig2	At4g01290.1	68417.m00170 expressed protein	GO:0005524,GO:0000004,GO:0008372
BN13125	2.76999	2427.74	1009.02	1.26666	gi|13125|At4g01290_Contig2	At4g01290.1	68417.m00170 expressed protein	GO:0005524,GO:0000004,GO:0008372
BN13131	2.93417	7063.24	3359.74	1.07198	gi|13131|At5g13360_Contig1	At5g13360.1	68418.m01539 auxin-responsive GH3 family protein similar to auxin-responsive GH3 product [Glycine max] GI:18591; contains Pfam profile PF03321: GH3 auxin-responsive promoter	GO:0008372,GO:0005554,GO:0009733
BN13134	2.07647	1084.7	354.419	1.61377	gi|13134|At3g13720_Contig1	At3g13720.1	68416.m01732 prenylated rab acceptor (PRA1) family protein contains Pfam profile PF03208: Prenylated rab acceptor (PRA1)	GO:0005554,GO:0000004,GO:0008372
BN13134	2.06267	3864.34	593.245	2.70352	gi|13134|At3g13720_Contig1	At3g13720.1	68416.m01732 prenylated rab acceptor (PRA1) family protein contains Pfam profile PF03208: Prenylated rab acceptor (PRA1)	GO:0005554,GO:0000004,GO:0008372
BN13137	2.25121	661.512	174.811	1.91997	gi|13137|At2g21170_Contig2	At2g21170.1	68415.m02511 triosephosphate isomerase, chloroplast, putative similar to Triosephosphate isomerase, chloroplast precursor: SP|P48496 from Spinacia oleracea, SP|P46225 from Secale cereale	GO:0008152,GO:0019253,GO:0004807,GO:0009507
BN13150	2.24645	3017.12	862.739	1.80618	gi|13150|At5g18670_Contig1	At5g18670.1	68418.m02216 beta-amylase, putative (BMY3) / 1,4-alpha-D-glucan maltohydrolase, putative almost identical to beta-amylase BMY3 GI:15149457 from [Arabidopsis thaliana]; identical to cDNA putative beta-amylase BMY3 (BMY3) GI:15149456	GO:0008372,GO:0030244,GO:0000272,GO:0016161
BN13162	8.17018	2793.19	1120.14	1.31823	gi|13162|At3g03100_Contig1	At3g03100.1	68416.m00306 NADH:ubiquinone oxidoreductase family protein contains Pfam PF05071: NADH:ubiquinone oxidoreductase 17.2 kD subunit; similar to ethylene-regulated ER6 protein (GI:5669654) [Lycopersicon esculentum]; identical to Probable NADH-ubiquinone oxido	GO:0008372,GO:0000004,GO:0016491
BN13162	8.59112	3750.98	1600.01	1.22919	gi|13162|At3g03100_Contig1	At3g03100.1	68416.m00306 NADH:ubiquinone oxidoreductase family protein contains Pfam PF05071: NADH:ubiquinone oxidoreductase 17.2 kD subunit; similar to ethylene-regulated ER6 protein (GI:5669654) [Lycopersicon esculentum]; identical to Probable NADH-ubiquinone oxido	GO:0008372,GO:0000004,GO:0016491
BN13179	4.40813	1186.14	440.224	1.42996	gi|13179|At1g60950_Contig3	At1g60950.1	68414.m06861 ferredoxin, chloroplast (PETF) identical to FERREDOXIN PRECURSOR GB:P16972 [SP|P16972] from [Arabidopsis thaliana]	GO:0009416,GO:0009767,GO:0009055,GO:0009570
BN13179	4.20459	10070.3	4391.68	1.19726	gi|13179|At1g60950_Contig3	At1g60950.1	68414.m06861 ferredoxin, chloroplast (PETF) identical to FERREDOXIN PRECURSOR GB:P16972 [SP|P16972] from [Arabidopsis thaliana]	GO:0009416,GO:0009767,GO:0009055,GO:0009570
BN13211	2.08433	774.307	191.523	2.01539	gi|13211|At1g78300_Contig5	At1g78300.1	68414.m09125 14-3-3 protein GF14 omega (GRF2) identical to GF14omega isoform GI:487791 from [Arabidopsis thaliana]	GO:0008372,GO:0045309,GO:0007165,GO:0045308
BN13211	2.19095	2325.7	894.884	1.37789	gi|13211|At1g78300_Contig5	At1g78300.1	68414.m09125 14-3-3 protein GF14 omega (GRF2) identical to GF14omega isoform GI:487791 from [Arabidopsis thaliana]	GO:0008372,GO:0045309,GO:0007165,GO:0045308
BN13216	2.20001	2326.46	849.511	1.45343	gi|13216|At5g10090_Contig1	At5g10090.1	68418.m01169 tetratricopeptide repeat (TPR)-containing protein contains Pfam profile PF00515 TPR Domain	GO:0005554,GO:0000004,GO:0008372
BN13216	2.13639	3186.26	781.236	2.02803	gi|13216|At5g10090_Contig1	At5g10090.1	68418.m01169 tetratricopeptide repeat (TPR)-containing protein contains Pfam profile PF00515 TPR Domain	GO:0005554,GO:0000004,GO:0008372
BN13217	8.91886	1743.48	407.427	2.09736	gi|13217|At1g10770_Contig1	At1g10770.1	68414.m01233 invertase/pectin methylesterase inhibitor family protein contains Pfam profile PF04043: Plant invertase/pectin methylesterase inhibitor	GO:0012505,GO:0000004,GO:0046910
BN13217	10.226	469.863	215.067	1.12745	gi|13217|At1g10770_Contig1	At1g10770.1	68414.m01233 invertase/pectin methylesterase inhibitor family protein contains Pfam profile PF04043: Plant invertase/pectin methylesterase inhibitor	GO:0012505,GO:0000004,GO:0046910
BN13231	2.2389	4192.17	1920.75	1.12603	gi|13231|At1g56070_Contig4	At1g56070.1	68414.m06438 elongation factor 2, putative / EF-2, putative similar to ELONGATION FACTOR 2 GB:O14460 from [Schizosaccharomyces pombe]	GO:0006415,GO:0005525,GO:0008135,GO:0005524,GO:0016149,GO:0003746,GO:0005737,GO:0001514,GO:0006414
BN13231	2.04298	739.022	149.236	2.30802	gi|13231|At1g56070_Contig4	At1g56070.1	68414.m06438 elongation factor 2, putative / EF-2, putative similar to ELONGATION FACTOR 2 GB:O14460 from [Schizosaccharomyces pombe]	GO:0006415,GO:0005525,GO:0008135,GO:0005524,GO:0016149,GO:0003746,GO:0005737,GO:0001514,GO:0006414
BN13232	2.68921	5986.38	2014.79	1.57105	gi|13232|At1g56070_Contig6	At1g56070.1	68414.m06438 elongation factor 2, putative / EF-2, putative similar to ELONGATION FACTOR 2 GB:O14460 from [Schizosaccharomyces pombe]	GO:0006415,GO:0005525,GO:0008135,GO:0005524,GO:0016149,GO:0003746,GO:0005737,GO:0001514,GO:0006414
BN13232	2.83449	1149.26	252.153	2.18833	gi|13232|At1g56070_Contig6	At1g56070.1	68414.m06438 elongation factor 2, putative / EF-2, putative similar to ELONGATION FACTOR 2 GB:O14460 from [Schizosaccharomyces pombe]	GO:0006415,GO:0005525,GO:0008135,GO:0005524,GO:0016149,GO:0003746,GO:0005737,GO:0001514,GO:0006414
BN13234	2.94532	1566.59	652.443	1.2637	gi|13234|At1g56070_Contig3	At1g56070.1	68414.m06438 elongation factor 2, putative / EF-2, putative similar to ELONGATION FACTOR 2 GB:O14460 from [Schizosaccharomyces pombe]	GO:0006415,GO:0005525,GO:0008135,GO:0005524,GO:0016149,GO:0003746,GO:0005737,GO:0001514,GO:0006414
BN13234	3.00414	3430.85	1095.29	1.64725	gi|13234|At1g56070_Contig3	At1g56070.1	68414.m06438 elongation factor 2, putative / EF-2, putative similar to ELONGATION FACTOR 2 GB:O14460 from [Schizosaccharomyces pombe]	GO:0006415,GO:0005525,GO:0008135,GO:0005524,GO:0016149,GO:0003746,GO:0005737,GO:0001514,GO:0006414
BN13236	4.9443	2270.48	926.374	1.29333	gi|13236|At1g56070_Contig5	At1g56070.1	68414.m06438 elongation factor 2, putative / EF-2, putative similar to ELONGATION FACTOR 2 GB:O14460 from [Schizosaccharomyces pombe]	GO:0006415,GO:0005525,GO:0008135,GO:0005524,GO:0016149,GO:0003746,GO:0005737,GO:0001514,GO:0006414
BN13236	2.06037	1586.4	669.657	1.24426	gi|13236|At1g56070_Contig5	At1g56070.1	68414.m06438 elongation factor 2, putative / EF-2, putative similar to ELONGATION FACTOR 2 GB:O14460 from [Schizosaccharomyces pombe]	GO:0006415,GO:0005525,GO:0008135,GO:0005524,GO:0016149,GO:0003746,GO:0005737,GO:0001514,GO:0006414
BN13236	4.67616	3931.13	1924.38	1.03055	gi|13236|At1g56070_Contig5	At1g56070.1	68414.m06438 elongation factor 2, putative / EF-2, putative similar to ELONGATION FACTOR 2 GB:O14460 from [Schizosaccharomyces pombe]	GO:0006415,GO:0005525,GO:0008135,GO:0005524,GO:0016149,GO:0003746,GO:0005737,GO:0001514,GO:0006414
BN13242	2.88846	426.702	183.832	1.21484	gi|13242|At3g51090_ILS845R	At3g51090.1	68416.m05594 expressed protein	GO:0005554,GO:0000004,GO:0008372
BN13242	2.65266	2158.34	784.268	1.4605	gi|13242|At3g51090_ILS845R	At3g51090.1	68416.m05594 expressed protein	GO:0005554,GO:0000004,GO:0008372
BN13243	2.83112	1522.37	177.974	3.09658	gi|13243|At3g51090_LB2019F	At3g51090.1	68416.m05594 expressed protein	GO:0005554,GO:0000004,GO:0008372
BN13243	3.03073	567.757	178.52	1.66919	gi|13243|At3g51090_LB2019F	At3g51090.1	68416.m05594 expressed protein	GO:0005554,GO:0000004,GO:0008372
BN13244	2.12774	8961.87	2232.14	2.00537	gi|13244|At3g51090_LB2019R	At3g51090.1	68416.m05594 expressed protein	GO:0005554,GO:0000004,GO:0008372
BN13250	2.11169	2537.93	833.643	1.60615	gi|13250|At2g26450_Contig1	At2g26450.1	68415.m03173 pectinesterase family protein contains Pfam profiles: PF01095 pectinesterase,PF04043 plant invertase/pectin methylesterase inhibitor	GO:0009505,GO:0042545,GO:0005618,GO:0030599
BN13250	2.1063	3204.01	874.485	1.87337	gi|13250|At2g26450_Contig1	At2g26450.1	68415.m03173 pectinesterase family protein contains Pfam profiles: PF01095 pectinesterase,PF04043 plant invertase/pectin methylesterase inhibitor	GO:0009505,GO:0042545,GO:0005618,GO:0030599
BN13255	2.11291	713.018	205.563	1.79436	gi|13255|At4g00430_Contig3	At4g00430.1	68417.m00059 plasma membrane intrinsic protein, putative identical to transmembrane protein GI:535780 from [Arabidopsis thaliana]; very strong similarity to SP|Q08733 Plasma membrane intrinsic protein 1C (Transmembrane protein B) (TMP-B) {Arabidopsis thal	GO:0015250,GO:0006810,GO:0016020
BN13259	2.80088	2110.16	966.298	1.12681	gi|13259|At1g54020_Contig1	At1g54020.2	68414.m06155 myrosinase-associated protein, putative strong similarity to myrosinase-associated proteins GI:1769968, GI:1769970, GI:1216389,GI:1216391 from [Brassica napus]; contains InterPro Entry IPR001087 Lipolytic enzyme, G-D-S-L family	GO:0003824,GO:0016789,GO:0000004,GO:0012505
BN13268	3.10198	1492.74	411.415	1.8593	gi|13268|At5g02380_Contig1	At5g02380.1	68418.m00161 metallothionein protein 2B (MT-2B) identical to SWISS-PROT:Q38805 metallothionein-like protein 2B (MT-2B) [Arabidopsis thaliana]	GO:0005507,GO:0000004,GO:0008372
BN13282	2.08006	1793.81	541.933	1.72684	gi|13282|At3g07630_Contig2	At3g07630.2	68416.m00914 prephenate dehydratase family protein similar to P-protein: chorismate mutase, prephenate dehydratase GB:P43900 [Haemophilus influenzae]	GO:0016597,GO:0008152,GO:0009507,GO:0004664,GO:0009094
BN13285	2.48335	3506.55	1394.71	1.33009	gi|13285|At5g57800_Contig1	At5g57800.1	68418.m07228 CER1 protein, putative (WAX2) similar to maize glossy1 homolog GI:2213643 from [Oryza sativa]; contains Pfam profile PF01598: Sterol desaturase	GO:0010025,GO:0042335,GO:0003824,GO:0016020
BN13285	2.70329	961.78	390.163	1.30163	gi|13285|At5g57800_Contig1	At5g57800.1	68418.m07228 CER1 protein, putative (WAX2) similar to maize glossy1 homolog GI:2213643 from [Oryza sativa]; contains Pfam profile PF01598: Sterol desaturase	GO:0010025,GO:0042335,GO:0003824,GO:0016020
BN13288	16.644	1054.68	414.979	1.3457	gi|13288|At1g06360_Contig2	At1g06360.1	68414.m00672 fatty acid desaturase family protein similar to delta 9 acyl-lipid desaturase (ADS1) GI:2970034 from [Arabidopsis thaliana]	GO:0016020,GO:0005506,GO:0006633,GO:0004768,GO:0005783,GO:0016491
BN13288	25.2776	2739.37	713.346	1.94117	gi|13288|At1g06360_Contig2	At1g06360.1	68414.m00672 fatty acid desaturase family protein similar to delta 9 acyl-lipid desaturase (ADS1) GI:2970034 from [Arabidopsis thaliana]	GO:0016020,GO:0005506,GO:0006633,GO:0004768,GO:0005783,GO:0016491
BN13289	11.667	2147.06	772.288	1.47515	gi|13289|At2g21970_Contig1	At2g21970.1	68415.m02610 stress enhanced protein 2 (SEP2) nearly identical to stress enhanced protein 2; SEP2 (GI:7384980) [Arabidopsis thaliana]	GO:0009765,GO:0009535,GO:0016168
BN13289	9.52655	906.137	402.423	1.17102	gi|13289|At2g21970_Contig1	At2g21970.1	68415.m02610 stress enhanced protein 2 (SEP2) nearly identical to stress enhanced protein 2; SEP2 (GI:7384980) [Arabidopsis thaliana]	GO:0009765,GO:0009535,GO:0016168
BN13290	15.0625	728.684	323.159	1.17305	gi|13290|At1g43860_Contig1	At1g43860.1	68414.m05053 expressed protein	GO:0005739,GO:0003700,GO:0045449
BN13290	14.2972	2198.83	1012.9	1.11824	gi|13290|At1g43860_Contig1	At1g43860.1	68414.m05053 expressed protein	GO:0005739,GO:0003700,GO:0045449
BN13303	2.60132	379.386	155.507	1.28669	gi|13303|At2g17230_Contig1	At2g17230.1	68415.m01990 phosphate-responsive 1 family protein similar to phi-1 (phosphate-induced gene) [Nicotiana tabacum] GI:3759184; contains Pfam profile PF04674: Phosphate-induced protein 1 conserved region	GO:0005554,GO:0000004,GO:0012505
BN13303	2.36272	1559.88	507.368	1.62033	gi|13303|At2g17230_Contig1	At2g17230.1	68415.m01990 phosphate-responsive 1 family protein similar to phi-1 (phosphate-induced gene) [Nicotiana tabacum] GI:3759184; contains Pfam profile PF04674: Phosphate-induced protein 1 conserved region	GO:0005554,GO:0000004,GO:0012505
BN13316	2.47608	303.802	137.04	1.14853	gi|13316|At2g03410_LB2092F	At2g03410.1	68415.m00299 Mo25 family protein similar to MO25 protein (early mouse development protein family) [Mouse] SWISS-PROT:Q06138	GO:0005554,GO:0000004,GO:0008372
BN13338	2.11623	487.577	176.239	1.4681	gi|13338|At3g03940_LB2070F	At3g03940.1	68416.m00412 protein kinase family protein contains Pfam domains, PF00069: Protein kinase domain	GO:0009507,GO:0004674,GO:0006468,GO:0004672,GO:0005524,GO:0016301
BN13341	2.08066	4996.07	857.766	2.54214	gi|13341|At3g02470_Contig5	At3g02470.1	68416.m00235 adenosylmethionine decarboxylase family protein contains Pfam profile: PF01536 adenosylmethionine decarboxylase	GO:0008372,GO:0006596,GO:0008295,GO:0004014,GO:0006597
BN13341	2.91674	330.447	164.101	1.00983	gi|13341|At3g02470_Contig5	At3g02470.1	68416.m00235 adenosylmethionine decarboxylase family protein contains Pfam profile: PF01536 adenosylmethionine decarboxylase	GO:0008372,GO:0006596,GO:0008295,GO:0004014,GO:0006597
BN13344	2.0958	763.727	284.283	1.42573	gi|13344|At2g10940_Contig2	At2g10940.2	68415.m01168 protease inhibitor/seed storage/lipid transfer protein (LTP) family protein similar to proline-rich cell wall protein [Medicago sativa] GI:3818416; contains Pfam profile PF00234 Protease inhibitor/seed storage/LTP family	GO:0012505,GO:0005576,GO:0008289,GO:0005199,GO:0006869
BN13370	2.01866	580.246	184.683	1.65161	gi|13370|At3g46580_Contig1	At3g46580.1	68416.m05056 methyl-CpG-binding domain-containing protein weak similarity to SP|P51608 Methyl-CpG-binding protein 2 (MeCP-2 protein) (MeCP2) {Homo sapiens}; contains Pfam profile PF01429: Methyl-CpG binding domain	GO:0003677,GO:0000004,GO:0008372
BN13370	3.65771	1202.2	449.644	1.41882	gi|13370|At3g46580_Contig1	At3g46580.1	68416.m05056 methyl-CpG-binding domain-containing protein weak similarity to SP|P51608 Methyl-CpG-binding protein 2 (MeCP-2 protein) (MeCP2) {Homo sapiens}; contains Pfam profile PF01429: Methyl-CpG binding domain	GO:0003677,GO:0000004,GO:0008372
BN13370	3.98232	304.415	139.752	1.12317	gi|13370|At3g46580_Contig1	At3g46580.1	68416.m05056 methyl-CpG-binding domain-containing protein weak similarity to SP|P51608 Methyl-CpG-binding protein 2 (MeCP-2 protein) (MeCP2) {Homo sapiens}; contains Pfam profile PF01429: Methyl-CpG binding domain	GO:0003677,GO:0000004,GO:0008372
BN13384	9.44647	5816.62	2561.53	1.18318	gi|13384|At4g26870_Contig1	At4g26870.1	68417.m03867 aspartyl-tRNA synthetase, putative / aspartate--tRNA ligase, putative simialr to aspartate-tRNA ligase (EC 6.1.1.12) from Drosophila melanogaster GI:4512034, Homo sapiens SP|P14868, Rattus norvegicus SP|P15178; contains Pfam profile PF00152 t	GO:0005524,GO:0006430,GO:0004816,GO:0005737,GO:0006421,GO:0006432,GO:0004815,GO:0006418,GO:0004812,GO:0004824,GO:0003676,GO:0006422,GO:0004826
BN13387	4.64358	2541.95	732.322	1.79539	gi|13387|At1g61110_Contig1	At1g61110.1	68414.m06885 no apical meristem (NAM) family protein contains Pfam PF02365: No apical meristem (NAM) domain; similar to NAM protein GI:1279639 from [Petunia hybrida]	GO:0007275,GO:0003700,GO:0008372
BN13387	5.25821	3022.1	1383.73	1.12699	gi|13387|At1g61110_Contig1	At1g61110.1	68414.m06885 no apical meristem (NAM) family protein contains Pfam PF02365: No apical meristem (NAM) domain; similar to NAM protein GI:1279639 from [Petunia hybrida]	GO:0007275,GO:0003700,GO:0008372
BN13395	2.57826	482.171	174.236	1.4685	gi|13395|At3g16640_Contig4	At3g16640.1	68416.m02127 translationally controlled tumor family protein similar to translationally controlled tumor protein GB:AAD10032 from [Hevea brasiliensis]	GO:0005554,GO:0000004,GO:0005737
BN13403	2.10925	695.376	333.215	1.06134	gi|13403|At1g18680_Contig1	At1g18680.1	68414.m02331 HNH endonuclease domain-containing protein contains Pfam domain PF01844: HNH endonuclease	GO:0004519,GO:0009507,GO:0003676,GO:0006499
BN13408	3.70728	880.137	373.657	1.23601	gi|13408|At5g39510_Contig1	At5g39510.1	68418.m04784 vesicle transport v-SNARE 11 (VTI11) / vesicle soluble NSF attachment protein receptor VTI1a (VTI1A) identical to SP|Q9SEL6 Vesicle transport v-SNARE 11 (AtVTI11) (Vesicle transport v-SNARE protein VTI1a) (Vesicle soluble NSF attachment prote	GO:0009630,GO:0005770,GO:0006896,GO:0004872,GO:0005802,GO:0030140
BN13409	3.42477	590.147	274.928	1.10202	gi|13409|At1g07990_Contig1	At1g07990.1	68414.m00871 SIT4 phosphatase-associated family protein contains Pfam profile: PF04499 SIT4 phosphatase-associated protein	GO:0005554,GO:0000004,GO:0012505
BN13409	4.22125	1486.55	666.619	1.15703	gi|13409|At1g07990_Contig1	At1g07990.1	68414.m00871 SIT4 phosphatase-associated family protein contains Pfam profile: PF04499 SIT4 phosphatase-associated protein	GO:0005554,GO:0000004,GO:0012505
BN13426	2.66889	2467.98	793.558	1.63692	gi|13426|At4g24340_Contig1	At4g24340.1	68417.m03493 phosphorylase family protein contains Pfam PF01048: Phosphorylase family	GO:0009116,GO:0003824,GO:0012505
BN13427	2.21155	828.449	329.63	1.32957	gi|13427|At3g20910_Contig1	At3g20910.1	68416.m02643 CCAAT-binding transcription factor (CBF-B/NF-YA) family protein contains Pfam profile: PF02045 CCAAT-binding transcription factor (CBF-B/NF-YA) subunit B	GO:0005634,GO:0016602,GO:0003700,GO:0006355
BN13429	2.2579	447.525	131.123	1.77105	gi|13429|At3g11780_Contig3	At3g11780.1	68416.m01445 MD-2-related lipid recognition domain-containing protein / ML domain-containing protein weak similarity to phosphatidylglycerol/phosphatidylinositol transfer protein [Aspergillus oryzae] GI:10178615; contains Pfam profile PF02221: ML domain	GO:0005554,GO:0000004,GO:0012505
BN13429	2.14586	3884.66	1926.4	1.01188	gi|13429|At3g11780_Contig3	At3g11780.1	68416.m01445 MD-2-related lipid recognition domain-containing protein / ML domain-containing protein weak similarity to phosphatidylglycerol/phosphatidylinositol transfer protein [Aspergillus oryzae] GI:10178615; contains Pfam profile PF02221: ML domain	GO:0005554,GO:0000004,GO:0012505
BN13438	2.46571	2286.69	380.596	2.58693	gi|13438|At3g53750_Contig1	At3g53750.1	68416.m05938 actin 3 (ACT3) identical to SP|P53493 Actin 3 {Arabidopsis thaliana}; supported by full-length cDNA: Ceres: 19581.	GO:0005200,GO:0015629,GO:0003774,GO:0005884
BN13438	2.19316	1256	626.85	1.00264	gi|13438|At3g53750_Contig1	At3g53750.1	68416.m05938 actin 3 (ACT3) identical to SP|P53493 Actin 3 {Arabidopsis thaliana}; supported by full-length cDNA: Ceres: 19581.	GO:0005200,GO:0015629,GO:0003774,GO:0005884
BN13438	3.0877	494.216	197.546	1.32295	gi|13438|At3g53750_Contig1	At3g53750.1	68416.m05938 actin 3 (ACT3) identical to SP|P53493 Actin 3 {Arabidopsis thaliana}; supported by full-length cDNA: Ceres: 19581.	GO:0005200,GO:0015629,GO:0003774,GO:0005884
BN13440	3.31588	1605.24	722.697	1.15133	gi|13440|At3g28750_Contig3	At3g28750.1	68416.m03589 expressed protein	GO:0005554,GO:0000004,GO:0012505
BN13440	3.0176	2286.45	528.689	2.11262	gi|13440|At3g28750_Contig3	At3g28750.1	68416.m03589 expressed protein	GO:0005554,GO:0000004,GO:0012505
BN13448	2.69295	3793.28	1024.73	1.8882	gi|13448|At1g63940_Contig1	At1g63940.1	68414.m07241 monodehydroascorbate reductase, putative similar to monodehydroascorbate reductase GB:AAD28178 [Brassica juncea]	GO:0006537,GO:0015036,GO:0005737,GO:0006749,GO:0008324,GO:0016491,GO:0004791,GO:0019430,GO:0016654,GO:0006813,GO:0004362,GO:0006096,GO:0004148,GO:0016639,GO:0009507,GO:0006118
BN13448	2.7462	1528.39	406.766	1.90974	gi|13448|At1g63940_Contig1	At1g63940.1	68414.m07241 monodehydroascorbate reductase, putative similar to monodehydroascorbate reductase GB:AAD28178 [Brassica juncea]	GO:0006537,GO:0015036,GO:0005737,GO:0006749,GO:0008324,GO:0016491,GO:0004791,GO:0019430,GO:0016654,GO:0006813,GO:0004362,GO:0006096,GO:0004148,GO:0016639,GO:0009507,GO:0006118
BN13449	2.83744	9534.11	2181.27	2.12793	gi|13449|At1g63940_Contig2	At1g63940.1	68414.m07241 monodehydroascorbate reductase, putative similar to monodehydroascorbate reductase GB:AAD28178 [Brassica juncea]	GO:0006537,GO:0015036,GO:0005737,GO:0006749,GO:0008324,GO:0016491,GO:0004791,GO:0019430,GO:0016654,GO:0006813,GO:0004362,GO:0006096,GO:0004148,GO:0016639,GO:0009507,GO:0006118
BN13453	2.93845	603.398	257.414	1.22902	gi|13453|At5g42020_Contig1	At5g42020.1	68418.m05115 luminal binding protein 2 (BiP-2) (BP2) similar to SWISS-PROT: Q39043; GI:1303695; luminal binding protein (BiP) [Arabidopsis thaliana]	GO:0009408,GO:0005783,GO:0006457,GO:0003773,GO:0005788
BN13453	2.24891	3905.59	1051.53	1.89305	gi|13453|At5g42020_Contig1	At5g42020.1	68418.m05115 luminal binding protein 2 (BiP-2) (BP2) similar to SWISS-PROT: Q39043; GI:1303695; luminal binding protein (BiP) [Arabidopsis thaliana]	GO:0009408,GO:0005783,GO:0006457,GO:0003773,GO:0005788
BN13457	2.4788	720.422	253.024	1.50957	gi|13457|At1g74820_Contig1	At1g74820.1	68414.m08668 cupin family protein similar to germin-like protein SP|P92995; contains Pfam profile PF00190: Cupin	GO:0012505,GO:0000004,GO:0045735
BN13457	2.74726	7026.27	3489.53	1.00973	gi|13457|At1g74820_Contig1	At1g74820.1	68414.m08668 cupin family protein similar to germin-like protein SP|P92995; contains Pfam profile PF00190: Cupin	GO:0012505,GO:0000004,GO:0045735
BN13461	2.1389	482.865	146.033	1.72533	gi|13461|At1g24360_Contig1	At1g24360.1	68414.m03072 3-oxoacyl-[acyl-carrier protein] reductase, chloroplast / 3-ketoacyl-acyl carrier protein reductase identical to 3-oxoacyl-[acyl-carrier protein] reductase SP:P33207 from [Arabidopsis thaliana]	GO:0008152,GO:0004316,GO:0009507
BN13464	2.10706	4955.31	1936.49	1.35553	gi|13464|At3g17100_Contig6	At3g17100.2	68416.m02182 expressed protein	GO:0009507,GO:0003700,GO:0045449
BN13470	2.53837	876.52	194.014	2.17563	gi|13470|At2g37750_Contig1	At2g37750.1	68415.m04631 expressed protein	GO:0005554,GO:0000004,GO:0005739
BN13471	3.78624	3794.29	1717.83	1.14324	gi|13471|At2g37750_LB1852R	At2g37750.1	68415.m04631 expressed protein	GO:0005554,GO:0000004,GO:0005739
BN13471	3.23944	1960.71	744.657	1.39673	gi|13471|At2g37750_LB1852R	At2g37750.1	68415.m04631 expressed protein	GO:0005554,GO:0000004,GO:0005739
BN13472	2.17698	344.009	165.049	1.05955	gi|13472|At4g15240_LB1855F	At4g15240.1	68417.m02336 fringe-related protein + weak similarity to Fringe [Schistocerca gregaria](GI:6573138);Fringe encodes an extracellular protein that regulates Notch signalling.	GO:0008372,GO:0000004,GO:0016757
BN13486	2.1689	2978.34	1416.02	1.07267	gi|13486|At2g40730_Contig2	At2g40730.1	68415.m05024 HEAT repeat-containing protein contains INTERPRO:IPR000357 HEAT repeat	GO:0005524,GO:0008372,GO:0004672,GO:0006468
BN13487	3.55004	593.268	267.446	1.14944	gi|13487|At4g02650_Contig1	At4g02650.1	68417.m00360 epsin N-terminal homology (ENTH) domain-containing protein / clathrin assembly protein-related contains Pfam PF01417: ENTH domain. ENTH (Epsin N-terminal homology) domain; similar to Chain A, Calm-N N-Terminal Domain Of Clathrin Assembly Lymp	GO:0005488,GO:0000004,GO:0008372
BN13488	2.06721	291.974	130.001	1.16732	gi|13488|At2g27730_Contig1	At2g27730.1	68415.m03361 expressed protein contains 1 transmembrane domain; similar to Unknown mitochondrial protein At2g27730 (Swiss-Prot:Q9ZUX4) [Arabidopsis thaliana] similar to F1F0-ATPase inhibitor protein (GI:5821432) [Oryza sativa]	GO:0005554,GO:0000004,GO:0005739
BN13489	2.13119	531.229	258.967	1.03657	gi|13489|At2g27730_Contig2	At2g27730.1	68415.m03361 expressed protein contains 1 transmembrane domain; similar to Unknown mitochondrial protein At2g27730 (Swiss-Prot:Q9ZUX4) [Arabidopsis thaliana] similar to F1F0-ATPase inhibitor protein (GI:5821432) [Oryza sativa]	GO:0005554,GO:0000004,GO:0005739
BN13489	2.0255	527.415	207.137	1.34835	gi|13489|At2g27730_Contig2	At2g27730.1	68415.m03361 expressed protein contains 1 transmembrane domain; similar to Unknown mitochondrial protein At2g27730 (Swiss-Prot:Q9ZUX4) [Arabidopsis thaliana] similar to F1F0-ATPase inhibitor protein (GI:5821432) [Oryza sativa]	GO:0005554,GO:0000004,GO:0005739
BN13503	3.28521	898.238	431.193	1.05876	gi|13503|At4g39170_Contig2	At4g39170.1	68417.m05547 SEC14 cytosolic factor, putative / phosphoglyceride transfer protein, putative similar to phosphatidylinositol transfer-like protein IV (GI:14486707) [Lotus japonicus] and phosphatidylinositol-phosphatidylcholine transfer protein SEC14, Yarro	GO:0005622,GO:0008526,GO:0005215,GO:0006810
BN13503	3.48225	704.031	349.896	1.00871	gi|13503|At4g39170_Contig2	At4g39170.1	68417.m05547 SEC14 cytosolic factor, putative / phosphoglyceride transfer protein, putative similar to phosphatidylinositol transfer-like protein IV (GI:14486707) [Lotus japonicus] and phosphatidylinositol-phosphatidylcholine transfer protein SEC14, Yarro	GO:0005622,GO:0008526,GO:0005215,GO:0006810
BN13504	2.9549	1984.38	637.871	1.63735	gi|13504|At2g28430_Contig1	At2g28430.1	68415.m03454 expressed protein	GO:0005554,GO:0000004,GO:0012505
BN13504	2.66668	2201.72	897.005	1.29544	gi|13504|At2g28430_Contig1	At2g28430.1	68415.m03454 expressed protein	GO:0005554,GO:0000004,GO:0012505
BN13513	3.24656	2378.79	1046.39	1.18481	gi|13513|At1g72390_Contig2	At1g72390.1	68414.m08373 expressed protein	GO:0005215,GO:0016020,GO:0004872,GO:0006810
BN13513	2.72916	763.793	321.489	1.24841	gi|13513|At1g72390_Contig2	At1g72390.1	68414.m08373 expressed protein	GO:0005215,GO:0016020,GO:0004872,GO:0006810
BN13513	4.887	1011.86	452.562	1.16082	gi|13513|At1g72390_Contig2	At1g72390.1	68414.m08373 expressed protein	GO:0005215,GO:0016020,GO:0004872,GO:0006810
BN13513	2.34948	287.353	117.799	1.2865	gi|13513|At1g72390_Contig2	At1g72390.1	68414.m08373 expressed protein	GO:0005215,GO:0016020,GO:0004872,GO:0006810
BN13516	2.62459	759.356	210.478	1.85111	gi|13516|At2g41410_Contig1	At2g41410.1	68415.m05110 calmodulin, putative identical to SP|P30188 Calmodulin-like protein {Arabidopsis thaliana}	GO:0009288,GO:0005509,GO:0009507
BN13516	2.96131	4424.67	1708.66	1.3727	gi|13516|At2g41410_Contig1	At2g41410.1	68415.m05110 calmodulin, putative identical to SP|P30188 Calmodulin-like protein {Arabidopsis thaliana}	GO:0009288,GO:0005509,GO:0009507
BN13517	2.58427	355.122	156.407	1.18301	gi|13517|At5g48575_Contig1	At5g48575.1	68418.m06008 hypothetical protein	GO:0005554,GO:0000004,GO:0008372
BN13517	2.8308	754.2	233.569	1.6911	gi|13517|At5g48575_Contig1	At5g48575.1	68418.m06008 hypothetical protein	GO:0005554,GO:0000004,GO:0008372
BN13529	2.23628	991.538	211.235	2.23082	gi|13529|At2g18740_Contig3	At2g18740.1	68415.m02182 small nuclear ribonucleoprotein E, putative / snRNP-E, putative / Sm protein E, putative similar to SWISS-PROT:P08578 small nuclear ribonucleoprotein E (snRNP-E) (Sm protein E, Sm-E, SmE) [Chicken]	GO:0008248,GO:0005634,GO:0005739,GO:0000004,GO:0005732
BN13529	2.24704	465.276	174.972	1.41096	gi|13529|At2g18740_Contig3	At2g18740.1	68415.m02182 small nuclear ribonucleoprotein E, putative / snRNP-E, putative / Sm protein E, putative similar to SWISS-PROT:P08578 small nuclear ribonucleoprotein E (snRNP-E) (Sm protein E, Sm-E, SmE) [Chicken]	GO:0008248,GO:0005634,GO:0005739,GO:0000004,GO:0005732
BN13544	4.23274	2033.96	878.953	1.21043	gi|13544|At3g51770_LB62F	At3g51770.1	68416.m05677 tetratricopeptide repeat (TPR)-containing protein contains Pfam profile PF00515: TPR Domain	GO:0005515,GO:0000004,GO:0008372
BN13544	2.01006	299.844	128.473	1.22275	gi|13544|At3g51770_LB62F	At3g51770.1	68416.m05677 tetratricopeptide repeat (TPR)-containing protein contains Pfam profile PF00515: TPR Domain	GO:0005515,GO:0000004,GO:0008372
BN13544	2.86258	491.845	233.784	1.07303	gi|13544|At3g51770_LB62F	At3g51770.1	68416.m05677 tetratricopeptide repeat (TPR)-containing protein contains Pfam profile PF00515: TPR Domain	GO:0005515,GO:0000004,GO:0008372
BN13546	4.54763	1285.09	255.596	2.32993	gi|13546|At3g22960_Contig2	At3g22960.1	68416.m02895 pyruvate kinase, putative similar to pyruvate kinase isozyme A, chloroplast precursor [Ricinus communis] SWISS-PROT:Q43117	GO:0006096,GO:0004743,GO:0009507
BN13546	4.62899	333.933	145.044	1.20307	gi|13546|At3g22960_Contig2	At3g22960.1	68416.m02895 pyruvate kinase, putative similar to pyruvate kinase isozyme A, chloroplast precursor [Ricinus communis] SWISS-PROT:Q43117	GO:0006096,GO:0004743,GO:0009507
BN13560	4.62105	375.601	157.413	1.25465	gi|13560|At4g00752_Contig2	At4g00752.1	68417.m00103 UBX domain-containing protein similar to Ara4-interacting protein [Arabidopsis thaliana] GI:13160609; contains Pfam profiles PF00789: UBX domain, PF02809: Ubiquitin interaction motif	GO:0005554,GO:0000004,GO:0008372
BN13560	2.98031	3750.89	1523.02	1.3003	gi|13560|At4g00752_Contig2	At4g00752.1	68417.m00103 UBX domain-containing protein similar to Ara4-interacting protein [Arabidopsis thaliana] GI:13160609; contains Pfam profiles PF00789: UBX domain, PF02809: Ubiquitin interaction motif	GO:0005554,GO:0000004,GO:0008372
BN13571	2.92927	3140.84	1195.37	1.39369	gi|13571|At1g27700_LB1746F	At1g27700.1	68414.m03386 expressed protein	GO:0005524,GO:0000004,GO:0008372
BN13571	3.49616	533.838	266.819	1.00054	gi|13571|At1g27700_LB1746F	At1g27700.1	68414.m03386 expressed protein	GO:0005524,GO:0000004,GO:0008372
BN13572	2.39837	1311.2	500.648	1.38902	gi|13572|At3g16350_Contig1	At3g16350.1	68416.m02068 myb family transcription factor ; contains Pfam profile: PF00249 Myb-like DNA-binding domain	GO:0045449,GO:0003700,GO:0005739,GO:0003677,GO:0005634
BN13572	2.69019	453.998	187.882	1.27286	gi|13572|At3g16350_Contig1	At3g16350.1	68416.m02068 myb family transcription factor ; contains Pfam profile: PF00249 Myb-like DNA-binding domain	GO:0045449,GO:0003700,GO:0005739,GO:0003677,GO:0005634
BN13572	2.14989	1331.01	610.964	1.12336	gi|13572|At3g16350_Contig1	At3g16350.1	68416.m02068 myb family transcription factor ; contains Pfam profile: PF00249 Myb-like DNA-binding domain	GO:0045449,GO:0003700,GO:0005739,GO:0003677,GO:0005634
BN13572	2.30935	2547.1	309.749	3.03968	gi|13572|At3g16350_Contig1	At3g16350.1	68416.m02068 myb family transcription factor ; contains Pfam profile: PF00249 Myb-like DNA-binding domain	GO:0045449,GO:0003700,GO:0005739,GO:0003677,GO:0005634
BN13573	3.58914	582.809	277.301	1.07157	gi|13573|At3g43960_LB1757R	At3g43960.1	68416.m04706 cysteine proteinase, putative contains similarity to cysteine proteinase RD21A (thiol protease) GI:435619, SP:P43297 from [Arabidopsis thaliana]	GO:0006508,GO:0012505,GO:0004197,GO:0008234
BN13573	4.07069	6758.49	1873.24	1.85117	gi|13573|At3g43960_LB1757R	At3g43960.1	68416.m04706 cysteine proteinase, putative contains similarity to cysteine proteinase RD21A (thiol protease) GI:435619, SP:P43297 from [Arabidopsis thaliana]	GO:0006508,GO:0012505,GO:0004197,GO:0008234
BN13584	2.0605	14976.7	4021.43	1.89694	gi|13584|At1g57590_Contig1	At1g57590.1	68414.m06535 pectinacetylesterase, putative similar to pectinacetylesterase precursor GI:1431629 from [Vigna radiata]	GO:0012505,GO:0000004,GO:0016789
BN13584	2.11907	7095.58	1619.43	2.13143	gi|13584|At1g57590_Contig1	At1g57590.1	68414.m06535 pectinacetylesterase, putative similar to pectinacetylesterase precursor GI:1431629 from [Vigna radiata]	GO:0012505,GO:0000004,GO:0016789
BN13588	2.45933	438.276	178.38	1.29689	gi|13588|At4g34150_Contig2	At4g34150.1	68417.m04846 C2 domain-containing protein similar to calcium-dependent protein kinase [Dunaliella tertiolecta] GI:6644464; contains Pfam profile PF00168: C2 domain	GO:0007186,GO:0001584,GO:0016021
BN13588	2.25865	707.816	215.293	1.71707	gi|13588|At4g34150_Contig2	At4g34150.1	68417.m04846 C2 domain-containing protein similar to calcium-dependent protein kinase [Dunaliella tertiolecta] GI:6644464; contains Pfam profile PF00168: C2 domain	GO:0007186,GO:0001584,GO:0016021
BN13596	2.1336	1011.36	273.242	1.88805	gi|13596|At1g10790_LB1795F	At1g10790.1	68414.m01237 hypothetical protein contains similarity to envelope glycoproteins	GO:0005554,GO:0000004,GO:0008372
BN13596	2.84341	11428.1	3177.51	1.84662	gi|13596|At1g10790_LB1795F	At1g10790.1	68414.m01237 hypothetical protein contains similarity to envelope glycoproteins	GO:0005554,GO:0000004,GO:0008372
BN13598	2.86591	8414.88	2913.21	1.53033	gi|13598|At3g22020_Contig1	At3g22020.1	68416.m02778 receptor-like protein kinase-related contains Pfam profile: PF01657 Domain of unknown function; weak similarity to receptor-like protein kinase 5 (GI:13506747) [Arabidopsis thaliana]; weak similarity to receptor-like protein kinase homolog RK	GO:0005554,GO:0000004,GO:0005739
BN13598	3.41635	543.656	264.027	1.04201	gi|13598|At3g22020_Contig1	At3g22020.1	68416.m02778 receptor-like protein kinase-related contains Pfam profile: PF01657 Domain of unknown function; weak similarity to receptor-like protein kinase 5 (GI:13506747) [Arabidopsis thaliana]; weak similarity to receptor-like protein kinase homolog RK	GO:0005554,GO:0000004,GO:0005739
BN13604	2.76601	3548.18	1357.72	1.38589	gi|13604|At5g24420_Contig1	At5g24420.1	68418.m02878 glucosamine/galactosamine-6-phosphate isomerase-related contains weak similarity to Swiss-Prot:O95336 6-phosphogluconolactonase (EC 3.1.1.31) (6PGL) [Homo sapiens]	GO:0017057,GO:0008372,GO:0004342,GO:0006098,GO:0004341,GO:0006044,GO:0009051
BN13613	2.55738	1237.02	602.438	1.03798	gi|13613|At3g11700_Contig2	At3g11700.1	68416.m01434 beta-Ig-H3 domain-containing protein / fasciclin domain-containing protein contains Pfam profile PF02469: Fasciclin domain	GO:0007155,GO:0005554,GO:0012505
BN13620	18.9429	492.38	210.778	1.22405	gi|13620|At3g61980_Contig1	At3g61980.1	68416.m06961 serine protease inhibitor, Kazal-type family protein contains Pfam domain PF00050: Kazal-type serine protease inhibitor domain	GO:0005554,GO:0000004,GO:0012505
BN13620	10.7231	803.725	328.791	1.28953	gi|13620|At3g61980_Contig1	At3g61980.1	68416.m06961 serine protease inhibitor, Kazal-type family protein contains Pfam domain PF00050: Kazal-type serine protease inhibitor domain	GO:0005554,GO:0000004,GO:0012505
BN13622	33.4245	4135.67	1276.05	1.69644	gi|13622|At5g59160_Contig1	At5g59160.2	68418.m07415 serine/threonine protein phosphatase PP1 isozyme 2 (TOPP2) identical to SP|P48482 Serine/threonine protein phosphatase PP1 isozyme 2 (EC 3.1.3.16) {Arabidopsis thaliana}	GO:0000164,GO:0006470,GO:0000163,GO:0004722
BN13622	35.3436	497.524	225.924	1.13893	gi|13622|At5g59160_Contig1	At5g59160.2	68418.m07415 serine/threonine protein phosphatase PP1 isozyme 2 (TOPP2) identical to SP|P48482 Serine/threonine protein phosphatase PP1 isozyme 2 (EC 3.1.3.16) {Arabidopsis thaliana}	GO:0000164,GO:0006470,GO:0000163,GO:0004722
BN13624	3.27708	2390.55	889.05	1.42701	gi|13624|At5g53250_Contig1	At5g53250.1	68418.m06619 arabinogalactan-protein, putative (AGP22) similar to arabinogalactan protein [Arabidopsis thaliana] gi|10880509|gb|AAG24284	GO:0012505,GO:0005554
BN13624	3.45708	348.879	148.708	1.23024	gi|13624|At5g53250_Contig1	At5g53250.1	68418.m06619 arabinogalactan-protein, putative (AGP22) similar to arabinogalactan protein [Arabidopsis thaliana] gi|10880509|gb|AAG24284	GO:0012505,GO:0005554
BN13628	2.72059	441.312	163.147	1.43563	gi|13628|At2g28470_Contig3	At2g28470.1	68415.m03460 beta-galactosidase, putative / lactase, putative similar to Beta-galactosidase precursor SP:P48980 from [Lycopersicon esculentum]	GO:0015992,GO:0009341,GO:0005524,GO:0005975,GO:0004565,GO:0005529,GO:0012505
BN13628	2.59569	8032.52	1991.02	2.01234	gi|13628|At2g28470_Contig3	At2g28470.1	68415.m03460 beta-galactosidase, putative / lactase, putative similar to Beta-galactosidase precursor SP:P48980 from [Lycopersicon esculentum]	GO:0015992,GO:0009341,GO:0005524,GO:0005975,GO:0004565,GO:0005529,GO:0012505
BN13637	3.24284	7359.62	1537.35	2.25919	gi|13637|At2g27830_Contig1	At2g27830.1	68415.m03374 expressed protein	GO:0005554,GO:0000004,GO:0009507
BN13637	4.70191	3370.64	367.015	3.19911	gi|13637|At2g27830_Contig1	At2g27830.1	68415.m03374 expressed protein	GO:0005554,GO:0000004,GO:0009507
BN13637	3.73797	5237.84	1377.72	1.92669	gi|13637|At2g27830_Contig1	At2g27830.1	68415.m03374 expressed protein	GO:0005554,GO:0000004,GO:0009507
BN13654	3.27807	1829.8	870.329	1.07205	gi|13654|At2g20290_Contig1	At2g20290.1	68415.m02370 myosin, putative similar to myosin (GI:499047) [Arabidopsis thaliana]	GO:0030048,GO:0005515,GO:0016459,GO:0003774,GO:0012505
BN13654	3.4277	462.195	217.131	1.08994	gi|13654|At2g20290_Contig1	At2g20290.1	68415.m02370 myosin, putative similar to myosin (GI:499047) [Arabidopsis thaliana]	GO:0030048,GO:0005515,GO:0016459,GO:0003774,GO:0012505
BN13657	4.85298	5279.28	2053.92	1.36196	gi|13657|At4g24230_Contig2	At4g24230.2	68417.m03478 acyl-CoA binding protein, putative / ACBP, putative contains similarity to acyl-CoA binding protein 2 [Arabidopsis thaliana] gi|12039034|gb|AAG46057	GO:0010051,GO:0000062,GO:0012505
BN13657	4.36116	828.768	294.597	1.49223	gi|13657|At4g24230_Contig2	At4g24230.2	68417.m03478 acyl-CoA binding protein, putative / ACBP, putative contains similarity to acyl-CoA binding protein 2 [Arabidopsis thaliana] gi|12039034|gb|AAG46057	GO:0010051,GO:0000062,GO:0012505
BN13659	2.17854	2645.26	929.441	1.50897	gi|13659|At2g32680_Contig1	At2g32680.1	68415.m03995 disease resistance family protein contains leucine rich-repeat (LRR) domains Pfam:PF00560, INTERPRO:IPR001611; similar to Cf-2.2 [Lycopersicon pimpinellifolium] gi|1184077|gb|AAC15780	GO:0016301,GO:0006952,GO:0012505,GO:0005515,GO:0007165
BN13659	2.82974	460.522	227.498	1.01742	gi|13659|At2g32680_Contig1	At2g32680.1	68415.m03995 disease resistance family protein contains leucine rich-repeat (LRR) domains Pfam:PF00560, INTERPRO:IPR001611; similar to Cf-2.2 [Lycopersicon pimpinellifolium] gi|1184077|gb|AAC15780	GO:0016301,GO:0006952,GO:0012505,GO:0005515,GO:0007165
BN13669	7.27139	1368.27	589.63	1.21447	gi|13669|At1g75520_Contig1	At1g75520.1	68414.m08776 lateral root primordium (LRP) protein-related similar to lateral root primordium 1 (LRP1) [Arabidopsis thaliana] GI:882341; contains Pfam profile PF05142: Domain of unknown function (DUF702)	GO:0005554,GO:0000004,GO:0008372
BN13669	8.54931	1664.31	742.933	1.16362	gi|13669|At1g75520_Contig1	At1g75520.1	68414.m08776 lateral root primordium (LRP) protein-related similar to lateral root primordium 1 (LRP1) [Arabidopsis thaliana] GI:882341; contains Pfam profile PF05142: Domain of unknown function (DUF702)	GO:0005554,GO:0000004,GO:0008372
BN13676	2.13752	1695.86	769.581	1.13987	gi|13676|At3g28917_Contig1	At3g28917.1	68416.m03610 zinc finger homeobox family protein / ZF-HD homeobox family protein contains Pfam profile PF04770:ZF-HD protein dimerisation region	GO:0005554,GO:0000004,GO:0008372
BN13676	2.32031	500.779	126.81	1.98151	gi|13676|At3g28917_Contig1	At3g28917.1	68416.m03610 zinc finger homeobox family protein / ZF-HD homeobox family protein contains Pfam profile PF04770:ZF-HD protein dimerisation region	GO:0005554,GO:0000004,GO:0008372
BN13689	2.09559	1109.05	137.138	3.01562	gi|13689|At3g13310_Contig2	At3g13310.1	68416.m01676 DNAJ heat shock N-terminal domain-containing protein similar to J11 protein [Arabidopsis thaliana] GI:9843641; contains Pfam profile: PF00226 DnaJ domain	GO:0006457,GO:0003754,GO:0009507
BN13690	2.02998	385.929	163.473	1.23928	gi|13690|At2g32560_Contig2	At2g32560.1	68415.m03977 F-box family protein contains Pfam PF00646: F-box domain; similar to SKP1 interacting partner 2 (SKIP2) TIGR_Ath1:At5g67250	GO:0005554,GO:0000004,GO:0012505
BN13692	2.01047	21543.9	1506.86	3.83766	gi|13692|At2g32560_Contig1	At2g32560.1	68415.m03977 F-box family protein contains Pfam PF00646: F-box domain; similar to SKP1 interacting partner 2 (SKIP2) TIGR_Ath1:At5g67250	GO:0005554,GO:0000004,GO:0012505
BN13704	2.27668	481.996	176.176	1.452	gi|13704|At4g31750_Contig2	At4g31750.1	68417.m04506 protein phosphatase 2C, putative / PP2C, putative protein phosphatase 2C, Medicago sativa, PID:g2582800	GO:0008287,GO:0005743,GO:0015071,GO:0005488,GO:0004722,GO:0006470,GO:0003824,GO:0006810
BN13704	3.13265	528.568	232.546	1.18457	gi|13704|At4g31750_Contig2	At4g31750.1	68417.m04506 protein phosphatase 2C, putative / PP2C, putative protein phosphatase 2C, Medicago sativa, PID:g2582800	GO:0008287,GO:0005743,GO:0015071,GO:0005488,GO:0004722,GO:0006470,GO:0003824,GO:0006810
BN13705	2.59534	335.508	166.469	1.01109	gi|13705|At1g22930_Contig2	At1g22930.1	68414.m02866 T-complex protein 11 contains Pfam PF05794: T-complex protein 11	GO:0005554,GO:0000004,GO:0008372
BN13705	2.32056	995.527	488.768	1.02631	gi|13705|At1g22930_Contig2	At1g22930.1	68414.m02866 T-complex protein 11 contains Pfam PF05794: T-complex protein 11	GO:0005554,GO:0000004,GO:0008372
BN13706	2.21769	417.723	191.219	1.12732	gi|13706|At5g54160_Contig2	At5g54160.1	68418.m06744 quercetin 3-O-methyltransferase 1 / flavonol 3-O-methyltransferase 1 / caffeic acid/5-hydroxyferulic acid O-methyltransferase (OMT1) identical to O-methyltransferase 1 [Arabidopsis thaliana][GI:2781394], SP|Q9FK25 Quercetin 3-O-methyltransfer	GO:0008171,GO:0005829,GO:0009809
BN13706	2.5164	747.457	231.551	1.69066	gi|13706|At5g54160_Contig2	At5g54160.1	68418.m06744 quercetin 3-O-methyltransferase 1 / flavonol 3-O-methyltransferase 1 / caffeic acid/5-hydroxyferulic acid O-methyltransferase (OMT1) identical to O-methyltransferase 1 [Arabidopsis thaliana][GI:2781394], SP|Q9FK25 Quercetin 3-O-methyltransfer	GO:0008171,GO:0005829,GO:0009809
BN13706	2.98125	542.617	219.563	1.3053	gi|13706|At5g54160_Contig2	At5g54160.1	68418.m06744 quercetin 3-O-methyltransferase 1 / flavonol 3-O-methyltransferase 1 / caffeic acid/5-hydroxyferulic acid O-methyltransferase (OMT1) identical to O-methyltransferase 1 [Arabidopsis thaliana][GI:2781394], SP|Q9FK25 Quercetin 3-O-methyltransfer	GO:0008171,GO:0005829,GO:0009809
BN13706	2.66056	2342.39	1028.57	1.18734	gi|13706|At5g54160_Contig2	At5g54160.1	68418.m06744 quercetin 3-O-methyltransferase 1 / flavonol 3-O-methyltransferase 1 / caffeic acid/5-hydroxyferulic acid O-methyltransferase (OMT1) identical to O-methyltransferase 1 [Arabidopsis thaliana][GI:2781394], SP|Q9FK25 Quercetin 3-O-methyltransfer	GO:0008171,GO:0005829,GO:0009809
BN13708	2.56747	1423.92	545.089	1.3853	gi|13708|At5g54160_Contig5	At5g54160.1	68418.m06744 quercetin 3-O-methyltransferase 1 / flavonol 3-O-methyltransferase 1 / caffeic acid/5-hydroxyferulic acid O-methyltransferase (OMT1) identical to O-methyltransferase 1 [Arabidopsis thaliana][GI:2781394], SP|Q9FK25 Quercetin 3-O-methyltransfer	GO:0008171,GO:0005829,GO:0009809
BN13708	2.20361	1456.85	677.176	1.10525	gi|13708|At5g54160_Contig5	At5g54160.1	68418.m06744 quercetin 3-O-methyltransferase 1 / flavonol 3-O-methyltransferase 1 / caffeic acid/5-hydroxyferulic acid O-methyltransferase (OMT1) identical to O-methyltransferase 1 [Arabidopsis thaliana][GI:2781394], SP|Q9FK25 Quercetin 3-O-methyltransfer	GO:0008171,GO:0005829,GO:0009809
BN13712	2.21732	697.831	219.613	1.66791	gi|13712|At5g01600_Contig1	At5g01600.1	68418.m00075 ferritin 1 (FER1) identical to ferritin [Arabidopsis thaliana] GI:1246401, GI:8163920	GO:0009507,GO:0006826,GO:0008199,GO:0005506,GO:0006879
BN13712	2.05443	577.058	264.534	1.12526	gi|13712|At5g01600_Contig1	At5g01600.1	68418.m00075 ferritin 1 (FER1) identical to ferritin [Arabidopsis thaliana] GI:1246401, GI:8163920	GO:0009507,GO:0006826,GO:0008199,GO:0005506,GO:0006879
BN13714	2.01288	38537.7	4199.28	3.19806	gi|13714|At5g43260_Contig1	At5g43260.1	68418.m05286 chaperone protein dnaJ-related similar to Chaperone protein dnaJ (SP:Q9WZV3) [Thermotoga maritima]	GO:0006457,GO:0003754,GO:0009507
BN13727	2.188	606.048	285.07	1.08812	gi|13727|At2g43910_Contig4	At2g43910.1	68415.m05458 thiol methyltransferase, putative similar to thiol methyltransferase 1 GI:14583119 from [Brassica oleracea]	GO:0008168,GO:0000004,GO:0008372
BN13728	3.27123	978.825	304.948	1.68249	gi|13728|At2g43910_Contig1	At2g43910.1	68415.m05458 thiol methyltransferase, putative similar to thiol methyltransferase 1 GI:14583119 from [Brassica oleracea]	GO:0008168,GO:0000004,GO:0008372
BN13728	3.06713	759.988	370.914	1.03489	gi|13728|At2g43910_Contig1	At2g43910.1	68415.m05458 thiol methyltransferase, putative similar to thiol methyltransferase 1 GI:14583119 from [Brassica oleracea]	GO:0008168,GO:0000004,GO:0008372
BN13728	3.20661	698.854	301.681	1.21197	gi|13728|At2g43910_Contig1	At2g43910.1	68415.m05458 thiol methyltransferase, putative similar to thiol methyltransferase 1 GI:14583119 from [Brassica oleracea]	GO:0008168,GO:0000004,GO:0008372
BN13729	2.7106	492.686	206.449	1.25488	gi|13729|At2g43910_Contig3	At2g43910.1	68415.m05458 thiol methyltransferase, putative similar to thiol methyltransferase 1 GI:14583119 from [Brassica oleracea]	GO:0008168,GO:0000004,GO:0008372
BN13729	2.57605	1745.69	353.071	2.30577	gi|13729|At2g43910_Contig3	At2g43910.1	68415.m05458 thiol methyltransferase, putative similar to thiol methyltransferase 1 GI:14583119 from [Brassica oleracea]	GO:0008168,GO:0000004,GO:0008372
BN13732	2.49582	1374.11	496.115	1.46975	gi|13732|At4g18360_Contig1	At4g18360.1	68417.m02723 (S)-2-hydroxy-acid oxidase, peroxisomal, putative / glycolate oxidase, putative / short chain alpha-hydroxy acid oxidase, putative similar to (S)-2-hydroxy-acid oxidase, peroxisomal (Glycolate oxidase, GOX) (Short chain alpha-hydroxy acid oxi	GO:0015930,GO:0006537,GO:0008891,GO:0006118,GO:0008372,GO:0016491
BN13732	2.56018	10900.6	3016.69	1.85337	gi|13732|At4g18360_Contig1	At4g18360.1	68417.m02723 (S)-2-hydroxy-acid oxidase, peroxisomal, putative / glycolate oxidase, putative / short chain alpha-hydroxy acid oxidase, putative similar to (S)-2-hydroxy-acid oxidase, peroxisomal (Glycolate oxidase, GOX) (Short chain alpha-hydroxy acid oxi	GO:0015930,GO:0006537,GO:0008891,GO:0006118,GO:0008372,GO:0016491
BN13734	2.99045	9248.44	3906.53	1.24332	gi|13734|At5g14670_Contig1	At5g14670.1	68418.m01719 ADP-ribosylation factor, putative similar to ADP-ribosylation factor DcARF1 (GI:965483) [Daucus carota].	GO:0005739,GO:0003926,GO:0005525,GO:0003925,GO:0005524,GO:0006499
BN13783	3.04176	980.934	264.194	1.89256	gi|13783|At5g13580_LB1518F	At5g13580.1	68418.m01570 ABC transporter family protein	GO:0015846,GO:0006865,GO:0016020,GO:0019866,GO:0006824,GO:0017004,GO:0006810,GO:0009877,GO:0004009,GO:0030288,GO:0015706
BN13783	2.78013	14160.3	4228.99	1.74347	gi|13783|At5g13580_LB1518F	At5g13580.1	68418.m01570 ABC transporter family protein	GO:0015846,GO:0006865,GO:0016020,GO:0019866,GO:0006824,GO:0017004,GO:0006810,GO:0009877,GO:0004009,GO:0030288,GO:0015706
BN13786	2.48719	1931.56	676.364	1.51389	gi|13786|At3g49240_Contig1	At3g49240.1	68416.m05381 pentatricopeptide (PPR) repeat-containing protein contains Pfam profile PF01535: PPR repeat	GO:0005554,GO:0000004,GO:0005739
BN13786	2.1858	483.594	234.364	1.04505	gi|13786|At3g49240_Contig1	At3g49240.1	68416.m05381 pentatricopeptide (PPR) repeat-containing protein contains Pfam profile PF01535: PPR repeat	GO:0005554,GO:0000004,GO:0005739
BN13816	2.52742	636.702	215.905	1.56022	gi|13816|At5g41370_LB1402R	At5g41370.1	68418.m05027 DNA repair protein, putative / TFIIH basal transcription factor complex helicase XPB subunit, putative (XPB1) contains Pfam profile PF00271:Helicase conserved C-terminal domain; identical to cDNA putative DNA repair protein (XPB1) GI:10314019	GO:0006289,GO:0004386,GO:0008026,GO:0004003,GO:0003677,GO:0005524,GO:0003676,GO:0005634
BN13816	3.06776	441.957	182.937	1.27256	gi|13816|At5g41370_LB1402R	At5g41370.1	68418.m05027 DNA repair protein, putative / TFIIH basal transcription factor complex helicase XPB subunit, putative (XPB1) contains Pfam profile PF00271:Helicase conserved C-terminal domain; identical to cDNA putative DNA repair protein (XPB1) GI:10314019	GO:0006289,GO:0004386,GO:0008026,GO:0004003,GO:0003677,GO:0005524,GO:0003676,GO:0005634
BN13816	3.22804	2681.29	1060.48	1.33821	gi|13816|At5g41370_LB1402R	At5g41370.1	68418.m05027 DNA repair protein, putative / TFIIH basal transcription factor complex helicase XPB subunit, putative (XPB1) contains Pfam profile PF00271:Helicase conserved C-terminal domain; identical to cDNA putative DNA repair protein (XPB1) GI:10314019	GO:0006289,GO:0004386,GO:0008026,GO:0004003,GO:0003677,GO:0005524,GO:0003676,GO:0005634
BN13818	3.60938	776.313	227.843	1.7686	gi|13818|At1g04690_Contig2	At1g04690.1	68414.m00466 potassium channel protein, putative nearly identical to K+ channel protein [Arabidopsis thaliana] GI:1063415; contains Pfam profile PF00248: oxidoreductase, aldo/keto reductase family	GO:0005267,GO:0006813,GO:0005249,GO:0005737
BN13818	4.50284	1563.57	441.824	1.8233	gi|13818|At1g04690_Contig2	At1g04690.1	68414.m00466 potassium channel protein, putative nearly identical to K+ channel protein [Arabidopsis thaliana] GI:1063415; contains Pfam profile PF00248: oxidoreductase, aldo/keto reductase family	GO:0005267,GO:0006813,GO:0005249,GO:0005737
BN13819	3.11452	3918.53	1273.05	1.62202	gi|13819|At4g38520_Contig2	At4g38520.2	68417.m05451 protein phosphatase 2C family protein / PP2C family protein similar to Ser/Thr protein phosphatase 2C (PP2C6) (GI:15020818) [Arabidopsis thaliana]; similar to protein phosphatase 2C (GI:3608412) [Mesembryanthemum crystallinum]; contains Pfam	GO:0006470,GO:0015071,GO:0005739,GO:0008287
BN13819	2.72185	328.063	142.366	1.20437	gi|13819|At4g38520_Contig2	At4g38520.2	68417.m05451 protein phosphatase 2C family protein / PP2C family protein similar to Ser/Thr protein phosphatase 2C (PP2C6) (GI:15020818) [Arabidopsis thaliana]; similar to protein phosphatase 2C (GI:3608412) [Mesembryanthemum crystallinum]; contains Pfam	GO:0006470,GO:0015071,GO:0005739,GO:0008287
BN13822	3.00921	887.58	396.143	1.16386	gi|13822|At5g58960_Contig1	At5g58960.2	68418.m07386 expressed protein contains Pfam profile PF04859: Plant protein of unknown function (DUF641	GO:0005554,GO:0000004,GO:0012505
BN13822	2.75504	500.584	198.552	1.3341	gi|13822|At5g58960_Contig1	At5g58960.2	68418.m07386 expressed protein contains Pfam profile PF04859: Plant protein of unknown function (DUF641	GO:0005554,GO:0000004,GO:0012505
BN13825	2.12709	2680.87	1154.81	1.21505	gi|13825|At2g13680_Contig1	At2g13680.1	68415.m01508 glycosyl transferase family 48 protein contains Pfam profile: PF02364 1,3-beta-glucan synthase	GO:0016020,GO:0006865,GO:0003843,GO:0006075,GO:0000148,GO:0005279,GO:0009507
BN13826	5.35755	671.11	173.773	1.94935	gi|13826|At1g58120_Contig1	At1g58120.1	68414.m06589 expressed protein	GO:0005554,GO:0000004,GO:0009507
BN13826	6.41104	602.088	162.212	1.89209	gi|13826|At1g58120_Contig1	At1g58120.1	68414.m06589 expressed protein	GO:0005554,GO:0000004,GO:0009507
BN13838	3.65709	1972.46	607.124	1.69993	gi|13838|At5g49560_Contig1	At5g49560.1	68418.m06134 expressed protein similar to SP|P40389 Rapid response to glucose protein 1 {Schizosaccharomyces pombe}	GO:0005554,GO:0000004,GO:0008372
BN13838	3.05745	10753.1	1355.37	2.98799	gi|13838|At5g49560_Contig1	At5g49560.1	68418.m06134 expressed protein similar to SP|P40389 Rapid response to glucose protein 1 {Schizosaccharomyces pombe}	GO:0005554,GO:0000004,GO:0008372
BN13845	3.70174	14172.1	4144.35	1.77384	gi|13845|At2g40880_Contig2	At2g40880.1	68415.m05045 cysteine protease inhibitor, putative / cystatin, putative (FL3-27) similar to PRLI-interacting factor M [Arabidopsis thaliana] GI:11139270, cysteine proteinase inhibitor [Brassica rapa] GI:762785; contains Pfam profile PF00031: Cystatin doma	GO:0004869,GO:0000004,GO:0012505
BN13845	3.84208	13044.7	4304.15	1.59966	gi|13845|At2g40880_Contig2	At2g40880.1	68415.m05045 cysteine protease inhibitor, putative / cystatin, putative (FL3-27) similar to PRLI-interacting factor M [Arabidopsis thaliana] GI:11139270, cysteine proteinase inhibitor [Brassica rapa] GI:762785; contains Pfam profile PF00031: Cystatin doma	GO:0004869,GO:0000004,GO:0012505
BN13849	2.19982	923.739	127.538	2.85656	gi|13849|At4g28300_Contig2	At4g28300.2	68417.m04053 hydroxyproline-rich glycoprotein family protein	GO:0005554,GO:0000004,GO:0008372
BN13851	2.80998	1213.24	428.47	1.5016	gi|13851|At4g28300_Contig1	At4g28300.2	68417.m04053 hydroxyproline-rich glycoprotein family protein	GO:0005554,GO:0000004,GO:0008372
BN13851	2.40117	639.192	243.802	1.39054	gi|13851|At4g28300_Contig1	At4g28300.2	68417.m04053 hydroxyproline-rich glycoprotein family protein	GO:0005554,GO:0000004,GO:0008372
BN13859	2.3296	1277.76	314.954	2.0204	gi|13859|At3g04120_Contig2	At3g04120.1	68416.m00436 glyceraldehyde-3-phosphate dehydrogenase, cytosolic (GAPC) / NAD-dependent glyceraldehyde-3-phosphate dehydrogenase identical to SP|P25858 Glyceraldehyde 3-phosphate dehydrogenase, cytosolic (EC 1.2.1.12) {Arabidopsis thaliana}	GO:0009408,GO:0006979,GO:0009744,GO:0006950,GO:0006096,GO:0008372,GO:0004365,GO:0008943
BN13859	2.52308	695.48	238.622	1.54328	gi|13859|At3g04120_Contig2	At3g04120.1	68416.m00436 glyceraldehyde-3-phosphate dehydrogenase, cytosolic (GAPC) / NAD-dependent glyceraldehyde-3-phosphate dehydrogenase identical to SP|P25858 Glyceraldehyde 3-phosphate dehydrogenase, cytosolic (EC 1.2.1.12) {Arabidopsis thaliana}	GO:0009408,GO:0006979,GO:0009744,GO:0006950,GO:0006096,GO:0008372,GO:0004365,GO:0008943
BN13862	6.22969	2557.44	1033.17	1.30762	gi|13862|At3g04120_Contig6	At3g04120.1	68416.m00436 glyceraldehyde-3-phosphate dehydrogenase, cytosolic (GAPC) / NAD-dependent glyceraldehyde-3-phosphate dehydrogenase identical to SP|P25858 Glyceraldehyde 3-phosphate dehydrogenase, cytosolic (EC 1.2.1.12) {Arabidopsis thaliana}	GO:0009408,GO:0006979,GO:0009744,GO:0006950,GO:0006096,GO:0008372,GO:0004365,GO:0008943
BN13862	5.21345	891.639	372.576	1.25892	gi|13862|At3g04120_Contig6	At3g04120.1	68416.m00436 glyceraldehyde-3-phosphate dehydrogenase, cytosolic (GAPC) / NAD-dependent glyceraldehyde-3-phosphate dehydrogenase identical to SP|P25858 Glyceraldehyde 3-phosphate dehydrogenase, cytosolic (EC 1.2.1.12) {Arabidopsis thaliana}	GO:0009408,GO:0006979,GO:0009744,GO:0006950,GO:0006096,GO:0008372,GO:0004365,GO:0008943
BN13864	2.02964	795.891	373.021	1.09331	gi|13864|At3g04120_Contig8	At3g04120.1	68416.m00436 glyceraldehyde-3-phosphate dehydrogenase, cytosolic (GAPC) / NAD-dependent glyceraldehyde-3-phosphate dehydrogenase identical to SP|P25858 Glyceraldehyde 3-phosphate dehydrogenase, cytosolic (EC 1.2.1.12) {Arabidopsis thaliana}	GO:0009408,GO:0006979,GO:0009744,GO:0006950,GO:0006096,GO:0008372,GO:0004365,GO:0008943
BN13864	2.26403	1582.73	512.119	1.62786	gi|13864|At3g04120_Contig8	At3g04120.1	68416.m00436 glyceraldehyde-3-phosphate dehydrogenase, cytosolic (GAPC) / NAD-dependent glyceraldehyde-3-phosphate dehydrogenase identical to SP|P25858 Glyceraldehyde 3-phosphate dehydrogenase, cytosolic (EC 1.2.1.12) {Arabidopsis thaliana}	GO:0009408,GO:0006979,GO:0009744,GO:0006950,GO:0006096,GO:0008372,GO:0004365,GO:0008943
BN13865	2.64449	2990.91	1096.65	1.44748	gi|13865|At3g04120_Contig1	At3g04120.1	68416.m00436 glyceraldehyde-3-phosphate dehydrogenase, cytosolic (GAPC) / NAD-dependent glyceraldehyde-3-phosphate dehydrogenase identical to SP|P25858 Glyceraldehyde 3-phosphate dehydrogenase, cytosolic (EC 1.2.1.12) {Arabidopsis thaliana}	GO:0009408,GO:0006979,GO:0009744,GO:0006950,GO:0006096,GO:0008372,GO:0004365,GO:0008943
BN13865	2.75357	6033.01	1811.57	1.73564	gi|13865|At3g04120_Contig1	At3g04120.1	68416.m00436 glyceraldehyde-3-phosphate dehydrogenase, cytosolic (GAPC) / NAD-dependent glyceraldehyde-3-phosphate dehydrogenase identical to SP|P25858 Glyceraldehyde 3-phosphate dehydrogenase, cytosolic (EC 1.2.1.12) {Arabidopsis thaliana}	GO:0009408,GO:0006979,GO:0009744,GO:0006950,GO:0006096,GO:0008372,GO:0004365,GO:0008943
BN13870	2.31347	1805.48	617.657	1.5475	gi|13870|At4g25780_LB1384F	At4g25780.1	68417.m03710 pathogenesis-related protein, putative similar to gene PR-1 protein - Medicago truncatula, SP|Q40374; contains Pfam profile PF00188: SCP-like extracellular protein	GO:0005554,GO:0012505,GO:0000004,GO:0005576
BN13871	2.01016	49144	5511.3	3.15655	gi|13871|At2g43970_Contig1	At2g43970.2	68415.m05468 La domain-containing protein contains Pfam profile PF05383: La domain	GO:0006355,GO:0003677,GO:0005634,GO:0003676,GO:0003723,GO:0009507
BN13874	2.43229	425.084	161.928	1.3924	gi|13874|At3g57930_LB1313R	At3g57930.1	68416.m06457 expressed protein	GO:0006355,GO:0003677,GO:0005739,GO:0000785,GO:0005634,GO:0007001
BN13874	3.0291	541.439	244.214	1.14865	gi|13874|At3g57930_LB1313R	At3g57930.1	68416.m06457 expressed protein	GO:0006355,GO:0003677,GO:0005739,GO:0000785,GO:0005634,GO:0007001
BN13875	2.79705	1218.45	410.08	1.57107	gi|13875|At4g28210_Contig1	At4g28210.1	68417.m04043 expressed protein	GO:0005554,GO:0000004,GO:0009507
BN13875	2.80934	1875.39	579.405	1.69455	gi|13875|At4g28210_Contig1	At4g28210.1	68417.m04043 expressed protein	GO:0005554,GO:0000004,GO:0009507
BN13875	2.17492	609.07	131.477	2.2118	gi|13875|At4g28210_Contig1	At4g28210.1	68417.m04043 expressed protein	GO:0005554,GO:0000004,GO:0009507
BN13875	2.23524	271.817	128.295	1.08317	gi|13875|At4g28210_Contig1	At4g28210.1	68417.m04043 expressed protein	GO:0005554,GO:0000004,GO:0009507
BN13876	2.09441	18370.2	3689.79	2.31576	gi|13876|At1g05720_Contig1	At1g05720.1	68414.m00596 selenoprotein family protein contains Prosite PS00190: Cytochrome c family heme-binding site signature; similar to 15 kDa selenoprotein (GI:12314088) {Homo sapiens}	GO:0006118,GO:0012505,GO:0005489,GO:0008430
BN13877	3.76241	984.18	224.731	2.13072	gi|13877|At1g05720_Contig2	At1g05720.1	68414.m00596 selenoprotein family protein contains Prosite PS00190: Cytochrome c family heme-binding site signature; similar to 15 kDa selenoprotein (GI:12314088) {Homo sapiens}	GO:0006118,GO:0012505,GO:0005489,GO:0008430
BN13877	3.10971	762.027	285.307	1.41733	gi|13877|At1g05720_Contig2	At1g05720.1	68414.m00596 selenoprotein family protein contains Prosite PS00190: Cytochrome c family heme-binding site signature; similar to 15 kDa selenoprotein (GI:12314088) {Homo sapiens}	GO:0006118,GO:0012505,GO:0005489,GO:0008430
BN13878	2.57184	1351.62	375.776	1.84674	gi|13878|At5g27920_Contig2	At5g27920.1	68418.m03354 F-box family protein contains similarity to leucine-rich repeats containing F-box protein FBL3 GI:5919219 from [Homo sapiens]	GO:0004842,GO:0000004,GO:0008372
BN13887	2.22569	1184.6	572.789	1.04832	gi|13887|At3g22270_Contig2	At3g22270.1	68416.m02815 expressed protein	GO:0005554,GO:0000004,GO:0008372
BN13887	2.97427	3218.66	536.713	2.58424	gi|13887|At3g22270_Contig2	At3g22270.1	68416.m02815 expressed protein	GO:0005554,GO:0000004,GO:0008372
BN13893	3.03423	2610.42	1119.49	1.22144	gi|13893|At3g01280_Contig1	At3g01280.1	68416.m00035 porin, putative similar to SP|P42055 34 kDa outer mitochondrial membrane protein porin (Voltage-dependent anion-selective channel protein) (VDAC) {Solanum tuberosum}; contains Pfam profile PF01459: Eukaryotic porin	GO:0005554,GO:0000004,GO:0008372
BN13908	3.04104	621.669	242.078	1.36067	gi|13908|At5g03040_Contig4	At5g03040.1	68418.m00252 calmodulin-binding family protein similar to SF16 protein [Helianthus annuus] GI:560150; contains Pfam profile PF00612: IQ calmodulin-binding motif	GO:0005516,GO:0000004,GO:0009507
BN13908	2.1561	242.115	117.113	1.04779	gi|13908|At5g03040_Contig4	At5g03040.1	68418.m00252 calmodulin-binding family protein similar to SF16 protein [Helianthus annuus] GI:560150; contains Pfam profile PF00612: IQ calmodulin-binding motif	GO:0005516,GO:0000004,GO:0009507
BN13909	2.25057	294.119	141.644	1.05413	gi|13909|At3g62400_Contig1	At3g62400.2	68416.m07010 expressed protein cytochrome c oxidase subunit 5c - Oryza sativa, EMBL:AB027123	GO:0005554,GO:0000004,GO:0008372
BN13911	2.69652	697.192	154.965	2.16961	gi|13911|At2g46790_Contig1	At2g46790.2	68415.m05838 pseudo-response regulator 9 (APRR9) / timing of CAB expression 1-like protein (TL1) identical to pseudo-response regulator 9 GI:10281000 from [Arabidopsis thaliana], timing of CAB expression 1-like protein [Arabidopsis thaliana] GI:9247022; c	GO:0007623,GO:0000156,GO:0008372
BN13911	2.77791	1962.15	810.441	1.27566	gi|13911|At2g46790_Contig1	At2g46790.2	68415.m05838 pseudo-response regulator 9 (APRR9) / timing of CAB expression 1-like protein (TL1) identical to pseudo-response regulator 9 GI:10281000 from [Arabidopsis thaliana], timing of CAB expression 1-like protein [Arabidopsis thaliana] GI:9247022; c	GO:0007623,GO:0000156,GO:0008372
BN13912	2.07182	6984.67	2521.23	1.47006	gi|13912|At2g46790_Contig2	At2g46790.2	68415.m05838 pseudo-response regulator 9 (APRR9) / timing of CAB expression 1-like protein (TL1) identical to pseudo-response regulator 9 GI:10281000 from [Arabidopsis thaliana], timing of CAB expression 1-like protein [Arabidopsis thaliana] GI:9247022; c	GO:0007623,GO:0000156,GO:0008372
BN13939	3.19466	10449.9	4292.85	1.28348	gi|13939|At5g15800_Contig2	At5g15800.1	68418.m01848 developmental protein SEPALLATA1 / floral homeotic protein (AGL2) (SEP1) identical to developmental protein SEPALLATA1 / floral homeotic protein (AGL2 / SEP1) SP:P29382 from [Arabidopsis thaliana]	GO:0003700,GO:0009908,GO:0003677,GO:0005634
BN13940	2.05115	1728.87	772.604	1.16203	gi|13940|At4g33580_Contig1	At4g33580.1	68417.m04771 carbonic anhydrase family protein / carbonate dehydratase family protein similar to SP|P46512 Carbonic anhydrase 1 (EC 4.2.1.1) (Carbonate dehydratase 1) {Flaveria linearis}; contains Pfam profile PF00484: Carbonic anhydrase	GO:0009507,GO:0004182,GO:0008270,GO:0004089,GO:0006508,GO:0015976
BN13942	2.01873	1467.59	397.593	1.88408	gi|13942|At4g19120_Contig1	At4g19120.2	68417.m02822 early-responsive to dehydration stress protein (ERD3) identical to ERD3 protein [Arabidopsis thaliana] GI:15320410; contains Pfam profile PF03141: Putative methyltransferase; identical to cDNA ERD3 GI:15320409	GO:0005554,GO:0000004,GO:0008372
BN13951	4.74071	375.824	166.674	1.17303	gi|13951|At5g36290_Contig2	At5g36290.2	68418.m04379 expressed protein contains Pfam profile PF01169: Uncharacterized protein family UPF0016	GO:0005554,GO:0016020,GO:0000004,GO:0012505
BN13951	5.16879	858.94	353.005	1.28287	gi|13951|At5g36290_Contig2	At5g36290.2	68418.m04379 expressed protein contains Pfam profile PF01169: Uncharacterized protein family UPF0016	GO:0005554,GO:0016020,GO:0000004,GO:0012505
BN13952	5.90843	615.321	205.587	1.58159	gi|13952|At2g07560_LB1163F	At2g07560.1	68415.m00875 ATPase, plasma membrane-type, putative / proton pump, putative similar to P-type H(+)-transporting ATPase from [Phaseolus vulgaris] GI:758250, [Lycopersicon esculentum] GI:1621440, SP|Q03194 {Nicotiana plumbaginifolia}, [Solanum tuberosum] GI	GO:0016020,GO:0008152,GO:0016021,GO:0030001,GO:0006816,GO:0016887,GO:0006813,GO:0015693,GO:0006812,GO:0015992
BN13952	4.97866	630.585	264.859	1.25147	gi|13952|At2g07560_LB1163F	At2g07560.1	68415.m00875 ATPase, plasma membrane-type, putative / proton pump, putative similar to P-type H(+)-transporting ATPase from [Phaseolus vulgaris] GI:758250, [Lycopersicon esculentum] GI:1621440, SP|Q03194 {Nicotiana plumbaginifolia}, [Solanum tuberosum] GI	GO:0016020,GO:0008152,GO:0016021,GO:0030001,GO:0006816,GO:0016887,GO:0006813,GO:0015693,GO:0006812,GO:0015992
BN13964	3.64568	916.451	381.669	1.26374	gi|13964|At2g41420_Contig5	At2g41420.1	68415.m05111 proline-rich family protein contains proline rich extensin domains, INTERPRO:IPR002965	GO:0007186,GO:0001584,GO:0016021
BN13964	2.32685	614.539	270.027	1.1864	gi|13964|At2g41420_Contig5	At2g41420.1	68415.m05111 proline-rich family protein contains proline rich extensin domains, INTERPRO:IPR002965	GO:0007186,GO:0001584,GO:0016021
BN13964	2.32253	869.393	198.039	2.13422	gi|13964|At2g41420_Contig5	At2g41420.1	68415.m05111 proline-rich family protein contains proline rich extensin domains, INTERPRO:IPR002965	GO:0007186,GO:0001584,GO:0016021
BN13964	2.68137	12391.4	4512.21	1.45743	gi|13964|At2g41420_Contig5	At2g41420.1	68415.m05111 proline-rich family protein contains proline rich extensin domains, INTERPRO:IPR002965	GO:0007186,GO:0001584,GO:0016021
BN13970	2.10796	528.85	230.626	1.1973	gi|13970|At1g20100_Contig1	At1g20100.1	68414.m02515 expressed protein	GO:0005554,GO:0000004,GO:0005739
BN13970	2.06338	1043.71	356.616	1.54928	gi|13970|At1g20100_Contig1	At1g20100.1	68414.m02515 expressed protein	GO:0005554,GO:0000004,GO:0005739
BN13974	2.37387	727.823	209.194	1.79875	gi|13974|At2g02360_Contig1	At2g02360.1	68415.m00174 F-box family protein / SKP1 interacting partner 3-related contains similarity to SKP1 interacting partner 3 GI:10716951 from [Arabidopsis thaliana]	GO:0005554,GO:0000004,GO:0008372
BN13974	2.1935	6823.37	1341.35	2.3468	gi|13974|At2g02360_Contig1	At2g02360.1	68415.m00174 F-box family protein / SKP1 interacting partner 3-related contains similarity to SKP1 interacting partner 3 GI:10716951 from [Arabidopsis thaliana]	GO:0005554,GO:0000004,GO:0008372
BN13977	2.65712	9069.81	408.302	4.47336	gi|13977|At4g12400_Contig1	At4g12400.1	68417.m01960 stress-inducible protein, putative similar to sti (stress inducible protein) [Glycine max] GI:872116; contains Pfam profile PF00515 TPR Domain	GO:0006950,GO:0005554,GO:0008372
BN13978	2.06411	901.854	314.889	1.51805	gi|13978|At5g55560_Contig1	At5g55560.1	68418.m06923 protein kinase family protein contains protein kinase domain, Pfam:PF00069	GO:0008372,GO:0006468,GO:0016301
BN13979	3.41302	12653.2	2810.05	2.17083	gi|13979|At5g55560_Contig2	At5g55560.1	68418.m06923 protein kinase family protein contains protein kinase domain, Pfam:PF00069	GO:0008372,GO:0006468,GO:0016301
BN13979	2.29892	738.707	208.831	1.82267	gi|13979|At5g55560_Contig2	At5g55560.1	68418.m06923 protein kinase family protein contains protein kinase domain, Pfam:PF00069	GO:0008372,GO:0006468,GO:0016301
BN13981	2.60154	873.819	369.429	1.24204	gi|13981|At1g54290_Contig2	At1g54290.1	68414.m06189 eukaryotic translation initiation factor SUI1, putative similar to P|P32911 Protein translation factor SUI1 {Saccharomyces cerevisiae}; contains Pfam profile PF01253: Translation initiation factor SUI1	GO:0006412,GO:0008372,GO:0003743,GO:0006413
BN13981	2.21706	387.408	168.867	1.19797	gi|13981|At1g54290_Contig2	At1g54290.1	68414.m06189 eukaryotic translation initiation factor SUI1, putative similar to P|P32911 Protein translation factor SUI1 {Saccharomyces cerevisiae}; contains Pfam profile PF01253: Translation initiation factor SUI1	GO:0006412,GO:0008372,GO:0003743,GO:0006413
BN13981	2.48491	1216.18	332.498	1.87094	gi|13981|At1g54290_Contig2	At1g54290.1	68414.m06189 eukaryotic translation initiation factor SUI1, putative similar to P|P32911 Protein translation factor SUI1 {Saccharomyces cerevisiae}; contains Pfam profile PF01253: Translation initiation factor SUI1	GO:0006412,GO:0008372,GO:0003743,GO:0006413
BN13981	2.39728	630.807	269.97	1.2244	gi|13981|At1g54290_Contig2	At1g54290.1	68414.m06189 eukaryotic translation initiation factor SUI1, putative similar to P|P32911 Protein translation factor SUI1 {Saccharomyces cerevisiae}; contains Pfam profile PF01253: Translation initiation factor SUI1	GO:0006412,GO:0008372,GO:0003743,GO:0006413
BN14003	2.96636	5330.32	2494.72	1.09534	gi|14003|At1g69340_Contig1	At1g69340.1	68414.m07956 appr-1-p processing enzyme family protein contains Pfam domain PF01661: Appr-1-p processing enzyme family	GO:0005554,GO:0000004,GO:0008372
BN14003	3.15896	2622.55	1038.18	1.33691	gi|14003|At1g69340_Contig1	At1g69340.1	68414.m07956 appr-1-p processing enzyme family protein contains Pfam domain PF01661: Appr-1-p processing enzyme family	GO:0005554,GO:0000004,GO:0008372
BN14003	2.93242	2563.34	630.515	2.02342	gi|14003|At1g69340_Contig1	At1g69340.1	68414.m07956 appr-1-p processing enzyme family protein contains Pfam domain PF01661: Appr-1-p processing enzyme family	GO:0005554,GO:0000004,GO:0008372
BN14003	2.53638	297.229	148.388	1.0022	gi|14003|At1g69340_Contig1	At1g69340.1	68414.m07956 appr-1-p processing enzyme family protein contains Pfam domain PF01661: Appr-1-p processing enzyme family	GO:0005554,GO:0000004,GO:0008372
BN14004	2.35489	1906.5	826.915	1.20512	gi|14004|At1g69340_Contig3	At1g69340.1	68414.m07956 appr-1-p processing enzyme family protein contains Pfam domain PF01661: Appr-1-p processing enzyme family	GO:0005554,GO:0000004,GO:0008372
BN14004	2.09438	13769	2570.02	2.42157	gi|14004|At1g69340_Contig3	At1g69340.1	68414.m07956 appr-1-p processing enzyme family protein contains Pfam domain PF01661: Appr-1-p processing enzyme family	GO:0005554,GO:0000004,GO:0008372
BN14025	5.15947	13177.8	4579.5	1.52485	gi|14025|At2g37500_Contig3	At2g37500.1	68415.m04599 arginine biosynthesis protein ArgJ family contains Pfam profile: PF01960 ArgJ family	GO:0006526,GO:0004358,GO:0009507
BN14025	4.89467	4766.35	1921.17	1.3109	gi|14025|At2g37500_Contig3	At2g37500.1	68415.m04599 arginine biosynthesis protein ArgJ family contains Pfam profile: PF01960 ArgJ family	GO:0006526,GO:0004358,GO:0009507
BN14028	2.38358	558.807	190.359	1.55363	gi|14028|At4g34720_Contig2	At4g34720.1	68417.m04928 vacuolar ATP synthase 16 kDa proteolipid subunit 1 / V-ATPase 16 kDa proteolipid subunit 1 (AVAP1) (AVA-P1) identical to SP|P59227 Vacuolar ATP synthase 16 kDa proteolipid subunit 1/3/5 (EC 3.6.3.14) (V-ATPase 16 kDa proteolipid subunit 1/3/5	GO:0046961,GO:0015992,GO:0016887,GO:0012505,GO:0016020
BN14028	2.43294	516.779	165.939	1.63889	gi|14028|At4g34720_Contig2	At4g34720.1	68417.m04928 vacuolar ATP synthase 16 kDa proteolipid subunit 1 / V-ATPase 16 kDa proteolipid subunit 1 (AVAP1) (AVA-P1) identical to SP|P59227 Vacuolar ATP synthase 16 kDa proteolipid subunit 1/3/5 (EC 3.6.3.14) (V-ATPase 16 kDa proteolipid subunit 1/3/5	GO:0046961,GO:0015992,GO:0016887,GO:0012505,GO:0016020
BN14042	2.42903	543.981	148.202	1.87599	gi|14042|At1g16820_Contig2	At1g16820.1	68414.m02021 vacuolar ATP synthase catalytic subunit-related / V-ATPase-related / vacuolar proton pump-related similar to Vacuolar ATP synthase catalytic subunit A (V-ATPase A subunit) (Vacuolar proton pump alpha subunit) (V-ATPase 69 kDa subunit) (SP:O23	GO:0005554,GO:0000004,GO:0008372
BN14057	3.97289	2375.47	748.45	1.66624	gi|14057|At2g29300_Contig1	At2g29300.1	68415.m03559 tropinone reductase, putative / tropine dehydrogenase, putative similar to tropinone reductase SP:P50165 from [Datura stramonium]	GO:0016020,GO:0006810,GO:0012505,GO:0005215,GO:0008152,GO:0016491
BN14057	4.3863	1321.38	367.166	1.84754	gi|14057|At2g29300_Contig1	At2g29300.1	68415.m03559 tropinone reductase, putative / tropine dehydrogenase, putative similar to tropinone reductase SP:P50165 from [Datura stramonium]	GO:0016020,GO:0006810,GO:0012505,GO:0005215,GO:0008152,GO:0016491
BN14058	6.71739	790.248	216.865	1.86551	gi|14058|At2g29300_Contig4	At2g29300.1	68415.m03559 tropinone reductase, putative / tropine dehydrogenase, putative similar to tropinone reductase SP:P50165 from [Datura stramonium]	GO:0016020,GO:0006810,GO:0012505,GO:0005215,GO:0008152,GO:0016491
BN14058	5.97044	438.657	211.233	1.05426	gi|14058|At2g29300_Contig4	At2g29300.1	68415.m03559 tropinone reductase, putative / tropine dehydrogenase, putative similar to tropinone reductase SP:P50165 from [Datura stramonium]	GO:0016020,GO:0006810,GO:0012505,GO:0005215,GO:0008152,GO:0016491
BN14059	2.52192	593.254	142.371	2.05899	gi|14059|At2g29300_Contig2	At2g29300.1	68415.m03559 tropinone reductase, putative / tropine dehydrogenase, putative similar to tropinone reductase SP:P50165 from [Datura stramonium]	GO:0016020,GO:0006810,GO:0012505,GO:0005215,GO:0008152,GO:0016491
BN14059	2.93676	8982.59	3214.52	1.48253	gi|14059|At2g29300_Contig2	At2g29300.1	68415.m03559 tropinone reductase, putative / tropine dehydrogenase, putative similar to tropinone reductase SP:P50165 from [Datura stramonium]	GO:0016020,GO:0006810,GO:0012505,GO:0005215,GO:0008152,GO:0016491
BN14072	2.14224	2214.56	885.339	1.32272	gi|14072|At1g12310_Contig1	At1g12310.1	68414.m01423 calmodulin, putative similar to calmodulin SP:P04465 from [Trypanosoma brucei gambiense]	GO:0005509,GO:0000004,GO:0008372
BN14074	5.01747	402.745	160.752	1.32503	gi|14074|At1g21900_Contig2	At1g21900.1	68414.m02741 emp24/gp25L/p24 family protein similar to SP|O35587 Transmembrane protein Tmp21 precursor (21 kDa Transmembrane trafficking protein) {Mesocricetus auratus}; contains Pfam profile PF01105: emp24/gp25L/p24 family	GO:0008320,GO:0016020,GO:0006886,GO:0012505
BN14074	4.27976	1173.69	442.457	1.40744	gi|14074|At1g21900_Contig2	At1g21900.1	68414.m02741 emp24/gp25L/p24 family protein similar to SP|O35587 Transmembrane protein Tmp21 precursor (21 kDa Transmembrane trafficking protein) {Mesocricetus auratus}; contains Pfam profile PF01105: emp24/gp25L/p24 family	GO:0008320,GO:0016020,GO:0006886,GO:0012505
BN14099	3.36224	770.376	328.773	1.22847	gi|14099|At1g32640_Contig1	At1g32640.1	68414.m04026 basic helix-loop-helix (bHLH) protein (RAP-1) identical to bHLH protein GB:CAA67885 GI:1465368 from [Arabidopsis thaliana]	GO:0045941,GO:0009737,GO:0003700,GO:0009269,GO:0003677,GO:0008372,GO:0016563
BN14099	3.56137	1390.93	605.791	1.19916	gi|14099|At1g32640_Contig1	At1g32640.1	68414.m04026 basic helix-loop-helix (bHLH) protein (RAP-1) identical to bHLH protein GB:CAA67885 GI:1465368 from [Arabidopsis thaliana]	GO:0045941,GO:0009737,GO:0003700,GO:0009269,GO:0003677,GO:0008372,GO:0016563
BN14106	2.14365	1922.04	801.76	1.2614	gi|14106|At2g20820_Contig3	At2g20820.1	68415.m02450 expressed protein .	GO:0005554,GO:0000004,GO:0005739
BN14108	3.33595	4637.74	2021.67	1.19787	gi|14108|At1g72750_Contig1	At1g72750.1	68414.m08412 mitochondrial import inner membrane translocase subunit Tim17/Tim22/Tim23 family protein contains Pfam PF02466: Mitochondrial import inner membrane translocase subunit Tim17	GO:0015450,GO:0005744,GO:0015031,GO:0005743,GO:0006886
BN14108	3.68631	1799.11	794.803	1.17861	gi|14108|At1g72750_Contig1	At1g72750.1	68414.m08412 mitochondrial import inner membrane translocase subunit Tim17/Tim22/Tim23 family protein contains Pfam PF02466: Mitochondrial import inner membrane translocase subunit Tim17	GO:0015450,GO:0005744,GO:0015031,GO:0005743,GO:0006886
BN14111	2.03402	2021.67	321.854	2.65107	gi|14111|At3g51840_Contig2	At3g51840.1	68416.m05685 short-chain acyl-CoA oxidase identical to Short-chain acyl CoA oxidase [Arabidopsis thaliana] GI:5478795; contains InterPro entry IPR006089: Acyl-CoA dehydrogenase	GO:0016491,GO:0006118,GO:0009793,GO:0003997,GO:0006635
BN14119	2.03301	1382.13	687.572	1.00731	gi|14119|At1g02470_Contig1	At1g02470.1	68414.m00197 expressed protein contains non-consensus splice sites;	GO:0005554,GO:0000004,GO:0009507
BN14119	2.63919	1969.59	888.237	1.14888	gi|14119|At1g02470_Contig1	At1g02470.1	68414.m00197 expressed protein contains non-consensus splice sites;	GO:0005554,GO:0000004,GO:0009507
BN14123	2.68357	2837.59	836.066	1.76298	gi|14123|At1g13890_Contig1	At1g13890.1	68414.m01630 SNAP25 homologous protein, putative / synaptosomal-associated protein SNAP25-like, putative (SNAP30) identical to SP|Q9LMG8 Putative SNAP25 homologous protein SNAP30 (AtSNAP30) (Synaptosomal-associated protein SNAP25-like 3) {Arabidopsis thal	GO:0006944,GO:0005484,GO:0016192
BN14125	2.35158	623.038	285.171	1.12749	gi|14125|At1g17940_Contig1	At1g17940.1	68414.m02220 expressed protein	GO:0006499,GO:0005554,GO:0008372
BN14125	2.32172	429.516	180.526	1.25051	gi|14125|At1g17940_Contig1	At1g17940.1	68414.m02220 expressed protein	GO:0006499,GO:0005554,GO:0008372
BN14127	11.1701	1213.77	547.784	1.14782	gi|14127|At2g26690_Contig1	At2g26690.1	68415.m03201 nitrate transporter (NTP2) identical to nitrate transporter (ntp2) [Arabidopsis thaliana] GI:4490321	GO:0006857,GO:0016021,GO:0005215,GO:0016020
BN14130	12.5447	1555.95	300.219	2.37371	gi|14130|At3g29030_Contig3	At3g29030.1	68416.m03627 expansin, putative (EXP5) identical to expansin At-EXP5 GB:AAB38071 from [Arabidopsis thaliana]; alpha-expansin gene family, PMID:11641069	GO:0009831,GO:0005576,GO:0009828,GO:0005554,GO:0009826,GO:0012505
BN14130	16.7253	1983.46	842.691	1.23494	gi|14130|At3g29030_Contig3	At3g29030.1	68416.m03627 expansin, putative (EXP5) identical to expansin At-EXP5 GB:AAB38071 from [Arabidopsis thaliana]; alpha-expansin gene family, PMID:11641069	GO:0009831,GO:0005576,GO:0009828,GO:0005554,GO:0009826,GO:0012505
BN14133	2.68924	7102.26	1868.4	1.92647	gi|14133|At4g20760_Contig1	At4g20760.1	68417.m03015 short-chain dehydrogenase/reductase (SDR) family protein contains Pfam profile: PF00106 short chain dehydrogenase	GO:0008152,GO:0005739,GO:0016491
BN14133	3.31002	527.338	153.71	1.77852	gi|14133|At4g20760_Contig1	At4g20760.1	68417.m03015 short-chain dehydrogenase/reductase (SDR) family protein contains Pfam profile: PF00106 short chain dehydrogenase	GO:0008152,GO:0005739,GO:0016491
BN14135	2.03104	788.052	234.74	1.74723	gi|14135|At2g20990_Contig1	At2g20990.1	68415.m02485 C2 domain-containing protein (sytA) similar to Ca2+-dependent lipid-binding protein (CLB1) GI:2789434 from [Lycopersicon esculentum]	GO:0005554,GO:0000004,GO:0012505
BN14137	2.24424	1979.06	757.339	1.3858	gi|14137|At2g20990_Contig2	At2g20990.1	68415.m02485 C2 domain-containing protein (sytA) similar to Ca2+-dependent lipid-binding protein (CLB1) GI:2789434 from [Lycopersicon esculentum]	GO:0005554,GO:0000004,GO:0012505
BN14137	2.2436	2043.61	455.453	2.16575	gi|14137|At2g20990_Contig2	At2g20990.1	68415.m02485 C2 domain-containing protein (sytA) similar to Ca2+-dependent lipid-binding protein (CLB1) GI:2789434 from [Lycopersicon esculentum]	GO:0005554,GO:0000004,GO:0012505
BN14137	2.31509	1262.71	533.073	1.24412	gi|14137|At2g20990_Contig2	At2g20990.1	68415.m02485 C2 domain-containing protein (sytA) similar to Ca2+-dependent lipid-binding protein (CLB1) GI:2789434 from [Lycopersicon esculentum]	GO:0005554,GO:0000004,GO:0012505
BN14138	2.12205	2305.66	564.918	2.02907	gi|14138|At5g25370_LB880R	At5g25370.1	68418.m03009 phospholipase D, putative (PLDZETA) identical to phospholipase D zeta SP:P58766 from [Arabidopsis thaliana]; similar to phospholipase D [Lycopersicon esculentum] GI:12060550; contains Pfam profile PF00614: Phospholipase D. Active site motif	GO:0008152,GO:0004630
BN14138	2.2102	2002.56	794.92	1.33296	gi|14138|At5g25370_LB880R	At5g25370.1	68418.m03009 phospholipase D, putative (PLDZETA) identical to phospholipase D zeta SP:P58766 from [Arabidopsis thaliana]; similar to phospholipase D [Lycopersicon esculentum] GI:12060550; contains Pfam profile PF00614: Phospholipase D. Active site motif	GO:0008152,GO:0004630
BN14152	4.17573	509.041	190.913	1.41487	gi|14152|At5g13430_Contig4	At5g13430.1	68418.m01546 ubiquinol-cytochrome C reductase iron-sulfur subunit, mitochondrial, putative / Rieske iron-sulfur protein, putative similar to ubiquinol--cytochrome-c reductase from Solanum tuberosum [SP|P37841], Nicotiana tabacum [SP|P51132] [SP|P51133]; n	GO:0006118,GO:0005746,GO:0008121
BN14152	5.15105	1262.15	616.632	1.0334	gi|14152|At5g13430_Contig4	At5g13430.1	68418.m01546 ubiquinol-cytochrome C reductase iron-sulfur subunit, mitochondrial, putative / Rieske iron-sulfur protein, putative similar to ubiquinol--cytochrome-c reductase from Solanum tuberosum [SP|P37841], Nicotiana tabacum [SP|P51132] [SP|P51133]; n	GO:0006118,GO:0005746,GO:0008121
BN14157	2.47258	564.957	140.233	2.01032	gi|14157|At3g10985_Contig1	At3g10985.1	68416.m01326 wound-responsive protein-related similar to SP|P20144 Wound-induced protein 1 {Solanum tuberosum}	GO:0005554,GO:0000004,GO:0008372
BN14171	7.11605	1190.99	539.876	1.14146	gi|14171|At1g09780_Contig1	At1g09780.1	68414.m01097 2,3-biphosphoglycerate-independent phosphoglycerate mutase, putative / phosphoglyceromutase, putative strong similarity to SP|Q42908 2,3-bisphosphoglycerate-independent phosphoglycerate mutase (EC 5.4.2.1) (Phosphoglyceromutase) {Mesembryanth	GO:0019496,GO:0019654,GO:0006094,GO:0019564,GO:0019642,GO:0019656,GO:0006007,GO:0046537,GO:0019683,GO:0019565,GO:0004619,GO:0006096,GO:0003824,GO:0046872,GO:0019658,GO:0019650,GO:0008372
BN14171	7.6868	8629.2	3113.69	1.4706	gi|14171|At1g09780_Contig1	At1g09780.1	68414.m01097 2,3-biphosphoglycerate-independent phosphoglycerate mutase, putative / phosphoglyceromutase, putative strong similarity to SP|Q42908 2,3-bisphosphoglycerate-independent phosphoglycerate mutase (EC 5.4.2.1) (Phosphoglyceromutase) {Mesembryanth	GO:0019496,GO:0019654,GO:0006094,GO:0019564,GO:0019642,GO:0019656,GO:0006007,GO:0046537,GO:0019683,GO:0019565,GO:0004619,GO:0006096,GO:0003824,GO:0046872,GO:0019658,GO:0019650,GO:0008372
BN14174	5.95181	8698.43	3032.13	1.52042	gi|14174|At3g01980_LB884F	At3g01980.1	68416.m00155 short-chain dehydrogenase/reductase (SDR) family protein contains Pfam profiles: PF00106 short chain dehydrogenase, PF00678 short chain dehydrogenase/reductase C-terminus	GO:0008372,GO:0008152,GO:0016491
BN14174	4.5346	888.781	213.594	2.05696	gi|14174|At3g01980_LB884F	At3g01980.1	68416.m00155 short-chain dehydrogenase/reductase (SDR) family protein contains Pfam profiles: PF00106 short chain dehydrogenase, PF00678 short chain dehydrogenase/reductase C-terminus	GO:0008372,GO:0008152,GO:0016491
BN14186	4.12418	3519.97	1173.12	1.58521	gi|14186|At2g47050_Contig1	At2g47050.1	68415.m05878 invertase/pectin methylesterase inhibitor family protein low similarity to pollen-specific pectin esterase [Brassica rapa subsp. pekinensis] GI:1620652; contains Pfam profile PF04043: Plant invertase/pectin methylesterase inhibitor	GO:0012505,GO:0000004,GO:0046910
BN14186	5.24171	1009.36	250.749	2.00912	gi|14186|At2g47050_Contig1	At2g47050.1	68415.m05878 invertase/pectin methylesterase inhibitor family protein low similarity to pollen-specific pectin esterase [Brassica rapa subsp. pekinensis] GI:1620652; contains Pfam profile PF04043: Plant invertase/pectin methylesterase inhibitor	GO:0012505,GO:0000004,GO:0046910
BN14187	8.14905	3018	1447.91	1.05962	gi|14187|At2g47050_Contig2	At2g47050.1	68415.m05878 invertase/pectin methylesterase inhibitor family protein low similarity to pollen-specific pectin esterase [Brassica rapa subsp. pekinensis] GI:1620652; contains Pfam profile PF04043: Plant invertase/pectin methylesterase inhibitor	GO:0012505,GO:0000004,GO:0046910
BN14187	7.40821	1412.38	555.328	1.34672	gi|14187|At2g47050_Contig2	At2g47050.1	68415.m05878 invertase/pectin methylesterase inhibitor family protein low similarity to pollen-specific pectin esterase [Brassica rapa subsp. pekinensis] GI:1620652; contains Pfam profile PF04043: Plant invertase/pectin methylesterase inhibitor	GO:0012505,GO:0000004,GO:0046910
BN14189	3.9934	1266.46	405.493	1.64305	gi|14189|At2g47050_Contig4	At2g47050.1	68415.m05878 invertase/pectin methylesterase inhibitor family protein low similarity to pollen-specific pectin esterase [Brassica rapa subsp. pekinensis] GI:1620652; contains Pfam profile PF04043: Plant invertase/pectin methylesterase inhibitor	GO:0012505,GO:0000004,GO:0046910
BN14189	2.79082	5288.33	279.243	4.24322	gi|14189|At2g47050_Contig4	At2g47050.1	68415.m05878 invertase/pectin methylesterase inhibitor family protein low similarity to pollen-specific pectin esterase [Brassica rapa subsp. pekinensis] GI:1620652; contains Pfam profile PF04043: Plant invertase/pectin methylesterase inhibitor	GO:0012505,GO:0000004,GO:0046910
BN14207	2.60154	4188.85	885.754	2.24158	gi|14207|At2g45220_DC776F	At2g45220.1	68415.m05630 pectinesterase family protein contains Pfam profile: PF01095 pectinesterase	GO:0042545,GO:0016020,GO:0006835,GO:0012505,GO:0005618,GO:0009505,GO:0030599
BN14207	2.84244	1603.85	574.687	1.48069	gi|14207|At2g45220_DC776F	At2g45220.1	68415.m05630 pectinesterase family protein contains Pfam profile: PF01095 pectinesterase	GO:0042545,GO:0016020,GO:0006835,GO:0012505,GO:0005618,GO:0009505,GO:0030599
BN14208	2.00525	12480.6	5710.87	1.1279	gi|14208|At2g04520_Contig1	At2g04520.1	68415.m00458 eukaryotic translation initiation factor 1A, putative / eIF-1A, putative / eIF-4C, putative strong similarity to translation initiation factor (eIF-1A) [Beta vulgaris] GI:17977975; contains Pfam profile PF01176: Eukaryotic initiation factor 1	GO:0006413,GO:0003743,GO:0008372
BN14270	2.98899	4875.42	333.618	3.86926	gi|14270|At5g45390_Contig2	At5g45390.1	68418.m05578 ATP-dependent Clp protease proteolytic subunit (ClpP4) identical to nClpP4 GI:5360593 from [Arabidopsis thaliana]	GO:0009840,GO:0008462,GO:0009570,GO:0006510,GO:0009535
BN14277	2.49851	460.58	178.594	1.36677	gi|14277|At1g54520_Contig1	At1g54520.1	68414.m06218 expressed protein	GO:0005554,GO:0000004,GO:0009507
BN14277	2.89551	1060.03	442.304	1.26099	gi|14277|At1g54520_Contig1	At1g54520.1	68414.m06218 expressed protein	GO:0005554,GO:0000004,GO:0009507
BN14298	3.02977	597.882	294.159	1.02326	gi|14298|At5g60360_Contig1	At5g60360.1	68418.m07568 cysteine proteinase, putative / AALP protein (AALP) identical to AALP protein GI:7230640 from [Arabidopsis thaliana]; similar to barley aleurain	GO:0008234,GO:0006508,GO:0012505
BN14298	2.21827	436.012	194.734	1.16286	gi|14298|At5g60360_Contig1	At5g60360.1	68418.m07568 cysteine proteinase, putative / AALP protein (AALP) identical to AALP protein GI:7230640 from [Arabidopsis thaliana]; similar to barley aleurain	GO:0008234,GO:0006508,GO:0012505
BN14299	2.81468	807.623	370.751	1.12323	gi|14299|At5g60360_Contig4	At5g60360.1	68418.m07568 cysteine proteinase, putative / AALP protein (AALP) identical to AALP protein GI:7230640 from [Arabidopsis thaliana]; similar to barley aleurain	GO:0008234,GO:0006508,GO:0012505
BN14299	2.97106	408.299	200.934	1.0229	gi|14299|At5g60360_Contig4	At5g60360.1	68418.m07568 cysteine proteinase, putative / AALP protein (AALP) identical to AALP protein GI:7230640 from [Arabidopsis thaliana]; similar to barley aleurain	GO:0008234,GO:0006508,GO:0012505
BN14300	2.31477	584.133	249.52	1.22714	gi|14300|At1g73530_Contig1	At1g73530.1	68414.m08511 RNA recognition motif (RRM)-containing protein low similarity to SP|Q03251 Glycine-rich RNA-binding protein 8 (CCR1 protein) {Arabidopsis thaliana}; contains InterPro entry IPR000504: RNA-binding region RNP-1 (RNA recognition motif) (RRM)	GO:0003676,GO:0009507,GO:0000004,GO:0003723
BN14321	3.0324	2729.36	1155.95	1.23948	gi|14321|At4g29510_Contig1	At4g29510.1	68417.m04210 protein arginine N-methyltransferase, putative similar to protein arginine N-methyltransferase 1-variant 2 [Homo sapiens] GI:7453575	GO:0008168,GO:0016274,GO:0000004,GO:0008372
BN14321	2.01144	245.186	118.457	1.04951	gi|14321|At4g29510_Contig1	At4g29510.1	68417.m04210 protein arginine N-methyltransferase, putative similar to protein arginine N-methyltransferase 1-variant 2 [Homo sapiens] GI:7453575	GO:0008168,GO:0016274,GO:0000004,GO:0008372
BN14322	2.51327	4623.93	755.651	2.61333	gi|14322|At4g29510_Contig3	At4g29510.1	68417.m04210 protein arginine N-methyltransferase, putative similar to protein arginine N-methyltransferase 1-variant 2 [Homo sapiens] GI:7453575	GO:0008168,GO:0016274,GO:0000004,GO:0008372
BN14322	2.35283	4987.61	1540.84	1.69463	gi|14322|At4g29510_Contig3	At4g29510.1	68417.m04210 protein arginine N-methyltransferase, putative similar to protein arginine N-methyltransferase 1-variant 2 [Homo sapiens] GI:7453575	GO:0008168,GO:0016274,GO:0000004,GO:0008372
BN14325	64.5207	1246.96	461	1.43558	gi|14325|At1g13990_Contig1	At1g13990.1	68414.m01650 expressed protein	GO:0005554,GO:0000004,GO:0009507
BN14325	61.9843	1119.51	465.734	1.26529	gi|14325|At1g13990_Contig1	At1g13990.1	68414.m01650 expressed protein	GO:0005554,GO:0000004,GO:0009507
BN14326	10.9173	4835.73	2397.74	1.01206	gi|14326|At5g15830_Contig1	At5g15830.1	68418.m01852 bZIP transcription factor family protein similar to common plant regulatory factor 7 GI:9650828 from [Petroselinum crispum]; contains Pfam profile: PF00170 bZIP transcription factor	GO:0003700,GO:0006355,GO:0003677,GO:0005634
BN14326	11.8758	1173.1	504.493	1.21742	gi|14326|At5g15830_Contig1	At5g15830.1	68418.m01852 bZIP transcription factor family protein similar to common plant regulatory factor 7 GI:9650828 from [Petroselinum crispum]; contains Pfam profile: PF00170 bZIP transcription factor	GO:0003700,GO:0006355,GO:0003677,GO:0005634
BN14328	2.38319	549.2	233.521	1.23378	gi|14328|At4g18220_Contig1	At4g18220.1	68417.m02707 purine permease family protein similar to purine permease [Arabidopsis thaliana] GI:7620007; contains Pfam profile PF03151: Domain of unknown function, DUF250	GO:0005345,GO:0000004,GO:0016020
BN14328	2.55967	441.548	163.446	1.43376	gi|14328|At4g18220_Contig1	At4g18220.1	68417.m02707 purine permease family protein similar to purine permease [Arabidopsis thaliana] GI:7620007; contains Pfam profile PF03151: Domain of unknown function, DUF250	GO:0005345,GO:0000004,GO:0016020
BN14332	2.54383	2261.96	720.023	1.65146	gi|14332|At4g37930_Contig2	At4g37930.1	68417.m05363 glycine hydroxymethyltransferase / serine hydroxymethyltransferase / serine/threonine aldolase (SHM1) identical to serine hydroxymethyl transferase [Arabidopsis thaliana] GI:6899945	GO:0019464,GO:0005759,GO:0006563,GO:0004372,GO:0006544
BN14333	2.24613	916.565	389.572	1.23435	gi|14333|At1g75020_Contig1	At1g75020.2	68414.m08712 phospholipid/glycerol acyltransferase family protein contains Pfam profile: PF01553 Acyltransferase	GO:0008415,GO:0008152,GO:0016020
BN14333	2.99767	6164	3017.05	1.03073	gi|14333|At1g75020_Contig1	At1g75020.2	68414.m08712 phospholipid/glycerol acyltransferase family protein contains Pfam profile: PF01553 Acyltransferase	GO:0008415,GO:0008152,GO:0016020
BN14350	3.79782	967.892	394.193	1.29594	gi|14350|At5g36160_Contig1	At5g36160.1	68418.m04357 aminotransferase-related similar to nicotianamine aminotransferase B GI:6469087 from [Hordeum vulgare subsp. vulgare]	GO:0012505,GO:0006519,GO:0009072,GO:0004838,GO:0008483,GO:0019446
BN14373	2.7049	1074.1	300.747	1.83651	gi|14373|At2g27430_Contig1	At2g27430.1	68415.m03315 expressed protein	GO:0005554,GO:0000004,GO:0009507
BN14373	2.40375	528.618	167.218	1.6605	gi|14373|At2g27430_Contig1	At2g27430.1	68415.m03315 expressed protein	GO:0005554,GO:0000004,GO:0009507
BN14374	3.04953	10301.1	4169	1.30503	gi|14374|At3g13340_Contig1	At3g13340.1	68416.m01679 WD-40 repeat family protein contains Pfam profile: PF00400 WD domain, G-beta repeat (3 copies, 1 significant); similar to Trp-Asp repeat protein (PIR:T40094) [Schizosaccharomyces]	GO:0005554,GO:0000004,GO:0005834
BN14374	3.18791	4448.94	1981.83	1.16663	gi|14374|At3g13340_Contig1	At3g13340.1	68416.m01679 WD-40 repeat family protein contains Pfam profile: PF00400 WD domain, G-beta repeat (3 copies, 1 significant); similar to Trp-Asp repeat protein (PIR:T40094) [Schizosaccharomyces]	GO:0005554,GO:0000004,GO:0005834
BN14400	4.72525	8439.29	3545.86	1.25099	gi|14400|At4g35100_Contig7	At4g35100.1	68417.m04986 plasma membrane intrinsic protein (SIMIP) nearly identical to plasma membrane intrinsic protein [Arabidopsis thaliana] GI:2306917	GO:0006810,GO:0016020,GO:0005886,GO:0015250
BN14400	2.91446	915.92	345.347	1.40717	gi|14400|At4g35100_Contig7	At4g35100.1	68417.m04986 plasma membrane intrinsic protein (SIMIP) nearly identical to plasma membrane intrinsic protein [Arabidopsis thaliana] GI:2306917	GO:0006810,GO:0016020,GO:0005886,GO:0015250
BN14400	3.23253	721.174	337.148	1.09697	gi|14400|At4g35100_Contig7	At4g35100.1	68417.m04986 plasma membrane intrinsic protein (SIMIP) nearly identical to plasma membrane intrinsic protein [Arabidopsis thaliana] GI:2306917	GO:0006810,GO:0016020,GO:0005886,GO:0015250
BN14400	2.90399	6155.56	1865.92	1.722	gi|14400|At4g35100_Contig7	At4g35100.1	68417.m04986 plasma membrane intrinsic protein (SIMIP) nearly identical to plasma membrane intrinsic protein [Arabidopsis thaliana] GI:2306917	GO:0006810,GO:0016020,GO:0005886,GO:0015250
BN14403	2.59048	402.166	145.411	1.46765	gi|14403|At4g35100_Contig2	At4g35100.1	68417.m04986 plasma membrane intrinsic protein (SIMIP) nearly identical to plasma membrane intrinsic protein [Arabidopsis thaliana] GI:2306917	GO:0006810,GO:0016020,GO:0005886,GO:0015250
BN14403	2.6587	3029.08	1275.23	1.24812	gi|14403|At4g35100_Contig2	At4g35100.1	68417.m04986 plasma membrane intrinsic protein (SIMIP) nearly identical to plasma membrane intrinsic protein [Arabidopsis thaliana] GI:2306917	GO:0006810,GO:0016020,GO:0005886,GO:0015250
BN14422	2.43284	806.2	244.44	1.72166	gi|14422|At5g03990_Contig1	At5g03990.1	68418.m00379 expressed protein predicted protein, Arabidopsis thaliana	GO:0005554,GO:0000004,GO:0009507
BN14431	2.13383	469.168	207.298	1.1784	gi|14431|At5g27150_Contig1	At5g27150.1	68418.m03240 sodium proton exchanger / Na+/H+ antiporter (NHX1) identical to Na+/H+ exchanger [Arabidopsis thaliana] gi|6650177|gb|AAF21755 and sodium proton exchanger Nhx1 [Arabidopsis thaliana] gi|4324597|gb|AAD16946; Member of The Monovalent Cation:Pro	GO:0015385,GO:0006814,GO:0015081,GO:0005774,GO:0009651
BN14432	2.91665	1033.5	448.123	1.20557	gi|14432|At3g02690_Contig1	At3g02690.1	68416.m00260 integral membrane family protein similar to PecM protein (GI:5852331) {Vogesella indigofera} and PecM protein (SP:P42194) [Erwinia chrysanthemi]	GO:0016021,GO:0005554,GO:0016020,GO:0000004,GO:0009507
BN14432	2.57276	2372.91	892.506	1.41072	gi|14432|At3g02690_Contig1	At3g02690.1	68416.m00260 integral membrane family protein similar to PecM protein (GI:5852331) {Vogesella indigofera} and PecM protein (SP:P42194) [Erwinia chrysanthemi]	GO:0016021,GO:0005554,GO:0016020,GO:0000004,GO:0009507
BN14434	2.79518	940.995	301.917	1.64004	gi|14434|At2g39900_Contig1	At2g39900.1	68415.m04904 LIM domain-containing protein similar to pollen specific LIM domain protein 1b [Nicotiana tabacum] GI:6467905, PGPS/D1 [Petunia x hybrida] GI:4105772; contains Pfam profile PF00412: LIM domain	GO:0005554,GO:0000004,GO:0008372
BN14434	2.38447	623.857	196.973	1.66322	gi|14434|At2g39900_Contig1	At2g39900.1	68415.m04904 LIM domain-containing protein similar to pollen specific LIM domain protein 1b [Nicotiana tabacum] GI:6467905, PGPS/D1 [Petunia x hybrida] GI:4105772; contains Pfam profile PF00412: LIM domain	GO:0005554,GO:0000004,GO:0008372
BN14447	2.33601	3385.08	1661.02	1.02712	gi|14447|At1g09140_DC629R	At1g09140.1	68414.m01018 SF2/ASF-like splicing modulator (SRP30) nearly identical to SF2/ASF-like splicing modulator Srp30 [Arabidopsis thaliana] GI:4775270	GO:0006376,GO:0003723,GO:0005681,GO:0000245,GO:0003729,GO:0048024
BN14449	2.43473	551.037	129.403	2.09028	gi|14449|At4g34950_Contig1	At4g34950.1	68417.m04954 nodulin family protein similar to nodulin-like protein [Arabidopsis thaliana] GI:3329368, nodule-specific protein Nlj70 [Lotus japonicus] GI:3329366	GO:0005554,GO:0000004,GO:0005739
BN14461	2.85963	2697.78	1225.95	1.13787	gi|14461|At2g01670_Contig2	At2g01670.1	68415.m00094 MutT/nudix family protein similar to SP|Q09790 Diadenosine 5',5'''-P1,P6-hexaphosphate hydrolase (EC 3.6.1.-) (Ap6A hydrolase) {Schizosaccharomyces pombe}; contains Pfam profile PF00293: NUDIX domain	GO:0005507,GO:0016787,GO:0000004,GO:0005739
BN14461	3.01383	1749.43	417.752	2.06617	gi|14461|At2g01670_Contig2	At2g01670.1	68415.m00094 MutT/nudix family protein similar to SP|Q09790 Diadenosine 5',5'''-P1,P6-hexaphosphate hydrolase (EC 3.6.1.-) (Ap6A hydrolase) {Schizosaccharomyces pombe}; contains Pfam profile PF00293: NUDIX domain	GO:0005507,GO:0016787,GO:0000004,GO:0005739
BN14467	2.04349	934.81	438.528	1.092	gi|14467|At2g06520_Contig3	At2g06520.1	68415.m00723 membrane protein, putative contains 2 transmembrane domains;	GO:0005554,GO:0000004,GO:0009507
BN14471	2.72681	2775.87	1053.36	1.39794	gi|14471|At5g19590_Contig1	At5g19590.1	68418.m02332 expressed protein contains Pfam profile PF04398: Protein of unknown function, DUF538	GO:0005554,GO:0000004,GO:0012505
BN14471	2.69473	684.279	286.333	1.25689	gi|14471|At5g19590_Contig1	At5g19590.1	68418.m02332 expressed protein contains Pfam profile PF04398: Protein of unknown function, DUF538	GO:0005554,GO:0000004,GO:0012505
BN14472	2.02875	1907.35	268.888	2.82649	gi|14472|At3g53570_Contig2	At3g53570.1	68416.m05917 protein kinase (AFC1) (AME2) identical to protein kinase AFC1 (EC 2.7.1.-) [Arabidopsis thaliana]	GO:0016301,GO:0004674,GO:0008372,GO:0004672,GO:0005524,GO:0045449
BN14505	8.033	778.813	204.35	1.93023	gi|14505|At5g48385_Contig2	At5g48385.1	68418.m05980 expressed protein	GO:0005554,GO:0000004,GO:0008372
BN14505	8.22257	570.128	266.518	1.09705	gi|14505|At5g48385_Contig2	At5g48385.1	68418.m05980 expressed protein	GO:0005554,GO:0000004,GO:0008372
BN14511	2.34435	2075.5	909.116	1.19092	gi|14511|At1g71180_Contig1	At1g71180.1	68414.m08213 6-phosphogluconate dehydrogenase NAD-binding domain-containing protein similar to SP|P23523 2-hydroxy-3-oxopropionate reductase (EC 1.1.1.60) (Tartronate semialdehyde reductase) {Escherichia coli}; contains Pfam profile PF03446: NAD binding d	GO:0006098,GO:0008372,GO:0004616,GO:0006118
BN14511	2.75242	1479.63	429.119	1.78579	gi|14511|At1g71180_Contig1	At1g71180.1	68414.m08213 6-phosphogluconate dehydrogenase NAD-binding domain-containing protein similar to SP|P23523 2-hydroxy-3-oxopropionate reductase (EC 1.1.1.60) (Tartronate semialdehyde reductase) {Escherichia coli}; contains Pfam profile PF03446: NAD binding d	GO:0006098,GO:0008372,GO:0004616,GO:0006118
BN14533	2.42985	701.833	168.59	2.05761	gi|14533|At3g17780_Contig1	At3g17780.1	68416.m02268 expressed protein	GO:0005554,GO:0000004,GO:0012505
BN14533	3.28769	1287.41	172.477	2.9	gi|14533|At3g17780_Contig1	At3g17780.1	68416.m02268 expressed protein	GO:0005554,GO:0000004,GO:0012505
BN14545	2.18032	268.775	118.424	1.18244	gi|14545|At1g04380_Contig4	At1g04350.1	68414.m00425 2-oxoglutarate-dependent dioxygenase, putative Similar to Arabidopsis 2A6 (gb|X83096) and to tomato ethylene synthesis regulatory protein E8 (SP|P10967); EST gb|T76913 comes from this gene	GO:0016706,GO:0009692
BN14545	2.09269	12974.3	5358.63	1.27572	gi|14545|At1g04380_Contig4	At1g04350.1	68414.m00425 2-oxoglutarate-dependent dioxygenase, putative Similar to Arabidopsis 2A6 (gb|X83096) and to tomato ethylene synthesis regulatory protein E8 (SP|P10967); EST gb|T76913 comes from this gene	GO:0016706,GO:0009692
BN14553	2.1954	487.677	146.278	1.73721	gi|14553|At2g20890_Contig2	At2g20890.1	68415.m02462 expressed protein	GO:0005554,GO:0000004,GO:0009507
BN14553	2.09594	6830.47	3028.97	1.17316	gi|14553|At2g20890_Contig2	At2g20890.1	68415.m02462 expressed protein	GO:0005554,GO:0000004,GO:0009507
BN14558	2.13819	639.863	289.767	1.14287	gi|14558|At5g37600_Contig1	At5g37600.1	68418.m04529 glutamine synthetase, putative similar to glutamine synthetase, cytosolic isozyme (Glutamate-- ammonia ligase, GS1) [Lotus japonicus] SWISS-PROT:Q42899	GO:0009749,GO:0005829,GO:0009744,GO:0004356,GO:0009416,GO:0009750
BN14573	5.14847	672.012	214.164	1.64977	gi|14573|At4g18390_Contig1	At4g18390.1	68417.m02729 TCP family transcription factor, putative similar to TFPD (GI:6681577) [Arabidopsis thaliana]; teosinte branched1 protein - Zea mays, PIR2:T04347	GO:0008372,GO:0003700,GO:0045449
BN14573	5.01197	3808.51	171.312	4.47453	gi|14573|At4g18390_Contig1	At4g18390.1	68417.m02729 TCP family transcription factor, putative similar to TFPD (GI:6681577) [Arabidopsis thaliana]; teosinte branched1 protein - Zea mays, PIR2:T04347	GO:0008372,GO:0003700,GO:0045449
BN14586	3.37693	881.848	370.483	1.25112	gi|14586|At1g14910_Contig1	At1g14910.1	68414.m01782 epsin N-terminal homology (ENTH) domain-containing protein contains Pfam PF01417: ENTH domain. ENTH (Epsin N-terminal homology) domain; similar to Chain A, Calm-N N-Terminal Domain Of Clathrin Assembly Lymphoid Myeloid Leukaemia Protein, Pi(4	GO:0005739,GO:0005488,GO:0006499
BN14589	3.80125	1119.23	519.273	1.10794	gi|14589|At3g19820_Contig1	At3g19820.2	68416.m02511 cell elongation protein / DWARF1 / DIMINUTO (DIM) identical to GB:S71189 [SP|Q39085] from [Arabidopsis thaliana]; contains Pfam FAD binding domain PF01565	GO:0016021,GO:0006694,GO:0009826,GO:0003824,GO:0009416,GO:0016132
BN14589	2.97122	313.565	142.1	1.14186	gi|14589|At3g19820_Contig1	At3g19820.2	68416.m02511 cell elongation protein / DWARF1 / DIMINUTO (DIM) identical to GB:S71189 [SP|Q39085] from [Arabidopsis thaliana]; contains Pfam FAD binding domain PF01565	GO:0016021,GO:0006694,GO:0009826,GO:0003824,GO:0009416,GO:0016132
BN14589	2.98606	611.226	278.821	1.13237	gi|14589|At3g19820_Contig1	At3g19820.2	68416.m02511 cell elongation protein / DWARF1 / DIMINUTO (DIM) identical to GB:S71189 [SP|Q39085] from [Arabidopsis thaliana]; contains Pfam FAD binding domain PF01565	GO:0016021,GO:0006694,GO:0009826,GO:0003824,GO:0009416,GO:0016132
BN14589	3.15431	2633.21	1016.93	1.3726	gi|14589|At3g19820_Contig1	At3g19820.2	68416.m02511 cell elongation protein / DWARF1 / DIMINUTO (DIM) identical to GB:S71189 [SP|Q39085] from [Arabidopsis thaliana]; contains Pfam FAD binding domain PF01565	GO:0016021,GO:0006694,GO:0009826,GO:0003824,GO:0009416,GO:0016132
BN14593	2.44653	1380.36	595.026	1.21402	gi|14593|At1g03590_Contig3	At1g03590.1	68414.m00339 protein phosphatase 2C family protein / PP2C family protein similar to protein phosphatase-2C; PP2C (GI:3643088) [Mesembryanthemum crystallinum]; contains Pfam PF00481 : Protein phosphatase 2C domain;	GO:0005739,GO:0015071,GO:0003824,GO:0006499
BN14605	2.04896	18081.6	6429.05	1.49184	gi|14605|At2g24810_Contig3	At2g24810.1	68415.m02968 pathogenesis-related thaumatin family protein similar to thaumatin-like protein [Arabidopsis thaliana] GI:2435406; contains Pfam profile PF00314: Thaumatin family	GO:0012505,GO:0005554,GO:0042828
BN14605	3.64676	2465.13	1053.12	1.22699	gi|14605|At2g24810_Contig3	At2g24810.1	68415.m02968 pathogenesis-related thaumatin family protein similar to thaumatin-like protein [Arabidopsis thaliana] GI:2435406; contains Pfam profile PF00314: Thaumatin family	GO:0012505,GO:0005554,GO:0042828
BN14607	2.01977	926.019	446.18	1.05342	gi|14607|At5g57300_Contig1	At5g57300.1	68418.m07158 UbiE/COQ5 methyltransferase family protein similar to ubiquinone biosynthesis methyltransferase COQ5 [Saccharomyces cerevisiae][SP|P49017], ubiquinone/menaquinone biosynthesis methyltransferase ubiE [Escherichia coli][SP|P27851]; contains Pfa	GO:0006744,GO:0009234,GO:0005739,GO:0008425
BN14640	2.86662	340.609	147.827	1.20421	gi|14640|At1g19770_Contig2	At1g19770.1	68414.m02471 purine permease-related low similarity to purine permease [Arabidopsis thaliana] GI:7620007; contains Pfam profile PF03151: Domain of unknown function, DUF250	GO:0005345,GO:0000004,GO:0009507
BN14646	5.19288	989.097	332.922	1.57093	gi|14646|At2g39730_Contig3	At2g39730.3	68415.m04879 ribulose bisphosphate carboxylase/oxygenase activase / RuBisCO activase identical to SWISS-PROT:P10896 ribulose bisphosphate carboxylase/oxygenase activase, chloroplast precursor (RuBisCO activase, RA)[Arabidopsis thaliana]	GO:0009507,GO:0009416,GO:0030234
BN14646	3.31684	4576.54	1835.05	1.31844	gi|14646|At2g39730_Contig3	At2g39730.3	68415.m04879 ribulose bisphosphate carboxylase/oxygenase activase / RuBisCO activase identical to SWISS-PROT:P10896 ribulose bisphosphate carboxylase/oxygenase activase, chloroplast precursor (RuBisCO activase, RA)[Arabidopsis thaliana]	GO:0009507,GO:0009416,GO:0030234
BN14663	2.5624	6391.25	2930.04	1.12518	gi|14663|At3g57340_ILS456R	At5g05760.1	68418.m00634 syntaxin 31 (SYP31) / SED5 identical to SP|Q9FFK1 Syntaxin 31 (AtSYP31) (AtSED5) {Arabidopsis thaliana}	GO:0006457,GO:0003754,GO:0008372
BN14663	2.33378	1098.81	422.102	1.38028	gi|14663|At3g57340_ILS456R	At5g05760.1	68418.m00634 syntaxin 31 (SYP31) / SED5 identical to SP|Q9FFK1 Syntaxin 31 (AtSYP31) (AtSED5) {Arabidopsis thaliana}	GO:0006457,GO:0003754,GO:0008372
BN14671	7.9337	368.007	166.801	1.14161	gi|14671|At5g46350_Contig1	At5g46350.1	68418.m05705 WRKY family transcription factor contains similarity to WRKY-type DNA-binding protein	GO:0006355,GO:0003700,GO:0008372
BN14671	8.8808	547.856	262.943	1.05905	gi|14671|At5g46350_Contig1	At5g46350.1	68418.m05705 WRKY family transcription factor contains similarity to WRKY-type DNA-binding protein	GO:0006355,GO:0003700,GO:0008372
BN14676	2.66145	2637.83	1021.95	1.36803	gi|14676|At2g27510_Contig3	At2g27510.1	68415.m03327 ferredoxin, putative similar to non-photosynthetic ferredoxin from Citrus sinensis [GI:1360725], Ferredoxin, root R-B2 from Raphanus sativus [SP|P14937]; contains Pfam profile PF00111 2Fe-2S iron-sulfur cluster binding domain	GO:0006118,GO:0009507,GO:0005489,GO:0009055
BN14693	3.8746	408.211	151.686	1.42823	gi|14693|At5g50200_Contig3	At5g50200.2	68418.m06218 expressed protein similar to unknown protein (pir||T05562) isoform contains a non-consensus AT acceptor splice site at intron 1	GO:0012505,GO:0005554
BN14693	3.26924	6026.23	753.998	2.99862	gi|14693|At5g50200_Contig3	At5g50200.2	68418.m06218 expressed protein similar to unknown protein (pir||T05562) isoform contains a non-consensus AT acceptor splice site at intron 1	GO:0012505,GO:0005554
BN14693	2.15568	859.145	408.76	1.07165	gi|14693|At5g50200_Contig3	At5g50200.2	68418.m06218 expressed protein similar to unknown protein (pir||T05562) isoform contains a non-consensus AT acceptor splice site at intron 1	GO:0012505,GO:0005554
BN14693	2.90131	565.417	154.577	1.87099	gi|14693|At5g50200_Contig3	At5g50200.2	68418.m06218 expressed protein similar to unknown protein (pir||T05562) isoform contains a non-consensus AT acceptor splice site at intron 1	GO:0012505,GO:0005554
BN14694	3.11783	1064.35	424.853	1.32494	gi|14694|At5g50200_Contig1	At5g50200.2	68418.m06218 expressed protein similar to unknown protein (pir||T05562) isoform contains a non-consensus AT acceptor splice site at intron 1	GO:0012505,GO:0005554
BN14694	3.00052	8213.66	2016.17	2.02641	gi|14694|At5g50200_Contig1	At5g50200.2	68418.m06218 expressed protein similar to unknown protein (pir||T05562) isoform contains a non-consensus AT acceptor splice site at intron 1	GO:0012505,GO:0005554
BN14701	4.27612	440.855	217.601	1.01862	gi|14701|At4g34350_Contig3	At4g34350.1	68417.m04881 LytB family protein contains Pfam profile: PF02401 LytB protein	GO:0009507,GO:0005554,GO:0019288
BN14701	4.03049	851.625	349.154	1.28635	gi|14701|At4g34350_Contig3	At4g34350.1	68417.m04881 LytB family protein contains Pfam profile: PF02401 LytB protein	GO:0009507,GO:0005554,GO:0019288
BN14709	2.27584	518.798	211.58	1.29397	gi|14709|At5g66510_Contig2	At5g66510.1	68418.m08386 bacterial transferase hexapeptide repeat-containing protein contains Pfam profile PF00132: Bacterial transferase hexapeptide (four repeats)	GO:0005554,GO:0000004,GO:0005739
BN14709	2.75938	1592.78	651.465	1.28979	gi|14709|At5g66510_Contig2	At5g66510.1	68418.m08386 bacterial transferase hexapeptide repeat-containing protein contains Pfam profile PF00132: Bacterial transferase hexapeptide (four repeats)	GO:0005554,GO:0000004,GO:0005739
BN14716	2.75856	8250.65	3097.34	1.41348	gi|14716|At3g62030_Contig2	At3g62030.1	68416.m06967 peptidyl-prolyl cis-trans isomerase, chloroplast / cyclophilin / rotamase / cyclosporin A-binding protein (ROC4) identical to peptidyl-prolyl cis-trans isomerase, chloroplast precursor, PPIase (cyclophilin, cyclosporin A-binding protein) [Ara	GO:0007165,GO:0045036,GO:0003755,GO:0009570
BN14716	2.55024	643.439	232.093	1.4711	gi|14716|At3g62030_Contig2	At3g62030.1	68416.m06967 peptidyl-prolyl cis-trans isomerase, chloroplast / cyclophilin / rotamase / cyclosporin A-binding protein (ROC4) identical to peptidyl-prolyl cis-trans isomerase, chloroplast precursor, PPIase (cyclophilin, cyclosporin A-binding protein) [Ara	GO:0007165,GO:0045036,GO:0003755,GO:0009570
BN14748	2.36897	602.84	284.473	1.08348	gi|14748|At4g04340_DC322F	At4g04340.3	68417.m00621 early-responsive to dehydration protein-related / ERD protein-related similar to ERD4 protein (early-responsive to dehydration stress) [Arabidopsis thaliana] GI:15375406; contains Pfam profile PF02714: Domain of unknown function DUF221	GO:0005554,GO:0016020,GO:0000004,GO:0012505
BN14781	2.11502	960.145	280.187	1.77686	gi|14781|At3g17390_Contig3	At3g17390.1	68416.m02222 S-adenosylmethionine synthetase, putative similar to S-adenosylmethionine synthetase 2 (Methionine adenosyltransferase 2, AdoMet synthetase 2) [Catharanthus roseus] SWISS-PROT:Q96552	GO:0009809,GO:0006555,GO:0008372,GO:0004478,GO:0006556
BN14783	2.04438	4814.88	1963.52	1.29406	gi|14783|At3g17390_Contig4	At3g17390.1	68416.m02222 S-adenosylmethionine synthetase, putative similar to S-adenosylmethionine synthetase 2 (Methionine adenosyltransferase 2, AdoMet synthetase 2) [Catharanthus roseus] SWISS-PROT:Q96552	GO:0009809,GO:0006555,GO:0008372,GO:0004478,GO:0006556
BN14783	2.51279	498.874	185.968	1.42362	gi|14783|At3g17390_Contig4	At3g17390.1	68416.m02222 S-adenosylmethionine synthetase, putative similar to S-adenosylmethionine synthetase 2 (Methionine adenosyltransferase 2, AdoMet synthetase 2) [Catharanthus roseus] SWISS-PROT:Q96552	GO:0009809,GO:0006555,GO:0008372,GO:0004478,GO:0006556
BN14786	2.15981	260.012	125.79	1.04756	gi|14786|At3g09740_Contig1	At3g09740.1	68416.m01154 syntaxin 71 (SYP71) identified as syntaxin of plants 71 (SYP71) in Sanderfoot, A.A., et al, Plant Physiology 124:1558-69(2000); identical to SP|Q9SF29 Syntaxin 71 (AtSYP71) {Arabidopsis thaliana}	GO:0008565,GO:0006886,GO:0016021
BN14786	2.22118	593.572	186.976	1.66657	gi|14786|At3g09740_Contig1	At3g09740.1	68416.m01154 syntaxin 71 (SYP71) identified as syntaxin of plants 71 (SYP71) in Sanderfoot, A.A., et al, Plant Physiology 124:1558-69(2000); identical to SP|Q9SF29 Syntaxin 71 (AtSYP71) {Arabidopsis thaliana}	GO:0008565,GO:0006886,GO:0016021
BN14788	2.69116	616.886	260.137	1.24573	gi|14788|At3g09740_Contig2	At3g09740.1	68416.m01154 syntaxin 71 (SYP71) identified as syntaxin of plants 71 (SYP71) in Sanderfoot, A.A., et al, Plant Physiology 124:1558-69(2000); identical to SP|Q9SF29 Syntaxin 71 (AtSYP71) {Arabidopsis thaliana}	GO:0008565,GO:0006886,GO:0016021
BN14795	3.13468	482.854	149.885	1.68773	gi|14795|At5g03650_Contig1	At5g03650.1	68418.m00324 1,4-alpha-glucan branching enzyme / starch branching enzyme class II (SBE2-2) identical to starch branching enzyme class II [Arabidopsis thaliana] GI:726490	GO:0010021,GO:0003844
BN14795	2.61616	1288.17	549.097	1.23019	gi|14795|At5g03650_Contig1	At5g03650.1	68418.m00324 1,4-alpha-glucan branching enzyme / starch branching enzyme class II (SBE2-2) identical to starch branching enzyme class II [Arabidopsis thaliana] GI:726490	GO:0010021,GO:0003844
BN14797	2.10017	410.194	131.209	1.64444	gi|14797|At3g15810_Contig2	At3g15810.1	68416.m02001 expressed protein contains Pfam profile PF04525: Protein of unknown function (DUF567)	GO:0005554,GO:0000004,GO:0008372
BN14811	3.44378	2716.24	1186.83	1.1945	gi|14811|At4g28750_Contig2	At4g28750.1	68417.m04111 photosystem I reaction center subunit IV, chloroplast, putative / PSI-E, putative (PSAE1) identical to SP|Q9S831; similar to SP|P12354 Photosystem I reaction center subunit IV, chloroplast precursor (PSI-E) {Spinacia oleracea}; contains Pfam	GO:0006118,GO:0009538,GO:0005554,GO:0009507
BN14811	2.80291	596.214	164.324	1.85929	gi|14811|At4g28750_Contig2	At4g28750.1	68417.m04111 photosystem I reaction center subunit IV, chloroplast, putative / PSI-E, putative (PSAE1) identical to SP|Q9S831; similar to SP|P12354 Photosystem I reaction center subunit IV, chloroplast precursor (PSI-E) {Spinacia oleracea}; contains Pfam	GO:0006118,GO:0009538,GO:0005554,GO:0009507
BN14824	4.0287	633.126	269.16	1.23403	gi|14824|At4g19860_Contig2	At4g19860.1	68417.m02910 lecithin:cholesterol acyltransferase family protein / LACT family protein similar to lysosomal phospholipase A2 [Mus musculus] GI:18699602; contains Pfam profile PF02450: Lecithin:cholesterol acyltransferase (phosphatidylcholine-sterol acyltr	GO:0006629,GO:0004607,GO:0008372
BN14840	3.42457	572.495	239.044	1.25999	gi|14840|At1g77920_Contig1	At1g77920.1	68414.m09080 bZIP family transcription factor contains Pfam profile: PF00170 bZIP transcription factor	GO:0005516,GO:0006355,GO:0003700,GO:0005634
BN14840	3.66488	613.233	217.781	1.49356	gi|14840|At1g77920_Contig1	At1g77920.1	68414.m09080 bZIP family transcription factor contains Pfam profile: PF00170 bZIP transcription factor	GO:0005516,GO:0006355,GO:0003700,GO:0005634
BN14842	2.11655	1867.02	167.145	3.48157	gi|14842|At3g04090_Contig3	At3g04090.1	68416.m00433 major intrinsic family protein / MIP family protein contains Pfam profile: MIP PF00230	GO:0006810,GO:0016020,GO:0005215,GO:0012505
BN14844	2.68022	4437.8	1828.07	1.27952	gi|14844|At5g56870_Contig2	At5g56870.1	68418.m07097 beta-galactosidase, putative / lactase, putative similar to beta-galactosidase precursor GI:3869280 from [Carica papaya]	GO:0019515,GO:0012505,GO:0005975,GO:0009341,GO:0004565,GO:0005990,GO:0019513
BN14844	2.03157	481.176	229.06	1.07084	gi|14844|At5g56870_Contig2	At5g56870.1	68418.m07097 beta-galactosidase, putative / lactase, putative similar to beta-galactosidase precursor GI:3869280 from [Carica papaya]	GO:0019515,GO:0012505,GO:0005975,GO:0009341,GO:0004565,GO:0005990,GO:0019513
BN14851	2.23629	5270.13	1475.33	1.8368	gi|14851|At5g39130_DC119F	At5g39130.1	68418.m04734 germin-like protein, putative identical to germin-like protein subfamily 1 member 16 (SP|Q9FIC8)	GO:0005578,GO:0000004,GO:0045735
BN14856	2.3821	1249.17	431.266	1.53432	gi|14856|At5g23120_Contig1	At5g23120.1	68418.m02704 photosystem II stability/assembly factor, chloroplast (HCF136) identical to SP|O82660 Photosystem II stability/assembly factor HCF136, chloroplast precursor {Arabidopsis thaliana}	GO:0009657,GO:0006461,GO:0009543,GO:0003754,GO:0009533,GO:0030095
BN14859	2.03739	2435.92	970.273	1.328	gi|14859|At4g12470_DC140F	At4g12470.1	68417.m01972 protease inhibitor/seed storage/lipid transfer protein (LTP) family protein similar to pEARLI 1 (Accession No. L43080): an Arabidopsis member of a conserved gene family (PGF95-099), Plant Physiol. 109 (4), 1497 (1995); contains Pfam protease	GO:0008289,GO:0045735,GO:0006869,GO:0012505
BN14875	2.01353	311.417	141.39	1.13917	gi|14875|At2g15960_Contig2	At2g15960.1	68415.m01827 expressed protein	GO:0005554,GO:0000004,GO:0008372
BN14875	2.20679	1819.49	807.418	1.17215	gi|14875|At2g15960_Contig2	At2g15960.1	68415.m01827 expressed protein	GO:0005554,GO:0000004,GO:0008372
BN14896	2.72644	3308.67	1426.6	1.21367	gi|14896|At4g14615_Contig1	At4g14615.1	68417.m02249 expressed protein	GO:0005554,GO:0000004,GO:0012505
BN14897	2.47153	6270.15	1830.93	1.77592	gi|14897|At2g29370_Contig1	At2g29370.1	68415.m03568 tropinone reductase, putative / tropine dehydrogenase, putative similar to SP|P50162 Tropinone reductase-I (EC 1.1.1.206) (TR-I) (Tropine dehydrogenase) {Datura stramonium}	GO:0016491,GO:0006810,GO:0016020,GO:0005215,GO:0008152
BN14898	2.52955	697.251	181.769	1.93957	gi|14898|At3g15360_Contig1	At3g15360.1	68416.m01948 thioredoxin M-type 4, chloroplast (TRX-M4) nearly identical to SP|Q9SEU6 Thioredoxin M-type 4, chloroplast precursor (TRX-M4) {Arabidopsis thaliana}	GO:0030288,GO:0015036,GO:0030508,GO:0009507,GO:0006118,GO:0016853,GO:0005489,GO:0017004
BN14898	2.98303	447.502	184.774	1.27613	gi|14898|At3g15360_Contig1	At3g15360.1	68416.m01948 thioredoxin M-type 4, chloroplast (TRX-M4) nearly identical to SP|Q9SEU6 Thioredoxin M-type 4, chloroplast precursor (TRX-M4) {Arabidopsis thaliana}	GO:0030288,GO:0015036,GO:0030508,GO:0009507,GO:0006118,GO:0016853,GO:0005489,GO:0017004
BN14908	3.46284	493.821	244.065	1.01672	gi|14908|At5g14120_Contig1	At5g14120.1	68418.m01652 nodulin family protein similar to nodulin-like protein [Arabidopsis thaliana] GI:3329368, nodule-specific protein Nlj70 [Lotus japonicus] GI:3329366	GO:0005554,GO:0000004,GO:0012505
BN14908	3.64237	677.841	227.133	1.57741	gi|14908|At5g14120_Contig1	At5g14120.1	68418.m01652 nodulin family protein similar to nodulin-like protein [Arabidopsis thaliana] GI:3329368, nodule-specific protein Nlj70 [Lotus japonicus] GI:3329366	GO:0005554,GO:0000004,GO:0012505
BN14909	2.16042	276.851	126.45	1.13054	gi|14909|At4g31410_Contig1	At4g31410.2	68417.m04457 expressed protein	GO:0005554,GO:0000004,GO:0008372
BN14909	2.00357	18870.7	6659.86	1.50258	gi|14909|At4g31410_Contig1	At4g31410.2	68417.m04457 expressed protein	GO:0005554,GO:0000004,GO:0008372
BN14909	3.68436	9384.81	2309.89	2.0225	gi|14909|At4g31410_Contig1	At4g31410.2	68417.m04457 expressed protein	GO:0005554,GO:0000004,GO:0008372
BN14909	4.39083	1450.53	633.237	1.19576	gi|14909|At4g31410_Contig1	At4g31410.2	68417.m04457 expressed protein	GO:0005554,GO:0000004,GO:0008372
BN14910	20.5894	468.463	171.351	1.45098	gi|14910|At4g31410_Contig2	At4g31410.2	68417.m04457 expressed protein	GO:0005554,GO:0000004,GO:0008372
BN14910	15.8799	864.294	315.432	1.45419	gi|14910|At4g31410_Contig2	At4g31410.2	68417.m04457 expressed protein	GO:0005554,GO:0000004,GO:0008372
BN14911	3.67123	1474.1	563.475	1.38741	gi|14911|At1g74230_Contig1	At1g74230.1	68414.m08597 glycine-rich RNA-binding protein similar to RNA-binding protein GB:S46286 from [Nicotiana sylvestris]	GO:0016829,GO:0003723,GO:0008152,GO:0003676,GO:0005739
BN14912	2.47615	679.261	211.59	1.68269	gi|14912|At1g74230_Contig5	At1g74230.1	68414.m08597 glycine-rich RNA-binding protein similar to RNA-binding protein GB:S46286 from [Nicotiana sylvestris]	GO:0016829,GO:0003723,GO:0008152,GO:0003676,GO:0005739
BN14912	3.64864	7538.4	2471.99	1.60859	gi|14912|At1g74230_Contig5	At1g74230.1	68414.m08597 glycine-rich RNA-binding protein similar to RNA-binding protein GB:S46286 from [Nicotiana sylvestris]	GO:0016829,GO:0003723,GO:0008152,GO:0003676,GO:0005739
BN14913	2.20056	1959.72	622.003	1.65565	gi|14913|At3g22600_Contig2	At3g22600.1	68416.m02855 protease inhibitor/seed storage/lipid transfer protein (LTP) family protein contains Pfam protease inhibitor/seed storage/LTP family domain PF00234	GO:0008289,GO:0006869,GO:0012505
BN14913	2.07117	1743.79	630.374	1.46795	gi|14913|At3g22600_Contig2	At3g22600.1	68416.m02855 protease inhibitor/seed storage/lipid transfer protein (LTP) family protein contains Pfam protease inhibitor/seed storage/LTP family domain PF00234	GO:0008289,GO:0006869,GO:0012505
BN14915	3.78279	2343.65	1123.45	1.06082	gi|14915|At3g22600_Contig1	At3g22600.1	68416.m02855 protease inhibitor/seed storage/lipid transfer protein (LTP) family protein contains Pfam protease inhibitor/seed storage/LTP family domain PF00234	GO:0008289,GO:0006869,GO:0012505
BN14915	3.41962	4929.12	1972.82	1.32107	gi|14915|At3g22600_Contig1	At3g22600.1	68416.m02855 protease inhibitor/seed storage/lipid transfer protein (LTP) family protein contains Pfam protease inhibitor/seed storage/LTP family domain PF00234	GO:0008289,GO:0006869,GO:0012505
BN14937	2.05348	596.606	230.292	1.37331	gi|14937|At1g79590_Contig3	At1g79590.1	68414.m09280 syntaxin 52 (SYP52) identical to Swiss-Prot:Q94KK7 syntaxin 52 (AtSYP52) [Arabidopsis thaliana]	GO:0016083,GO:0010008
BN14948	3.03705	16079	7327.19	1.13385	gi|14948|At5g06290_Contig1	At5g06290.1	68418.m00705 2-cys peroxiredoxin, chloroplast, putative very strong similarity to SP|Q96291 2-cys peroxiredoxin BAS1, chloroplast precursor {Arabidopsis thaliana}; contains Pfam profile: PF00578 AhpC/TSA (alkyl hydroperoxide reductase and thiol-specific a	GO:0009507,GO:0000004,GO:0016209
BN14948	3.4663	4692.11	2147.71	1.12744	gi|14948|At5g06290_Contig1	At5g06290.1	68418.m00705 2-cys peroxiredoxin, chloroplast, putative very strong similarity to SP|Q96291 2-cys peroxiredoxin BAS1, chloroplast precursor {Arabidopsis thaliana}; contains Pfam profile: PF00578 AhpC/TSA (alkyl hydroperoxide reductase and thiol-specific a	GO:0009507,GO:0000004,GO:0016209
BN14948	3.08939	863.959	319.173	1.43662	gi|14948|At5g06290_Contig1	At5g06290.1	68418.m00705 2-cys peroxiredoxin, chloroplast, putative very strong similarity to SP|Q96291 2-cys peroxiredoxin BAS1, chloroplast precursor {Arabidopsis thaliana}; contains Pfam profile: PF00578 AhpC/TSA (alkyl hydroperoxide reductase and thiol-specific a	GO:0009507,GO:0000004,GO:0016209
BN14948	2.79438	2529.74	1193.8	1.08343	gi|14948|At5g06290_Contig1	At5g06290.1	68418.m00705 2-cys peroxiredoxin, chloroplast, putative very strong similarity to SP|Q96291 2-cys peroxiredoxin BAS1, chloroplast precursor {Arabidopsis thaliana}; contains Pfam profile: PF00578 AhpC/TSA (alkyl hydroperoxide reductase and thiol-specific a	GO:0009507,GO:0000004,GO:0016209
BN14964	6.3917	17977.4	1643.28	3.45153	gi|14964|At1g29150_Contig1	At1g29150.1	68414.m03567 26S proteasome regulatory subunit, putative (RPN6) similar to 19S proteosome subunit 9 GB:AAC34120 GI:3450889 from [Arabidopsis thaliana]	GO:0006511,GO:0005554,GO:0008541
BN14964	5.76117	414.633	167.22	1.31009	gi|14964|At1g29150_Contig1	At1g29150.1	68414.m03567 26S proteasome regulatory subunit, putative (RPN6) similar to 19S proteosome subunit 9 GB:AAC34120 GI:3450889 from [Arabidopsis thaliana]	GO:0006511,GO:0005554,GO:0008541
BN14966	3.86992	1726.97	685.402	1.33322	gi|14966|At4g12480_Contig2	At4g12480.1	68417.m01973 protease inhibitor/seed storage/lipid transfer protein (LTP) family protein identical to pEARLI 1 (Accession No. L43080): an Arabidopsis member of a conserved gene family (PGF95-099), Plant Physiol. 109 (4), 1497 (1995); contains Pfam proteas	GO:0008289,GO:0045735,GO:0006869,GO:0012505
BN14966	2.68842	5720	1810.72	1.65945	gi|14966|At4g12480_Contig2	At4g12480.1	68417.m01973 protease inhibitor/seed storage/lipid transfer protein (LTP) family protein identical to pEARLI 1 (Accession No. L43080): an Arabidopsis member of a conserved gene family (PGF95-099), Plant Physiol. 109 (4), 1497 (1995); contains Pfam proteas	GO:0008289,GO:0045735,GO:0006869,GO:0012505
BN14967	4.59056	780.126	237.983	1.71285	gi|14967|At2g20610_Contig1	At2g20610.1	68415.m02411 aminotransferase, putative similar to nicotianamine aminotransferase from Hordeum vulgare [GI:6498122, GI:6469087]; contains Pfam profile PF00155 aminotransferase, classes I and II	GO:0016847,GO:0008483,GO:0004400,GO:0008372,GO:0003824,GO:0004838,GO:0009684
BN14978	6.55844	566.149	281.111	1.01004	gi|14978|At2g22640_Contig1	At2g22640.1	68415.m02683 BRICK1, putative similar to BRICK1 (GI:20338425) [Zea mays]	GO:0007163,GO:0005554,GO:0008372
BN14978	2.4662	298.778	145.012	1.0429	gi|14978|At2g22640_Contig1	At2g22640.1	68415.m02683 BRICK1, putative similar to BRICK1 (GI:20338425) [Zea mays]	GO:0007163,GO:0005554,GO:0008372
BN14987	2.50775	1326.64	312.627	2.08526	gi|14987|At5g24520_Contig1	At5g24520.1	68418.m02891 transparent testa glabra 1 protein (TTG1) identical to transparent testa glabra 1 (Ttg1) protein (GI:10177852) {Arabidopsis thaliana}; contains Pfam PF00400: WD domain, G-beta repeat (4 copies,1 weak);	GO:0010026,GO:0008134,GO:0009957,GO:0000166,GO:0008372,GO:0045165
BN14989	2.35822	1589.58	199.694	2.99278	gi|14989|At3g27690_Contig11	At3g27690.1	68416.m03457 chlorophyll A-B binding protein (LHCB2:4) nearly identical to Lhcb2 protein [Arabidopsis thaliana] GI:4741950; similar to chlorophyll A-B binding protein 151 precursor (LHCP) GB:P27518 from [Gossypium hirsutum]; contains Pfam PF00504: Chlorop	GO:0030076,GO:0009765,GO:0016168,GO:0009507,GO:0015979
BN14999	2.44906	520.274	144.711	1.8461	gi|14999|At2g05100_Contig4	At2g05100.1	68415.m00535 chlorophyll A-B binding protein / LHCII type II (LHCB2.1) (LHCB2.3) identical to Lhcb2 protein [Arabidopsis thaliana] GI:4741948, GI:4741944; contains Pfam profile PF00504: Chlorophyll A-B binding protein	GO:0030076,GO:0009765,GO:0016168,GO:0009507,GO:0015979
BN14999	3.07311	6375.26	401.467	3.98913	gi|14999|At2g05100_Contig4	At2g05100.1	68415.m00535 chlorophyll A-B binding protein / LHCII type II (LHCB2.1) (LHCB2.3) identical to Lhcb2 protein [Arabidopsis thaliana] GI:4741948, GI:4741944; contains Pfam profile PF00504: Chlorophyll A-B binding protein	GO:0030076,GO:0009765,GO:0016168,GO:0009507,GO:0015979
BN15009	2.12569	965.016	453.899	1.08818	gi|15009|At2g43570_Contig1	At2g43570.1	68415.m05413 chitinase, putative similar to chitinase class IV GI:722272 from [Brassica napus]	GO:0009613,GO:0016998,GO:0004568,GO:0012505
BN15020	2.69722	760.807	171.932	2.14569	gi|15020|At4g35450_3LB	At4g35450.4	68417.m05039 ankyrin repeat family protein / AFT protein (AFT) contains ankyrin repeats, Pfam:PF00023; identical to cDNA AFT protein (AFT) GI:3478699	GO:0005515,GO:0009816,GO:0004553,GO:0009507
BN15020	2.25915	382.019	128.064	1.57678	gi|15020|At4g35450_3LB	At4g35450.4	68417.m05039 ankyrin repeat family protein / AFT protein (AFT) contains ankyrin repeats, Pfam:PF00023; identical to cDNA AFT protein (AFT) GI:3478699	GO:0005515,GO:0009816,GO:0004553,GO:0009507
BN15021	3.44448	11724.2	189.148	5.95383	gi|15021|At3g12800_Contig2	At3g12800.1	68416.m01597 short-chain dehydrogenase/reductase (SDR) family protein contains Pfam profile PF00106:oxidoreductase, short chain dehydrogenase/reductase family	GO:0016630,GO:0009507,GO:0016491,GO:0008152,GO:0015995,GO:0019685
BN15021	3.46319	599.954	201.225	1.57604	gi|15021|At3g12800_Contig2	At3g12800.1	68416.m01597 short-chain dehydrogenase/reductase (SDR) family protein contains Pfam profile PF00106:oxidoreductase, short chain dehydrogenase/reductase family	GO:0016630,GO:0009507,GO:0016491,GO:0008152,GO:0015995,GO:0019685
BN15026	2.24055	591.051	230.892	1.35606	gi|15026|At1g30380_Contig1	At1g30380.1	68414.m03714 photosystem I reaction center subunit psaK, chloroplast, putative / photosystem I subunit X, putative / PSI-K, putative (PSAK) identical to SP|Q9SUI5; strong similarity to SP|P36886 Photosystem I reaction center subunit psaK, chloroplast prec	GO:0016020,GO:0009507,GO:0015979,GO:0005554,GO:0009522
BN15028	2.36114	722.698	183.782	1.9754	gi|15028|At1g30380_Contig2	At1g30380.1	68414.m03714 photosystem I reaction center subunit psaK, chloroplast, putative / photosystem I subunit X, putative / PSI-K, putative (PSAK) identical to SP|Q9SUI5; strong similarity to SP|P36886 Photosystem I reaction center subunit psaK, chloroplast prec	GO:0016020,GO:0009507,GO:0015979,GO:0005554,GO:0009522
BN15028	2.61394	4052.52	190.752	4.40905	gi|15028|At1g30380_Contig2	At1g30380.1	68414.m03714 photosystem I reaction center subunit psaK, chloroplast, putative / photosystem I subunit X, putative / PSI-K, putative (PSAK) identical to SP|Q9SUI5; strong similarity to SP|P36886 Photosystem I reaction center subunit psaK, chloroplast prec	GO:0016020,GO:0009507,GO:0015979,GO:0005554,GO:0009522
BN15031	3.22816	7316.5	1891.64	1.95152	gi|15031|At2g01890_Contig2	At2g01890.1	68415.m00122 purple acid phosphatase, putative contains Pfam profile: PF00149 calcineurin-like phosphoesterase; identical to purple acid phosphatase (GI:20257479) [Arabidopsis thaliana];	GO:0004722,GO:0003993,GO:0012505
BN15031	3.51565	1106.29	519.272	1.09117	gi|15031|At2g01890_Contig2	At2g01890.1	68415.m00122 purple acid phosphatase, putative contains Pfam profile: PF00149 calcineurin-like phosphoesterase; identical to purple acid phosphatase (GI:20257479) [Arabidopsis thaliana];	GO:0004722,GO:0003993,GO:0012505
BN15032	3.89821	17223.3	7828.72	1.13751	gi|15032|At2g01890_Contig3	At2g01890.2	68415.m00123 purple acid phosphatase, putative contains Pfam profile: PF00149 calcineurin-like phosphoesterase; identical to purple acid phosphatase (GI:20257479) [Arabidopsis thaliana];	GO:0004722,GO:0003993,GO:0012505
BN15032	5.08694	668.719	167.382	1.99826	gi|15032|At2g01890_Contig3	At2g01890.2	68415.m00123 purple acid phosphatase, putative contains Pfam profile: PF00149 calcineurin-like phosphoesterase; identical to purple acid phosphatase (GI:20257479) [Arabidopsis thaliana];	GO:0004722,GO:0003993,GO:0012505
BN15045	2.33315	950.636	428.774	1.14868	gi|15045|At2g47250_Contig2	At2g47250.1	68415.m05900 RNA helicase, putative similar to SP|P53131 Pre-mRNA splicing factor RNA helicase PRP43 (Helicase JA1) {Saccharomyces cerevisiae}; contains Pfam profiles PF04408: Helicase associated domain (HA2), PF00271: Helicase conserved C-terminal domain	GO:0008372,GO:0005524,GO:0003676,GO:0004386,GO:0000004,GO:0003724,GO:0008026
BN15045	3.87296	957.582	278.74	1.78048	gi|15045|At2g47250_Contig2	At2g47250.1	68415.m05900 RNA helicase, putative similar to SP|P53131 Pre-mRNA splicing factor RNA helicase PRP43 (Helicase JA1) {Saccharomyces cerevisiae}; contains Pfam profiles PF04408: Helicase associated domain (HA2), PF00271: Helicase conserved C-terminal domain	GO:0008372,GO:0005524,GO:0003676,GO:0004386,GO:0000004,GO:0003724,GO:0008026
BN15045	2.56413	6782.55	3110.81	1.12454	gi|15045|At2g47250_Contig2	At2g47250.1	68415.m05900 RNA helicase, putative similar to SP|P53131 Pre-mRNA splicing factor RNA helicase PRP43 (Helicase JA1) {Saccharomyces cerevisiae}; contains Pfam profiles PF04408: Helicase associated domain (HA2), PF00271: Helicase conserved C-terminal domain	GO:0008372,GO:0005524,GO:0003676,GO:0004386,GO:0000004,GO:0003724,GO:0008026
BN15046	2.27397	821.755	362.265	1.18166	gi|15046|At3g10480_Contig1	At3g10480.2	68416.m01257 no apical meristem (NAM) family protein similar to to NAC2 (GI:645671) [Arabidopsis thaliana]; contains Pfam PF02365: No apical meristem (NAM) protein; N-terminus similar to unknown protein GB:AAD25613 [Arabidopsis thaliana]	GO:0007275,GO:0003700,GO:0009507
BN15046	2.68888	870.403	298.04	1.54618	gi|15046|At3g10480_Contig1	At3g10480.2	68416.m01257 no apical meristem (NAM) family protein similar to to NAC2 (GI:645671) [Arabidopsis thaliana]; contains Pfam PF02365: No apical meristem (NAM) protein; N-terminus similar to unknown protein GB:AAD25613 [Arabidopsis thaliana]	GO:0007275,GO:0003700,GO:0009507
BN15047	2.20803	800.993	242.483	1.72391	gi|15047|At4g31780_Contig1	At4g31780.2	68417.m04510 1,2-diacylglycerol 3-beta-galactosyltransferase, putative / monogalactosyldiacylglycerol synthase, putative / MGDG synthase, putative similar to MGD synthase type A from Arabidopsis thaliana [gi:9927297], similar to monogalactosyldiacylglycer	GO:0046509,GO:0016757,GO:0009247,GO:0009941,GO:0008194,GO:0009706,GO:0019375
BN15079	2.47957	1054.63	183.975	2.51916	gi|15079|At1g08880_Contig2	At1g08880.1	68414.m00988 histone H2A, putative Strong similarity to histone H2A Cicer arietinum SP|O65759, Picea abies SP|P35063; contains Pfam profile PF00125 Core histone H2A/H2B/H3/H4; ESTs gb|ATTS3874,gb|T46627,gb|T14194 come from this gene	GO:0007001,GO:0003677,GO:0006334,GO:0000786,GO:0005634,GO:0009507
BN15079	2.13262	395.559	150.478	1.39434	gi|15079|At1g08880_Contig2	At1g08880.1	68414.m00988 histone H2A, putative Strong similarity to histone H2A Cicer arietinum SP|O65759, Picea abies SP|P35063; contains Pfam profile PF00125 Core histone H2A/H2B/H3/H4; ESTs gb|ATTS3874,gb|T46627,gb|T14194 come from this gene	GO:0007001,GO:0003677,GO:0006334,GO:0000786,GO:0005634,GO:0009507
BN15084	3.08506	618.617	192.999	1.68045	gi|15084|At3g54000_Contig1	At3g54000.1	68416.m05970 expressed protein	GO:0005554,GO:0000004,GO:0008372
BN15084	3.43877	4528.11	752.642	2.58887	gi|15084|At3g54000_Contig1	At3g54000.1	68416.m05970 expressed protein	GO:0005554,GO:0000004,GO:0008372
BN15085	2.08895	20348.1	3443.91	2.56277	gi|15085|At1g01080_Contig1	At1g01080.1	68414.m00010 33 kDa ribonucleoprotein, chloroplast, putative / RNA-binding protein cp33, putative similar to 33 KDA RIBONUCLEOPROTEIN GB:P19684 from [Nicotiana sylvestris]	GO:0003676,GO:0009507,GO:0000004,GO:0003723
BN15085	2.24118	718.246	125.538	2.51635	gi|15085|At1g01080_Contig1	At1g01080.1	68414.m00010 33 kDa ribonucleoprotein, chloroplast, putative / RNA-binding protein cp33, putative similar to 33 KDA RIBONUCLEOPROTEIN GB:P19684 from [Nicotiana sylvestris]	GO:0003676,GO:0009507,GO:0000004,GO:0003723
BN15088	3.29631	1390.05	625.817	1.15132	gi|15088|At2g18160_Contig1	At2g18160.1	68415.m02113 bZIP transcription factor family protein contains a bZIP transcription factor basic domain signature (PDOC00036)	GO:0009507,GO:0003700,GO:0006355,GO:0003677,GO:0005634
BN15091	2.41986	357.506	154.027	1.21478	gi|15091|At4g32260_Contig2	At4g32260.1	68417.m04590 ATP synthase family contains Pfam profile: PF00430 ATP synthase B/B' CF(0); identical to cDNA chloroplast ATP synthase beta chain precursor (atpG) GI:5730140	GO:0009507,GO:0045264,GO:0005554,GO:0015992
BN15095	2.3714	2951.05	1398.36	1.07749	gi|15095|At3g53420_Contig1	At3g53420.1	68416.m05895 plasma membrane intrinsic protein 2A (PIP2A) / aquaporin PIP2.1 (PIP2.1) identical to plasma membrane intrinsic protein 2A SP: P43286 from [Arabidopsis thaliana]	GO:0016020,GO:0006810,GO:0015250,GO:0005886,GO:0006833
BN15095	2.35536	434.317	142.632	1.60645	gi|15095|At3g53420_Contig1	At3g53420.1	68416.m05895 plasma membrane intrinsic protein 2A (PIP2A) / aquaporin PIP2.1 (PIP2.1) identical to plasma membrane intrinsic protein 2A SP: P43286 from [Arabidopsis thaliana]	GO:0016020,GO:0006810,GO:0015250,GO:0005886,GO:0006833
BN15111	5.42693	851.3	419.219	1.02196	gi|15111|At3g21055_Contig2	At3g21055.1	68416.m02661 photosystem II 5 kD protein, putative identical to Swiss-Prot:Q39195 photosystem II 5 kDa protein, chloroplast precursor (PSII-T) [Arabidopsis thaliana]	GO:0005554,GO:0000004,GO:0009507
BN15111	3.15614	519.255	233.635	1.15219	gi|15111|At3g21055_Contig2	At3g21055.1	68416.m02661 photosystem II 5 kD protein, putative identical to Swiss-Prot:Q39195 photosystem II 5 kDa protein, chloroplast precursor (PSII-T) [Arabidopsis thaliana]	GO:0005554,GO:0000004,GO:0009507
BN15112	3.75446	723.878	212.078	1.77115	gi|15112|At3g14010_Contig1	At3g14010.1	68416.m01769 hydroxyproline-rich glycoprotein family protein similar to Mrs16p (GI:2737884) [Saccharomyces cerevisiae]; weak similarity to ataxin-2 related protein (GI:1679686) [Homo sapiens]	GO:0005554,GO:0000004,GO:0009507
BN15112	3.24599	722.899	321.24	1.17014	gi|15112|At3g14010_Contig1	At3g14010.1	68416.m01769 hydroxyproline-rich glycoprotein family protein similar to Mrs16p (GI:2737884) [Saccharomyces cerevisiae]; weak similarity to ataxin-2 related protein (GI:1679686) [Homo sapiens]	GO:0005554,GO:0000004,GO:0009507
BN15119	2.40873	418.885	166.496	1.33107	gi|15119|At3g02730_Contig1	At3g02730.1	68416.m00265 thioredoxin, putative similar to SP|P29450 Thioredoxin F-type, chloroplast precursor (TRX-F) {Pisum sativum}; contains Pfam profile: PF00085 Thioredoxin	GO:0030508,GO:0006118,GO:0016853,GO:0005489,GO:0009507
BN15119	3.43353	2589.98	1113.15	1.21829	gi|15119|At3g02730_Contig1	At3g02730.1	68416.m00265 thioredoxin, putative similar to SP|P29450 Thioredoxin F-type, chloroplast precursor (TRX-F) {Pisum sativum}; contains Pfam profile: PF00085 Thioredoxin	GO:0030508,GO:0006118,GO:0016853,GO:0005489,GO:0009507
BN15120	2.39486	6980.86	2547.44	1.45436	gi|15120|At5g52470_DC2127F	At5g52470.1	68418.m06510 fibrillarin 1 (FBR1) (FIB1) (SKIP7) identical to fibrillarin 1 GI:9965653 from [Arabidopsis thaliana]; C-terminus identical to SKP1 interacting partner 7 GI:10716959 from [Arabidopsis thaliana]; contains Pfam domain PF01269: Fibrillarin	GO:0005730,GO:0030515,GO:0001510,GO:0006364
BN15120	3.95585	2437.78	1119.8	1.12233	gi|15120|At5g52470_DC2127F	At5g52470.1	68418.m06510 fibrillarin 1 (FBR1) (FIB1) (SKIP7) identical to fibrillarin 1 GI:9965653 from [Arabidopsis thaliana]; C-terminus identical to SKP1 interacting partner 7 GI:10716959 from [Arabidopsis thaliana]; contains Pfam domain PF01269: Fibrillarin	GO:0005730,GO:0030515,GO:0001510,GO:0006364
BN15125	3.64396	1143.96	300.599	1.92812	gi|15125|At4g04020_Contig2	At4g04020.1	68417.m00572 plastid-lipid associated protein PAP, putative / fibrillin, putative strong similarity to plastid-lipid associated proteins PAP1 GI:14248554, PAP2 GI:14248556 from [Brassica rapa], fibrillin [Brassica napus] GI:4139097; contains Pfam profile	GO:0005198,GO:0000004,GO:0009507
BN15126	2.46053	255.889	118.444	1.11131	gi|15126|At4g30960_Contig1	At4g30960.1	68417.m04395 CBL-interacting protein kinase 6 (CIPK6) identical to CBL-interacting protein kinase 6 [Arabidopsis thaliana] gi|9280634|gb|AAF86505	GO:0008372,GO:0000004,GO:0016301
BN15126	2.56301	632.413	228.637	1.46781	gi|15126|At4g30960_Contig1	At4g30960.1	68417.m04395 CBL-interacting protein kinase 6 (CIPK6) identical to CBL-interacting protein kinase 6 [Arabidopsis thaliana] gi|9280634|gb|AAF86505	GO:0008372,GO:0000004,GO:0016301
BN15130	2.18828	5274.04	1352.94	1.96281	gi|15130|At4g30960_Contig8	At4g30960.1	68417.m04395 CBL-interacting protein kinase 6 (CIPK6) identical to CBL-interacting protein kinase 6 [Arabidopsis thaliana] gi|9280634|gb|AAF86505	GO:0008372,GO:0000004,GO:0016301
BN15130	2.64331	3671.96	979.015	1.90715	gi|15130|At4g30960_Contig8	At4g30960.1	68417.m04395 CBL-interacting protein kinase 6 (CIPK6) identical to CBL-interacting protein kinase 6 [Arabidopsis thaliana] gi|9280634|gb|AAF86505	GO:0008372,GO:0000004,GO:0016301
BN15132	2.25617	1175.48	188.69	2.63916	gi|15132|At4g30960_Contig3	At4g30960.1	68417.m04395 CBL-interacting protein kinase 6 (CIPK6) identical to CBL-interacting protein kinase 6 [Arabidopsis thaliana] gi|9280634|gb|AAF86505	GO:0008372,GO:0000004,GO:0016301
BN15132	2.10326	1131.49	487.668	1.21425	gi|15132|At4g30960_Contig3	At4g30960.1	68417.m04395 CBL-interacting protein kinase 6 (CIPK6) identical to CBL-interacting protein kinase 6 [Arabidopsis thaliana] gi|9280634|gb|AAF86505	GO:0008372,GO:0000004,GO:0016301
BN15136	4.06288	1775.12	831.141	1.09475	gi|15136|At2g40000_Contig4	At2g40000.1	68415.m04915 expressed protein	GO:0005554,GO:0000004,GO:0008372
BN15136	3.94116	799.636	310.157	1.36634	gi|15136|At2g40000_Contig4	At2g40000.1	68415.m04915 expressed protein	GO:0005554,GO:0000004,GO:0008372
BN15140	3.59526	5843.11	1899.75	1.62093	gi|15140|At1g47260_Contig2	At1g47260.1	68414.m05232 bacterial transferase hexapeptide repeat-containing protein contains Pfam profile PF00132: Bacterial transferase hexapeptide (four repeats)	GO:0005554,GO:0000004,GO:0005739
BN15140	2.19765	646.307	183.132	1.81934	gi|15140|At1g47260_Contig2	At1g47260.1	68414.m05232 bacterial transferase hexapeptide repeat-containing protein contains Pfam profile PF00132: Bacterial transferase hexapeptide (four repeats)	GO:0005554,GO:0000004,GO:0005739
BN15141	2.22118	744.31	343.269	1.11656	gi|15141|At4g35140_DC2185F	At4g35140.1	68417.m04996 transducin family protein / WD-40 repeat family protein contains 6 (3 significant) WD-40 repeats; similar to PC326 protein (GI:200241) (PIR2:S37694) [Mus musculus]; Human (H326) mRNA, Homo sapiens, gb:U06631	GO:0000166,GO:0000004,GO:0005739
BN15142	3.24084	1467.23	416.666	1.81613	gi|15142|At4g10480_Contig1	At4g10480.1	68417.m01720 nascent polypeptide associated complex alpha chain protein, putative / alpha-NAC, putative similar to alpha-NAC, non-muscle form [Mus musculus] GI:1666690; contains Pfam profiles PF01849: NAC domain, PF00627: UBA/TS-N domain	GO:0005554,GO:0000004,GO:0008372
BN15142	2.19314	2860.93	440.84	2.69816	gi|15142|At4g10480_Contig1	At4g10480.1	68417.m01720 nascent polypeptide associated complex alpha chain protein, putative / alpha-NAC, putative similar to alpha-NAC, non-muscle form [Mus musculus] GI:1666690; contains Pfam profiles PF01849: NAC domain, PF00627: UBA/TS-N domain	GO:0005554,GO:0000004,GO:0008372
BN15144	2.05408	933.697	439.197	1.08809	gi|15144|At4g10480_Contig2	At4g10480.1	68417.m01720 nascent polypeptide associated complex alpha chain protein, putative / alpha-NAC, putative similar to alpha-NAC, non-muscle form [Mus musculus] GI:1666690; contains Pfam profiles PF01849: NAC domain, PF00627: UBA/TS-N domain	GO:0005554,GO:0000004,GO:0008372
BN15146	2.57876	953.634	214.817	2.15033	gi|15146|At4g10480_Contig4	At4g10480.1	68417.m01720 nascent polypeptide associated complex alpha chain protein, putative / alpha-NAC, putative similar to alpha-NAC, non-muscle form [Mus musculus] GI:1666690; contains Pfam profiles PF01849: NAC domain, PF00627: UBA/TS-N domain	GO:0005554,GO:0000004,GO:0008372
BN15146	3.34839	685.46	317.916	1.10843	gi|15146|At4g10480_Contig4	At4g10480.1	68417.m01720 nascent polypeptide associated complex alpha chain protein, putative / alpha-NAC, putative similar to alpha-NAC, non-muscle form [Mus musculus] GI:1666690; contains Pfam profiles PF01849: NAC domain, PF00627: UBA/TS-N domain	GO:0005554,GO:0000004,GO:0008372
BN15155	3.19354	2264.09	751.233	1.5916	gi|15155|At4g37270_Contig1	At4g37270.1	68417.m05275 cadmium/zinc-transporting ATPase, putative (HMA1) contains InterPro accession IPR001757: ATPase, E1-E2 type; identical to Potential cadmium/zinc-transporting ATPase HMA1 (EC 3.6.3.3) (EC 3.6.3.5) (Swiss-Prot:Q9M3H5) [Arabidopsis thaliana]; id	GO:0008152,GO:0030001,GO:0006813,GO:0015693,GO:0016020,GO:0006812,GO:0015992,GO:0005739,GO:0006816,GO:0004008,GO:0016021,GO:0006825
BN15155	2.3641	661.132	144.02	2.19867	gi|15155|At4g37270_Contig1	At4g37270.1	68417.m05275 cadmium/zinc-transporting ATPase, putative (HMA1) contains InterPro accession IPR001757: ATPase, E1-E2 type; identical to Potential cadmium/zinc-transporting ATPase HMA1 (EC 3.6.3.3) (EC 3.6.3.5) (Swiss-Prot:Q9M3H5) [Arabidopsis thaliana]; id	GO:0008152,GO:0030001,GO:0006813,GO:0015693,GO:0016020,GO:0006812,GO:0015992,GO:0005739,GO:0006816,GO:0004008,GO:0016021,GO:0006825
BN15156	2.12865	1476.68	646.471	1.1917	gi|15156|At4g37270_RL775R	At4g37270.1	68417.m05275 cadmium/zinc-transporting ATPase, putative (HMA1) contains InterPro accession IPR001757: ATPase, E1-E2 type; identical to Potential cadmium/zinc-transporting ATPase HMA1 (EC 3.6.3.3) (EC 3.6.3.5) (Swiss-Prot:Q9M3H5) [Arabidopsis thaliana]; id	GO:0008152,GO:0030001,GO:0006813,GO:0015693,GO:0016020,GO:0006812,GO:0015992,GO:0005739,GO:0006816,GO:0004008,GO:0016021,GO:0006825
BN15158	2.14881	3465.53	1034.57	1.74404	gi|15158|At3g10450_Contig1	At3g10450.1	68416.m01253 serine carboxypeptidase S10 family protein similar to glucose acyltransferase GB:AAD01263 [Solanum berthaultii]; also similar to serine carboxypeptidase I GB:P37890 [Oryza sativa]	GO:0006508,GO:0004185,GO:0012505
BN15159	2.19391	8803.65	901.491	3.28772	gi|15159|At3g10450_Contig2	At3g10450.1	68416.m01253 serine carboxypeptidase S10 family protein similar to glucose acyltransferase GB:AAD01263 [Solanum berthaultii]; also similar to serine carboxypeptidase I GB:P37890 [Oryza sativa]	GO:0006508,GO:0004185,GO:0012505
BN15159	2.22998	1080.55	434.94	1.31288	gi|15159|At3g10450_Contig2	At3g10450.1	68416.m01253 serine carboxypeptidase S10 family protein similar to glucose acyltransferase GB:AAD01263 [Solanum berthaultii]; also similar to serine carboxypeptidase I GB:P37890 [Oryza sativa]	GO:0006508,GO:0004185,GO:0012505
BN15169	3.57229	611.34	267.308	1.19347	gi|15169|At3g58580_Contig2	At3g58580.1	68416.m06529 endonuclease/exonuclease/phosphatase family protein similar to SP|P31384 Glucose-repressible alcohol dehydrogenase transcriptional effector (Carbon catabolite repressor protein 4) {Saccharomyces cerevisiae}; contains Pfam profile PF03372: End	GO:0008372,GO:0000004,GO:0016787
BN15169	5.43529	1174.28	437.873	1.42319	gi|15169|At3g58580_Contig2	At3g58580.1	68416.m06529 endonuclease/exonuclease/phosphatase family protein similar to SP|P31384 Glucose-repressible alcohol dehydrogenase transcriptional effector (Carbon catabolite repressor protein 4) {Saccharomyces cerevisiae}; contains Pfam profile PF03372: End	GO:0008372,GO:0000004,GO:0016787
BN15170	2.22361	23618.1	413.342	5.83641	gi|15170|At1g62790_Contig1	At1g62790.2	68414.m07088 protease inhibitor/seed storage/lipid transfer protein (LTP) family protein contains Pfam protease inhibitor/seed storage/LTP family domain PF00234	GO:0008289,GO:0006869,GO:0012505
BN15170	2.0668	1112.91	508.104	1.13114	gi|15170|At1g62790_Contig1	At1g62790.2	68414.m07088 protease inhibitor/seed storage/lipid transfer protein (LTP) family protein contains Pfam protease inhibitor/seed storage/LTP family domain PF00234	GO:0008289,GO:0006869,GO:0012505
BN15192	7.00242	8884.56	1696.46	2.38877	gi|15192|At4g34180_Contig1	At4g34180.1	68417.m04850 cyclase family protein contains Pfam profile: PF04199 putative cyclase	GO:0005554,GO:0000004,GO:0012505
BN15192	6.75117	637.412	226.679	1.49158	gi|15192|At4g34180_Contig1	At4g34180.1	68417.m04850 cyclase family protein contains Pfam profile: PF04199 putative cyclase	GO:0005554,GO:0000004,GO:0012505
BN15204	2.65397	642.028	293.429	1.12962	gi|15204|At1g04080_Contig3	At1g04080.1	68414.m00396 hydroxyproline-rich glycoprotein family protein Contains similarity to pre-mRNA processing protein PRP39 gb L29224 from S. cerevisiae. ESTs gb|R64908 and gb|T88158, gb|N38703 and gb|AA651043 come from this gene	GO:0016021,GO:0005622,GO:0007186,GO:0001584,GO:0006396
BN15204	2.36377	420.216	176.406	1.25223	gi|15204|At1g04080_Contig3	At1g04080.1	68414.m00396 hydroxyproline-rich glycoprotein family protein Contains similarity to pre-mRNA processing protein PRP39 gb L29224 from S. cerevisiae. ESTs gb|R64908 and gb|T88158, gb|N38703 and gb|AA651043 come from this gene	GO:0016021,GO:0005622,GO:0007186,GO:0001584,GO:0006396
BN15207	3.11177	9291.51	3836.8	1.27601	gi|15207|At5g12240_DC2088F	At5g12240.1	68418.m01437 expressed protein	GO:0005554,GO:0000004,GO:0008372
BN15209	4.2026	1417.65	606.59	1.22471	gi|15209|At1g74710_Contig2	At1g74710.1	68414.m08654 isochorismate synthase 1 (ICS1) / isochorismate mutase identical to GI:17223087 and GB:AF078080; contains Pfam profile PF00425: chorismate binding enzyme; contains TIGRfam profile TIGR00543: isochorismate synthases; identical to cDNA isochori	GO:0009507,GO:0009697,GO:0008909,GO:0009627
BN15209	5.58896	5060.98	1796.44	1.49428	gi|15209|At1g74710_Contig2	At1g74710.1	68414.m08654 isochorismate synthase 1 (ICS1) / isochorismate mutase identical to GI:17223087 and GB:AF078080; contains Pfam profile PF00425: chorismate binding enzyme; contains TIGRfam profile TIGR00543: isochorismate synthases; identical to cDNA isochori	GO:0009507,GO:0009697,GO:0008909,GO:0009627
BN15209	2.23366	2394.35	567.213	2.07767	gi|15209|At1g74710_Contig2	At1g74710.1	68414.m08654 isochorismate synthase 1 (ICS1) / isochorismate mutase identical to GI:17223087 and GB:AF078080; contains Pfam profile PF00425: chorismate binding enzyme; contains TIGRfam profile TIGR00543: isochorismate synthases; identical to cDNA isochori	GO:0009507,GO:0009697,GO:0008909,GO:0009627
BN15213	57.1394	285.038	142.478	1.00042	gi|15213|At5g53280_Contig1	At5g53280.1	68418.m06622 expressed protein	GO:0005554,GO:0000004,GO:0008372
BN15213	78.5701	878.551	424.146	1.05057	gi|15213|At5g53280_Contig1	At5g53280.1	68418.m06622 expressed protein	GO:0005554,GO:0000004,GO:0008372
BN15221	3.45749	1870.69	574.492	1.70321	gi|15221|At5g20010_Contig3	At5g20010.1	68418.m02381 Ras-related GTP-binding nuclear protein (RAN-1) identical to GTP-binding nuclear protein RAN-1 SP:P41916 from [Arabidopsis thaliana]	GO:0005515,GO:0006606,GO:0003929,GO:0005525
BN15224	4.52477	730.285	295.126	1.30713	gi|15224|At3g10060_Contig1	At3g10060.1	68416.m01206 immunophilin, putative / FKBP-type peptidyl-prolyl cis-trans isomerase, putative Pfam:PF-254: FKBP-type peptidyl-prolyl cis-trans isomerases	GO:0005528,GO:0009543,GO:0003755,GO:0006457
BN15224	8.83508	2354.2	903.889	1.38102	gi|15224|At3g10060_Contig1	At3g10060.1	68416.m01206 immunophilin, putative / FKBP-type peptidyl-prolyl cis-trans isomerase, putative Pfam:PF-254: FKBP-type peptidyl-prolyl cis-trans isomerases	GO:0005528,GO:0009543,GO:0003755,GO:0006457
BN15225	2.16768	730.052	156.733	2.21969	gi|15225|At3g10060_Contig2	At3g10060.1	68416.m01206 immunophilin, putative / FKBP-type peptidyl-prolyl cis-trans isomerase, putative Pfam:PF-254: FKBP-type peptidyl-prolyl cis-trans isomerases	GO:0005528,GO:0009543,GO:0003755,GO:0006457
BN15225	3.78686	9048.41	767.365	3.55968	gi|15225|At3g10060_Contig2	At3g10060.1	68416.m01206 immunophilin, putative / FKBP-type peptidyl-prolyl cis-trans isomerase, putative Pfam:PF-254: FKBP-type peptidyl-prolyl cis-trans isomerases	GO:0005528,GO:0009543,GO:0003755,GO:0006457
BN15226	2.03896	2528.49	1004.24	1.33217	gi|15226|At2g34810_Contig1	At2g34810.1	68415.m04274 FAD-binding domain-containing protein similar to SP|P30986 reticuline oxidase precursor (Berberine-bridge-forming enzyme) (BBE) (Tetrahydroprotoberberine synthase) [Eschscholzia californica]; contains PF01565 FAD binding domain	GO:0009055,GO:0006118,GO:0012505
BN15230	2.26144	748.524	258.302	1.53499	gi|15230|At4g37520_Contig1	At4g37520.1	68417.m05308 peroxidase 50 (PER50) (P50) (PRXR2) identical to SP|Q43731 Peroxidase 50 precursor (EC 1.11.1.7) (Atperox P50) (PRXR2) (ATP9a)] {Arabidopsis thaliana}	GO:0004601,GO:0000004,GO:0012505
BN15230	2.54212	1632.85	554.834	1.55726	gi|15230|At4g37520_Contig1	At4g37520.1	68417.m05308 peroxidase 50 (PER50) (P50) (PRXR2) identical to SP|Q43731 Peroxidase 50 precursor (EC 1.11.1.7) (Atperox P50) (PRXR2) (ATP9a)] {Arabidopsis thaliana}	GO:0004601,GO:0000004,GO:0012505
BN15234	3.72422	4280.29	873.455	2.2929	gi|15234|At3g14395_DC1966R	At3g14395.1	68416.m01821 expressed protein	GO:0005554,GO:0000004,GO:0008372
BN15234	2.81248	1995.12	802.259	1.31434	gi|15234|At3g14395_DC1966R	At3g14395.1	68416.m01821 expressed protein	GO:0005554,GO:0000004,GO:0008372
BN15238	3.75589	1851.13	772.919	1.26002	gi|15238|At5g57890_Contig2	At5g57890.1	68418.m07242 anthranilate synthase beta subunit, putative strong similarity to anthranilate synthase beta chain GI:403434 [Arabidopsis thaliana]	GO:0004049,GO:0009618,GO:0000162,GO:0009507
BN15238	3.20529	1353.17	529.846	1.3527	gi|15238|At5g57890_Contig2	At5g57890.1	68418.m07242 anthranilate synthase beta subunit, putative strong similarity to anthranilate synthase beta chain GI:403434 [Arabidopsis thaliana]	GO:0004049,GO:0009618,GO:0000162,GO:0009507
BN15239	2.89833	6553.83	1839.01	1.83341	gi|15239|At4g16765_Contig1	At4g16765.2	68417.m02533 oxidoreductase, 2OG-Fe(II) oxygenase family protein similar to SP|P40902 isp7 from Schizosaccharomyces pombe, GI:475959 flavanone-3-hydroxylase (naringenin 3-dioxygenase) from Medicago sativa, GI:1944197 flavanone 3-hydroxylase from Perilla f	GO:0008372,GO:0016491,GO:0005506,GO:0016216
BN15239	2.18789	552.839	275.778	1.00335	gi|15239|At4g16765_Contig1	At4g16765.2	68417.m02533 oxidoreductase, 2OG-Fe(II) oxygenase family protein similar to SP|P40902 isp7 from Schizosaccharomyces pombe, GI:475959 flavanone-3-hydroxylase (naringenin 3-dioxygenase) from Medicago sativa, GI:1944197 flavanone 3-hydroxylase from Perilla f	GO:0008372,GO:0016491,GO:0005506,GO:0016216
BN15244	4.07389	1091.42	182.804	2.57784	gi|15244|At5g26990_Contig2	At5g26990.1	68418.m03220 drought-responsive family protein non-consensus AT donor splice site at exon 3, AC acceptor splice site at exon 4; similar to drought-induced mRNA, Di19 [Arabidopsis thaliana] gi|469110|emb|CAA55321	GO:0005554,GO:0000004,GO:0008372
BN15244	3.89783	15030.9	7035.65	1.09518	gi|15244|At5g26990_Contig2	At5g26990.1	68418.m03220 drought-responsive family protein non-consensus AT donor splice site at exon 3, AC acceptor splice site at exon 4; similar to drought-induced mRNA, Di19 [Arabidopsis thaliana] gi|469110|emb|CAA55321	GO:0005554,GO:0000004,GO:0008372
BN15249	2.87489	1754.24	554.762	1.66091	gi|15249|At5g48790_Contig2	At5g48790.1	68418.m06037 expressed protein	GO:0005554,GO:0000004,GO:0009507
BN15251	2.24272	1332.31	597.593	1.15669	gi|15251|At2g39210_Contig1	At2g39210.1	68415.m04816 nodulin family protein similar to nodulin-like protein [Arabidopsis thaliana] GI:3329368, nodule-specific protein Nlj70 [Lotus japonicus] GI:3329366	GO:0005975,GO:0004553,GO:0008372
BN15251	2.57082	3337.69	1648.89	1.01735	gi|15251|At2g39210_Contig1	At2g39210.1	68415.m04816 nodulin family protein similar to nodulin-like protein [Arabidopsis thaliana] GI:3329368, nodule-specific protein Nlj70 [Lotus japonicus] GI:3329366	GO:0005975,GO:0004553,GO:0008372
BN15251	2.12526	2380.75	1109.95	1.10092	gi|15251|At2g39210_Contig1	At2g39210.1	68415.m04816 nodulin family protein similar to nodulin-like protein [Arabidopsis thaliana] GI:3329368, nodule-specific protein Nlj70 [Lotus japonicus] GI:3329366	GO:0005975,GO:0004553,GO:0008372
BN15265	3.49528	11321.2	5510.62	1.03874	gi|15265|At3g16140_Contig5	At3g16140.1	68416.m02038 photosystem I reaction center subunit VI, chloroplast, putative / PSI-H, putative (PSAH1) identical to SP|Q9SUI7; similar to PSI-H precursor [Nicotiana sylvestris] GI:407353; contains Pfam profile PF03244: Photosystem I reaction centre subuni	GO:0009507,GO:0015979,GO:0005554,GO:0009538
BN15265	4.46679	4477.4	502.015	3.15686	gi|15265|At3g16140_Contig5	At3g16140.1	68416.m02038 photosystem I reaction center subunit VI, chloroplast, putative / PSI-H, putative (PSAH1) identical to SP|Q9SUI7; similar to PSI-H precursor [Nicotiana sylvestris] GI:407353; contains Pfam profile PF03244: Photosystem I reaction centre subuni	GO:0009507,GO:0015979,GO:0005554,GO:0009538
BN15268	2.3758	5645.38	1490.78	1.921	gi|15268|At3g16140_Contig2	At3g16140.1	68416.m02038 photosystem I reaction center subunit VI, chloroplast, putative / PSI-H, putative (PSAH1) identical to SP|Q9SUI7; similar to PSI-H precursor [Nicotiana sylvestris] GI:407353; contains Pfam profile PF03244: Photosystem I reaction centre subuni	GO:0009507,GO:0015979,GO:0005554,GO:0009538
BN15285	2.43831	1337.07	167.168	2.9997	gi|15285|At4g22310_Contig4	At4g22310.1	68417.m03226 expressed protein contains Pfam domain, PF03650: Uncharacterized protein family (UPF0041)	GO:0005554,GO:0000004,GO:0008372
BN15285	3.04079	587.582	174.765	1.74937	gi|15285|At4g22310_Contig4	At4g22310.1	68417.m03226 expressed protein contains Pfam domain, PF03650: Uncharacterized protein family (UPF0041)	GO:0005554,GO:0000004,GO:0008372
BN15285	2.32106	323.504	138.875	1.22	gi|15285|At4g22310_Contig4	At4g22310.1	68417.m03226 expressed protein contains Pfam domain, PF03650: Uncharacterized protein family (UPF0041)	GO:0005554,GO:0000004,GO:0008372
BN15285	2.25782	1449.7	544.885	1.41173	gi|15285|At4g22310_Contig4	At4g22310.1	68417.m03226 expressed protein contains Pfam domain, PF03650: Uncharacterized protein family (UPF0041)	GO:0005554,GO:0000004,GO:0008372
BN15293	2.14407	556.519	192.986	1.52793	gi|15293|At3g07560_Contig3	At3g07560.1	68416.m00903 glycine-rich protein	GO:0005554,GO:0000004,GO:0009507
BN15316	2.05668	413.091	133.346	1.63129	gi|15316|At3g57530_Contig2	At3g57530.1	68416.m06406 calcium-dependent protein kinase, putative / CDPK, putative similar to calmodulin-domain protein kinase CDPK isoform 7 [Arabidopsis thaliana] gi|1399277|gb|AAB03247	GO:0006499,GO:0005509,GO:0016301,GO:0004685,GO:0004674,GO:0005524,GO:0004672,GO:0006468
BN15325	2.37702	3521.51	1393.26	1.33773	gi|15325|At4g34920_Contig1	At4g34920.1	68417.m04951 1-phosphatidylinositol phosphodiesterase-related contains weak similarity to 1-phosphatidylinositol phosphodiesterase precursor (EC 3.1.4.10) (Phosphatidylinositol-specific phospholipase C) (PI-PLC). (Swiss-Prot:P34024) [Listeria monocytogene	GO:0008654,GO:0007165,GO:0008372,GO:0004629,GO:0007242,GO:0019432
BN15343	2.05032	5501.58	926.391	2.57015	gi|15343|At2g15970_Contig3	At2g15970.1	68415.m01828 cold-acclimation protein, putative (FL3-5A3) similar to cold acclimation WCOR413-like protein gamma form [Hordeum vulgare] gi|18449100|gb|AAL69988; similar to stress-regulated protein SAP1 [Xerophyta viscosa] gi|21360378|gb|AAM47505; identica	GO:0042631,GO:0005886,GO:0009737,GO:0005554,GO:0009631
BN15345	2.50822	385.827	137.482	1.48871	gi|15345|At2g15970_Contig1	At2g15970.1	68415.m01828 cold-acclimation protein, putative (FL3-5A3) similar to cold acclimation WCOR413-like protein gamma form [Hordeum vulgare] gi|18449100|gb|AAL69988; similar to stress-regulated protein SAP1 [Xerophyta viscosa] gi|21360378|gb|AAM47505; identica	GO:0042631,GO:0005886,GO:0009737,GO:0005554,GO:0009631
BN15345	2.00584	858.433	410.092	1.06576	gi|15345|At2g15970_Contig1	At2g15970.1	68415.m01828 cold-acclimation protein, putative (FL3-5A3) similar to cold acclimation WCOR413-like protein gamma form [Hordeum vulgare] gi|18449100|gb|AAL69988; similar to stress-regulated protein SAP1 [Xerophyta viscosa] gi|21360378|gb|AAM47505; identica	GO:0042631,GO:0005886,GO:0009737,GO:0005554,GO:0009631
BN15349	2.01823	575.067	262.498	1.13142	gi|15349|At5g58330_Contig3	At5g58330.2	68418.m07304 malate dehydrogenase [NADP], chloroplast, putative strong similiarity to chloroplast NADP-dependent malate dehydrogenase (EC 1.1.1.82) SP|O48902 {Medicago sativa}, SP|P21528 {Pisum sativum}, SP|Q05145 {Mesembryanthemum crystallinum}, SP|P4648	GO:0009507,GO:0016615,GO:0006099,GO:0016491
BN15349	2.32807	11120.8	2667.65	2.05962	gi|15349|At5g58330_Contig3	At5g58330.2	68418.m07304 malate dehydrogenase [NADP], chloroplast, putative strong similiarity to chloroplast NADP-dependent malate dehydrogenase (EC 1.1.1.82) SP|O48902 {Medicago sativa}, SP|P21528 {Pisum sativum}, SP|Q05145 {Mesembryanthemum crystallinum}, SP|P4648	GO:0009507,GO:0016615,GO:0006099,GO:0016491
BN15356	3.3649	934.383	171.361	2.44698	gi|15356|At3g48890_Contig2	At3g48890.1	68416.m05341 cytochrome b5 domain-containing protein similar to SP|O00264 Membrane associated progesterone receptor component (mPR) {Homo sapiens}; contains Pfam profile PF00173: Heme/Steroid binding domain	GO:0006118,GO:0005554,GO:0012505
BN15356	2.37327	1050.39	464.069	1.17851	gi|15356|At3g48890_Contig2	At3g48890.1	68416.m05341 cytochrome b5 domain-containing protein similar to SP|O00264 Membrane associated progesterone receptor component (mPR) {Homo sapiens}; contains Pfam profile PF00173: Heme/Steroid binding domain	GO:0006118,GO:0005554,GO:0012505
BN15357	2.43675	377.968	171.329	1.14149	gi|15357|At1g56220_Contig1	At1g56220.3	68414.m06463 dormancy/auxin associated family protein similar to Auxin-repressed 12.5 kDa protein (Swiss-Prot:Q05349) [Fragaria ananassa]; similar to auxin-repressed protein (GI:927034) [Fragaria x ananassa]; similar to dormancy-associated protein (GI:260	GO:0005554,GO:0000004,GO:0008372
BN15360	3.69571	1290.57	586.12	1.13874	gi|15360|At1g80300_Contig2	At1g80300.1	68414.m09401 chloroplast ADP, ATP carrier protein 1 / ADP, ATP translocase 1 / adenine nucleotide translocase 1 (AATP1) identical to SP|Q39002 Chloroplast ADP,ATP carrier protein 1, chloroplast precursor (ADP/ATP translocase 1) (Adenine nucleotide translo	GO:0006810,GO:0016021,GO:0005471,GO:0009507
BN15360	3.31844	2726.2	836.576	1.70432	gi|15360|At1g80300_Contig2	At1g80300.1	68414.m09401 chloroplast ADP, ATP carrier protein 1 / ADP, ATP translocase 1 / adenine nucleotide translocase 1 (AATP1) identical to SP|Q39002 Chloroplast ADP,ATP carrier protein 1, chloroplast precursor (ADP/ATP translocase 1) (Adenine nucleotide translo	GO:0006810,GO:0016021,GO:0005471,GO:0009507
BN15362	4.27165	953.808	235.661	2.01699	gi|15362|At1g80300_Contig1	At1g80300.1	68414.m09401 chloroplast ADP, ATP carrier protein 1 / ADP, ATP translocase 1 / adenine nucleotide translocase 1 (AATP1) identical to SP|Q39002 Chloroplast ADP,ATP carrier protein 1, chloroplast precursor (ADP/ATP translocase 1) (Adenine nucleotide translo	GO:0006810,GO:0016021,GO:0005471,GO:0009507
BN15362	4.08141	6876.61	2038.63	1.7541	gi|15362|At1g80300_Contig1	At1g80300.1	68414.m09401 chloroplast ADP, ATP carrier protein 1 / ADP, ATP translocase 1 / adenine nucleotide translocase 1 (AATP1) identical to SP|Q39002 Chloroplast ADP,ATP carrier protein 1, chloroplast precursor (ADP/ATP translocase 1) (Adenine nucleotide translo	GO:0006810,GO:0016021,GO:0005471,GO:0009507
BN15372	2.43094	1931.28	846.471	1.19002	gi|15372|At1g10500_Contig1	At1g10500.1	68414.m01182 hesB-like domain-containing protein similar to IscA (putative iron-sulfur cluster assembly protein) [Azotobacter vinelandii] GI:2271523; contains Pfam profile PF01521: HesB-like domain	GO:0009507,GO:0005554,GO:0019430
BN15372	2.70462	975.182	234.098	2.05856	gi|15372|At1g10500_Contig1	At1g10500.1	68414.m01182 hesB-like domain-containing protein similar to IscA (putative iron-sulfur cluster assembly protein) [Azotobacter vinelandii] GI:2271523; contains Pfam profile PF01521: HesB-like domain	GO:0009507,GO:0005554,GO:0019430
BN15372	2.36251	722.266	123.829	2.54418	gi|15372|At1g10500_Contig1	At1g10500.1	68414.m01182 hesB-like domain-containing protein similar to IscA (putative iron-sulfur cluster assembly protein) [Azotobacter vinelandii] GI:2271523; contains Pfam profile PF01521: HesB-like domain	GO:0009507,GO:0005554,GO:0019430
BN15372	2.55986	2860.44	1352.77	1.08032	gi|15372|At1g10500_Contig1	At1g10500.1	68414.m01182 hesB-like domain-containing protein similar to IscA (putative iron-sulfur cluster assembly protein) [Azotobacter vinelandii] GI:2271523; contains Pfam profile PF01521: HesB-like domain	GO:0009507,GO:0005554,GO:0019430
BN15373	2.2696	659.822	214.794	1.61912	gi|15373|At1g10500_Contig2	At1g10500.1	68414.m01182 hesB-like domain-containing protein similar to IscA (putative iron-sulfur cluster assembly protein) [Azotobacter vinelandii] GI:2271523; contains Pfam profile PF01521: HesB-like domain	GO:0009507,GO:0005554,GO:0019430
BN15373	2.20604	7252.62	2785.6	1.38051	gi|15373|At1g10500_Contig2	At1g10500.1	68414.m01182 hesB-like domain-containing protein similar to IscA (putative iron-sulfur cluster assembly protein) [Azotobacter vinelandii] GI:2271523; contains Pfam profile PF01521: HesB-like domain	GO:0009507,GO:0005554,GO:0019430
BN15387	2.35464	1472.21	649.201	1.18125	gi|15387|At3g47930_Contig1	At3g47930.1	68416.m05226 L-galactono-1,4-lactone dehydrogenase, putative strong similarity to L-galactono-1,4-lactone dehydrogenase, Brassica oleracea, Z97060 [gi:2760543], and gi:3986289 from Ipomea batatas	GO:0009339,GO:0019853,GO:0005739,GO:0016633
BN15387	2.46571	754.152	151.499	2.31555	gi|15387|At3g47930_Contig1	At3g47930.1	68416.m05226 L-galactono-1,4-lactone dehydrogenase, putative strong similarity to L-galactono-1,4-lactone dehydrogenase, Brassica oleracea, Z97060 [gi:2760543], and gi:3986289 from Ipomea batatas	GO:0009339,GO:0019853,GO:0005739,GO:0016633
BN15387	2.03392	9754.5	4544.17	1.10205	gi|15387|At3g47930_Contig1	At3g47930.1	68416.m05226 L-galactono-1,4-lactone dehydrogenase, putative strong similarity to L-galactono-1,4-lactone dehydrogenase, Brassica oleracea, Z97060 [gi:2760543], and gi:3986289 from Ipomea batatas	GO:0009339,GO:0019853,GO:0005739,GO:0016633
BN15388	2.94735	1197.13	276.158	2.11601	gi|15388|At2g35940_Contig1	At2g35940.2	68415.m04412 homeodomain-containing protein contains 'Homeobox' domain signature, Prosite:PS00027	GO:0003700,GO:0006355,GO:0003677,GO:0005634
BN15388	2.40117	1118.95	489.219	1.19359	gi|15388|At2g35940_Contig1	At2g35940.2	68415.m04412 homeodomain-containing protein contains 'Homeobox' domain signature, Prosite:PS00027	GO:0003700,GO:0006355,GO:0003677,GO:0005634
BN15389	2.01353	983.362	295.02	1.73691	gi|15389|At2g35940_Contig2	At2g35940.2	68415.m04412 homeodomain-containing protein contains 'Homeobox' domain signature, Prosite:PS00027	GO:0003700,GO:0006355,GO:0003677,GO:0005634
BN15389	2.18179	5244.79	2610.75	1.00642	gi|15389|At2g35940_Contig2	At2g35940.2	68415.m04412 homeodomain-containing protein contains 'Homeobox' domain signature, Prosite:PS00027	GO:0003700,GO:0006355,GO:0003677,GO:0005634
BN15418	3.11094	6683.51	2974.72	1.16785	gi|15418|At4g15530_Contig2	At4g15530.2	68417.m02373 pyruvate phosphate dikinase family protein contains Pfam profiles: PF01326 pyruvate phosphate dikinase, PEP/pyruvate binding domain, PF02896 PEP-utilizing enzyme, TIM barrel domain	GO:0016772,GO:0016301,GO:0006094,GO:0008986,GO:0005524,GO:0008372,GO:0016310
BN15418	3.40939	452.543	195.734	1.20916	gi|15418|At4g15530_Contig2	At4g15530.2	68417.m02373 pyruvate phosphate dikinase family protein contains Pfam profiles: PF01326 pyruvate phosphate dikinase, PEP/pyruvate binding domain, PF02896 PEP-utilizing enzyme, TIM barrel domain	GO:0016772,GO:0016301,GO:0006094,GO:0008986,GO:0005524,GO:0008372,GO:0016310
BN15423	2.31071	13930	2039.93	2.7716	gi|15423|At1g30810_Contig1	At1g30810.1	68414.m03767 transcription factor jumonji (jmj) family protein / zinc finger (C5HC2 type) family protein contains similarity to Swiss-Prot:P29375 retinoblastoma-binding protein 2 (RBBP-2) [Homo sapiens]; contains Pfam domains PF02375: jmjN domain and PF02	GO:0008372,GO:0003700,GO:0045449
BN15423	2.06931	2098.74	456.989	2.19929	gi|15423|At1g30810_Contig1	At1g30810.1	68414.m03767 transcription factor jumonji (jmj) family protein / zinc finger (C5HC2 type) family protein contains similarity to Swiss-Prot:P29375 retinoblastoma-binding protein 2 (RBBP-2) [Homo sapiens]; contains Pfam domains PF02375: jmjN domain and PF02	GO:0008372,GO:0003700,GO:0045449
BN15457	6.31355	1612.11	441.762	1.86761	gi|15457|At1g80950_Contig1	At1g80950.1	68414.m09498 phospholipid/glycerol acyltransferase family protein low similarity to SP|Q59601 1-acyl-sn-glycerol-3-phosphate acyltransferase (EC 2.3.1.51) {Neisseria gonorrhoeae}; contains Pfam profile PF01553: Acyltransferase	GO:0016020,GO:0008152,GO:0008654,GO:0003841,GO:0008415
BN15457	6.09094	1588.47	533.83	1.57319	gi|15457|At1g80950_Contig1	At1g80950.1	68414.m09498 phospholipid/glycerol acyltransferase family protein low similarity to SP|Q59601 1-acyl-sn-glycerol-3-phosphate acyltransferase (EC 2.3.1.51) {Neisseria gonorrhoeae}; contains Pfam profile PF01553: Acyltransferase	GO:0016020,GO:0008152,GO:0008654,GO:0003841,GO:0008415
BN15464	2.10495	8058.54	3215.86	1.32531	gi|15464|At1g28240_Contig2	At1g28240.1	68414.m03466 expressed protein	GO:0005554,GO:0000004,GO:0008372
BN15467	2.60995	382.342	147.885	1.37039	gi|15467|At3g01500_Contig7	At3g01500.2	68416.m00075 carbonic anhydrase 1, chloroplast / carbonate dehydratase 1 (CA1) nearly identical to SP|P27140 Carbonic anhydrase, chloroplast precursor (EC 4.2.1.1) (Carbonate dehydratase) {Arabidopsis thaliana}	GO:0008270,GO:0015976,GO:0004089,GO:0009507
BN15470	14.4571	3026.83	689.353	2.13449	gi|15470|At3g01500_Contig1	At3g01500.3	68416.m00076 carbonic anhydrase 1, chloroplast / carbonate dehydratase 1 (CA1) nearly identical to SP|P27140 Carbonic anhydrase, chloroplast precursor (EC 4.2.1.1) (Carbonate dehydratase) {Arabidopsis thaliana}	GO:0008270,GO:0015976,GO:0004089,GO:0009507
BN15478	2.4628	316.767	134.127	1.23982	gi|15478|At3g18950_Contig2	At3g18950.1	68416.m02405 transducin family protein / WD-40 repeat family protein contains 7 WD-40 repeats (PF00400); similar to En/Spm-like transposon protein GI:2739374 from [Arabidopsis thaliana]; no characterized homologs	GO:0000166,GO:0000004,GO:0008372
BN15478	2.33929	2505.42	290.083	3.11051	gi|15478|At3g18950_Contig2	At3g18950.1	68416.m02405 transducin family protein / WD-40 repeat family protein contains 7 WD-40 repeats (PF00400); similar to En/Spm-like transposon protein GI:2739374 from [Arabidopsis thaliana]; no characterized homologs	GO:0000166,GO:0000004,GO:0008372
BN15487	5.72134	1992.16	619.617	1.68488	gi|15487|At5g06060_Contig3	At5g06060.1	68418.m00671 tropinone reductase, putative / tropine dehydrogenase, putative similar to tropinone reductase SP:P50165 from [Datura stramonium]	GO:0008152,GO:0016491,GO:0006810,GO:0016020
BN15488	2.65658	2854.72	974.55	1.55054	gi|15488|At5g06060_Contig2	At5g06060.1	68418.m00671 tropinone reductase, putative / tropine dehydrogenase, putative similar to tropinone reductase SP:P50165 from [Datura stramonium]	GO:0008152,GO:0016491,GO:0006810,GO:0016020
BN15488	3.04465	3382.47	500.115	2.75775	gi|15488|At5g06060_Contig2	At5g06060.1	68418.m00671 tropinone reductase, putative / tropine dehydrogenase, putative similar to tropinone reductase SP:P50165 from [Datura stramonium]	GO:0008152,GO:0016491,GO:0006810,GO:0016020
BN15490	2.11598	9650.65	2650.43	1.8644	gi|15490|At1g17710_Contig2	At1g17710.1	68414.m02192 expressed protein	GO:0005554,GO:0000004,GO:0012505
BN15491	6.81362	1471.27	247.945	2.56897	gi|15491|At5g56190_Contig1	At5g56190.2	68418.m07011 WD-40 repeat family protein contains 3 (2 significant) WD-40 repeats (PF0400); similar to beta transducin-like protein HET-E2C*40 (GI:17225208) [Podospora anserina]	GO:0005554,GO:0000004,GO:0005834
BN15493	2.84985	1749.66	672.549	1.37936	gi|15493|At5g56190_DC1651R	At5g56190.2	68418.m07011 WD-40 repeat family protein contains 3 (2 significant) WD-40 repeats (PF0400); similar to beta transducin-like protein HET-E2C*40 (GI:17225208) [Podospora anserina]	GO:0005554,GO:0000004,GO:0005834
BN15493	3.0605	31606.4	4944.91	2.6762	gi|15493|At5g56190_DC1651R	At5g56190.2	68418.m07011 WD-40 repeat family protein contains 3 (2 significant) WD-40 repeats (PF0400); similar to beta transducin-like protein HET-E2C*40 (GI:17225208) [Podospora anserina]	GO:0005554,GO:0000004,GO:0005834
BN15498	2.30163	823.324	361.857	1.18604	gi|15498|At5g11740_Contig1	At5g11740.1	68418.m01371 arabinogalactan-protein (AGP15) identical to gi|10880507|gb|AAG24283	GO:0012505,GO:0005554
BN15499	2.45493	487.591	125.945	1.95288	gi|15499|At5g11740_Contig4	At5g11740.1	68418.m01371 arabinogalactan-protein (AGP15) identical to gi|10880507|gb|AAG24283	GO:0012505,GO:0005554
BN15506	2.4273	1297.46	218.946	2.56704	gi|15506|At3g54830_Contig1	At3g54830.1	68416.m06074 amino acid transporter family protein belongs to INTERPRO:IPR002422 amino acid/polyamine transporter, family II	GO:0006865,GO:0016020,GO:0005279,GO:0015359
BN15506	2.32619	1919.72	845.343	1.18329	gi|15506|At3g54830_Contig1	At3g54830.1	68416.m06074 amino acid transporter family protein belongs to INTERPRO:IPR002422 amino acid/polyamine transporter, family II	GO:0006865,GO:0016020,GO:0005279,GO:0015359
BN15508	2.76628	1054.71	433.601	1.28241	gi|15508|At5g47570_Contig4	At5g47570.1	68418.m05872 expressed protein	GO:0005554,GO:0000004,GO:0005739
BN15509	3.94107	670.398	203.426	1.72051	gi|15509|At5g47570_Contig2	At5g47570.1	68418.m05872 expressed protein	GO:0005554,GO:0000004,GO:0005739
BN15509	3.35713	1004.37	395.762	1.34359	gi|15509|At5g47570_Contig2	At5g47570.1	68418.m05872 expressed protein	GO:0005554,GO:0000004,GO:0005739
BN15513	4.74678	4178.95	750.643	2.47694	gi|15513|At5g54270_Contig2	At5g54270.1	68418.m06760 chlorophyll A-B binding protein / LHCII type III (LHCB3) identical to Lhcb3 protein [Arabidopsis thaliana] GI:4741952; contains Pfam profile PF00504: Chlorophyll A-B binding protein	GO:0030076,GO:0009507,GO:0015979,GO:0005198,GO:0009765
BN15513	3.66174	3123.19	1235.95	1.3374	gi|15513|At5g54270_Contig2	At5g54270.1	68418.m06760 chlorophyll A-B binding protein / LHCII type III (LHCB3) identical to Lhcb3 protein [Arabidopsis thaliana] GI:4741952; contains Pfam profile PF00504: Chlorophyll A-B binding protein	GO:0030076,GO:0009507,GO:0015979,GO:0005198,GO:0009765
BN15527	2.18349	461.669	217.885	1.08329	gi|15527|At5g24310_CL2622F	At5g24310.1	68418.m02861 expressed protein strong similarity to unknown protein (emb|CAB66408.1)	GO:0005554,GO:0000004,GO:0008372
BN15531	3.9742	452.174	189.464	1.25495	gi|15531|At5g09570_Contig1	At5g09570.1	68418.m01108 expressed protein contains Pfam domain, PF04933: Protein of unknown function (DUF657)	GO:0005554,GO:0000004,GO:0009507
BN15531	3.59464	1488.23	543.852	1.45231	gi|15531|At5g09570_Contig1	At5g09570.1	68418.m01108 expressed protein contains Pfam domain, PF04933: Protein of unknown function (DUF657)	GO:0005554,GO:0000004,GO:0009507
BN15539	3.28894	8185.16	3398.28	1.26821	gi|15539|At3g14067_Contig3	At3g14067.1	68416.m01775 subtilase family protein contains similarity to cucumisin-like serine protease GI:3176874 from [Arabidopsis thaliana]	GO:0006508,GO:0004289,GO:0012505
BN15539	3.45597	359.014	143.454	1.32345	gi|15539|At3g14067_Contig3	At3g14067.1	68416.m01775 subtilase family protein contains similarity to cucumisin-like serine protease GI:3176874 from [Arabidopsis thaliana]	GO:0006508,GO:0004289,GO:0012505
BN15543	4.16876	23231.4	3264.65	2.83108	gi|15543|At5g65940_Contig2	At5g65940.1	68418.m08301 3-hydroxyisobutyryl-coenzyme A hydrolase / CoA-thioester hydrolase (CHY1) identical to gi:8572760; contains Pfam profile PF00388 enoyl-CoA hydratase/isomerase family protein	GO:0009733,GO:0005777,GO:0006635,GO:0003860,GO:0006574
BN15543	4.0105	388.178	161.61	1.2642	gi|15543|At5g65940_Contig2	At5g65940.1	68418.m08301 3-hydroxyisobutyryl-coenzyme A hydrolase / CoA-thioester hydrolase (CHY1) identical to gi:8572760; contains Pfam profile PF00388 enoyl-CoA hydratase/isomerase family protein	GO:0009733,GO:0005777,GO:0006635,GO:0003860,GO:0006574
BN15546	2.90979	2033.82	861.799	1.23877	gi|15546|At5g64430_Contig1	At5g64430.1	68418.m08093 octicosapeptide/Phox/Bem1p (PB1) domain-containing protein contains Pfam profile PF00564: PB1 domain	GO:0005554,GO:0000004,GO:0008372
BN15546	3.07773	366.734	173.32	1.0813	gi|15546|At5g64430_Contig1	At5g64430.1	68418.m08093 octicosapeptide/Phox/Bem1p (PB1) domain-containing protein contains Pfam profile PF00564: PB1 domain	GO:0005554,GO:0000004,GO:0008372
BN15548	4.95841	961.749	383.837	1.32517	gi|15548|At3g11530_Contig1	At3g11530.2	68416.m01406 vacuolar protein sorting 55 family protein / VPS55 family protein contains Pfam domain PF04133: Vacuolar protein sorting 55	GO:0006810,GO:0005215,GO:0012505
BN15548	4.9729	1028.53	285.064	1.85123	gi|15548|At3g11530_Contig1	At3g11530.2	68416.m01406 vacuolar protein sorting 55 family protein / VPS55 family protein contains Pfam domain PF04133: Vacuolar protein sorting 55	GO:0006810,GO:0005215,GO:0012505
BN15553	3.23226	8672.73	1259.1	2.78409	gi|15553|At3g58610_Contig1	At3g58610.1	68416.m06532 ketol-acid reductoisomerase identical to ketol-acid reductoisomerase, chloroplast precursor (EC 1.1.1.86) (Acetohydroxy-acid reductoisomerase) (Alpha-keto-beta-hydroxylacil reductoisomerase) (Swiss-Prot:Q05758) [Arabidopsis thaliana]	GO:0009082,GO:0004455,GO:0009507
BN15553	3.25404	825.014	362.249	1.18744	gi|15553|At3g58610_Contig1	At3g58610.1	68416.m06532 ketol-acid reductoisomerase identical to ketol-acid reductoisomerase, chloroplast precursor (EC 1.1.1.86) (Acetohydroxy-acid reductoisomerase) (Alpha-keto-beta-hydroxylacil reductoisomerase) (Swiss-Prot:Q05758) [Arabidopsis thaliana]	GO:0009082,GO:0004455,GO:0009507
BN15555	2.3235	711.913	287.447	1.30841	gi|15555|At3g19980_Contig1	At3g19980.1	68416.m02528 serine/threonine protein phosphatase (STPP) identical to serine/threonine protein phosphatase [Arabidopsis thaliana] GI:14582206; very similar to serine/threonine protein phosphatase GB:Z47076 GI:1143510 [Malus domestica]; contains Pfam profi	GO:0009910,GO:0004674,GO:0005515,GO:0000159,GO:0004722
BN15555	2.79832	37939	3475.13	3.44854	gi|15555|At3g19980_Contig1	At3g19980.1	68416.m02528 serine/threonine protein phosphatase (STPP) identical to serine/threonine protein phosphatase [Arabidopsis thaliana] GI:14582206; very similar to serine/threonine protein phosphatase GB:Z47076 GI:1143510 [Malus domestica]; contains Pfam profi	GO:0009910,GO:0004674,GO:0005515,GO:0000159,GO:0004722
BN15557	2.265	1572.52	638.217	1.30096	gi|15557|At3g19980_Contig2	At3g19980.1	68416.m02528 serine/threonine protein phosphatase (STPP) identical to serine/threonine protein phosphatase [Arabidopsis thaliana] GI:14582206; very similar to serine/threonine protein phosphatase GB:Z47076 GI:1143510 [Malus domestica]; contains Pfam profi	GO:0009910,GO:0004674,GO:0005515,GO:0000159,GO:0004722
BN15557	2.77785	11173.8	4104.94	1.44469	gi|15557|At3g19980_Contig2	At3g19980.1	68416.m02528 serine/threonine protein phosphatase (STPP) identical to serine/threonine protein phosphatase [Arabidopsis thaliana] GI:14582206; very similar to serine/threonine protein phosphatase GB:Z47076 GI:1143510 [Malus domestica]; contains Pfam profi	GO:0009910,GO:0004674,GO:0005515,GO:0000159,GO:0004722
BN15581	2.38424	308.808	126.513	1.28742	gi|15581|At1g04210_Contig1	At1g04210.1	68414.m00411 leucine-rich repeat family protein / protein kinase family protein contains Pfam domains PF00560: Leucine Rich Repeat and PF00069: Protein kinase domain	GO:0006468,GO:0004674,GO:0005524,GO:0004672,GO:0004713,GO:0008372
BN15584	3.64932	978.452	266.014	1.879	gi|15584|At2g04030_SL1549F	At2g04030.2	68415.m00372 heat shock protein, putative strong similarity to heat shock protein [Arabidopsis thaliana] GI:1906830; contains Pfam profiles PF02518: ATPase, histidine kinase-, DNA gyrase B-, and HSP90-like domain protein, PF00183: Hsp90 protein	GO:0009507,GO:0003773,GO:0006457,GO:0003754,GO:0005524
BN15584	4.51977	664.986	332.388	1.00046	gi|15584|At2g04030_SL1549F	At2g04030.2	68415.m00372 heat shock protein, putative strong similarity to heat shock protein [Arabidopsis thaliana] GI:1906830; contains Pfam profiles PF02518: ATPase, histidine kinase-, DNA gyrase B-, and HSP90-like domain protein, PF00183: Hsp90 protein	GO:0009507,GO:0003773,GO:0006457,GO:0003754,GO:0005524
BN15585	2.03068	575.68	279.872	1.0405	gi|15585|At5g19370_Contig1	At5g19370.1	68418.m02308 rhodanese-like domain-containing protein / PPIC-type PPIASE domain-containing protein low similarity to MPT-synthase sulfurylase [Synechococcus sp. PCC 7942] GI:2950364; contains Pfam profiles PF00581: Rhodanese-like domain, PF00639: PPIC-typ	GO:0009507,GO:0000004,GO:0016853
BN15596	3.60791	9138.62	3981.06	1.19882	gi|15596|At2g17560_Contig2	At2g17560.1	68415.m02032 high mobility group protein gamma (HMGgamma) / HMG protein gamma nearly identical to HMG protein (HMGgamma) [Arabidopsis thaliana] GI:2832355	GO:0006333,GO:0003677,GO:0003700,GO:0000785,GO:0003682,GO:0030527
BN15596	6.32196	662.831	186.711	1.82783	gi|15596|At2g17560_Contig2	At2g17560.1	68415.m02032 high mobility group protein gamma (HMGgamma) / HMG protein gamma nearly identical to HMG protein (HMGgamma) [Arabidopsis thaliana] GI:2832355	GO:0006333,GO:0003677,GO:0003700,GO:0000785,GO:0003682,GO:0030527
BN15598	3.04422	8354.17	2617.56	1.67427	gi|15598|At2g17560_Contig1	At2g17560.1	68415.m02032 high mobility group protein gamma (HMGgamma) / HMG protein gamma nearly identical to HMG protein (HMGgamma) [Arabidopsis thaliana] GI:2832355	GO:0006333,GO:0003677,GO:0003700,GO:0000785,GO:0003682,GO:0030527
BN15598	2.62377	1412.18	615.041	1.19917	gi|15598|At2g17560_Contig1	At2g17560.1	68415.m02032 high mobility group protein gamma (HMGgamma) / HMG protein gamma nearly identical to HMG protein (HMGgamma) [Arabidopsis thaliana] GI:2832355	GO:0006333,GO:0003677,GO:0003700,GO:0000785,GO:0003682,GO:0030527
BN15605	2.38538	3084.65	910.518	1.76035	gi|15605|At5g58310_Contig2	At5g58310.1	68418.m07299 hydrolase, alpha/beta fold family protein low similarity to SP|Q40708 PIR7A protein {Oryza sativa}, polyneuridine aldehyde esterase [Rauvolfia serpentina] GI:6651393, ethylene-induced esterase [Citrus sinensis] GI:14279437; contains Pfam prof	GO:0003824,GO:0016787,GO:0000004,GO:0008372
BN15605	2.47918	515.637	157.895	1.70739	gi|15605|At5g58310_Contig2	At5g58310.1	68418.m07299 hydrolase, alpha/beta fold family protein low similarity to SP|Q40708 PIR7A protein {Oryza sativa}, polyneuridine aldehyde esterase [Rauvolfia serpentina] GI:6651393, ethylene-induced esterase [Citrus sinensis] GI:14279437; contains Pfam prof	GO:0003824,GO:0016787,GO:0000004,GO:0008372
BN15612	3.44591	12551.8	194.539	6.01169	gi|15612|At2g16740_Contig2	At2g16740.1	68415.m01920 ubiquitin-conjugating enzyme, putative strong similarity to SP|P35133 Ubiquitin-conjugating enzyme E2-17 kDa 10 (EC 6.3.2.19) (Ubiquitin- protein ligase 10) (Ubiquitin carrier protein 10) {Arabidopsis thaliana}; contains Pfam profile PF00179:	GO:0006464,GO:0008372,GO:0004840,GO:0006512
BN15612	2.98531	964.354	453.626	1.08806	gi|15612|At2g16740_Contig2	At2g16740.1	68415.m01920 ubiquitin-conjugating enzyme, putative strong similarity to SP|P35133 Ubiquitin-conjugating enzyme E2-17 kDa 10 (EC 6.3.2.19) (Ubiquitin- protein ligase 10) (Ubiquitin carrier protein 10) {Arabidopsis thaliana}; contains Pfam profile PF00179:	GO:0006464,GO:0008372,GO:0004840,GO:0006512
BN15614	2.10332	9068.68	3651.8	1.31228	gi|15614|At1g07140_Contig2	At1g07140.1	68414.m00760 Ran-binding protein 1a (RanBP1a) identical to Ran-binding protein (atranbp1a) GI:2058282 from [Arabidopsis thaliana]	GO:0008372,GO:0000060,GO:0008536
BN15614	2.45828	385.808	159.901	1.2707	gi|15614|At1g07140_Contig2	At1g07140.1	68414.m00760 Ran-binding protein 1a (RanBP1a) identical to Ran-binding protein (atranbp1a) GI:2058282 from [Arabidopsis thaliana]	GO:0008372,GO:0000060,GO:0008536
BN15615	2.0346	1063.81	519.972	1.03273	gi|15615|At5g43760_Contig1	At5g43760.1	68418.m05352 beta-ketoacyl-CoA synthase, putative similar to beta-ketoacyl-CoA synthase [Simmondsia chinensis][GI:1045614]	GO:0030497,GO:0004315,GO:0016021,GO:0000038,GO:0008415
BN15626	2.56115	6839.31	3222.97	1.08546	gi|15626|At2g20120_CD3366F	At2g20120.1	68415.m02351 expressed protein contains Pfam domain, PF04367: Protein of unknown function (DUF502); identical to cDNA putative membrane protein COV (COV) GI:30059123	GO:0009734,GO:0005554,GO:0016021
BN15626	2.26058	1893.86	669.249	1.50071	gi|15626|At2g20120_CD3366F	At2g20120.1	68415.m02351 expressed protein contains Pfam domain, PF04367: Protein of unknown function (DUF502); identical to cDNA putative membrane protein COV (COV) GI:30059123	GO:0009734,GO:0005554,GO:0016021
BN15626	3.33521	35765.3	10303.9	1.79537	gi|15626|At2g20120_CD3366F	At2g20120.1	68415.m02351 expressed protein contains Pfam domain, PF04367: Protein of unknown function (DUF502); identical to cDNA putative membrane protein COV (COV) GI:30059123	GO:0009734,GO:0005554,GO:0016021
BN15627	2.17434	3383.64	1191.18	1.50618	gi|15627|At2g20560_Contig1	At2g20560.1	68415.m02401 DNAJ heat shock family protein SP|Q9UDY4 DnaJ homolog subfamily B member 4 (Heat shock 40 kDa protein 1 homolog) {Homo sapiens}; contains Pfam profile PF00226: DnaJ domain	GO:0006457,GO:0003754,GO:0008372
BN15627	2.82118	1852.88	172.158	3.42796	gi|15627|At2g20560_Contig1	At2g20560.1	68415.m02401 DNAJ heat shock family protein SP|Q9UDY4 DnaJ homolog subfamily B member 4 (Heat shock 40 kDa protein 1 homolog) {Homo sapiens}; contains Pfam profile PF00226: DnaJ domain	GO:0006457,GO:0003754,GO:0008372
BN15632	3.0375	736.909	178.014	2.0495	gi|15632|At5g63840_Contig1	At5g63840.1	68418.m08014 alpha-glucosidase, putative similar to alpha-glucosidase GI:2648032 from [Solanum tuberosum]	GO:0012505,GO:0004553
BN15632	3.50411	10651.2	1464.81	2.86223	gi|15632|At5g63840_Contig1	At5g63840.1	68418.m08014 alpha-glucosidase, putative similar to alpha-glucosidase GI:2648032 from [Solanum tuberosum]	GO:0012505,GO:0004553
BN15639	3.30953	1784.13	592.192	1.59108	gi|15639|At4g35250_Contig1	At4g35250.1	68417.m05010 vestitone reductase-related low similarity to vestitone reductase [Medicago sativa subsp. sativa] GI:973249	GO:0008839,GO:0006012,GO:0009089,GO:0016491,GO:0003978,GO:0009507,GO:0003854,GO:0006694,GO:0003824,GO:0008152
BN15641	2.08362	446.218	131.368	1.76413	gi|15641|At4g17870_Contig3	At4g17870.1	68417.m02664 expressed protein	GO:0005554,GO:0000004,GO:0008372
BN15650	4.47244	4241.42	881.951	2.26578	gi|15650|At3g17000_Contig1	At3g17000.1	68416.m02171 ubiquitin-conjugating enzyme, putative similar to Non-Canonical UBiquitin Conjugating Enzyme 1 (NCUBE1) from [Gallus gallus] GI:7362937, [Mus musculus] GI:7363050, [Homo sapiens] GI:7362973; contains Pfam profile PF00179: Ubiquitin-conjugatin	GO:0006464,GO:0008372,GO:0004840,GO:0006512
BN15650	3.95441	12154.8	4472.89	1.44225	gi|15650|At3g17000_Contig1	At3g17000.1	68416.m02171 ubiquitin-conjugating enzyme, putative similar to Non-Canonical UBiquitin Conjugating Enzyme 1 (NCUBE1) from [Gallus gallus] GI:7362937, [Mus musculus] GI:7363050, [Homo sapiens] GI:7362973; contains Pfam profile PF00179: Ubiquitin-conjugatin	GO:0006464,GO:0008372,GO:0004840,GO:0006512
BN15651	3.71143	607.942	282.223	1.1071	gi|15651|At3g17000_Contig3	At3g17000.1	68416.m02171 ubiquitin-conjugating enzyme, putative similar to Non-Canonical UBiquitin Conjugating Enzyme 1 (NCUBE1) from [Gallus gallus] GI:7362937, [Mus musculus] GI:7363050, [Homo sapiens] GI:7362973; contains Pfam profile PF00179: Ubiquitin-conjugatin	GO:0006464,GO:0008372,GO:0004840,GO:0006512
BN15651	3.07336	1024.51	267.652	1.9365	gi|15651|At3g17000_Contig3	At3g17000.1	68416.m02171 ubiquitin-conjugating enzyme, putative similar to Non-Canonical UBiquitin Conjugating Enzyme 1 (NCUBE1) from [Gallus gallus] GI:7362937, [Mus musculus] GI:7363050, [Homo sapiens] GI:7362973; contains Pfam profile PF00179: Ubiquitin-conjugatin	GO:0006464,GO:0008372,GO:0004840,GO:0006512
BN15652	2.15079	991.603	473.503	1.06639	gi|15652|At5g04240_Contig1	At5g04240.1	68418.m00414 zinc finger (C2H2 type) family protein / transcription factor jumonji (jmj) family protein contains Pfam domians PF02375: jmjN domain, PF02373: jmjC domain and PF00096: Zinc finger, C2H2 type	GO:0008372,GO:0003700,GO:0045449
BN15652	2.08243	390.062	143.436	1.4433	gi|15652|At5g04240_Contig1	At5g04240.1	68418.m00414 zinc finger (C2H2 type) family protein / transcription factor jumonji (jmj) family protein contains Pfam domians PF02375: jmjN domain, PF02373: jmjC domain and PF00096: Zinc finger, C2H2 type	GO:0008372,GO:0003700,GO:0045449
BN15673	2.0042	18039.3	6387.98	1.49771	gi|15673|At1g73885_Contig1	At1g73885.1	68414.m08557 expressed protein	GO:0005554,GO:0000004,GO:0009507
BN15678	2.07203	3261.75	1410.2	1.20975	gi|15678|At4g14210_Contig2	At4g14210.2	68417.m02193 phytoene dehydrogenase, chloroplast / phytoene desaturase (PDS) identical to SP|Q07356 Phytoene dehydrogenase, chloroplast precursor (EC 1.14.99.-) (Phytoene desaturase){Arabidopsis thaliana}; high similarity to phytoene desaturase [Lycopersi	GO:0016117,GO:0016166,GO:0009507,GO:0016120
BN15681	2.45926	524.142	131.236	1.99779	gi|15681|At5g20960_Contig1	At5g20960.2	68418.m02492 aldehyde oxidase 1 (AAO1) identical to aldehyde oxidase AAO1 from Arabidopsis thaliana [gi:3172023] isoform contains a GA-donor splice site at intron 10	GO:0005737,GO:0016020,GO:0004031,GO:0009851
BN15705	2.4564	691.809	247.253	1.48439	gi|15705|At5g18760_DC1295F	At5g18760.1	68418.m02228 zinc finger (C3HC4-type RING finger) family protein predicted proteins, Arabidopsis thaliana ; contains Pfam profile PF00097: Zinc finger, C3HC4 type (RING finger)	GO:0005515,GO:0009507,GO:0000004,GO:0008270
BN15705	2.23263	1225.26	317.944	1.94624	gi|15705|At5g18760_DC1295F	At5g18760.1	68418.m02228 zinc finger (C3HC4-type RING finger) family protein predicted proteins, Arabidopsis thaliana ; contains Pfam profile PF00097: Zinc finger, C3HC4 type (RING finger)	GO:0005515,GO:0009507,GO:0000004,GO:0008270
BN15705	2.4564	370.199	122.187	1.59921	gi|15705|At5g18760_DC1295F	At5g18760.1	68418.m02228 zinc finger (C3HC4-type RING finger) family protein predicted proteins, Arabidopsis thaliana ; contains Pfam profile PF00097: Zinc finger, C3HC4 type (RING finger)	GO:0005515,GO:0009507,GO:0000004,GO:0008270
BN15721	2.32057	601.031	292.208	1.04044	gi|15721|At5g02100_Contig1	At5g02100.1	68418.m00131 oxysterol-binding family protein similar to SWH1 [Saccharomyces cerevisiae] GI:402658; contains Pfam profile PF01237: Oxysterol-binding protein	GO:0008202,GO:0008142,GO:0009507
BN15721	2.19017	3168.74	809.02	1.96966	gi|15721|At5g02100_Contig1	At5g02100.1	68418.m00131 oxysterol-binding family protein similar to SWH1 [Saccharomyces cerevisiae] GI:402658; contains Pfam profile PF01237: Oxysterol-binding protein	GO:0008202,GO:0008142,GO:0009507
BN15730	2.59928	42151.6	9043.18	2.22069	gi|15730|At1g07930_ES398F	At1g07930.1	68414.m00862 elongation factor 1-alpha / EF-1-alpha identical to GB:CAA34456 from [Arabidopsis thaliana] (Plant Mol. Biol. 14 (1), 107-110 (1990))	GO:0006414,GO:0003746,GO:0005737,GO:0001514,GO:0005516
BN15738	2.24677	771.231	320.636	1.26623	gi|15738|At4g34630_Contig1	At4g34630.1	68417.m04918 expressed protein	GO:0005554,GO:0000004,GO:0008372
BN15738	2.42168	1103.16	306.507	1.84765	gi|15738|At4g34630_Contig1	At4g34630.1	68417.m04918 expressed protein	GO:0005554,GO:0000004,GO:0008372
BN15738	2.33274	1929.05	687.125	1.48925	gi|15738|At4g34630_Contig1	At4g34630.1	68417.m04918 expressed protein	GO:0005554,GO:0000004,GO:0008372
BN15739	3.24201	1095	422.975	1.37229	gi|15739|At1g07600_Contig1	At1g07590.1	68414.m00812 pentatricopeptide (PPR) repeat-containing protein low similarity to DNA-binding protein [Triticum aestivum] GI:6958202; contains Pfam profile PF01535: PPR repeat	GO:0046872,GO:0008372,GO:0046688,GO:0005507,GO:0009644
BN15739	2.31049	715.452	166.153	2.10634	gi|15739|At1g07600_Contig1	At1g07590.1	68414.m00812 pentatricopeptide (PPR) repeat-containing protein low similarity to DNA-binding protein [Triticum aestivum] GI:6958202; contains Pfam profile PF01535: PPR repeat	GO:0046872,GO:0008372,GO:0046688,GO:0005507,GO:0009644
BN15750	6.33963	743.578	248.052	1.58384	gi|15750|At1g04290_Contig1	At1g04290.1	68414.m00420 thioesterase family protein contains Pfam profile PF03061: thioesterase family protein; EST gb|T45093 comes from this gene	GO:0016788,GO:0003824,GO:0016291,GO:0000004,GO:0008372
BN15770	2.26381	843.853	257.883	1.71028	gi|15770|At1g30960_RL3468R	At1g30960.1	68414.m03791 GTP-binding protein (ERG) identical to GTP-binding protein ERG SP:O82653 from [Arabidopsis thaliana]	GO:0006414,GO:0005525,GO:0008151,GO:0005524,GO:0003924,GO:0005739,GO:0003746,GO:0006400
BN15777	4.95204	755.915	294.137	1.36174	gi|15777|At2g33830_Contig4	At2g33830.2	68415.m04151 dormancy/auxin associated family protein contains Pfam profile: PF05564 dormancy/auxin associated protein	GO:0005524,GO:0008372,GO:0004672,GO:0006468
BN15781	5.29427	2854.15	782.885	1.86619	gi|15781|At5g51840_Contig2	At5g51840.1	68418.m06427 expressed protein	GO:0005554,GO:0000004,GO:0008372
BN15785	2.16841	1881.97	524.351	1.84364	gi|15785|At5g08170_Contig3	At5g08170.1	68418.m00954 porphyromonas-type peptidyl-arginine deiminase family protein contains Pfam PF04371: Porphyromonas-type peptidyl-arginine deiminase	GO:0008372,GO:0006596,GO:0047632
BN15788	2.01188	6072.36	2753.26	1.14112	gi|15788|At1g52260_Contig1	At1g52260.1	68414.m05897 thioredoxin family protein similar to protein disulfide isomerase GI:5902592 from [Volvox carteri f. nagariensis], GI:2708314 from Chlamydomonas reinhardtii; contains Pfam profile: PF00085 Thioredoxin	GO:0006118,GO:0030508,GO:0005489,GO:0012505
BN15792	2.30305	1939.21	775.678	1.32194	gi|15792|At3g13235_Contig2	At3g13235.1	68416.m01666 ubiquitin family protein contains INTERPRO:IPR000626 ubiquitin domain	GO:0006512,GO:0005634,GO:0006508,GO:0004190,GO:0006289
BN15794	2.43424	667.001	140.443	2.2477	gi|15794|At4g38740_Contig3	At4g38740.1	68417.m05487 peptidyl-prolyl cis-trans isomerase / cyclophilin / rotamase / cyclosporin A-binding protein (ROC1) identical to SP|P34790 Peptidyl-prolyl cis-trans isomerase (EC 5.2.1.8) (PPIase) (Rotamase) (Cyclophilin) (Cyclosporin A-binding protein) {Ara	GO:0005829,GO:0007165,GO:0003755,GO:0006457
BN15794	2.30908	830.808	282.926	1.55409	gi|15794|At4g38740_Contig3	At4g38740.1	68417.m05487 peptidyl-prolyl cis-trans isomerase / cyclophilin / rotamase / cyclosporin A-binding protein (ROC1) identical to SP|P34790 Peptidyl-prolyl cis-trans isomerase (EC 5.2.1.8) (PPIase) (Rotamase) (Cyclophilin) (Cyclosporin A-binding protein) {Ara	GO:0005829,GO:0007165,GO:0003755,GO:0006457
BN15807	8.08711	6511.55	2185.39	1.57511	gi|15807|At4g20300_Contig2	At4g20300.2	68417.m02965 expressed protein	GO:0005554,GO:0000004,GO:0005739
BN15812	2.78224	356.553	157.504	1.17873	gi|15812|At3g49210_Contig1	At3g49210.1	68416.m05378 expressed protein	GO:0005622,GO:0003700,GO:0006355
BN15812	2.41271	980.626	167.209	2.55205	gi|15812|At3g49210_Contig1	At3g49210.1	68416.m05378 expressed protein	GO:0005622,GO:0003700,GO:0006355
BN15812	2.55249	29951	9204.26	1.70223	gi|15812|At3g49210_Contig1	At3g49210.1	68416.m05378 expressed protein	GO:0005622,GO:0003700,GO:0006355
BN15829	2.54394	3226.64	1343.31	1.26424	gi|15829|At2g30110_Contig3	At2g30110.1	68415.m03664 ubiquitin activating enzyme 1 (UBA1) E1; identical to GB:U80808	GO:0004840,GO:0016567,GO:0004839,GO:0006511
BN15831	2.61638	681.124	338.046	1.0107	gi|15831|At2g05620_Contig2	At2g05620.1	68415.m00598 expressed protein	GO:0009534,GO:0005489,GO:0009773
BN15844	2.13323	422.476	171.79	1.29822	gi|15844|At4g29260_Contig2	At4g29260.1	68417.m04184 acid phosphatase class B family protein similar to acid phosphatase [Glycine max] GI:3341443; contains Pfam profile PF03767: HAD superfamily (subfamily IIIB) phosphatase	GO:0003993,GO:0012505,GO:0000004,GO:0005524
BN15844	2.34598	509.58	184.672	1.46434	gi|15844|At4g29260_Contig2	At4g29260.1	68417.m04184 acid phosphatase class B family protein similar to acid phosphatase [Glycine max] GI:3341443; contains Pfam profile PF03767: HAD superfamily (subfamily IIIB) phosphatase	GO:0003993,GO:0012505,GO:0000004,GO:0005524
BN15846	4.90408	450.932	170.661	1.40178	gi|15846|At1g53750_Contig5	At1g53750.1	68414.m06115 26S proteasome AAA-ATPase subunit (RPT1a) similar to 26S proteasome ATPase subunit GI:1395190 from [Spinacia oleracea]	GO:0008540,GO:0006511,GO:0016887
BN15849	2.18762	308.168	119.536	1.36627	gi|15849|At1g53750_Contig3	At1g53750.1	68414.m06115 26S proteasome AAA-ATPase subunit (RPT1a) similar to 26S proteasome ATPase subunit GI:1395190 from [Spinacia oleracea]	GO:0008540,GO:0006511,GO:0016887
BN15849	2.05893	1853.74	401.151	2.20822	gi|15849|At1g53750_Contig3	At1g53750.1	68414.m06115 26S proteasome AAA-ATPase subunit (RPT1a) similar to 26S proteasome ATPase subunit GI:1395190 from [Spinacia oleracea]	GO:0008540,GO:0006511,GO:0016887
BN15849	2.82983	544.124	228.92	1.24909	gi|15849|At1g53750_Contig3	At1g53750.1	68414.m06115 26S proteasome AAA-ATPase subunit (RPT1a) similar to 26S proteasome ATPase subunit GI:1395190 from [Spinacia oleracea]	GO:0008540,GO:0006511,GO:0016887
BN15849	2.6741	18999.5	6240.29	1.60628	gi|15849|At1g53750_Contig3	At1g53750.1	68414.m06115 26S proteasome AAA-ATPase subunit (RPT1a) similar to 26S proteasome ATPase subunit GI:1395190 from [Spinacia oleracea]	GO:0008540,GO:0006511,GO:0016887
BN15863	2.71828	2687.58	1180.6	1.18679	gi|15863|At5g42970_DC974R	At5g42970.1	68418.m05241 COP9 signalosome complex subunit 4 / CSN complex subunit 4 (CSN4) (COP8) (FUS4) FUSCA4, COP8, CSN4; identical to CSN complex subunit 4 [Arabidopsis thaliana] GI:18056659, COP8 [Arabidopsis thaliana] GI:5802627; contains Pfam profile PF01399:	GO:0008180,GO:0010100,GO:0005554,GO:0009640
BN15863	2.31015	3777.14	1063.82	1.82804	gi|15863|At5g42970_DC974R	At5g42970.1	68418.m05241 COP9 signalosome complex subunit 4 / CSN complex subunit 4 (CSN4) (COP8) (FUS4) FUSCA4, COP8, CSN4; identical to CSN complex subunit 4 [Arabidopsis thaliana] GI:18056659, COP8 [Arabidopsis thaliana] GI:5802627; contains Pfam profile PF01399:	GO:0008180,GO:0010100,GO:0005554,GO:0009640
BN15863	2.39499	743.527	230.87	1.6873	gi|15863|At5g42970_DC974R	At5g42970.1	68418.m05241 COP9 signalosome complex subunit 4 / CSN complex subunit 4 (CSN4) (COP8) (FUS4) FUSCA4, COP8, CSN4; identical to CSN complex subunit 4 [Arabidopsis thaliana] GI:18056659, COP8 [Arabidopsis thaliana] GI:5802627; contains Pfam profile PF01399:	GO:0008180,GO:0010100,GO:0005554,GO:0009640
BN15863	3.19384	571.325	271.408	1.07385	gi|15863|At5g42970_DC974R	At5g42970.1	68418.m05241 COP9 signalosome complex subunit 4 / CSN complex subunit 4 (CSN4) (COP8) (FUS4) FUSCA4, COP8, CSN4; identical to CSN complex subunit 4 [Arabidopsis thaliana] GI:18056659, COP8 [Arabidopsis thaliana] GI:5802627; contains Pfam profile PF01399:	GO:0008180,GO:0010100,GO:0005554,GO:0009640
BN15864	2.71518	1177.59	446.457	1.39924	gi|15864|At3g53460_Contig1	At3g53460.2	68416.m05901 29 kDa ribonucleoprotein, chloroplast / RNA-binding protein cp 29 nearly identical to SP|Q43349 29 kDa ribonucleoprotein, chloroplast precursor (RNA-binding protein cp29) {Arabidopsis thaliana}	GO:0003723,GO:0000004,GO:0009507
BN15864	2.63131	394.75	155.689	1.34227	gi|15864|At3g53460_Contig1	At3g53460.2	68416.m05901 29 kDa ribonucleoprotein, chloroplast / RNA-binding protein cp 29 nearly identical to SP|Q43349 29 kDa ribonucleoprotein, chloroplast precursor (RNA-binding protein cp29) {Arabidopsis thaliana}	GO:0003723,GO:0000004,GO:0009507
BN15865	2.33674	1256.56	598.693	1.06959	gi|15865|At1g13470_ES2029F	At1g13470.1	68414.m01578 expressed protein	GO:0005554,GO:0000004,GO:0005739
BN15865	2.16627	814.838	397.01	1.03734	gi|15865|At1g13470_ES2029F	At1g13470.1	68414.m01578 expressed protein	GO:0005554,GO:0000004,GO:0005739
BN15873	2.09168	821.156	356.686	1.203	gi|15873|At3g52800_Contig5	At3g52800.1	68416.m05818 zinc finger (AN1-like) family protein contains Pfam domain, PF01428: AN1-like Zinc finger	GO:0003677,GO:0008372,GO:0000004,GO:0008270
BN15879	2.91049	694.367	313.79	1.1459	gi|15879|At1g02560_Contig1	At1g02560.1	68414.m00207 ATP-dependent Clp protease proteolytic subunit (ClpP1) identical to nClpP1 GB:BAA82065 GI:5360579 from [Arabidopsis thaliana]; contains Pfam profile PF00574: Clp protease; contains TIGRfam profile TIGR00493: ATP-dependent Clp protease, proteo	GO:0009840,GO:0008462,GO:0009570,GO:0006510,GO:0009534
BN15901	9.5917	1177.99	560.616	1.07124	gi|15901|At2g21530_Contig1	At2g21530.1	68415.m02562 forkhead-associated domain-containing protein / FHA domain-containing protein	GO:0005554,GO:0000004,GO:0009507
BN15901	9.05411	6435.78	2680.27	1.26374	gi|15901|At2g21530_Contig1	At2g21530.1	68415.m02562 forkhead-associated domain-containing protein / FHA domain-containing protein	GO:0005554,GO:0000004,GO:0009507
BN15904	3.8472	1690.06	599.772	1.49459	gi|15904|At3g57020_Contig2	At3g57020.1	68416.m06347 strictosidine synthase family protein similar to strictosidine synthase [Rauvolfia serpentina][SP|P15324]	GO:0009821,GO:0016844,GO:0009058,GO:0012505
BN15904	3.69203	2668.62	1290.12	1.04859	gi|15904|At3g57020_Contig2	At3g57020.1	68416.m06347 strictosidine synthase family protein similar to strictosidine synthase [Rauvolfia serpentina][SP|P15324]	GO:0009821,GO:0016844,GO:0009058,GO:0012505
BN15910	2.52143	769.708	252.595	1.60749	gi|15910|At3g59950_Contig2	At3g59950.1	68416.m06691 autophagy 4b (APG4b) identical to autophagy 4b [Arabidopsis thaliana] gi|19912145|dbj|BAB88384	GO:0008233,GO:0006914,GO:0009507
BN15918	5.28727	383.549	172.646	1.15159	gi|15918|At3g07360_Contig2	At3g07360.2	68416.m00878 armadillo/beta-catenin repeat family protein / U-box domain-containing protein contains Pfam domain, PF00514: Armadillo/beta-catenin-like repeats and Pfam, PF04564: U-box domain	GO:0005554,GO:0000004,GO:0008372
BN15932	2.1043	12206	1957.62	2.64042	gi|15932|At1g76520_DC953R	At1g76520.2	68414.m08905 auxin efflux carrier family protein contains auxin efflux carrier domain, Pfam:PF03547	GO:0009926,GO:0016021,GO:0009672,GO:0012505
BN15934	2.08453	1113.94	504.487	1.14278	gi|15934|At1g04350_Contig2	At1g04350.1	68414.m00425 2-oxoglutarate-dependent dioxygenase, putative Similar to Arabidopsis 2A6 (gb|X83096) and to tomato ethylene synthesis regulatory protein E8 (SP|P10967); EST gb|T76913 comes from this gene	GO:0016706,GO:0009692
BN15934	2.04386	317.449	120.04	1.40301	gi|15934|At1g04350_Contig2	At1g04350.1	68414.m00425 2-oxoglutarate-dependent dioxygenase, putative Similar to Arabidopsis 2A6 (gb|X83096) and to tomato ethylene synthesis regulatory protein E8 (SP|P10967); EST gb|T76913 comes from this gene	GO:0016706,GO:0009692
BN15934	3.21836	6531.59	2627.3	1.31385	gi|15934|At1g04350_Contig2	At1g04350.1	68414.m00425 2-oxoglutarate-dependent dioxygenase, putative Similar to Arabidopsis 2A6 (gb|X83096) and to tomato ethylene synthesis regulatory protein E8 (SP|P10967); EST gb|T76913 comes from this gene	GO:0016706,GO:0009692
BN15956	2.04854	1544.31	518.171	1.57546	gi|15956|At1g16850_VA2021R	At1g16850.1	68414.m02033 expressed protein	GO:0005554,GO:0000004,GO:0012505
BN15956	2.4044	1145.72	317.594	1.851	gi|15956|At1g16850_VA2021R	At1g16850.1	68414.m02033 expressed protein	GO:0005554,GO:0000004,GO:0012505
BN15958	2.89786	5983.04	1526.89	1.97028	gi|15958|At2g34620_Contig1	At2g34620.1	68415.m04253 mitochondrial transcription termination factor-related / mTERF-related contains Pfam profile PF02536: mTERF	GO:0005554,GO:0000004,GO:0009507
BN15960	3.77273	26221.9	12599.5	1.05741	gi|15960|At3g02950_Contig1	At3g02950.1	68416.m00290 expressed protein	GO:0005554,GO:0000004,GO:0008372
BN15960	4.27997	3227.2	1433.54	1.1707	gi|15960|At3g02950_Contig1	At3g02950.1	68416.m00290 expressed protein	GO:0005554,GO:0000004,GO:0008372
BN15985	8.46411	2044.35	1011.58	1.01503	gi|15985|At5g17290_ES2344R	At5g17290.1	68418.m02025 autophagy protein Apg5 family contains Pfam profile: PF04106 autophagy protein Apg5	GO:0005554,GO:0000004,GO:0008372
BN15985	7.34465	332.902	164.128	1.02028	gi|15985|At5g17290_ES2344R	At5g17290.1	68418.m02025 autophagy protein Apg5 family contains Pfam profile: PF04106 autophagy protein Apg5	GO:0005554,GO:0000004,GO:0008372
BN15986	3.0903	396.435	162.772	1.28423	gi|15986|At5g17290_VA2066R	At5g17290.1	68418.m02025 autophagy protein Apg5 family contains Pfam profile: PF04106 autophagy protein Apg5	GO:0005554,GO:0000004,GO:0008372
BN15997	2.5161	673.921	196.907	1.77507	gi|15997|At1g55490_Contig4	At1g55490.2	68414.m06348 RuBisCO subunit binding-protein beta subunit, chloroplast / 60 kDa chaperonin beta subunit / CPN-60 beta identical to SWISS-PROT:P21240- RuBisCO subunit binding-protein beta subunit, chloroplast precursor (60 kDa chaperonin beta subunit, CPN-	GO:0009627,GO:0008219,GO:0009507,GO:0003754,GO:0009428,GO:0030288
BN15997	2.57371	2482.3	1071.39	1.21219	gi|15997|At1g55490_Contig4	At1g55490.2	68414.m06348 RuBisCO subunit binding-protein beta subunit, chloroplast / 60 kDa chaperonin beta subunit / CPN-60 beta identical to SWISS-PROT:P21240- RuBisCO subunit binding-protein beta subunit, chloroplast precursor (60 kDa chaperonin beta subunit, CPN-	GO:0009627,GO:0008219,GO:0009507,GO:0003754,GO:0009428,GO:0030288
BN16002	2.94044	757.611	294.696	1.36223	gi|16002|At2g32150_Contig2	At2g32150.1	68415.m03929 haloacid dehalogenase-like hydrolase family protein contains InterPro accession IPR005834: Haloacid dehalogenase-like hydrolase	GO:0008372,GO:0019120,GO:0008152,GO:0016787
BN16002	3.40289	573.37	255.65	1.1653	gi|16002|At2g32150_Contig2	At2g32150.1	68415.m03929 haloacid dehalogenase-like hydrolase family protein contains InterPro accession IPR005834: Haloacid dehalogenase-like hydrolase	GO:0008372,GO:0019120,GO:0008152,GO:0016787
BN16003	7.64749	1551.34	398.996	1.95907	gi|16003|At1g44970_VA2094F	At1g44970.1	68414.m05155 peroxidase, putative similar to peroxidase GI:993004 from [Mercurialis annua]	GO:0006979,GO:0004601,GO:0012505
BN16003	9.76566	15775.5	6676.85	1.24045	gi|16003|At1g44970_VA2094F	At1g44970.1	68414.m05155 peroxidase, putative similar to peroxidase GI:993004 from [Mercurialis annua]	GO:0006979,GO:0004601,GO:0012505
BN16016	2.09813	2083.87	416.66	2.32232	gi|16016|At5g07910_Contig2	At5g07910.1	68418.m00914 leucine-rich repeat family protein contains leucine rich repeat (LRR) domains, Pfam:PF00560	GO:0005739,GO:0005515,GO:0006499
BN16016	2.25038	709.911	208.734	1.76597	gi|16016|At5g07910_Contig2	At5g07910.1	68418.m00914 leucine-rich repeat family protein contains leucine rich repeat (LRR) domains, Pfam:PF00560	GO:0005739,GO:0005515,GO:0006499
BN16025	3.151	2316.01	894.159	1.37304	gi|16025|At3g03160_Contig2	At3g03160.1	68416.m00312 expressed protein	GO:0005554,GO:0000004,GO:0012505
BN16025	2.6993	6984.14	2123.52	1.71762	gi|16025|At3g03160_Contig2	At3g03160.1	68416.m00312 expressed protein	GO:0005554,GO:0000004,GO:0012505
BN16028	2.01418	6741.77	2224.29	1.59978	gi|16028|At5g58060_Contig1	At5g58060.1	68418.m07266 SNARE protein-related similar to SNARE protein Ykt6 [Homo sapiens] GI:2507637	GO:0005554,GO:0000004,GO:0012505
BN16029	2.10183	10469.2	5203.69	1.00854	gi|16029|At5g58060_Contig2	At5g58060.1	68418.m07266 SNARE protein-related similar to SNARE protein Ykt6 [Homo sapiens] GI:2507637	GO:0005554,GO:0000004,GO:0012505
BN16037	2.65843	4231.55	1772.84	1.25512	gi|16037|At2g01750_VA2361R	At2g01750.1	68415.m00104 expressed protein	GO:0005554,GO:0000004,GO:0008372
BN16037	2.17352	372.697	156.665	1.25032	gi|16037|At2g01750_VA2361R	At2g01750.1	68415.m00104 expressed protein	GO:0005554,GO:0000004,GO:0008372
BN16050	2.38701	1186.51	398.925	1.57253	gi|16050|At5g19290_FL4270F	At5g19290.1	68418.m02299 esterase/lipase/thioesterase family protein low similarity to monoglyceride lipase [Homo sapiens] GI:14594904; contains Interpro entry IPR000379	GO:0006725,GO:0016787,GO:0004620,GO:0008372
BN16052	2.2477	352.308	128.756	1.4522	gi|16052|At2g31220_Contig2	At2g31220.1	68415.m03813 basic helix-loop-helix (bHLH) family protein contains Pfam profile: PF00010 helix-loop-helix DNA-binding domain	GO:0003700,GO:0045449,GO:0003677,GO:0008372
BN16052	2.15288	5395.82	2533.75	1.09057	gi|16052|At2g31220_Contig2	At2g31220.1	68415.m03813 basic helix-loop-helix (bHLH) family protein contains Pfam profile: PF00010 helix-loop-helix DNA-binding domain	GO:0003700,GO:0045449,GO:0003677,GO:0008372
BN16058	7.37827	813.696	311.217	1.38657	gi|16058|At1g25520_Contig3	At1g25520.1	68414.m03169 expressed protein contains Pfam profile PF01169: Uncharacterized protein family UPF0016	GO:0005524,GO:0000004,GO:0016020
BN16058	7.12761	779.752	265.393	1.55489	gi|16058|At1g25520_Contig3	At1g25520.1	68414.m03169 expressed protein contains Pfam profile PF01169: Uncharacterized protein family UPF0016	GO:0005524,GO:0000004,GO:0016020
BN16064	2.9114	718.848	222.629	1.69105	gi|16064|At1g58170_Contig1	At1g58170.1	68414.m06599 disease resistance-responsive protein-related / dirigent protein-related similar to dirigent protein [Thuja plicata] gi|6694699|gb|AAF25360; similar to pathogenesis-related protein [Pisum sativum] gi|4585273|gb|AAD25355	GO:0012505,GO:0006499,GO:0009807,GO:0005554,GO:0006952
BN16064	2.13519	373.866	182.511	1.03454	gi|16064|At1g58170_Contig1	At1g58170.1	68414.m06599 disease resistance-responsive protein-related / dirigent protein-related similar to dirigent protein [Thuja plicata] gi|6694699|gb|AAF25360; similar to pathogenesis-related protein [Pisum sativum] gi|4585273|gb|AAD25355	GO:0012505,GO:0006499,GO:0009807,GO:0005554,GO:0006952
BN16077	2.04682	671.668	309.023	1.12003	gi|16077|At4g09030_Contig1	At4g09030.1	68417.m01490 arabinogalactan-protein (AGP10) identical to gi|10880497|gb|AAG24278; supported by Ceres cDNA 265772	GO:0009507,GO:0005554
BN16078	2.22251	13526.7	4894.92	1.46645	gi|16078|At5g02310_Contig1	At5g02310.1	68418.m00154 eceriferum3 protein, putative similar to eceriferum3 GI:1669655 from [Arabidopsis thaliana]	GO:0010025,GO:0005622,GO:0004842,GO:0005489,GO:0003677,GO:0005351,GO:0008270
BN16079	6.77361	363.433	158.446	1.1977	gi|16079|At5g47210_Contig2	At5g47210.1	68418.m05821 nuclear RNA-binding protein, putative similar to nuclear RNA binding protein GI:6492264 from [Arabidopsis thaliana]	GO:0003723,GO:0000004,GO:0008372
BN16079	5.14515	563.782	167.517	1.75083	gi|16079|At5g47210_Contig2	At5g47210.1	68418.m05821 nuclear RNA-binding protein, putative similar to nuclear RNA binding protein GI:6492264 from [Arabidopsis thaliana]	GO:0003723,GO:0000004,GO:0008372
BN16092	2.62175	1069.91	329.352	1.69979	gi|16092|At4g30600_Contig2	At4g30600.1	68417.m04341 signal recognition particle receptor alpha subunit family protein similar to Signal recognition particle receptor alpha subunit (SR-alpha) (Docking protein alpha) (DP-alpha) (SP:P08240) [Homo sapiens}; similar to Signal recognition particle r	GO:0006605,GO:0005524,GO:0005786,GO:0003723,GO:0005525,GO:0008548
BN16092	2.47713	1164.63	290.385	2.00383	gi|16092|At4g30600_Contig2	At4g30600.1	68417.m04341 signal recognition particle receptor alpha subunit family protein similar to Signal recognition particle receptor alpha subunit (SR-alpha) (Docking protein alpha) (DP-alpha) (SP:P08240) [Homo sapiens}; similar to Signal recognition particle r	GO:0006605,GO:0005524,GO:0005786,GO:0003723,GO:0005525,GO:0008548
BN16093	2.41666	842.119	256.972	1.71241	gi|16093|At5g48655_VA2308F	At5g48655.3	68418.m06019 zinc finger (C3HC4-type RING finger) family protein contains Pfam profile: PF00097 zinc finger, C3HC4 type (RING finger)	GO:0005515,GO:0008372,GO:0000004,GO:0008270
BN16093	2.35048	5494.72	2487.83	1.14316	gi|16093|At5g48655_VA2308F	At5g48655.3	68418.m06019 zinc finger (C3HC4-type RING finger) family protein contains Pfam profile: PF00097 zinc finger, C3HC4 type (RING finger)	GO:0005515,GO:0008372,GO:0000004,GO:0008270
BN16094	2.13046	490.664	186.904	1.39244	gi|16094|At2g47490_VA2314F	At2g47490.1	68415.m05928 mitochondrial substrate carrier family protein contains Pfam profile: PF00153 mitochondrial carrier protein	GO:0012505,GO:0005743,GO:0016020,GO:0005739,GO:0005488,GO:0006810,GO:0005215,GO:0006839
BN16102	3.74944	21011.2	4128.89	2.34733	gi|16102|At5g42820_Contig1	At5g42820.2	68418.m05216 U2 snRNP auxiliary factor small subunit, putative strong similarity to U2 snRNP auxiliary factor, small subunit [Oryza sativa] GI:3850816	GO:0003676,GO:0008372,GO:0000004,GO:0003723
BN16102	3.56626	1061.49	400.399	1.40658	gi|16102|At5g42820_Contig1	At5g42820.2	68418.m05216 U2 snRNP auxiliary factor small subunit, putative strong similarity to U2 snRNP auxiliary factor, small subunit [Oryza sativa] GI:3850816	GO:0003676,GO:0008372,GO:0000004,GO:0003723
BN16103	4.20025	5422.58	1782.33	1.60522	gi|16103|At3g26490_Contig1	At3g26490.1	68416.m03304 phototropic-responsive NPH3 family protein contains NPH3 family domain, Pfam:PF03000	GO:0008372,GO:0004871,GO:0009416
BN16103	5.00137	546.8	263.716	1.05203	gi|16103|At3g26490_Contig1	At3g26490.1	68416.m03304 phototropic-responsive NPH3 family protein contains NPH3 family domain, Pfam:PF03000	GO:0008372,GO:0004871,GO:0009416
BN16122	2.13505	1892.79	673.216	1.49137	gi|16122|At4g15560_Contig1	At4g15560.1	68417.m02377 1-deoxy-D-xylulose 5-phosphate synthase, putative / 1-deoxyxylulose-5-phosphate synthase, putative / DXP-synthase, putative (DEF) (CLA1) identical to SP|Q38854 Probable 1-deoxy-D-xylulose 5-phosphate synthase, chloroplast precursor (EC 4.1.3.	GO:0009507,GO:0008661,GO:0016114
BN16122	2.67082	2164.94	1031.19	1.07002	gi|16122|At4g15560_Contig1	At4g15560.1	68417.m02377 1-deoxy-D-xylulose 5-phosphate synthase, putative / 1-deoxyxylulose-5-phosphate synthase, putative / DXP-synthase, putative (DEF) (CLA1) identical to SP|Q38854 Probable 1-deoxy-D-xylulose 5-phosphate synthase, chloroplast precursor (EC 4.1.3.	GO:0009507,GO:0008661,GO:0016114
BN16122	2.45093	338.521	140.792	1.26568	gi|16122|At4g15560_Contig1	At4g15560.1	68417.m02377 1-deoxy-D-xylulose 5-phosphate synthase, putative / 1-deoxyxylulose-5-phosphate synthase, putative / DXP-synthase, putative (DEF) (CLA1) identical to SP|Q38854 Probable 1-deoxy-D-xylulose 5-phosphate synthase, chloroplast precursor (EC 4.1.3.	GO:0009507,GO:0008661,GO:0016114
BN16122	3.13213	1240.66	224.199	2.46826	gi|16122|At4g15560_Contig1	At4g15560.1	68417.m02377 1-deoxy-D-xylulose 5-phosphate synthase, putative / 1-deoxyxylulose-5-phosphate synthase, putative / DXP-synthase, putative (DEF) (CLA1) identical to SP|Q38854 Probable 1-deoxy-D-xylulose 5-phosphate synthase, chloroplast precursor (EC 4.1.3.	GO:0009507,GO:0008661,GO:0016114
BN16165	2.5194	811.659	213.508	1.92658	gi|16165|At5g65260_Contig4	At5g65260.1	68418.m08209 polyadenylate-binding protein family protein / PABP family protein low similarity to poly(A)-binding protein II [Drosophila melanogaster] GI:6007612; contains InterPro entry IPR000504: RNA-binding region RNP-1 (RNA recognition motif) (RRM) do	GO:0003676,GO:0008372,GO:0000004,GO:0003723
BN16165	2.85001	316.367	147.192	1.1039	gi|16165|At5g65260_Contig4	At5g65260.1	68418.m08209 polyadenylate-binding protein family protein / PABP family protein low similarity to poly(A)-binding protein II [Drosophila melanogaster] GI:6007612; contains InterPro entry IPR000504: RNA-binding region RNP-1 (RNA recognition motif) (RRM) do	GO:0003676,GO:0008372,GO:0000004,GO:0003723
BN16173	2.3992	2010.47	699.688	1.52275	gi|16173|At3g06100_VA1974R	At3g06100.1	68416.m00700 major intrinsic family protein / MIP family protein contains Pfam profile: PF00230 major intrinsic protein; contains non-consensus TT acceptor splice site at exon 4	GO:0015250,GO:0006810,GO:0016020
BN16176	3.42378	453.122	175.816	1.36583	gi|16176|At5g42300_Contig1	At5g42300.1	68418.m05148 ubiquitin family protein contains INTERPRO:IPR000626 ubiquitin domain	GO:0006512,GO:0005554,GO:0008372
BN16176	3.01594	1858.99	512.3	1.85946	gi|16176|At5g42300_Contig1	At5g42300.1	68418.m05148 ubiquitin family protein contains INTERPRO:IPR000626 ubiquitin domain	GO:0006512,GO:0005554,GO:0008372
BN16178	7.09347	396.34	180.415	1.13542	gi|16178|At3g23620_Contig1	At3g23620.1	68416.m02971 brix domain-containing protein contains Pfam domain, PF04427: Brix domain	GO:0005554,GO:0000004,GO:0008372
BN16178	4.06039	1287.88	588.024	1.13105	gi|16178|At3g23620_Contig1	At3g23620.1	68416.m02971 brix domain-containing protein contains Pfam domain, PF04427: Brix domain	GO:0005554,GO:0000004,GO:0008372
BN16188	2.0981	3089.09	184.696	4.06396	gi|16188|At3g30775_RL7198F	At3g30775.1	68416.m03933 proline oxidase, mitochondrial / osmotic stress-responsive proline dehydrogenase (POX) (PRO1) (ERD5) nearly identical to SP|P92983 Proline oxidase, mitochondrial precursor (EC 1.5.3.-) (Osmotic stress- induced proline dehydrogenase) [Arabidop	GO:0005739,GO:0006562,GO:0004657,GO:0006537
BN16198	3.28405	3543.03	1489.15	1.25049	gi|16198|At2g30575_Contig1	At2g30575.1	68415.m03725 glycosyl transferase family 8 protein contains Pfam profile: PF01501 glycosyl transferase family 8	GO:0016758,GO:0016051,GO:0007165,GO:0016020,GO:0004871,GO:0012505,GO:0016757
BN16203	3.74717	4961.1	959.818	2.36983	gi|16203|At1g13370_Contig1	At1g13370.1	68414.m01554 histone H3, putative strong similarity to Histone H3.2, minor Medicago sativa SP|P11105, histone H3 Rubus idaeus GI:10732809; contains Pfam profile PF00125 Core histone H2A/H2B/H3/H4	GO:0007001,GO:0003677,GO:0006334,GO:0000786,GO:0005634,GO:0009507
BN16203	2.74795	8813.33	3993.73	1.14195	gi|16203|At1g13370_Contig1	At1g13370.1	68414.m01554 histone H3, putative strong similarity to Histone H3.2, minor Medicago sativa SP|P11105, histone H3 Rubus idaeus GI:10732809; contains Pfam profile PF00125 Core histone H2A/H2B/H3/H4	GO:0007001,GO:0003677,GO:0006334,GO:0000786,GO:0005634,GO:0009507
BN16206	2.00892	1454.74	399.14	1.86579	gi|16206|At5g54680_Contig3	At5g54680.1	68418.m06809 basic helix-loop-helix (bHLH) family protein similar to unknown protein (pir |B71406)	GO:0003700,GO:0045449,GO:0003677,GO:0008372
BN16208	2.10603	8010.96	2963.41	1.43472	gi|16208|At5g54680_Contig5	At5g54680.1	68418.m06809 basic helix-loop-helix (bHLH) family protein similar to unknown protein (pir |B71406)	GO:0003700,GO:0045449,GO:0003677,GO:0008372
BN16208	2.01317	16558.2	1099.3	3.91289	gi|16208|At5g54680_Contig5	At5g54680.1	68418.m06809 basic helix-loop-helix (bHLH) family protein similar to unknown protein (pir |B71406)	GO:0003700,GO:0045449,GO:0003677,GO:0008372
BN16213	2.8266	614.755	215.645	1.51135	gi|16213|At5g59750_ML3160R	At5g59750.1	68418.m07489 riboflavin biosynthesis protein, putative similar to SP|P50855 Riboflavin biosynthesis protein ribA [Includes: GTP cyclohydrolase II (EC 3.5.4.25); 3,4-dihydroxy-2-butanone 4-phosphate synthase (DHBP synthase)] {Actinobacillus pleuropneumonia	GO:0005739,GO:0009231,GO:0003935,GO:0008686
BN16213	2.88853	640.56	239.66	1.41834	gi|16213|At5g59750_ML3160R	At5g59750.1	68418.m07489 riboflavin biosynthesis protein, putative similar to SP|P50855 Riboflavin biosynthesis protein ribA [Includes: GTP cyclohydrolase II (EC 3.5.4.25); 3,4-dihydroxy-2-butanone 4-phosphate synthase (DHBP synthase)] {Actinobacillus pleuropneumonia	GO:0005739,GO:0009231,GO:0003935,GO:0008686
BN16219	2.61711	841.094	347.087	1.27697	gi|16219|At5g59250_Contig1	At5g59250.1	68418.m07425 sugar transporter family protein similar to D-xylose-H+ symporter from Lactobacillus brevis GI:2895856, sugar-porter family protein 2 [Arabidopsis thaliana] GI:14585701; contains Pfam profile PF00083: major facilitator superfamily protein	GO:0015144,GO:0006817,GO:0016020,GO:0006811,GO:0016021,GO:0006810,GO:0008643,GO:0005351,GO:0009507
BN16219	3.39174	1253.36	594.332	1.07646	gi|16219|At5g59250_Contig1	At5g59250.1	68418.m07425 sugar transporter family protein similar to D-xylose-H+ symporter from Lactobacillus brevis GI:2895856, sugar-porter family protein 2 [Arabidopsis thaliana] GI:14585701; contains Pfam profile PF00083: major facilitator superfamily protein	GO:0015144,GO:0006817,GO:0016020,GO:0006811,GO:0016021,GO:0006810,GO:0008643,GO:0005351,GO:0009507
BN16220	2.22228	351.35	124.872	1.49246	gi|16220|At3g53730_Contig1	At3g53730.1	68416.m05935 histone H4 identical to histone H4 from Lycopersicon esculentum GI:297150, Lolium temulentum SP|P02308, Acropora formosa GI:455652, Citrus jambhiri GI:16797797	GO:0007001,GO:0003677,GO:0006334,GO:0000786,GO:0005634
BN16221	2.17833	4014.8	1919.02	1.06496	gi|16221|At3g53730_Contig2	At3g53730.1	68416.m05935 histone H4 identical to histone H4 from Lycopersicon esculentum GI:297150, Lolium temulentum SP|P02308, Acropora formosa GI:455652, Citrus jambhiri GI:16797797	GO:0007001,GO:0003677,GO:0006334,GO:0000786,GO:0005634
BN16221	2.34056	874.482	417.121	1.06796	gi|16221|At3g53730_Contig2	At3g53730.1	68416.m05935 histone H4 identical to histone H4 from Lycopersicon esculentum GI:297150, Lolium temulentum SP|P02308, Acropora formosa GI:455652, Citrus jambhiri GI:16797797	GO:0007001,GO:0003677,GO:0006334,GO:0000786,GO:0005634
BN16221	2.22946	459.73	139.2	1.72363	gi|16221|At3g53730_Contig2	At3g53730.1	68416.m05935 histone H4 identical to histone H4 from Lycopersicon esculentum GI:297150, Lolium temulentum SP|P02308, Acropora formosa GI:455652, Citrus jambhiri GI:16797797	GO:0007001,GO:0003677,GO:0006334,GO:0000786,GO:0005634
BN16221	2.82304	2127.69	259.106	3.03767	gi|16221|At3g53730_Contig2	At3g53730.1	68416.m05935 histone H4 identical to histone H4 from Lycopersicon esculentum GI:297150, Lolium temulentum SP|P02308, Acropora formosa GI:455652, Citrus jambhiri GI:16797797	GO:0007001,GO:0003677,GO:0006334,GO:0000786,GO:0005634
BN16229	7.03147	556.17	271.968	1.03209	gi|16229|At5g13490_Contig4	At5g13490.1	68418.m01556 ADP, ATP carrier protein 2, mitochondrial / ADP/ATP translocase 2 / adenine nucleotide translocator 2 (ANT2) identical to SWISS-PROT:P40941 ADP,ATP carrier protein 2, mitochondrial precursor (Adenine nucleotide translocator 2) [Arabidopsis th	GO:0006810,GO:0005488,GO:0005743,GO:0005471,GO:0005740,GO:0015865
BN16229	7.56081	1284.2	217.037	2.56486	gi|16229|At5g13490_Contig4	At5g13490.1	68418.m01556 ADP, ATP carrier protein 2, mitochondrial / ADP/ATP translocase 2 / adenine nucleotide translocator 2 (ANT2) identical to SWISS-PROT:P40941 ADP,ATP carrier protein 2, mitochondrial precursor (Adenine nucleotide translocator 2) [Arabidopsis th	GO:0006810,GO:0005488,GO:0005743,GO:0005471,GO:0005740,GO:0015865
BN16250	3.00812	2113.15	925.069	1.19176	gi|16250|At1g69260_VA1841F	At1g69260.1	68414.m07939 expressed protein	GO:0006810,GO:0005215,GO:0016020
BN16250	2.46581	7445.7	2010.16	1.8891	gi|16250|At1g69260_VA1841F	At1g69260.1	68414.m07939 expressed protein	GO:0006810,GO:0005215,GO:0016020
BN16250	3.18114	3082.46	1088.9	1.50121	gi|16250|At1g69260_VA1841F	At1g69260.1	68414.m07939 expressed protein	GO:0006810,GO:0005215,GO:0016020
BN16250	2.67404	12431.2	4679.4	1.40957	gi|16250|At1g69260_VA1841F	At1g69260.1	68414.m07939 expressed protein	GO:0006810,GO:0005215,GO:0016020
BN16265	2.2691	1539.15	404.562	1.9277	gi|16265|At3g55780_VA1749R	At3g55780.1	68416.m06198 glycosyl hydrolase family 17 protein similar to beta-1,3-glucanase precursor GI:4097948 from [Oryza sativa]	GO:0012505,GO:0004553,GO:0007186,GO:0001584,GO:0005975,GO:0016021
BN16266	2.20168	2011.19	326.677	2.62211	gi|16266|At1g08040_VA1754R	At1g08040.1	68414.m00878 expressed protein contains Pfam profile PF05212: Protein of unknown function (DUF707)	GO:0005739,GO:0016020,GO:0005524,GO:0006835
BN16278	3.37971	560.344	194.677	1.52523	gi|16278|At2g18790_Contig2	At2g18790.1	68415.m02187 phytochrome B (PHYB) Identical to SP|P14713 Phytochrome B {Arabidopsis thaliana}	GO:0008020,GO:0004871,GO:0006355,GO:0004673,GO:0005634,GO:0010202
BN16278	4.0739	1234.65	183.799	2.7479	gi|16278|At2g18790_Contig2	At2g18790.1	68415.m02187 phytochrome B (PHYB) Identical to SP|P14713 Phytochrome B {Arabidopsis thaliana}	GO:0008020,GO:0004871,GO:0006355,GO:0004673,GO:0005634,GO:0010202
BN16281	2.19985	888.125	437.756	1.02064	gi|16281|At1g66850_Contig1	At1g66850.1	68414.m07598 protease inhibitor/seed storage/lipid transfer protein (LTP) family protein similar to GP|3062791 Lipid transfer protein {Brassica rapa}; contains Pfam profile: PF00234: protease inhibitor/seed storage/LTP family	GO:0008289,GO:0006869,GO:0012505
BN16290	2.42329	1788.5	469.938	1.92821	gi|16290|At3g48690_VA1757F	At3g48690.1	68416.m05317 expressed protein similar to PrMC3 [Pinus radiata] GI:5487873	GO:0005554,GO:0000004,GO:0008372
BN16290	2.61108	1756.61	516.835	1.76502	gi|16290|At3g48690_VA1757F	At3g48690.1	68416.m05317 expressed protein similar to PrMC3 [Pinus radiata] GI:5487873	GO:0005554,GO:0000004,GO:0008372
BN16294	2.16144	498.465	194.57	1.3572	gi|16294|At5g08560_Contig1	At5g08560.1	68418.m01018 transducin family protein / WD-40 repeat family protein contains 7 WD-40 repeats (PF00400); similar to will die slowly protein (WDS) (SP:Q9V3J8) [Drosophila melanogaster]	GO:0000166,GO:0008601,GO:0000159,GO:0007165
BN16294	2.52619	523.545	124.47	2.07252	gi|16294|At5g08560_Contig1	At5g08560.1	68418.m01018 transducin family protein / WD-40 repeat family protein contains 7 WD-40 repeats (PF00400); similar to will die slowly protein (WDS) (SP:Q9V3J8) [Drosophila melanogaster]	GO:0000166,GO:0008601,GO:0000159,GO:0007165
BN16299	4.42505	1874.58	626.445	1.58131	gi|16299|At2g19520_Contig4	At2g19520.1	68415.m02281 WD-40 repeat protein (MSI4) contains 6 (4 significant) WD-40 repeats (PF0400); identical to WD-40 repeat protein MSI4 (SP:O22607) [Arabidopsis thaliana]	GO:0046872
BN16299	4.49903	24335.6	11746	1.0509	gi|16299|At2g19520_Contig4	At2g19520.1	68415.m02281 WD-40 repeat protein (MSI4) contains 6 (4 significant) WD-40 repeats (PF0400); identical to WD-40 repeat protein MSI4 (SP:O22607) [Arabidopsis thaliana]	GO:0046872
BN16300	2.18024	1501.86	731.16	1.03849	gi|16300|At2g19520_Contig2	At2g19520.1	68415.m02281 WD-40 repeat protein (MSI4) contains 6 (4 significant) WD-40 repeats (PF0400); identical to WD-40 repeat protein MSI4 (SP:O22607) [Arabidopsis thaliana]	GO:0046872
BN16301	2.07662	3692.48	488.371	2.91854	gi|16301|At5g17210_VA1686R	At5g17210.1	68418.m02016 expressed protein	GO:0005554,GO:0000004,GO:0012505
BN16301	3.20241	1042.73	218.738	2.25309	gi|16301|At5g17210_VA1686R	At5g17210.1	68418.m02016 expressed protein	GO:0005554,GO:0000004,GO:0012505
BN16304	3.80154	2429.62	1202.05	1.01523	gi|16304|At5g64130_Contig4	At5g64130.1	68418.m08053 expressed protein	GO:0005554,GO:0000004,GO:0008372
BN16304	2.76974	1620.13	790.297	1.03564	gi|16304|At5g64130_Contig4	At5g64130.1	68418.m08053 expressed protein	GO:0005554,GO:0000004,GO:0008372
BN16312	2.6865	394.888	148.126	1.41462	gi|16312|At1g68920_FL3966R	At1g68920.2	68414.m07888 basic helix-loop-helix (bHLH) family protein contains Pfam profile: PF00010 helix-loop-helix DNA-binding domain	GO:0008372,GO:0003700,GO:0045449
BN16312	2.30218	5793.68	2096.55	1.46646	gi|16312|At1g68920_FL3966R	At1g68920.2	68414.m07888 basic helix-loop-helix (bHLH) family protein contains Pfam profile: PF00010 helix-loop-helix DNA-binding domain	GO:0008372,GO:0003700,GO:0045449
BN16313	2.47505	524.609	133.564	1.97371	gi|16313|At1g68920_VA1716R	At1g68920.2	68414.m07888 basic helix-loop-helix (bHLH) family protein contains Pfam profile: PF00010 helix-loop-helix DNA-binding domain	GO:0008372,GO:0003700,GO:0045449
BN16317	3.93176	5984.59	2991.9	1.00019	gi|16317|At5g15550_Contig1	At5g15550.2	68418.m01821 transducin family protein / WD-40 repeat family protein similar to YTM1 - Homo sapiens, EMBL:AF242546; contains Pfam PF00400: WD domain, G-beta repeat (7 copies,1 weak);	GO:0000166,GO:0000004,GO:0005834
BN16317	2.20313	1243.8	589.937	1.07612	gi|16317|At5g15550_Contig1	At5g15550.2	68418.m01821 transducin family protein / WD-40 repeat family protein similar to YTM1 - Homo sapiens, EMBL:AF242546; contains Pfam PF00400: WD domain, G-beta repeat (7 copies,1 weak);	GO:0000166,GO:0000004,GO:0005834
BN16318	2.11758	6032.21	1412.15	2.09479	gi|16318|At5g15550_Contig3	At5g15550.1	68418.m01820 transducin family protein / WD-40 repeat family protein similar to YTM1 - Homo sapiens, EMBL:AF242546; contains Pfam PF00400: WD domain, G-beta repeat (7 copies,1 weak);	GO:0000166,GO:0000004,GO:0005834
BN16318	2.01748	1624.12	683.259	1.24915	gi|16318|At5g15550_Contig3	At5g15550.1	68418.m01820 transducin family protein / WD-40 repeat family protein similar to YTM1 - Homo sapiens, EMBL:AF242546; contains Pfam PF00400: WD domain, G-beta repeat (7 copies,1 weak);	GO:0000166,GO:0000004,GO:0005834
BN16321	3.77301	2253.77	1038.86	1.11734	gi|16321|At5g08200_VA1641F	At5g08200.1	68418.m00959 peptidoglycan-binding LysM domain-containing protein contains Pfam profile PF01476: LysM domain	GO:0008372,GO:0005554,GO:0016998
BN16321	3.22121	372.815	182.755	1.02855	gi|16321|At5g08200_VA1641F	At5g08200.1	68418.m00959 peptidoglycan-binding LysM domain-containing protein contains Pfam profile PF01476: LysM domain	GO:0008372,GO:0005554,GO:0016998
BN16330	3.84831	1940.03	783.13	1.30876	gi|16330|At3g60320_Contig1	At3g60320.1	68416.m06742 expressed protein contains Pfam profiles: PF04782: protein of unknown function (DUF632), PF04783: protein of unknown function (DUF630)	GO:0005554,GO:0000004,GO:0008372
BN16330	3.54937	388.814	168.893	1.20297	gi|16330|At3g60320_Contig1	At3g60320.1	68416.m06742 expressed protein contains Pfam profiles: PF04782: protein of unknown function (DUF632), PF04783: protein of unknown function (DUF630)	GO:0005554,GO:0000004,GO:0008372
BN16332	2.49562	416.717	199.909	1.05972	gi|16332|At5g14240_ES1758R	At5g14240.1	68418.m01664 expressed protein	GO:0005554,GO:0000004,GO:0008372
BN16332	2.83124	2033.74	248.813	3.031	gi|16332|At5g14240_ES1758R	At5g14240.1	68418.m01664 expressed protein	GO:0005554,GO:0000004,GO:0008372
BN16333	2.07182	1268.63	371.367	1.77235	gi|16333|At5g34850_Contig1	At5g34850.1	68418.m04090 calcineurin-like phosphoesterase family protein contains Pfam profile: PF00149 calcineurin-like phosphoesterase	GO:0004722,GO:0016787,GO:0000004,GO:0012505
BN16333	2.64729	41901.4	7191.61	2.54261	gi|16333|At5g34850_Contig1	At5g34850.1	68418.m04090 calcineurin-like phosphoesterase family protein contains Pfam profile: PF00149 calcineurin-like phosphoesterase	GO:0004722,GO:0016787,GO:0000004,GO:0012505
BN16338	2.65568	359.436	166.346	1.11155	gi|16338|At3g12120_Contig2	At3g12120.1	68416.m01508 omega-6 fatty acid desaturase, endoplasmic reticulum (FAD2) / delta-12 desaturase identical to omega-6 fatty acid desaturase, endoplasmic reticulum (FAD2) SP:P46313 [Arabidopsis thaliana (Mouse-ear cress)] (Plant Cell 6:147-158(1994))	GO:0006633,GO:0045485,GO:0005783,GO:0016720
BN16338	2.33591	1802.35	890.792	1.01672	gi|16338|At3g12120_Contig2	At3g12120.1	68416.m01508 omega-6 fatty acid desaturase, endoplasmic reticulum (FAD2) / delta-12 desaturase identical to omega-6 fatty acid desaturase, endoplasmic reticulum (FAD2) SP:P46313 [Arabidopsis thaliana (Mouse-ear cress)] (Plant Cell 6:147-158(1994))	GO:0006633,GO:0045485,GO:0005783,GO:0016720
BN16346	2.91577	4786.82	1202.52	1.99301	gi|16346|At2g28000_Contig3	At2g28000.1	68415.m03393 RuBisCO subunit binding-protein alpha subunit, chloroplast / 60 kDa chaperonin alpha subunit / CPN-60 alpha identical to SWISS-PROT:P21238- RuBisCO subunit binding-protein alpha subunit, chloroplast precursor (60 kDa chaperonin alpha subunit,	GO:0009507,GO:0009790,GO:0003754,GO:0009658
BN16347	3.59914	10465.9	4311.75	1.27935	gi|16347|At2g28000_Contig4	At2g28000.1	68415.m03393 RuBisCO subunit binding-protein alpha subunit, chloroplast / 60 kDa chaperonin alpha subunit / CPN-60 alpha identical to SWISS-PROT:P21238- RuBisCO subunit binding-protein alpha subunit, chloroplast precursor (60 kDa chaperonin alpha subunit,	GO:0009507,GO:0009790,GO:0003754,GO:0009658
BN16347	2.72162	970.311	465.204	1.06058	gi|16347|At2g28000_Contig4	At2g28000.1	68415.m03393 RuBisCO subunit binding-protein alpha subunit, chloroplast / 60 kDa chaperonin alpha subunit / CPN-60 alpha identical to SWISS-PROT:P21238- RuBisCO subunit binding-protein alpha subunit, chloroplast precursor (60 kDa chaperonin alpha subunit,	GO:0009507,GO:0009790,GO:0003754,GO:0009658
BN16347	2.32453	754.105	239.241	1.6563	gi|16347|At2g28000_Contig4	At2g28000.1	68415.m03393 RuBisCO subunit binding-protein alpha subunit, chloroplast / 60 kDa chaperonin alpha subunit / CPN-60 alpha identical to SWISS-PROT:P21238- RuBisCO subunit binding-protein alpha subunit, chloroplast precursor (60 kDa chaperonin alpha subunit,	GO:0009507,GO:0009790,GO:0003754,GO:0009658
BN16347	2.47033	502.352	175.67	1.51583	gi|16347|At2g28000_Contig4	At2g28000.1	68415.m03393 RuBisCO subunit binding-protein alpha subunit, chloroplast / 60 kDa chaperonin alpha subunit / CPN-60 alpha identical to SWISS-PROT:P21238- RuBisCO subunit binding-protein alpha subunit, chloroplast precursor (60 kDa chaperonin alpha subunit,	GO:0009507,GO:0009790,GO:0003754,GO:0009658
BN16348	2.38526	776.093	278.183	1.4802	gi|16348|At4g30650_ST401R	At4g30650.1	68417.m04346 hydrophobic protein, putative / low temperature and salt responsive protein, putative similar to SP|Q9ZNQ7 Hydrophobic protein RCI2A (Low temperature and salt responsive protein LTI6A) {Arabidopsis thaliana}; contains Pfam profile PF01679: Un	GO:0042538,GO:0009409,GO:0016021,GO:0005554,GO:0012505
BN16348	2.46215	509.914	150.989	1.75581	gi|16348|At4g30650_ST401R	At4g30650.1	68417.m04346 hydrophobic protein, putative / low temperature and salt responsive protein, putative similar to SP|Q9ZNQ7 Hydrophobic protein RCI2A (Low temperature and salt responsive protein LTI6A) {Arabidopsis thaliana}; contains Pfam profile PF01679: Un	GO:0042538,GO:0009409,GO:0016021,GO:0005554,GO:0012505
BN16355	2.29373	1126.18	443.14	1.3456	gi|16355|At3g08650_Contig2	At3g08650.2	68416.m01005 metal transporter family protein contains ZIP Zinc transporter domain, Pfam:PF02535	GO:0016020,GO:0046873,GO:0012505,GO:0030001
BN16356	2.51055	1322.66	313.101	2.07874	gi|16356|At1g76490_Contig1	At1g76490.1	68414.m08899 3-hydroxy-3-methylglutaryl-CoA reductase 1 / HMG-CoA reductase 1 (HMG1) identical to HMG-CoA reductase 1 [SP|P14891]	GO:0042282,GO:0005783,GO:0016020,GO:0004420,GO:0008299
BN16356	2.51781	1094.43	195.82	2.48258	gi|16356|At1g76490_Contig1	At1g76490.1	68414.m08899 3-hydroxy-3-methylglutaryl-CoA reductase 1 / HMG-CoA reductase 1 (HMG1) identical to HMG-CoA reductase 1 [SP|P14891]	GO:0042282,GO:0005783,GO:0016020,GO:0004420,GO:0008299
BN16357	2.18073	2099.03	794.092	1.40234	gi|16357|At1g76490_Contig2	At1g76490.1	68414.m08899 3-hydroxy-3-methylglutaryl-CoA reductase 1 / HMG-CoA reductase 1 (HMG1) identical to HMG-CoA reductase 1 [SP|P14891]	GO:0042282,GO:0005783,GO:0016020,GO:0004420,GO:0008299
BN16357	2.15604	3856.37	1220	1.66036	gi|16357|At1g76490_Contig2	At1g76490.1	68414.m08899 3-hydroxy-3-methylglutaryl-CoA reductase 1 / HMG-CoA reductase 1 (HMG1) identical to HMG-CoA reductase 1 [SP|P14891]	GO:0042282,GO:0005783,GO:0016020,GO:0004420,GO:0008299
BN16375	2.84868	2099.7	701.712	1.58123	gi|16375|At2g35580_ST479R	At2g35580.1	68415.m04357 serpin family protein / serine protease inhibitor family protein similar to protein zx [Hordeum vulgare subsp. vulgare] GI:19071, serpin [Triticum aestivum] GI:1885350; contains Pfam profile PF00079: Serpin (serine protease inhibitor)	GO:0004867,GO:0000004,GO:0008372
BN16375	2.16303	752.696	339.466	1.1488	gi|16375|At2g35580_ST479R	At2g35580.1	68415.m04357 serpin family protein / serine protease inhibitor family protein similar to protein zx [Hordeum vulgare subsp. vulgare] GI:19071, serpin [Triticum aestivum] GI:1885350; contains Pfam profile PF00079: Serpin (serine protease inhibitor)	GO:0004867,GO:0000004,GO:0008372
BN16379	2.27318	670.745	223.002	1.58871	gi|16379|At3g04950_ST291R	At3g04950.1	68416.m00537 hypothetical protein	GO:0005554,GO:0000004,GO:0008372
BN16391	2.1317	2913.11	1064.71	1.4521	gi|16391|At3g11070_ST322R	At3g11070.1	68416.m01337 outer membrane OMP85 family protein contains Pfam profile PF01103: outer membrane protein, OMP85 family	GO:0005554,GO:0000004,GO:0008372
BN16393	2.74914	3059.46	1406.94	1.12072	gi|16393|At5g19090_Contig3	At5g19090.2	68418.m02270 heavy-metal-associated domain-containing protein contains Pfam heavy-metal-associated domain PF00403; glycine-rich protein GRP22, rape, PIR:S31415; isoform contains a non-consensus TG-acceptor splice site at intron 3	GO:0030001,GO:0008372,GO:0046872
BN16394	2.81341	2414.9	755.439	1.67658	gi|16394|At5g19090_Contig2	At5g19090.2	68418.m02270 heavy-metal-associated domain-containing protein contains Pfam heavy-metal-associated domain PF00403; glycine-rich protein GRP22, rape, PIR:S31415; isoform contains a non-consensus TG-acceptor splice site at intron 3	GO:0030001,GO:0008372,GO:0046872
BN16394	2.07378	402.343	179.548	1.16406	gi|16394|At5g19090_Contig2	At5g19090.2	68418.m02270 heavy-metal-associated domain-containing protein contains Pfam heavy-metal-associated domain PF00403; glycine-rich protein GRP22, rape, PIR:S31415; isoform contains a non-consensus TG-acceptor splice site at intron 3	GO:0030001,GO:0008372,GO:0046872
BN16402	2.50264	655.629	153.164	2.0978	gi|16402|At3g11490_ST350R	At3g11490.1	68416.m01401 rac GTPase activating protein, putative similar to rac GTPase activating protein 1 GB:AAC62624 GI:3695059 [Lotus japonicus]; contains Pfam profile PF00620: RhoGAP domain	GO:0009507,GO:0000004,GO:0030675
BN16402	2.34607	5379.68	2619.79	1.03807	gi|16402|At3g11490_ST350R	At3g11490.1	68416.m01401 rac GTPase activating protein, putative similar to rac GTPase activating protein 1 GB:AAC62624 GI:3695059 [Lotus japonicus]; contains Pfam profile PF00620: RhoGAP domain	GO:0009507,GO:0000004,GO:0030675
BN16406	24.1183	1242.99	362.664	1.77711	gi|16406|At1g76310_ST358R	At1g76310.1	68414.m08864 cyclin, putative similar to B-like cyclin GI:780267 from (Medicago sativa); contains Pfam profiles PF00134: Cyclin, N-terminal domain, PF02984: Cyclin, C-terminal domain	GO:0008372,GO:0000074,GO:0016538
BN16406	29.1679	1560.4	749.245	1.05841	gi|16406|At1g76310_ST358R	At1g76310.1	68414.m08864 cyclin, putative similar to B-like cyclin GI:780267 from (Medicago sativa); contains Pfam profiles PF00134: Cyclin, N-terminal domain, PF02984: Cyclin, C-terminal domain	GO:0008372,GO:0000074,GO:0016538
BN16410	2.27303	797.92	329.459	1.27615	gi|16410|At1g13270_ST377R	At1g13270.1	68414.m01541 metallopeptidase M24 family protein similar to SP|Q01662 Methionine aminopeptidase 1 precursor (EC 3.4.11.18) {Saccharomyces cerevisiae}; contains Pfam profile PF00557: metallopeptidase family M24	GO:0006508,GO:0009507,GO:0004239,GO:0008235
BN16418	2.98979	5105.29	327.933	3.96052	gi|16418|At5g04380_Contig1	At5g04380.1	68418.m00430 S-adenosyl-L-methionine:carboxyl methyltransferase family protein similar to SAM:salicylic acid carboxyl methyltransferase (SAMT) [GI:6002712][Clarkia breweri] and to SAM:benzoic acid carboxyl methyltransferase (BAMT)[GI:9789277][Antirrhinum	GO:0008757
BN16418	3.66388	494.83	169.708	1.54388	gi|16418|At5g04380_Contig1	At5g04380.1	68418.m00430 S-adenosyl-L-methionine:carboxyl methyltransferase family protein similar to SAM:salicylic acid carboxyl methyltransferase (SAMT) [GI:6002712][Clarkia breweri] and to SAM:benzoic acid carboxyl methyltransferase (BAMT)[GI:9789277][Antirrhinum	GO:0008757
BN16421	8.56875	2433.01	883.952	1.4607	gi|16421|At3g07480_Contig1	At3g07480.1	68416.m00892 expressed protein	GO:0005554,GO:0000004,GO:0009507
BN16422	2.21592	2512.89	1251.89	1.00524	gi|16422|At3g07480_Contig2	At3g07480.1	68416.m00892 expressed protein	GO:0005554,GO:0000004,GO:0009507
BN16430	2.82824	2294.83	1014.55	1.17755	gi|16430|At5g53490_Contig2	At5g53490.2	68418.m06648 thylakoid lumenal 17.4 kDa protein, chloroplast identical to SP:P81760 Thylakoid lumenal 17.4 kDa protein, chloroplast precursor (P17.4) {Arabidopsis thaliana}	GO:0009543
BN16434	2.25505	2697.3	942.695	1.51665	gi|16434|At2g27090_ST281R	At2g27090.1	68415.m03255 expressed protein contains Pfam domains, PF04782: Protein of unknown function (DUF632) and PF04783: Protein of unknown function (DUF630)	GO:0006499,GO:0005554,GO:0008372
BN16435	2.25035	1110.48	404.62	1.45654	gi|16435|At1g78870_Contig1	At1g78870.2	68414.m09194 ubiquitin-conjugating enzyme, putative nearly identical to ubiquitin-conjugating enzyme E2 [Catharanthus roseus] GI:5381319; contains Pfam profile PF00179: Ubiquitin-conjugating enzyme	GO:0006464,GO:0008372,GO:0004840,GO:0006512
BN16467	11.0825	1090.67	411.974	1.40459	gi|16467|At1g04820_Contig1	At1g50010.1	68414.m05612 tubulin alpha-2/alpha-4 chain (TUA2) identical to tubulin alpha-2/alpha-4 chain SP|P29510 GB:P29510 from [Arabidopsis thaliana]	GO:0007017,GO:0005200,GO:0045298
BN16467	11.7915	1821.47	718.871	1.3413	gi|16467|At1g04820_Contig1	At1g50010.1	68414.m05612 tubulin alpha-2/alpha-4 chain (TUA2) identical to tubulin alpha-2/alpha-4 chain SP|P29510 GB:P29510 from [Arabidopsis thaliana]	GO:0007017,GO:0005200,GO:0045298
BN16474	3.85281	1335.47	356.394	1.9058	gi|16474|At5g67570_LL2928R	At5g67570.1	68418.m08520 pentatricopeptide (PPR) repeat-containing protein contains Pfam profile PF01535: PPR repeat	GO:0006810,GO:0005215,GO:0016020
BN16474	3.97166	1435.85	572.899	1.32555	gi|16474|At5g67570_LL2928R	At5g67570.1	68418.m08520 pentatricopeptide (PPR) repeat-containing protein contains Pfam profile PF01535: PPR repeat	GO:0006810,GO:0005215,GO:0016020
BN16475	2.10665	1501.16	715.134	1.06979	gi|16475|At5g46750_Contig4	At5g46750.1	68418.m05759 human Rev interacting-like family protein / hRIP family protein contains Pfam profile PF01412: Putative GTP-ase activating protein for Arf	GO:0003677,GO:0000004,GO:0005634
BN16475	2.99849	2566.38	1166.24	1.13787	gi|16475|At5g46750_Contig4	At5g46750.1	68418.m05759 human Rev interacting-like family protein / hRIP family protein contains Pfam profile PF01412: Putative GTP-ase activating protein for Arf	GO:0003677,GO:0000004,GO:0005634
BN16475	4.6944	360.988	173.716	1.05522	gi|16475|At5g46750_Contig4	At5g46750.1	68418.m05759 human Rev interacting-like family protein / hRIP family protein contains Pfam profile PF01412: Putative GTP-ase activating protein for Arf	GO:0003677,GO:0000004,GO:0005634
BN16475	2.3253	760.067	339.285	1.16363	gi|16475|At5g46750_Contig4	At5g46750.1	68418.m05759 human Rev interacting-like family protein / hRIP family protein contains Pfam profile PF01412: Putative GTP-ase activating protein for Arf	GO:0003677,GO:0000004,GO:0005634
BN16479	2.02226	2033.68	893.917	1.18588	gi|16479|At2g37410_Contig1	At2g37410.2	68415.m04588 mitochondrial import inner membrane translocase (TIM17) nearly identical to SP|Q9SP35 Mitochondrial import inner membrane translocase subunit TIM17 {Arabidopsis thaliana}	GO:0006886,GO:0015450,GO:0005744,GO:0015031
BN16497	2.58699	741.573	313.368	1.24273	gi|16497|At1g43590_LL3015R	At1g43590.1	68414.m05004 hypothetical protein contains Pfam domain, PF04827: Protein of unknown function (DUF635)	GO:0005554,GO:0000004,GO:0008372
BN16497	2.73811	4680.7	1962.34	1.25415	gi|16497|At1g43590_LL3015R	At1g43590.1	68414.m05004 hypothetical protein contains Pfam domain, PF04827: Protein of unknown function (DUF635)	GO:0005554,GO:0000004,GO:0008372
BN16514	3.20038	442.223	171.229	1.36885	gi|16514|At1g14280_Contig1	At1g14280.1	68414.m01693 phytochrome kinase, putative contains similarity to Swiss-Prot:Q9SWI1 phytochrome kinase substrate 1 [Arabidopsis thaliana]	GO:0005554,GO:0000004,GO:0009507
BN16518	3.19874	1266.47	624.406	1.02026	gi|16518|At5g53170_Contig2	At5g53170.1	68418.m06610 FtsH protease, putative similar to ATP-dependent metalloprotease FtsH1 GI:3600100 from [Mus musculus]	GO:0016020,GO:0006508,GO:0016887,GO:0005737,GO:0030163,GO:0005634,GO:0008237,GO:0004176,GO:0009507
BN16518	3.37632	760.272	309.803	1.29516	gi|16518|At5g53170_Contig2	At5g53170.1	68418.m06610 FtsH protease, putative similar to ATP-dependent metalloprotease FtsH1 GI:3600100 from [Mus musculus]	GO:0016020,GO:0006508,GO:0016887,GO:0005737,GO:0030163,GO:0005634,GO:0008237,GO:0004176,GO:0009507
BN16529	2.36532	2829.57	1201.33	1.23595	gi|16529|At5g24490_Contig1	At5g24490.1	68418.m02886 30S ribosomal protein, putative similar to SP|P19954 Plastid-specific 30S ribosomal protein 1, chloroplast precursor (CS-S5) (CS5) (S22) (Ribosomal protein 1) (PSRP-1) {Spinacia oleracea}; contains Pfam profile PF02482: Sigma 54 modulation pr	GO:0005554,GO:0000004,GO:0009507
BN16536	3.04438	1723.24	751.321	1.19762	gi|16536|At1g02410_LL2866F	At1g02410.1	68414.m00188 cytochrome c oxidase assembly protein CtaG / Cox11 family similar to cytochrome c oxidase assembly protein cox11 GI:1244782 from [Saccharomyces cerevisiae]; similar to Cytochrome c oxidase assembly protein COX11, mitochondrial precursor (SP:Q	GO:0005554,GO:0000004,GO:0005739
BN16536	3.89578	804.33	390.759	1.04151	gi|16536|At1g02410_LL2866F	At1g02410.1	68414.m00188 cytochrome c oxidase assembly protein CtaG / Cox11 family similar to cytochrome c oxidase assembly protein cox11 GI:1244782 from [Saccharomyces cerevisiae]; similar to Cytochrome c oxidase assembly protein COX11, mitochondrial precursor (SP:Q	GO:0005554,GO:0000004,GO:0005739
BN16539	2.64453	3097.69	1286.52	1.26772	gi|16539|At5g09650_Contig1	At5g09650.1	68418.m01116 inorganic pyrophosphatase family protein similar to SP|Q15181 Inorganic pyrophosphatase (EC 3.6.1.1) (Pyrophosphate {Homo sapiens}; contains Pfam profile PF00719: inorganic pyrophosphatase	GO:0009507,GO:0016462,GO:0008152,GO:0016020
BN16539	2.34527	460.422	189.106	1.28376	gi|16539|At5g09650_Contig1	At5g09650.1	68418.m01116 inorganic pyrophosphatase family protein similar to SP|Q15181 Inorganic pyrophosphatase (EC 3.6.1.1) (Pyrophosphate {Homo sapiens}; contains Pfam profile PF00719: inorganic pyrophosphatase	GO:0009507,GO:0016462,GO:0008152,GO:0016020
BN16545	2.80749	1116.88	354.452	1.65581	gi|16545|At3g06070_Contig1	At3g06070.1	68416.m00694 expressed protein	GO:0005554,GO:0000004,GO:0008372
BN16545	3.59656	4064.64	1577.86	1.36516	gi|16545|At3g06070_Contig1	At3g06070.1	68416.m00694 expressed protein	GO:0005554,GO:0000004,GO:0008372
BN16546	2.26452	758.324	274.279	1.46717	gi|16546|At3g06070_Contig2	At3g06070.1	68416.m00694 expressed protein	GO:0005554,GO:0000004,GO:0008372
BN16546	2.88451	504.641	203.801	1.3081	gi|16546|At3g06070_Contig2	At3g06070.1	68416.m00694 expressed protein	GO:0005554,GO:0000004,GO:0008372
BN16550	2.81156	989.066	281.284	1.81404	gi|16550|At2g21870_Contig4	At2g21870.1	68415.m02598 expressed protein	GO:0005554,GO:0000004,GO:0005739
BN16550	3.70133	14438	3816.76	1.91945	gi|16550|At2g21870_Contig4	At2g21870.1	68415.m02598 expressed protein	GO:0005554,GO:0000004,GO:0005739
BN16551	2.17858	11624.7	4332.31	1.42399	gi|16551|At2g21870_Contig3	At2g21870.2	68415.m02599 expressed protein	GO:0005554,GO:0000004,GO:0005739
BN16551	2.45397	879.25	247.72	1.82756	gi|16551|At2g21870_Contig3	At2g21870.2	68415.m02599 expressed protein	GO:0005554,GO:0000004,GO:0005739
BN16560	2.52753	837.984	202.138	2.05158	gi|16560|At2g03120_Contig3	At2g03120.1	68415.m00265 signal peptide peptidase family protein contains Pfam domain PF04258: Membrane protein of unknown function (DUF435)	GO:0005554,GO:0000004,GO:0012505
BN16561	2.24169	348.138	133.061	1.38757	gi|16561|At1g64370_Contig3	At1g64370.1	68414.m07295 expressed protein	GO:0005554,GO:0000004,GO:0008372
BN16562	2.06682	1705.88	747.001	1.19133	gi|16562|At1g64370_Contig4	At1g64370.1	68414.m07295 expressed protein	GO:0005554,GO:0000004,GO:0008372
BN16567	3.17445	1734.06	474.164	1.8707	gi|16567|At5g20730_Contig3	At5g20730.2	68418.m02463 auxin-responsive factor (ARF7) identical to auxin response factor 7 GI:4104929 from [Arabidopsis thaliana]	GO:0030528,GO:0009638,GO:0040008,GO:0006355,GO:0005622,GO:0009733,GO:0003700,GO:0009785
BN16567	2.51999	518.647	175.85	1.56041	gi|16567|At5g20730_Contig3	At5g20730.2	68418.m02463 auxin-responsive factor (ARF7) identical to auxin response factor 7 GI:4104929 from [Arabidopsis thaliana]	GO:0030528,GO:0009638,GO:0040008,GO:0006355,GO:0005622,GO:0009733,GO:0003700,GO:0009785
BN16568	2.03021	298.854	133.578	1.16176	gi|16568|At5g20730_LL300F	At5g20730.2	68418.m02463 auxin-responsive factor (ARF7) identical to auxin response factor 7 GI:4104929 from [Arabidopsis thaliana]	GO:0030528,GO:0009638,GO:0040008,GO:0006355,GO:0005622,GO:0009733,GO:0003700,GO:0009785
BN16568	2.05733	3474.65	1635.02	1.08756	gi|16568|At5g20730_LL300F	At5g20730.2	68418.m02463 auxin-responsive factor (ARF7) identical to auxin response factor 7 GI:4104929 from [Arabidopsis thaliana]	GO:0030528,GO:0009638,GO:0040008,GO:0006355,GO:0005622,GO:0009733,GO:0003700,GO:0009785
BN16573	2.49735	786.125	249.611	1.65508	gi|16573|At4g04350_Contig1	At4g04350.1	68417.m00622 leucyl-tRNA synthetase, putative / leucine--tRNA ligase, putative similar to SP|P36430 Leucyl-tRNA synthetase (EC 6.1.1.4) (Leucine--tRNA ligase) (LeuRS) {Bacillus subtilis}; contains Pfam profile PF00133: tRNA synthetases class I (I, L, M an	GO:0005524,GO:0006429,GO:0004823,GO:0005737,GO:0006418,GO:0006431,GO:0004822,GO:0009507,GO:0009085,GO:0006412,GO:0004812,GO:0004825,GO:0004409,GO:0006438,GO:0006428,GO:0004832
BN16573	2.21496	8733.44	2182.08	2.00085	gi|16573|At4g04350_Contig1	At4g04350.1	68417.m00622 leucyl-tRNA synthetase, putative / leucine--tRNA ligase, putative similar to SP|P36430 Leucyl-tRNA synthetase (EC 6.1.1.4) (Leucine--tRNA ligase) (LeuRS) {Bacillus subtilis}; contains Pfam profile PF00133: tRNA synthetases class I (I, L, M an	GO:0005524,GO:0006429,GO:0004823,GO:0005737,GO:0006418,GO:0006431,GO:0004822,GO:0009507,GO:0009085,GO:0006412,GO:0004812,GO:0004825,GO:0004409,GO:0006438,GO:0006428,GO:0004832
BN16573	3.16227	6070.08	2042.57	1.57133	gi|16573|At4g04350_Contig1	At4g04350.1	68417.m00622 leucyl-tRNA synthetase, putative / leucine--tRNA ligase, putative similar to SP|P36430 Leucyl-tRNA synthetase (EC 6.1.1.4) (Leucine--tRNA ligase) (LeuRS) {Bacillus subtilis}; contains Pfam profile PF00133: tRNA synthetases class I (I, L, M an	GO:0005524,GO:0006429,GO:0004823,GO:0005737,GO:0006418,GO:0006431,GO:0004822,GO:0009507,GO:0009085,GO:0006412,GO:0004812,GO:0004825,GO:0004409,GO:0006438,GO:0006428,GO:0004832
BN16573	2.55658	2320.25	663.823	1.80541	gi|16573|At4g04350_Contig1	At4g04350.1	68417.m00622 leucyl-tRNA synthetase, putative / leucine--tRNA ligase, putative similar to SP|P36430 Leucyl-tRNA synthetase (EC 6.1.1.4) (Leucine--tRNA ligase) (LeuRS) {Bacillus subtilis}; contains Pfam profile PF00133: tRNA synthetases class I (I, L, M an	GO:0005524,GO:0006429,GO:0004823,GO:0005737,GO:0006418,GO:0006431,GO:0004822,GO:0009507,GO:0009085,GO:0006412,GO:0004812,GO:0004825,GO:0004409,GO:0006438,GO:0006428,GO:0004832
BN16577	2.73204	1819.86	740.088	1.29806	gi|16577|At2g43320_LL2864F	At2g43320.1	68415.m05386 expressed protein	GO:0005554,GO:0000004,GO:0005739
BN16577	3.24851	1006.31	258.624	1.96015	gi|16577|At2g43320_LL2864F	At2g43320.1	68415.m05386 expressed protein	GO:0005554,GO:0000004,GO:0005739
BN16579	4.38153	1211.63	351.995	1.78332	gi|16579|At2g46550_Contig3	At2g46550.1	68415.m05807 expressed protein	GO:0005524,GO:0000004,GO:0009507
BN16579	5.56318	599.467	283.655	1.07954	gi|16579|At2g46550_Contig3	At2g46550.1	68415.m05807 expressed protein	GO:0005524,GO:0000004,GO:0009507
BN16591	3.05324	763.906	306.711	1.31652	gi|16591|At5g04885_Contig1	At5g04885.1	68418.m00512 glycosyl hydrolase family 3 protein contains Pfam profiles PF00933: Glycosyl hydrolase family 3 N terminal domain, PF01915: Glycosyl hydrolase family 3 C terminal domain	GO:0005975,GO:0004553,GO:0012505
BN16591	2.21105	2225.79	753.255	1.56311	gi|16591|At5g04885_Contig1	At5g04885.1	68418.m00512 glycosyl hydrolase family 3 protein contains Pfam profiles PF00933: Glycosyl hydrolase family 3 N terminal domain, PF01915: Glycosyl hydrolase family 3 C terminal domain	GO:0005975,GO:0004553,GO:0012505
BN16595	2.08687	970.498	372.567	1.38123	gi|16595|At5g26880_Contig1	At5g26880.1	68418.m03206 tRNA/rRNA methyltransferase (SpoU) family protein low similarity to tRNA (Gm18) methyltransferase [Thermus thermophilus] GI:11079208; contains Pfam profile PF00588: SpoU rRNA Methylase (RNA methyltransferase, TrmH) family	GO:0009451,GO:0005739,GO:0008173,GO:0003723,GO:0006396
BN16605	2.06691	860.974	384.283	1.1638	gi|16605|At5g08530_Contig2	At5g08530.1	68418.m01013 NADH-ubiquinone oxidoreductase 51 kDa subunit, mitochondrial, putative similar to NADH-ubiquinone oxidoreductase 51 kDa subunit, mitochondrial precursor (EC 1.6.5.3) (EC 1.6.99.3) from {Homo sapiens} SP|P49821, {Bos taurus} SP|P25708, {Asperg	GO:0006120,GO:0005739,GO:0008137
BN16613	2.01489	9291.02	3692.62	1.33119	gi|16613|At5g56000_Contig3	At5g56000.1	68418.m06988 heat shock protein 81-4 (HSP81-4) nearly identical to heat shock protein hsp81.4 [Arabidopsis thaliana] GI:1906828; contains Pfam profiles PF02518: ATPase, histidine kinase-, DNA gyrase B-, and HSP90-like domain protein, PF00183: Hsp90 protei	GO:0012505,GO:0006355,GO:0003754,GO:0005524,GO:0003677,GO:0003773,GO:0006457
BN16628	2.34459	843.734	256.828	1.71599	gi|16628|At2g02930_Contig2	At2g02930.1	68415.m00241 glutathione S-transferase, putative	GO:0004364,GO:0009407,GO:0003824,GO:0005737
BN16641	2.60972	1358.24	574.703	1.24085	gi|16641|At3g18440_Contig1	At3g18440.1	68416.m02344 expressed protein contains Pfam profile PF01027: Uncharacterized protein family UPF0005	GO:0005554,GO:0000004,GO:0005739
BN16641	2.35918	793.911	276.395	1.52225	gi|16641|At3g18440_Contig1	At3g18440.1	68416.m02344 expressed protein contains Pfam profile PF01027: Uncharacterized protein family UPF0005	GO:0005554,GO:0000004,GO:0005739
BN16644	2.01319	6045.56	592.792	3.35028	gi|16644|At4g17340_Contig1	At4g17340.1	68417.m02601 major intrinsic family protein / MIP family protein contains Pfam profile: MIP PF00230	GO:0012505,GO:0016020,GO:0006810,GO:0015250
BN16651	3.26441	3784.14	1719.26	1.13818	gi|16651|At5g45550_Contig2	At5g45550.1	68418.m05594 mob1/phocein family protein contains Pfam profile: PF03637 Mob1/phocein family	GO:0005554,GO:0000004,GO:0005739
BN16651	3.14185	2470.99	1049.65	1.23518	gi|16651|At5g45550_Contig2	At5g45550.1	68418.m05594 mob1/phocein family protein contains Pfam profile: PF03637 Mob1/phocein family	GO:0005554,GO:0000004,GO:0005739
BN16656	3.24099	2007.82	547	1.87602	gi|16656|At3g18780_Contig4	At3g18780.2	68416.m02386 actin 2 (ACT2) identical to SP|Q96292 Actin 2 {Arabidopsis thaliana}; nearly identical to SP|Q96293 Actin 8 [Arabidopsis thaliana] GI:1669387 and to At1g49240	GO:0015629,GO:0003774,GO:0005884,GO:0000004,GO:0005200
BN16656	3.45357	6069.17	1617.42	1.9078	gi|16656|At3g18780_Contig4	At3g18780.2	68416.m02386 actin 2 (ACT2) identical to SP|Q96292 Actin 2 {Arabidopsis thaliana}; nearly identical to SP|Q96293 Actin 8 [Arabidopsis thaliana] GI:1669387 and to At1g49240	GO:0015629,GO:0003774,GO:0005884,GO:0000004,GO:0005200
BN16658	2.97883	2061.06	280.08	2.87948	gi|16658|At3g18780_Contig5	At3g18780.2	68416.m02386 actin 2 (ACT2) identical to SP|Q96292 Actin 2 {Arabidopsis thaliana}; nearly identical to SP|Q96293 Actin 8 [Arabidopsis thaliana] GI:1669387 and to At1g49240	GO:0015629,GO:0003774,GO:0005884,GO:0000004,GO:0005200
BN16658	2.28865	725.13	154.115	2.23423	gi|16658|At3g18780_Contig5	At3g18780.2	68416.m02386 actin 2 (ACT2) identical to SP|Q96292 Actin 2 {Arabidopsis thaliana}; nearly identical to SP|Q96293 Actin 8 [Arabidopsis thaliana] GI:1669387 and to At1g49240	GO:0015629,GO:0003774,GO:0005884,GO:0000004,GO:0005200
BN16659	2.25479	1280.75	370.417	1.78977	gi|16659|At4g23460_Contig1	At4g23460.1	68417.m03381 beta-adaptin, putative strong similarity to SP|Q10567 Adapter-related protein complex 1 beta 1 subunit (Beta-adaptin 1) [Homo sapiens], beta-adaptin [Drosophila melanogaster] GI:434902; contains Pfam profile: PF01602 Adaptin N terminal region	GO:0008372,GO:0000004,GO:0030276
BN16661	2.09419	19783.8	7396.83	1.41934	gi|16661|At1g20960_Contig2	At1g20960.1	68414.m02624 U5 small nuclear ribonucleoprotein helicase, putative similar to SP|O75643 U5 small nuclear ribonucleoprotein 200 kDa helicase {Homo sapiens}; contains Pfam profiles PF00270: DEAD/DEAH box helicase, PF00271: Helicase conserved C-terminal doma	GO:0006259,GO:0005524,GO:0007186,GO:0016021,GO:0004386,GO:0008026,GO:0003676,GO:0005634,GO:0001584,GO:0005739
BN16661	2.26225	402.684	190.162	1.08242	gi|16661|At1g20960_Contig2	At1g20960.1	68414.m02624 U5 small nuclear ribonucleoprotein helicase, putative similar to SP|O75643 U5 small nuclear ribonucleoprotein 200 kDa helicase {Homo sapiens}; contains Pfam profiles PF00270: DEAD/DEAH box helicase, PF00271: Helicase conserved C-terminal doma	GO:0006259,GO:0005524,GO:0007186,GO:0016021,GO:0004386,GO:0008026,GO:0003676,GO:0005634,GO:0001584,GO:0005739
BN16674	9.13333	1016.5	371.242	1.45318	gi|16674|At5g64270_Contig1	At5g64270.1	68418.m08074 splicing factor, putative similar to splicing factor 3B subunit 1 (Spliceosome associated protein 155) (SAP 155) (SF3b155) (Pre-mRNA splicing factor SF3b 155 kDa subunit) (146 kDa nuclear protein) SP:O57683 from [Xenopus laevis]	GO:0005554,GO:0000004,GO:0008372
BN16674	8.87111	498.429	194.479	1.35777	gi|16674|At5g64270_Contig1	At5g64270.1	68418.m08074 splicing factor, putative similar to splicing factor 3B subunit 1 (Spliceosome associated protein 155) (SAP 155) (SF3b155) (Pre-mRNA splicing factor SF3b 155 kDa subunit) (146 kDa nuclear protein) SP:O57683 from [Xenopus laevis]	GO:0005554,GO:0000004,GO:0008372
BN16679	3.49363	11331.4	5110.4	1.14882	gi|16679|At1g73180_Contig1	At1g73180.1	68414.m08469 eukaryotic translation initiation factor-related similar to eukaryotic translation initiation factor 2A (GI:21956484) [Homo sapiens]; similar to Eukaryotic translation initiation factor 3 subunit 9 (eIF-3 eta) (eIF3 p116) (eIF3 p110) (eIF3b)	GO:0005554,GO:0000004,GO:0008372
BN16679	3.54739	833.64	333.101	1.32346	gi|16679|At1g73180_Contig1	At1g73180.1	68414.m08469 eukaryotic translation initiation factor-related similar to eukaryotic translation initiation factor 2A (GI:21956484) [Homo sapiens]; similar to Eukaryotic translation initiation factor 3 subunit 9 (eIF-3 eta) (eIF3 p116) (eIF3 p110) (eIF3b)	GO:0005554,GO:0000004,GO:0008372
BN16691	12.4113	488.343	149.284	1.70984	gi|16691|At2g19760_Contig3	At2g19760.1	68415.m02309 profilin 1 (PRO1) (PFN1) (PRF1) / allergen Ara t 8 identical to profilin 1 (Allergen Ara t 8) SP:Q42449 GI:1353770 from [Arabidopsis thaliana]	GO:0009826,GO:0005737,GO:0008154,GO:0003779,GO:0007010,GO:0015629
BN16691	2.33022	278.465	134.991	1.04463	gi|16691|At2g19760_Contig3	At2g19760.1	68415.m02309 profilin 1 (PRO1) (PFN1) (PRF1) / allergen Ara t 8 identical to profilin 1 (Allergen Ara t 8) SP:Q42449 GI:1353770 from [Arabidopsis thaliana]	GO:0009826,GO:0005737,GO:0008154,GO:0003779,GO:0007010,GO:0015629
BN16696	6.23512	4134.57	1797.71	1.20158	gi|16696|At3g53180_Contig2	At3g53180.1	68416.m05860 glutamine synthetase, putative similar to glutamine synthetase (glutamate--ammonia ligase) [Bacillus subtilis] SWISS-PROT:P12425	GO:0005737,GO:0009399,GO:0004356,GO:0006499
BN16696	5.81507	1148.81	527.54	1.12279	gi|16696|At3g53180_Contig2	At3g53180.1	68416.m05860 glutamine synthetase, putative similar to glutamine synthetase (glutamate--ammonia ligase) [Bacillus subtilis] SWISS-PROT:P12425	GO:0005737,GO:0009399,GO:0004356,GO:0006499
BN16708	4.48698	1261.9	483.991	1.38255	gi|16708|At3g08030_Contig3	At3g08030.1	68416.m00980 expressed protein contains Pfam profile PF04862: Protein of unknown function, DUF642	GO:0005554,GO:0000004,GO:0012505
BN16708	4.8493	2493.5	1183.88	1.07465	gi|16708|At3g08030_Contig3	At3g08030.1	68416.m00980 expressed protein contains Pfam profile PF04862: Protein of unknown function, DUF642	GO:0005554,GO:0000004,GO:0012505
BN16709	4.67021	4014.1	1896.98	1.08137	gi|16709|At3g08030_Contig1	At3g08030.1	68416.m00980 expressed protein contains Pfam profile PF04862: Protein of unknown function, DUF642	GO:0005554,GO:0000004,GO:0012505
BN16709	5.13918	7767.56	2567.11	1.59732	gi|16709|At3g08030_Contig1	At3g08030.1	68416.m00980 expressed protein contains Pfam profile PF04862: Protein of unknown function, DUF642	GO:0005554,GO:0000004,GO:0012505
BN16710	2.49858	2101.64	995.91	1.07743	gi|16710|At1g18890_RL7263R	At1g18890.1	68414.m02351 calcium-dependent protein kinase 1 (CDPK1) identical to calcium-dependent protein kinase [Arabidopsis thaliana] gi|604880|dbj|BAA04829; contains protein kinase domain, Pfam:PF00069; contains EF hand domain (calcium-binding EF-hand), Pfam:PF00	GO:0005524,GO:0016301,GO:0004689,GO:0005964,GO:0006499,GO:0004685,GO:0006468,GO:0004674,GO:0005509,GO:0004672,GO:0009288,GO:0005516
BN16718	2.06178	25701	7506.62	1.77559	gi|16718|At2g39330_Contig2	At2g39330.1	68415.m04828 jacalin lectin family protein similar to myrosinase-binding protein homolog [Arabidopsis thaliana] GI:2997767, myrosinase binding protein [Brassica napus] GI:1711296; contains Pfam profile PF01419 jacalin-like lectin domain	GO:0005554,GO:0000004,GO:0008372
BN16722	3.43579	5786.46	2547.74	1.18346	gi|16722|At1g76150_Contig1	At1g76150.1	68414.m08843 maoC-like dehydratase domain-containing protein contains similarity to Swiss-Prot:P51659 estradiol 17 beta-dehydrogenase 4 (17-beta-HSD 4) (17-beta-hydroxysteroid dehydrogenase 4) [Homo sapiens]; contains Pfam profile PF01575: MaoC like domai	GO:0016491,GO:0006508,GO:0008372,GO:0004197,GO:0008152
BN16722	3.05455	1464.13	536.508	1.44837	gi|16722|At1g76150_Contig1	At1g76150.1	68414.m08843 maoC-like dehydratase domain-containing protein contains similarity to Swiss-Prot:P51659 estradiol 17 beta-dehydrogenase 4 (17-beta-HSD 4) (17-beta-hydroxysteroid dehydrogenase 4) [Homo sapiens]; contains Pfam profile PF01575: MaoC like domai	GO:0016491,GO:0006508,GO:0008372,GO:0004197,GO:0008152
BN16725	2.0881	446.918	180.923	1.30463	gi|16725|At3g09570_Contig3	At3g09570.1	68416.m01137 expressed protein	GO:0005554,GO:0000004,GO:0012505
BN16725	2.32126	479.453	185.479	1.37013	gi|16725|At3g09570_Contig3	At3g09570.1	68416.m01137 expressed protein	GO:0005554,GO:0000004,GO:0012505
BN16744	4.51358	428.465	189.537	1.1767	gi|16744|At3g09260_Contig3	At3g09260.1	68416.m01100 glycosyl hydrolase family 1 protein contains Pfam PF00232 : Glycosyl hydrolase family 1 domain; TIGRFAM TIGR01233: 6-phospho-beta-galactosidase; almost identical to beta-glucosidase GI:1732570 from [Arabidopsis thaliana]; similar to beta-gluc	GO:0005975,GO:0010168,GO:0004553,GO:0008422
BN16744	4.63093	4165.95	2011.3	1.05052	gi|16744|At3g09260_Contig3	At3g09260.1	68416.m01100 glycosyl hydrolase family 1 protein contains Pfam PF00232 : Glycosyl hydrolase family 1 domain; TIGRFAM TIGR01233: 6-phospho-beta-galactosidase; almost identical to beta-glucosidase GI:1732570 from [Arabidopsis thaliana]; similar to beta-gluc	GO:0005975,GO:0010168,GO:0004553,GO:0008422
BN16757	5.37033	2876	1408.77	1.02963	gi|16757|At2g37040_Contig2	At2g37040.1	68415.m04544 phenylalanine ammonia-lyase 1 (PAL1) nearly identical to SP|P35510	GO:0045548,GO:0006952,GO:0009699,GO:0005737,GO:0009611
BN16757	4.24817	828.456	294.334	1.49297	gi|16757|At2g37040_Contig2	At2g37040.1	68415.m04544 phenylalanine ammonia-lyase 1 (PAL1) nearly identical to SP|P35510	GO:0045548,GO:0006952,GO:0009699,GO:0005737,GO:0009611
BN16759	3.88076	3801.58	589.915	2.68802	gi|16759|At2g37040_Contig1	At2g37040.1	68415.m04544 phenylalanine ammonia-lyase 1 (PAL1) nearly identical to SP|P35510	GO:0045548,GO:0006952,GO:0009699,GO:0005737,GO:0009611
BN16759	2.29991	877.28	369.324	1.24815	gi|16759|At2g37040_Contig1	At2g37040.1	68415.m04544 phenylalanine ammonia-lyase 1 (PAL1) nearly identical to SP|P35510	GO:0045548,GO:0006952,GO:0009699,GO:0005737,GO:0009611
BN16760	3.17824	1174.78	225.606	2.38051	gi|16760|At5g65700_Contig1	At5g65700.1	68418.m08269 leucine-rich repeat transmembrane protein kinase, putative	GO:0012505,GO:0006508,GO:0016301,GO:0006468,GO:0005524,GO:0007169,GO:0004674,GO:0009058
BN16760	4.99686	1102.2	231.662	2.25029	gi|16760|At5g65700_Contig1	At5g65700.1	68418.m08269 leucine-rich repeat transmembrane protein kinase, putative	GO:0012505,GO:0006508,GO:0016301,GO:0006468,GO:0005524,GO:0007169,GO:0004674,GO:0009058
BN16761	2.35997	379.936	157.83	1.26738	gi|16761|At2g16660_Contig1	At2g16660.1	68415.m01912 nodulin family protein similar to nodulin-like protein [Arabidopsis thaliana] GI:3329368, nodule-specific protein Nlj70 [Lotus japonicus] GI:3329366	GO:0004932,GO:0016020,GO:0000004,GO:0012505
BN16761	2.25571	4129.71	1474.84	1.48548	gi|16761|At2g16660_Contig1	At2g16660.1	68415.m01912 nodulin family protein similar to nodulin-like protein [Arabidopsis thaliana] GI:3329368, nodule-specific protein Nlj70 [Lotus japonicus] GI:3329366	GO:0004932,GO:0016020,GO:0000004,GO:0012505
BN16774	4.05697	7309.74	2788.12	1.39053	gi|16774|At4g15160_Contig1	At4g15160.1	68417.m02327 protease inhibitor/seed storage/lipid transfer protein (LTP) family protein similar to SP|Q00451|PRF1_LYCES 36.4 kDa proline-rich protein Lycopersicon esculentum, proline-rich cell wall protein [Medicago sativa] GI:3818416; contains Pfam prof	GO:0012505,GO:0006511,GO:0045735,GO:0005839,GO:0005199,GO:0006869,GO:0004175,GO:0008289
BN16774	5.68841	2376.05	319.02	2.89685	gi|16774|At4g15160_Contig1	At4g15160.1	68417.m02327 protease inhibitor/seed storage/lipid transfer protein (LTP) family protein similar to SP|Q00451|PRF1_LYCES 36.4 kDa proline-rich protein Lycopersicon esculentum, proline-rich cell wall protein [Medicago sativa] GI:3818416; contains Pfam prof	GO:0012505,GO:0006511,GO:0045735,GO:0005839,GO:0005199,GO:0006869,GO:0004175,GO:0008289
BN16775	2.35028	4501.32	1063.09	2.08208	gi|16775|At4g15160_Contig4	At4g15160.1	68417.m02327 protease inhibitor/seed storage/lipid transfer protein (LTP) family protein similar to SP|Q00451|PRF1_LYCES 36.4 kDa proline-rich protein Lycopersicon esculentum, proline-rich cell wall protein [Medicago sativa] GI:3818416; contains Pfam prof	GO:0012505,GO:0006511,GO:0045735,GO:0005839,GO:0005199,GO:0006869,GO:0004175,GO:0008289
BN16787	2.07004	3850.03	1912.7	1.00926	gi|16787|At3g60590_Contig1	At3g60590.1	68416.m06780 expressed protein	GO:0009706,GO:0005554
BN16787	2.38648	1398.78	596.059	1.23064	gi|16787|At3g60590_Contig1	At3g60590.1	68416.m06780 expressed protein	GO:0009706,GO:0005554
BN16788	2.32165	3822.23	749.535	2.35035	gi|16788|At3g53110_Contig1	At3g53110.1	68416.m05853 DEAD/DEAH box helicase, putative RNA helicase, Mus musculus, PIR:I49731	GO:0008026,GO:0004386,GO:0006259,GO:0003676,GO:0005524,GO:0008372
BN16791	2.43889	1812.2	333.927	2.44014	gi|16791|At4g15610_Contig1	At4g15610.1	68417.m02381 integral membrane family protein contains TIGRFAM TIGR01569 : plant integral membrane protein TIGR01569; contains Pfam PF04535 : Domain of unknown function (DUF588)	GO:0005554,GO:0000004,GO:0008372
BN16805	2.09819	490.364	127.723	1.94083	gi|16805|At5g38830_Contig1	At5g38830.1	68418.m04697 tRNA synthetase class I (C) family protein similar to SP|Q06752 Cysteinyl-tRNA synthetase (EC 6.1.1.16) (Cysteine--tRNA ligase) (CysRS) {Bacillus subtilis}; contains Pfam profile PF01406: tRNA synthetases class I (C)	GO:0006431,GO:0004825,GO:0006423,GO:0004817,GO:0005524,GO:0008372
BN16805	2.01719	3252.02	1045.07	1.63774	gi|16805|At5g38830_Contig1	At5g38830.1	68418.m04697 tRNA synthetase class I (C) family protein similar to SP|Q06752 Cysteinyl-tRNA synthetase (EC 6.1.1.16) (Cysteine--tRNA ligase) (CysRS) {Bacillus subtilis}; contains Pfam profile PF01406: tRNA synthetases class I (C)	GO:0006431,GO:0004825,GO:0006423,GO:0004817,GO:0005524,GO:0008372
BN16806	2.07345	5252	2053.66	1.35467	gi|16806|At5g38830_Contig2	At5g38830.1	68418.m04697 tRNA synthetase class I (C) family protein similar to SP|Q06752 Cysteinyl-tRNA synthetase (EC 6.1.1.16) (Cysteine--tRNA ligase) (CysRS) {Bacillus subtilis}; contains Pfam profile PF01406: tRNA synthetases class I (C)	GO:0006431,GO:0004825,GO:0006423,GO:0004817,GO:0005524,GO:0008372
BN16806	2.08119	651.528	161.65	2.01095	gi|16806|At5g38830_Contig2	At5g38830.1	68418.m04697 tRNA synthetase class I (C) family protein similar to SP|Q06752 Cysteinyl-tRNA synthetase (EC 6.1.1.16) (Cysteine--tRNA ligase) (CysRS) {Bacillus subtilis}; contains Pfam profile PF01406: tRNA synthetases class I (C)	GO:0006431,GO:0004825,GO:0006423,GO:0004817,GO:0005524,GO:0008372
BN16807	2.64639	2323.21	1099.79	1.07889	gi|16807|At1g17860_ES3426R	At1g17860.1	68414.m02210 trypsin and protease inhibitor family protein / Kunitz family protein similar to LeMir (miraculin homolog) GI:2654440 from [Lycopersicon esculentum], tumor-related protein [Nicotiana tabacum] GI:1762933; contains Pfam profile PF00197: Trypsin	GO:0004866,GO:0000004,GO:0012505
BN16807	2.52956	1318.29	281.972	2.22504	gi|16807|At1g17860_ES3426R	At1g17860.1	68414.m02210 trypsin and protease inhibitor family protein / Kunitz family protein similar to LeMir (miraculin homolog) GI:2654440 from [Lycopersicon esculentum], tumor-related protein [Nicotiana tabacum] GI:1762933; contains Pfam profile PF00197: Trypsin	GO:0004866,GO:0000004,GO:0012505
BN16811	4.33519	1775.48	751.523	1.24032	gi|16811|At3g11210_Contig2	At3g11210.1	68416.m01362 GDSL-motif lipase/hydrolase family protein contains Pfam profile PF00657: Lipase/Acylhydrolase with GDSL-like motif	GO:0008372,GO:0000004,GO:0016789
BN16811	3.99123	733.095	354.285	1.04909	gi|16811|At3g11210_Contig2	At3g11210.1	68416.m01362 GDSL-motif lipase/hydrolase family protein contains Pfam profile PF00657: Lipase/Acylhydrolase with GDSL-like motif	GO:0008372,GO:0000004,GO:0016789
BN16812	3.00582	3532.19	1016.53	1.79691	gi|16812|At4g12910_Contig1	At4g12910.1	68417.m02019 serine carboxypeptidase S10 family protein SERINE CARBOXYPEPTIDASE I PRECURSOR - Hordeum vulgare, SWall:CBP1_HORVU	GO:0006508,GO:0004185,GO:0012505
BN16815	2.13809	2227.88	1004.88	1.14865	gi|16815|At1g79210_Contig2	At1g79210.1	68414.m09235 20S proteasome alpha subunit B, putative nearly identical to SP|O23708 Proteasome subunit alpha type 2 (EC 3.4.25.1) (20S proteasome alpha subunit B) {Arabidopsis thaliana} and to At1g16470	GO:0006511,GO:0004197,GO:0006508,GO:0004175,GO:0005839
BN16819	3.42975	1397.41	557.053	1.32687	gi|16819|At3g12320_Contig1	At3g12320.1	68416.m01536 expressed protein	GO:0005554,GO:0000004,GO:0008372
BN16821	2.42825	605.65	163.009	1.89353	gi|16821|At3g12320_Contig3	At3g12320.1	68416.m01536 expressed protein	GO:0005554,GO:0000004,GO:0008372
BN16823	2.80191	7570.15	3614.46	1.06654	gi|16823|At5g15350_Contig2	At5g15350.1	68418.m01797 plastocyanin-like domain-containing protein contains plastocyanin-like domain Pfam:PF02298	GO:0005507,GO:0012505,GO:0005489,GO:0006118
BN16823	2.845	409.607	204.74	1.00045	gi|16823|At5g15350_Contig2	At5g15350.1	68418.m01797 plastocyanin-like domain-containing protein contains plastocyanin-like domain Pfam:PF02298	GO:0005507,GO:0012505,GO:0005489,GO:0006118
BN16824	2.5408	1125.81	309.9	1.86109	gi|16824|At5g45020_Contig1	At5g45020.1	68418.m05520 expressed protein	GO:0005554,GO:0000004,GO:0008372
BN16825	2.11869	16168.2	6921.59	1.22398	gi|16825|At3g46830_Contig1	At3g46830.1	68416.m05083 Ras-related protein (RAB11A) / small GTP-binding protein, putative identical to SP|Q96283 Ras-related protein Rab11A {Arabidopsis thaliana}; identical to cDNA Rab11 protein GI:2598228	GO:0005525,GO:0008372,GO:0003925,GO:0006355,GO:0007186,GO:0003746,GO:0006414,GO:0003677,GO:0004871,GO:0000160,GO:0007264,GO:0005524
BN16826	2.37758	3365.32	776.28	2.11609	gi|16826|At3g46830_Contig2	At3g46830.1	68416.m05083 Ras-related protein (RAB11A) / small GTP-binding protein, putative identical to SP|Q96283 Ras-related protein Rab11A {Arabidopsis thaliana}; identical to cDNA Rab11 protein GI:2598228	GO:0005525,GO:0008372,GO:0003925,GO:0006355,GO:0007186,GO:0003746,GO:0006414,GO:0003677,GO:0004871,GO:0000160,GO:0007264,GO:0005524
BN16826	2.54391	2977.63	1325.14	1.16802	gi|16826|At3g46830_Contig2	At3g46830.1	68416.m05083 Ras-related protein (RAB11A) / small GTP-binding protein, putative identical to SP|Q96283 Ras-related protein Rab11A {Arabidopsis thaliana}; identical to cDNA Rab11 protein GI:2598228	GO:0005525,GO:0008372,GO:0003925,GO:0006355,GO:0007186,GO:0003746,GO:0006414,GO:0003677,GO:0004871,GO:0000160,GO:0007264,GO:0005524
BN16831	6.5139	1369.75	584.231	1.2293	gi|16831|At2g22780_Contig1	At2g22780.1	68415.m02702 malate dehydrogenase, glyoxysomal, putative strong similarity to glyoxysomal malate dehydrogenase (EC 1.1.1.37) SP|P19446 {Citrullus lanatus}, SP|P46488 {Cucumis sativus}, [Medicago sativa] GI:2827078, SP|Q42972 {Oryza sativa}, SP|Q9ZP05 {Ara	GO:0016615,GO:0008152,GO:0016491,GO:0006099,GO:0008372
BN16831	5.93872	464.906	213.988	1.11941	gi|16831|At2g22780_Contig1	At2g22780.1	68415.m02702 malate dehydrogenase, glyoxysomal, putative strong similarity to glyoxysomal malate dehydrogenase (EC 1.1.1.37) SP|P19446 {Citrullus lanatus}, SP|P46488 {Cucumis sativus}, [Medicago sativa] GI:2827078, SP|Q42972 {Oryza sativa}, SP|Q9ZP05 {Ara	GO:0016615,GO:0008152,GO:0016491,GO:0006099,GO:0008372
BN16834	10.1985	412.684	157.447	1.39017	gi|16834|At4g29750_CD4434R	At4g29750.1	68417.m04237 expressed protein contains Pfam domain, PF04581: Protein of unknown function (DUF578)	GO:0005554,GO:0000004,GO:0009507
BN16834	10.1131	2978.82	1062.76	1.48693	gi|16834|At4g29750_CD4434R	At4g29750.1	68417.m04237 expressed protein contains Pfam domain, PF04581: Protein of unknown function (DUF578)	GO:0005554,GO:0000004,GO:0009507
BN16837	2.27874	1653.91	731.602	1.17675	gi|16837|At1g79920_Contig2	At1g79920.2	68414.m09339 heat shock protein 70, putative / HSP70, putative contains Pfam profile: PF00012 Heat shock hsp70 proteins; similar to heat-shock proteins GB:CAA94389, GB:AAD55461 [Arabidopsis thaliana]	GO:0006457,GO:0003773,GO:0008372
BN16839	3.28988	981.103	288.022	1.76823	gi|16839|At3g02380_Contig1	At3g02380.1	68416.m00223 zinc finger protein CONSTANS-LIKE 2 (COL2) identical to putative flowering-time gene CONSTANS (COL2) GB:AAB67879 GI:1507699 SP:Q96502 (Arabidopsis thaliana)	GO:0009909,GO:0005634,GO:0008372,GO:0003700,GO:0008270
BN16839	3.19159	1870.66	880.157	1.08771	gi|16839|At3g02380_Contig1	At3g02380.1	68416.m00223 zinc finger protein CONSTANS-LIKE 2 (COL2) identical to putative flowering-time gene CONSTANS (COL2) GB:AAB67879 GI:1507699 SP:Q96502 (Arabidopsis thaliana)	GO:0009909,GO:0005634,GO:0008372,GO:0003700,GO:0008270
BN16840	3.48832	1616.66	510.718	1.66242	gi|16840|At3g02380_Contig2	At3g02380.1	68416.m00223 zinc finger protein CONSTANS-LIKE 2 (COL2) identical to putative flowering-time gene CONSTANS (COL2) GB:AAB67879 GI:1507699 SP:Q96502 (Arabidopsis thaliana)	GO:0009909,GO:0005634,GO:0008372,GO:0003700,GO:0008270
BN16841	2.16449	400.768	144.123	1.47547	gi|16841|At4g04640_Contig2	At4g04640.1	68417.m00679 ATP synthase gamma chain 1, chloroplast (ATPC1) identical to SP|Q01908 ATP synthase gamma chain 1, chloroplast precursor (EC 3.6.3.14) {Arabidopsis thaliana}	GO:0009544,GO:0009507,GO:0015992
BN16841	2.2082	474.187	222.764	1.08994	gi|16841|At4g04640_Contig2	At4g04640.1	68417.m00679 ATP synthase gamma chain 1, chloroplast (ATPC1) identical to SP|Q01908 ATP synthase gamma chain 1, chloroplast precursor (EC 3.6.3.14) {Arabidopsis thaliana}	GO:0009544,GO:0009507,GO:0015992
BN16841	2.28464	11818.6	2053.87	2.52464	gi|16841|At4g04640_Contig2	At4g04640.1	68417.m00679 ATP synthase gamma chain 1, chloroplast (ATPC1) identical to SP|Q01908 ATP synthase gamma chain 1, chloroplast precursor (EC 3.6.3.14) {Arabidopsis thaliana}	GO:0009544,GO:0009507,GO:0015992
BN16848	2.24152	957.603	364.972	1.39164	gi|16848|At5g46800_Contig2	At5g46800.1	68418.m05766 mitochondrial carnitine/acyl carrier, putative / a bout de souffle (BOU) / CAC-like protein identical to SP|Q93XM7 Mitochondrial carnitine/acylcarnitine carrier-like protein (A BOUT DE SOUFFLE) (Carnitine/acylcarnitine translocase-like protei	GO:0016020,GO:0006810,GO:0005488,GO:0005743,GO:0005215,GO:0005739,GO:0006839
BN16848	3.41611	7336.27	2939.42	1.31952	gi|16848|At5g46800_Contig2	At5g46800.1	68418.m05766 mitochondrial carnitine/acyl carrier, putative / a bout de souffle (BOU) / CAC-like protein identical to SP|Q93XM7 Mitochondrial carnitine/acylcarnitine carrier-like protein (A BOUT DE SOUFFLE) (Carnitine/acylcarnitine translocase-like protei	GO:0016020,GO:0006810,GO:0005488,GO:0005743,GO:0005215,GO:0005739,GO:0006839
BN16852	2.79932	1978.36	982.162	1.01027	gi|16852|At3g28450_Contig1	At3g28450.1	68416.m03554 leucine-rich repeat transmembrane protein kinase, putative similar to receptor kinase GB:AAD02501 from [Arabidopsis thaliana]	GO:0012505,GO:0005524,GO:0007169,GO:0004674,GO:0006468,GO:0016301
BN16852	2.27371	544.573	142.482	1.93435	gi|16852|At3g28450_Contig1	At3g28450.1	68416.m03554 leucine-rich repeat transmembrane protein kinase, putative similar to receptor kinase GB:AAD02501 from [Arabidopsis thaliana]	GO:0012505,GO:0005524,GO:0007169,GO:0004674,GO:0006468,GO:0016301
BN16853	3.73354	3463.07	714.3	2.27745	gi|16853|At3g28450_Contig2	At3g28450.1	68416.m03554 leucine-rich repeat transmembrane protein kinase, putative similar to receptor kinase GB:AAD02501 from [Arabidopsis thaliana]	GO:0012505,GO:0005524,GO:0007169,GO:0004674,GO:0006468,GO:0016301
BN16877	4.01492	464.857	223.847	1.05427	gi|16877|At1g70940_Contig3	At1g70940.1	68414.m08184 auxin transport protein, putative (PIN3) similar to auxin transport protein [Arabidopsis thaliana] gi|5817301|gb|AAD52695	GO:0016328,GO:0009926,GO:0005886,GO:0009672,GO:0005215,GO:0009606,GO:0012506
BN16877	3.76323	651.853	283.85	1.19942	gi|16877|At1g70940_Contig3	At1g70940.1	68414.m08184 auxin transport protein, putative (PIN3) similar to auxin transport protein [Arabidopsis thaliana] gi|5817301|gb|AAD52695	GO:0016328,GO:0009926,GO:0005886,GO:0009672,GO:0005215,GO:0009606,GO:0012506
BN16886	3.81186	1358.09	401.556	1.75791	gi|16886|At1g13460_CD4473F	At1g13460.2	68414.m01575 serine/threonine protein phosphatase 2A (PP2A) regulatory subunit B', putative similar to SWISS-PROT:Q28653 serine/threonine protein phosphatase 2A, 56 kDa regulatory subunit, delta isoform (PP2A, B subunit, B' delta isoform, PP2A, B subunit,	GO:0007165,GO:0009507,GO:0000159,GO:0008601
BN16886	2.22658	1527.39	362.959	2.07319	gi|16886|At1g13460_CD4473F	At1g13460.2	68414.m01575 serine/threonine protein phosphatase 2A (PP2A) regulatory subunit B', putative similar to SWISS-PROT:Q28653 serine/threonine protein phosphatase 2A, 56 kDa regulatory subunit, delta isoform (PP2A, B subunit, B' delta isoform, PP2A, B subunit,	GO:0007165,GO:0009507,GO:0000159,GO:0008601
BN16886	2.32159	352.839	168.634	1.06511	gi|16886|At1g13460_CD4473F	At1g13460.2	68414.m01575 serine/threonine protein phosphatase 2A (PP2A) regulatory subunit B', putative similar to SWISS-PROT:Q28653 serine/threonine protein phosphatase 2A, 56 kDa regulatory subunit, delta isoform (PP2A, B subunit, B' delta isoform, PP2A, B subunit,	GO:0007165,GO:0009507,GO:0000159,GO:0008601
BN16886	2.69191	594.693	202.897	1.5514	gi|16886|At1g13460_CD4473F	At1g13460.2	68414.m01575 serine/threonine protein phosphatase 2A (PP2A) regulatory subunit B', putative similar to SWISS-PROT:Q28653 serine/threonine protein phosphatase 2A, 56 kDa regulatory subunit, delta isoform (PP2A, B subunit, B' delta isoform, PP2A, B subunit,	GO:0007165,GO:0009507,GO:0000159,GO:0008601
BN16887	5.94276	8167.08	2678.53	1.60838	gi|16887|At4g03560_Contig1	At4g03560.1	68417.m00488 two-pore calcium channel (TPC1) identical to two-pore calcium channel (TPC1) [Arabidopsis thaliana] gi|14041819|dbj|BAB55460	GO:0010173,GO:0005262,GO:0006816,GO:0005245,GO:0005886
BN16887	5.03136	1352.81	348.373	1.95725	gi|16887|At4g03560_Contig1	At4g03560.1	68417.m00488 two-pore calcium channel (TPC1) identical to two-pore calcium channel (TPC1) [Arabidopsis thaliana] gi|14041819|dbj|BAB55460	GO:0010173,GO:0005262,GO:0006816,GO:0005245,GO:0005886
BN16888	2.07787	5180.4	2385.78	1.1186	gi|16888|At4g34200_Contig1	At4g34200.1	68417.m04854 D-3-phosphoglycerate dehydrogenase, putative / 3-PGDH, putative similar to phosphoglycerate dehydrogenase, Arabidopsis thaliana, SP:O04130	GO:0006564,GO:0004617,GO:0009507
BN16892	2.14655	1500.3	555.962	1.43219	gi|16892|At4g34200_Contig6	At4g34200.1	68417.m04854 D-3-phosphoglycerate dehydrogenase, putative / 3-PGDH, putative similar to phosphoglycerate dehydrogenase, Arabidopsis thaliana, SP:O04130	GO:0006564,GO:0004617,GO:0009507
BN16898	2.58773	1412	471.476	1.58248	gi|16898|At5g64840_Contig2	At5g64840.1	68418.m08157 ABC transporter family protein	GO:0009507,GO:0016020,GO:0006824,GO:0009877,GO:0015833,GO:0016021,GO:0006810,GO:0019878,GO:0019866,GO:0015706,GO:0005215,GO:0006865,GO:0004009,GO:0030288,GO:0017004,GO:0015846,GO:0009401
BN16898	2.82394	2741.66	702.635	1.9642	gi|16898|At5g64840_Contig2	At5g64840.1	68418.m08157 ABC transporter family protein	GO:0009507,GO:0016020,GO:0006824,GO:0009877,GO:0015833,GO:0016021,GO:0006810,GO:0019878,GO:0019866,GO:0015706,GO:0005215,GO:0006865,GO:0004009,GO:0030288,GO:0017004,GO:0015846,GO:0009401
BN16900	36.3384	1926.29	876.667	1.13572	gi|16900|At5g64840_Contig1	At5g64840.1	68418.m08157 ABC transporter family protein	GO:0009507,GO:0016020,GO:0006824,GO:0009877,GO:0015833,GO:0016021,GO:0006810,GO:0019878,GO:0019866,GO:0015706,GO:0005215,GO:0006865,GO:0004009,GO:0030288,GO:0017004,GO:0015846,GO:0009401
BN16900	29.8731	2039.1	974.203	1.06564	gi|16900|At5g64840_Contig1	At5g64840.1	68418.m08157 ABC transporter family protein	GO:0009507,GO:0016020,GO:0006824,GO:0009877,GO:0015833,GO:0016021,GO:0006810,GO:0019878,GO:0019866,GO:0015706,GO:0005215,GO:0006865,GO:0004009,GO:0030288,GO:0017004,GO:0015846,GO:0009401
BN16901	11.2349	1040.82	485.855	1.09912	gi|16901|At1g33110_Contig1	At1g33110.1	68414.m04089 MATE efflux family protein similar to ripening regulated protein DDTFR18 [Lycopersicon esculentum] GI:12231296; contains Pfam profile PF01554: Uncharacterized membrane protein family	GO:0015238,GO:0016020,GO:0006855,GO:0015297
BN16901	10.3806	744.215	255.161	1.54431	gi|16901|At1g33110_Contig1	At1g33110.1	68414.m04089 MATE efflux family protein similar to ripening regulated protein DDTFR18 [Lycopersicon esculentum] GI:12231296; contains Pfam profile PF01554: Uncharacterized membrane protein family	GO:0015238,GO:0016020,GO:0006855,GO:0015297
BN16902	2.43935	2578.48	1257.6	1.03585	gi|16902|At1g33110_Contig2	At1g33110.1	68414.m04089 MATE efflux family protein similar to ripening regulated protein DDTFR18 [Lycopersicon esculentum] GI:12231296; contains Pfam profile PF01554: Uncharacterized membrane protein family	GO:0015238,GO:0016020,GO:0006855,GO:0015297
BN16902	2.2502	2167.75	613.842	1.82026	gi|16902|At1g33110_Contig2	At1g33110.1	68414.m04089 MATE efflux family protein similar to ripening regulated protein DDTFR18 [Lycopersicon esculentum] GI:12231296; contains Pfam profile PF01554: Uncharacterized membrane protein family	GO:0015238,GO:0016020,GO:0006855,GO:0015297
BN16903	2.29216	345.684	148.104	1.22284	gi|16903|At2g28380_Contig2	At2g28380.1	68415.m03449 double-stranded RNA-binding domain (DsRBD)-containing protein contains Pfam profile PF00035: Double-stranded RNA binding motif	GO:0003725,GO:0005739,GO:0000004,GO:0005622
BN16903	2.05838	1707.07	474.416	1.8473	gi|16903|At2g28380_Contig2	At2g28380.1	68415.m03449 double-stranded RNA-binding domain (DsRBD)-containing protein contains Pfam profile PF00035: Double-stranded RNA binding motif	GO:0003725,GO:0005739,GO:0000004,GO:0005622
BN16917	2.00575	23366.3	8148.69	1.51979	gi|16917|At5g15400_Contig1	At5g15400.1	68418.m01802 U-box domain-containing protein contains Pfam profile PF04564: U-box domain	GO:0005554,GO:0000004,GO:0008372
BN16918	2.94445	1496.8	602.931	1.31182	gi|16918|At2g41960_Contig1	At2g41960.1	68415.m05191 expressed protein	GO:0005554,GO:0000004,GO:0008372
BN16918	2.54769	3822.35	741.503	2.36594	gi|16918|At2g41960_Contig1	At2g41960.1	68415.m05191 expressed protein	GO:0005554,GO:0000004,GO:0008372
BN16927	2.19075	646.671	319.715	1.01625	gi|16927|At1g10950_Contig6	At1g10950.1	68414.m01257 endomembrane protein 70, putative	GO:0006810,GO:0016021,GO:0005215,GO:0012505
BN16929	3.29554	1724.41	695.662	1.30964	gi|16929|At4g38710_Contig1	At4g38710.1	68417.m05483 glycine-rich protein cylicin II - bovine, PIR2:I46014	GO:0006810,GO:0003743,GO:0016020
BN16929	2.57817	433.451	173.804	1.31841	gi|16929|At4g38710_Contig1	At4g38710.1	68417.m05483 glycine-rich protein cylicin II - bovine, PIR2:I46014	GO:0006810,GO:0003743,GO:0016020
BN16930	2.09799	1453.92	587.187	1.30806	gi|16930|At4g38710_Contig2	At4g38710.1	68417.m05483 glycine-rich protein cylicin II - bovine, PIR2:I46014	GO:0006810,GO:0003743,GO:0016020
BN16931	2.36914	1552.68	335.343	2.21105	gi|16931|At3g61480_BL5697R	At3g61480.1	68416.m06885 expressed protein	GO:0005554,GO:0000004,GO:0005739
BN16933	2.05244	11282.7	957.12	3.55927	gi|16933|At1g75940_Contig1	At1g75940.1	68414.m08820 glycosyl hydrolase family 1 protein / anther-specific protein ATA27 contains Pfam PF00232 : Glycosyl hydrolase family 1 domain; TIGRFAM TIGR01233: 6-phospho-beta-galactosidase; identical to anther-specific protein ATA27 (GI:2746341) [Arabidop	GO:0005788,GO:0004553,GO:0005975
BN16950	3.33361	3779	1476.16	1.35616	gi|16950|At2g30410_BL5707F	At2g30410.1	68415.m03704 tubulin folding cofactor A (KIESEL) identical to cDNA tubulin folding cofactor A, GI:20514256, SP|O04350 Tubulin-specific chaperone A (Tubulin-folding cofactor A) (CFA) (TCP1-chaperonin cofactor A homolog) {Arabidopsis thaliana}	GO:0007021,GO:0000910,GO:0017072
BN16950	3.8056	775.451	237.929	1.7045	gi|16950|At2g30410_BL5707F	At2g30410.1	68415.m03704 tubulin folding cofactor A (KIESEL) identical to cDNA tubulin folding cofactor A, GI:20514256, SP|O04350 Tubulin-specific chaperone A (Tubulin-folding cofactor A) (CFA) (TCP1-chaperonin cofactor A homolog) {Arabidopsis thaliana}	GO:0007021,GO:0000910,GO:0017072
BN16968	2.1772	684.464	341.667	1.00238	gi|16968|At2g18860_Contig1	At2g18860.1	68415.m02198 syntaxin family protein similar to Syntaxin 61 (AtSYP61) (Osmotic stess-sensitive mutant 1) (Swiss-Prot:Q946Y7) [Arabidopsis thaliana]	GO:0005554,GO:0000004,GO:0012505
BN16968	2.45898	546.837	153.245	1.83527	gi|16968|At2g18860_Contig1	At2g18860.1	68415.m02198 syntaxin family protein similar to Syntaxin 61 (AtSYP61) (Osmotic stess-sensitive mutant 1) (Swiss-Prot:Q946Y7) [Arabidopsis thaliana]	GO:0005554,GO:0000004,GO:0012505
BN16971	4.10956	1287.62	469.223	1.45636	gi|16971|At1g06250_Contig1	At1g06250.1	68414.m00661 lipase class 3 family protein similar to lipase GB:AAD01804 GI:4103627 from [Dianthus caryophyllus]; contains Pfam profile PF01764: Lipase	GO:0004806,GO:0008372,GO:0003824,GO:0006629
BN16971	3.99326	998.097	281.082	1.82819	gi|16971|At1g06250_Contig1	At1g06250.1	68414.m00661 lipase class 3 family protein similar to lipase GB:AAD01804 GI:4103627 from [Dianthus caryophyllus]; contains Pfam profile PF01764: Lipase	GO:0004806,GO:0008372,GO:0003824,GO:0006629
BN16979	3.41418	7075.73	2763.76	1.35625	gi|16979|At5g23610_Contig1	At5g23610.1	68418.m02770 expressed protein	GO:0005554,GO:0000004,GO:0008372
BN16979	3.39154	448.03	194.752	1.20196	gi|16979|At5g23610_Contig1	At5g23610.1	68418.m02770 expressed protein	GO:0005554,GO:0000004,GO:0008372
BN16979	2.01056	1432.78	244.588	2.55039	gi|16979|At5g23610_Contig1	At5g23610.1	68418.m02770 expressed protein	GO:0005554,GO:0000004,GO:0008372
BN16981	2.32671	2385.18	557.316	2.09753	gi|16981|At2g23820_Contig2	At2g23820.2	68415.m02846 metal-dependent phosphohydrolase HD domain-containing protein contains Pfam profile PF01966: HD domain	GO:0003824,GO:0000004,GO:0005739
BN16991	2.04884	812.267	399.539	1.02362	gi|16991|At2g48030_Contig1	At2g48030.1	68415.m06012 endonuclease/exonuclease/phosphatase family protein contains Pfam profile PF03372: Endonuclease/Exonuclease/phosphatase family	GO:0005739,GO:0000004,GO:0016787
BN16994	2.22447	1877.46	580.059	1.69451	gi|16994|At3g23920_Contig1	At3g23920.1	68416.m03005 beta-amylase, putative / 1,4-alpha-D-glucan maltohydrolase, putative similar to beta-amylase enzyme [Arabidopsis thaliana] GI:6065749, beta-amylase PCT-BMYI from [Solanum tuberosum]; contains Pfam profile PF01373: Glycosyl hydrolase family 14	GO:0009507,GO:0030244,GO:0000272,GO:0016161
BN17008	3.80582	960.071	300.193	1.67725	gi|17008|At2g26670_BL4868R	At2g26670.1	68415.m03199 heme oxygenase 1 (HO1) (HY1) identical to plastid heme oxygenase (HY1) [Arabidopsis thaliana] GI:4877362, heme oxygenase 1 [Arabidopsis thaliana] GI:4530591 GB:AF132475; annotation updated per Seth J. Davis at University of Wisconsin-Madison	GO:0006788,GO:0010024,GO:0004392,GO:0009507
BN17008	3.15829	15156.8	5834.16	1.37737	gi|17008|At2g26670_BL4868R	At2g26670.1	68415.m03199 heme oxygenase 1 (HO1) (HY1) identical to plastid heme oxygenase (HY1) [Arabidopsis thaliana] GI:4877362, heme oxygenase 1 [Arabidopsis thaliana] GI:4530591 GB:AF132475; annotation updated per Seth J. Davis at University of Wisconsin-Madison	GO:0006788,GO:0010024,GO:0004392,GO:0009507
BN17011	3.2215	1632.54	165.721	3.30029	gi|17011|At5g51180_FL809R	At5g51180.2	68418.m06346 expressed protein	GO:0005554,GO:0000004,GO:0008372
BN17011	2.2008	283.114	122.321	1.21071	gi|17011|At5g51180_FL809R	At5g51180.2	68418.m06346 expressed protein	GO:0005554,GO:0000004,GO:0008372
BN17015	2.22321	3857.52	1126.36	1.77601	gi|17015|At4g28290_Contig1	At4g28290.1	68417.m04051 expressed protein	GO:0009507,GO:0005742,GO:0006886,GO:0005554,GO:0006605
BN17022	3.83023	1156.95	413.444	1.48456	gi|17022|At3g13857_FL842R	At3g13857.1	68416.m01750 expressed protein	GO:0005554,GO:0000004,GO:0008372
BN17022	4.23419	823.413	305.941	1.42836	gi|17022|At3g13857_FL842R	At3g13857.1	68416.m01750 expressed protein	GO:0005554,GO:0000004,GO:0008372
BN17029	2.07126	784.46	275.264	1.51088	gi|17029|At1g48030_Contig1	At1g48030.1	68414.m05350 dihydrolipoamide dehydrogenase 1, mitochondrial / lipoamide dehydrogenase 1 (MTLPD1) identical to GB:AAF34795 [gi:12704696] from [Arabidopsis thaliana]	GO:0005759,GO:0004148,GO:0009416
BN17029	2.38775	2896.71	1031.1	1.49023	gi|17029|At1g48030_Contig1	At1g48030.1	68414.m05350 dihydrolipoamide dehydrogenase 1, mitochondrial / lipoamide dehydrogenase 1 (MTLPD1) identical to GB:AAF34795 [gi:12704696] from [Arabidopsis thaliana]	GO:0005759,GO:0004148,GO:0009416
BN17040	2.6786	1118.97	311.566	1.84456	gi|17040|At2g27180_FL813F	At2g27180.1	68415.m03267 expressed protein	GO:0005554,GO:0000004,GO:0008372
BN17040	2.86749	394.796	151.715	1.37974	gi|17040|At2g27180_FL813F	At2g27180.1	68415.m03267 expressed protein	GO:0005554,GO:0000004,GO:0008372
BN17042	2.85671	1224.07	399.543	1.61526	gi|17042|At2g46500_Contig1	At2g46500.2	68415.m05791 phosphatidylinositol 3- and 4-kinase family protein / ubiquitin family protein contains INTERPRO:IPR000626 ubiquitin domain	GO:0006512,GO:0004428,GO:0008372
BN17042	3.08275	2729.64	1226.73	1.15389	gi|17042|At2g46500_Contig1	At2g46500.2	68415.m05791 phosphatidylinositol 3- and 4-kinase family protein / ubiquitin family protein contains INTERPRO:IPR000626 ubiquitin domain	GO:0006512,GO:0004428,GO:0008372
BN17043	2.4759	616.352	135.083	2.18991	gi|17043|At2g14750_Contig1	At2g14750.1	68415.m01666 adenylylsulfate kinase 1 (AKN1) identical to adenylylsulfate kinase 1, chloroplast precursor (APS kinase, Adenosine-5'phosphosulfate kinase, ATP adenosine-5'- phosphosulfate 3'-phosphotransferase) [Arabidopsis thaliana] SWISS-PROT:Q43295	GO:0016772,GO:0005524,GO:0016301,GO:0000103,GO:0009507
BN17044	3.24704	715.808	197.584	1.85711	gi|17044|At2g14750_Contig2	At2g14750.1	68415.m01666 adenylylsulfate kinase 1 (AKN1) identical to adenylylsulfate kinase 1, chloroplast precursor (APS kinase, Adenosine-5'phosphosulfate kinase, ATP adenosine-5'- phosphosulfate 3'-phosphotransferase) [Arabidopsis thaliana] SWISS-PROT:Q43295	GO:0016772,GO:0005524,GO:0016301,GO:0000103,GO:0009507
BN17044	4.00235	897.447	256.726	1.8056	gi|17044|At2g14750_Contig2	At2g14750.1	68415.m01666 adenylylsulfate kinase 1 (AKN1) identical to adenylylsulfate kinase 1, chloroplast precursor (APS kinase, Adenosine-5'phosphosulfate kinase, ATP adenosine-5'- phosphosulfate 3'-phosphotransferase) [Arabidopsis thaliana] SWISS-PROT:Q43295	GO:0016772,GO:0005524,GO:0016301,GO:0000103,GO:0009507
BN17045	3.16096	3566.83	818.235	2.12406	gi|17045|At5g20600_Contig1	At5g20600.1	68418.m02446 expressed protein	GO:0005554,GO:0000004,GO:0008372
BN17045	2.88112	8997.68	4084.04	1.13956	gi|17045|At5g20600_Contig1	At5g20600.1	68418.m02446 expressed protein	GO:0005554,GO:0000004,GO:0008372
BN17053	2.7789	2213.02	782.944	1.49904	gi|17053|At3g05020_Contig3	At3g05020.1	68416.m00545 acyl carrier protein 1, chloroplast (ACP-1) identical to SP|P11829 Acyl carrier protein 1, chloroplast precursor (ACP) {Arabidopsis thaliana}	GO:0006633,GO:0000036,GO:0009507
BN17053	2.83379	619.239	220.218	1.49156	gi|17053|At3g05020_Contig3	At3g05020.1	68416.m00545 acyl carrier protein 1, chloroplast (ACP-1) identical to SP|P11829 Acyl carrier protein 1, chloroplast precursor (ACP) {Arabidopsis thaliana}	GO:0006633,GO:0000036,GO:0009507
BN17054	2.42109	759.85	237.911	1.67529	gi|17054|At3g05020_Contig2	At3g05020.1	68416.m00545 acyl carrier protein 1, chloroplast (ACP-1) identical to SP|P11829 Acyl carrier protein 1, chloroplast precursor (ACP) {Arabidopsis thaliana}	GO:0006633,GO:0000036,GO:0009507
BN17054	2.65952	1591.49	598.969	1.40982	gi|17054|At3g05020_Contig2	At3g05020.1	68416.m00545 acyl carrier protein 1, chloroplast (ACP-1) identical to SP|P11829 Acyl carrier protein 1, chloroplast precursor (ACP) {Arabidopsis thaliana}	GO:0006633,GO:0000036,GO:0009507
BN17055	2.0463	7464.03	2967.92	1.3305	gi|17055|At3g20370_Contig2	At3g20370.1	68416.m02581 meprin and TRAF homology domain-containing protein / MATH domain-containing protein similar to ubiquitin-specific protease 12 [Arabidopsis thaliana] GI:11993471; contains Pfam profile PF00917: MATH domain	GO:0005554,GO:0000004,GO:0012505
BN17055	2.07891	2650.25	466.133	2.50731	gi|17055|At3g20370_Contig2	At3g20370.1	68416.m02581 meprin and TRAF homology domain-containing protein / MATH domain-containing protein similar to ubiquitin-specific protease 12 [Arabidopsis thaliana] GI:11993471; contains Pfam profile PF00917: MATH domain	GO:0005554,GO:0000004,GO:0012505
BN17067	2.18402	348.599	149.466	1.22175	gi|17067|At5g11930_Contig2	At5g11930.1	68418.m01395 glutaredoxin family protein contains INTERPRO Domain IPR002109, Glutaredoxin (thioltransferase)	GO:0006118,GO:0030508,GO:0005489,GO:0009507
BN17067	2.14609	4381.82	477.092	3.19919	gi|17067|At5g11930_Contig2	At5g11930.1	68418.m01395 glutaredoxin family protein contains INTERPRO Domain IPR002109, Glutaredoxin (thioltransferase)	GO:0006118,GO:0030508,GO:0005489,GO:0009507
BN17069	2.02095	541.287	222.549	1.28227	gi|17069|At4g32870_Contig1	At4g32870.1	68417.m04678 expressed protein hypothetical protein F17H15.20 Arabidopsis thaliana chromosome II BAC F17H15, PID:g3643606	GO:0005554,GO:0000004,GO:0008372
BN17069	2.94937	336.242	158.887	1.0815	gi|17069|At4g32870_Contig1	At4g32870.1	68417.m04678 expressed protein hypothetical protein F17H15.20 Arabidopsis thaliana chromosome II BAC F17H15, PID:g3643606	GO:0005554,GO:0000004,GO:0008372
BN17069	3.1494	2280.5	709.766	1.68393	gi|17069|At4g32870_Contig1	At4g32870.1	68417.m04678 expressed protein hypothetical protein F17H15.20 Arabidopsis thaliana chromosome II BAC F17H15, PID:g3643606	GO:0005554,GO:0000004,GO:0008372
BN17077	2.14617	1677.54	784.091	1.09725	gi|17077|At2g20340_Contig2	At2g20340.1	68415.m02375 tyrosine decarboxylase, putative similar to tyrosine/dopa decarboxylase [Papaver somniferum] GI:3282527, SP|Q06087 Tyrosine decarboxylase 3 (EC 4.1.1.25) {Petroselinum crispum}; contains Pfam profile PF00282: Pyridoxal-dependent decarboxylase	GO:0006520,GO:0016831,GO:0004837,GO:0008372
BN17081	4.6657	3196.43	760.699	2.07106	gi|17081|At5g55100_Contig1	At5g55100.1	68418.m06868 SWAP (Suppressor-of-White-APricot)/surp domain-containing protein contains Pfam domain PF01805: Surp module	GO:0006396,GO:0003723,GO:0008372
BN17087	2.21741	1331.33	618.136	1.10687	gi|17087|At5g53590_FL761R	At5g53590.1	68418.m06658 auxin-responsive family protein similar to indole-3-acetic acid induced protein ARG7 (SP:P32295) [Vigna radiata]	GO:0005739,GO:0005554,GO:0009733
BN17087	3.37475	576.583	174.193	1.72684	gi|17087|At5g53590_FL761R	At5g53590.1	68418.m06658 auxin-responsive family protein similar to indole-3-acetic acid induced protein ARG7 (SP:P32295) [Vigna radiata]	GO:0005739,GO:0005554,GO:0009733
BN17095	2.10334	54303.7	25306.3	1.10155	gi|17095|At1g40129_Contig2	At1g40129.1	68414.m04766 hypothetical protein	GO:0005554,GO:0000004,GO:0008372
BN17107	2.90244	3560.47	1738.05	1.0346	gi|17107|At4g25590_Contig1	At4g25590.1	68417.m03687 actin-depolymerizing factor, putative strong similarity to pollen specific actin-depolymerizing factor 2 [Nicotiana tabacum] GI:22857914; contains Pfam profile PF00241: Cofilin/tropomyosin-type actin-binding protein	GO:0003779,GO:0005622,GO:0000004,GO:0003787
BN17108	3.03564	346.648	160.069	1.11478	gi|17108|At5g20840_Contig1	At5g20840.1	68418.m02475 phosphoinositide phosphatase family protein contains similarity to phosphoinositide phosphatase SAC1 [Rattus norvegicus] gi|11095248|gb|AAG29810; contains Pfam domain, PF02383: SacI homology domain; identical to cDNA SAC domain protein 4 (SAC	GO:0004439,GO:0000004,GO:0008372
BN17108	3.26476	594.371	272.423	1.12552	gi|17108|At5g20840_Contig1	At5g20840.1	68418.m02475 phosphoinositide phosphatase family protein contains similarity to phosphoinositide phosphatase SAC1 [Rattus norvegicus] gi|11095248|gb|AAG29810; contains Pfam domain, PF02383: SacI homology domain; identical to cDNA SAC domain protein 4 (SAC	GO:0004439,GO:0000004,GO:0008372
BN17109	2.61318	2690.24	1230.78	1.12816	gi|17109|At3g01270_Contig1	At3g01270.1	68416.m00033 pectate lyase family protein similar to pectate lyase P59 SP:P15722 from [Lycopersicon esculentum]	GO:0012505,GO:0030570,GO:0000004,GO:0016829
BN17109	3.91845	818.378	395.695	1.04838	gi|17109|At3g01270_Contig1	At3g01270.1	68416.m00033 pectate lyase family protein similar to pectate lyase P59 SP:P15722 from [Lycopersicon esculentum]	GO:0012505,GO:0030570,GO:0000004,GO:0016829
BN17109	3.56378	1566.84	173.792	3.17242	gi|17109|At3g01270_Contig1	At3g01270.1	68416.m00033 pectate lyase family protein similar to pectate lyase P59 SP:P15722 from [Lycopersicon esculentum]	GO:0012505,GO:0030570,GO:0000004,GO:0016829
BN17109	2.60925	886.195	395.478	1.16403	gi|17109|At3g01270_Contig1	At3g01270.1	68416.m00033 pectate lyase family protein similar to pectate lyase P59 SP:P15722 from [Lycopersicon esculentum]	GO:0012505,GO:0030570,GO:0000004,GO:0016829
BN17110	3.6216	7737.39	1701.41	2.18512	gi|17110|At3g01270_Contig2	At3g01270.1	68416.m00033 pectate lyase family protein similar to pectate lyase P59 SP:P15722 from [Lycopersicon esculentum]	GO:0012505,GO:0030570,GO:0000004,GO:0016829
BN17110	3.67708	1875	528.558	1.82676	gi|17110|At3g01270_Contig2	At3g01270.1	68416.m00033 pectate lyase family protein similar to pectate lyase P59 SP:P15722 from [Lycopersicon esculentum]	GO:0012505,GO:0030570,GO:0000004,GO:0016829
BN17119	3.02908	3079.32	1329.82	1.21138	gi|17119|At4g12310_Contig2	At4g12310.1	68417.m01949 cytochrome P450, putative similar to P450 monooxygenase GI:14334057 from [Gossypium arboreum ]	GO:0012505,GO:0006118,GO:0019825
BN17119	3.26765	3256.53	391.387	3.05667	gi|17119|At4g12310_Contig2	At4g12310.1	68417.m01949 cytochrome P450, putative similar to P450 monooxygenase GI:14334057 from [Gossypium arboreum ]	GO:0012505,GO:0006118,GO:0019825
BN17120	2.75127	2407.14	389.261	2.62851	gi|17120|At4g02330_LL1877F	At4g02330.1	68417.m00317 pectinesterase family protein contains Pfam profile: PF01095 pectinesterase	GO:0012505,GO:0042545,GO:0005618,GO:0030599
BN17120	3.63922	7226.71	2093.85	1.78718	gi|17120|At4g02330_LL1877F	At4g02330.1	68417.m00317 pectinesterase family protein contains Pfam profile: PF01095 pectinesterase	GO:0012505,GO:0042545,GO:0005618,GO:0030599
BN17121	3.55054	967.805	176.343	2.45633	gi|17121|At5g50030_Contig1	At5g50030.1	68418.m06196 invertase/pectin methylesterase inhibitor family protein contains similarity to pollen-specific protein Bnm1 Brassica napus GI:1857671; contains Pfam profile PF04043: Plant invertase/pectin methylesterase inhibitor	GO:0012505,GO:0000004,GO:0046910
BN17121	3.03497	3252.03	1401.08	1.2148	gi|17121|At5g50030_Contig1	At5g50030.1	68418.m06196 invertase/pectin methylesterase inhibitor family protein contains similarity to pollen-specific protein Bnm1 Brassica napus GI:1857671; contains Pfam profile PF04043: Plant invertase/pectin methylesterase inhibitor	GO:0012505,GO:0000004,GO:0046910
BN17122	3.91676	675.361	225.185	1.58455	gi|17122|At1g35190_Contig2	At1g35190.1	68414.m04365 oxidoreductase, 2OG-Fe(II) oxygenase family protein low similarity to hyoscyamine 6-dioxygenase hydroxylase from Hyoscyamus niger [GB:P24397][SP|P24397], Atropa belladona [gi:4996123]; contains Pfam domain PF03171, 2OG-Fe(II) oxygenase superf	GO:0016706,GO:0008372,GO:0016216,GO:0005506,GO:0009821
BN17122	4.28566	1531.61	296.854	2.36722	gi|17122|At1g35190_Contig2	At1g35190.1	68414.m04365 oxidoreductase, 2OG-Fe(II) oxygenase family protein low similarity to hyoscyamine 6-dioxygenase hydroxylase from Hyoscyamus niger [GB:P24397][SP|P24397], Atropa belladona [gi:4996123]; contains Pfam domain PF03171, 2OG-Fe(II) oxygenase superf	GO:0016706,GO:0008372,GO:0016216,GO:0005506,GO:0009821
BN17124	2.09513	7409.24	2954.54	1.32639	gi|17124|At1g35190_Contig3	At1g35190.1	68414.m04365 oxidoreductase, 2OG-Fe(II) oxygenase family protein low similarity to hyoscyamine 6-dioxygenase hydroxylase from Hyoscyamus niger [GB:P24397][SP|P24397], Atropa belladona [gi:4996123]; contains Pfam domain PF03171, 2OG-Fe(II) oxygenase superf	GO:0016706,GO:0008372,GO:0016216,GO:0005506,GO:0009821
BN17134	2.93649	3711.46	1222.06	1.60267	gi|17134|At1g52720_Contig1	At1g52720.1	68414.m05956 expressed protein	GO:0005554,GO:0000004,GO:0009507
BN17134	2.93649	2004.97	902.202	1.15206	gi|17134|At1g52720_Contig1	At1g52720.1	68414.m05956 expressed protein	GO:0005554,GO:0000004,GO:0009507
BN17135	2.34156	957.438	353.763	1.4364	gi|17135|At5g08640_Contig1	At5g08640.1	68418.m01027 flavonol synthase 1 (FLS1) identical to SP|Q96330; contains PF03171 2OG-Fe(II) oxygenase superfamily	GO:0009813,GO:0008372,GO:0045431
BN17145	2.00459	26392.4	10586.2	1.31794	gi|17145|At5g19130_Contig1	At5g19130.2	68418.m02277 GPI transamidase component family protein / Gaa1-like family protein contains Pfam profile: PF04114 Gaa1-like, GPI transamidase component	GO:0005554,GO:0000004,GO:0008372
BN17145	3.11004	339.519	148.994	1.18824	gi|17145|At5g19130_Contig1	At5g19130.2	68418.m02277 GPI transamidase component family protein / Gaa1-like family protein contains Pfam profile: PF04114 Gaa1-like, GPI transamidase component	GO:0005554,GO:0000004,GO:0008372
BN17145	2.71744	670.21	285.493	1.23116	gi|17145|At5g19130_Contig1	At5g19130.2	68418.m02277 GPI transamidase component family protein / Gaa1-like family protein contains Pfam profile: PF04114 Gaa1-like, GPI transamidase component	GO:0005554,GO:0000004,GO:0008372
BN17153	2.31475	423.524	163.195	1.37585	gi|17153|At2g25280_Contig1	At2g25280.1	68415.m03024 expressed protein	GO:0005554,GO:0000004,GO:0008372
BN17153	2.47449	669.212	245.587	1.44623	gi|17153|At2g25280_Contig1	At2g25280.1	68415.m03024 expressed protein	GO:0005554,GO:0000004,GO:0008372
BN17162	2.4271	1452.71	463.533	1.648	gi|17162|At3g24190_FL489F	At3g24190.1	68416.m03036 ABC1 family protein contains Pfam domain, PF03109: ABC1 family	GO:0005554,GO:0000004,GO:0009507
BN17171	4.37177	1838.03	888.121	1.04933	gi|17171|At5g52310_Contig1	At5g52310.1	68418.m06492 low-temperature-responsive protein 78 (LTI78) / desiccation-responsive protein 29A (RD29A)	GO:0009737,GO:0008372,GO:0009409,GO:0005554,GO:0009269,GO:0042538
BN17171	3.69119	3792.43	1883.75	1.00952	gi|17171|At5g52310_Contig1	At5g52310.1	68418.m06492 low-temperature-responsive protein 78 (LTI78) / desiccation-responsive protein 29A (RD29A)	GO:0009737,GO:0008372,GO:0009409,GO:0005554,GO:0009269,GO:0042538
BN17185	4.85183	4646.08	1955.43	1.24853	gi|17185|At1g04300_Contig2	At1g04300.1	68414.m00421 meprin and TRAF homology domain-containing protein / MATH domain-containing protein weak similarity to ubiquitin-specific protease 12 [Arabidopsis thaliana] GI:11993471;contains Pfam PF00917: Meprin And TRAF-Homology (MATH) domain	GO:0005554,GO:0000004,GO:0005739
BN17204	5.85793	768.745	375.615	1.03325	gi|17204|At4g22330_Contig1	At4g22330.1	68417.m03228 alkaline phytoceramidase family / aPHC family contains Pfam profile: PF05875: alkaline phytoceramidase (aPHC)	GO:0005554,GO:0000004,GO:0008372
BN17204	6.84704	4078.04	474.681	3.10285	gi|17204|At4g22330_Contig1	At4g22330.1	68417.m03228 alkaline phytoceramidase family / aPHC family contains Pfam profile: PF05875: alkaline phytoceramidase (aPHC)	GO:0005554,GO:0000004,GO:0008372
BN17209	2.26329	1861.59	713.457	1.38364	gi|17209|At2g07040_FL417F	At2g07040.1	68415.m00805 leucine-rich repeat transmembrane protein kinase, putative	GO:0012505,GO:0006468,GO:0004674,GO:0005524,GO:0004672,GO:0004713,GO:0007169
BN17209	2.46409	2094.26	426.951	2.2943	gi|17209|At2g07040_FL417F	At2g07040.1	68415.m00805 leucine-rich repeat transmembrane protein kinase, putative	GO:0012505,GO:0006468,GO:0004674,GO:0005524,GO:0004672,GO:0004713,GO:0007169
BN17222	3.63425	875.611	300.299	1.54389	gi|17222|At1g23180_Contig1	At1g23180.1	68414.m02896 armadillo/beta-catenin repeat family protein contains Pfam profile: PF00514 armadillo/beta-catenin-like repeat	GO:0005554,GO:0000004,GO:0009507
BN17222	3.98066	580.336	277.776	1.06297	gi|17222|At1g23180_Contig1	At1g23180.1	68414.m02896 armadillo/beta-catenin repeat family protein contains Pfam profile: PF00514 armadillo/beta-catenin-like repeat	GO:0005554,GO:0000004,GO:0009507
BN17223	2.47088	651.384	163.115	1.99762	gi|17223|At5g03120_Contig1	At5g03120.1	68418.m00260 expressed protein	GO:0005554,GO:0000004,GO:0012505
BN17223	2.06479	278.951	137.089	1.0249	gi|17223|At5g03120_Contig1	At5g03120.1	68418.m00260 expressed protein	GO:0005554,GO:0000004,GO:0012505
BN17223	2.16723	257.696	122.038	1.07834	gi|17223|At5g03120_Contig1	At5g03120.1	68418.m00260 expressed protein	GO:0005554,GO:0000004,GO:0012505
BN17224	2.04334	16928.9	580.395	4.86631	gi|17224|At1g05990_Contig1	At1g05990.1	68414.m00627 calcium-binding protein, putative strong similarity to calcium-binding protein [Lotus japonicus] GI:18413495; contains INTERPRO:IPR002048 calcium-binding EF-hand domain	GO:0005509,GO:0000272,GO:0009288
BN17225	3.30655	1097.1	454.343	1.27184	gi|17225|At1g05990_Contig2	At1g05990.1	68414.m00627 calcium-binding protein, putative strong similarity to calcium-binding protein [Lotus japonicus] GI:18413495; contains INTERPRO:IPR002048 calcium-binding EF-hand domain	GO:0005509,GO:0000272,GO:0009288
BN17225	3.81171	1286.71	395.981	1.70018	gi|17225|At1g05990_Contig2	At1g05990.1	68414.m00627 calcium-binding protein, putative strong similarity to calcium-binding protein [Lotus japonicus] GI:18413495; contains INTERPRO:IPR002048 calcium-binding EF-hand domain	GO:0005509,GO:0000272,GO:0009288
BN17227	2.04953	382.076	154.371	1.30746	gi|17227|At5g01760_Contig1	At5g01760.1	68418.m00095 VHS domain-containing protein / GAT domain-containing protein weak similarity to Hrs [Rattus norvegicus] GI:8547026; contains Pfam profiles PF00790: VHS domain, PF03127: GAT domain	GO:0009507,GO:0006886,GO:0008565,GO:0005795,GO:0006891
BN17227	2.36029	767.698	265.092	1.53405	gi|17227|At5g01760_Contig1	At5g01760.1	68418.m00095 VHS domain-containing protein / GAT domain-containing protein weak similarity to Hrs [Rattus norvegicus] GI:8547026; contains Pfam profiles PF00790: VHS domain, PF03127: GAT domain	GO:0009507,GO:0006886,GO:0008565,GO:0005795,GO:0006891
BN17232	3.24051	391.748	148.771	1.39683	gi|17232|At3g22425_Contig1	At3g22425.2	68416.m02833 imidazoleglycerol-phosphate dehydratase 1 (IGPD1) identical to SP|P34047 Imidazoleglycerol-phosphate dehydratase 1 (EC 4.2.1.19) (IGPD 1) {Arabidopsis thaliana}; supporting cDNA gi|437212|gb|U02689.1|ATU02689	GO:0004424,GO:0000105,GO:0009507
BN17232	3.51628	2921.2	823.256	1.82715	gi|17232|At3g22425_Contig1	At3g22425.2	68416.m02833 imidazoleglycerol-phosphate dehydratase 1 (IGPD1) identical to SP|P34047 Imidazoleglycerol-phosphate dehydratase 1 (EC 4.2.1.19) (IGPD 1) {Arabidopsis thaliana}; supporting cDNA gi|437212|gb|U02689.1|ATU02689	GO:0004424,GO:0000105,GO:0009507
BN17242	2.01654	3496.84	1314.74	1.41127	gi|17242|At4g35160_Contig3	At4g35160.1	68417.m04998 O-methyltransferase family 2 protein similar to caffeic acid O-methyltransferase, Pinus taeda, gb:U39301	GO:0008171,GO:0005829,GO:0009809
BN17242	2.38422	464.982	190.813	1.28502	gi|17242|At4g35160_Contig3	At4g35160.1	68417.m04998 O-methyltransferase family 2 protein similar to caffeic acid O-methyltransferase, Pinus taeda, gb:U39301	GO:0008171,GO:0005829,GO:0009809
BN17251	2.30472	2891.51	822.469	1.81379	gi|17251|At2g32520_Contig4	At2g32520.1	68415.m03973 dienelactone hydrolase family protein low similarity to dienelactone hydrolase [Pseudomonas resinovorans] GI:13094163; contains Pfam profile PF01738: Dienelactone hydrolase family	GO:0008372,GO:0000004,GO:0016787
BN17251	2.39124	1449.01	623.356	1.21694	gi|17251|At2g32520_Contig4	At2g32520.1	68415.m03973 dienelactone hydrolase family protein low similarity to dienelactone hydrolase [Pseudomonas resinovorans] GI:13094163; contains Pfam profile PF01738: Dienelactone hydrolase family	GO:0008372,GO:0000004,GO:0016787
[truncated: 2,408 more rows]
