# Supplementary material for: Transcriptome profiling of Brassica napus stem sections in relation to differences in lignin content
Source: BMC Genomics. 2018 Apr 16;19:255. doi: 10.1186/s12864-018-4645-6 (PMC5903004; doi:10.1186/s12864-018-4645-6)
Supplement: Supplementary file 3 — Table S2A. Differential expression of DH1 vs YN1 less than point 5 (microarray). (XLSX 496 kb) [file 12864_2018_4645_MOESM3_ESM.xlsx]

## Sheet: Query1
Position	Reporter ID	ratio1_2	intensity1	intensity2	l2ratio1_2	Contig	AT ID	Gene name	GO term
18520	BN10007	0.409488	2842.5	6941.59	-1.28811	gi|10007|At2g29450_Contig3	At2g29450.1	68415.m03578 glutathione S-transferase (103-1A) identical to Swiss-Prot:P46421 glutathione S-transferase 103-1A [Arabidopsis thaliana]	GO:0005737,GO:0004364,GO:0009407
18208	BN10007	0.483066	2530.67	5238.77	-1.04971	gi|10007|At2g29450_Contig3	At2g29450.1	68415.m03578 glutathione S-transferase (103-1A) identical to Swiss-Prot:P46421 glutathione S-transferase 103-1A [Arabidopsis thaliana]	GO:0005737,GO:0004364,GO:0009407
15920	BN10008	0.470486	169.736	360.767	-1.08777	gi|10008|At2g29450_Contig2	At2g29450.1	68415.m03578 glutathione S-transferase (103-1A) identical to Swiss-Prot:P46421 glutathione S-transferase 103-1A [Arabidopsis thaliana]	GO:0005737,GO:0004364,GO:0009407
10404	BN10032	0.480838	6882.52	14313.6	-1.05638	gi|10032|At4g02770_Contig1	At4g02770.1	68417.m00377 photosystem I reaction center subunit II, chloroplast, putative / photosystem I 20 kDa subunit, putative / PSI-D, putative (PSAD1) similar to SP|P12353 Photosystem I reaction center subunit II, chloroplast precursor (Photosystem I 20 kDa subu	GO:0009507,GO:0015979,GO:0005554,GO:0009538
8116	BN10034	0.499234	1118.45	2240.33	-1.00221	gi|10034|At1g08380_Contig3	At1g08380.1	68414.m00927 expressed protein	GO:0005554,GO:0000004,GO:0009507
11370	BN10050	0.440533	421.738	957.336	-1.18268	gi|10050|At3g45640_Contig1	At3g45640.1	68416.m04929 mitogen-activated protein kinase, putative / MAPK, putative (MPK3) identical to mitogen-activated protein kinase homolog (AtMPK3)[Arabidopsis thaliana] SWISS-PROT:Q39023; PMID:12119167	GO:0008372,GO:0006950,GO:0016301,GO:0005515,GO:0004707,GO:0006979,GO:0000169,GO:0007165
970	BN10055	0.489993	10419.7	21265	-1.02917	gi|10055|At2g16600_Contig2	At2g16600.1	68415.m01906 peptidyl-prolyl cis-trans isomerase, cytosolic / cyclophilin / rotamase (ROC3) identical to cytosolic cyclophilin [Arabidopsis thaliana] GI:1305455	GO:0005829,GO:0007165,GO:0003755,GO:0006457
17220	BN10092	0.290829	101.336	348.438	-1.78176	gi|10092|At1g70780_Contig2	At1g70780.1	68414.m08160 expressed protein	GO:0005554,GO:0000004,GO:0005739
6820	BN10098	0.276879	173.968	628.318	-1.85267	gi|10098|At3g09390_EA1079R	At3g09390.1	68416.m01115 metallothionein protein, putative (MT2A) identical to Swiss-Prot:P25860 metallothionein-like protein 2A (MT-2A) (MT-K) (MT-1G) [Arabidopsis thaliana]	GO:0006878,GO:0005507,GO:0008372
6508	BN10098	0.230029	140.509	610.831	-2.12011	gi|10098|At3g09390_EA1079R	At3g09390.1	68416.m01115 metallothionein protein, putative (MT2A) identical to Swiss-Prot:P25860 metallothionein-like protein 2A (MT-2A) (MT-K) (MT-1G) [Arabidopsis thaliana]	GO:0006878,GO:0005507,GO:0008372
1620	BN10100	0.392154	358.319	913.72	-1.35051	gi|10100|At3g09390_EA1079F	At3g09390.1	68416.m01115 metallothionein protein, putative (MT2A) identical to Swiss-Prot:P25860 metallothionein-like protein 2A (MT-2A) (MT-K) (MT-1G) [Arabidopsis thaliana]	GO:0006878,GO:0005507,GO:0008372
1308	BN10100	0.334321	263.234	787.369	-1.58069	gi|10100|At3g09390_EA1079F	At3g09390.1	68416.m01115 metallothionein protein, putative (MT2A) identical to Swiss-Prot:P25860 metallothionein-like protein 2A (MT-2A) (MT-K) (MT-1G) [Arabidopsis thaliana]	GO:0006878,GO:0005507,GO:0008372
6504	BN10114	0.44057	9512.43	21591.2	-1.18256	gi|10114|At1g54100_Contig1	At1g54100.2	68414.m06167 aldehyde dehydrogenase, putative / antiquitin, putative strong similarity to SP|Q41247 Aldehyde dehydrogenase family 7 member A1 (EC 1.2.1.3) (Antiquitin 1) (Brassica turgor-responsive/drought-induced gene 26 protein) (Btg-26) {Brassica napus	GO:0016491,GO:0006561,GO:0004028,GO:0005759,GO:0003842,GO:0004350,GO:0008152
28270	BN10120	0.109079	170.935	1567.08	-3.19656	gi|10120|At4g29040_Contig4	At4g29040.1	68417.m04153 26S proteasome AAA-ATPase subunit (RPT2a) almost identical to 26S proteasome AAA-ATPase subunit RPT2a (GI:6652880) {Arabidopsis thaliana}; Drosophila melanogaster 26S proteasome subunit 4 ATPase, PID:g1066065	GO:0006511,GO:0016887,GO:0006499,GO:0008540
12358	BN10128	0.350584	583.838	1665.33	-1.51217	gi|10128|At3g61960_Contig2	At3g61960.1	68416.m06959 protein kinase family protein contains eukaryotic protein kinase domain, INTERPRO:IPR000719	GO:0006468,GO:0004674,GO:0005524,GO:0004672,GO:0004713,GO:0008372
12670	BN10128	0.317699	1153.24	3629.98	-1.65427	gi|10128|At3g61960_Contig2	At3g61960.1	68416.m06959 protein kinase family protein contains eukaryotic protein kinase domain, INTERPRO:IPR000719	GO:0006468,GO:0004674,GO:0005524,GO:0004672,GO:0004713,GO:0008372
4558	BN10132	0.399394	1649.73	4130.58	-1.32411	gi|10132|At4g16690_Contig3	At4g16690.1	68417.m02520 esterase/lipase/thioesterase family protein similar to ethylene-induced esterase [Citrus sinensis] GI:14279437, polyneuridine aldehyde esterase [Rauvolfia serpentina] GI:6651393, SP|Q40708 PIR7A protein {Oryza sativa}; contains Interpro entry	GO:0006629,GO:0003824,GO:0008372
4870	BN10132	0.475887	1977.42	4155.23	-1.07131	gi|10132|At4g16690_Contig3	At4g16690.1	68417.m02520 esterase/lipase/thioesterase family protein similar to ethylene-induced esterase [Citrus sinensis] GI:14279437, polyneuridine aldehyde esterase [Rauvolfia serpentina] GI:6651393, SP|Q40708 PIR7A protein {Oryza sativa}; contains Interpro entry	GO:0006629,GO:0003824,GO:0008372
14954	BN10147	0.188972	154.322	816.641	-2.40376	gi|10147|At1g06760_Contig2	At1g06760.1	68414.m00718 histone H1, putative similar to histone H1-1 GB:CAA44312 GI:16314 from [Arabidopsis thaliana]; identical to cDNA H1-1C mRNA for histone H1-1 (partial) GI:732560	GO:0007001,GO:0003677,GO:0006334,GO:0000786,GO:0005634
15266	BN10147	0.136636	160.439	1174.21	-2.87159	gi|10147|At1g06760_Contig2	At1g06760.1	68414.m00718 histone H1, putative similar to histone H1-1 GB:CAA44312 GI:16314 from [Arabidopsis thaliana]; identical to cDNA H1-1C mRNA for histone H1-1 (partial) GI:732560	GO:0007001,GO:0003677,GO:0006334,GO:0000786,GO:0005634
12354	BN10149	0.139157	177.042	1272.25	-2.84522	gi|10149|At1g06760_Contig4	At1g06760.1	68414.m00718 histone H1, putative similar to histone H1-1 GB:CAA44312 GI:16314 from [Arabidopsis thaliana]; identical to cDNA H1-1C mRNA for histone H1-1 (partial) GI:732560	GO:0007001,GO:0003677,GO:0006334,GO:0000786,GO:0005634
12666	BN10149	0.224487	193.41	861.566	-2.1553	gi|10149|At1g06760_Contig4	At1g06760.1	68414.m00718 histone H1, putative similar to histone H1-1 GB:CAA44312 GI:16314 from [Arabidopsis thaliana]; identical to cDNA H1-1C mRNA for histone H1-1 (partial) GI:732560	GO:0007001,GO:0003677,GO:0006334,GO:0000786,GO:0005634
7466	BN10152	0.29538	635.525	2151.55	-1.75936	gi|10152|At1g06800_Contig1	At1g06800.1	68414.m00724 lipase class 3 family protein similar to DEFECTIVE IN ANTHER DEHISCENCE1 [Arabidopsis thaliana] GI:16215706; contains Pfam profile PF01764: Lipase	GO:0004806,GO:0009507,GO:0003824,GO:0006629
7154	BN10152	0.482682	561.711	1163.73	-1.05086	gi|10152|At1g06800_Contig1	At1g06800.1	68414.m00724 lipase class 3 family protein similar to DEFECTIVE IN ANTHER DEHISCENCE1 [Arabidopsis thaliana] GI:16215706; contains Pfam profile PF01764: Lipase	GO:0004806,GO:0009507,GO:0003824,GO:0006629
4554	BN10154	0.483454	7777.76	16087.9	-1.04855	gi|10154|At1g29910_Contig5	At1g29910.1	68414.m03655 chlorophyll A-B binding protein 2, chloroplast / LHCII type I CAB-2 / CAB-140 (CAB2A) identical to SP|P04778 Chlorophyll A-B binding protein 2, chloroplast precursor (LHCII type I CAB-2) (CAB-140) (LHCP) {Arabidopsis thaliana}	GO:0030076,GO:0009765,GO:0016168,GO:0009507,GO:0015979
1954	BN10160	0.408471	9413.21	23045	-1.2917	gi|10160|At2g05380_Contig2	At2g05380.1	68415.m00566 glycine-rich protein (GRP3S) identical to cDNA glycine-rich protein 3 short isoform (GRP3S) GI:4206766	GO:0005554,GO:0000004,GO:0012505
2266	BN10160	0.284969	9228.68	32384.9	-1.81113	gi|10160|At2g05380_Contig2	At2g05380.1	68415.m00566 glycine-rich protein (GRP3S) identical to cDNA glycine-rich protein 3 short isoform (GRP3S) GI:4206766	GO:0005554,GO:0000004,GO:0012505
321	BN10175	0.293438	194.023	661.207	-1.76887	gi|10175|At1g73100_Contig1	At1g73100.1	68414.m08452 SET domain-containing protein (SUVH3) identical to SUVH3 [Arabidopsis thaliana] GI:13517747; contains Pfam profiles PF00856: SET domain, PF05033: Pre-SET motif, PF02182: YDG/SRA domain; identical to cDNA SUVH3 (SUVH3) GI:14625477	GO:0040029,GO:0005634,GO:0042054
9	BN10175	0.342815	204.693	597.095	-1.5445	gi|10175|At1g73100_Contig1	At1g73100.1	68414.m08452 SET domain-containing protein (SUVH3) identical to SUVH3 [Arabidopsis thaliana] GI:13517747; contains Pfam profiles PF00856: SET domain, PF05033: Pre-SET motif, PF02182: YDG/SRA domain; identical to cDNA SUVH3 (SUVH3) GI:14625477	GO:0040029,GO:0005634,GO:0042054
10717	BN10185	0.419124	830.386	1981.24	-1.25455	gi|10185|At5g11200_Contig6	At5g11200.1	68418.m01309 DEAD/DEAH box helicase, putative	GO:0008026,GO:0003676,GO:0005524,GO:0000004,GO:0004386,GO:0008372
5205	BN10188	0.464946	199.259	428.564	-1.10487	gi|10188|At5g11200_Contig4	At5g11200.1	68418.m01309 DEAD/DEAH box helicase, putative	GO:0008026,GO:0003676,GO:0005524,GO:0000004,GO:0004386,GO:0008372
5517	BN10188	0.351032	174.824	498.028	-1.51032	gi|10188|At5g11200_Contig4	At5g11200.1	68418.m01309 DEAD/DEAH box helicase, putative	GO:0008026,GO:0003676,GO:0005524,GO:0000004,GO:0004386,GO:0008372
13971	BN10209	0.340135	1413.72	4156.35	-1.55582	gi|10209|At1g26630_Contig5	At1g26630.1	68414.m03243 eukaryotic translation initiation factor 5A, putative / eIF-5A, putative strong similariy to SP|Q9AXQ6 Eukaryotic translation initiation factor 5A-1 (eIF-5A 1) {Lycopersicon esculentum}	GO:0006413,GO:0003743,GO:0008372
13659	BN10209	0.468503	4849.52	10351.1	-1.09387	gi|10209|At1g26630_Contig5	At1g26630.1	68414.m03243 eukaryotic translation initiation factor 5A, putative / eIF-5A, putative strong similariy to SP|Q9AXQ6 Eukaryotic translation initiation factor 5A-1 (eIF-5A 1) {Lycopersicon esculentum}	GO:0006413,GO:0003743,GO:0008372
8459	BN10211	0.392399	132.851	338.561	-1.34961	gi|10211|At4g13615_Contig1	At4g13615.1	68417.m02119 four F5 protein-related / 4F5 protein-related contains weak hit to Pfam profile PF04419: 4F5 protein family; contains non-consensus AT-AC splice sites at intron 1	GO:0005554,GO:0000004,GO:0008372
11055	BN10224	0.0303989	123.785	4072.02	-5.03984	gi|10224|At2g37170_Contig1	At2g37170.1	68415.m04560 plasma membrane intrinsic protein 2B (PIP2B) / aquaporin PIP2.2 (PIP2.2) identical to SP|P43287 Plasma membrane intrinsic protein 2B {Arabidopsis thaliana}	GO:0016020,GO:0006810,GO:0015250,GO:0005886,GO:0006833
11367	BN10224	0.0232978	196.549	8436.36	-5.42366	gi|10224|At2g37170_Contig1	At2g37170.1	68415.m04560 plasma membrane intrinsic protein 2B (PIP2B) / aquaporin PIP2.2 (PIP2.2) identical to SP|P43287 Plasma membrane intrinsic protein 2B {Arabidopsis thaliana}	GO:0016020,GO:0006810,GO:0015250,GO:0005886,GO:0006833
5855	BN10228	0.304841	796.445	2612.66	-1.71387	gi|10228|At2g37170_Contig9	At2g37170.1	68415.m04560 plasma membrane intrinsic protein 2B (PIP2B) / aquaporin PIP2.2 (PIP2.2) identical to SP|P43287 Plasma membrane intrinsic protein 2B {Arabidopsis thaliana}	GO:0016020,GO:0006810,GO:0015250,GO:0005886,GO:0006833
6167	BN10228	0.277062	704.823	2543.92	-1.85172	gi|10228|At2g37170_Contig9	At2g37170.1	68415.m04560 plasma membrane intrinsic protein 2B (PIP2B) / aquaporin PIP2.2 (PIP2.2) identical to SP|P43287 Plasma membrane intrinsic protein 2B {Arabidopsis thaliana}	GO:0016020,GO:0006810,GO:0015250,GO:0005886,GO:0006833
14621	BN10239	0.491377	270.814	551.133	-1.0251	gi|10239|At5g19760_Contig3	At5g19760.1	68418.m02349 dicarboxylate/tricarboxylate carrier (DTC) identical to dicarboxylate/tricarboxylate carrier [Arabidopsis thaliana] GI:19913113	GO:0015302,GO:0005743,GO:0006839,GO:0005488,GO:0006810
20467	BN10274	0.450735	170.1	377.384	-1.14965	gi|10274|At3g08730_Contig2	At3g08730.1	68416.m01015 serine/threonine protein kinase (PK1) (PK6) identical to serine/threonine-protein kinase AtPK1/AtPK6 (ribosomal-protein S6 kinase ATPK6) [Arabidopsis thaliana] SWISS-PROT:P42818	GO:0009651,GO:0004674,GO:0009409,GO:0004672,GO:0005739,GO:0016301
12667	BN10278	0.41899	294.214	702.198	-1.25501	gi|10278|At1g76630_Contig2	At1g76630.1	68414.m08916 tetratricopeptide repeat (TPR)-containing protein contains Pfam profile: PF00515 TPR Domain (5 copies)	GO:0005554,GO:0000004,GO:0008372
10067	BN10279	0.157741	109.307	692.951	-2.66437	gi|10279|At3g07540_Contig1	At3g07540.1	68416.m00900 formin homology 2 domain-containing protein / FH2 domain-containing protein contains formin homology 2 domain, Pfam:PF02181	GO:0012505,GO:0003779,GO:0006355,GO:0003700,GO:0005634
9755	BN10279	0.142217	132.671	932.875	-2.81383	gi|10279|At3g07540_Contig1	At3g07540.1	68416.m00900 formin homology 2 domain-containing protein / FH2 domain-containing protein contains formin homology 2 domain, Pfam:PF02181	GO:0012505,GO:0003779,GO:0006355,GO:0003700,GO:0005634
4867	BN10281	0.446777	870.948	1949.4	-1.16237	gi|10281|At2g05840_Contig1	At2g05840.1	68415.m00632 20S proteasome alpha subunit A2 (PAA2) identical to GB:AF043519	GO:0005839,GO:0008233,GO:0004175,GO:0006511
2267	BN10282	0.411027	4022.49	9786.43	-1.28269	gi|10282|At2g05840_Contig2	At2g05840.1	68415.m00632 20S proteasome alpha subunit A2 (PAA2) identical to GB:AF043519	GO:0005839,GO:0008233,GO:0004175,GO:0006511
1955	BN10282	0.405209	3939.84	9722.99	-1.30326	gi|10282|At2g05840_Contig2	At2g05840.1	68415.m00632 20S proteasome alpha subunit A2 (PAA2) identical to GB:AF043519	GO:0005839,GO:0008233,GO:0004175,GO:0006511
18210	BN10288	0.369735	1243.75	3363.9	-1.43544	gi|10288|At5g35680_FL570R	At5g35680.2	68418.m04264 eukaryotic translation initiation factor 1A, putative / eIF-1A, putative / eIF-4C, putative strong similarity to translation initiation factor (eIF-1A) [Beta vulgaris] GI:17977975; contains Pfam profile PF01176: Eukaryotic initiation factor 1	GO:0006413,GO:0003743,GO:0008372
10410	BN10292	0.381679	2174.03	5695.97	-1.38957	gi|10292|At5g03460_Contig2	At5g03460.1	68418.m00302 expressed protein	GO:0005554,GO:0000004,GO:0012505
13968	BN10343	0.487425	1127.21	2312.58	-1.03675	gi|10343|At2g13360_Contig4	At2g13360.2	68415.m01475 serine-glyoxylate aminotransferase-related similar to serine-glyoxylate aminotransferase (GI:21535798)[Methylobacterium dichloromethanicum; contains TIGRFAM TIGR01364: phosphoserine aminotransferase; contains Pfam PF00266: aminotransferase, c	GO:0008453,GO:0005777,GO:0009853
5856	BN10347	0.452721	320.879	708.779	-1.14331	gi|10347|At2g18040_Contig4	At2g18040.1	68415.m02097 peptidyl-prolyl cis-trans isomerase (PIN1) / cyclophilin / rotamase identical to Chain A, Solution Structure Of Pin1at From Arabidopsis Thaliana GI:22218833; contains Pfam profile PF00639: PPIC-type PPIASE domain	GO:0003755,GO:0000074,GO:0008372
3256	BN10348	0.395129	1737.52	4397.35	-1.3396	gi|10348|At2g18040_Contig3	At2g18040.1	68415.m02097 peptidyl-prolyl cis-trans isomerase (PIN1) / cyclophilin / rotamase identical to Chain A, Solution Structure Of Pin1at From Arabidopsis Thaliana GI:22218833; contains Pfam profile PF00639: PPIC-type PPIASE domain	GO:0003755,GO:0000074,GO:0008372
3568	BN10348	0.400369	2190.93	5472.27	-1.3206	gi|10348|At2g18040_Contig3	At2g18040.1	68415.m02097 peptidyl-prolyl cis-trans isomerase (PIN1) / cyclophilin / rotamase identical to Chain A, Solution Structure Of Pin1at From Arabidopsis Thaliana GI:22218833; contains Pfam profile PF00639: PPIC-type PPIASE domain	GO:0003755,GO:0000074,GO:0008372
19510	BN10368	0.421195	264.504	627.984	-1.24744	gi|10368|At1g24310_Contig1	At1g24310.1	68414.m03067 expressed protein	GO:0005554,GO:0000004,GO:0009507
12022	BN10373	0.460379	2009.35	4364.56	-1.11911	gi|10373|At3g14230_Contig1	At3g14230.3	68416.m01802 AP2 domain-containing protein RAP2.2 (RAP2.2) identical to AP2 domain containing protein RAP2.2 GI:2281629 from [Arabidopsis thaliana]	GO:0003700,GO:0006355,GO:0003677,GO:0005634
11710	BN10373	0.355622	967.32	2720.08	-1.49158	gi|10373|At3g14230_Contig1	At3g14230.3	68416.m01802 AP2 domain-containing protein RAP2.2 (RAP2.2) identical to AP2 domain containing protein RAP2.2 GI:2281629 from [Arabidopsis thaliana]	GO:0003700,GO:0006355,GO:0003677,GO:0005634
19818	BN10383	0.417872	531.195	1271.19	-1.25887	gi|10383|At2g45140_Contig5	At2g45140.1	68415.m05618 vesicle-associated membrane protein, putative / VAMP, putative similar to VAP27 GI:6688926 [Nicotiana plumbaginifolia]	GO:0005198,GO:0000004,GO:0008372
20472	BN10406	0.482226	682.123	1414.53	-1.05222	gi|10406|At5g60390_Contig7	At5g60390.1	68418.m07574 elongation factor 1-alpha / EF-1-alpha identical to SWISS-PROT:P13905 elongation factor 1-alpha (EF-1-alpha) [Arabidopsis thaliana]	GO:0006414,GO:0003746,GO:0005737,GO:0001514,GO:0005516
15272	BN10408	0.441593	837.074	1895.58	-1.17921	gi|10408|At5g60390_Contig5	At5g60390.1	68418.m07574 elongation factor 1-alpha / EF-1-alpha identical to SWISS-PROT:P13905 elongation factor 1-alpha (EF-1-alpha) [Arabidopsis thaliana]	GO:0006414,GO:0003746,GO:0005737,GO:0001514,GO:0005516
10072	BN10411	0.287826	134.67	467.887	-1.79673	gi|10411|At2g32210_Contig1	At2g32210.1	68415.m03936 expressed protein	GO:0005554,GO:0000004,GO:0009507
9760	BN10411	0.219495	129.189	588.575	-2.18774	gi|10411|At2g32210_Contig1	At2g32210.1	68415.m03936 expressed protein	GO:0005554,GO:0000004,GO:0009507
20468	BN10419	0.369013	247.541	670.82	-1.43826	gi|10419|At4g03080_Contig1	At4g03080.1	68417.m00416 kelch repeat-containing serine/threonine phosphoesterase family protein contains Pfam profiles: PF00149 calcineurin-like phosphoesterase, PF01344 kelch motif	GO:0004722,GO:0016787,GO:0000004,GO:0008372
12668	BN10426	0.121788	399.988	3284.3	-3.03756	gi|10426|At5g44005_Contig1	At5g44005.1	68418.m05385 expressed protein	GO:0005554,GO:0000004,GO:0008372
12356	BN10426	0.0807754	265.037	3281.16	-3.62994	gi|10426|At5g44005_Contig1	At5g44005.1	68418.m05385 expressed protein	GO:0005554,GO:0000004,GO:0008372
13007	BN10454	0.419147	448.584	1070.23	-1.25447	gi|10454|At5g63880_Contig1	At5g63880.1	68418.m08020 SNF7 family protein contains Pfam domain, PF03357: SNF7 family	GO:0009411,GO:0005554,GO:0008372,GO:0004399,GO:0006499
19173	BN10467	0.386528	106.298	275.007	-1.37135	gi|10467|At1g61240_Contig1	At1g61240.2	68414.m06901 expressed protein contains Pfam profile PF05212: Protein of unknown function (DUF707)	GO:0005554,GO:0000004,GO:0008372
13661	BN10469	0.431993	785.921	1819.29	-1.21092	gi|10469|At1g67840_Contig1	At1g67840.1	68414.m07744 ATP-binding region, ATPase-like domain-containing protein contains Pfam profile PF02518: ATPase, histidine kinase-, DNA gyrase B-, and HSP90-like domain protein; similar to ESTs gb|AI995396.1, dbj|AV557393.1, and dbj|AV557055.1	GO:0016020,GO:0005524,GO:0009507,GO:0000155,GO:0007165
13973	BN10469	0.460478	427.063	927.435	-1.1188	gi|10469|At1g67840_Contig1	At1g67840.1	68414.m07744 ATP-binding region, ATPase-like domain-containing protein contains Pfam profile PF02518: ATPase, histidine kinase-, DNA gyrase B-, and HSP90-like domain protein; similar to ESTs gb|AI995396.1, dbj|AV557393.1, and dbj|AV557055.1	GO:0016020,GO:0005524,GO:0009507,GO:0000155,GO:0007165
16569	BN10485	0.441526	590.784	1338.05	-1.17943	gi|10485|At5g61790_Contig3	At5g61790.1	68418.m07754 calnexin 1 (CNX1) identical to calnexin homolog 1, Arabidopsis thaliana, EMBL:AT08315 [SP|P29402]	GO:0005792,GO:0005509,GO:0007186
16257	BN10485	0.429759	219.543	510.851	-1.2184	gi|10485|At5g61790_Contig3	At5g61790.1	68418.m07754 calnexin 1 (CNX1) identical to calnexin homolog 1, Arabidopsis thaliana, EMBL:AT08315 [SP|P29402]	GO:0005792,GO:0005509,GO:0007186
19823	BN10499	0.401004	145.198	362.086	-1.31831	gi|10499|At5g40270_VA509R	At5g40270.1	68418.m04885 metal-dependent phosphohydrolase HD domain-containing protein similar to SP|Q60710 Interferon-gamma inducible protein MG11 {Mus musculus}; contains Pfam profile PF01966: HD domain	GO:0003824,GO:0000004,GO:0008372
17223	BN10500	0.464359	4252.27	9157.29	-1.10669	gi|10500|At1g21720_Contig2	At1g21720.1	68414.m02719 20S proteasome beta subunit C1 (PBC1) (PRCT) almost identical to GB:AAC32069 from [Arabidopsis thaliana], EST gb|T76747 comes from this gene; identical to cDNA proteasome subunit prct GI:2511567	GO:0005839,GO:0008233,GO:0004175,GO:0006511
14623	BN10501	0.394477	1545.64	3918.2	-1.34199	gi|10501|At1g21720_Contig3	At1g21720.1	68414.m02719 20S proteasome beta subunit C1 (PBC1) (PRCT) almost identical to GB:AAC32069 from [Arabidopsis thaliana], EST gb|T76747 comes from this gene; identical to cDNA proteasome subunit prct GI:2511567	GO:0005839,GO:0008233,GO:0004175,GO:0006511
14311	BN10501	0.405861	1446.26	3563.44	-1.30094	gi|10501|At1g21720_Contig3	At1g21720.1	68414.m02719 20S proteasome beta subunit C1 (PBC1) (PRCT) almost identical to GB:AAC32069 from [Arabidopsis thaliana], EST gb|T76747 comes from this gene; identical to cDNA proteasome subunit prct GI:2511567	GO:0005839,GO:0008233,GO:0004175,GO:0006511
6823	BN10517	0.393454	237.818	604.437	-1.34573	gi|10517|At1g68620_Contig1	At1g68620.1	68414.m07841 expressed protein similar to PrMC3 [Pinus radiata] GI:5487873	GO:0005524,GO:0000004,GO:0008372
23073	BN10539	0.355125	412.872	1162.61	-1.4936	gi|10539|At1g64520_Contig3	At1g64520.1	68414.m07314 26S proteasome regulatory subunit, putative (RPN12) similar to 26S proteasome regulatory complex subunit p30 GB:AAF08395 GI:6434966 from [Drosophila melanogaster]	GO:0006511,GO:0008541,GO:0005838,GO:0008233
22761	BN10539	0.386111	575.707	1491.04	-1.37291	gi|10539|At1g64520_Contig3	At1g64520.1	68414.m07314 26S proteasome regulatory subunit, putative (RPN12) similar to 26S proteasome regulatory complex subunit p30 GB:AAF08395 GI:6434966 from [Drosophila melanogaster]	GO:0006511,GO:0008541,GO:0005838,GO:0008233
15273	BN10542	0.0738272	110.791	1500.68	-3.7597	gi|10542|At2g36300_Contig1	At2g36300.1	68415.m04455 integral membrane Yip1 family protein contains Pfam domain, PF04893: Yip1 domain	GO:0005554,GO:0000004,GO:0009507
12361	BN10543	0.302973	125.67	414.789	-1.72274	gi|10543|At4g32470_Contig1	At4g32470.1	68417.m04622 ubiquinol-cytochrome C reductase complex 14 kDa protein, putative similar to SP|P48502 Ubiquinol-cytochrome C reductase complex 14 kDa protein (EC 1.10.2.2) (CR14) {Solanum tuberosum}; contains Pfam profile PF02271: Ubiquinol-cytochrome C red	GO:0006118,GO:0008121,GO:0005739,GO:0006122
12673	BN10543	0.330528	251.604	761.218	-1.59715	gi|10543|At4g32470_Contig1	At4g32470.1	68417.m04622 ubiquinol-cytochrome C reductase complex 14 kDa protein, putative similar to SP|P48502 Ubiquinol-cytochrome C reductase complex 14 kDa protein (EC 1.10.2.2) (CR14) {Solanum tuberosum}; contains Pfam profile PF02271: Ubiquinol-cytochrome C red	GO:0006118,GO:0008121,GO:0005739,GO:0006122
9761	BN10544	0.389149	3927.56	10092.7	-1.36161	gi|10544|At4g32470_Contig2	At4g32470.1	68417.m04622 ubiquinol-cytochrome C reductase complex 14 kDa protein, putative similar to SP|P48502 Ubiquinol-cytochrome C reductase complex 14 kDa protein (EC 1.10.2.2) (CR14) {Solanum tuberosum}; contains Pfam profile PF02271: Ubiquinol-cytochrome C red	GO:0006118,GO:0008121,GO:0005739,GO:0006122
17869	BN10557	0.435301	1460.98	3356.25	-1.19991	gi|10557|At4g34870_Contig2	At4g34870.1	68417.m04946 peptidyl-prolyl cis-trans isomerase / cyclophilin (CYP1) / rotamase identical to cyclophilin (CYP1) gi|992643|gb|AAA75512; similar to peptidyl-prolyl cis-trans isomerase, PPIase (cyclophilin, cyclosporin A-binding protein) [Catharanthus roseu	GO:0005829,GO:0007165,GO:0003755,GO:0006457
17557	BN10557	0.281181	1172.42	4169.63	-1.83043	gi|10557|At4g34870_Contig2	At4g34870.1	68417.m04946 peptidyl-prolyl cis-trans isomerase / cyclophilin (CYP1) / rotamase identical to cyclophilin (CYP1) gi|992643|gb|AAA75512; similar to peptidyl-prolyl cis-trans isomerase, PPIase (cyclophilin, cyclosporin A-binding protein) [Catharanthus roseu	GO:0005829,GO:0007165,GO:0003755,GO:0006457
14957	BN10559	0.378935	417.492	1101.75	-1.39998	gi|10559|At4g34870_Contig1	At4g34870.1	68417.m04946 peptidyl-prolyl cis-trans isomerase / cyclophilin (CYP1) / rotamase identical to cyclophilin (CYP1) gi|992643|gb|AAA75512; similar to peptidyl-prolyl cis-trans isomerase, PPIase (cyclophilin, cyclosporin A-binding protein) [Catharanthus roseu	GO:0005829,GO:0007165,GO:0003755,GO:0006457
15269	BN10559	0.464107	292.939	631.188	-1.10747	gi|10559|At4g34870_Contig1	At4g34870.1	68417.m04946 peptidyl-prolyl cis-trans isomerase / cyclophilin (CYP1) / rotamase identical to cyclophilin (CYP1) gi|992643|gb|AAA75512; similar to peptidyl-prolyl cis-trans isomerase, PPIase (cyclophilin, cyclosporin A-binding protein) [Catharanthus roseu	GO:0005829,GO:0007165,GO:0003755,GO:0006457
10069	BN10568	0.407288	519.638	1275.85	-1.29588	gi|10568|At5g22060_Contig4	At5g22060.1	68418.m02569 DNAJ heat shock protein, putative strong similarity to SP|O60884 DnaJ homolog subfamily A member 2 (Dnj3) Homo sapiens, several plant DnaJ proteins from PGR; contains Pfam profiles PF00226 DnaJ domain, PF00684 DnaJ central domain (4 repeats),	GO:0003767,GO:0008372,GO:0003754,GO:0006457
9757	BN10568	0.489873	661.779	1350.92	-1.02952	gi|10568|At5g22060_Contig4	At5g22060.1	68418.m02569 DNAJ heat shock protein, putative strong similarity to SP|O60884 DnaJ homolog subfamily A member 2 (Dnj3) Homo sapiens, several plant DnaJ proteins from PGR; contains Pfam profiles PF00226 DnaJ domain, PF00684 DnaJ central domain (4 repeats),	GO:0003767,GO:0008372,GO:0003754,GO:0006457
4869	BN10571	0.469405	270.815	576.933	-1.0911	gi|10571|At4g08230_Contig1	At4g08230.1	68417.m01358 glycine-rich protein	GO:0005554,GO:0000004,GO:0005739
4557	BN10571	0.378203	283.578	749.804	-1.40277	gi|10571|At4g08230_Contig1	At4g08230.1	68417.m01358 glycine-rich protein	GO:0005554,GO:0000004,GO:0005739
2269	BN10572	0.317888	1710.37	5380.41	-1.65341	gi|10572|At4g08230_Contig2	At4g08230.1	68417.m01358 glycine-rich protein	GO:0005554,GO:0000004,GO:0005739
1957	BN10572	0.472527	1276.11	2700.61	-1.08153	gi|10572|At4g08230_Contig2	At4g08230.1	68417.m01358 glycine-rich protein	GO:0005554,GO:0000004,GO:0005739
10412	BN10595	0.436758	284.39	651.138	-1.19509	gi|10595|At2g17720_VA559F	At2g17720.1	68415.m02053 oxidoreductase, 2OG-Fe(II) oxygenase family protein similar to prolyl 4-hydroxylase, alpha subunit, from Gallus gallus [GI:212530], Rattus norvegicus [GI:474940], Mus musculus [SP|Q60715]; contains PF03171 2OG-Fe(II) oxygenase superfamily dom	GO:0016706,GO:0005739,GO:0018401
10724	BN10595	0.497385	280.12	563.186	-1.00757	gi|10595|At2g17720_VA559F	At2g17720.1	68415.m02053 oxidoreductase, 2OG-Fe(II) oxygenase family protein similar to prolyl 4-hydroxylase, alpha subunit, from Gallus gallus [GI:212530], Rattus norvegicus [GI:474940], Mus musculus [SP|Q60715]; contains PF03171 2OG-Fe(II) oxygenase superfamily dom	GO:0016706,GO:0005739,GO:0018401
7812	BN10596	0.34131	183.948	538.947	-1.55085	gi|10596|At2g16430_Contig1	At2g16430.2	68415.m01882 purple acid phosphatase (PAP10) identical to purple acid phosphatase (PAP10) GI:20257482 from [Arabidopsis thaliana]	GO:0016787,GO:0004722,GO:0012505,GO:0000004,GO:0005739
5212	BN10597	0.344292	548.898	1594.28	-1.5383	gi|10597|At2g16430_Contig2	At2g16430.2	68415.m01882 purple acid phosphatase (PAP10) identical to purple acid phosphatase (PAP10) GI:20257482 from [Arabidopsis thaliana]	GO:0016787,GO:0004722,GO:0012505,GO:0000004,GO:0005739
5524	BN10597	0.402363	476.683	1184.71	-1.31343	gi|10597|At2g16430_Contig2	At2g16430.2	68415.m01882 purple acid phosphatase (PAP10) identical to purple acid phosphatase (PAP10) GI:20257482 from [Arabidopsis thaliana]	GO:0016787,GO:0004722,GO:0012505,GO:0000004,GO:0005739
13666	BN10616	0.282236	697.788	2472.36	-1.82503	gi|10616|At2g14110_Contig1	At2g14110.1	68415.m01571 expressed protein	GO:0005554,GO:0000004,GO:0008372
6178	BN10619	0.418933	293.479	700.54	-1.25521	gi|10619|At5g16590_Contig1	At5g16590.1	68418.m01942 leucine-rich repeat transmembrane protein kinase, putative	GO:0012505,GO:0005524,GO:0007169,GO:0004674,GO:0006468,GO:0016301
5866	BN10619	0.428883	281.18	655.61	-1.22134	gi|10619|At5g16590_Contig1	At5g16590.1	68418.m01942 leucine-rich repeat transmembrane protein kinase, putative	GO:0012505,GO:0005524,GO:0007169,GO:0004674,GO:0006468,GO:0016301
666	BN10621	0.39724	95.04	239.251	-1.33192	gi|10621|At1g68440_Contig1	At1g68440.1	68414.m07818 expressed protein	GO:0005554,GO:0000004,GO:0008372
978	BN10621	0.433088	154.359	356.415	-1.20727	gi|10621|At1g68440_Contig1	At1g68440.1	68414.m07818 expressed protein	GO:0005554,GO:0000004,GO:0008372
16574	BN10635	0.428921	1451.45	3383.96	-1.22122	gi|10635|At3g17020_Contig2	At3g17020.1	68416.m02173 universal stress protein (USP) family protein similar to early nodulin ENOD18 [Vicia faba] GI:11602747; contains Pfam profile PF00582: universal stress protein family	GO:0006950,GO:0005554,GO:0008372
16574	BN10635	0.341265	398.069	1166.45	-1.55103	gi|10635|At3g17020_Contig2	At3g17020.1	68416.m02173 universal stress protein (USP) family protein similar to early nodulin ENOD18 [Vicia faba] GI:11602747; contains Pfam profile PF00582: universal stress protein family	GO:0006950,GO:0005554,GO:0008372
5862	BN10640	0.327525	1015.48	3100.47	-1.61033	gi|10640|At1g73230_Contig3	At1g73230.1	68414.m08475 nascent polypeptide-associated complex (NAC) domain-containing protein similar to SP|P20290 Transcription factor BTF3 (RNA polymerase B transcription factor 3) {Homo sapiens}; contains Pfam profile PF01849: NAC domain	GO:0003700,GO:0000004,GO:0008372
19516	BN10648	0.271127	462.29	1705.07	-1.88296	gi|10648|At4g00660_Contig1	At4g00660.2	68417.m00091 DEAD/DEAH box helicase, putative similar to ATP-dependent RNA helicases	GO:0006259,GO:0004386,GO:0005739,GO:0003676,GO:0005524,GO:0008026
19828	BN10648	0.424462	693.146	1633	-1.23629	gi|10648|At4g00660_Contig1	At4g00660.2	68417.m00091 DEAD/DEAH box helicase, putative similar to ATP-dependent RNA helicases	GO:0006259,GO:0004386,GO:0005739,GO:0003676,GO:0005524,GO:0008026
11716	BN10654	0.298655	4976.76	16663.9	-1.74345	gi|10654|At4g34590_Contig2	At4g34590.1	68417.m04914 bZIP transcription factor family protein similar to common plant regulatory factor 7 GI:9650828 from [Petroselinum crispum]	GO:0009507,GO:0003700,GO:0006355,GO:0003677,GO:0005634
16912	BN10668	0.309392	448.452	1449.46	-1.69249	gi|10668|At1g80920_Contig4	At1g80920.1	68414.m09494 DNAJ heat shock N-terminal domain-containing protein similar to SP|Q05646 Chaperone protein dnaJ Erysipelothrix rhusiopathiae, SP|P45555 Chaperone protein dnaJ (HSP40) Staphylococcus aureus; contains Pfam profile PF00226 DnaJ domain	GO:0006457,GO:0003754,GO:0009507
17224	BN10668	0.276854	558.544	2017.47	-1.8528	gi|10668|At1g80920_Contig4	At1g80920.1	68414.m09494 DNAJ heat shock N-terminal domain-containing protein similar to SP|Q05646 Chaperone protein dnaJ Erysipelothrix rhusiopathiae, SP|P45555 Chaperone protein dnaJ (HSP40) Staphylococcus aureus; contains Pfam profile PF00226 DnaJ domain	GO:0006457,GO:0003754,GO:0009507
1312	BN10676	0.403971	648.272	1604.75	-1.30768	gi|10676|At5g20920_Contig1	At5g20920.2	68418.m02485 eukaryotic translation initiation factor 2 subunit 2, putative / eIF-2-beta, putative similar to SP|P41035 Eukaryotic translation initiation factor 2 subunit (eIF-2-beta) {Oryctolagus cuniculus}; contains Pfam profile PF01873: Domain found in	GO:0006413,GO:0003743,GO:0008372
1624	BN10676	0.239892	820.144	3418.8	-2.05954	gi|10676|At5g20920_Contig1	At5g20920.2	68418.m02485 eukaryotic translation initiation factor 2 subunit 2, putative / eIF-2-beta, putative similar to SP|P41035 Eukaryotic translation initiation factor 2 subunit (eIF-2-beta) {Oryctolagus cuniculus}; contains Pfam profile PF01873: Domain found in	GO:0006413,GO:0003743,GO:0008372
22766	BN10680	0.338601	267.122	788.9	-1.56234	gi|10680|At2g31510_VA449R	At2g31510.1	68415.m03850 IBR domain-containing protein / ARIADNE-like protein ARI7 (ARI7) identical to ARIADNE-like protein ARI7 [Arabidopsis thaliana] GI:29125028; contains similarity to Swiss-Prot:Q94981 ariadne-1 protein (Ari-1) [Drosophila melanogaster]; contains	GO:0005554,GO:0000004,GO:0008372
23078	BN10680	0.439462	327.247	744.653	-1.18619	gi|10680|At2g31510_VA449R	At2g31510.1	68415.m03850 IBR domain-containing protein / ARIADNE-like protein ARI7 (ARI7) identical to ARIADNE-like protein ARI7 [Arabidopsis thaliana] GI:29125028; contains similarity to Swiss-Prot:Q94981 ariadne-1 protein (Ari-1) [Drosophila melanogaster]; contains	GO:0005554,GO:0000004,GO:0008372
17878	BN10683	0.473019	1795.11	3795.01	-1.08003	gi|10683|At2g30060_Contig1	At2g30060.1	68415.m03656 Ran-binding protein 1b (RanBP1b) nearly identical to atranbp1b [Arabidopsis thaliana] GI:2058284	GO:0008372,GO:0000060,GO:0008536
12678	BN10685	0.303092	8930.97	29466.2	-1.72217	gi|10685|At3g08940_Contig2	At3g08940.2	68416.m01042 chlorophyll A-B binding protein (LHCB4.2) contains Pfam profile: PF00504 chlorophyll A-B binding protein; identical to Lhcb4.2 protein GB:AAD28774 [Arabidopsis thaliana]	GO:0009765,GO:0009507,GO:0016168
12366	BN10685	0.49442	13154.1	26605.1	-1.01619	gi|10685|At3g08940_Contig2	At3g08940.2	68416.m01042 chlorophyll A-B binding protein (LHCB4.2) contains Pfam profile: PF00504 chlorophyll A-B binding protein; identical to Lhcb4.2 protein GB:AAD28774 [Arabidopsis thaliana]	GO:0009765,GO:0009507,GO:0016168
10078	BN10687	0.422601	615.687	1456.9	-1.24263	gi|10687|At3g08940_Contig1	At3g08940.2	68416.m01042 chlorophyll A-B binding protein (LHCB4.2) contains Pfam profile: PF00504 chlorophyll A-B binding protein; identical to Lhcb4.2 protein GB:AAD28774 [Arabidopsis thaliana]	GO:0009765,GO:0009507,GO:0016168
9766	BN10687	0.412664	720.499	1745.97	-1.27696	gi|10687|At3g08940_Contig1	At3g08940.2	68416.m01042 chlorophyll A-B binding protein (LHCB4.2) contains Pfam profile: PF00504 chlorophyll A-B binding protein; identical to Lhcb4.2 protein GB:AAD28774 [Arabidopsis thaliana]	GO:0009765,GO:0009507,GO:0016168
30874	BN10692	0.186304	169.448	909.522	-2.42427	gi|10692|At1g01110_Contig1	At1g01110.1	68414.m00014 expressed protein contains Prosite PS00165: Serine/threonine dehydratases pyridoxal-phosphate attachment site	GO:0005739,GO:0005554,GO:0006520
20474	BN10696	0.460208	475.74	1033.75	-1.11964	gi|10696|At4g33355_Contig3	At4g33355.1	68417.m04742 protease inhibitor/seed storage/lipid transfer protein (LTP) family protein contains Pfam profile: PF00234 protease inhibitor/seed storage/LTP family	GO:0008289,GO:0006869,GO:0012505
17874	BN10697	0.118403	141.18	1192.37	-3.07822	gi|10697|At4g37990_Contig1	At4g37990.1	68417.m05368 mannitol dehydrogenase, putative (ELI3-2) identical to GI:16269	GO:0019592,GO:0009617,GO:0018456,GO:0008372,GO:0009626,GO:0046029
15274	BN10698	0.421349	471.932	1120.05	-1.24691	gi|10698|At1g56340_Contig1	At1g56340.1	68414.m06476 calreticulin 1 (CRT1) identical to calreticulin (crt1) GI:2052379 [Arabidopsis thaliana]	GO:0005509,GO:0012505,GO:0000004,GO:0005514
14962	BN10698	0.472171	472.846	1001.43	-1.08262	gi|10698|At1g56340_Contig1	At1g56340.1	68414.m06476 calreticulin 1 (CRT1) identical to calreticulin (crt1) GI:2052379 [Arabidopsis thaliana]	GO:0005509,GO:0012505,GO:0000004,GO:0005514
10074	BN10700	0.433553	776.919	1791.98	-1.20572	gi|10700|At3g16000_Contig1	At3g16000.1	68416.m02024 matrix-localized MAR DNA-binding protein-related similar to matrix-localized MAR DNA binding protein MFP1 GI:1771158 from [Lycopersicon esculentum]	GO:0006412,GO:0042646,GO:0003677,GO:0009535
9762	BN10700	0.482155	836.727	1735.39	-1.05243	gi|10700|At3g16000_Contig1	At3g16000.1	68416.m02024 matrix-localized MAR DNA-binding protein-related similar to matrix-localized MAR DNA binding protein MFP1 GI:1771158 from [Lycopersicon esculentum]	GO:0006412,GO:0042646,GO:0003677,GO:0009535
13017	BN10721	0.453896	480.671	1058.99	-1.13957	gi|10721|At2g44350_Contig1	At2g44350.2	68415.m05517 citrate synthase, mitochondrial, putative strong similarity to SP|P20115 Citrate synthase, mitochondrial precursor {Arabidopsis thaliana}; contains Pfam profile PF00285: Citrate synthase	GO:0004108,GO:0006099,GO:0003878,GO:0005739
10417	BN10723	0.405851	926.435	2282.7	-1.30098	gi|10723|At2g44350_Contig3	At2g44350.2	68415.m05517 citrate synthase, mitochondrial, putative strong similarity to SP|P20115 Citrate synthase, mitochondrial precursor {Arabidopsis thaliana}; contains Pfam profile PF00285: Citrate synthase	GO:0004108,GO:0006099,GO:0003878,GO:0005739
13	BN10749	0.429944	362.676	843.542	-1.21778	gi|10749|At5g02020_Contig1	At5g02020.2	68418.m00122 expressed protein	GO:0005554,GO:0000004,GO:0009507
13667	BN10757	0.419288	573.683	1368.23	-1.25399	gi|10757|At3g46510_Contig1	At3g46510.1	68416.m05049 armadillo/beta-catenin repeat family protein / U-box domain-containing family protein contains Pfam domain, PF00514: Armadillo/beta-catenin-like repeats and Pfam, PF04564: U-box domain	GO:0005554,GO:0000004,GO:0008372
13979	BN10757	0.452147	569.086	1258.63	-1.14514	gi|10757|At3g46510_Contig1	At3g46510.1	68416.m05049 armadillo/beta-catenin repeat family protein / U-box domain-containing family protein contains Pfam domain, PF00514: Armadillo/beta-catenin-like repeats and Pfam, PF04564: U-box domain	GO:0005554,GO:0000004,GO:0008372
13667	BN10757	0.394767	536.618	1359.33	-1.34093	gi|10757|At3g46510_Contig1	At3g46510.1	68416.m05049 armadillo/beta-catenin repeat family protein / U-box domain-containing family protein contains Pfam domain, PF00514: Armadillo/beta-catenin-like repeats and Pfam, PF04564: U-box domain	GO:0005554,GO:0000004,GO:0008372
6179	BN10761	0.372585	510.803	1370.97	-1.42436	gi|10761|At5g59870_Contig4	At5g59870.1	68418.m07507 histone H2A, putative similar to histone H2A Petroselinum crispum SP|P19177, Lycopersicon esculentum SP|P25469, Zea mays SP|P40280; contains Pfam profile PF00125 Core histone H2A/H2B/H3/H4	GO:0007001,GO:0003677,GO:0006334,GO:0000786,GO:0005634
5867	BN10761	0.323425	484.834	1499.06	-1.6285	gi|10761|At5g59870_Contig4	At5g59870.1	68418.m07507 histone H2A, putative similar to histone H2A Petroselinum crispum SP|P19177, Lycopersicon esculentum SP|P25469, Zea mays SP|P40280; contains Pfam profile PF00125 Core histone H2A/H2B/H3/H4	GO:0007001,GO:0003677,GO:0006334,GO:0000786,GO:0005634
3267	BN10762	0.380651	286.486	752.622	-1.39346	gi|10762|At5g59870_Contig3	At5g59870.1	68418.m07507 histone H2A, putative similar to histone H2A Petroselinum crispum SP|P19177, Lycopersicon esculentum SP|P25469, Zea mays SP|P40280; contains Pfam profile PF00125 Core histone H2A/H2B/H3/H4	GO:0007001,GO:0003677,GO:0006334,GO:0000786,GO:0005634
3579	BN10762	0.290105	294.036	1013.55	-1.78535	gi|10762|At5g59870_Contig3	At5g59870.1	68418.m07507 histone H2A, putative similar to histone H2A Petroselinum crispum SP|P19177, Lycopersicon esculentum SP|P25469, Zea mays SP|P40280; contains Pfam profile PF00125 Core histone H2A/H2B/H3/H4	GO:0007001,GO:0003677,GO:0006334,GO:0000786,GO:0005634
16575	BN10769	0.416683	3133.96	7521.21	-1.26298	gi|10769|At5g37780_ILS422F	At5g37780.1	68418.m04549 calmodulin-1/4 (CAM1) identical to calmodulin 4 [Arabidopsis thaliana] GI:16223, SP|P25854 Calmodulin-1/4 {Arabidopsis thaliana}	GO:0005513,GO:0009612,GO:0005509,GO:0009288
11063	BN10771	0.471545	426.594	904.672	-1.08453	gi|10771|At5g12010_ESS369F	At5g12010.1	68418.m01404 expressed protein	GO:0005509,GO:0016042,GO:0004623,GO:0008372
22113	BN10799	0.449069	300.41	668.962	-1.15499	gi|10799|At2g33380_Contig2	At2g33380.1	68415.m04091 calcium-binding RD20 protein (RD20) induced by abscisic acid during dehydration PMID:10965948; putative transmembrane channel protein PMID:10965948; identical to GI:10862968 [Arabidopsis thaliana]; contains EF-hand domain	GO:0009651,GO:0008372,GO:0009409,GO:0005509,GO:0009269,GO:0009737
17225	BN10801	0.0958741	230.466	2403.84	-3.38272	gi|10801|At3g10410_Contig3	At3g10410.1	68416.m01248 serine carboxypeptidase III, putative similar to serine carboxypeptidase III from Oryza sativa SP|P37891, Matricaria chamomilla GI:6960455, Hordeum vulgare SP|P21529, Triticum aestivum SP|P11515; contains Pfam profile PF0450 serine carboxypep	GO:0005524,GO:0012505,GO:0004185,GO:0006508
16913	BN10801	0.118807	188.737	1588.6	-3.07331	gi|10801|At3g10410_Contig3	At3g10410.1	68416.m01248 serine carboxypeptidase III, putative similar to serine carboxypeptidase III from Oryza sativa SP|P37891, Matricaria chamomilla GI:6960455, Hordeum vulgare SP|P21529, Triticum aestivum SP|P11515; contains Pfam profile PF0450 serine carboxypep	GO:0005524,GO:0012505,GO:0004185,GO:0006508
14625	BN10802	0.360604	3836.21	10638.3	-1.47151	gi|10802|At3g10410_Contig2	At3g10410.1	68416.m01248 serine carboxypeptidase III, putative similar to serine carboxypeptidase III from Oryza sativa SP|P37891, Matricaria chamomilla GI:6960455, Hordeum vulgare SP|P21529, Triticum aestivum SP|P11515; contains Pfam profile PF0450 serine carboxypep	GO:0005524,GO:0012505,GO:0004185,GO:0006508
12025	BN10804	0.446895	7355.8	16459.8	-1.16199	gi|10804|At2g36530_Contig5	At2g36530.1	68415.m04481 enolase identical to SWISS-PROT:P25696 enolase (EC 4.2.1.11) (2-phosphoglycerate dehydratase)(2-phospho-D- glycerate hydro-lyase) [Arabidopsis thaliana]	GO:0009416,GO:0005634,GO:0009409,GO:0004634,GO:0005737
25367	BN10813	0.460377	318.983	692.874	-1.11911	gi|10813|At3g52730_Contig2	At3g52730.1	68416.m05810 ubiquinol-cytochrome C reductase UQCRX/QCR9-like family protein contains Pfam profile: PF05365 ubiquinol-cytochrome C reductase, UQCRX/QCR9 like	GO:0005739,GO:0000004,GO:0008121
23079	BN10814	0.480568	3705.43	7710.52	-1.05719	gi|10814|At3g52730_Contig3	At3g52730.1	68416.m05810 ubiquinol-cytochrome C reductase UQCRX/QCR9-like family protein contains Pfam profile: PF05365 ubiquinol-cytochrome C reductase, UQCRX/QCR9 like	GO:0005739,GO:0000004,GO:0008121
23079	BN10814	0.461045	3877.01	8409.18	-1.11702	gi|10814|At3g52730_Contig3	At3g52730.1	68416.m05810 ubiquinol-cytochrome C reductase UQCRX/QCR9-like family protein contains Pfam profile: PF05365 ubiquinol-cytochrome C reductase, UQCRX/QCR9 like	GO:0005739,GO:0000004,GO:0008121
22767	BN10814	0.367366	3134.49	8532.33	-1.44471	gi|10814|At3g52730_Contig3	At3g52730.1	68416.m05810 ubiquinol-cytochrome C reductase UQCRX/QCR9-like family protein contains Pfam profile: PF05365 ubiquinol-cytochrome C reductase, UQCRX/QCR9 like	GO:0005739,GO:0000004,GO:0008121
20479	BN10815	0.445209	770.625	1730.93	-1.16745	gi|10815|At3g52730_Contig1	At3g52730.1	68416.m05810 ubiquinol-cytochrome C reductase UQCRX/QCR9-like family protein contains Pfam profile: PF05365 ubiquinol-cytochrome C reductase, UQCRX/QCR9 like	GO:0005739,GO:0000004,GO:0008121
9767	BN10820	0.476174	511.968	1075.17	-1.07044	gi|10820|At1g68490_Contig5	At1g68490.1	68414.m07824 expressed protein	GO:0005554,GO:0000004,GO:0009507
4567	BN10822	0.356701	428.416	1201.05	-1.48721	gi|10822|At1g68490_Contig3	At1g68490.1	68414.m07824 expressed protein	GO:0005554,GO:0000004,GO:0009507
23075	BN10827	0.451907	136.688	302.469	-1.1459	gi|10827|At5g22880_Contig4	At5g22880.1	68418.m02676 histone H2B, putative strong similarity to histone H2B-3 Lycopersicon esculentum GI:3021485, H2B Gossypium hirsutum SP|O22582; contains Pfam profile PF00125 Core histone H2A/H2B/H3/H4	GO:0007001,GO:0003677,GO:0006334,GO:0000786,GO:0005634
22763	BN10827	0.198968	204.668	1028.65	-2.32939	gi|10827|At5g22880_Contig4	At5g22880.1	68418.m02676 histone H2B, putative strong similarity to histone H2B-3 Lycopersicon esculentum GI:3021485, H2B Gossypium hirsutum SP|O22582; contains Pfam profile PF00125 Core histone H2A/H2B/H3/H4	GO:0007001,GO:0003677,GO:0006334,GO:0000786,GO:0005634
12363	BN10831	0.495735	3895.75	7858.54	-1.01236	gi|10831|At5g41340_Contig1	At5g41340.1	68418.m05024 ubiquitin-conjugating enzyme 4 (UBC4) E2; identical to gi:431265, SP:P42748	GO:0006511,GO:0009408,GO:0004840,GO:0008372
9763	BN10832	0.274846	1412.05	5137.6	-1.8633	gi|10832|At5g41340_Contig2	At5g41340.1	68418.m05024 ubiquitin-conjugating enzyme 4 (UBC4) E2; identical to gi:431265, SP:P42748	GO:0006511,GO:0009408,GO:0004840,GO:0008372
10075	BN10832	0.420333	1376.07	3273.76	-1.25039	gi|10832|At5g41340_Contig2	At5g41340.1	68418.m05024 ubiquitin-conjugating enzyme 4 (UBC4) E2; identical to gi:431265, SP:P42748	GO:0006511,GO:0009408,GO:0004840,GO:0008372
10418	BN10845	0.43558	154.913	355.648	-1.19899	gi|10845|At1g70160_Contig1	At1g70160.1	68414.m08073 expressed protein similar to hypothetical protein GI:4455225 from [Arabidopsis thaliana]	GO:0005554,GO:0000004,GO:0012505
2618	BN10848	0.397095	270.615	681.486	-1.33244	gi|10848|At3g03610_Contig3	At3g03610.1	68416.m00364 phagocytosis and cell motility protein ELMO1-related contains weak similarity to ELMO1 [Mus musculus] gi|16118551|gb|AAL14464	GO:0005554,GO:0000004,GO:0005739
2930	BN10848	0.417993	189.15	452.519	-1.25845	gi|10848|At3g03610_Contig3	At3g03610.1	68416.m00364 phagocytosis and cell motility protein ELMO1-related contains weak similarity to ELMO1 [Mus musculus] gi|16118551|gb|AAL14464	GO:0005554,GO:0000004,GO:0005739
18868	BN10870	0.437191	167.651	383.473	-1.19366	gi|10870|At1g53240_Contig1	At1g53240.1	68414.m06033 malate dehydrogenase [NAD], mitochondrial identical to mitochondrial NAD-dependent malate dehydrogenase GI:3929649 SP|Q9ZP06 from [Arabidopsis thaliana]; contains InterPro entry IPR001236: Lactate/malate dehydrogenase	GO:0006099,GO:0005739,GO:0016615
16580	BN10871	0.43176	645.045	1493.99	-1.2117	gi|10871|At1g53240_Contig2	At1g53240.1	68414.m06033 malate dehydrogenase [NAD], mitochondrial identical to mitochondrial NAD-dependent malate dehydrogenase GI:3929649 SP|Q9ZP06 from [Arabidopsis thaliana]; contains InterPro entry IPR001236: Lactate/malate dehydrogenase	GO:0006099,GO:0005739,GO:0016615
13668	BN10872	0.284332	733.476	2579.65	-1.81435	gi|10872|At1g53240_Contig4	At1g53240.1	68414.m06033 malate dehydrogenase [NAD], mitochondrial identical to mitochondrial NAD-dependent malate dehydrogenase GI:3929649 SP|Q9ZP06 from [Arabidopsis thaliana]; contains InterPro entry IPR001236: Lactate/malate dehydrogenase	GO:0006099,GO:0005739,GO:0016615
13980	BN10872	0.452491	1019.86	2253.88	-1.14404	gi|10872|At1g53240_Contig4	At1g53240.1	68414.m06033 malate dehydrogenase [NAD], mitochondrial identical to mitochondrial NAD-dependent malate dehydrogenase GI:3929649 SP|Q9ZP06 from [Arabidopsis thaliana]; contains InterPro entry IPR001236: Lactate/malate dehydrogenase	GO:0006099,GO:0005739,GO:0016615
8468	BN10875	0.494909	2137.23	4318.43	-1.01476	gi|10875|At1g53240_Contig5	At1g53240.1	68414.m06033 malate dehydrogenase [NAD], mitochondrial identical to mitochondrial NAD-dependent malate dehydrogenase GI:3929649 SP|Q9ZP06 from [Arabidopsis thaliana]; contains InterPro entry IPR001236: Lactate/malate dehydrogenase	GO:0006099,GO:0005739,GO:0016615
13976	BN10889	0.471885	3591.76	7611.51	-1.08349	gi|10889|At4g30190_Contig1	At4g30190.1	68417.m04292 ATPase 2, plasma membrane-type, putative / proton pump 2, putative / proton-exporting ATPase, putative strong similarity to SP|P19456 ATPase 2, plasma membrane-type (EC 3.6.3.6) (Proton pump 2) {Arabidopsis thaliana}; contains InterPro access	GO:0008553,GO:0016887,GO:0005886,GO:0009935
11376	BN10891	0.329316	126.172	383.134	-1.60246	gi|10891|At5g25760_Contig1	At5g25760.1	68418.m03057 ubiquitin-conjugating enzyme, putative similar to SP|O60015 Ubiquitin-conjugating enzyme E2-21 kDa (EC 6.3.2.19) (Ubiquitin-protein ligase) (Ubiquitin carrier protein) {Pichia angusta}; contains Pfam profile PF00179: Ubiquitin-conjugating enz	GO:0006464,GO:0008372,GO:0004840,GO:0006512
24718	BN10900	0.480138	2852.04	5940.04	-1.05848	gi|10900|At3g55440_Contig4	At3g55440.1	68416.m06157 triosephosphate isomerase, cytosolic, putative strong similarity to triosephosphate isomerase, cytosolic from Petunia hybrida [SP|P48495], from Coptis japonica [SP|P21820]	GO:0005829,GO:0004807,GO:0008152
19830	BN10902	0.442912	520.377	1174.9	-1.17491	gi|10902|At3g25530_Contig1	At3g25530.1	68416.m03174 6-phosphogluconate dehydrogenase NAD-binding domain-containing protein low similarity to SP|P23523 2-hydroxy-3-oxopropionate reductase (EC 1.1.1.60) (Tartronate semialdehyde reductase) {Escherichia coli}; contains Pfam profile PF03446: NAD bi	GO:0008372,GO:0006098,GO:0006574,GO:0004616,GO:0006573,GO:0008442
19518	BN10902	0.315426	298.587	946.614	-1.66462	gi|10902|At3g25530_Contig1	At3g25530.1	68416.m03174 6-phosphogluconate dehydrogenase NAD-binding domain-containing protein low similarity to SP|P23523 2-hydroxy-3-oxopropionate reductase (EC 1.1.1.60) (Tartronate semialdehyde reductase) {Escherichia coli}; contains Pfam profile PF03446: NAD bi	GO:0008372,GO:0006098,GO:0006574,GO:0004616,GO:0006573,GO:0008442
12030	BN10908	0.250451	1436.93	5737.38	-1.9974	gi|10908|At5g12040_Contig1	At5g12040.1	68418.m01408 carbon-nitrogen hydrolase family protein similar to Nit protein 2 [Homo sapiens] GI:9367116; contains Pfam profile PF00795: hydrolase, carbon-nitrogen family	GO:0009507,GO:0006807,GO:0016810
11718	BN10908	0.254704	1536.14	6031.08	-1.97311	gi|10908|At5g12040_Contig1	At5g12040.1	68418.m01408 carbon-nitrogen hydrolase family protein similar to Nit protein 2 [Homo sapiens] GI:9367116; contains Pfam profile PF00795: hydrolase, carbon-nitrogen family	GO:0009507,GO:0006807,GO:0016810
22114	BN10917	0.447854	292.779	653.738	-1.1589	gi|10917|At2g23310_Contig1	At2g23310.2	68415.m02783 RER1C protein identical to SP|Q9ZWI7 RER1C protein (AtRER1C) {Arabidopsis thaliana}	GO:0005554,GO:0000004,GO:0016021
19514	BN10918	0.230986	274.434	1188.1	-2.11413	gi|10918|At2g23310_Contig2	At2g23310.1	68415.m02782 RER1C protein identical to SP|Q9ZWI7 RER1C protein (AtRER1C) {Arabidopsis thaliana}	GO:0005554,GO:0000004,GO:0016021
19826	BN10918	0.264133	311.106	1177.84	-1.92067	gi|10918|At2g23310_Contig2	At2g23310.1	68415.m02782 RER1C protein identical to SP|Q9ZWI7 RER1C protein (AtRER1C) {Arabidopsis thaliana}	GO:0005554,GO:0000004,GO:0016021
17226	BN10919	0.399346	4569.96	11443.6	-1.32429	gi|10919|At2g18440_Contig1	At2g18440.1	68415.m02146 expressed protein	GO:0005554
16914	BN10919	0.35614	3345.03	9392.46	-1.48948	gi|10919|At2g18440_Contig1	At2g18440.1	68415.m02146 expressed protein	GO:0005554
12026	BN10921	0.315546	335.413	1062.96	-1.66408	gi|10921|At2g18440_Contig3	At2g18440.1	68415.m02146 expressed protein	GO:0005554
11714	BN10921	0.318663	342.26	1074.05	-1.6499	gi|10921|At2g18440_Contig3	At2g18440.1	68415.m02146 expressed protein	GO:0005554
9426	BN10922	0.282094	2697.23	9561.47	-1.82575	gi|10922|At2g18440_Contig4	At2g18440.1	68415.m02146 expressed protein	GO:0005554
9114	BN10922	0.478992	2087.69	4358.51	-1.06193	gi|10922|At2g18440_Contig4	At2g18440.1	68415.m02146 expressed protein	GO:0005554
25368	BN10935	0.36828	2378.32	6457.92	-1.44113	gi|10935|At1g07890_Contig2	At1g07890.3	68414.m00858 L-ascorbate peroxidase 1, cytosolic (APX1) identical to SP|Q05431 L-ascorbate peroxidase, cytosolic (EC 1.11.1.11) (AP) {Arabidopsis thaliana}, L-ascorbate peroxidase [Arabidopsis thaliana] gi|16173|emb|CAA42168; strong similarity to cytosoli	GO:0006118,GO:0016688,GO:0005829,GO:0006979
23080	BN10936	0.306254	632.172	2064.21	-1.7072	gi|10936|At1g20450_Contig1	At1g20450.2	68414.m02549 dehydrin (ERD10) identical to dehydrin ERD10 (Low-temperature-induced protein LTI45) [Arabidopsis thaliana] SWISS-PROT:P42759	GO:0009737,GO:0009414,GO:0006950,GO:0009409,GO:0005554,GO:0008372,GO:0009415
22768	BN10936	0.257292	596.516	2318.44	-1.95852	gi|10936|At1g20450_Contig1	At1g20450.2	68414.m02549 dehydrin (ERD10) identical to dehydrin ERD10 (Low-temperature-induced protein LTI45) [Arabidopsis thaliana] SWISS-PROT:P42759	GO:0009737,GO:0009414,GO:0006950,GO:0009409,GO:0005554,GO:0008372,GO:0009415
20480	BN10937	0.451844	261.226	578.133	-1.1461	gi|10937|At5g63380_Contig2	At5g63380.1	68418.m07955 4-coumarate--CoA ligase family protein / 4-coumaroyl-CoA synthase family protein similar to 4CL2 [gi:12229665] from Arabidopsis thaliana, 4CL1 [gi:12229631] from Nicotiana tabacum; contains Pfam AMP-binding enzyme domain PF00501	GO:0016208,GO:0008299,GO:0016207,GO:0008152,GO:0009698
17880	BN10944	0.321727	277.516	862.581	-1.63609	gi|10944|At1g65730_VA244R	At1g65730.1	68414.m07460 oligopeptide transporter OPT family protein similar to iron-phytosiderophore transporter protein yellow stripe 1 [Zea mays] GI:10770865; contains Pfam profile PF03169: OPT oligopeptide transporter protein	GO:0008372,GO:0006857,GO:0015198
4568	BN10956	0.355495	173.187	487.172	-1.4921	gi|10956|At5g62350_Contig2	At5g62350.1	68418.m07826 invertase/pectin methylesterase inhibitor family protein / DC 1.2 homolog (FL5-2I22) similar to SP|Q42534 Pectinesterase 2 precursor (EC 3.1.1.11) (Pectin methylesterase 2) (PE 2) {Arabidopsis thaliana}; contains Pfam profile PF04043: Plant i	GO:0012505,GO:0000004,GO:0046910
30564	BN10958	0.385775	501.454	1299.86	-1.37417	gi|10958|At5g62350_Contig1	At5g62350.1	68418.m07826 invertase/pectin methylesterase inhibitor family protein / DC 1.2 homolog (FL5-2I22) similar to SP|Q42534 Pectinesterase 2 precursor (EC 3.1.1.11) (Pectin methylesterase 2) (PE 2) {Arabidopsis thaliana}; contains Pfam profile PF04043: Plant i	GO:0012505,GO:0000004,GO:0046910
15276	BN10965	0.479915	470.83	981.07	-1.05915	gi|10965|At2g34250_Contig2	At2g34250.1	68415.m04190 protein transport protein sec61, putative similar to PfSec61 [Plasmodium falciparum] GI:3057044; contains Pfam profile PF00344: eubacterial secY protein	GO:0009306,GO:0016020,GO:0005739,GO:0015450
9764	BN10968	0.380388	156.488	411.391	-1.39446	gi|10968|At2g25700_VA263R	At2g25700.1	68415.m03080 E3 ubiquitin ligase SCF complex subunit SKP1/ASK1 (At3), putative E3 ubiquitin ligase; similar to fimbriata-associated protein fap1 GI:2673868 from [Antirrhinum majus]	GO:0005524,GO:0004842
4564	BN10972	0.492843	291.651	591.773	-1.0208	gi|10972|At3g29240_Contig2	At3g29240.2	68416.m03669 expressed protein similar to At1g33780 [Arabidopsis thaliana]; contains Pfam profile PF02622: Uncharacterized ACR, COG1678	GO:0009543,GO:0005524
4876	BN10972	0.479662	335.926	700.339	-1.05991	gi|10972|At3g29240_Contig2	At3g29240.2	68416.m03669 expressed protein similar to At1g33780 [Arabidopsis thaliana]; contains Pfam profile PF02622: Uncharacterized ACR, COG1678	GO:0009543,GO:0005524
5219	BN10993	0.429852	1048.22	2438.56	-1.21809	gi|10993|At4g17330_Contig1	At4g17330.1	68417.m02600 agenet domain-containing protein contains Pfam PF05641: Agenet domain	GO:0005554,GO:0000004,GO:0008372
5531	BN10993	0.458099	1041.96	2274.53	-1.12627	gi|10993|At4g17330_Contig1	At4g17330.1	68417.m02600 agenet domain-containing protein contains Pfam PF05641: Agenet domain	GO:0005554,GO:0000004,GO:0008372
5527	BN11017	0.487114	2628.53	5396.13	-1.03767	gi|11017|At5g53300_DL899R	At5g53300.2	68418.m06625 ubiquitin-conjugating enzyme 10 (UBC10) E2; identical to gi:297877, SP:P35133	GO:0006511,GO:0004840
13669	BN11026	0.479116	137.434	286.849	-1.06155	gi|11026|At3g59470_Contig1	At3g59470.1	68416.m06634 far-red impaired responsive family protein / FAR1 family protein weak similarity to far-red impaired response protein [Arabidopsis thaliana] GI:5764395; contains Pfam profile PF03101: FAR1 family	GO:0008372,GO:0005554,GO:0009639
13981	BN11026	0.414358	132.05	318.686	-1.27105	gi|11026|At3g59470_Contig1	At3g59470.1	68416.m06634 far-red impaired responsive family protein / FAR1 family protein weak similarity to far-red impaired response protein [Arabidopsis thaliana] GI:5764395; contains Pfam profile PF03101: FAR1 family	GO:0008372,GO:0005554,GO:0009639
13665	BN11044	0.429422	712.523	1659.26	-1.21953	gi|11044|At5g42130_Contig1	At5g42130.1	68418.m05129 mitochondrial substrate carrier family protein contains Pfam profile: PF00153 mitochondrial carrier protein	GO:0006810,GO:0005488,GO:0005743,GO:0005215,GO:0005524,GO:0006839
11065	BN11045	0.259094	183.487	708.186	-1.94845	gi|11045|At1g23710_Contig1	At1g23710.1	68414.m02993 expressed protein	GO:0005554,GO:0000004,GO:0008372
17231	BN11057	0.428328	1838.07	4291.27	-1.22321	gi|11057|At1g07820_Contig3	At1g07820.2	68414.m00848 histone H4 identical to histone H4 from Lycopersicon esculentum GI:297150, Lolium temulentum SP|P02308, Acropora formosa GI:455652, Citrus jambhiri GI:16797797	GO:0007001,GO:0003677,GO:0006334,GO:0000786,GO:0005634
16919	BN11057	0.396003	1558.1	3934.57	-1.33642	gi|11057|At1g07820_Contig3	At1g07820.2	68414.m00848 histone H4 identical to histone H4 from Lycopersicon esculentum GI:297150, Lolium temulentum SP|P02308, Acropora formosa GI:455652, Citrus jambhiri GI:16797797	GO:0007001,GO:0003677,GO:0006334,GO:0000786,GO:0005634
14319	BN11061	0.204116	103.305	506.11	-2.29254	gi|11061|At1g07820_ES5460F	At1g07820.2	68414.m00848 histone H4 identical to histone H4 from Lycopersicon esculentum GI:297150, Lolium temulentum SP|P02308, Acropora formosa GI:455652, Citrus jambhiri GI:16797797	GO:0007001,GO:0003677,GO:0006334,GO:0000786,GO:0005634
14631	BN11061	0.268556	94.664	352.492	-1.8967	gi|11061|At1g07820_ES5460F	At1g07820.2	68414.m00848 histone H4 identical to histone H4 from Lycopersicon esculentum GI:297150, Lolium temulentum SP|P02308, Acropora formosa GI:455652, Citrus jambhiri GI:16797797	GO:0007001,GO:0003677,GO:0006334,GO:0000786,GO:0005634
6831	BN11064	0.195605	583.396	2982.52	-2.35398	gi|11064|At2g43550_Contig1	At2g43550.1	68415.m05411 trypsin inhibitor, putative similar to SP|P26780 Trypsin inhibitor 2 precursor (MTI-2) {Sinapis alba}	GO:0005554,GO:0000004,GO:0012505
6519	BN11064	0.209333	913.88	4365.67	-2.25613	gi|11064|At2g43550_Contig1	At2g43550.1	68415.m05411 trypsin inhibitor, putative similar to SP|P26780 Trypsin inhibitor 2 precursor (MTI-2) {Sinapis alba}	GO:0005554,GO:0000004,GO:0012505
17227	BN11079	0.231263	434.634	1879.39	-2.11239	gi|11079|At1g15860_Contig1	At1g15860.1	68414.m01903 expressed protein	GO:0005554,GO:0000004,GO:0005739
16915	BN11079	0.17737	182.028	1026.26	-2.49516	gi|11079|At1g15860_Contig1	At1g15860.1	68414.m01903 expressed protein	GO:0005554,GO:0000004,GO:0005739
11715	BN11081	0.202154	784.357	3880	-2.30647	gi|11081|At5g20670_Contig1	At5g20670.1	68418.m02455 expressed protein	GO:0005554,GO:0000004,GO:0009507
12027	BN11081	0.187162	790.967	4226.11	-2.41764	gi|11081|At5g20670_Contig1	At5g20670.1	68418.m02455 expressed protein	GO:0005554,GO:0000004,GO:0009507
9427	BN11083	0.454887	186.389	409.748	-1.13642	gi|11083|At2g35230_Contig1	At2g35230.2	68415.m04322 VQ motif-containing protein contains PF05678: VQ motif	GO:0005554,GO:0000004,GO:0008372
25681	BN11089	0.301814	118.279	391.894	-1.72827	gi|11089|At4g32940_Contig2	At4g32940.1	68417.m04687 vacuolar processing enzyme gamma / gamma-VPE nearly identical to SP|Q39119 Vacuolar processing enzyme, gamma-isozyme precursor (EC 3.4.22.-) (Gamma-VPE) {Arabidopsis thaliana}	GO:0004197,GO:0012505,GO:0001509,GO:0006508
23081	BN11090	0.417029	607.757	1457.35	-1.26178	gi|11090|At1g56110_Contig2	At1g56110.1	68414.m06443 nucleolar protein Nop56, putative similar to XNop56 protein [Xenopus laevis] GI:14799394; contains Pfam profile PF01798: Putative snoRNA binding domain	GO:0003677,GO:0000004,GO:0008372
23081	BN11090	0.466209	2005.17	4301.01	-1.10095	gi|11090|At1g56110_Contig2	At1g56110.1	68414.m06443 nucleolar protein Nop56, putative similar to XNop56 protein [Xenopus laevis] GI:14799394; contains Pfam profile PF01798: Putative snoRNA binding domain	GO:0003677,GO:0000004,GO:0008372
22769	BN11090	0.378923	1973.13	5207.2	-1.40002	gi|11090|At1g56110_Contig2	At1g56110.1	68414.m06443 nucleolar protein Nop56, putative similar to XNop56 protein [Xenopus laevis] GI:14799394; contains Pfam profile PF01798: Putative snoRNA binding domain	GO:0003677,GO:0000004,GO:0008372
20169	BN11091	0.43801	1390.55	3174.7	-1.19096	gi|11091|At1g56110_Contig4	At1g56110.1	68414.m06443 nucleolar protein Nop56, putative similar to XNop56 protein [Xenopus laevis] GI:14799394; contains Pfam profile PF01798: Putative snoRNA binding domain	GO:0003677,GO:0000004,GO:0008372
20481	BN11091	0.239338	640.137	2674.61	-2.06288	gi|11091|At1g56110_Contig4	At1g56110.1	68414.m06443 nucleolar protein Nop56, putative similar to XNop56 protein [Xenopus laevis] GI:14799394; contains Pfam profile PF01798: Putative snoRNA binding domain	GO:0003677,GO:0000004,GO:0008372
2281	BN11099	0.335127	365.768	1091.43	-1.57722	gi|11099|At4g19610_Contig1	At4g19610.1	68417.m02881 RNA recognition motif (RRM)-containing protein contains InterPro entry IPR000504: RNA-binding region RNP-1 (RNA recognition motif) (RRM)	GO:0003676,GO:0005739,GO:0000004,GO:0003723
1969	BN11099	0.231095	296.486	1282.96	-2.11344	gi|11099|At4g19610_Contig1	At4g19610.1	68417.m02881 RNA recognition motif (RRM)-containing protein contains InterPro entry IPR000504: RNA-binding region RNP-1 (RNA recognition motif) (RRM)	GO:0003676,GO:0005739,GO:0000004,GO:0003723
17877	BN11110	0.425607	141.93	333.477	-1.23241	gi|11110|At1g07920_Contig6	At1g07920.1	68414.m00861 elongation factor 1-alpha / EF-1-alpha identical to GB:CAA34456 from [Arabidopsis thaliana] (Plant Mol. Biol. 14 (1), 107-110 (1990))	GO:0006414,GO:0003746,GO:0005737,GO:0001514,GO:0005516
14965	BN11120	0.312718	5112.25	16347.8	-1.67707	gi|11120|At3g15450_Contig1	At3g15450.1	68416.m01960 expressed protein similar to auxin down-regulated protein ARG10 [Vigna radiata] GI:2970051, wali7 (aluminum-induced protein) [Triticum aestivum] GI:451193	GO:0005524,GO:0000004,GO:0008372
15277	BN11120	0.259907	3630.07	13966.8	-1.94393	gi|11120|At3g15450_Contig1	At3g15450.1	68416.m01960 expressed protein similar to auxin down-regulated protein ARG10 [Vigna radiata] GI:2970051, wali7 (aluminum-induced protein) [Triticum aestivum] GI:451193	GO:0005524,GO:0000004,GO:0008372
12365	BN11122	0.495329	391.76	790.908	-1.01354	gi|11122|At4g38790_Contig1	At4g38790.1	68417.m05492 ER lumen protein retaining receptor family protein similar to SP|P35402 ER lumen protein retaining receptor (HDEL receptor) {Arabidopsis thaliana}; contains Pfam profile PF00810: ER lumen protein retaining receptor	GO:0005739,GO:0016021,GO:0004872,GO:0015031
2277	BN11128	0.482049	349.67	725.383	-1.05275	gi|11128|At1g32750_Contig1	At1g32750.1	68414.m04038 HAC13 protein (HAC13) identical to HAC13 [Arabidopsis thaliana] gi|21105767|gb|AAM34782; contains Pfam domains, PF00439: Bromodomain and PF00240: Ubiquitin family	GO:0006512,GO:0003677,GO:0008372
7824	BN11137	0.425339	307.232	722.322	-1.23331	gi|11137|At1g18210_ES4968R	At1g18210.2	68414.m02267 calcium-binding protein, putative similar to SP|Q9M7R0 Calcium-binding allergen Ole e 8 (PCA18/PCA23) {Olea europaea}; contains INTERPRO:IPR002048 calcium-binding EF-hand domain	GO:0009288,GO:0005509
8132	BN11151	0.430915	270.337	627.356	-1.21453	gi|11151|At5g57440_Contig1	At5g57440.1	68418.m07175 haloacid dehalogenase-like hydrolase family protein similar to SP|Q08623 GS1 protein {Homo sapiens}; contains InterPro accession IPR005834: Haloacid dehalogenase-like hydrolase	Not annotated
5532	BN11152	0.356299	984.676	2763.62	-1.48884	gi|11152|At4g02890_ILS513F	At4g02890.3	68417.m00391 polyubiquitin (UBQ14) identical to GI:166795; similar to N. sylvestris hexameric polyubiquitin, GenBank accession number M74101	GO:0005634,GO:0000211,GO:0006511
26986	BN11158	0.35877	621.443	1732.15	-1.47887	gi|11158|At4g23600_Contig9	At4g23600.1	68417.m03399 coronatine-responsive tyrosine aminotransferase / tyrosine transaminase similar to nicotianamine aminotransferase from Hordeum vulgare [GI:6498122, GI:6469087]; contains Pfam profile PF00155 aminotransferase, classes I and II; identical to cD	GO:0042538,GO:0010188,GO:0008483,GO:0009753,GO:0004121,GO:0009058,GO:0012505
26674	BN11158	0.455454	510.569	1121.01	-1.13462	gi|11158|At4g23600_Contig9	At4g23600.1	68417.m03399 coronatine-responsive tyrosine aminotransferase / tyrosine transaminase similar to nicotianamine aminotransferase from Hordeum vulgare [GI:6498122, GI:6469087]; contains Pfam profile PF00155 aminotransferase, classes I and II; identical to cD	GO:0042538,GO:0010188,GO:0008483,GO:0009753,GO:0004121,GO:0009058,GO:0012505
21474	BN11160	0.453403	227.19	501.077	-1.14113	gi|11160|At4g23600_Contig6	At4g23600.2	68417.m03400 coronatine-responsive tyrosine aminotransferase / tyrosine transaminase similar to nicotianamine aminotransferase from Hordeum vulgare [GI:6498122, GI:6469087]; contains Pfam profile PF00155 aminotransferase, classes I and II; identical to cD	GO:0042538,GO:0010188,GO:0008483,GO:0009753,GO:0004121,GO:0009058,GO:0012505
5874	BN11169	0.424998	645.27	1518.29	-1.23447	gi|11169|At1g13060_Contig2	At1g13060.1	68414.m01514 20S proteasome beta subunit E1 (PBE1) (PRCE) identical to GB:O23717; identical to cDNA proteasome subunit prce GI:2511595	GO:0005839,GO:0008233,GO:0004175,GO:0006511
8782	BN11199	0.399959	443.423	1108.67	-1.32207	gi|11199|At3g62690_Contig1	At3g62690.1	68416.m07042 zinc finger (C3HC4-type RING finger) family protein (ATL5) identical to RING-H2 zinc finger protein ATL5 [Arabidopsis thaliana] gi|4928401|gb|AAD33583	GO:0006461,GO:0016020,GO:0005515,GO:0008270
8470	BN11199	0.421662	344.239	816.386	-1.24584	gi|11199|At3g62690_Contig1	At3g62690.1	68416.m07042 zinc finger (C3HC4-type RING finger) family protein (ATL5) identical to RING-H2 zinc finger protein ATL5 [Arabidopsis thaliana] gi|4928401|gb|AAD33583	GO:0006461,GO:0016020,GO:0005515,GO:0008270
670	BN11211	0.443026	3631.52	8197.08	-1.17454	gi|11211|At4g05320_Contig12	At4g05320.4	68417.m00813 polyubiquitin (UBQ10) (SEN3) senescence-associated protein; identical to GI:870791	GO:0005634,GO:0007568,GO:0000211,GO:0006464
982	BN11211	0.273552	2541.35	9290.19	-1.87011	gi|11211|At4g05320_Contig12	At4g05320.4	68417.m00813 polyubiquitin (UBQ10) (SEN3) senescence-associated protein; identical to GI:870791	GO:0005634,GO:0007568,GO:0000211,GO:0006464
30236	BN11213	0.352152	490.323	1392.36	-1.50573	gi|11213|At4g23590_Contig3	At4g23590.1	68417.m03398 aminotransferase class I and II family protein similar to nicotianamine aminotransferase from Hordeum vulgare [GI:6498122, GI:6469087]; contains Pfam profile PF00155 aminotransferase, classes I and II	GO:0009058,GO:0006519,GO:0009072,GO:0004838,GO:0016847,GO:0004400,GO:0008372,GO:0000105,GO:0008483
29924	BN11213	0.331509	487.365	1470.14	-1.59288	gi|11213|At4g23590_Contig3	At4g23590.1	68417.m03398 aminotransferase class I and II family protein similar to nicotianamine aminotransferase from Hordeum vulgare [GI:6498122, GI:6469087]; contains Pfam profile PF00155 aminotransferase, classes I and II	GO:0009058,GO:0006519,GO:0009072,GO:0004838,GO:0016847,GO:0004400,GO:0008372,GO:0000105,GO:0008483
9436	BN11222	0.422287	437.375	1035.73	-1.24371	gi|11222|At1g32920_Contig2	At1g32920.1	68414.m04055 expressed protein	GO:0005554,GO:0000004,GO:0012505
9124	BN11222	0.226481	483.884	2136.53	-2.14254	gi|11222|At1g32920_Contig2	At1g32920.1	68414.m04055 expressed protein	GO:0005554,GO:0000004,GO:0012505
6524	BN11223	0.499825	173.766	347.654	-1.00051	gi|11223|At4g24780_Contig1	At4g24780.1	68417.m03548 pectate lyase family protein similar to pectate lyase GP:14289169 from [Salix gilgiana]	GO:0012505,GO:0030570,GO:0000004,GO:0016829
3924	BN11224	0.492597	282.371	573.229	-1.02152	gi|11224|At4g24780_ESS109F	At4g24780.1	68417.m03548 pectate lyase family protein similar to pectate lyase GP:14289169 from [Salix gilgiana]	GO:0012505,GO:0030570,GO:0000004,GO:0016829
1636	BN11225	0.396048	223.092	563.296	-1.33625	gi|11225|At4g24780_Contig2	At4g24780.1	68417.m03548 pectate lyase family protein similar to pectate lyase GP:14289169 from [Salix gilgiana]	GO:0012505,GO:0030570,GO:0000004,GO:0016829
19832	BN11230	0.399619	270.931	677.973	-1.3233	gi|11230|At2g41440_Contig1	At2g41440.1	68415.m05120 expressed protein	GO:0005634,GO:0009507,GO:0003700,GO:0006355
17232	BN11231	0.433938	144.385	332.732	-1.20444	gi|11231|At3g44300_Contig1	At3g44300.1	68416.m04757 nitrilase 2 (NIT2) identical to SP|P32962 Nitrilase 2 (EC 3.5.5.1) {Arabidopsis thaliana}	GO:0009684,GO:0000257
14632	BN11233	0.33505	2253.1	6724.66	-1.57755	gi|11233|At3g44300_Contig2	At3g44300.1	68416.m04757 nitrilase 2 (NIT2) identical to SP|P32962 Nitrilase 2 (EC 3.5.5.1) {Arabidopsis thaliana}	GO:0009684,GO:0000257
14320	BN11233	0.368734	2238.38	6070.45	-1.43935	gi|11233|At3g44300_Contig2	At3g44300.1	68416.m04757 nitrilase 2 (NIT2) identical to SP|P32962 Nitrilase 2 (EC 3.5.5.1) {Arabidopsis thaliana}	GO:0009684,GO:0000257
20486	BN11245	0.388712	105.929	272.513	-1.36323	gi|11245|At3g27210_Contig1	At3g27210.1	68416.m03402 expressed protein	GO:0006499,GO:0005554,GO:0009507
20174	BN11245	0.344198	149.361	433.939	-1.53869	gi|11245|At3g27210_Contig1	At3g27210.1	68416.m03402 expressed protein	GO:0006499,GO:0005554,GO:0009507
23082	BN11275	0.311258	176.803	568.027	-1.68382	gi|11275|At5g09900_Contig4	At5g09900.2	68418.m01145 26S proteasome regulatory subunit, putative (RPN5) p55 protein-like	GO:0006511,GO:0005554,GO:0008541
4570	BN11285	0.228807	2102.2	9187.66	-2.1278	gi|11285|At5g59310_Contig3	At5g59310.1	68418.m07432 lipid transfer protein 4 (LTP4) identical to lipid transfer protein 4 from Arabidopsis thaliana [gi:8571923]; contains Pfam protease inhibitor/seed storage/LTP family domain PF00234	GO:0006869,GO:0005319,GO:0012505
2282	BN11286	0.362996	12472.3	34359.3	-1.46197	gi|11286|At5g59310_Contig2	At5g59310.1	68418.m07432 lipid transfer protein 4 (LTP4) identical to lipid transfer protein 4 from Arabidopsis thaliana [gi:8571923]; contains Pfam protease inhibitor/seed storage/LTP family domain PF00234	GO:0006869,GO:0005319,GO:0012505
5537	BN11300	0.484095	121.415	250.808	-1.04664	gi|11300|At4g24120_Contig1	At4g24120.1	68417.m03462 transporter, putative similar to iron-phytosiderophore transporter protein yellow stripe 1 [Zea mays] GI:10770865; contains Pfam profile PF03169: OPT oligopeptide transporter protein	GO:0008372,GO:0006857,GO:0015198
7821	BN11318	0.361032	118.847	329.187	-1.4698	gi|11318|At3g56090_Contig3	At3g56090.1	68416.m06234 ferritin, putative similar to ferritin subunit cowpea2 precursor [Vigna unguiculata] GI:2970654; contains Pfam profile PF00210: Ferritin-like domain	GO:0009507,GO:0006826,GO:0008199,GO:0005488,GO:0006879
5533	BN11320	0.398661	828.777	2078.9	-1.32676	gi|11320|At3g56090_Contig4	At3g56090.1	68416.m06234 ferritin, putative similar to ferritin subunit cowpea2 precursor [Vigna unguiculata] GI:2970654; contains Pfam profile PF00210: Ferritin-like domain	GO:0009507,GO:0006826,GO:0008199,GO:0005488,GO:0006879
19187	BN11327	0.332031	293.215	883.096	-1.59061	gi|11327|At5g20570_Contig2	At5g20570.1	68418.m02442 ring-box protein-related similar to ring-box protein 1 GI:4769004 from [Homo sapiens]	GO:0009733,GO:0019005,GO:0005515,GO:0016567
5875	BN11333	0.198815	135.146	679.759	-2.3305	gi|11333|At1g60140_Contig1	At1g60140.1	68414.m06775 glycosyl transferase family 20 protein / trehalose-phosphatase family protein contains Pfam profile: PF02358 trehalose-phosphatase	GO:0004805,GO:0016757,GO:0003825,GO:0005992
6187	BN11333	0.180788	149.392	826.339	-2.46763	gi|11333|At1g60140_Contig1	At1g60140.1	68414.m06775 glycosyl transferase family 20 protein / trehalose-phosphatase family protein contains Pfam profile: PF02358 trehalose-phosphatase	GO:0004805,GO:0016757,GO:0003825,GO:0005992
3275	BN11335	0.388159	2855.99	7357.78	-1.36528	gi|11335|At1g14980_Contig2	At1g14980.1	68414.m01790 10 kDa chaperonin (CPN10) identical to SP:P34893 from [Arabidopsis thaliana]	GO:0009408,GO:0003772,GO:0006457,GO:0003754,GO:0005739
987	BN11336	0.362097	367.011	1013.57	-1.46555	gi|11336|At1g14980_Contig3	At1g14980.1	68414.m01790 10 kDa chaperonin (CPN10) identical to SP:P34893 from [Arabidopsis thaliana]	GO:0009408,GO:0003772,GO:0006457,GO:0003754,GO:0005739
675	BN11336	0.383202	368.536	961.729	-1.38382	gi|11336|At1g14980_Contig3	At1g14980.1	68414.m01790 10 kDa chaperonin (CPN10) identical to SP:P34893 from [Arabidopsis thaliana]	GO:0009408,GO:0003772,GO:0006457,GO:0003754,GO:0005739
13983	BN11343	0.399051	11627.9	29138.9	-1.32536	gi|11343|At3g05780_Contig1	At3g05780.1	68416.m00649 Lon protease, putative similar to Lon protease homolog 2 SP:P93655	GO:0006510,GO:0004252,GO:0005739,GO:0004176,GO:0005524,GO:0008236
5871	BN11360	0.495438	816.714	1648.47	-1.01322	gi|11360|At3g01390_Contig2	At3g01390.2	68416.m00062 vacuolar ATP synthase subunit G 1 (VATG1) / V-ATPase G subunit 1 (VAG1) / vacuolar proton pump G subunit 1 (VMA10) identical to SWISS-PROT:O82628 vacuolar ATP synthase subunit G 1 (V-ATPase G subunit 1, Vacuolar proton pump G subunit 1) [Arab	GO:0015991,GO:0046933,GO:0000325,GO:0016469
19525	BN11375	0.316257	1771.17	5600.41	-1.66083	gi|11375|At1g80670_Contig2	At1g80670.1	68414.m09466 transducin family protein / WD-40 repeat family protein contains 5 WD-40 repeats (PF00400) (1 weak); similar to Hypothetical RAE1-like protein.(SP:Q38942) [Arabidopsis thaliana]; similar to mRNA-associated protein mrnp 41 ((mRNA export protei	GO:0000166,GO:0000004,GO:0009507
9125	BN11383	0.306731	157.513	513.522	-1.70496	gi|11383|At1g72020_Contig1	At1g72020.1	68414.m08325 expressed protein	GO:0005554,GO:0000004,GO:0009507
1637	BN11386	0.427604	1604.92	3753.29	-1.22565	gi|11386|At5g20020_Contig1	At5g20020.1	68418.m02382 Ras-related GTP-binding nuclear protein (RAN-2) identical to GTP-binding nuclear protein RAN-2 SP:P41917 from [Arabidopsis thaliana]	GO:0005515,GO:0006606,GO:0003929,GO:0005525
30233	BN11387	0.490905	1533.13	3123.07	-1.02648	gi|11387|At5g20020_Contig4	At5g20020.1	68418.m02382 Ras-related GTP-binding nuclear protein (RAN-2) identical to GTP-binding nuclear protein RAN-2 SP:P41917 from [Arabidopsis thaliana]	GO:0005515,GO:0006606,GO:0003929,GO:0005525
22433	BN11393	0.218128	102.1	468.074	-2.19675	gi|11393|At1g21460_Contig3	At1g21460.1	68414.m02683 nodulin MtN3 family protein contains similarity to MTN3 (nodule development protein) GB:Y08726 GI:1619601 from [Medicago truncatula]	GO:0005554,GO:0016020,GO:0000004,GO:0012505
19521	BN11394	0.300635	1434.13	4770.34	-1.73392	gi|11394|At1g65350_Contig1	At1g65350.1	68414.m07413 polyubiquitin, putative similar to polyubiquitin GI:248337 from [Zea mays]	GO:0005622,GO:0000211,GO:0006511
19833	BN11394	0.32344	1371.96	4241.78	-1.62843	gi|11394|At1g65350_Contig1	At1g65350.1	68414.m07413 polyubiquitin, putative similar to polyubiquitin GI:248337 from [Zea mays]	GO:0005622,GO:0000211,GO:0006511
14633	BN11396	0.294899	475.978	1614.04	-1.76171	gi|11396|At4g20420_Contig4	At4g20420.1	68417.m02980 tapetum-specific protein-related similar to SaTAP 35 [Sinapis alba] GI:408108	GO:0005554,GO:0000004,GO:0012505
20487	BN11407	0.347404	1293.49	3723.3	-1.52531	gi|11407|At1g52740_Contig3	At1g52740.1	68414.m05962 histone H2A, putative similar to histone H2A.F/Z Arabidopsis thaliana GI:2407800; contains Pfam profile PF00125 Core histone H2A/H2B/H3/H4	GO:0007001,GO:0003677,GO:0006334,GO:0000786,GO:0005634
15283	BN11426	0.426267	780.993	1832.17	-1.23017	gi|11426|At1g54410_Contig2	At1g54410.1	68414.m06207 dehydrin family protein contains Pfam domain, PF00257: Dehydrin	GO:0006950,GO:0009415,GO:0005554,GO:0008372
14971	BN11426	0.402927	583.055	1447.05	-1.31141	gi|11426|At1g54410_Contig2	At1g54410.1	68414.m06207 dehydrin family protein contains Pfam domain, PF00257: Dehydrin	GO:0006950,GO:0009415,GO:0005554,GO:0008372
10426	BN11440	0.363504	1695.38	4663.99	-1.45996	gi|11440|At4g26570_FL1334R	At4g26570.2	68417.m03831 calcineurin B-like protein 3 (CBL3) identical to calcineurin B-like protein 3 (GI:22136404) [Arabidopsis thaliana]	GO:0005513,GO:0005509,GO:0008372
7826	BN11441	0.296435	956.203	3225.67	-1.75421	gi|11441|At4g26570_Contig1	At4g26570.1	68417.m03830 calcineurin B-like protein 3 (CBL3) identical to calcineurin B-like protein 3 (GI:22136404) [Arabidopsis thaliana]	GO:0005513,GO:0005509,GO:0008372
15934	BN11457	0.199735	316.895	1586.58	-2.32384	gi|11457|At4g28510_Contig1	At4g28510.1	68417.m04078 prohibitin, putative similar to SP|P24142 Prohibitin (B-cell receptor associated protein 32) (BAP 32) {Rattus norvegicus}; contains Pfam profile PF01145: SPFH domain / Band 7 family	GO:0005554,GO:0000004,GO:0016020
15622	BN11457	0.494597	284.549	575.315	-1.01567	gi|11457|At4g28510_Contig1	At4g28510.1	68417.m04078 prohibitin, putative similar to SP|P24142 Prohibitin (B-cell receptor associated protein 32) (BAP 32) {Rattus norvegicus}; contains Pfam profile PF01145: SPFH domain / Band 7 family	GO:0005554,GO:0000004,GO:0016020
13334	BN11458	0.489134	91.9846	188.056	-1.0317	gi|11458|At4g28510_ES3264R	At4g28510.1	68417.m04078 prohibitin, putative similar to SP|P24142 Prohibitin (B-cell receptor associated protein 32) (BAP 32) {Rattus norvegicus}; contains Pfam profile PF01145: SPFH domain / Band 7 family	GO:0005554,GO:0000004,GO:0016020
10734	BN11459	0.377806	554.022	1466.42	-1.40428	gi|11459|At1g01490_Contig1	At1g01490.1	68414.m00065 heavy-metal-associated domain-containing protein contains Pfam profile PF00403: Heavy-metal-associated domain	GO:0030001,GO:0008372,GO:0046872
10422	BN11459	0.292567	652.878	2231.55	-1.77316	gi|11459|At1g01490_Contig1	At1g01490.1	68414.m00065 heavy-metal-associated domain-containing protein contains Pfam profile PF00403: Heavy-metal-associated domain	GO:0030001,GO:0008372,GO:0046872
16588	BN11470	0.073335	233.082	3178.32	-3.76935	gi|11470|At1g23820_Contig3	At1g23820.1	68414.m03005 spermidine synthase 1 (SPDSYN1) / putrescine aminopropyltransferase 1 identical to SP|Q9ZUB3 Spermidine synthase 1 (EC 2.5.1.16) (Putrescine aminopropyltransferase 1) (SPDSY 1) {Arabidopsis thaliana}	GO:0008295,GO:0004766,GO:0008372
13988	BN11471	0.40685	773.272	1900.63	-1.29743	gi|11471|At1g23820_Contig2	At1g23820.1	68414.m03005 spermidine synthase 1 (SPDSYN1) / putrescine aminopropyltransferase 1 identical to SP|Q9ZUB3 Spermidine synthase 1 (EC 2.5.1.16) (Putrescine aminopropyltransferase 1) (SPDSY 1) {Arabidopsis thaliana}	GO:0008295,GO:0004766,GO:0008372
11384	BN11485	0.366773	127.753	348.316	-1.44704	gi|11485|At4g14420_Contig1	At4g14420.1	68417.m02225 lesion inducing protein-related similar to ORF, able to induce HR-like lesions [Nicotiana tabacum] gi|1762945|gb|AAC49975	GO:0005554,GO:0000004,GO:0012505
3584	BN11488	0.404987	232.666	574.502	-1.30405	gi|11488|At5g62180_Contig2	At5g62180.1	68418.m07805 expressed protein similar to PrMC3, Pinus radiata, GI:5487873	GO:0005554,GO:0000004,GO:0008372
3272	BN11488	0.388896	221.835	570.423	-1.36255	gi|11488|At5g62180_Contig2	At5g62180.1	68418.m07805 expressed protein similar to PrMC3, Pinus radiata, GI:5487873	GO:0005554,GO:0000004,GO:0008372
25038	BN11494	0.499405	3240.08	6487.88	-1.00172	gi|11494|At1g22710_Contig2	At1g22710.1	68414.m02838 sucrose transporter / sucrose-proton symporter (SUC2) nearly identical to sucrose-proton symporter SUC2 [Arabidopsis thaliana] GI:407092	GO:0015144,GO:0005886,GO:0009915,GO:0005351,GO:0008506,GO:0016020
6526	BN11502	0.338863	1225.4	3616.21	-1.56123	gi|11502|At2g27100_Contig1	At2g27100.1	68415.m03256 C2H2 zinc-finger protein SERRATE (SE) identical to C2H2 zinc-finger protein SERRATE GI:14486602 from [Arabidopsis thaliana]	GO:0016568,GO:0003700,GO:0010016,GO:0003677,GO:0005634,GO:0045449
6838	BN11502	0.364904	1200.3	3289.36	-1.45441	gi|11502|At2g27100_Contig1	At2g27100.1	68415.m03256 C2H2 zinc-finger protein SERRATE (SE) identical to C2H2 zinc-finger protein SERRATE GI:14486602 from [Arabidopsis thaliana]	GO:0016568,GO:0003700,GO:0010016,GO:0003677,GO:0005634,GO:0045449
1638	BN11504	0.396464	99.8281	251.796	-1.33474	gi|11504|At5g55940_Contig2	At5g55940.1	68418.m06977 expressed protein contains Pfam PF03665: Uncharacterised protein family (UPF0172)	GO:0005554,GO:0000004,GO:0008372
19522	BN11510	0.495829	567.119	1143.78	-1.01209	gi|11510|At5g55220_Contig2	At5g55220.1	68418.m06883 trigger factor type chaperone family protein contains Pfam profiles PF05697: Bacterial trigger factor protein (TF), PF05698: Bacterial trigger factor protein (TF) C-terminus, PF00254: peptidyl-prolyl cis-trans isomerase, FKBP-type	GO:0009507,GO:0005554,GO:0015031
20488	BN11533	0.399665	2432.36	6086	-1.32314	gi|11533|At5g43970_Contig1	At5g43970.1	68418.m05380 expressed protein	GO:0006626,GO:0005742,GO:0015450
7172	BN11550	0.362454	407.482	1124.23	-1.46413	gi|11550|At5g55910_Contig1	At5g55910.1	68418.m06972 protein kinase, putative contains protein kinase domain, Pfam:PF00069	GO:0009507,GO:0006468,GO:0016301
7484	BN11550	0.420401	382.178	909.079	-1.25016	gi|11550|At5g55910_Contig1	At5g55910.1	68418.m06972 protein kinase, putative contains protein kinase domain, Pfam:PF00069	GO:0009507,GO:0006468,GO:0016301
10739	BN11569	0.414348	576.744	1391.93	-1.27108	gi|11569|At3g04910_Contig1	At3g04910.1	68416.m00533 protein kinase family protein contains protein kinase domain, Pfam:PF00069	GO:0008372,GO:0004674,GO:0007623,GO:0004672,GO:0006468,GO:0016301
10427	BN11569	0.405303	653.008	1611.16	-1.30293	gi|11569|At3g04910_Contig1	At3g04910.1	68416.m00533 protein kinase family protein contains protein kinase domain, Pfam:PF00069	GO:0008372,GO:0004674,GO:0007623,GO:0004672,GO:0006468,GO:0016301
16589	BN11597	0.191619	83.1672	434.024	-2.38369	gi|11597|At1g06650_Contig1	At1g06650.2	68414.m00705 2-oxoglutarate-dependent dioxygenase, putative similar to 2A6 (GI:599622) and tomato ethylene synthesis regulatory protein E8 (SP|P10967); contains Pfam profile: PF00671 Iron/Ascorbate oxidoreductase family	GO:0016706,GO:0009692
3277	BN11603	0.435466	2178.44	5002.55	-1.19937	gi|11603|At1g54850_Contig1	At1g54850.1	68414.m06261 expressed protein contains similarity to LMW heat shock protein GI:2326354 from (Arabidopsis thaliana)	GO:0005554,GO:0000004,GO:0009507
989	BN11604	0.421972	524.018	1241.83	-1.24478	gi|11604|At1g54850_Contig2	At1g54850.1	68414.m06261 expressed protein contains similarity to LMW heat shock protein GI:2326354 from (Arabidopsis thaliana)	GO:0005554,GO:0000004,GO:0009507
985	BN11624	0.386978	840.478	2171.9	-1.36968	gi|11624|At5g45420_Contig2	At5g45420.1	68418.m05581 myb family transcription factor contains Pfam profile: PF00249 Myb DNA binding domain	GO:0005634,GO:0003677,GO:0005524,GO:0000004,GO:0003700
14639	BN11635	0.385702	1963.48	5090.66	-1.37444	gi|11635|At2g29500_Contig5	At2g29500.1	68415.m03583 17.6 kDa class I small heat shock protein (HSP17.6B-CI) contains Pfam PF00011: Hsp20/alpha crystallin family; identified in Scharf, K-D., et al, Cell Stress & Chaperones (2001) 6: 225-237.	GO:0009408,GO:0003773,GO:0009507
14327	BN11635	0.416957	1667.41	3999	-1.26203	gi|11635|At2g29500_Contig5	At2g29500.1	68415.m03583 17.6 kDa class I small heat shock protein (HSP17.6B-CI) contains Pfam PF00011: Hsp20/alpha crystallin family; identified in Scharf, K-D., et al, Cell Stress & Chaperones (2001) 6: 225-237.	GO:0009408,GO:0003773,GO:0009507
9127	BN11637	0.46473	342.777	737.583	-1.10554	gi|11637|At2g29500_Contig2	At2g29500.1	68415.m03583 17.6 kDa class I small heat shock protein (HSP17.6B-CI) contains Pfam PF00011: Hsp20/alpha crystallin family; identified in Scharf, K-D., et al, Cell Stress & Chaperones (2001) 6: 225-237.	GO:0009408,GO:0003773,GO:0009507
9439	BN11637	0.244227	336.884	1379.39	-2.03371	gi|11637|At2g29500_Contig2	At2g29500.1	68415.m03583 17.6 kDa class I small heat shock protein (HSP17.6B-CI) contains Pfam PF00011: Hsp20/alpha crystallin family; identified in Scharf, K-D., et al, Cell Stress & Chaperones (2001) 6: 225-237.	GO:0009408,GO:0003773,GO:0009507
6527	BN11638	0.19081	89.5132	469.122	-2.38979	gi|11638|At2g29500_Contig1	At2g29500.1	68415.m03583 17.6 kDa class I small heat shock protein (HSP17.6B-CI) contains Pfam PF00011: Hsp20/alpha crystallin family; identified in Scharf, K-D., et al, Cell Stress & Chaperones (2001) 6: 225-237.	GO:0009408,GO:0003773,GO:0009507
6839	BN11638	0.309219	92.0818	297.788	-1.6933	gi|11638|At2g29500_Contig1	At2g29500.1	68415.m03583 17.6 kDa class I small heat shock protein (HSP17.6B-CI) contains Pfam PF00011: Hsp20/alpha crystallin family; identified in Scharf, K-D., et al, Cell Stress & Chaperones (2001) 6: 225-237.	GO:0009408,GO:0003773,GO:0009507
3927	BN11639	0.0945671	118.938	1257.71	-3.40252	gi|11639|At1g69530_Contig3	At1g69530.3	68414.m07995 expansin, putative (EXP1) identical to expansin (At-EXP1) [Arabidopsis thaliana] GI:1041702; alpha-expansin gene family, PMID:11641069	GO:0012505,GO:0005576,GO:0009828,GO:0005554,GO:0009826
1327	BN11640	0.34888	183.82	526.886	-1.5192	gi|11640|At1g69530_Contig4	At1g69530.3	68414.m07995 expansin, putative (EXP1) identical to expansin (At-EXP1) [Arabidopsis thaliana] GI:1041702; alpha-expansin gene family, PMID:11641069	GO:0012505,GO:0005576,GO:0009828,GO:0005554,GO:0009826
1639	BN11640	0.366427	157.337	429.381	-1.4484	gi|11640|At1g69530_Contig4	At1g69530.3	68414.m07995 expansin, putative (EXP1) identical to expansin (At-EXP1) [Arabidopsis thaliana] GI:1041702; alpha-expansin gene family, PMID:11641069	GO:0012505,GO:0005576,GO:0009828,GO:0005554,GO:0009826
17235	BN11648	0.375086	283.088	754.728	-1.41471	gi|11648|At2g21160_Contig2	At2g21160.1	68415.m02510 translocon-associated protein alpha (TRAP alpha) family protein contains Pfam profile: PF03896 translocon-associated protein (TRAP), alpha subunit	GO:0005048,GO:0012505,GO:0000004,GO:0005524
1323	BN11655	0.145874	94.7027	649.207	-2.7772	gi|11655|At3g17820_Contig1	At3g17820.1	68416.m02272 glutamine synthetase (GS1) identical to glutamine synthetase, cytosolic isozyme (glutamate-- ammonia ligase, GS1) [Arabidopsis thaliana] SWISS-PROT:Q9LVI8	GO:0004356
1635	BN11655	0.107964	105.001	972.556	-3.21138	gi|11655|At3g17820_Contig1	At3g17820.1	68416.m02272 glutamine synthetase (GS1) identical to glutamine synthetase, cytosolic isozyme (glutamate-- ammonia ligase, GS1) [Arabidopsis thaliana] SWISS-PROT:Q9LVI8	GO:0004356
22777	BN11659	0.175003	804.385	4596.4	-2.51455	gi|11659|At3g05880_Contig4	At3g05880.1	68416.m00661 hydrophobic protein (RCI2A) / low temperature and salt responsive protein (LTI6A) identical to SP|Q9ZNQ7 Hydrophobic protein RCI2A (Low temperature and salt responsive protein LTI6A) {Arabidopsis thaliana}	GO:0009409,GO:0042538,GO:0005554,GO:0016021
23089	BN11659	0.212119	529.341	2495.49	-2.23705	gi|11659|At3g05880_Contig4	At3g05880.1	68416.m00661 hydrophobic protein (RCI2A) / low temperature and salt responsive protein (LTI6A) identical to SP|Q9ZNQ7 Hydrophobic protein RCI2A (Low temperature and salt responsive protein LTI6A) {Arabidopsis thaliana}	GO:0009409,GO:0042538,GO:0005554,GO:0016021
12377	BN11663	0.38347	1748.68	4560.15	-1.38281	gi|11663|At1g07080_Contig1	At1g07080.1	68414.m00754 gamma interferon responsive lysosomal thiol reductase family protein / GILT family protein similar to SP|P13284 Gamma-interferon inducible lysosomal thiol reductase precursor {Homo sapiens}; contains Pfam profile PF03227: Gamma interferon ind	GO:0003824,GO:0000004,GO:0012505
10089	BN11665	0.493105	301.277	610.979	-1.02003	gi|11665|At1g07080_Contig2	At1g07080.1	68414.m00754 gamma interferon responsive lysosomal thiol reductase family protein / GILT family protein similar to SP|P13284 Gamma-interferon inducible lysosomal thiol reductase precursor {Homo sapiens}; contains Pfam profile PF03227: Gamma interferon ind	GO:0003824,GO:0000004,GO:0012505
4577	BN11668	0.251336	363.528	1446.38	-1.99231	gi|11668|At3g29350_Contig2	At3g29350.1	68416.m03685 two-component phosphorelay mediator 1 (HP1) identical to ATHP1 [Arabidopsis thaliana] GI:4156241	GO:0009927,GO:0005515,GO:0009736,GO:0000160,GO:0005737
4889	BN11668	0.482082	334.648	694.172	-1.05265	gi|11668|At3g29350_Contig2	At3g29350.1	68416.m03685 two-component phosphorelay mediator 1 (HP1) identical to ATHP1 [Arabidopsis thaliana] GI:4156241	GO:0009927,GO:0005515,GO:0009736,GO:0000160,GO:0005737
1977	BN11669	0.459508	484.694	1054.81	-1.12184	gi|11669|At4g18040_Contig1	At4g18040.1	68417.m02685 eukaryotic translation initiation factor 4E 1 / eIF-4E1 / mRNA cap-binding protein 1 (EIF4E1) identical to SP|O23252 Eukaryotic translation initiation factor 4E (eIF-4E) (eIF4E) (mRNA cap-binding protein) (eIF-4F 25 kDa subunit) (eIF-4F P26 s	GO:0003743,GO:0006413,GO:0003723,GO:0005737
2289	BN11669	0.374414	672.612	1796.44	-1.41729	gi|11669|At4g18040_Contig1	At4g18040.1	68417.m02685 eukaryotic translation initiation factor 4E 1 / eIF-4E1 / mRNA cap-binding protein 1 (EIF4E1) identical to SP|O23252 Eukaryotic translation initiation factor 4E (eIF-4E) (eIF4E) (mRNA cap-binding protein) (eIF-4F 25 kDa subunit) (eIF-4F P26 s	GO:0003743,GO:0006413,GO:0003723,GO:0005737
30573	BN11670	0.486559	437.287	898.734	-1.03931	gi|11670|At4g18040_ES3835F	At4g18040.1	68417.m02685 eukaryotic translation initiation factor 4E 1 / eIF-4E1 / mRNA cap-binding protein 1 (EIF4E1) identical to SP|O23252 Eukaryotic translation initiation factor 4E (eIF-4E) (eIF4E) (mRNA cap-binding protein) (eIF-4F 25 kDa subunit) (eIF-4F P26 s	GO:0003743,GO:0006413,GO:0003723,GO:0005737
25373	BN11678	0.483548	1576.29	3259.84	-1.04827	gi|11678|At3g22630_VA1267F	At3g22630.1	68416.m02857 20S proteasome beta subunit D (PBD1) (PRGB) identical to GB:CAA74026 from [Arabidopsis thaliana] ( FEBS Lett. (1997) 416 (3), 281-285); identical to cDNA proteasome subunit prgb GI:2511589	GO:0005839,GO:0008233,GO:0004175,GO:0006511
7832	BN11707	0.476684	3829.12	8032.83	-1.0689	gi|11707|At4g22220_Contig2	At4g22220.1	68417.m03214 iron-sulfur cluster assembly complex protein, putative similar to iron-sulfur cluster assembly complex ISCU1 (GI:11545705) [Homo sapiens]; nifU protein homolog YPL135w (GI:15619823) [Saccharomyces cerevisiae] PIR2:S69049	GO:0005739,GO:0005554,GO:0016226
16594	BN11738	0.403751	90.2719	223.583	-1.30846	gi|11738|At3g20050_Contig2	At3g20050.1	68416.m02536 T-complex protein 1 alpha subunit / TCP-1-alpha / chaperonin (CCT1) identical to SWISS-PROT:P28769- T-complex protein 1, alpha subunit (TCP-1-alpha) [Arabidopsis thaliana]	GO:0003754,GO:0000004,GO:0008372
16594	BN11738	0.411626	300.362	729.696	-1.28059	gi|11738|At3g20050_Contig2	At3g20050.1	68416.m02536 T-complex protein 1 alpha subunit / TCP-1-alpha / chaperonin (CCT1) identical to SWISS-PROT:P28769- T-complex protein 1, alpha subunit (TCP-1-alpha) [Arabidopsis thaliana]	GO:0003754,GO:0000004,GO:0008372
16282	BN11738	0.363264	179.296	493.569	-1.46091	gi|11738|At3g20050_Contig2	At3g20050.1	68416.m02536 T-complex protein 1 alpha subunit / TCP-1-alpha / chaperonin (CCT1) identical to SWISS-PROT:P28769- T-complex protein 1, alpha subunit (TCP-1-alpha) [Arabidopsis thaliana]	GO:0003754,GO:0000004,GO:0008372
16282	BN11738	0.336527	119.088	353.874	-1.57121	gi|11738|At3g20050_Contig2	At3g20050.1	68416.m02536 T-complex protein 1 alpha subunit / TCP-1-alpha / chaperonin (CCT1) identical to SWISS-PROT:P28769- T-complex protein 1, alpha subunit (TCP-1-alpha) [Arabidopsis thaliana]	GO:0003754,GO:0000004,GO:0008372
5882	BN11743	0.494982	310.394	627.081	-1.01455	gi|11743|At1g10840_Contig2	At1g10840.1	68414.m01246 eukaryotic translation initiation factor 3 subunit 3 / eIF-3 gamma / eIF3h (TIF3H1) identical to SP|Q9C5Z2 Eukaryotic translation initiation factor 3 subunit 3 (eIF-3 gamma) (eIF3 p38 subunit) (eIF3h) {Arabidopsis thaliana}; contains Pfam pro	GO:0005852,GO:0003743,GO:0006413
994	BN11745	0.281988	156.41	554.67	-1.8263	gi|11745|At1g27950_Contig3	At1g27950.1	68414.m03424 lipid transfer protein-related low similarity to lipid transfer protein Picea abies GI:2627141; contains Pfam profile: PF00234: Protease inhibitor/seed storage/LTP family	GO:0008289,GO:0006869,GO:0012505
682	BN11745	0.265815	131.269	493.836	-1.91151	gi|11745|At1g27950_Contig3	At1g27950.1	68414.m03424 lipid transfer protein-related low similarity to lipid transfer protein Picea abies GI:2627141; contains Pfam profile: PF00234: Protease inhibitor/seed storage/LTP family	GO:0008289,GO:0006869,GO:0012505
3278	BN11758	0.291591	406.612	1394.46	-1.77798	gi|11758|At5g08190_Contig3	At5g08190.1	68418.m00957 TATA-binding protein-associated phosphoprotein Dr1 protein, putative similar to Dr1 protein homolog (SP:P49592) [Arabidopsis thaliana]; similar to TATA-binding protein-associated phosphoprotein (Down-regulator of transcription 1) (DR1 protein	GO:0003700,GO:0045449,GO:0003677,GO:0005634
3590	BN11758	0.300823	528.302	1756.19	-1.73301	gi|11758|At5g08190_Contig3	At5g08190.1	68418.m00957 TATA-binding protein-associated phosphoprotein Dr1 protein, putative similar to Dr1 protein homolog (SP:P49592) [Arabidopsis thaliana]; similar to TATA-binding protein-associated phosphoprotein (Down-regulator of transcription 1) (DR1 protein	GO:0003700,GO:0045449,GO:0003677,GO:0005634
24732	BN11763	0.289735	182.077	628.427	-1.7872	gi|11763|At2g14900_Contig1	At2g14900.1	68415.m01694 gibberellin-regulated family protein similar to SP|P46690 Gibberellin-regulated protein 4 precursor {Arabidopsis thaliana} GASA4; contains Pfam profile PF02704: Gibberellin regulated protein	GO:0009739,GO:0005554,GO:0012505
6532	BN11782	0.395949	1533.62	3873.28	-1.33661	gi|11782|At1g75800_Contig1	At1g75800.1	68414.m08805 pathogenesis-related thaumatin family protein similar to receptor serine/threonine kinase PR5K [Arabidopsis thaliana] GI:1235680; contains Pfam profile: PF00314 Thaumatin family	GO:0012505,GO:0005554,GO:0042828
3932	BN11783	0.3759	3044.68	8099.7	-1.41158	gi|11783|At1g75800_Contig2	At1g75800.1	68414.m08805 pathogenesis-related thaumatin family protein similar to receptor serine/threonine kinase PR5K [Arabidopsis thaliana] GI:1235680; contains Pfam profile: PF00314 Thaumatin family	GO:0012505,GO:0005554,GO:0042828
4244	BN11783	0.393593	3537.49	8987.68	-1.34522	gi|11783|At1g75800_Contig2	At1g75800.1	68414.m08805 pathogenesis-related thaumatin family protein similar to receptor serine/threonine kinase PR5K [Arabidopsis thaliana] GI:1235680; contains Pfam profile: PF00314 Thaumatin family	GO:0012505,GO:0005554,GO:0042828
1332	BN11784	0.497554	168.322	338.299	-1.00708	gi|11784|At4g18170_VA1167F	At4g18170.1	68417.m02699 WRKY family transcription factor similar to DNA-binding protein 2 GI:4322940 from [Nicotiana tabacum]; contains Pfam profile: PF03106 WRKY DNA -binding domain	GO:0006355,GO:0003700,GO:0008372
9440	BN11795	0.469326	213.761	455.464	-1.09134	gi|11795|At2g05120_VA1245F	At2g05120.1	68415.m00539 expressed protein	GO:0005554,GO:0000004,GO:0009507
3928	BN11798	0.436603	1055.23	2416.91	-1.19561	gi|11798|At4g34290_Contig1	At4g34290.1	68417.m04874 SWIB complex BAF60b domain-containing protein contains Pfam profile PF02201: BAF60b domain of the SWIB complex	GO:0005554,GO:0000004,GO:0009507
20494	BN11805	0.315289	1983.12	6289.85	-1.66525	gi|11805|At5g40370_Contig2	At5g40370.1	68418.m04897 glutaredoxin, putative similar to glutaredoxin [Ricinus communis] SWISS-PROT:P55143	GO:0012505,GO:0005524,GO:0008794,GO:0005489,GO:0006118,GO:0030508
20182	BN11805	0.257982	2005.25	7772.82	-1.95466	gi|11805|At5g40370_Contig2	At5g40370.1	68418.m04897 glutaredoxin, putative similar to glutaredoxin [Ricinus communis] SWISS-PROT:P55143	GO:0012505,GO:0005524,GO:0008794,GO:0005489,GO:0006118,GO:0030508
17582	BN11807	0.409153	4087.87	9991.05	-1.28929	gi|11807|At5g40370_Contig1	At5g40370.1	68418.m04897 glutaredoxin, putative similar to glutaredoxin [Ricinus communis] SWISS-PROT:P55143	GO:0012505,GO:0005524,GO:0008794,GO:0005489,GO:0006118,GO:0030508
17894	BN11807	0.47064	2991.04	6355.26	-1.0873	gi|11807|At5g40370_Contig1	At5g40370.1	68418.m04897 glutaredoxin, putative similar to glutaredoxin [Ricinus communis] SWISS-PROT:P55143	GO:0012505,GO:0005524,GO:0008794,GO:0005489,GO:0006118,GO:0030508
15294	BN11809	0.351944	1919.82	5454.9	-1.50658	gi|11809|At4g20150_Contig4	At4g20150.1	68417.m02948 expressed protein	GO:0005554,GO:0000004,GO:0005739
14982	BN11809	0.417313	2719.83	6517.48	-1.2608	gi|11809|At4g20150_Contig4	At4g20150.1	68417.m02948 expressed protein	GO:0005554,GO:0000004,GO:0005739
12382	BN11810	0.147177	595.241	4044.4	-2.76438	gi|11810|At4g20150_Contig2	At4g20150.1	68417.m02948 expressed protein	GO:0005554,GO:0000004,GO:0005739
12694	BN11810	0.12165	555.347	4565.12	-3.03919	gi|11810|At4g20150_Contig2	At4g20150.1	68417.m02948 expressed protein	GO:0005554,GO:0000004,GO:0005739
7494	BN11816	0.375906	477.935	1271.42	-1.41155	gi|11816|At2g29550_EL2597F	At2g29550.1	68415.m03589 tubulin beta-7 chain (TUB7) identical to GB:M84704 SP|P29515 Tubulin beta-7 chain {Arabidopsis thaliana}	Not annotated
7182	BN11816	0.488485	684.109	1400.47	-1.03361	gi|11816|At2g29550_EL2597F	At2g29550.1	68415.m03589 tubulin beta-7 chain (TUB7) identical to GB:M84704 SP|P29515 Tubulin beta-7 chain {Arabidopsis thaliana}	Not annotated
23090	BN11827	0.377972	862.461	2281.81	-1.40365	gi|11827|At2g21660_Contig7	At2g21660.2	68415.m02578 glycine-rich RNA-binding protein (GRP7) SP|Q03250 Glycine-rich RNA-binding protein 7 {Arabidopsis thaliana}	GO:0005634,GO:0003723,GO:0007623
9778	BN11835	0.354269	5354.57	15114.4	-1.49708	gi|11835|At5g15970_Contig2	At5g15970.1	68418.m01867 stress-responsive protein (KIN2) / stress-induced protein (KIN2) / cold-responsive protein (COR6.6) / cold-regulated protein (COR6.6) identical to SP|P31169 Stress-induced KIN2 protein (Cold-induced COR6.6 protein) {Arabidopsis thaliana}	GO:0009409,GO:0008372
10090	BN11835	0.321282	4443.97	13832	-1.63809	gi|11835|At5g15970_Contig2	At5g15970.1	68418.m01867 stress-responsive protein (KIN2) / stress-induced protein (KIN2) / cold-responsive protein (COR6.6) / cold-regulated protein (COR6.6) identical to SP|P31169 Stress-induced KIN2 protein (Cold-induced COR6.6 protein) {Arabidopsis thaliana}	GO:0009409,GO:0008372
10745	BN11847	0.335396	608.552	1814.43	-1.57606	gi|11847|At5g20190_Contig9	At5g20190.1	68418.m02405 expressed protein	GO:0005554,GO:0000004,GO:0009507
10433	BN11847	0.317404	665.377	2096.31	-1.65561	gi|11847|At5g20190_Contig9	At5g20190.1	68418.m02405 expressed protein	GO:0005554,GO:0000004,GO:0009507
33	BN11854	0.493327	1529.61	3100.6	-1.01938	gi|11854|At2g23810_Contig4	At2g23810.1	68415.m02843 senescence-associated family protein similar to senescence-associated protein 5 [Hemerocallis hybrid cultivar] gi|3551954|gb|AAC34855	GO:0007568,GO:0016021,GO:0005554,GO:0012505
18541	BN11866	0.379902	640.613	1686.26	-1.3963	gi|11866|At3g02520_Contig1	At3g02520.1	68416.m00240 14-3-3 protein GF14 nu (GRF7) identical to 14-3-3 protein GF14 nu GI:1531631 from [Arabidopsis thaliana]	GO:0045309,GO:0009570,GO:0005737,GO:0007165,GO:0005635,GO:0005886,GO:0045308
18229	BN11866	0.370417	1122.26	3029.72	-1.43278	gi|11866|At3g02520_Contig1	At3g02520.1	68416.m00240 14-3-3 protein GF14 nu (GRF7) identical to 14-3-3 protein GF14 nu GI:1531631 from [Arabidopsis thaliana]	GO:0045309,GO:0009570,GO:0005737,GO:0007165,GO:0005635,GO:0005886,GO:0045308
10741	BN11872	0.217516	108.649	499.5	-2.20081	gi|11872|At1g47710_Contig1	At1g47710.1	68414.m05302 serpin, putative / serine protease inhibitor, putative similar to phloem serpin-1 [Cucurbita maxima] GI:9937311; contains Pfam profile PF00079: Serpin (serine protease inhibitor)	GO:0004867,GO:0000004,GO:0008372
341	BN11877	0.182828	99.9976	546.95	-2.45144	gi|11877|At1g76300_VA1118R	At1g76300.1	68414.m08862 small nuclear ribonucleoprotein D3, putative / snRNP core protein D3, putative / Sm protein D3, putative similar to SWISS-PROT:P43331 small nuclear ribonucleoprotein Sm D3 (snRNP core protein D3, Sm-D3) [Mouse]	GO:0005634,GO:0008248,GO:0000004,GO:0005732
29	BN11877	0.266056	197.322	741.656	-1.9102	gi|11877|At1g76300_VA1118R	At1g76300.1	68414.m08862 small nuclear ribonucleoprotein D3, putative / snRNP core protein D3, putative / Sm protein D3, putative similar to SWISS-PROT:P43331 small nuclear ribonucleoprotein Sm D3 (snRNP core protein D3, Sm-D3) [Mouse]	GO:0005634,GO:0008248,GO:0000004,GO:0005732
11083	BN11899	0.448878	2778.18	6189.16	-1.1556	gi|11899|At5g14740_Contig3	At5g14740.2	68418.m01730 carbonic anhydrase 2 / carbonate dehydratase 2 (CA2) (CA18) nearly identical to SP|P42737 Carbonic anhydrase 2 (EC 4.2.1.1) (Carbonate dehydratase 2) {Arabidopsis thaliana}	GO:0008270,GO:0004089,GO:0015976
11395	BN11899	0.405708	2207.99	5442.31	-1.30149	gi|11899|At5g14740_Contig3	At5g14740.2	68418.m01730 carbonic anhydrase 2 / carbonate dehydratase 2 (CA2) (CA18) nearly identical to SP|P42737 Carbonic anhydrase 2 (EC 4.2.1.1) (Carbonate dehydratase 2) {Arabidopsis thaliana}	GO:0008270,GO:0004089,GO:0015976
683	BN11905	0.439737	964.167	2192.6	-1.18529	gi|11905|At3g43810_Contig1	At3g43810.1	68416.m04682 calmodulin-7 (CAM7) almost identical to calmodulin GI:16227 from [Arabidopsis thaliana], SP|P59220 Calmodulin-7 {Arabidopsis thaliana}	GO:0005513,GO:0019722,GO:0005509,GO:0009288
995	BN11905	0.342238	1452.26	4243.42	-1.54693	gi|11905|At3g43810_Contig1	At3g43810.1	68416.m04682 calmodulin-7 (CAM7) almost identical to calmodulin GI:16227 from [Arabidopsis thaliana], SP|P59220 Calmodulin-7 {Arabidopsis thaliana}	GO:0005513,GO:0019722,GO:0005509,GO:0009288
11079	BN11914	0.49231	813.089	1651.58	-1.02236	gi|11914|At5g65380_FL4072F	At5g65380.1	68418.m08223 ripening-responsive protein, putative similar to ripening regulated protein DDTFR18 [Lycopersicon esculentum] GI:12231296; contains Pfam profile PF01554: Uncharacterized membrane protein family	GO:0015297,GO:0006855,GO:0015238,GO:0005215,GO:0009835,GO:0016020
11079	BN11914	0.418365	796.7	1904.32	-1.25717	gi|11914|At5g65380_FL4072F	At5g65380.1	68418.m08223 ripening-responsive protein, putative similar to ripening regulated protein DDTFR18 [Lycopersicon esculentum] GI:12231296; contains Pfam profile PF01554: Uncharacterized membrane protein family	GO:0015297,GO:0006855,GO:0015238,GO:0005215,GO:0009835,GO:0016020
11391	BN11914	0.489357	860.006	1757.42	-1.03104	gi|11914|At5g65380_FL4072F	At5g65380.1	68418.m08223 ripening-responsive protein, putative similar to ripening regulated protein DDTFR18 [Lycopersicon esculentum] GI:12231296; contains Pfam profile PF01554: Uncharacterized membrane protein family	GO:0015297,GO:0006855,GO:0015238,GO:0005215,GO:0009835,GO:0016020
22133	BN11925	0.37464	3468.88	9259.24	-1.41642	gi|11925|At4g39260_Contig7	At4g39260.2	68417.m05558 glycine-rich RNA-binding protein 8 (GRP8) (CCR1) SP|Q03251 Glycine-rich RNA-binding protein 8 (CCR1 protein) (GRP8) {Arabidopsis thaliana} isoform contains a non-consensus CG acceptor splice site at intron 2	GO:0009409,GO:0003723,GO:0008372,GO:0003676,GO:0007623
22445	BN11925	0.287848	2289.45	7953.69	-1.79662	gi|11925|At4g39260_Contig7	At4g39260.2	68417.m05558 glycine-rich RNA-binding protein 8 (GRP8) (CCR1) SP|Q03251 Glycine-rich RNA-binding protein 8 (CCR1 protein) (GRP8) {Arabidopsis thaliana} isoform contains a non-consensus CG acceptor splice site at intron 2	GO:0009409,GO:0003723,GO:0008372,GO:0003676,GO:0007623
19533	BN11926	0.166965	365.343	2188.14	-2.58238	gi|11926|At4g39260_Contig3	At4g39260.4	68417.m05560 glycine-rich RNA-binding protein 8 (GRP8) (CCR1) SP|Q03251 Glycine-rich RNA-binding protein 8 (CCR1 protein) (GRP8) {Arabidopsis thaliana} isoform contains a non-consensus CG acceptor splice site at intron 2	GO:0009409,GO:0003723,GO:0008372,GO:0003676,GO:0007623
17245	BN11928	0.106228	523.69	4929.86	-3.23476	gi|11928|At4g39260_VA1074F	At2g21660.1	68415.m02577 glycine-rich RNA-binding protein (GRP7) SP|Q03250 Glycine-rich RNA-binding protein 7 {Arabidopsis thaliana}	GO:0009409,GO:0003723,GO:0008372,GO:0003676,GO:0007623
16933	BN11928	0.171738	451.344	2628.09	-2.54172	gi|11928|At4g39260_VA1074F	At2g21660.1	68415.m02577 glycine-rich RNA-binding protein (GRP7) SP|Q03250 Glycine-rich RNA-binding protein 7 {Arabidopsis thaliana}	GO:0009409,GO:0003723,GO:0008372,GO:0003676,GO:0007623
14333	BN11929	0.227086	968.202	4263.59	-2.13869	gi|11929|At4g02570_Contig1	At4g02570.1	68417.m00351 cullin family protein similar to cullin 3 [Homo sapiens] GI:3639052; contains Pfam profile PF00888: Cullin family	GO:0007049,GO:0005634,GO:0009524,GO:0005554,GO:0000794,GO:0005737,GO:0000151,GO:0005819
14645	BN11929	0.188313	2255.92	11979.6	-2.40879	gi|11929|At4g02570_Contig1	At4g02570.1	68417.m00351 cullin family protein similar to cullin 3 [Homo sapiens] GI:3639052; contains Pfam profile PF00888: Cullin family	GO:0007049,GO:0005634,GO:0009524,GO:0005554,GO:0000794,GO:0005737,GO:0000151,GO:0005819
6533	BN11933	0.267264	153.728	575.191	-1.90366	gi|11933|At3g14440_Contig2	At3g14440.1	68416.m01830 9-cis-epoxycarotenoid dioxygenase, putative / neoxanthin cleavage enzyme, putative / carotenoid cleavage dioxygenase, putative similar to 9-cis-epoxycarotenoid dioxygenase GB:AAF26356 [GI:6715257][Phaseolus vulgaris]	GO:0009534,GO:0045549,GO:0009414,GO:0009688
1333	BN11936	0.486451	443.626	911.964	-1.03963	gi|11936|At4g38600_Contig1	At4g38600.1	68417.m05464 HECT-domain-containing protein / ubiquitin-transferase family protein similar to SP|Q14669Thyroid receptor interacting protein 12 (TRIP12) {Homo sapiens}; contains Pfam profile PF00632: HECT-domain (ubiquitin-transferase)	GO:0005622,GO:0042023,GO:0004842,GO:0010091
17241	BN11942	0.485241	229.442	472.841	-1.04323	gi|11942|At3g61060_Contig1	At3g61060.2	68416.m06834 F-box family protein / lectin-related low similarity to PP2 lectin polypeptide [Cucurbita maxima] GI:410437; contains Pfam profile PF00646: F-box domain	GO:0006499,GO:0005554
1641	BN11951	0.499332	404.214	809.509	-1.00193	gi|11951|At3g47070_Contig2	At3g47070.1	68416.m05111 expressed protein	GO:0009535
1329	BN11951	0.354079	337.953	954.456	-1.49786	gi|11951|At3g47070_Contig2	At3g47070.1	68416.m05111 expressed protein	GO:0009535
28295	BN11953	0.459426	161.141	350.744	-1.12209	gi|11953|At1g53580_CL2741F	At1g53580.2	68414.m06085 hydroxyacylglutathione hydrolase, putative / glyoxalase II, putative similar to glyoxalase II GI:1644427 from (Arabidopsis thaliana)	GO:0006499,GO:0019243,GO:0004416,GO:0012505
27983	BN11953	0.404883	184.834	456.512	-1.30442	gi|11953|At1g53580_CL2741F	At1g53580.2	68414.m06085 hydroxyacylglutathione hydrolase, putative / glyoxalase II, putative similar to glyoxalase II GI:1644427 from (Arabidopsis thaliana)	GO:0006499,GO:0019243,GO:0004416,GO:0012505
25383	BN11954	0.475507	387.635	815.204	-1.07246	gi|11954|At1g53580_Contig1	At1g53580.2	68414.m06085 hydroxyacylglutathione hydrolase, putative / glyoxalase II, putative similar to glyoxalase II GI:1644427 from (Arabidopsis thaliana)	GO:0006499,GO:0019243,GO:0004416,GO:0012505
23095	BN11955	0.356054	179.13	503.098	-1.48983	gi|11955|At2g14170_Contig1	At2g14170.1	68415.m01578 methylmalonate-semialdehyde dehydrogenase, putative similar to methylmalonate-semialdehyde dehydrogenase [acylating], mitochondrial precursor (MMSDH) [Rattus norvegicus] SWISS-PROT:Q02253	GO:0016491,GO:0006561,GO:0004028,GO:0005759,GO:0003842,GO:0005739,GO:0008152
22783	BN11955	0.303636	124.715	410.739	-1.71959	gi|11955|At2g14170_Contig1	At2g14170.1	68415.m01578 methylmalonate-semialdehyde dehydrogenase, putative similar to methylmalonate-semialdehyde dehydrogenase [acylating], mitochondrial precursor (MMSDH) [Rattus norvegicus] SWISS-PROT:Q02253	GO:0016491,GO:0006561,GO:0004028,GO:0005759,GO:0003842,GO:0005739,GO:0008152
20183	BN11956	0.430548	429.898	998.491	-1.21576	gi|11956|At2g14170_Contig2	At2g14170.1	68415.m01578 methylmalonate-semialdehyde dehydrogenase, putative similar to methylmalonate-semialdehyde dehydrogenase [acylating], mitochondrial precursor (MMSDH) [Rattus norvegicus] SWISS-PROT:Q02253	GO:0016491,GO:0006561,GO:0004028,GO:0005759,GO:0003842,GO:0005739,GO:0008152
20495	BN11956	0.383156	710.911	1855.41	-1.384	gi|11956|At2g14170_Contig2	At2g14170.1	68415.m01578 methylmalonate-semialdehyde dehydrogenase, putative similar to methylmalonate-semialdehyde dehydrogenase [acylating], mitochondrial precursor (MMSDH) [Rattus norvegicus] SWISS-PROT:Q02253	GO:0016491,GO:0006561,GO:0004028,GO:0005759,GO:0003842,GO:0005739,GO:0008152
12383	BN11960	0.45438	438.989	966.127	-1.13803	gi|11960|At3g11750_Contig2	At3g11750.1	68416.m01442 dihydroneopterin aldolase, putative similar to SP|P28823 Dihydroneopterin aldolase (EC 4.1.2.25) (DHNA) {Bacillus subtilis}; contains Pfam profile PF02152: dihydroneopterin aldolase	GO:0006760,GO:0004150,GO:0008372
10095	BN11961	0.220017	3502.17	15917.7	-2.18431	gi|11961|At2g22420_Contig1	At2g22420.1	68415.m02658 peroxidase 17 (PER17) (P17) identical to SP|Q9SJZ2 Peroxidase 17 precursor (EC 1.11.1.7) (Atperox P17) (ATP25a) {Arabidopsis thaliana}	GO:0006979,GO:0004601,GO:0012505
9783	BN11961	0.260543	3477.65	13347.7	-1.94041	gi|11961|At2g22420_Contig1	At2g22420.1	68415.m02658 peroxidase 17 (PER17) (P17) identical to SP|Q9SJZ2 Peroxidase 17 precursor (EC 1.11.1.7) (Atperox P17) (ATP25a) {Arabidopsis thaliana}	GO:0006979,GO:0004601,GO:0012505
7495	BN11963	0.418989	248.435	592.939	-1.25502	gi|11963|At5g42050_Contig5	At5g42050.1	68418.m05119 expressed protein similar to gda-1 [Pisum sativum] GI:2765418	GO:0005554,GO:0000004,GO:0005739
7183	BN11963	0.407043	310.432	762.651	-1.29675	gi|11963|At5g42050_Contig5	At5g42050.1	68418.m05119 expressed protein similar to gda-1 [Pisum sativum] GI:2765418	GO:0005554,GO:0000004,GO:0005739
4895	BN11964	0.457409	603.217	1318.77	-1.12844	gi|11964|At5g42050_Contig2	At5g42050.1	68418.m05119 expressed protein similar to gda-1 [Pisum sativum] GI:2765418	GO:0005554,GO:0000004,GO:0005739
4583	BN11964	0.352458	770.174	2185.15	-1.50448	gi|11964|At5g42050_Contig2	At5g42050.1	68418.m05119 expressed protein similar to gda-1 [Pisum sativum] GI:2765418	GO:0005554,GO:0000004,GO:0005739
2295	BN11965	0.264281	306.426	1159.47	-1.91985	gi|11965|At5g42050_Contig3	At5g42050.1	68418.m05119 expressed protein similar to gda-1 [Pisum sativum] GI:2765418	GO:0005554,GO:0000004,GO:0005739
1983	BN11965	0.315765	194.241	615.144	-1.66308	gi|11965|At5g42050_Contig3	At5g42050.1	68418.m05119 expressed protein similar to gda-1 [Pisum sativum] GI:2765418	GO:0005554,GO:0000004,GO:0005739
18234	BN11998	0.47454	390.82	823.577	-1.0754	gi|11998|At3g62600_Contig1	At3g62600.1	68416.m07032 DNAJ heat shock family protein similar to DnaJ homolog subfamily B member 11 precursor (SP:Q99KV1){Mus musculus}; contains Pfam PF00226: DnaJ domain; contains PfaPF01556: DnaJ C terminal regionm	GO:0006457,GO:0003754,GO:0012505
15634	BN11999	0.481426	304.933	633.395	-1.05461	gi|11999|At3g62600_Contig2	At3g62600.1	68416.m07032 DNAJ heat shock family protein similar to DnaJ homolog subfamily B member 11 precursor (SP:Q99KV1){Mus musculus}; contains Pfam PF00226: DnaJ domain; contains PfaPF01556: DnaJ C terminal regionm	GO:0006457,GO:0003754,GO:0012505
5546	BN12003	0.496135	2780.59	5604.5	-1.01119	gi|12003|At3g58170_Contig2	At3g58170.1	68416.m06486 Bet1-like SNARE 1-1 / Bet1 / Sft1-like SNARE 14a / BS14a (BET11) identical to SP|Q9M2J9 Bet1-like SNARE 1-1 (AtBET11) (Bet1/Sft1-like SNARE 14a) (AtBS14a) [Mouse-ear cress] {Arabidopsis thaliana}; supporting cDNA gi|14030602|gb|AF368175.1|AF3	GO:0008372,GO:0006888,GO:0008565
2946	BN12004	0.156906	479.693	3057.2	-2.67203	gi|12004|At3g48770_Contig1	At3g48770.1	68416.m05326 hypothetical protein	GO:0005524,GO:0000004,GO:0009507
2634	BN12004	0.101643	445.339	4381.39	-3.29841	gi|12004|At3g48770_Contig1	At3g48770.1	68416.m05326 hypothetical protein	GO:0005524,GO:0000004,GO:0009507
18230	BN12013	0.1556	153.785	988.333	-2.68408	gi|12013|At3g52300_Contig3	At3g52300.1	68416.m05748 ATP synthase D chain-related contains weak similarity to ATP synthase D chain, mitochondrial (EC 3.6.3.14) (Swiss-Prot:P31399) [Rattus norvegicus]	GO:0005554,GO:0000004,GO:0008372
18542	BN12013	0.15551	256.853	1651.68	-2.68492	gi|12013|At3g52300_Contig3	At3g52300.1	68416.m05748 ATP synthase D chain-related contains weak similarity to ATP synthase D chain, mitochondrial (EC 3.6.3.14) (Swiss-Prot:P31399) [Rattus norvegicus]	GO:0005554,GO:0000004,GO:0008372
10742	BN12018	0.442565	2996.29	6770.29	-1.17604	gi|12018|At1g55670_Contig4	At1g55670.1	68414.m06372 photosystem I reaction center subunit V, chloroplast, putative / PSI-G, putative (PSAG) identical to SP|Q9S7N7; similar to SP|Q00327 Photosystem I reaction center subunit V, chloroplast precursor (PSI-G) (Photosystem I 9 kDa protein) {Hordeum	GO:0016020,GO:0009507,GO:0015979,GO:0005554,GO:0009522
10430	BN12018	0.388243	1919.48	4944.02	-1.36497	gi|12018|At1g55670_Contig4	At1g55670.1	68414.m06372 photosystem I reaction center subunit V, chloroplast, putative / PSI-G, putative (PSAG) identical to SP|Q9S7N7; similar to SP|Q00327 Photosystem I reaction center subunit V, chloroplast precursor (PSI-G) (Photosystem I 9 kDa protein) {Hordeum	GO:0016020,GO:0009507,GO:0015979,GO:0005554,GO:0009522
16284	BN12029	0.188364	920.622	4887.45	-2.4084	gi|12029|At3g56800_Contig4	At3g56800.1	68416.m06317 calmodulin-2/3/5 (CAM3) identical to calmodulin GI:474183 from [Arabidopsis thaliana]; almost identical to calmodulin-2/3/5 SP:P25069 [Arabidopsis thaliana]	GO:0009288,GO:0005509
16596	BN12029	0.215609	930.367	4315.06	-2.21351	gi|12029|At3g56800_Contig4	At3g56800.1	68416.m06317 calmodulin-2/3/5 (CAM3) identical to calmodulin GI:474183 from [Arabidopsis thaliana]; almost identical to calmodulin-2/3/5 SP:P25069 [Arabidopsis thaliana]	GO:0009288,GO:0005509
13684	BN12030	0.308776	2600.07	8420.58	-1.69537	gi|12030|At3g56800_Contig5	At3g56800.1	68416.m06317 calmodulin-2/3/5 (CAM3) identical to calmodulin GI:474183 from [Arabidopsis thaliana]; almost identical to calmodulin-2/3/5 SP:P25069 [Arabidopsis thaliana]	GO:0009288,GO:0005509
13996	BN12030	0.193905	1293.79	6672.29	-2.36658	gi|12030|At3g56800_Contig5	At3g56800.1	68416.m06317 calmodulin-2/3/5 (CAM3) identical to calmodulin GI:474183 from [Arabidopsis thaliana]; almost identical to calmodulin-2/3/5 SP:P25069 [Arabidopsis thaliana]	GO:0009288,GO:0005509
11396	BN12032	0.462604	3513.57	7595.2	-1.11215	gi|12032|At3g56800_Contig6	At3g56800.1	68416.m06317 calmodulin-2/3/5 (CAM3) identical to calmodulin GI:474183 from [Arabidopsis thaliana]; almost identical to calmodulin-2/3/5 SP:P25069 [Arabidopsis thaliana]	GO:0009288,GO:0005509
19534	BN12069	0.445372	585.82	1315.35	-1.16692	gi|12069|At3g09840_ML3073F	At3g09840.1	68416.m01174 cell division cycle protein 48 (CDC48A) (CDC48) identical to SP|P54609 Cell division cycle protein 48 homolog {Arabidopsis thaliana}	GO:0005737,GO:0008151,GO:0004222,GO:0005975,GO:0006310,GO:0030163,GO:0009378,GO:0003754,GO:0016787,GO:0016301,GO:0006281,GO:0003677,GO:0005524,GO:0000160,GO:0016887,GO:0015031,GO:0006355,GO:0005634
6534	BN12075	0.457016	1567.79	3430.49	-1.12968	gi|12075|At1g01660_Contig1	At1g01660.1	68414.m00084 U-box domain-containing protein	GO:0005554,GO:0000004,GO:0008372
6846	BN12075	0.442239	1410.72	3189.95	-1.1771	gi|12075|At1g01660_Contig1	At1g01660.1	68414.m00084 U-box domain-containing protein	GO:0005554,GO:0000004,GO:0008372
3934	BN12076	0.49881	692.617	1388.54	-1.00344	gi|12076|At5g49650_Contig1	At5g49650.1	68418.m06146 xylulose kinase, putative similar to D-xylulokinase [Pichia stipitis] gi|8100400|gb|AAF72328	GO:0019200,GO:0005998,GO:0019521,GO:0005997,GO:0019572,GO:0005975,GO:0008372,GO:0004856,GO:0008741
1334	BN12078	0.435316	539.331	1238.94	-1.19986	gi|12078|At4g01860_Contig1	At4g01860.2	68417.m00244 transducin family protein / WD-40 repeat family protein contains ten G-protein beta-subunit (beta-transducin) WD-40 repeats	GO:0007186,GO:0003927,GO:0005834,GO:0000166,GO:0004871
1646	BN12078	0.438956	576.67	1313.73	-1.18785	gi|12078|At4g01860_Contig1	At4g01860.2	68417.m00244 transducin family protein / WD-40 repeat family protein contains ten G-protein beta-subunit (beta-transducin) WD-40 repeats	GO:0007186,GO:0003927,GO:0005834,GO:0000166,GO:0004871
19842	BN12085	0.358171	141.141	394.06	-1.48128	gi|12085|At3g17810_Contig2	At3g17810.1	68416.m02271 dihydroorotate dehydrogenase family protein / dihydroorotate oxidase family protein low similarity to SP|Q12882 Dihydropyrimidine dehydrogenase [NADP+] precursor (EC 1.3.1.2) (DPD) (DHPDHase) (Dihydrouracil dehydrogenase) (Dihydrothymine dehy	GO:0016627,GO:0009507,GO:0004158,GO:0006207,GO:0004152,GO:0005737,GO:0016020
17242	BN12086	0.456745	687.799	1505.87	-1.13054	gi|12086|At3g52590_Contig2	At3g52590.1	68416.m05792 ubiquitin extension protein 1 (UBQ1) / 60S ribosomal protein L40 (RPL40B) identical to GI:166929, GI:166930	Not annotated
9130	BN12089	0.256177	340.621	1329.63	-1.96479	gi|12089|At3g57790_Contig1	At3g57790.1	68416.m06438 glycoside hydrolase family 28 protein / polygalacturonase (pectinase) family protein weak similarity to SP|P15922 Exo-poly-alpha-D-galacturonosidase precursor (EC 3.2.1.82) (Exo-PG) {Erwinia chrysanthemi}; contains PF00295: Glycosyl hydrolase	GO:0005975,GO:0004650,GO:0012505
9442	BN12089	0.271566	725.323	2670.89	-1.88062	gi|12089|At3g57790_Contig1	At3g57790.1	68416.m06438 glycoside hydrolase family 28 protein / polygalacturonase (pectinase) family protein weak similarity to SP|P15922 Exo-poly-alpha-D-galacturonosidase precursor (EC 3.2.1.82) (Exo-PG) {Erwinia chrysanthemi}; contains PF00295: Glycosyl hydrolase	GO:0005975,GO:0004650,GO:0012505
4242	BN12092	0.408605	10507	25714.3	-1.29122	gi|12092|At2g30570_Contig5	At2g30570.2	68415.m03724 photosystem II reaction center W (PsbW) protein-related similar to photosystem II reaction center W protein SP:Q41387 from [Spinacia oleracea]	GO:0005554,GO:0030095,GO:0000004,GO:0009507
3930	BN12092	0.437521	10952.9	25034	-1.19258	gi|12092|At2g30570_Contig5	At2g30570.2	68415.m03724 photosystem II reaction center W (PsbW) protein-related similar to photosystem II reaction center W protein SP:Q41387 from [Spinacia oleracea]	GO:0005554,GO:0030095,GO:0000004,GO:0009507
1642	BN12094	0.226633	108.003	476.555	-2.14157	gi|12094|At2g30570_Contig1	At2g30570.2	68415.m03724 photosystem II reaction center W (PsbW) protein-related similar to photosystem II reaction center W protein SP:Q41387 from [Spinacia oleracea]	GO:0005554,GO:0030095,GO:0000004,GO:0009507
1330	BN12094	0.231143	89.4647	387.054	-2.11314	gi|12094|At2g30570_Contig1	At2g30570.2	68415.m03724 photosystem II reaction center W (PsbW) protein-related similar to photosystem II reaction center W protein SP:Q41387 from [Spinacia oleracea]	GO:0005554,GO:0030095,GO:0000004,GO:0009507
25696	BN12103	0.279367	155.452	556.444	-1.83977	gi|12103|At3g54560_Contig2	At3g54560.1	68416.m06037 histone H2A.F/Z identical to GI:2407800	GO:0007001,GO:0003677,GO:0006334,GO:0000786,GO:0005634
25384	BN12103	0.274951	136.651	497.002	-1.86276	gi|12103|At3g54560_Contig2	At3g54560.1	68416.m06037 histone H2A.F/Z identical to GI:2407800	GO:0007001,GO:0003677,GO:0006334,GO:0000786,GO:0005634
17896	BN12107	0.427192	2649.22	6201.47	-1.22704	gi|12107|At1g64090_Contig1	At1g64090.1	68414.m07260 reticulon family protein (RTNLB3) weak similarity to SP|O95197 Reticulon protein 3 (Neuroendocrine-specific protein-like) {Homo sapiens}; contains Pfam profile PF02453: Reticulon	GO:0005554,GO:0000004,GO:0005783
17584	BN12107	0.401419	3624.29	9028.69	-1.31682	gi|12107|At1g64090_Contig1	At1g64090.1	68414.m07260 reticulon family protein (RTNLB3) weak similarity to SP|O95197 Reticulon protein 3 (Neuroendocrine-specific protein-like) {Homo sapiens}; contains Pfam profile PF02453: Reticulon	GO:0005554,GO:0000004,GO:0005783
17896	BN12107	0.462792	5561.09	12016.4	-1.11157	gi|12107|At1g64090_Contig1	At1g64090.1	68414.m07260 reticulon family protein (RTNLB3) weak similarity to SP|O95197 Reticulon protein 3 (Neuroendocrine-specific protein-like) {Homo sapiens}; contains Pfam profile PF02453: Reticulon	GO:0005554,GO:0000004,GO:0005783
15296	BN12109	0.476068	1561.69	3280.39	-1.07076	gi|12109|At1g64090_Contig3	At1g64090.1	68414.m07260 reticulon family protein (RTNLB3) weak similarity to SP|O95197 Reticulon protein 3 (Neuroendocrine-specific protein-like) {Homo sapiens}; contains Pfam profile PF02453: Reticulon	GO:0005554,GO:0000004,GO:0005783
7184	BN12115	0.492189	533.799	1084.54	-1.02271	gi|12115|At3g47500_Contig2	At3g47500.1	68416.m05166 Dof-type zinc finger domain-containing protein identical to H-protein promoter binding factor-2a GI:3386546 from [Arabidopsis thaliana]	GO:0003700,GO:0045449,GO:0003677,GO:0008372
17892	BN12131	0.449218	153.521	341.752	-1.15451	gi|12131|At1g58180_Contig1	At1g58180.2	68414.m06602 carbonic anhydrase family protein / carbonate dehydratase family protein similar to SP|P46512 Carbonic anhydrase 1 (EC 4.2.1.1) (Carbonate dehydratase 1) {Flaveria linearis}; contains Pfam profile PF00484: Carbonic anhydrase	GO:0005739,GO:0015976,GO:0004089,GO:0008270
17580	BN12131	0.453716	266.767	587.96	-1.14014	gi|12131|At1g58180_Contig1	At1g58180.2	68414.m06602 carbonic anhydrase family protein / carbonate dehydratase family protein similar to SP|P46512 Carbonic anhydrase 1 (EC 4.2.1.1) (Carbonate dehydratase 1) {Flaveria linearis}; contains Pfam profile PF00484: Carbonic anhydrase	GO:0005739,GO:0015976,GO:0004089,GO:0008270
12380	BN12135	0.42826	189.009	441.342	-1.22344	gi|12135|At1g58180_ESS3366F	At1g58180.2	68414.m06602 carbonic anhydrase family protein / carbonate dehydratase family protein similar to SP|P46512 Carbonic anhydrase 1 (EC 4.2.1.1) (Carbonate dehydratase 1) {Flaveria linearis}; contains Pfam profile PF00484: Carbonic anhydrase	GO:0005739,GO:0015976,GO:0004089,GO:0008270
12692	BN12135	0.305633	276.217	903.753	-1.71013	gi|12135|At1g58180_ESS3366F	At1g58180.2	68414.m06602 carbonic anhydrase family protein / carbonate dehydratase family protein similar to SP|P46512 Carbonic anhydrase 1 (EC 4.2.1.1) (Carbonate dehydratase 1) {Flaveria linearis}; contains Pfam profile PF00484: Carbonic anhydrase	GO:0005739,GO:0015976,GO:0004089,GO:0008270
10747	BN12157	0.276048	111.091	402.433	-1.85701	gi|12157|At3g25730_VA875F	At3g25730.1	68416.m03204 AP2 domain-containing transcription factor, putative contains Pfam profile: PF00847 AP2 domain; similar to RAV1 (DNA-binding protein) GB:BAA34250 [Arabidopsis thaliana] (Nucleic Acids Res. 27 (2), 470-478 (1999))	GO:0005634,GO:0009507,GO:0003700,GO:0006355
3285	BN12204	0.359209	14592.3	40623.4	-1.4771	gi|12204|At2g38530_Contig1	At2g38530.1	68415.m04734 nonspecific lipid transfer protein 2 (LTP2) identical to nonspecific lipid-transfer protein 2 from Arabidopsis thaliana [SP|Q9S7I3]; contains Pfam protease inhibitor/seed storage/LTP family domain PF00234	GO:0006869,GO:0005319,GO:0012505
3597	BN12204	0.358372	14136.2	39445.6	-1.48047	gi|12204|At2g38530_Contig1	At2g38530.1	68415.m04734 nonspecific lipid transfer protein 2 (LTP2) identical to nonspecific lipid-transfer protein 2 from Arabidopsis thaliana [SP|Q9S7I3]; contains Pfam protease inhibitor/seed storage/LTP family domain PF00234	GO:0006869,GO:0005319,GO:0012505
685	BN12206	0.208222	6601.05	31702	-2.26381	gi|12206|At4g08685_Contig2	At4g08685.1	68417.m01430 pollen Ole e 1 allergen and extensin family protein contains Pfam domain, PF01190: Pollen proteins Ole e I family	GO:0012505,GO:0005554
997	BN12206	0.235913	4717.68	19997.5	-2.08367	gi|12206|At4g08685_Contig2	At4g08685.1	68417.m01430 pollen Ole e 1 allergen and extensin family protein contains Pfam domain, PF01190: Pollen proteins Ole e I family	GO:0012505,GO:0005554
13681	BN12216	0.351989	2140.77	6081.92	-1.5064	gi|12216|At3g15730_Contig2	At3g15730.1	68416.m01993 phospholipase D alpha 1 / PLD alpha 1 (PLDALPHA1) (PLD1) / choline phosphatase 1 identical to SP:Q38882 Phospholipase D alpha 1 (EC 3.1.4.4) (AtPLDalpha1) (PLD alpha 1) (Choline phosphatase 1) (Phosphatidylcholine-hydrolyzing phospholipase D	GO:0030136,GO:0006631,GO:0005634,GO:0005886,GO:0004630,GO:0005739,GO:0016020
13993	BN12216	0.281939	1170.09	4150.16	-1.82655	gi|12216|At3g15730_Contig2	At3g15730.1	68416.m01993 phospholipase D alpha 1 / PLD alpha 1 (PLDALPHA1) (PLD1) / choline phosphatase 1 identical to SP:Q38882 Phospholipase D alpha 1 (EC 3.1.4.4) (AtPLDalpha1) (PLD alpha 1) (Choline phosphatase 1) (Phosphatidylcholine-hydrolyzing phospholipase D	GO:0030136,GO:0006631,GO:0005634,GO:0005886,GO:0004630,GO:0005739,GO:0016020
3281	BN12222	0.174571	207.179	1186.79	-2.51812	gi|12222|At2g38540_Contig5	At2g38540.1	68415.m04735 nonspecific lipid transfer protein 1 (LTP1) identical to SP|Q42589	GO:0008289,GO:0006869,GO:0012505
3593	BN12222	0.101115	104.203	1030.54	-3.30593	gi|12222|At2g38540_Contig5	At2g38540.1	68415.m04735 nonspecific lipid transfer protein 1 (LTP1) identical to SP|Q42589	GO:0008289,GO:0006869,GO:0012505
993	BN12223	0.455303	8469.41	18601.7	-1.1351	gi|12223|At2g38540_Contig1	At2g38540.1	68415.m04735 nonspecific lipid transfer protein 1 (LTP1) identical to SP|Q42589	GO:0008289,GO:0006869,GO:0012505
29935	BN12224	0.491991	2833.78	5759.82	-1.0233	gi|12224|At2g38540_Contig6	At2g38540.1	68415.m04735 nonspecific lipid transfer protein 1 (LTP1) identical to SP|Q42589	GO:0008289,GO:0006869,GO:0012505
1335	BN12237	0.497194	2451.91	4931.5	-1.00812	gi|12237|At3g13460_Contig2	At3g13460.2	68416.m01694 expressed protein contains Pfam profile PF04146: YT521-B-like family	GO:0005554,GO:0000004,GO:0008372
22443	BN12242	0.466545	99.8401	213.999	-1.09991	gi|12242|At5g06860_Contig1	At5g06860.1	68418.m00776 polygalacturonase inhibiting protein 1 (PGIP1) identical to polygalacturonase inhibiting protein 1 (PGIP1) [Arabidopsis thaliana] gi|7800199|gb|AAF69827; contains leucine rich-repeat (LRR) domains Pfam:PF00560, INTERPRO:IPR001611	GO:0006952,GO:0012505,GO:0005515,GO:0007165
22131	BN12242	0.310321	140.942	454.181	-1.68817	gi|12242|At5g06860_Contig1	At5g06860.1	68418.m00776 polygalacturonase inhibiting protein 1 (PGIP1) identical to polygalacturonase inhibiting protein 1 (PGIP1) [Arabidopsis thaliana] gi|7800199|gb|AAF69827; contains leucine rich-repeat (LRR) domains Pfam:PF00560, INTERPRO:IPR001611	GO:0006952,GO:0012505,GO:0005515,GO:0007165
6531	BN12248	0.187387	98.0639	523.322	-2.4159	gi|12248|At5g56270_Contig1	At5g56270.1	68418.m07022 WRKY family transcription factor	GO:0006355,GO:0003700,GO:0008372
4243	BN12249	0.313063	332.097	1060.8	-1.67548	gi|12249|At3g54080_Contig1	At3g54080.1	68416.m05979 expressed protein	GO:0005554,GO:0000004,GO:0012505
3931	BN12249	0.429711	368.4	857.32	-1.21856	gi|12249|At3g54080_Contig1	At3g54080.1	68416.m05979 expressed protein	GO:0005554,GO:0000004,GO:0012505
25697	BN12255	0.420834	121.235	288.083	-1.24868	gi|12255|At5g61450_Contig1	At5g61450.1	68418.m07710 2-phosphoglycerate kinase-related contains weak similarity to 2-phosphoglycerate kinase (GI:467751) [Methanothermus fervidus]	GO:0009507,GO:0005524,GO:0007264,GO:0003925,GO:0005525
23097	BN12256	0.383931	409.505	1066.61	-1.38108	gi|12256|At3g04700_Contig1	At3g04700.1	68416.m00504 expressed protein	GO:0005554,GO:0000004,GO:0005739
22785	BN12256	0.317972	278.082	874.548	-1.65303	gi|12256|At3g04700_Contig1	At3g04700.1	68416.m00504 expressed protein	GO:0005554,GO:0000004,GO:0005739
7185	BN12262	0.427397	1520.59	3557.79	-1.22635	gi|12262|At3g08610_Contig1	At3g08610.1	68416.m01000 expressed protein	GO:0005554,GO:0000004,GO:0012505
4585	BN12264	0.372195	841.936	2262.08	-1.42587	gi|12264|At3g08610_Contig2	At3g08610.1	68416.m01000 expressed protein	GO:0005554,GO:0000004,GO:0012505
23093	BN12271	0.091508	128.016	1398.96	-3.44996	gi|12271|At3g11740_Contig1	At3g11740.1	68416.m01440 expressed protein contains Pfam profile PF04525: Protein of unknown function (DUF567)	GO:0005554,GO:0000004,GO:0008372
22781	BN12271	0.0593924	87.9595	1480.99	-4.07358	gi|12271|At3g11740_Contig1	At3g11740.1	68416.m01440 expressed protein contains Pfam profile PF04525: Protein of unknown function (DUF567)	GO:0005554,GO:0000004,GO:0008372
20181	BN12272	0.338361	670.607	1981.93	-1.56337	gi|12272|At3g11740_Contig2	At3g11740.1	68416.m01440 expressed protein contains Pfam profile PF04525: Protein of unknown function (DUF567)	GO:0005554,GO:0000004,GO:0008372
20493	BN12272	0.367903	460.026	1250.4	-1.4426	gi|12272|At3g11740_Contig2	At3g11740.1	68416.m01440 expressed protein contains Pfam profile PF04525: Protein of unknown function (DUF567)	GO:0005554,GO:0000004,GO:0008372
13040	BN12297	0.487835	802.016	1644.03	-1.03553	gi|12297|At1g76670_LB723R	At1g76670.1	68414.m08921 transporter-related low similarity to glucose-6-phosphate/phosphate-translocator precursor [Solanum tuberosum] GI:2997593, GDP-Mannose transporter [Arabidopsis thaliana] GI:15487237; contains Pfam profile PF00892: Integral membrane protein	GO:0006810,GO:0016021,GO:0005215,GO:0016020
10436	BN12314	0.443682	2167.16	4884.49	-1.1724	gi|12314|At2g45820_Contig4	At2g45820.1	68415.m05698 DNA-binding protein, putative identical to DNA-binding protein gi|601843|gb|AAA57124 [Arabidopsis thaliana]; contains Pfam domain, PF03766: Remorin, N-terminal region; contains Pfam domain, PF03763: Remorin, C-terminal region	GO:0003677,GO:0000004,GO:0008372
16602	BN12327	0.129364	223.111	1724.67	-2.95049	gi|12327|At3g22440_Contig1	At3g22440.1	68416.m02836 hydroxyproline-rich glycoprotein family protein identical to hydroxyproline-rich glycoprotein [Arabidopsis thaliana] gi|9293881|dbj|BAB01784	GO:0005554,GO:0000004,GO:0008372
16290	BN12327	0.121744	289.172	2375.25	-3.03808	gi|12327|At3g22440_Contig1	At3g22440.1	68416.m02836 hydroxyproline-rich glycoprotein family protein identical to hydroxyproline-rich glycoprotein [Arabidopsis thaliana] gi|9293881|dbj|BAB01784	GO:0005554,GO:0000004,GO:0008372
13690	BN12328	0.234967	1869.14	7954.91	-2.08947	gi|12328|At3g22440_Contig2	At3g22440.1	68416.m02836 hydroxyproline-rich glycoprotein family protein identical to hydroxyproline-rich glycoprotein [Arabidopsis thaliana] gi|9293881|dbj|BAB01784	GO:0005554,GO:0000004,GO:0008372
14002	BN12328	0.228573	498.811	2182.28	-2.12927	gi|12328|At3g22440_Contig2	At3g22440.1	68416.m02836 hydroxyproline-rich glycoprotein family protein identical to hydroxyproline-rich glycoprotein [Arabidopsis thaliana] gi|9293881|dbj|BAB01784	GO:0005554,GO:0000004,GO:0008372
3290	BN12336	0.331307	156.398	472.064	-1.59376	gi|12336|At1g30510_Contig1	At1g30510.2	68414.m03732 ferredoxin--NADP(+) reductase, putative / adrenodoxin reductase, putative strong similarity to SP|P41345 Ferredoxin--NADP reductase, root isozyme, chloroplast precursor (EC 1.18.1.2) (FNR) {Oryza sativa}, ferredoxin-NADP reductase precursor [	GO:0006118,GO:0016491,GO:0005524,GO:0009507
3602	BN12336	0.385668	218.024	565.315	-1.37457	gi|12336|At1g30510_Contig1	At1g30510.2	68414.m03732 ferredoxin--NADP(+) reductase, putative / adrenodoxin reductase, putative strong similarity to SP|P41345 Ferredoxin--NADP reductase, root isozyme, chloroplast precursor (EC 1.18.1.2) (FNR) {Oryza sativa}, ferredoxin-NADP reductase precursor [	GO:0006118,GO:0016491,GO:0005524,GO:0009507
8486	BN12348	0.396934	4154.23	10465.8	-1.33303	gi|12348|At1g61520_Contig2	At1g61520.1	68414.m06931 chlorophyll A-B binding protein / LHCI type III (LHCA3.1) nearly identical to PSI type III chlorophyll a/b-binding protein GI:430947; contains Pfam profile: PF00504 chlorophyll A-B binding protein; similar to PSI type III chlorophyll a/b-bind	GO:0030076,GO:0009765,GO:0016168,GO:0009507,GO:0015979
8798	BN12348	0.253121	3245.44	12821.7	-1.9821	gi|12348|At1g61520_Contig2	At1g61520.1	68414.m06931 chlorophyll A-B binding protein / LHCI type III (LHCA3.1) nearly identical to PSI type III chlorophyll a/b-binding protein GI:430947; contains Pfam profile: PF00504 chlorophyll A-B binding protein; similar to PSI type III chlorophyll a/b-bind	GO:0030076,GO:0009765,GO:0016168,GO:0009507,GO:0015979
5886	BN12352	0.356021	7609.23	21373	-1.48997	gi|12352|At1g61520_Contig4	At1g61520.1	68414.m06931 chlorophyll A-B binding protein / LHCI type III (LHCA3.1) nearly identical to PSI type III chlorophyll a/b-binding protein GI:430947; contains Pfam profile: PF00504 chlorophyll A-B binding protein; similar to PSI type III chlorophyll a/b-bind	GO:0030076,GO:0009765,GO:0016168,GO:0009507,GO:0015979
6198	BN12352	0.332999	6538.41	19634.9	-1.58641	gi|12352|At1g61520_Contig4	At1g61520.1	68414.m06931 chlorophyll A-B binding protein / LHCI type III (LHCA3.1) nearly identical to PSI type III chlorophyll a/b-binding protein GI:430947; contains Pfam profile: PF00504 chlorophyll A-B binding protein; similar to PSI type III chlorophyll a/b-bind	GO:0030076,GO:0009765,GO:0016168,GO:0009507,GO:0015979
17252	BN12366	0.370046	1659.15	4483.63	-1.43422	gi|12366|At2g46170_Contig1	At2g46170.1	68415.m05741 reticulon family protein (RTNLB5) weak similarity to Nogo-C protein [Rattus norvegicus] GI:6822251; contains Pfam profile PF02453: Reticulon	GO:0005554,GO:0000004,GO:0005783
16940	BN12366	0.375538	1143.27	3044.35	-1.41297	gi|12366|At2g46170_Contig1	At2g46170.1	68415.m05741 reticulon family protein (RTNLB5) weak similarity to Nogo-C protein [Rattus norvegicus] GI:6822251; contains Pfam profile PF02453: Reticulon	GO:0005554,GO:0000004,GO:0005783
14652	BN12367	0.270412	1235.14	4567.63	-1.88677	gi|12367|At2g01520_Contig2	At2g01520.1	68415.m00076 major latex protein-related / MLP-related low similarity to major latex protein {Papaver somniferum}[GI:169000] contains Pfam profile PF00407: Pathogenesis-related protein Bet v I family	GO:0009820,GO:0005554
14340	BN12367	0.275757	1760.51	6384.28	-1.85853	gi|12367|At2g01520_Contig2	At2g01520.1	68415.m00076 major latex protein-related / MLP-related low similarity to major latex protein {Papaver somniferum}[GI:169000] contains Pfam profile PF00407: Pathogenesis-related protein Bet v I family	GO:0009820,GO:0005554
1652	BN12372	0.453048	268.767	593.242	-1.14226	gi|12372|At4g25870_LB610R	At4g25870.1	68417.m03720 expressed protein contains Pfam profile PF03267: Arabidopsis protein of unknown function, DUF266	GO:0005554,GO:0000004,GO:0005739
1340	BN12372	0.424441	225.61	531.546	-1.23636	gi|12372|At4g25870_LB610R	At4g25870.1	68417.m03720 expressed protein contains Pfam profile PF03267: Arabidopsis protein of unknown function, DUF266	GO:0005554,GO:0000004,GO:0005739
14648	BN12381	0.450477	887.489	1970.11	-1.15048	gi|12381|At5g11670_Contig1	At5g11670.1	68418.m01364 malate oxidoreductase, putative similar to NADP-dependent malic enzyme (EC 1.1.1.40) (NADP-ME) (SP|P12628) {Phaseolus vulgaris}	GO:0016652,GO:0006108,GO:0008372,GO:0004470,GO:0008152,GO:0016740
14336	BN12381	0.439019	766.98	1747.03	-1.18764	gi|12381|At5g11670_Contig1	At5g11670.1	68418.m01364 malate oxidoreductase, putative similar to NADP-dependent malic enzyme (EC 1.1.1.40) (NADP-ME) (SP|P12628) {Phaseolus vulgaris}	GO:0016652,GO:0006108,GO:0008372,GO:0004470,GO:0008152,GO:0016740
11736	BN12382	0.490044	891.38	1818.98	-1.02902	gi|12382|At5g13540_Contig1	At5g13540.2	68418.m01564 expressed protein HERC2 - Homo sapiens, EMBL:AF071172; isoform contains non-consensus GG acceptor splice site at intron 6	GO:0005554,GO:0000004,GO:0008372
1648	BN12399	0.393587	1347.22	3422.93	-1.34525	gi|12399|At2g43750_Contig4	At2g43750.1	68415.m05439 cysteine synthase, chloroplast / O-acetylserine (thiol)-lyase / O-acetylserine sulfhydrylase / cpACS1 (OASB) identical to SP|P47999 Cysteine synthase, chloroplast precursor (EC 4.2.99.8) (O-acetylserine sulfhydrylase) (O-acetylserine (Thiol)-	GO:0009536,GO:0004124,GO:0019344
1336	BN12399	0.389531	1205.22	3094.03	-1.36019	gi|12399|At2g43750_Contig4	At2g43750.1	68415.m05439 cysteine synthase, chloroplast / O-acetylserine (thiol)-lyase / O-acetylserine sulfhydrylase / cpACS1 (OASB) identical to SP|P47999 Cysteine synthase, chloroplast precursor (EC 4.2.99.8) (O-acetylserine sulfhydrylase) (O-acetylserine (Thiol)-	GO:0009536,GO:0004124,GO:0019344
25390	BN12402	0.381201	179.675	471.339	-1.39138	gi|12402|At5g05570_Contig1	At5g05570.1	68418.m00605 transducin family protein / WD-40 repeat family protein similar to unknown protein (pir||T04661); contains Pfam PF00400: WD domain, G-beta repeat (4 copies, 2 weak)|8683726|gb|AV524198.1|AV524198	GO:0008170,GO:0003677,GO:0006306,GO:0000166,GO:0005739
23102	BN12403	0.476132	229.741	482.515	-1.07057	gi|12403|At5g05570_Contig2	At5g05570.1	68418.m00605 transducin family protein / WD-40 repeat family protein similar to unknown protein (pir||T04661); contains Pfam PF00400: WD domain, G-beta repeat (4 copies, 2 weak)|8683726|gb|AV524198.1|AV524198	GO:0008170,GO:0003677,GO:0006306,GO:0000166,GO:0005739
7502	BN12418	0.4829	999.839	2070.49	-1.0502	gi|12418|At3g17210_Contig2	At3g17210.1	68416.m02198 stable protein 1-related similar to stable protein 1 (GI:13445204) [Populus tremula] PMID:12376651; similar to pop3 peptide GB:AAC26526 from [Populus balsamifera subsp. trichocarpa X Populus deltoides]	GO:0005554,GO:0000004,GO:0008372
7190	BN12418	0.361866	992.526	2742.8	-1.46647	gi|12418|At3g17210_Contig2	At3g17210.1	68416.m02198 stable protein 1-related similar to stable protein 1 (GI:13445204) [Populus tremula] PMID:12376651; similar to pop3 peptide GB:AAC26526 from [Populus balsamifera subsp. trichocarpa X Populus deltoides]	GO:0005554,GO:0000004,GO:0008372
23098	BN12426	0.46509	3670.46	7891.94	-1.10442	gi|12426|At4g17690_LB616F	At4g17690.1	68417.m02642 peroxidase, putative similar to peroxidase [Spinacia oleracea] gi|1781336|emb|CAA71495	GO:0006118,GO:0012505,GO:0004601,GO:0006979
22786	BN12426	0.474039	2391.27	5044.46	-1.07692	gi|12426|At4g17690_LB616F	At4g17690.1	68417.m02642 peroxidase, putative similar to peroxidase [Spinacia oleracea] gi|1781336|emb|CAA71495	GO:0006118,GO:0012505,GO:0004601,GO:0006979
20186	BN12427	0.253955	250.531	986.519	-1.97736	gi|12427|At2g19790_Contig1	At2g19790.1	68415.m02312 clathrin adaptor complex small chain family protein contains Pfam profile: PF01217 clathrin adaptor complex small chain	GO:0005739,GO:0030125,GO:0005554,GO:0006886
20498	BN12427	0.297328	144.085	484.6	-1.74987	gi|12427|At2g19790_Contig1	At2g19790.1	68415.m02312 clathrin adaptor complex small chain family protein contains Pfam profile: PF01217 clathrin adaptor complex small chain	GO:0005739,GO:0030125,GO:0005554,GO:0006886
17586	BN12428	0.452989	660.816	1458.79	-1.14245	gi|12428|At2g19790_Contig2	At2g19790.1	68415.m02312 clathrin adaptor complex small chain family protein contains Pfam profile: PF01217 clathrin adaptor complex small chain	GO:0005739,GO:0030125,GO:0005554,GO:0006886
10098	BN12433	0.251252	1162.02	4624.92	-1.99279	gi|12433|At5g16290_Contig2	At5g16290.1	68418.m01903 acetolactate synthase small subunit, putative similar to gi:5931761 from Nicotiana plumbaginifolia	GO:0009082,GO:0003984,GO:0009507
9786	BN12433	0.322795	1499.31	4644.78	-1.63131	gi|12433|At5g16290_Contig2	At5g16290.1	68418.m01903 acetolactate synthase small subunit, putative similar to gi:5931761 from Nicotiana plumbaginifolia	GO:0009082,GO:0003984,GO:0009507
2298	BN12436	0.299877	196.508	655.295	-1.73756	gi|12436|At1g74320_LB482F	At1g74320.1	68414.m08606 choline kinase, putative similar to GmCK2p choline kinase gi|1438881|gb|AAC49375	GO:0004103,GO:0000004,GO:0008372
15637	BN12462	0.313343	3306.46	10552.2	-1.67418	gi|12462|At2g46140_Contig3	At2g46140.1	68415.m05738 late embryogenesis abundant protein, putative / LEA protein, putative similar to SP|P46518 Late embryogenesis abundant protein Lea14-A {Gossypium hirsutum}; contains Pfam profile PF03168: Late embryogenesis abundant protein	GO:0008372,GO:0009793,GO:0005554,GO:0009269
15949	BN12462	0.286744	3113.81	10859.2	-1.80217	gi|12462|At2g46140_Contig3	At2g46140.1	68415.m05738 late embryogenesis abundant protein, putative / LEA protein, putative similar to SP|P46518 Late embryogenesis abundant protein Lea14-A {Gossypium hirsutum}; contains Pfam profile PF03168: Late embryogenesis abundant protein	GO:0008372,GO:0009793,GO:0005554,GO:0009269
13691	BN12479	0.341754	118.715	347.37	-1.54897	gi|12479|At5g62600_Contig2	At5g62600.1	68418.m07856 transportin-SR-related contains weak similarity to transportin-SR (GI:5052414) [Homo sapiens]	GO:0005554,GO:0000004,GO:0008372
8491	BN12481	0.489713	844.647	1724.78	-1.02999	gi|12481|At4g21280_Contig2	At4g21280.1	68417.m03075 oxygen-evolving enhancer protein 3, chloroplast, putative (PSBQ1) (PSBQ) identical to SP|Q9XFT3 Oxygen-evolving enhancer protein 3-1, chloroplast precursor (OEE3) (16 kDa subunit of oxygen evolving system of photosystem II) (OEC 16 kDa subuni	GO:0009654,GO:0009543,GO:0030095
8803	BN12481	0.382912	508.167	1327.11	-1.38491	gi|12481|At4g21280_Contig2	At4g21280.1	68417.m03075 oxygen-evolving enhancer protein 3, chloroplast, putative (PSBQ1) (PSBQ) identical to SP|Q9XFT3 Oxygen-evolving enhancer protein 3-1, chloroplast precursor (OEE3) (16 kDa subunit of oxygen evolving system of photosystem II) (OEC 16 kDa subuni	GO:0009654,GO:0009543,GO:0030095
5891	BN12483	0.454694	1101.4	2422.29	-1.13703	gi|12483|At2g46505_Contig3	At2g46505.1	68415.m05794 expressed protein	GO:0005749,GO:0008177,GO:0005739,GO:0006099
8487	BN12495	0.31184	219.092	702.579	-1.68112	gi|12495|At3g02200_Contig2	At3g02200.2	68416.m00199 proteasome family protein contains Pfam domain, PF01399: PCI domain	GO:0005634,GO:0005554,GO:0006355
22141	BN12503	0.265447	555.426	2092.42	-1.91351	gi|12503|At2g39800_Contig4	At2g39800.1	68415.m04888 delta 1-pyrroline-5-carboxylate synthetase A / P5CS A (P5CS1) identical to SP:P54887:P5C1_ARATH	GO:0017084,GO:0009414,GO:0042538,GO:0009269,GO:0006561,GO:0009737,GO:0005737,GO:0009738
22453	BN12503	0.298464	516.79	1731.5	-1.74437	gi|12503|At2g39800_Contig4	At2g39800.1	68415.m04888 delta 1-pyrroline-5-carboxylate synthetase A / P5CS A (P5CS1) identical to SP:P54887:P5C1_ARATH	GO:0017084,GO:0009414,GO:0042538,GO:0009269,GO:0006561,GO:0009737,GO:0005737,GO:0009738
16941	BN12507	0.452649	932.607	2060.33	-1.14353	gi|12507|At3g04780_Contig1	At3g04780.1	68416.m00515 expressed protein	GO:0005554,GO:0000004,GO:0008372
17253	BN12507	0.327398	1153.63	3523.63	-1.61088	gi|12507|At3g04780_Contig1	At3g04780.1	68416.m00515 expressed protein	GO:0005554,GO:0000004,GO:0008372
1653	BN12515	0.311504	620.737	1992.71	-1.68268	gi|12515|At2g47170_Contig4	At2g47170.1	68415.m05890 ADP-ribosylation factor 1 (ARF1) identical to ADP-ribosylation factor ARF1({Arabidopsis thaliana} (SP:P36397) (GP:166586)	GO:0005798,GO:0003926,GO:0006499
1341	BN12515	0.397671	633.168	1592.19	-1.33035	gi|12515|At2g47170_Contig4	At2g47170.1	68415.m05890 ADP-ribosylation factor 1 (ARF1) identical to ADP-ribosylation factor ARF1({Arabidopsis thaliana} (SP:P36397) (GP:166586)	GO:0005798,GO:0003926,GO:0006499
16937	BN12524	0.29832	347.593	1165.17	-1.74507	gi|12524|At5g25980_Contig1	At5g25980.2	68418.m03091 glycosyl hydrolase family 1 protein contains Pfam PF00232 : Glycosyl hydrolase family 1 domain; TIGRFAM TIGR01233: 6-phospho-beta-galactosidase; identical to thioglucosidase (GI:871992) [Arabidopsis thaliana]; similar to myrosinase precursor	GO:0012505,GO:0019762,GO:0004553,GO:0019137
16937	BN12524	0.498689	571.807	1146.62	-1.00379	gi|12524|At5g25980_Contig1	At5g25980.2	68418.m03091 glycosyl hydrolase family 1 protein contains Pfam PF00232 : Glycosyl hydrolase family 1 domain; TIGRFAM TIGR01233: 6-phospho-beta-galactosidase; identical to thioglucosidase (GI:871992) [Arabidopsis thaliana]; similar to myrosinase precursor	GO:0012505,GO:0019762,GO:0004553,GO:0019137
17249	BN12524	0.212835	244.09	1146.85	-2.23219	gi|12524|At5g25980_Contig1	At5g25980.2	68418.m03091 glycosyl hydrolase family 1 protein contains Pfam PF00232 : Glycosyl hydrolase family 1 domain; TIGRFAM TIGR01233: 6-phospho-beta-galactosidase; identical to thioglucosidase (GI:871992) [Arabidopsis thaliana]; similar to myrosinase precursor	GO:0012505,GO:0019762,GO:0004553,GO:0019137
9449	BN12528	0.462862	475.526	1027.36	-1.11135	gi|12528|At2g32710_LB492F	At2g32710.2	68415.m04003 kip-related protein 4 (KRP4) / cyclin-dependent kinase inhibitor 4 (ICK4) nearly identical to cyclin-dependent kinase inhibitor 4 (krp4) [Arabidopsis thaliana] GI:14422291	GO:0030332,GO:0004861,GO:0045736
9137	BN12528	0.493137	328.899	666.952	-1.01994	gi|12528|At2g32710_LB492F	At2g32710.2	68415.m04003 kip-related protein 4 (KRP4) / cyclin-dependent kinase inhibitor 4 (ICK4) nearly identical to cyclin-dependent kinase inhibitor 4 (krp4) [Arabidopsis thaliana] GI:14422291	GO:0030332,GO:0004861,GO:0045736
22791	BN12539	0.248882	684.567	2750.57	-2.00647	gi|12539|At3g08690_Contig3	At3g08690.1	68416.m01010 ubiquitin-conjugating enzyme 11 (UBC11) E2; identical to gi:12643427, SP:P35134	GO:0006511,GO:0004840
23103	BN12539	0.352373	737.876	2094.02	-1.50482	gi|12539|At3g08690_Contig3	At3g08690.1	68416.m01010 ubiquitin-conjugating enzyme 11 (UBC11) E2; identical to gi:12643427, SP:P35134	GO:0006511,GO:0004840
17903	BN12543	0.465895	270.053	579.644	-1.10192	gi|12543|At4g22240_Contig2	At4g22240.1	68417.m03218 plastid-lipid associated protein PAP, putative similar to plastid-lipid associated proteins PAP2 [Brassica rapa] GI:14248550 GI:14248556; contains Pfam profile PF04755: PAP_fibrillin	GO:0005198,GO:0000004,GO:0009507
12703	BN12551	0.366124	205.191	560.442	-1.4496	gi|12551|At3g25840_Contig1	At3g25840.1	68416.m03219 protein kinase family protein contains Pfam profile: PF00069 eukaryotic protein kinase domain	GO:0009507,GO:0004674,GO:0006468,GO:0004672,GO:0005524
12391	BN12551	0.393713	256.675	651.934	-1.34478	gi|12551|At3g25840_Contig1	At3g25840.1	68416.m03219 protein kinase family protein contains Pfam profile: PF00069 eukaryotic protein kinase domain	GO:0009507,GO:0004674,GO:0006468,GO:0004672,GO:0005524
20187	BN12562	0.291043	191.541	658.119	-1.7807	gi|12562|At4g29480_Contig2	At4g29480.1	68417.m04207 mitochondrial ATP synthase g subunit family protein contains Pfam profile: PF04718 mitochondrial ATP synthase g subunit	GO:0008372,GO:0005554,GO:0015992
20499	BN12562	0.411378	299.645	728.393	-1.28146	gi|12562|At4g29480_Contig2	At4g29480.1	68417.m04207 mitochondrial ATP synthase g subunit family protein contains Pfam profile: PF04718 mitochondrial ATP synthase g subunit	GO:0008372,GO:0005554,GO:0015992
17899	BN12563	0.482308	1822.54	3778.79	-1.05197	gi|12563|At4g29480_Contig3	At4g29480.1	68417.m04207 mitochondrial ATP synthase g subunit family protein contains Pfam profile: PF04718 mitochondrial ATP synthase g subunit	GO:0008372,GO:0005554,GO:0015992
17587	BN12563	0.318191	812.192	2552.53	-1.65204	gi|12563|At4g29480_Contig3	At4g29480.1	68417.m04207 mitochondrial ATP synthase g subunit family protein contains Pfam profile: PF04718 mitochondrial ATP synthase g subunit	GO:0008372,GO:0005554,GO:0015992
13042	BN12584	0.243074	167.017	687.103	-2.04053	gi|12584|At1g18720_Contig1	At1g18720.1	68414.m02335 expressed protein similar to YGL010w-like protein GI:2982301 from [Picea mariana]	GO:0005554,GO:0000004,GO:0008372
13354	BN12584	0.357465	361.948	1012.54	-1.48412	gi|12584|At1g18720_Contig1	At1g18720.1	68414.m02335 expressed protein similar to YGL010w-like protein GI:2982301 from [Picea mariana]	GO:0005554,GO:0000004,GO:0008372
354	BN12589	0.409283	221.041	540.069	-1.28883	gi|12589|At4g17700_Contig2	At4g17700.1	68417.m02644 hypothetical protein contains Pfam profile PF04776: Protein of unknown function (DUF626)	GO:0005554,GO:0000004,GO:0008372
42	BN12589	0.405265	574.411	1417.37	-1.30306	gi|12589|At4g17700_Contig2	At4g17700.1	68417.m02644 hypothetical protein contains Pfam profile PF04776: Protein of unknown function (DUF626)	GO:0005554,GO:0000004,GO:0008372
350	BN12602	0.187134	543.498	2904.33	-2.41786	gi|12602|At1g67870_Contig5	At1g67870.1	68414.m07750 glycine-rich protein contains non-consensus GG donor splice site at exon2; modeled to est match.	GO:0004024,GO:0008270,GO:0000004,GO:0005739
38	BN12602	0.222037	727.103	3274.7	-2.17113	gi|12602|At1g67870_Contig5	At1g67870.1	68414.m07750 glycine-rich protein contains non-consensus GG donor splice site at exon2; modeled to est match.	GO:0004024,GO:0008270,GO:0000004,GO:0005739
5892	BN12613	0.38861	2813.8	7240.67	-1.3636	gi|12613|At1g08200_Contig2	At1g08200.1	68414.m00906 expressed protein	GO:0019305,GO:0009225,GO:0003978,GO:0008460,GO:0003824,GO:0006012,GO:0009246
3292	BN12614	0.47055	1202.98	2556.54	-1.08758	gi|12614|At1g08200_Contig3	At1g08200.1	68414.m00906 expressed protein	GO:0019305,GO:0009225,GO:0003978,GO:0008460,GO:0003824,GO:0006012,GO:0009246
8488	BN12625	0.396379	2707.94	6831.7	-1.33505	gi|12625|At2g30620_Contig3	At2g30620.1	68415.m03731 histone H1.2 nearly identical to SP|P26569 Histone H1.2 {Arabidopsis thaliana}	GO:0007001,GO:0003677,GO:0006334,GO:0000786,GO:0005634
6200	BN12627	0.379641	5290.37	13935.2	-1.39729	gi|12627|At2g30620_Contig1	At2g30620.1	68415.m03731 histone H1.2 nearly identical to SP|P26569 Histone H1.2 {Arabidopsis thaliana}	GO:0007001,GO:0003677,GO:0006334,GO:0000786,GO:0005634
5888	BN12627	0.261199	5386.06	20620.5	-1.93678	gi|12627|At2g30620_Contig1	At2g30620.1	68415.m03731 histone H1.2 nearly identical to SP|P26569 Histone H1.2 {Arabidopsis thaliana}	GO:0007001,GO:0003677,GO:0006334,GO:0000786,GO:0005634
3288	BN12629	0.498992	1368.31	2742.15	-1.00291	gi|12629|At4g27130_Contig1	At4g27130.1	68417.m03899 eukaryotic translation initiation factor SUI1, putative similar to SP|P32911 Protein translation factor SUI1 {Saccharomyces cerevisiae}; contains Pfam profile PF01253: Translation initiation factor SUI1	GO:0006412,GO:0008372,GO:0003743,GO:0006413
22450	BN12651	0.435534	179.47	412.069	-1.19914	gi|12651|At1g66350_Contig1	At1g66350.1	68414.m07536 gibberellin regulatory protein (RGL1) similar to GB:CAA75492 from [Arabidopsis thaliana]; contains Pfam profile PF03514: GRAS family transcription factor; identical to cDNA RGL1 protein GI:15777856, RGL1 protein [Arabidopsis thaliana] GI:1577	GO:0005634,GO:0003700,GO:0009938
17250	BN12653	0.32191	838.256	2604.01	-1.63527	gi|12653|At5g57815_Contig1	At5g57815.1	68418.m07230 cytochrome c oxidase subunit 6b, putative similar to subunit 6b of cytochrome c oxidase [Arabidopsis thaliana] gi|6518353|dbj|BAA87883	GO:0005739,GO:0004129,GO:0006118
16938	BN12653	0.382489	782.248	2045.15	-1.38651	gi|12653|At5g57815_Contig1	At5g57815.1	68418.m07230 cytochrome c oxidase subunit 6b, putative similar to subunit 6b of cytochrome c oxidase [Arabidopsis thaliana] gi|6518353|dbj|BAA87883	GO:0005739,GO:0004129,GO:0006118
14338	BN12654	0.368977	191.856	519.968	-1.4384	gi|12654|At5g57815_Contig2	At5g57815.1	68418.m07230 cytochrome c oxidase subunit 6b, putative similar to subunit 6b of cytochrome c oxidase [Arabidopsis thaliana] gi|6518353|dbj|BAA87883	GO:0005739,GO:0004129,GO:0006118
14650	BN12654	0.328139	181.526	553.199	-1.60762	gi|12654|At5g57815_Contig2	At5g57815.1	68418.m07230 cytochrome c oxidase subunit 6b, putative similar to subunit 6b of cytochrome c oxidase [Arabidopsis thaliana] gi|6518353|dbj|BAA87883	GO:0005739,GO:0004129,GO:0006118
14650	BN12654	0.304081	2214.68	7283.2	-1.71747	gi|12654|At5g57815_Contig2	At5g57815.1	68418.m07230 cytochrome c oxidase subunit 6b, putative similar to subunit 6b of cytochrome c oxidase [Arabidopsis thaliana] gi|6518353|dbj|BAA87883	GO:0005739,GO:0004129,GO:0006118
12050	BN12655	0.428939	2956.11	6891.68	-1.22116	gi|12655|At5g57815_Contig3	At5g57815.1	68418.m07230 cytochrome c oxidase subunit 6b, putative similar to subunit 6b of cytochrome c oxidase [Arabidopsis thaliana] gi|6518353|dbj|BAA87883	GO:0005739,GO:0004129,GO:0006118
11738	BN12655	0.383148	2652.9	6923.95	-1.38403	gi|12655|At5g57815_Contig3	At5g57815.1	68418.m07230 cytochrome c oxidase subunit 6b, putative similar to subunit 6b of cytochrome c oxidase [Arabidopsis thaliana] gi|6518353|dbj|BAA87883	GO:0005739,GO:0004129,GO:0006118
4250	BN12658	0.339685	356.133	1048.42	-1.55773	gi|12658|At2g02050_Contig1	At2g02050.1	68415.m00140 NADH-ubiquinone oxidoreductase B18 subunit, putative contains Pfam PF05676: NADH-ubiquinone oxidoreductase B18 subunit (NDUFB7); similar to NADH-ubiquinone oxidoreductase B18 subunit (EC 1.6.5.3) (EC 1.6.99.3) (Complex I-B18) (CI-B18) (Cell a	GO:0008137,GO:0006120,GO:0008372
3938	BN12658	0.317859	418.795	1317.55	-1.65354	gi|12658|At2g02050_Contig1	At2g02050.1	68415.m00140 NADH-ubiquinone oxidoreductase B18 subunit, putative contains Pfam PF05676: NADH-ubiquinone oxidoreductase B18 subunit (NDUFB7); similar to NADH-ubiquinone oxidoreductase B18 subunit (EC 1.6.5.3) (EC 1.6.99.3) (Complex I-B18) (CI-B18) (Cell a	GO:0008137,GO:0006120,GO:0008372
1650	BN12659	0.39837	124.803	313.284	-1.32782	gi|12659|At2g02050_Contig3	At2g02050.1	68415.m00140 NADH-ubiquinone oxidoreductase B18 subunit, putative contains Pfam PF05676: NADH-ubiquinone oxidoreductase B18 subunit (NDUFB7); similar to NADH-ubiquinone oxidoreductase B18 subunit (EC 1.6.5.3) (EC 1.6.99.3) (Complex I-B18) (CI-B18) (Cell a	GO:0008137,GO:0006120,GO:0008372
27992	BN12661	0.494249	223.477	452.155	-1.01669	gi|12661|At3g63310_Contig1	At3g63310.1	68416.m07121 expressed protein low similarity to N-methyl-D-aspartate receptor-associated protein [Drosophila melanogaster] GI:567104; contains Pfam profile PF01027: Uncharacterized protein family UPF0005	GO:0005554,GO:0016595,GO:0000004,GO:0008372
15304	BN12670	0.387468	1038.24	2679.55	-1.36785	gi|12670|At1g20050_Contig1	At1g20050.1	68414.m02510 C-8,7 sterol isomerase identical to C-8,7 sterol isomerase GI:11279073 from [Arabidopsis thaliana] (Plant Mol. Biol. 38 (5), 807-815 (1998))	GO:0008372,GO:0000247,GO:0016126
14992	BN12670	0.439033	1250.04	2847.26	-1.1876	gi|12670|At1g20050_Contig1	At1g20050.1	68414.m02510 C-8,7 sterol isomerase identical to C-8,7 sterol isomerase GI:11279073 from [Arabidopsis thaliana] (Plant Mol. Biol. 38 (5), 807-815 (1998))	GO:0008372,GO:0000247,GO:0016126
12704	BN12671	0.293735	192.169	654.225	-1.76741	gi|12671|At1g20050_Contig2	At1g20050.1	68414.m02510 C-8,7 sterol isomerase identical to C-8,7 sterol isomerase GI:11279073 from [Arabidopsis thaliana] (Plant Mol. Biol. 38 (5), 807-815 (1998))	GO:0008372,GO:0000247,GO:0016126
12392	BN12671	0.178831	215.626	1205.75	-2.48333	gi|12671|At1g20050_Contig2	At1g20050.1	68414.m02510 C-8,7 sterol isomerase identical to C-8,7 sterol isomerase GI:11279073 from [Arabidopsis thaliana] (Plant Mol. Biol. 38 (5), 807-815 (1998))	GO:0008372,GO:0000247,GO:0016126
7192	BN12674	0.308074	8695.19	28224.4	-1.69865	gi|12674|At5g54940_Contig2	At5g54940.2	68418.m06843 eukaryotic translation initiation factor SUI1, putative similar to SP|P32911 Protein translation factor SUI1 {Saccharomyces cerevisiae}; contains Pfam profile PF01253: Translation initiation factor SUI1	GO:0006412,GO:0008372,GO:0003743,GO:0006413
7504	BN12674	0.337867	7802.02	23092	-1.56547	gi|12674|At5g54940_Contig2	At5g54940.2	68418.m06843 eukaryotic translation initiation factor SUI1, putative similar to SP|P32911 Protein translation factor SUI1 {Saccharomyces cerevisiae}; contains Pfam profile PF01253: Translation initiation factor SUI1	GO:0006412,GO:0008372,GO:0003743,GO:0006413
4592	BN12675	0.251268	8096.72	32223.4	-1.9927	gi|12675|At5g54940_Contig3	At5g54940.2	68418.m06843 eukaryotic translation initiation factor SUI1, putative similar to SP|P32911 Protein translation factor SUI1 {Saccharomyces cerevisiae}; contains Pfam profile PF01253: Translation initiation factor SUI1	GO:0006412,GO:0008372,GO:0003743,GO:0006413
4904	BN12675	0.228502	6309.47	27612.3	-2.12972	gi|12675|At5g54940_Contig3	At5g54940.2	68418.m06843 eukaryotic translation initiation factor SUI1, putative similar to SP|P32911 Protein translation factor SUI1 {Saccharomyces cerevisiae}; contains Pfam profile PF01253: Translation initiation factor SUI1	GO:0006412,GO:0008372,GO:0003743,GO:0006413
12388	BN12695	0.16414	2680.54	16330.8	-2.607	gi|12695|At4g21620_Contig1	At4g21620.1	68417.m03134 glycine-rich protein	GO:0005554,GO:0000004,GO:0012505
12700	BN12695	0.135841	1959.47	14424.7	-2.88001	gi|12695|At4g21620_Contig1	At4g21620.1	68417.m03134 glycine-rich protein	GO:0005554,GO:0000004,GO:0012505
21155	BN12708	0.463773	1168.36	2519.25	-1.10851	gi|12708|At5g11550_Contig3	At5g11550.1	68418.m01347 expressed protein	GO:0005554,GO:0000004,GO:0009507
20843	BN12708	0.346409	1556.77	4494.02	-1.52945	gi|12708|At5g11550_Contig3	At5g11550.1	68418.m01347 expressed protein	GO:0005554,GO:0000004,GO:0009507
7843	BN12715	0.333776	284.555	852.534	-1.58305	gi|12715|At1g54040_Contig2	At1g54040.2	68414.m06158 kelch repeat-containing protein contains Pfam PF01344: Kelch motif (4 repeats); similar to jsimilar to epithiospecifier (GI:16118838) [Arabidopsis thaliana] isioform contains AT-AG splice sites at intron	GO:0019762,GO:0008372,GO:0030234
8155	BN12715	0.383736	358.624	934.56	-1.38182	gi|12715|At1g54040_Contig2	At1g54040.2	68414.m06158 kelch repeat-containing protein contains Pfam PF01344: Kelch motif (4 repeats); similar to jsimilar to epithiospecifier (GI:16118838) [Arabidopsis thaliana] isioform contains AT-AG splice sites at intron	GO:0019762,GO:0008372,GO:0030234
7839	BN12732	0.327292	113.585	347.045	-1.61135	gi|12732|At5g47540_Contig1	At5g47540.1	68418.m05869 Mo25 family protein similar to MO25 protein (early mouse development protein family) [Mouse] SWISS-PROT:Q06138	GO:0005554,GO:0000004,GO:0005739
8151	BN12732	0.319106	168.978	529.535	-1.64789	gi|12732|At5g47540_Contig1	At5g47540.1	68418.m05869 Mo25 family protein similar to MO25 protein (early mouse development protein family) [Mouse] SWISS-PROT:Q06138	GO:0005554,GO:0000004,GO:0005739
39	BN12735	0.403079	3489.98	8658.3	-1.31086	gi|12735|At5g02502_Contig1	At5g02502.1	68418.m00184 expressed protein 8113.	GO:0005554,GO:0000004,GO:0012505
18893	BN12741	0.39815	1222.77	3071.13	-1.32862	gi|12741|At3g12630_Contig3	At3g12630.1	68416.m01572 zinc finger (AN1-like) family protein contains Pfam domain, PF01428: AN1-like Zinc finger	GO:0003677,GO:0008372,GO:0000004,GO:0008270
3293	BN12747	0.489444	219.889	449.263	-1.03078	gi|12747|At5g20250_Contig1	At5g20250.2	68418.m02411 raffinose synthase family protein / seed imbibition protein, putative (din10) similar to seed imbibition protein GB:AAA32975 GI:167100 from [Hordeum vulgare]; contains nonconsensus AT donor splice site at intron 1; contains Pfam profile PF056	GO:0009744,GO:0009416,GO:0004672,GO:0007568,GO:0004553,GO:0005524,GO:0009507
19543	BN12771	0.219046	5545.17	25315.1	-2.19069	gi|12771|At4g27100_Contig1	At4g27100.1	68417.m03895 RabGAP/TBC domain-containing protein similar to GTPase activating protein [Yarrowia lipolytica] GI:2370595; contains Pfam profile PF00566: TBC domain	GO:0005524,GO:0000004,GO:0008372
19855	BN12771	0.294213	4900.77	16657.2	-1.76507	gi|12771|At4g27100_Contig1	At4g27100.1	68417.m03895 RabGAP/TBC domain-containing protein similar to GTPase activating protein [Yarrowia lipolytica] GI:2370595; contains Pfam profile PF00566: TBC domain	GO:0005524,GO:0000004,GO:0008372
16943	BN12772	0.463717	6172.63	13311.2	-1.10868	gi|12772|At2g36880_Contig1	At2g36880.1	68415.m04521 S-adenosylmethionine synthetase, putative similar to S-adenosylmethionine synthetase 3 (Methionine adenosyltransferase 3, AdoMet synthetase 3) [Lycopersicon esculentum] SWISS-PROT:P43282	GO:0008372,GO:0005524,GO:0006730,GO:0004478,GO:0006556
17255	BN12772	0.493626	5429.29	10998.8	-1.01851	gi|12772|At2g36880_Contig1	At2g36880.1	68415.m04521 S-adenosylmethionine synthetase, putative similar to S-adenosylmethionine synthetase 3 (Methionine adenosyltransferase 3, AdoMet synthetase 3) [Lycopersicon esculentum] SWISS-PROT:P43282	GO:0008372,GO:0005524,GO:0006730,GO:0004478,GO:0006556
4255	BN12779	0.311155	329.236	1058.11	-1.6843	gi|12779|At2g45070_Contig4	At2g45070.1	68415.m05610 sec61beta family protein similar to SP|P52870 Protein transport protein SEC61 beta 1 subunit {Saccharomyces cerevisiae}; contains Pfam profile PF03911: Sec61beta family	GO:0008565,GO:0005739,GO:0015031
1343	BN12780	0.400982	104.005	259.376	-1.31839	gi|12780|At2g45070_Contig2	At2g45070.1	68415.m05610 sec61beta family protein similar to SP|P52870 Protein transport protein SEC61 beta 1 subunit {Saccharomyces cerevisiae}; contains Pfam profile PF03911: Sec61beta family	GO:0008565,GO:0005739,GO:0015031
17905	BN12810	0.470068	597.179	1270.41	-1.08906	gi|12810|At5g48580_Contig3	At5g48580.1	68418.m06009 FK506-binding protein 2-2 (FKBP15-2) / immunophilin / peptidyl-prolyl cis-trans isomerase / rotamase identical to SP|Q38936| FK506-binding protein 2-2 precursor (EC 5.2.1.8);	GO:0012505,GO:0005528,GO:0009543,GO:0003755,GO:0006457
17905	BN12810	0.418342	804.224	1922.41	-1.25725	gi|12810|At5g48580_Contig3	At5g48580.1	68418.m06009 FK506-binding protein 2-2 (FKBP15-2) / immunophilin / peptidyl-prolyl cis-trans isomerase / rotamase identical to SP|Q38936| FK506-binding protein 2-2 precursor (EC 5.2.1.8);	GO:0012505,GO:0005528,GO:0009543,GO:0003755,GO:0006457
17593	BN12810	0.476336	604.799	1269.69	-1.06995	gi|12810|At5g48580_Contig3	At5g48580.1	68418.m06009 FK506-binding protein 2-2 (FKBP15-2) / immunophilin / peptidyl-prolyl cis-trans isomerase / rotamase identical to SP|Q38936| FK506-binding protein 2-2 precursor (EC 5.2.1.8);	GO:0012505,GO:0005528,GO:0009543,GO:0003755,GO:0006457
15305	BN12811	0.303071	959.041	3164.41	-1.72227	gi|12811|At5g48580_Contig2	At5g48580.1	68418.m06009 FK506-binding protein 2-2 (FKBP15-2) / immunophilin / peptidyl-prolyl cis-trans isomerase / rotamase identical to SP|Q38936| FK506-binding protein 2-2 precursor (EC 5.2.1.8);	GO:0012505,GO:0005528,GO:0009543,GO:0003755,GO:0006457
15305	BN12811	0.442976	1936.29	4371.09	-1.1747	gi|12811|At5g48580_Contig2	At5g48580.1	68418.m06009 FK506-binding protein 2-2 (FKBP15-2) / immunophilin / peptidyl-prolyl cis-trans isomerase / rotamase identical to SP|Q38936| FK506-binding protein 2-2 precursor (EC 5.2.1.8);	GO:0012505,GO:0005528,GO:0009543,GO:0003755,GO:0006457
14993	BN12811	0.47266	3203.87	6778.38	-1.08112	gi|12811|At5g48580_Contig2	At5g48580.1	68418.m06009 FK506-binding protein 2-2 (FKBP15-2) / immunophilin / peptidyl-prolyl cis-trans isomerase / rotamase identical to SP|Q38936| FK506-binding protein 2-2 precursor (EC 5.2.1.8);	GO:0012505,GO:0005528,GO:0009543,GO:0003755,GO:0006457
12705	BN12812	0.44782	1332.18	2974.81	-1.15901	gi|12812|At4g20850_Contig1	At4g20850.1	68417.m03025 subtilase family protein contains similarity to Tripeptidyl-peptidase II (EC 3.4.14.10) (TPP-II) (Tripeptidyl aminopeptidase) (Swiss-Prot:P29144) [Homo sapiens]	GO:0006508,GO:0004289,GO:0009507
12393	BN12812	0.46053	604.791	1313.25	-1.11863	gi|12812|At4g20850_Contig1	At4g20850.1	68417.m03025 subtilase family protein contains similarity to Tripeptidyl-peptidase II (EC 3.4.14.10) (TPP-II) (Tripeptidyl aminopeptidase) (Swiss-Prot:P29144) [Homo sapiens]	GO:0006508,GO:0004289,GO:0009507
10105	BN12813	0.471945	2643.71	5601.73	-1.08331	gi|12813|At4g20850_Contig2	At4g20850.1	68417.m03025 subtilase family protein contains similarity to Tripeptidyl-peptidase II (EC 3.4.14.10) (TPP-II) (Tripeptidyl aminopeptidase) (Swiss-Prot:P29144) [Homo sapiens]	GO:0006508,GO:0004289,GO:0009507
4905	BN12815	0.358565	118.1	329.368	-1.47969	gi|12815|At5g07410_Contig2	At5g07410.1	68418.m00848 pectinesterase family protein contains Pfam profile: PF01095 pectinesterase	GO:0030599,GO:0005618,GO:0012505,GO:0005524,GO:0009505,GO:0042545
4593	BN12815	0.352999	98.0362	277.724	-1.50227	gi|12815|At5g07410_Contig2	At5g07410.1	68418.m00848 pectinesterase family protein contains Pfam profile: PF01095 pectinesterase	GO:0030599,GO:0005618,GO:0012505,GO:0005524,GO:0009505,GO:0042545
2305	BN12816	0.365951	238.636	652.099	-1.45028	gi|12816|At1g51710_Contig1	At1g51710.1	68414.m05827 ubiquitin-specific protease 6, putative (UBP6) similar to GI:11993465	GO:0008372,GO:0004221,GO:0006511,GO:0004197,GO:0004843
1993	BN12816	0.461352	240.697	521.721	-1.11606	gi|12816|At1g51710_Contig1	At1g51710.1	68414.m05827 ubiquitin-specific protease 6, putative (UBP6) similar to GI:11993465	GO:0008372,GO:0004221,GO:0006511,GO:0004197,GO:0004843
23101	BN12834	0.293296	388.251	1323.75	-1.76957	gi|12834|At1g14450_Contig1	At1g14450.1	68414.m01714 expressed protein contains similarity to cytochrome c oxidase subunit I GI:5678701 from [Loligo pealei]	GO:0005554,GO:0000004,GO:0008372
22789	BN12834	0.282158	501.113	1776	-1.82542	gi|12834|At1g14450_Contig1	At1g14450.1	68414.m01714 expressed protein contains similarity to cytochrome c oxidase subunit I GI:5678701 from [Loligo pealei]	GO:0005554,GO:0000004,GO:0008372
20501	BN12835	0.0554923	109.332	1970.22	-4.17157	gi|12835|At1g14450_Contig2	At1g14450.1	68414.m01714 expressed protein contains similarity to cytochrome c oxidase subunit I GI:5678701 from [Loligo pealei]	GO:0005554,GO:0000004,GO:0008372
20189	BN12835	0.0624163	152.571	2444.41	-4.00193	gi|12835|At1g14450_Contig2	At1g14450.1	68414.m01714 expressed protein contains similarity to cytochrome c oxidase subunit I GI:5678701 from [Loligo pealei]	GO:0005554,GO:0000004,GO:0008372
17901	BN12836	0.0331448	103.942	3136	-4.91507	gi|12836|At5g10400_Contig1	At5g10400.1	68418.m01206 histone H3 identical to several histone H3 proteins, including Zea mays SP|P05203, Medicago sativa GI:166384, Encephalartos altensteinii SP|P08903, Pisum sativum SP|P02300; contains Pfam profile PF00125 Core histone H2A/H2B/H3/H4	GO:0007001,GO:0003677,GO:0006334,GO:0000786,GO:0005634,GO:0009507
17589	BN12836	0.0420699	153.529	3649.38	-4.57107	gi|12836|At5g10400_Contig1	At5g10400.1	68418.m01206 histone H3 identical to several histone H3 proteins, including Zea mays SP|P05203, Medicago sativa GI:166384, Encephalartos altensteinii SP|P08903, Pisum sativum SP|P02300; contains Pfam profile PF00125 Core histone H2A/H2B/H3/H4	GO:0007001,GO:0003677,GO:0006334,GO:0000786,GO:0005634,GO:0009507
15301	BN12838	0.427326	1963.37	4594.55	-1.22659	gi|12838|At5g17170_Contig2	At5g17170.1	68418.m02012 rubredoxin family protein contains Pfam profile PF00301: Rubredoxin	GO:0046872,GO:0005515,GO:0009507,GO:0005489,GO:0006118
14989	BN12838	0.480746	2405.1	5002.85	-1.05665	gi|12838|At5g17170_Contig2	At5g17170.1	68418.m02012 rubredoxin family protein contains Pfam profile PF00301: Rubredoxin	GO:0046872,GO:0005515,GO:0009507,GO:0005489,GO:0006118
4589	BN12843	0.327345	231.898	708.42	-1.61111	gi|12843|At5g65207_Contig2	At5g65207.1	68418.m08202 expressed protein	GO:0005554,GO:0000004,GO:0008372
4901	BN12843	0.283048	225.367	796.214	-1.82088	gi|12843|At5g65207_Contig2	At5g65207.1	68418.m08202 expressed protein	GO:0005554,GO:0000004,GO:0008372
2301	BN12844	0.376748	92.7889	246.289	-1.40833	gi|12844|At5g65207_Contig3	At5g65207.1	68418.m08202 expressed protein	GO:0005554,GO:0000004,GO:0008372
10760	BN12853	0.475512	907.396	1908.25	-1.07245	gi|12853|At4g32410_Contig2	At4g32410.1	68417.m04614 cellulose synthase, catalytic subunit, putative similar to cellulose synthase-1 [gi:9622874] and -2 [gi:9622876] from Zea mays	GO:0030244,GO:0009832,GO:0016759,GO:0009530,GO:0016757
18244	BN12865	0.374422	353.479	944.067	-1.41726	gi|12865|At2g27030_LB129R	At2g27030.3	68415.m03247 calmodulin-2/3/5 (CAM5) (TCH1) identical to calmodulin GI:474183 from [Arabidopsis thaliana], SP|P25069 Calmodulin-2/3/5 {Arabidopsis thaliana}	GO:0009288,GO:0005509
18556	BN12865	0.398272	316.475	794.62	-1.32817	gi|12865|At2g27030_LB129R	At2g27030.3	68415.m03247 calmodulin-2/3/5 (CAM5) (TCH1) identical to calmodulin GI:474183 from [Arabidopsis thaliana], SP|P25069 Calmodulin-2/3/5 {Arabidopsis thaliana}	GO:0009288,GO:0005509
356	BN12874	0.148322	357.684	2411.54	-2.7532	gi|12874|At5g49400_Contig1	At5g49400.1	68418.m06113 zinc knuckle (CCHC-type) family protein contains Pfam domain, PF00098: Zinc knuckle	GO:0003676,GO:0000004,GO:0008372
694	BN12911	0.360403	494.862	1373.08	-1.47232	gi|12911|At3g23810_Contig1	At3g23810.1	68416.m02993 adenosylhomocysteinase, putative / S-adenosyl-L-homocysteine hydrolase, putative / AdoHcyase, putative strong similarity to SP|P50248|SAHH_TOBAC Adenosylhomocysteinase (EC 3.3.1.1) (S-adenosyl-L-homocysteine hydrolase) (AdoHcyase) {Nicotiana	GO:0016616,GO:0006779,GO:0004418,GO:0006730,GO:0004013,GO:0006564,GO:0008372
4260	BN12929	0.373151	1497.93	4014.27	-1.42217	gi|12929|At5g59970_Contig2	At5g59970.1	68418.m07521 histone H4 identical to histone H4 from Lycopersicon esculentum GI:297150, Lolium temulentum SP|P02308, Acropora formosa GI:455652, Citrus jambhiri GI:16797797	GO:0007001,GO:0003677,GO:0006334,GO:0000786,GO:0005634
3948	BN12929	0.443124	1261.8	2847.51	-1.17422	gi|12929|At5g59970_Contig2	At5g59970.1	68418.m07521 histone H4 identical to histone H4 from Lycopersicon esculentum GI:297150, Lolium temulentum SP|P02308, Acropora formosa GI:455652, Citrus jambhiri GI:16797797	GO:0007001,GO:0003677,GO:0006334,GO:0000786,GO:0005634
1660	BN12930	0.476116	3098.02	6506.86	-1.07062	gi|12930|At5g59970_ES4017F	At5g59970.1	68418.m07521 histone H4 identical to histone H4 from Lycopersicon esculentum GI:297150, Lolium temulentum SP|P02308, Acropora formosa GI:455652, Citrus jambhiri GI:16797797	GO:0007001,GO:0003677,GO:0006334,GO:0000786,GO:0005634
1348	BN12930	0.469951	2747.98	5847.37	-1.08942	gi|12930|At5g59970_ES4017F	At5g59970.1	68418.m07521 histone H4 identical to histone H4 from Lycopersicon esculentum GI:297150, Lolium temulentum SP|P02308, Acropora formosa GI:455652, Citrus jambhiri GI:16797797	GO:0007001,GO:0003677,GO:0006334,GO:0000786,GO:0005634
19544	BN12938	0.390139	297.369	762.213	-1.35794	gi|12938|At5g63570_Contig2	At5g63570.1	68418.m07979 glutamate-1-semialdehyde 2,1-aminomutase 1 (GSA 1) / glutamate-1-semialdehyde aminotransferase 1 (GSA-AT 1) identical to GSA 1 [SP|P42799]	GO:0009416,GO:0042286,GO:0006779,GO:0009507
12056	BN12942	0.0498685	827.253	16588.7	-4.32573	gi|12942|At5g66570_Contig6	At5g66570.1	68418.m08392 oxygen-evolving enhancer protein 1-1, chloroplast / 33 kDa subunit of oxygen evolving system of photosystem II (PSBO1) (PSBO) identical to SP:P23321 Oxygen-evolving enhancer protein 1-1, chloroplast precursor (OEE1) (33 kDa subunit of oxygen	GO:0009654,GO:0030095,GO:0009543,GO:0009781
11744	BN12942	0.0696343	840.326	12067.7	-3.84406	gi|12942|At5g66570_Contig6	At5g66570.1	68418.m08392 oxygen-evolving enhancer protein 1-1, chloroplast / 33 kDa subunit of oxygen evolving system of photosystem II (PSBO1) (PSBO) identical to SP:P23321 Oxygen-evolving enhancer protein 1-1, chloroplast precursor (OEE1) (33 kDa subunit of oxygen	GO:0009654,GO:0030095,GO:0009543,GO:0009781
15310	BN12959	0.292341	209.657	717.167	-1.77428	gi|12959|At2g40460_Contig1	At2g40460.1	68415.m04993 proton-dependent oligopeptide transport (POT) family protein contains Pfam profile: PF00854 POT family	GO:0006857,GO:0016021,GO:0005215,GO:0016020
14998	BN12959	0.302636	230.222	760.722	-1.72434	gi|12959|At2g40460_Contig1	At2g40460.1	68415.m04993 proton-dependent oligopeptide transport (POT) family protein contains Pfam profile: PF00854 POT family	GO:0006857,GO:0016021,GO:0005215,GO:0016020
23106	BN12968	0.348928	89.0837	255.307	-1.519	gi|12968|At1g73600_Contig1	At1g73600.1	68414.m08521 phosphoethanolamine N-methyltransferase 3, putative (NMT3) strong similarity to SP|Q9FR44 Phosphoethanolamine N-methyltransferase 1 (EC 2.1.1.103) (PEAMT 1) (AtNMT1) {Arabidopsis thaliana}; identical to SP|Q9C6B9 Putative phosphoethanolamine	GO:0008168,GO:0008757,GO:0000234,GO:0008372
22794	BN12968	0.161896	101.08	624.35	-2.62686	gi|12968|At1g73600_Contig1	At1g73600.1	68414.m08521 phosphoethanolamine N-methyltransferase 3, putative (NMT3) strong similarity to SP|Q9FR44 Phosphoethanolamine N-methyltransferase 1 (EC 2.1.1.103) (PEAMT 1) (AtNMT1) {Arabidopsis thaliana}; identical to SP|Q9C6B9 Putative phosphoethanolamine	GO:0008168,GO:0008757,GO:0000234,GO:0008372
17594	BN12970	0.29969	1345.24	4488.77	-1.73846	gi|12970|At5g16570_Contig1	At5g16570.1	68418.m01939 glutamine synthetase, putative similar to glutamine synthetase, cytosolic isozyme (glutamate-- ammonia ligase) [Alfalfa] SWISS-PROT:P04078	GO:0005737,GO:0009399,GO:0004356,GO:0006542
17906	BN12970	0.176617	754.46	4271.73	-2.5013	gi|12970|At5g16570_Contig1	At5g16570.1	68418.m01939 glutamine synthetase, putative similar to glutamine synthetase, cytosolic isozyme (glutamate-- ammonia ligase) [Alfalfa] SWISS-PROT:P04078	GO:0005737,GO:0009399,GO:0004356,GO:0006542
14994	BN12971	0.06374	82.3464	1291.91	-3.97166	gi|12971|At5g16570_Contig2	At5g16570.1	68418.m01939 glutamine synthetase, putative similar to glutamine synthetase, cytosolic isozyme (glutamate-- ammonia ligase) [Alfalfa] SWISS-PROT:P04078	GO:0005737,GO:0009399,GO:0004356,GO:0006542
14994	BN12971	0.44785	263.857	589.164	-1.15891	gi|12971|At5g16570_Contig2	At5g16570.1	68418.m01939 glutamine synthetase, putative similar to glutamine synthetase, cytosolic isozyme (glutamate-- ammonia ligase) [Alfalfa] SWISS-PROT:P04078	GO:0005737,GO:0009399,GO:0004356,GO:0006542
15306	BN12971	0.475778	186.914	392.86	-1.07164	gi|12971|At5g16570_Contig2	At5g16570.1	68418.m01939 glutamine synthetase, putative similar to glutamine synthetase, cytosolic isozyme (glutamate-- ammonia ligase) [Alfalfa] SWISS-PROT:P04078	GO:0005737,GO:0009399,GO:0004356,GO:0006542
12394	BN12977	0.412566	903.429	2189.78	-1.2773	gi|12977|At5g67490_Contig1	At5g67490.1	68418.m08511 expressed protein	GO:0005554,GO:0000004,GO:0009507
10449	BN12994	0.432142	460.923	1066.6	-1.21042	gi|12994|At5g08570_Contig3	At5g08570.1	68418.m01020 pyruvate kinase, putative similar to pyruvate kinase, cytosolic isozyme [Glycine max] SWISS-PROT:Q42806	GO:0006096,GO:0008372,GO:0004743,GO:0008037
10761	BN12994	0.486866	340.448	699.264	-1.0384	gi|12994|At5g08570_Contig3	At5g08570.1	68418.m01020 pyruvate kinase, putative similar to pyruvate kinase, cytosolic isozyme [Glycine max] SWISS-PROT:Q42806	GO:0006096,GO:0008372,GO:0004743,GO:0008037
8157	BN13009	0.342241	427.456	1248.99	-1.54691	gi|13009|At3g10050_Contig1	At3g10050.1	68416.m01205 threonine ammonia-lyase / threonine dehydratase / threonine deaminase (OMR1) identical to SP|Q9ZSS6 Threonine dehydratase biosynthetic, chloroplast precursor (EC 4.3.1.19, formerly EC 4.2.1.16) (Threonine deaminase) (TD) {Arabidopsis thaliana	GO:0006566,GO:0005737,GO:0009693,GO:0004124,GO:0004122,GO:0016829,GO:0003700,GO:0009507,GO:0008660,GO:0005622,GO:0004794,GO:0006520,GO:0006568,GO:0009088,GO:0009097,GO:0006355,GO:0004795,GO:0019343,GO:0006535,GO:0004834
7845	BN13009	0.333282	490.475	1471.65	-1.58518	gi|13009|At3g10050_Contig1	At3g10050.1	68416.m01205 threonine ammonia-lyase / threonine dehydratase / threonine deaminase (OMR1) identical to SP|Q9ZSS6 Threonine dehydratase biosynthetic, chloroplast precursor (EC 4.3.1.19, formerly EC 4.2.1.16) (Threonine deaminase) (TD) {Arabidopsis thaliana	GO:0006566,GO:0005737,GO:0009693,GO:0004124,GO:0004122,GO:0016829,GO:0003700,GO:0009507,GO:0008660,GO:0005622,GO:0004794,GO:0006520,GO:0006568,GO:0009088,GO:0009097,GO:0006355,GO:0004795,GO:0019343,GO:0006535,GO:0004834
21499	BN13024	0.374572	173.706	463.745	-1.41668	gi|13024|At2g17710_Contig2	At2g17710.1	68415.m02052 expressed protein	GO:0005554,GO:0000004,GO:0008372
6207	BN13053	0.478058	1080.78	2260.77	-1.06474	gi|13053|At4g16360_Contig1	At4g16360.1	68417.m02478 5'-AMP-activated protein kinase beta-2 subunit, putative similar to Swiss-Prot:Q9QZH4 5'-AMP-activated protein kinase, beta-2 subunit (AMPK beta-2 chain) [Rattus norvegicus]	GO:0006499,GO:0004679,GO:0009507
3295	BN13054	0.494502	695.744	1406.96	-1.01595	gi|13054|At4g16360_Contig3	At4g16360.1	68417.m02478 5'-AMP-activated protein kinase beta-2 subunit, putative similar to Swiss-Prot:Q9QZH4 5'-AMP-activated protein kinase, beta-2 subunit (AMPK beta-2 chain) [Rattus norvegicus]	GO:0006499,GO:0004679,GO:0009507
3607	BN13054	0.405658	845.5	2084.27	-1.30167	gi|13054|At4g16360_Contig3	At4g16360.1	68417.m02478 5'-AMP-activated protein kinase beta-2 subunit, putative similar to Swiss-Prot:Q9QZH4 5'-AMP-activated protein kinase, beta-2 subunit (AMPK beta-2 chain) [Rattus norvegicus]	GO:0006499,GO:0004679,GO:0009507
19861	BN13060	0.423588	1646.32	3886.61	-1.23927	gi|13060|At5g14700_Contig3	At5g14700.1	68418.m01723 cinnamoyl-CoA reductase-related similar to cinnamoyl-CoA reductase from Pinus taeda [GI:17978649], Saccharum officinarum [GI:3341511]	GO:0009809,GO:0008372,GO:0016621
19549	BN13060	0.442685	1805.55	4078.63	-1.17565	gi|13060|At5g14700_Contig3	At5g14700.1	68418.m01723 cinnamoyl-CoA reductase-related similar to cinnamoyl-CoA reductase from Pinus taeda [GI:17978649], Saccharum officinarum [GI:3341511]	GO:0009809,GO:0008372,GO:0016621
11749	BN13063	0.330768	322.878	976.146	-1.59611	gi|13063|At4g16430_Contig2	At4g16430.1	68417.m02487 basic helix-loop-helix (bHLH) family protein contains Pfam profile: PF00010 helix-loop-helix DNA-binding domain	GO:0003700,GO:0045449,GO:0003677,GO:0008372
12061	BN13063	0.312854	280.764	897.429	-1.67644	gi|13063|At4g16430_Contig2	At4g16430.1	68417.m02487 basic helix-loop-helix (bHLH) family protein contains Pfam profile: PF00010 helix-loop-helix DNA-binding domain	GO:0003700,GO:0045449,GO:0003677,GO:0008372
9461	BN13064	0.491784	138.785	282.207	-1.0239	gi|13064|At4g16430_Contig4	At4g16430.1	68417.m02487 basic helix-loop-helix (bHLH) family protein contains Pfam profile: PF00010 helix-loop-helix DNA-binding domain	GO:0003700,GO:0045449,GO:0003677,GO:0008372
9149	BN13064	0.429951	247.172	574.884	-1.21776	gi|13064|At4g16430_Contig4	At4g16430.1	68417.m02487 basic helix-loop-helix (bHLH) family protein contains Pfam profile: PF00010 helix-loop-helix DNA-binding domain	GO:0003700,GO:0045449,GO:0003677,GO:0008372
3949	BN13068	0.365597	195.187	533.886	-1.45167	gi|13068|At5g48510_LB2258R	At5g48510.1	68418.m05998 speckle-type POZ protein-related contains Pfam PF00651 : BTB/POZ domain; similar to Speckle-type POZ protein (SP:O43791) [Homo sapiens]	GO:0005515,GO:0000004,GO:0008372
1349	BN13069	0.362357	3393.39	9364.77	-1.46452	gi|13069|At5g64350_Contig1	At5g64350.1	68418.m08082 FK506-binding protein (FKBP12) / immunophilin identical to immunophilin (GI:2104957) [Arabidopsis thaliana]	GO:0005528,GO:0009543,GO:0003755,GO:0006457
1661	BN13069	0.392554	3880.8	9886.03	-1.34904	gi|13069|At5g64350_Contig1	At5g64350.1	68418.m08082 FK506-binding protein (FKBP12) / immunophilin identical to immunophilin (GI:2104957) [Arabidopsis thaliana]	GO:0005528,GO:0009543,GO:0003755,GO:0006457
1345	BN13091	0.294248	2282.88	7758.36	-1.7649	gi|13091|At1g70850_Contig3	At1g70850.1	68414.m08173 Bet v I allergen family protein similar to Csf-2 [Cucumis sativus][GI:5762258][J Am Soc Hortic Sci 124, 136-139 (1999)] contains Pfam profile PF00407: Pathogenesis-related protein Bet v I family	GO:0005554,GO:0000004,GO:0008372
1657	BN13091	0.235727	2961.2	12562	-2.08481	gi|13091|At1g70850_Contig3	At1g70850.1	68414.m08173 Bet v I allergen family protein similar to Csf-2 [Cucumis sativus][GI:5762258][J Am Soc Hortic Sci 124, 136-139 (1999)] contains Pfam profile PF00407: Pathogenesis-related protein Bet v I family	GO:0005554,GO:0000004,GO:0008372
20511	BN13096	0.327295	4510.36	13780.7	-1.61133	gi|13096|At5g56010_Contig10	At5g56010.1	68418.m06989 heat shock protein, putative strong similarity to SP|P55737 Heat shock protein 81-2 (HSP81-2) {Arabidopsis thaliana}; contains Pfam profiles PF02518: ATPase, histidine kinase-, DNA gyrase B-, and HSP90-like domain protein, PF00183: Hsp90 prot	GO:0006457,GO:0003773,GO:0006355,GO:0003754,GO:0005524,GO:0012505
17911	BN13104	0.300641	3131.96	10417.6	-1.73389	gi|13104|At5g56010_Contig2	At5g56010.1	68418.m06989 heat shock protein, putative strong similarity to SP|P55737 Heat shock protein 81-2 (HSP81-2) {Arabidopsis thaliana}; contains Pfam profiles PF02518: ATPase, histidine kinase-, DNA gyrase B-, and HSP90-like domain protein, PF00183: Hsp90 prot	GO:0006457,GO:0003773,GO:0006355,GO:0003754,GO:0005524,GO:0012505
17599	BN13104	0.347617	4964.59	14281.8	-1.52443	gi|13104|At5g56010_Contig2	At5g56010.1	68418.m06989 heat shock protein, putative strong similarity to SP|P55737 Heat shock protein 81-2 (HSP81-2) {Arabidopsis thaliana}; contains Pfam profiles PF02518: ATPase, histidine kinase-, DNA gyrase B-, and HSP90-like domain protein, PF00183: Hsp90 prot	GO:0006457,GO:0003773,GO:0006355,GO:0003754,GO:0005524,GO:0012505
14999	BN13105	0.455382	1128.97	2479.17	-1.13485	gi|13105|At1g02080_Contig2	At1g02080.1	68414.m00130 transcriptional regulator-related contains Pfam PF04054: CCR4-Not complex component, Not1; contains TIGRFAM TIGR01612: reticulocyte binding protein; similar to General negative regulator of transcription subunit 1 (SP:P25655) {Saccharomyces c	GO:0005554,GO:0000004,GO:0019028
15311	BN13105	0.444611	1275.26	2868.26	-1.16938	gi|13105|At1g02080_Contig2	At1g02080.1	68414.m00130 transcriptional regulator-related contains Pfam PF04054: CCR4-Not complex component, Not1; contains TIGRFAM TIGR01612: reticulocyte binding protein; similar to General negative regulator of transcription subunit 1 (SP:P25655) {Saccharomyces c	GO:0005554,GO:0000004,GO:0019028
25395	BN13116	0.481229	7946.77	16513.5	-1.05521	gi|13116|At3g27810_Contig2	At3g27810.1	68416.m03469 myb family transcription factor (MYB3) (MYB21) contains Pfam profile: PF00249 myb-like DNA-binding domain ;identical to ATMYB3 GI:2280528 from [Arabidopsis thaliana]; identical to cDNA putative transcription factor (MYB21) mRNA, partial cds G	GO:0003700,GO:0006355,GO:0003677,GO:0005634
2962	BN13141	0.0804504	162.336	2017.84	-3.63576	gi|13141|At4g23680_Contig1	At4g23680.1	68417.m03409 major latex protein-related / MLP-related low similarity to major latex protein {Papaver somniferum}[GI:294060] ; contains Pfam profile PF00407: Pathogenesis-related protein Bet v I family	GO:0009820,GO:0005554
2650	BN13141	0.0466851	163.353	3499.04	-4.42089	gi|13141|At4g23680_Contig1	At4g23680.1	68417.m03409 major latex protein-related / MLP-related low similarity to major latex protein {Papaver somniferum}[GI:294060] ; contains Pfam profile PF00407: Pathogenesis-related protein Bet v I family	GO:0009820,GO:0005554
50	BN13142	0.410798	347.647	846.272	-1.2835	gi|13142|At3g51820_Contig1	At3g51820.1	68416.m05683 chlorophyll synthetase, putative identical to gi:972938 putative chlorophyll synthetase from Arabidopsis thaliana	GO:0015995,GO:0009535,GO:0046408
15958	BN13151	0.39056	947.675	2426.45	-1.35638	gi|13151|At5g18670_Contig2	At5g18670.1	68418.m02216 beta-amylase, putative (BMY3) / 1,4-alpha-D-glucan maltohydrolase, putative almost identical to beta-amylase BMY3 GI:15149457 from [Arabidopsis thaliana]; identical to cDNA putative beta-amylase BMY3 (BMY3) GI:15149456	GO:0008372,GO:0030244,GO:0000272,GO:0016161
15646	BN13151	0.391897	883.327	2253.98	-1.35146	gi|13151|At5g18670_Contig2	At5g18670.1	68418.m02216 beta-amylase, putative (BMY3) / 1,4-alpha-D-glucan maltohydrolase, putative almost identical to beta-amylase BMY3 GI:15149457 from [Arabidopsis thaliana]; identical to cDNA putative beta-amylase BMY3 (BMY3) GI:15149456	GO:0008372,GO:0030244,GO:0000272,GO:0016161
13046	BN13152	0.414828	214.292	516.581	-1.26942	gi|13152|At5g18670_Contig3	At5g18670.1	68418.m02216 beta-amylase, putative (BMY3) / 1,4-alpha-D-glucan maltohydrolase, putative almost identical to beta-amylase BMY3 GI:15149457 from [Arabidopsis thaliana]; identical to cDNA putative beta-amylase BMY3 (BMY3) GI:15149456	GO:0008372,GO:0030244,GO:0000272,GO:0016161
13358	BN13152	0.467192	210.651	450.887	-1.09791	gi|13152|At5g18670_Contig3	At5g18670.1	68418.m02216 beta-amylase, putative (BMY3) / 1,4-alpha-D-glucan maltohydrolase, putative almost identical to beta-amylase BMY3 GI:15149457 from [Arabidopsis thaliana]; identical to cDNA putative beta-amylase BMY3 (BMY3) GI:15149456	GO:0008372,GO:0030244,GO:0000272,GO:0016161
46	BN13159	0.292635	233.349	797.406	-1.77283	gi|13159|At3g03100_Contig3	At3g03100.1	68416.m00306 NADH:ubiquinone oxidoreductase family protein contains Pfam PF05071: NADH:ubiquinone oxidoreductase 17.2 kD subunit; similar to ethylene-regulated ER6 protein (GI:5669654) [Lycopersicon esculentum]; identical to Probable NADH-ubiquinone oxido	GO:0008372,GO:0000004,GO:0016491
358	BN13159	0.358774	181.726	506.519	-1.47885	gi|13159|At3g03100_Contig3	At3g03100.1	68416.m00306 NADH:ubiquinone oxidoreductase family protein contains Pfam PF05071: NADH:ubiquinone oxidoreductase 17.2 kD subunit; similar to ethylene-regulated ER6 protein (GI:5669654) [Lycopersicon esculentum]; identical to Probable NADH-ubiquinone oxido	GO:0008372,GO:0000004,GO:0016491
16612	BN13168	0.437204	5713.77	13068.9	-1.19362	gi|13168|At5g54240_LB2173F	At5g54240.1	68418.m06756 expressed protein	GO:0005554,GO:0000004,GO:0005739
5896	BN13211	0.358982	564.043	1571.23	-1.47802	gi|13211|At1g78300_Contig5	At1g78300.1	68414.m09125 14-3-3 protein GF14 omega (GRF2) identical to GF14omega isoform GI:487791 from [Arabidopsis thaliana]	GO:0008372,GO:0045309,GO:0007165,GO:0045308
24750	BN13219	0.481963	168.179	348.946	-1.05301	gi|13219|At4g28440_Contig1	At4g28440.1	68417.m04070 DNA-binding protein-related contains weak similarity to G-quartet DNA binding protein 3 [Tetrahymena thermophila] gi|4583503|gb|AAD25098	GO:0005554,GO:0000004,GO:0009507
11750	BN13228	0.441832	2445.41	5534.7	-1.17843	gi|13228|At1g75260_Contig1	At1g75260.1	68414.m08743 isoflavone reductase family protein similar to SP|P52577 Isoflavone reductase homolog P3 (EC 1.3.1.-) {Arabidopsis thaliana}; contains Pfam profile PF02716: Isoflavone reductase	GO:0009507,GO:0000004,GO:0016651
6862	BN13231	0.461862	2773.94	6005.99	-1.11447	gi|13231|At1g56070_Contig4	At1g56070.1	68414.m06438 elongation factor 2, putative / EF-2, putative similar to ELONGATION FACTOR 2 GB:O14460 from [Schizosaccharomyces pombe]	GO:0006415,GO:0005525,GO:0008135,GO:0005524,GO:0016149,GO:0003746,GO:0005737,GO:0001514,GO:0006414
1662	BN13234	0.428179	2950.93	6891.82	-1.22372	gi|13234|At1g56070_Contig3	At1g56070.1	68414.m06438 elongation factor 2, putative / EF-2, putative similar to ELONGATION FACTOR 2 GB:O14460 from [Schizosaccharomyces pombe]	GO:0006415,GO:0005525,GO:0008135,GO:0005524,GO:0016149,GO:0003746,GO:0005737,GO:0001514,GO:0006414
14658	BN13243	0.364224	205.68	564.708	-1.4571	gi|13243|At3g51090_LB2019F	At3g51090.1	68416.m05594 expressed protein	GO:0005554,GO:0000004,GO:0008372
14346	BN13243	0.325907	229.324	703.648	-1.61747	gi|13243|At3g51090_LB2019F	At3g51090.1	68416.m05594 expressed protein	GO:0005554,GO:0000004,GO:0008372
22800	BN13259	0.455319	1093.94	2402.58	-1.13505	gi|13259|At1g54020_Contig1	At1g54020.2	68414.m06155 myrosinase-associated protein, putative strong similarity to myrosinase-associated proteins GI:1769968, GI:1769970, GI:1216389,GI:1216391 from [Brassica napus]; contains InterPro Entry IPR001087 Lipolytic enzyme, G-D-S-L family	GO:0003824,GO:0016789,GO:0000004,GO:0012505
17600	BN13261	0.331331	1021.51	3083.05	-1.59365	gi|13261|At1g27350_Contig1	At1g27350.1	68414.m03331 expressed protein contains 1 transmembrane domain; similar to ribosome associated membrane protein RAMP4 GI:4585827 [Rattus norvegicus]; similar to ESTs gb|T20610 and gb|AA586199	GO:0005554,GO:0000004,GO:0008372
17912	BN13261	0.357582	492.08	1376.13	-1.48365	gi|13261|At1g27350_Contig1	At1g27350.1	68414.m03331 expressed protein contains 1 transmembrane domain; similar to ribosome associated membrane protein RAMP4 GI:4585827 [Rattus norvegicus]; similar to ESTs gb|T20610 and gb|AA586199	GO:0005554,GO:0000004,GO:0008372
15000	BN13262	0.271837	1423.46	5236.44	-1.87918	gi|13262|At1g27350_EL2968R	At1g27350.1	68414.m03331 expressed protein contains 1 transmembrane domain; similar to ribosome associated membrane protein RAMP4 GI:4585827 [Rattus norvegicus]; similar to ESTs gb|T20610 and gb|AA586199	GO:0005554,GO:0000004,GO:0008372
15312	BN13262	0.288841	840.742	2910.74	-1.79165	gi|13262|At1g27350_EL2968R	At1g27350.1	68414.m03331 expressed protein contains 1 transmembrane domain; similar to ribosome associated membrane protein RAMP4 GI:4585827 [Rattus norvegicus]; similar to ESTs gb|T20610 and gb|AA586199	GO:0005554,GO:0000004,GO:0008372
2312	BN13270	0.435559	1568.74	3601.67	-1.19906	gi|13270|At5g27670_Contig1	At5g27670.1	68418.m03317 histone H2A, putative similar to histone H2A Lycopersicon esculentum SP|P25469, Pisum sativum SP|P25470, Petroselinum crispum SP|P19177; contains Pfam profile PF00125 Core histone H2A/H2B/H3/H4	GO:0007001,GO:0003677,GO:0006334,GO:0000786,GO:0005634
12396	BN13285	0.368978	396.02	1073.29	-1.43839	gi|13285|At5g57800_Contig1	At5g57800.1	68418.m07228 CER1 protein, putative (WAX2) similar to maize glossy1 homolog GI:2213643 from [Oryza sativa]; contains Pfam profile PF01598: Sterol desaturase	GO:0010025,GO:0042335,GO:0003824,GO:0016020
10108	BN13286	0.442395	122.327	276.511	-1.17659	gi|13286|At5g57800_Contig2	At5g57800.1	68418.m07228 CER1 protein, putative (WAX2) similar to maize glossy1 homolog GI:2213643 from [Oryza sativa]; contains Pfam profile PF01598: Sterol desaturase	GO:0010025,GO:0042335,GO:0003824,GO:0016020
4596	BN13289	0.275352	583.985	2120.87	-1.86065	gi|13289|At2g21970_Contig1	At2g21970.1	68415.m02610 stress enhanced protein 2 (SEP2) nearly identical to stress enhanced protein 2; SEP2 (GI:7384980) [Arabidopsis thaliana]	GO:0009765,GO:0009535,GO:0016168
2651	BN13320	0.469982	378.307	804.94	-1.08932	gi|13320|At4g03420_Contig2	At4g03420.1	68417.m00469 expressed protein	GO:0005554,GO:0000004,GO:0008372
13047	BN13331	0.233602	3724.78	15945	-2.09788	gi|13331|At3g06860_Contig2	At3g06860.1	68416.m00814 fatty acid multifunctional protein (MFP2) identical to fatty acid multifunctional protein (AtMFP2) GB:AF123254 [gi:4337027] (Arabidopsis thaliana) (fatty acid beta-oxidation); contains Pfam profiles PF02737 (3-hydroxyacyl-CoA dehydrogenase, N	GO:0006635,GO:0004300,GO:0016509
13047	BN13331	0.396127	451.506	1139.8	-1.33596	gi|13331|At3g06860_Contig2	At3g06860.1	68416.m00814 fatty acid multifunctional protein (MFP2) identical to fatty acid multifunctional protein (AtMFP2) GB:AF123254 [gi:4337027] (Arabidopsis thaliana) (fatty acid beta-oxidation); contains Pfam profiles PF02737 (3-hydroxyacyl-CoA dehydrogenase, N	GO:0006635,GO:0004300,GO:0016509
13359	BN13331	0.305665	3997.03	13076.5	-1.70998	gi|13331|At3g06860_Contig2	At3g06860.1	68416.m00814 fatty acid multifunctional protein (MFP2) identical to fatty acid multifunctional protein (AtMFP2) GB:AF123254 [gi:4337027] (Arabidopsis thaliana) (fatty acid beta-oxidation); contains Pfam profiles PF02737 (3-hydroxyacyl-CoA dehydrogenase, N	GO:0006635,GO:0004300,GO:0016509
13359	BN13331	0.344128	425.026	1235.08	-1.53898	gi|13331|At3g06860_Contig2	At3g06860.1	68416.m00814 fatty acid multifunctional protein (MFP2) identical to fatty acid multifunctional protein (AtMFP2) GB:AF123254 [gi:4337027] (Arabidopsis thaliana) (fatty acid beta-oxidation); contains Pfam profiles PF02737 (3-hydroxyacyl-CoA dehydrogenase, N	GO:0006635,GO:0004300,GO:0016509
7847	BN13333	0.490858	351.274	715.633	-1.02662	gi|13333|At2g39720_BL1428F	At2g39720.1	68415.m04874 zinc finger (C3HC4-type RING finger) family protein contains Pfam domain, PF00097: Zinc finger, C3HC4 type (RING finger)	GO:0008372,GO:0005515,GO:0008270,GO:0003677,GO:0006355
13701	BN13347	0.469442	199.323	424.596	-1.09098	gi|13347|At5g37475_Contig1	At5g37475.1	68418.m04510 translation initiation factor-related similar to Eukaryotic translation initiation factor 3 subunit 1 (eIF-3 alpha) (eIF3 p35) (eIF3j) (Swiss-Prot:O75822) [Homo sapiens]	GO:0005554,GO:0000004,GO:0008372
11101	BN13348	0.407321	1079.41	2650.02	-1.29576	gi|13348|At1g79510_Contig1	At1g79510.2	68414.m09269 expressed protein	GO:0005554,GO:0000004,GO:0009507
6213	BN13350	0.42792	1500.27	3505.96	-1.22459	gi|13350|At5g28840_Contig2	At5g28840.1	68418.m03547 NAD-dependent epimerase/dehydratase family protein similar to sugar epimerase BlmG from Streptomyces verticillus GI:9937230; contains Pfam profile PF01370 NAD dependent epimerase/dehydratase family	GO:0008460,GO:0006012,GO:0009225,GO:0003978,GO:0003854,GO:0006694,GO:0003824,GO:0008372
5901	BN13350	0.497964	1549.57	3111.81	-1.00589	gi|13350|At5g28840_Contig2	At5g28840.1	68418.m03547 NAD-dependent epimerase/dehydratase family protein similar to sugar epimerase BlmG from Streptomyces verticillus GI:9937230; contains Pfam profile PF01370 NAD dependent epimerase/dehydratase family	GO:0008460,GO:0006012,GO:0009225,GO:0003978,GO:0003854,GO:0006694,GO:0003824,GO:0008372
5897	BN13367	0.413952	1480.9	3577.47	-1.27247	gi|13367|At3g60820_Contig3	At3g60820.1	68416.m06804 20S proteasome beta subunit F1 (PBF1)	GO:0005839,GO:0008233,GO:0004175,GO:0006511
3609	BN13368	0.271346	844.875	3113.65	-1.8818	gi|13368|At3g60820_Contig4	At3g60820.1	68416.m06804 20S proteasome beta subunit F1 (PBF1)	GO:0005839,GO:0008233,GO:0004175,GO:0006511
3297	BN13368	0.217619	905.916	4162.85	-2.20012	gi|13368|At3g60820_Contig4	At3g60820.1	68416.m06804 20S proteasome beta subunit F1 (PBF1)	GO:0005839,GO:0008233,GO:0004175,GO:0006511
14663	BN13378	0.211758	195.216	921.881	-2.23951	gi|13378|At3g10020_Contig1	At3g10020.1	68416.m01202 expressed protein	GO:0005554,GO:0000004,GO:0008372
14351	BN13378	0.178603	203.145	1137.41	-2.48517	gi|13378|At3g10020_Contig1	At3g10020.1	68416.m01202 expressed protein	GO:0005554,GO:0000004,GO:0008372
1663	BN13386	0.389669	272.075	698.221	-1.35968	gi|13386|At4g26870_Contig2	At4g26870.1	68417.m03867 aspartyl-tRNA synthetase, putative / aspartate--tRNA ligase, putative simialr to aspartate-tRNA ligase (EC 6.1.1.12) from Drosophila melanogaster GI:4512034, Homo sapiens SP|P14868, Rattus norvegicus SP|P15178; contains Pfam profile PF00152 t	GO:0005524,GO:0006430,GO:0004816,GO:0005737,GO:0006421,GO:0006432,GO:0004815,GO:0006418,GO:0004812,GO:0004824,GO:0003676,GO:0006422,GO:0004826
6547	BN13402	0.406494	266.05	654.499	-1.29869	gi|13402|At2g43780_Contig1	At2g43780.1	68415.m05442 expressed protein	GO:0005554,GO:0000004,GO:0005739
23113	BN13409	0.45279	3209.77	7088.87	-1.14309	gi|13409|At1g07990_Contig1	At1g07990.1	68414.m00871 SIT4 phosphatase-associated family protein contains Pfam profile: PF04499 SIT4 phosphatase-associated protein	GO:0005554,GO:0000004,GO:0012505
22801	BN13409	0.212978	1074.48	5045.03	-2.23122	gi|13409|At1g07990_Contig1	At1g07990.1	68414.m00871 SIT4 phosphatase-associated family protein contains Pfam profile: PF04499 SIT4 phosphatase-associated protein	GO:0005554,GO:0000004,GO:0012505
20513	BN13410	0.431832	485.936	1125.29	-1.21146	gi|13410|At1g07990_MW1307R	At1g07990.1	68414.m00871 SIT4 phosphatase-associated family protein contains Pfam profile: PF04499 SIT4 phosphatase-associated protein	GO:0005554,GO:0000004,GO:0012505
2001	BN13418	0.445863	3330.83	7470.53	-1.16533	gi|13418|At5g64040_Contig9	At5g64040.1	68418.m08040 photosystem I reaction center subunit PSI-N, chloroplast, putative / PSI-N, putative (PSAN) SP:P49107; Plant Physiol. 109 (3), 1126 (1995); similar to SP|P31093 Photosystem I reaction centre subunit N, chloroplast precursor (PSI- N) {Hordeum	GO:0009522,GO:0030093,GO:0005516,GO:0009543
2313	BN13418	0.436274	3448.37	7904.14	-1.19669	gi|13418|At5g64040_Contig9	At5g64040.1	68418.m08040 photosystem I reaction center subunit PSI-N, chloroplast, putative / PSI-N, putative (PSAN) SP:P49107; Plant Physiol. 109 (3), 1126 (1995); similar to SP|P31093 Photosystem I reaction centre subunit N, chloroplast precursor (PSI- N) {Hordeum	GO:0009522,GO:0030093,GO:0005516,GO:0009543
25397	BN13424	0.489791	518.218	1058.04	-1.02976	gi|13424|At4g22910_LB1995R	At4g22910.1	68417.m03309 WD-40 repeat family protein contains 6 WD-40 repeats (PF00400); similar to fizzy-related protein (GI:5813825) Drosophila melanogaster, PID:g2326419;	GO:0007186,GO:0004871,GO:0007165,GO:0003927,GO:0005834,GO:0009507
22797	BN13425	0.407821	326.43	800.425	-1.29399	gi|13425|At4g22910_ML2422R	At4g22910.1	68417.m03309 WD-40 repeat family protein contains 6 WD-40 repeats (PF00400); similar to fizzy-related protein (GI:5813825) Drosophila melanogaster, PID:g2326419;	GO:0007186,GO:0004871,GO:0007165,GO:0003927,GO:0005834,GO:0009507
4597	BN13432	0.126834	103.478	815.853	-2.97899	gi|13432|At3g11780_Contig2	At3g11780.1	68416.m01445 MD-2-related lipid recognition domain-containing protein / ML domain-containing protein weak similarity to phosphatidylglycerol/phosphatidylinositol transfer protein [Aspergillus oryzae] GI:10178615; contains Pfam profile PF02221: ML domain	GO:0005554,GO:0000004,GO:0012505
15968	BN13441	0.339031	309.134	911.817	-1.56051	gi|13441|At4g24920_Contig1	At4g24920.1	68417.m03568 protein transport protein SEC61 gamma subunit, putative similar to Swiss-Prot:Q19967 protein transport protein SEC61 gamma subunit [Caenorhabditis elegans]	GO:0006886,GO:0016020,GO:0006605,GO:0015450
13056	BN13443	0.353254	304.599	862.267	-1.50122	gi|13443|At4g24920_Contig2	At4g24920.1	68417.m03568 protein transport protein SEC61 gamma subunit, putative similar to Swiss-Prot:Q19967 protein transport protein SEC61 gamma subunit [Caenorhabditis elegans]	GO:0006886,GO:0016020,GO:0006605,GO:0015450
13056	BN13443	0.476617	1770.16	3714.01	-1.0691	gi|13443|At4g24920_Contig2	At4g24920.1	68417.m03568 protein transport protein SEC61 gamma subunit, putative similar to Swiss-Prot:Q19967 protein transport protein SEC61 gamma subunit [Caenorhabditis elegans]	GO:0006886,GO:0016020,GO:0006605,GO:0015450
5252	BN13465	0.415638	216.434	520.727	-1.2666	gi|13465|At3g17100_Contig2	At3g17100.2	68416.m02182 expressed protein	GO:0009507,GO:0003700,GO:0045449
13706	BN13481	0.283477	326.137	1150.49	-1.8187	gi|13481|At5g64400_Contig1	At5g64400.1	68418.m08090 expressed protein contains Pfam domain, PF04933: Protein of unknown function (DUF657)	GO:0005554,GO:0000004,GO:0005739
14018	BN13481	0.306678	270.855	883.19	-1.7052	gi|13481|At5g64400_Contig1	At5g64400.1	68418.m08090 expressed protein contains Pfam domain, PF04933: Protein of unknown function (DUF657)	GO:0005554,GO:0000004,GO:0005739
11106	BN13482	0.189886	243.669	1283.24	-2.3968	gi|13482|At2g46580_Contig1	At2g46580.1	68415.m05810 pyridoxine 5'-phosphate oxidase-related similar to pyridoxine 5'-phosphate oxidase (GI:3237304) [Rattus norvegicus]; similar to pyridoxamine 5'-phosphate oxidase (GI:22294052) [Thermosynechococcus elongatus BP-1]	GO:0005739,GO:0004733,GO:0008615
8506	BN13483	0.403877	911.283	2256.34	-1.30801	gi|13483|At2g46580_Contig2	At2g46580.1	68415.m05810 pyridoxine 5'-phosphate oxidase-related similar to pyridoxine 5'-phosphate oxidase (GI:3237304) [Rattus norvegicus]; similar to pyridoxamine 5'-phosphate oxidase (GI:22294052) [Thermosynechococcus elongatus BP-1]	GO:0005739,GO:0004733,GO:0008615
8818	BN13483	0.33285	476.564	1431.77	-1.58706	gi|13483|At2g46580_Contig2	At2g46580.1	68415.m05810 pyridoxine 5'-phosphate oxidase-related similar to pyridoxine 5'-phosphate oxidase (GI:3237304) [Rattus norvegicus]; similar to pyridoxamine 5'-phosphate oxidase (GI:22294052) [Thermosynechococcus elongatus BP-1]	GO:0005739,GO:0004733,GO:0008615
1018	BN13486	0.437894	173.866	397.05	-1.19134	gi|13486|At2g40730_Contig2	At2g40730.1	68415.m05024 HEAT repeat-containing protein contains INTERPRO:IPR000357 HEAT repeat	GO:0005524,GO:0008372,GO:0004672,GO:0006468
6214	BN13496	0.494318	3695.87	7476.7	-1.01649	gi|13496|At4g03280_Contig1	At4g03280.2	68417.m00448 cytochrome B6-F complex iron-sulfur subunit, chloroplast / Rieske iron-sulfur protein / plastoquinol-plastocyanin reductase (petC) identical to gi:9843639; identical to cDNA rieske iron-sulfur protein precursor (petC) GI:5725449	GO:0046028,GO:0009512,GO:0009775,GO:0009496,GO:0009535
12068	BN13508	0.470759	23878.2	50722.8	-1.08694	gi|13508|At4g40040_Contig2	At4g40040.1	68417.m05668 histone H3.2 identical to Histone H3.2, minor Lolium temulentum SP|P11105, nearly identical to histone H3.2 Mus pahari GI:515005; contains Pfam profile PF00125 Core histone H2A/H2B/H3/H4	GO:0007001,GO:0003677,GO:0006334,GO:0000786,GO:0005634,GO:0009507
11752	BN13522	0.490562	326.554	665.673	-1.02749	gi|13522|At3g16370_Contig1	At3g16370.1	68416.m02071 GDSL-motif lipase/hydrolase family protein similar to family II lipases EXL3 GI:15054386, EXL1 GI:15054382, EXL2 GI:15054384 from [Arabidopsis thaliana]; contains Pfam profile: PF00657 Lipase Acylhydrolase with GDSL-like motif	GO:0012505,GO:0000004,GO:0016789
9464	BN13523	0.430868	366.27	850.075	-1.21468	gi|13523|At3g16370_Contig2	At3g16370.1	68416.m02071 GDSL-motif lipase/hydrolase family protein similar to family II lipases EXL3 GI:15054386, EXL1 GI:15054382, EXL2 GI:15054384 from [Arabidopsis thaliana]; contains Pfam profile: PF00657 Lipase Acylhydrolase with GDSL-like motif	GO:0012505,GO:0000004,GO:0016789
9152	BN13523	0.39252	292.652	745.573	-1.34916	gi|13523|At3g16370_Contig2	At3g16370.1	68416.m02071 GDSL-motif lipase/hydrolase family protein similar to family II lipases EXL3 GI:15054386, EXL1 GI:15054382, EXL2 GI:15054384 from [Arabidopsis thaliana]; contains Pfam profile: PF00657 Lipase Acylhydrolase with GDSL-like motif	GO:0012505,GO:0000004,GO:0016789
3952	BN13528	0.429644	2153.34	5011.92	-1.21879	gi|13528|At2g18740_Contig1	At2g18740.1	68415.m02182 small nuclear ribonucleoprotein E, putative / snRNP-E, putative / Sm protein E, putative similar to SWISS-PROT:P08578 small nuclear ribonucleoprotein E (snRNP-E) (Sm protein E, Sm-E, SmE) [Chicken]	GO:0008248,GO:0005634,GO:0005739,GO:0000004,GO:0005732
4264	BN13528	0.289972	1986.81	6851.73	-1.78601	gi|13528|At2g18740_Contig1	At2g18740.1	68415.m02182 small nuclear ribonucleoprotein E, putative / snRNP-E, putative / Sm protein E, putative similar to SWISS-PROT:P08578 small nuclear ribonucleoprotein E (snRNP-E) (Sm protein E, Sm-E, SmE) [Chicken]	GO:0008248,GO:0005634,GO:0005739,GO:0000004,GO:0005732
1664	BN13529	0.403855	511.6	1266.79	-1.30809	gi|13529|At2g18740_Contig3	At2g18740.1	68415.m02182 small nuclear ribonucleoprotein E, putative / snRNP-E, putative / Sm protein E, putative similar to SWISS-PROT:P08578 small nuclear ribonucleoprotein E (snRNP-E) (Sm protein E, Sm-E, SmE) [Chicken]	GO:0008248,GO:0005634,GO:0005739,GO:0000004,GO:0005732
25406	BN13532	0.423694	277.327	654.546	-1.23891	gi|13532|At2g31570_Contig2	At2g31570.1	68415.m03857 glutathione peroxidase, putative	GO:0005829,GO:0004602,GO:0006979
17606	BN13535	0.477756	1342.48	2809.97	-1.06565	gi|13535|At4g35000_Contig2	At4g35000.1	68417.m04963 L-ascorbate peroxidase 3 (APX3) identical to ascorbate peroxidase 3 [Arabidopsis thaliana] GI:2444019, L-ascorbate peroxidase [Arabidopsis thaliana] gi|1523791|emb|CAA66926; similar to ascorbate peroxidase [Gossypium hirsutum] gi|1019946|gb|A	GO:0006979,GO:0005778,GO:0016688
12718	BN13537	0.492387	503.19	1021.94	-1.02214	gi|13537|At1g22790_LB54F	At1g22790.1	68414.m02847 expressed protein identical to hypothetical protein GB:CAA72910	GO:0005554,GO:0000004,GO:0008372
23114	BN13547	0.173801	224.982	1294.48	-2.52449	gi|13547|At4g11280_Contig1	At4g11280.1	68417.m01824 1-aminocyclopropane-1-carboxylate synthase 6 / ACC synthase 6 (ACS6) identical to GI:3746125	GO:0016847,GO:0009693,GO:0009733,GO:0009605,GO:0009723
22802	BN13547	0.144268	312.855	2168.57	-2.79318	gi|13547|At4g11280_Contig1	At4g11280.1	68417.m01824 1-aminocyclopropane-1-carboxylate synthase 6 / ACC synthase 6 (ACS6) identical to GI:3746125	GO:0016847,GO:0009693,GO:0009733,GO:0009605,GO:0009723
5257	BN13582	0.391017	194.938	498.541	-1.3547	gi|13582|At3g51260_Contig2	At3g51260.1	68416.m05611 20S proteasome alpha subunit D (PAD1)	GO:0008233,GO:0019773,GO:0005819,GO:0008372,GO:0009700,GO:0005634,GO:0009524,GO:0005554,GO:0005839,GO:0004175,GO:0009816,GO:0006511
5569	BN13582	0.214499	206.693	963.607	-2.22096	gi|13582|At3g51260_Contig2	At3g51260.1	68416.m05611 20S proteasome alpha subunit D (PAD1)	GO:0008233,GO:0019773,GO:0005819,GO:0008372,GO:0009700,GO:0005634,GO:0009524,GO:0005554,GO:0005839,GO:0004175,GO:0009816,GO:0006511
16619	BN13613	0.392012	3776.69	9634.12	-1.35103	gi|13613|At3g11700_Contig2	At3g11700.1	68416.m01434 beta-Ig-H3 domain-containing protein / fasciclin domain-containing protein contains Pfam profile PF02469: Fasciclin domain	GO:0007155,GO:0005554,GO:0012505
14019	BN13616	0.357738	841.235	2351.54	-1.48303	gi|13616|At4g14040_Contig4	At4g14040.1	68417.m02169 selenium-binding protein, putative contains Pfam profile PF05694: 56kDa selenium binding protein (SBP56); similar to Putative selenium-binding protein (Swiss-Prot:O23264) [Arabidopsis thaliana]; similar to selenium binding protein (GI:1548523	GO:0008430,GO:0005489,GO:0008372,GO:0003676,GO:0006118
13707	BN13616	0.336327	956.006	2842.49	-1.57206	gi|13616|At4g14040_Contig4	At4g14040.1	68417.m02169 selenium-binding protein, putative contains Pfam profile PF05694: 56kDa selenium binding protein (SBP56); similar to Putative selenium-binding protein (Swiss-Prot:O23264) [Arabidopsis thaliana]; similar to selenium binding protein (GI:1548523	GO:0008430,GO:0005489,GO:0008372,GO:0003676,GO:0006118
3619	BN13621	0.439497	1097.37	2496.88	-1.18608	gi|13621|At3g61980_Contig2	At3g61980.1	68416.m06961 serine protease inhibitor, Kazal-type family protein contains Pfam domain PF00050: Kazal-type serine protease inhibitor domain	GO:0005554,GO:0000004,GO:0012505
3307	BN13621	0.40909	927.803	2267.97	-1.28951	gi|13621|At3g61980_Contig2	At3g61980.1	68416.m06961 serine protease inhibitor, Kazal-type family protein contains Pfam domain PF00050: Kazal-type serine protease inhibitor domain	GO:0005554,GO:0000004,GO:0012505
21815	BN13626	0.245786	88.1421	358.613	-2.02452	gi|13626|At2g28470_Contig1	At2g28470.1	68415.m03460 beta-galactosidase, putative / lactase, putative similar to Beta-galactosidase precursor SP:P48980 from [Lycopersicon esculentum]	GO:0015992,GO:0009341,GO:0005524,GO:0005975,GO:0004565,GO:0005529,GO:0012505
18903	BN13628	0.402044	90.1335	224.188	-1.31457	gi|13628|At2g28470_Contig3	At2g28470.1	68415.m03460 beta-galactosidase, putative / lactase, putative similar to Beta-galactosidase precursor SP:P48980 from [Lycopersicon esculentum]	GO:0015992,GO:0009341,GO:0005524,GO:0005975,GO:0004565,GO:0005529,GO:0012505
11415	BN13632	0.297063	130.544	439.449	-1.75116	gi|13632|At1g22410_Contig2	At1g22410.1	68414.m02802 2-dehydro-3-deoxyphosphoheptonate aldolase, putative / 3-deoxy-D-arabino-heptulosonate 7-phosphate synthase, putative / DAHP synthetase, putative similar to 3-deoxy-D-arabino-heptulosonate 7-phosphate GI:170224 from [Nicotiana tabacum], SP|P2	GO:0009507,GO:0003849,GO:0016089
11103	BN13632	0.307817	469.615	1525.63	-1.69985	gi|13632|At1g22410_Contig2	At1g22410.1	68414.m02802 2-dehydro-3-deoxyphosphoheptonate aldolase, putative / 3-deoxy-D-arabino-heptulosonate 7-phosphate synthase, putative / DAHP synthetase, putative similar to 3-deoxy-D-arabino-heptulosonate 7-phosphate GI:170224 from [Nicotiana tabacum], SP|P2	GO:0009507,GO:0003849,GO:0016089
8815	BN13633	0.41975	374.11	891.268	-1.2524	gi|13633|At1g22410_Contig1	At1g22410.1	68414.m02802 2-dehydro-3-deoxyphosphoheptonate aldolase, putative / 3-deoxy-D-arabino-heptulosonate 7-phosphate synthase, putative / DAHP synthetase, putative similar to 3-deoxy-D-arabino-heptulosonate 7-phosphate GI:170224 from [Nicotiana tabacum], SP|P2	GO:0009507,GO:0003849,GO:0016089
8503	BN13633	0.404238	292.23	722.915	-1.30672	gi|13633|At1g22410_Contig1	At1g22410.1	68414.m02802 2-dehydro-3-deoxyphosphoheptonate aldolase, putative / 3-deoxy-D-arabino-heptulosonate 7-phosphate synthase, putative / DAHP synthetase, putative similar to 3-deoxy-D-arabino-heptulosonate 7-phosphate GI:170224 from [Nicotiana tabacum], SP|P2	GO:0009507,GO:0003849,GO:0016089
19869	BN13641	0.432965	138.411	319.682	-1.20768	gi|13641|At3g52180_Contig2	At3g52180.1	68416.m05729 protein tyrosine phosphatase/kinase interaction sequence protein (PTPKIS1) identical to PTPKIS1 protein [Arabidopsis thaliana] GI:11595504; contains Pfam profile PF00782: Dual specificity phosphatase, catalytic domain	GO:0008138,GO:0006470,GO:0009507
22465	BN13658	0.401707	1809.36	4504.18	-1.31579	gi|13658|At1g52830_LB1593R	At1g52830.1	68414.m05973 auxin-responsive protein / indoleacetic acid-induced protein 6 (IAA6) nearly identical to SP|Q38824 Auxin-responsive protein IAA6 (Indoleacetic acid-induced protein 6) {Arabidopsis thaliana}	GO:0005634,GO:0003700,GO:0009733
22153	BN13658	0.368135	839.2	2279.6	-1.44169	gi|13658|At1g52830_LB1593R	At1g52830.1	68414.m05973 auxin-responsive protein / indoleacetic acid-induced protein 6 (IAA6) nearly identical to SP|Q38824 Auxin-responsive protein IAA6 (Indoleacetic acid-induced protein 6) {Arabidopsis thaliana}	GO:0005634,GO:0003700,GO:0009733
19865	BN13659	0.32934	262.701	797.66	-1.60235	gi|13659|At2g32680_Contig1	At2g32680.1	68415.m03995 disease resistance family protein contains leucine rich-repeat (LRR) domains Pfam:PF00560, INTERPRO:IPR001611; similar to Cf-2.2 [Lycopersicon pimpinellifolium] gi|1184077|gb|AAC15780	GO:0016301,GO:0006952,GO:0012505,GO:0005515,GO:0007165
9153	BN13663	0.307084	222.84	725.665	-1.7033	gi|13663|At4g10030_RL4474R	At4g10030.1	68417.m01640 hydrolase, alpha/beta fold family protein contains Pfam profile PF00561: hydrolase, alpha/beta fold family	GO:0003824,GO:0016787,GO:0000004,GO:0009507
6865	BN13664	0.387109	647.537	1672.75	-1.36919	gi|13664|At5g18500_Contig2	At5g18500.1	68418.m02183 protein kinase family protein contains protein kinase domain, Pfam:PF00069	GO:0008372,GO:0006468,GO:0016301
6553	BN13664	0.320031	734.667	2295.61	-1.64372	gi|13664|At5g18500_Contig2	At5g18500.1	68418.m02183 protein kinase family protein contains protein kinase domain, Pfam:PF00069	GO:0008372,GO:0006468,GO:0016301
3953	BN13666	0.270814	307.222	1134.44	-1.88463	gi|13666|At5g18500_Contig1	At5g18500.1	68418.m02183 protein kinase family protein contains protein kinase domain, Pfam:PF00069	GO:0008372,GO:0006468,GO:0016301
4265	BN13666	0.311102	276.68	889.354	-1.68454	gi|13666|At5g18500_Contig1	At5g18500.1	68418.m02183 protein kinase family protein contains protein kinase domain, Pfam:PF00069	GO:0008372,GO:0006468,GO:0016301
28007	BN13676	0.488025	633.857	1298.82	-1.03497	gi|13676|At3g28917_Contig1	At3g28917.1	68416.m03610 zinc finger homeobox family protein / ZF-HD homeobox family protein contains Pfam profile PF04770:ZF-HD protein dimerisation region	GO:0005554,GO:0000004,GO:0008372
12719	BN13682	0.357123	806.608	2258.63	-1.48551	gi|13682|At5g60710_Contig1	At5g60710.1	68418.m07618 zinc finger (C3HC4-type RING finger) family protein low similarity to SP|P97280 Inter-alpha-trypsin inhibitor heavy chain H3 precursor {Mesocricetus auratus}; contains Pfam profiles PF00097: Zinc finger, C3HC4 type (RING finger), PF00092: von	GO:0006520,GO:0005739,GO:0008270,GO:0005515,GO:0004842,GO:0006355,GO:0003677,GO:0006499
12407	BN13682	0.41978	678.058	1615.27	-1.25229	gi|13682|At5g60710_Contig1	At5g60710.1	68418.m07618 zinc finger (C3HC4-type RING finger) family protein low similarity to SP|P97280 Inter-alpha-trypsin inhibitor heavy chain H3 precursor {Mesocricetus auratus}; contains Pfam profiles PF00097: Zinc finger, C3HC4 type (RING finger), PF00092: von	GO:0006520,GO:0005739,GO:0008270,GO:0005515,GO:0004842,GO:0006355,GO:0003677,GO:0006499
4919	BN13686	0.487311	1211.31	2485.7	-1.03708	gi|13686|At4g30810_Contig4	At4g30810.1	68417.m04365 serine carboxypeptidase S10 family protein similar to serine-type carboxypeptidase (SP:P55748) [Hordeum vulgare]	GO:0006508,GO:0004185,GO:0012505
2007	BN13687	0.453142	267.724	590.817	-1.14196	gi|13687|At1g76550_Contig1	At1g76550.1	68414.m08908 pyrophosphate--fructose-6-phosphate 1-phosphotransferase alpha subunit, putative / pyrophosphate-dependent 6-phosphofructose-1-kinase, putative strong similarity to SP|Q41140 Pyrophosphate--fructose 6-phosphate 1-phosphotransferase alpha subu	GO:0005945,GO:0003872,GO:0006096
2319	BN13687	0.352792	322.213	913.324	-1.50311	gi|13687|At1g76550_Contig1	At1g76550.1	68414.m08908 pyrophosphate--fructose-6-phosphate 1-phosphotransferase alpha subunit, putative / pyrophosphate-dependent 6-phosphofructose-1-kinase, putative strong similarity to SP|Q41140 Pyrophosphate--fructose 6-phosphate 1-phosphotransferase alpha subu	GO:0005945,GO:0003872,GO:0006096
25715	BN13690	0.393463	177.986	452.358	-1.3457	gi|13690|At2g32560_Contig2	At2g32560.1	68415.m03977 F-box family protein contains Pfam PF00646: F-box domain; similar to SKP1 interacting partner 2 (SKIP2) TIGR_Ath1:At5g67250	GO:0005554,GO:0000004,GO:0012505
25403	BN13690	0.365547	215.507	589.547	-1.45187	gi|13690|At2g32560_Contig2	At2g32560.1	68415.m03977 F-box family protein contains Pfam PF00646: F-box domain; similar to SKP1 interacting partner 2 (SKIP2) TIGR_Ath1:At5g67250	GO:0005554,GO:0000004,GO:0012505
17603	BN13696	0.213235	976.74	4580.58	-2.22948	gi|13696|At5g54200_Contig3	At5g54200.1	68418.m06748 WD-40 repeat family protein contains Pfam PF00400: WD domain, G-beta repeat; similar to WD-repeat protein 5 (WD repeat protein BIG-3) (SP: Q9UGP9) [Homo sapiens]	GO:0005834,GO:0004871,GO:0007165
17915	BN13696	0.191863	494.612	2577.94	-2.38185	gi|13696|At5g54200_Contig3	At5g54200.1	68418.m06748 WD-40 repeat family protein contains Pfam PF00400: WD domain, G-beta repeat; similar to WD-repeat protein 5 (WD repeat protein BIG-3) (SP: Q9UGP9) [Homo sapiens]	GO:0005834,GO:0004871,GO:0007165
12403	BN13698	0.330719	177.967	538.122	-1.59632	gi|13698|At1g15820_Contig4	At1g15820.1	68414.m01898 chlorophyll A-B binding protein, chloroplast (LHCB6) nearly identical to Lhcb6 protein [Arabidopsis thaliana] GI:4741960; contains Pfam profile PF00504: Chlorophyll A-B binding protein	GO:0015979,GO:0009783,GO:0016168
12715	BN13698	0.254854	229.458	900.35	-1.97226	gi|13698|At1g15820_Contig4	At1g15820.1	68414.m01898 chlorophyll A-B binding protein, chloroplast (LHCB6) nearly identical to Lhcb6 protein [Arabidopsis thaliana] GI:4741960; contains Pfam profile PF00504: Chlorophyll A-B binding protein	GO:0015979,GO:0009783,GO:0016168
10115	BN13699	0.303972	560.406	1843.61	-1.71799	gi|13699|At1g15820_Contig1	At1g15820.1	68414.m01898 chlorophyll A-B binding protein, chloroplast (LHCB6) nearly identical to Lhcb6 protein [Arabidopsis thaliana] GI:4741960; contains Pfam profile PF00504: Chlorophyll A-B binding protein	GO:0015979,GO:0009783,GO:0016168
9803	BN13699	0.336148	938.249	2791.18	-1.57283	gi|13699|At1g15820_Contig1	At1g15820.1	68414.m01898 chlorophyll A-B binding protein, chloroplast (LHCB6) nearly identical to Lhcb6 protein [Arabidopsis thaliana] GI:4741960; contains Pfam profile PF00504: Chlorophyll A-B binding protein	GO:0015979,GO:0009783,GO:0016168
7515	BN13701	0.478601	296.159	618.801	-1.0631	gi|13701|At3g53650_Contig1	At3g53650.1	68416.m05926 histone H2B, putative similar to histone H2B from Lycopersicon esculentum, PIR:T06389 GI:3021483, Gossypium hirsutum SP|O22582, Capsicum annuum SP|O49118; contains Pfam profile PF00125 Core histone H2A/H2B/H3/H4	GO:0007001,GO:0003677,GO:0006334,GO:0000786,GO:0005634
7203	BN13701	0.277799	645.571	2323.88	-1.84789	gi|13701|At3g53650_Contig1	At3g53650.1	68416.m05926 histone H2B, putative similar to histone H2B from Lycopersicon esculentum, PIR:T06389 GI:3021483, Gossypium hirsutum SP|O22582, Capsicum annuum SP|O49118; contains Pfam profile PF00125 Core histone H2A/H2B/H3/H4	GO:0007001,GO:0003677,GO:0006334,GO:0000786,GO:0005634
8170	BN13714	0.458911	782.448	1705.01	-1.12371	gi|13714|At5g43260_Contig1	At5g43260.1	68418.m05286 chaperone protein dnaJ-related similar to Chaperone protein dnaJ (SP:Q9WZV3) [Thermotoga maritima]	GO:0006457,GO:0003754,GO:0009507
13054	BN13732	0.120405	80.6775	670.053	-3.05404	gi|13732|At4g18360_Contig1	At4g18360.1	68417.m02723 (S)-2-hydroxy-acid oxidase, peroxisomal, putative / glycolate oxidase, putative / short chain alpha-hydroxy acid oxidase, putative similar to (S)-2-hydroxy-acid oxidase, peroxisomal (Glycolate oxidase, GOX) (Short chain alpha-hydroxy acid oxi	GO:0015930,GO:0006537,GO:0008891,GO:0006118,GO:0008372,GO:0016491
13366	BN13732	0.292093	131.902	451.575	-1.7755	gi|13732|At4g18360_Contig1	At4g18360.1	68417.m02723 (S)-2-hydroxy-acid oxidase, peroxisomal, putative / glycolate oxidase, putative / short chain alpha-hydroxy acid oxidase, putative similar to (S)-2-hydroxy-acid oxidase, peroxisomal (Glycolate oxidase, GOX) (Short chain alpha-hydroxy acid oxi	GO:0015930,GO:0006537,GO:0008891,GO:0006118,GO:0008372,GO:0016491
11108	BN13746	0.446326	471.552	1056.52	-1.16383	gi|13746|At1g62020_Contig1	At1g62020.1	68414.m06995 coatomer protein complex, subunit alpha, putative contains Pfam PF00400: WD domain, G-beta repeat; similar to Coatomer alpha subunit (Alpha-coat protein) (Alpha-COP) (HEPCOP) (HEP-COP) (SP:P53621) [Homo sapiens]	GO:0005739,GO:0030126,GO:0005215,GO:0006888
5908	BN13748	0.211864	155.284	732.942	-2.23879	gi|13748|At5g49550_Contig1	At5g49550.1	68418.m06132 expressed protein	GO:0005576,GO:0016166,GO:0005179,GO:0007582
6220	BN13748	0.153464	97.937	638.174	-2.70402	gi|13748|At5g49550_Contig1	At5g49550.1	68418.m06132 expressed protein	GO:0005576,GO:0016166,GO:0005179,GO:0007582
11758	BN13777	0.35272	468.218	1327.45	-1.50341	gi|13777|At1g23440_Contig2	At1g23440.1	68414.m02937 pyrrolidone-carboxylate peptidase family protein similar to Pyrrolidone-carboxylate peptidase (Swiss-Prot:O58321) [Pyrococcus horikoshii]; contains Prosite PS00141: Eukaryotic and viral aspartyl proteases active site	GO:0004219,GO:0008372,GO:0004190,GO:0006508
9470	BN13778	0.200399	373.232	1862.44	-2.31905	gi|13778|At4g19200_Contig2	At4g19200.1	68417.m02833 proline-rich family protein contains proline rich extensin domains, INTERPRO:IPR002965	GO:0007186,GO:0001584,GO:0016021
9158	BN13778	0.333184	349.067	1047.67	-1.58561	gi|13778|At4g19200_Contig2	At4g19200.1	68417.m02833 proline-rich family protein contains proline rich extensin domains, INTERPRO:IPR002965	GO:0007186,GO:0001584,GO:0016021
6558	BN13779	0.246495	737.62	2992.43	-2.02037	gi|13779|At4g19200_Contig3	At4g19200.1	68417.m02833 proline-rich family protein contains proline rich extensin domains, INTERPRO:IPR002965	GO:0007186,GO:0001584,GO:0016021
6870	BN13779	0.216542	829.665	3831.42	-2.20728	gi|13779|At4g19200_Contig3	At4g19200.1	68417.m02833 proline-rich family protein contains proline rich extensin domains, INTERPRO:IPR002965	GO:0007186,GO:0001584,GO:0016021
22808	BN13804	0.430423	308.857	717.566	-1.21617	gi|13804|At1g29470_Contig2	At1g29470.1	68414.m03605 dehydration-responsive protein-related similar to early-responsive to dehydration stress ERD3 protein [Arabidopsis thaliana] GI:15320410; contains Pfam profile PF03141: Putative methyltransferase	GO:0005554,GO:0000004,GO:0005739
4608	BN13814	0.478673	4893.43	10222.9	-1.06289	gi|13814|At3g05530_Contig5	At3g05530.1	68416.m00606 26S proteasome AAA-ATPase subunit (RPT5a) identical to GB:AAF22525 GI:6652886 from [Arabidopsis thaliana]	GO:0006511,GO:0016887,GO:0005516,GO:0008540
4920	BN13814	0.404653	2777	6862.67	-1.30524	gi|13814|At3g05530_Contig5	At3g05530.1	68416.m00606 26S proteasome AAA-ATPase subunit (RPT5a) identical to GB:AAF22525 GI:6652886 from [Arabidopsis thaliana]	GO:0006511,GO:0016887,GO:0005516,GO:0008540
28004	BN13817	0.496415	374.007	753.416	-1.01038	gi|13817|At1g04690_Contig1	At1g04690.1	68414.m00466 potassium channel protein, putative nearly identical to K+ channel protein [Arabidopsis thaliana] GI:1063415; contains Pfam profile PF00248: oxidoreductase, aldo/keto reductase family	GO:0005267,GO:0006813,GO:0005249,GO:0005737
20516	BN13821	0.364727	1812.64	4969.86	-1.45511	gi|13821|At4g38520_Contig1	At4g38520.2	68417.m05451 protein phosphatase 2C family protein / PP2C family protein similar to Ser/Thr protein phosphatase 2C (PP2C6) (GI:15020818) [Arabidopsis thaliana]; similar to protein phosphatase 2C (GI:3608412) [Mesembryanthemum crystallinum]; contains Pfam	GO:0006470,GO:0015071,GO:0005739,GO:0008287
20204	BN13821	0.331436	1118.48	3374.65	-1.5932	gi|13821|At4g38520_Contig1	At4g38520.2	68417.m05451 protein phosphatase 2C family protein / PP2C family protein similar to Ser/Thr protein phosphatase 2C (PP2C6) (GI:15020818) [Arabidopsis thaliana]; similar to protein phosphatase 2C (GI:3608412) [Mesembryanthemum crystallinum]; contains Pfam	GO:0006470,GO:0015071,GO:0005739,GO:0008287
4604	BN13828	0.446049	127.062	284.861	-1.16473	gi|13828|At1g58120_ES1793F	At1g58120.1	68414.m06589 expressed protein	GO:0005554,GO:0000004,GO:0009507
2659	BN13856	0.494452	8905.03	18009.9	-1.0161	gi|13856|At3g04120_Contig4	At3g04120.1	68416.m00436 glyceraldehyde-3-phosphate dehydrogenase, cytosolic (GAPC) / NAD-dependent glyceraldehyde-3-phosphate dehydrogenase identical to SP|P25858 Glyceraldehyde 3-phosphate dehydrogenase, cytosolic (EC 1.2.1.12) {Arabidopsis thaliana}	GO:0009408,GO:0006979,GO:0009744,GO:0006950,GO:0006096,GO:0008372,GO:0004365,GO:0008943
371	BN13857	0.231793	2157.67	9308.62	-2.10909	gi|13857|At3g04120_Contig12	At3g04120.1	68416.m00436 glyceraldehyde-3-phosphate dehydrogenase, cytosolic (GAPC) / NAD-dependent glyceraldehyde-3-phosphate dehydrogenase identical to SP|P25858 Glyceraldehyde 3-phosphate dehydrogenase, cytosolic (EC 1.2.1.12) {Arabidopsis thaliana}	GO:0009408,GO:0006979,GO:0009744,GO:0006950,GO:0006096,GO:0008372,GO:0004365,GO:0008943
59	BN13857	0.192887	2192.31	11365.8	-2.37418	gi|13857|At3g04120_Contig12	At3g04120.1	68416.m00436 glyceraldehyde-3-phosphate dehydrogenase, cytosolic (GAPC) / NAD-dependent glyceraldehyde-3-phosphate dehydrogenase identical to SP|P25858 Glyceraldehyde 3-phosphate dehydrogenase, cytosolic (EC 1.2.1.12) {Arabidopsis thaliana}	GO:0009408,GO:0006979,GO:0009744,GO:0006950,GO:0006096,GO:0008372,GO:0004365,GO:0008943
5567	BN13871	0.442737	266.371	601.646	-1.17548	gi|13871|At2g43970_Contig1	At2g43970.2	68415.m05468 La domain-containing protein contains Pfam profile PF05383: La domain	GO:0006355,GO:0003677,GO:0005634,GO:0003676,GO:0003723,GO:0009507
5255	BN13871	0.399228	282.547	707.733	-1.32471	gi|13871|At2g43970_Contig1	At2g43970.2	68415.m05468 La domain-containing protein contains Pfam profile PF05383: La domain	GO:0006355,GO:0003677,GO:0005634,GO:0003676,GO:0003723,GO:0009507
2967	BN13872	0.497052	358.434	721.119	-1.00853	gi|13872|At5g14030_Contig1	At5g14030.1	68418.m01640 translocon-associated protein beta (TRAPB) family protein low similarity to SP|P23438 Translocon-associated protein, beta subunit precursor (TRAP-beta) (Signal sequence receptor beta subunit) {Canis familiaris}; contains Pfam profile PF05753:	GO:0005743,GO:0012505,GO:0005488,GO:0006810
11109	BN13881	0.0661724	307.057	4640.26	-3.91763	gi|13881|At4g21105_Contig2	At4g21105.1	68417.m03052 expressed protein	GO:0005554,GO:0000004,GO:0008372
11421	BN13881	0.206617	1069.93	5178.32	-2.27497	gi|13881|At4g21105_Contig2	At4g21105.1	68417.m03052 expressed protein	GO:0005554,GO:0000004,GO:0008372
8509	BN13882	0.416814	390.834	937.669	-1.26252	gi|13882|At4g21105_Contig3	At4g21105.1	68417.m03052 expressed protein	GO:0005554,GO:0000004,GO:0008372
19217	BN13895	0.485018	8482.48	17489	-1.04389	gi|13895|At3g01280_Contig2	At3g01280.1	68416.m00035 porin, putative similar to SP|P42055 34 kDa outer mitochondrial membrane protein porin (Voltage-dependent anion-selective channel protein) (VDAC) {Solanum tuberosum}; contains Pfam profile PF01459: Eukaryotic porin	GO:0005554,GO:0000004,GO:0008372
18905	BN13895	0.410002	8356.45	20381.5	-1.2863	gi|13895|At3g01280_Contig2	At3g01280.1	68416.m00035 porin, putative similar to SP|P42055 34 kDa outer mitochondrial membrane protein porin (Voltage-dependent anion-selective channel protein) (VDAC) {Solanum tuberosum}; contains Pfam profile PF01459: Eukaryotic porin	GO:0005554,GO:0000004,GO:0008372
14017	BN13897	0.45183	306.131	677.536	-1.14615	gi|13897|At5g25530_Contig1	At5g25530.1	68418.m03038 DNAJ heat shock protein, putative simlar to SP|P25685 DnaJ homolog subfamily B member 1 (Heat shock 40 kDa protein 1) {Homo sapiens}; contains Pfam profile PF00226: DnaJ domain	GO:0006457,GO:0003754,GO:0008372
13705	BN13897	0.300602	310.257	1032.12	-1.73408	gi|13897|At5g25530_Contig1	At5g25530.1	68418.m03038 DNAJ heat shock protein, putative simlar to SP|P25685 DnaJ homolog subfamily B member 1 (Heat shock 40 kDa protein 1) {Homo sapiens}; contains Pfam profile PF00226: DnaJ domain	GO:0006457,GO:0003754,GO:0008372
3617	BN13906	0.367566	1798.83	4893.89	-1.44392	gi|13906|At5g03040_Contig3	At5g03040.1	68418.m00252 calmodulin-binding family protein similar to SF16 protein [Helianthus annuus] GI:560150; contains Pfam profile PF00612: IQ calmodulin-binding motif	GO:0005516,GO:0000004,GO:0009507
22159	BN13912	0.252327	2446.48	9695.68	-1.98663	gi|13912|At2g46790_Contig2	At2g46790.2	68415.m05838 pseudo-response regulator 9 (APRR9) / timing of CAB expression 1-like protein (TL1) identical to pseudo-response regulator 9 GI:10281000 from [Arabidopsis thaliana], timing of CAB expression 1-like protein [Arabidopsis thaliana] GI:9247022; c	GO:0007623,GO:0000156,GO:0008372
22471	BN13912	0.207665	338.378	1629.44	-2.26767	gi|13912|At2g46790_Contig2	At2g46790.2	68415.m05838 pseudo-response regulator 9 (APRR9) / timing of CAB expression 1-like protein (TL1) identical to pseudo-response regulator 9 GI:10281000 from [Arabidopsis thaliana], timing of CAB expression 1-like protein [Arabidopsis thaliana] GI:9247022; c	GO:0007623,GO:0000156,GO:0008372
19559	BN13913	0.217125	6813.39	31380	-2.2034	gi|13913|At2g31800_LB1296F	At2g31800.1	68415.m03882 ankyrin protein kinase, putative similar to ankyrin-kinase [Medicago truncatula] gi|18700701|gb|AAL78674; contains Pfam profile PF00023: Ankyrin repeat; identical to cDNA calcineurin B-like protein 10 (CBL10) GI:29150247; blastp match of 67%	GO:0016301,GO:0005739,GO:0004674,GO:0005524,GO:0004672,GO:0004713,GO:0006468
16959	BN13914	0.0767633	1796.89	23408.2	-3.70344	gi|13914|At1g15350_Contig1	At1g15350.2	68414.m01838 expressed protein	GO:0005554,GO:0000004,GO:0009507
17271	BN13914	0.0353524	961.465	27196.6	-4.82205	gi|13914|At1g15350_Contig1	At1g15350.2	68414.m01838 expressed protein	GO:0005554,GO:0000004,GO:0009507
12071	BN13918	0.437063	4085.21	9346.97	-1.19409	gi|13918|At1g23490_Contig5	At1g23490.1	68414.m02948 ADP-ribosylation factor identical to SP:Q9SRC3 ADP-ribosylation factor 1-like [Arabidopsis thaliana], ADP-ribosylation factor GI:166586 [Arabidopsis thaliana]	GO:0005739,GO:0003926,GO:0006499
9471	BN13920	0.475522	3364.25	7074.85	-1.07241	gi|13920|At1g23490_Contig1	At1g23490.1	68414.m02948 ADP-ribosylation factor identical to SP:Q9SRC3 ADP-ribosylation factor 1-like [Arabidopsis thaliana], ADP-ribosylation factor GI:166586 [Arabidopsis thaliana]	GO:0005739,GO:0003926,GO:0006499
6559	BN13921	0.370531	379.883	1025.24	-1.43233	gi|13921|At5g23570_Contig1	At5g23570.1	68418.m02765 XS domain-containing protein / XS zinc finger domain-containing protein-related contains Pfam profiles PF03468: XS domain, weak hit to PF03470: XS zinc finger domain	GO:0009616
4271	BN13922	0.170259	187.162	1099.28	-2.5542	gi|13922|At4g04780_Contig1	At4g04780.1	68417.m00700 expressed protein very low similarity to SP|Q13503 RNA polymerase II holoenzyme component SRB7 (RNAPII complex component SRB7) {Homo sapiens}	GO:0005554,GO:0000004,GO:0009507
3959	BN13922	0.253753	293.831	1157.94	-1.9785	gi|13922|At4g04780_Contig1	At4g04780.1	68417.m00700 expressed protein very low similarity to SP|Q13503 RNA polymerase II holoenzyme component SRB7 (RNAPII complex component SRB7) {Homo sapiens}	GO:0005554,GO:0000004,GO:0009507
9155	BN13938	0.326928	1917.28	5864.54	-1.61296	gi|13938|At5g15800_Contig1	At5g15800.1	68418.m01848 developmental protein SEPALLATA1 / floral homeotic protein (AGL2) (SEP1) identical to developmental protein SEPALLATA1 / floral homeotic protein (AGL2 / SEP1) SP:P29382 from [Arabidopsis thaliana]	GO:0003700,GO:0009908,GO:0003677,GO:0005634
9467	BN13938	0.284222	1916.36	6742.47	-1.81491	gi|13938|At5g15800_Contig1	At5g15800.1	68418.m01848 developmental protein SEPALLATA1 / floral homeotic protein (AGL2) (SEP1) identical to developmental protein SEPALLATA1 / floral homeotic protein (AGL2 / SEP1) SP:P29382 from [Arabidopsis thaliana]	GO:0003700,GO:0009908,GO:0003677,GO:0005634
3955	BN13940	0.262033	371.476	1417.67	-1.93218	gi|13940|At4g33580_Contig1	At4g33580.1	68417.m04771 carbonic anhydrase family protein / carbonate dehydratase family protein similar to SP|P46512 Carbonic anhydrase 1 (EC 4.2.1.1) (Carbonate dehydratase 1) {Flaveria linearis}; contains Pfam profile PF00484: Carbonic anhydrase	GO:0009507,GO:0004182,GO:0008270,GO:0004089,GO:0006508,GO:0015976
17921	BN13948	0.354687	11301	31861.9	-1.49538	gi|13948|At5g36290_Contig3	At5g36290.2	68418.m04379 expressed protein contains Pfam profile PF01169: Uncharacterized protein family UPF0016	GO:0005554,GO:0016020,GO:0000004,GO:0012505
17609	BN13948	0.316689	10463.7	33040.9	-1.65886	gi|13948|At5g36290_Contig3	At5g36290.2	68418.m04379 expressed protein contains Pfam profile PF01169: Uncharacterized protein family UPF0016	GO:0005554,GO:0016020,GO:0000004,GO:0012505
25405	BN13966	0.271885	93.9984	345.729	-1.87893	gi|13966|At1g73630_Contig1	At1g73630.1	68414.m08524 calcium-binding protein, putative similar to calcium binding protein GI:14589311 from [Sesbania rostrata]; contains Pfam profile: PF00036 EF hand (4 copies)	GO:0009288,GO:0005509
25717	BN13966	0.396114	93.193	235.268	-1.33601	gi|13966|At1g73630_Contig1	At1g73630.1	68414.m08524 calcium-binding protein, putative similar to calcium binding protein GI:14589311 from [Sesbania rostrata]; contains Pfam profile: PF00036 EF hand (4 copies)	GO:0009288,GO:0005509
17605	BN13970	0.427201	504.918	1181.92	-1.22701	gi|13970|At1g20100_Contig1	At1g20100.1	68414.m02515 expressed protein	GO:0005554,GO:0000004,GO:0005739
12405	BN13972	0.391023	228.744	584.988	-1.35467	gi|13972|At2g47240_Contig3	At2g47240.1	68415.m05899 long-chain-fatty-acid--CoA ligase family protein / long-chain acyl-CoA synthetase family protein similar to GI:1617270 (MF7P) and gi:1617628 (MF45P) from [Brassica napus] ; contains Pfam AMP-binding enzyme domain PF00501	GO:0008372,GO:0004467,GO:0008152,GO:0003824,GO:0006633
7205	BN13974	0.309508	280.338	905.754	-1.69195	gi|13974|At2g02360_Contig1	At2g02360.1	68415.m00174 F-box family protein / SKP1 interacting partner 3-related contains similarity to SKP1 interacting partner 3 GI:10716951 from [Arabidopsis thaliana]	GO:0005554,GO:0000004,GO:0008372
7517	BN13974	0.496275	383.216	772.185	-1.01079	gi|13974|At2g02360_Contig1	At2g02360.1	68415.m00174 F-box family protein / SKP1 interacting partner 3-related contains similarity to SKP1 interacting partner 3 GI:10716951 from [Arabidopsis thaliana]	GO:0005554,GO:0000004,GO:0008372
10464	BN13986	0.334727	427.031	1275.76	-1.57894	gi|13986|At5g44730_Contig2	At5g44730.2	68418.m05482 haloacid dehalogenase-like hydrolase family protein low similarity to SP|Q94915 Rhythmically expressed gene 2 protein (DREG-2) {Drosophila melanogaster}; contains InterPro accession IPR005834: Haloacid dehalogenase-like hydrolase	GO:0019120,GO:0008967,GO:0016787,GO:0008152,GO:0012505
8514	BN14036	0.498065	2252.32	4522.14	-1.00559	gi|14036|At2g17420_Contig1	At2g17420.1	68415.m02010 thioredoxin reductase 2 / NADPH-dependent thioredoxin reductase 2 (NTR2) identical to SP|Q39242	GO:0005737,GO:0004791,GO:0006118
8826	BN14036	0.386402	1796.93	4650.41	-1.37182	gi|14036|At2g17420_Contig1	At2g17420.1	68415.m02010 thioredoxin reductase 2 / NADPH-dependent thioredoxin reductase 2 (NTR2) identical to SP|Q39242	GO:0005737,GO:0004791,GO:0006118
13710	BN14048	0.47907	1073.63	2241.07	-1.06169	gi|14048|At1g15120_Contig2	At1g15120.1	68414.m01805 ubiquinol-cytochrome C reductase complex 7.8 kDa protein, putative / mitochondrial hinge protein, putative similar to SP|P48504 Ubiquinol-cytochrome C reductase complex 7.8 kDa protein (EC 1.10.2.2) (Mitochondrial hinge protein) (CR7) {Solanu	GO:0008121,GO:0006122,GO:0015008
8510	BN14050	0.415514	1372.34	3302.75	-1.26703	gi|14050|At1g50430_Contig2	At1g50430.1	68414.m05652 7-dehydrocholesterol reductase / 7-DHC reductase / sterol delta-7-reductase (ST7R) / dwarf5 protein (DWF5) identical to SP|Q9LDU6 7-dehydrocholesterol reductase (EC 1.3.1.21) (7-DHC reductase) (Sterol delta-7-reductase) (Dwarf5 protein) {Arab	GO:0030176,GO:0009918,GO:0016132,GO:0009826,GO:0016126
5910	BN14051	0.484812	4812.73	9927	-1.0445	gi|14051|At1g79550_Contig4	At1g79550.2	68414.m09274 phosphoglycerate kinase, putative similar to SP|P41758 Phosphoglycerate kinase, chloroplast precursor (EC 2.7.2.3) {Chlamydomonas reinhardtii}; contains Pfam profile PF00162: phosphoglycerate kinase	GO:0006096,GO:0004618
1022	BN14055	0.354338	373.136	1053.05	-1.4968	gi|14055|At1g79550_Contig1	At1g79550.2	68414.m09274 phosphoglycerate kinase, putative similar to SP|P41758 Phosphoglycerate kinase, chloroplast precursor (EC 2.7.2.3) {Chlamydomonas reinhardtii}; contains Pfam profile PF00162: phosphoglycerate kinase	GO:0006096,GO:0004618
710	BN14055	0.477418	559.62	1172.18	-1.06667	gi|14055|At1g79550_Contig1	At1g79550.2	68414.m09274 phosphoglycerate kinase, putative similar to SP|P41758 Phosphoglycerate kinase, chloroplast precursor (EC 2.7.2.3) {Chlamydomonas reinhardtii}; contains Pfam profile PF00162: phosphoglycerate kinase	GO:0006096,GO:0004618
19876	BN14060	0.383164	410.196	1070.55	-1.38397	gi|14060|At2g29300_Contig3	At2g29300.1	68415.m03559 tropinone reductase, putative / tropine dehydrogenase, putative similar to tropinone reductase SP:P50165 from [Datura stramonium]	GO:0016020,GO:0006810,GO:0012505,GO:0005215,GO:0008152,GO:0016491
19564	BN14060	0.329775	512.962	1555.49	-1.60045	gi|14060|At2g29300_Contig3	At2g29300.1	68415.m03559 tropinone reductase, putative / tropine dehydrogenase, putative similar to tropinone reductase SP:P50165 from [Datura stramonium]	GO:0016020,GO:0006810,GO:0012505,GO:0005215,GO:0008152,GO:0016491
17272	BN14078	0.46709	1034.59	2214.97	-1.09823	gi|14078|At1g52410_Contig1	At1g52410.2	68414.m05915 caldesmon-related weak similarity to Caldesmon (CDM) (Swiss-Prot:P12957) [Gallus gallus]	GO:0005554,GO:0016459,GO:0000004,GO:0012505
9472	BN14086	0.244131	845.319	3462.57	-2.03428	gi|14086|At5g02500_Contig5	At5g02500.1	68418.m00183 heat shock cognate 70 kDa protein 1 (HSC70-1) (HSP70-1) identical to SP|P22953 Heat shock cognate 70 kDa protein 1 (Hsc70.1) {Arabidopsis thaliana}	GO:0005829,GO:0003773,GO:0006457
20526	BN14096	0.47353	1426.04	3011.51	-1.07847	gi|14096|At2g40990_LB1014F	At2g40990.1	68415.m05063 zinc finger (DHHC type) family protein contains Pfam profile PF01529: DHHC zinc finger domain	GO:0005554,GO:0000004,GO:0008372
20214	BN14096	0.434541	1167.49	2686.72	-1.20244	gi|14096|At2g40990_LB1014F	At2g40990.1	68415.m05063 zinc finger (DHHC type) family protein contains Pfam profile PF01529: DHHC zinc finger domain	GO:0005554,GO:0000004,GO:0008372
15014	BN14098	0.342684	929.105	2711.26	-1.54505	gi|14098|At2g14045_Contig1	At2g14045.2	68415.m01562 expressed protein	GO:0005554,GO:0000004,GO:0008372
15326	BN14098	0.378182	721.349	1907.41	-1.40285	gi|14098|At2g14045_Contig1	At2g14045.2	68415.m01562 expressed protein	GO:0005554,GO:0000004,GO:0008372
12414	BN14099	0.244821	1079.51	4409.38	-2.0302	gi|14099|At1g32640_Contig1	At1g32640.1	68414.m04026 basic helix-loop-helix (bHLH) protein (RAP-1) identical to bHLH protein GB:CAA67885 GI:1465368 from [Arabidopsis thaliana]	GO:0045941,GO:0009737,GO:0003700,GO:0009269,GO:0003677,GO:0008372,GO:0016563
12726	BN14099	0.229438	1263.16	5505.45	-2.12382	gi|14099|At1g32640_Contig1	At1g32640.1	68414.m04026 basic helix-loop-helix (bHLH) protein (RAP-1) identical to bHLH protein GB:CAA67885 GI:1465368 from [Arabidopsis thaliana]	GO:0045941,GO:0009737,GO:0003700,GO:0009269,GO:0003677,GO:0008372,GO:0016563
10126	BN14100	0.369049	436.198	1181.95	-1.43811	gi|14100|At4g31870_Contig1	At4g31870.1	68417.m04528 glutathione peroxidase, putative glutathione peroxidase, Arabidopsis thaliana, PIR2:S71250	GO:0006979,GO:0004602,GO:0009507
9814	BN14100	0.423076	449.184	1061.71	-1.24101	gi|14100|At4g31870_Contig1	At4g31870.1	68417.m04528 glutathione peroxidase, putative glutathione peroxidase, Arabidopsis thaliana, PIR2:S71250	GO:0006979,GO:0004602,GO:0009507
7214	BN14105	0.379582	777.559	2048.46	-1.39752	gi|14105|At2g20820_Contig2	At2g20820.1	68415.m02450 expressed protein .	GO:0005554,GO:0000004,GO:0005739
2014	BN14107	0.385031	497.337	1291.68	-1.37695	gi|14107|At2g20820_Contig1	At2g20820.1	68415.m02450 expressed protein .	GO:0005554,GO:0000004,GO:0005739
2326	BN14107	0.298047	456.664	1532.19	-1.74639	gi|14107|At2g20820_Contig1	At2g20820.1	68415.m02450 expressed protein .	GO:0005554,GO:0000004,GO:0005739
20210	BN14112	0.32312	2478.9	7671.76	-1.62986	gi|14112|At3g51840_Contig3	At3g51840.1	68416.m05685 short-chain acyl-CoA oxidase identical to Short-chain acyl CoA oxidase [Arabidopsis thaliana] GI:5478795; contains InterPro entry IPR006089: Acyl-CoA dehydrogenase	GO:0016491,GO:0006118,GO:0009793,GO:0003997,GO:0006635
20522	BN14112	0.486469	1793.7	3687.18	-1.03958	gi|14112|At3g51840_Contig3	At3g51840.1	68416.m05685 short-chain acyl-CoA oxidase identical to Short-chain acyl CoA oxidase [Arabidopsis thaliana] GI:5478795; contains InterPro entry IPR006089: Acyl-CoA dehydrogenase	GO:0016491,GO:0006118,GO:0009793,GO:0003997,GO:0006635
15010	BN14116	0.491749	3207.19	6522	-1.024	gi|14116|At5g22650_Contig2	At5g22650.2	68418.m02647 expressed protein non-consensus AT donor splice site at exon 3, AC acceptor splice site at exon 4;	GO:0005634,GO:0004407,GO:0016481
4610	BN14120	0.45408	719.93	1585.47	-1.13898	gi|14120|At1g78080_Contig2	At1g78080.1	68414.m09099 AP2 domain-containing transcription factor RAP2.4 identical to AP2 domain containing protein GI:2281633 from [Arabidopsis thaliana]	GO:0003700,GO:0006355,GO:0003677,GO:0005634
13061	BN14144	0.39474	528.537	1338.95	-1.34103	gi|14144|At3g54250_Contig1	At3g54250.1	68416.m05996 mevalonate diphosphate decarboxylase, putative similar to mevalonate diphosphate decarboxylase [Arabidopsis thaliana] gi|2288887|emb|CAA74700	GO:0004163,GO:0000004,GO:0008372
13373	BN14144	0.460993	1276.53	2769.09	-1.11718	gi|14144|At3g54250_Contig1	At3g54250.1	68416.m05996 mevalonate diphosphate decarboxylase, putative similar to mevalonate diphosphate decarboxylase [Arabidopsis thaliana] gi|2288887|emb|CAA74700	GO:0004163,GO:0000004,GO:0008372
10461	BN14145	0.286856	169.066	589.376	-1.8016	gi|14145|At3g54250_Contig2	At3g54250.1	68416.m05996 mevalonate diphosphate decarboxylase, putative similar to mevalonate diphosphate decarboxylase [Arabidopsis thaliana] gi|2288887|emb|CAA74700	GO:0004163,GO:0000004,GO:0008372
11427	BN14164	0.347762	8684.49	24972.5	-1.52383	gi|14164|At5g23750_Contig1	At5g23750.1	68418.m02786 remorin family protein contains Pfam domain, PF03766: Remorin, N-terminal region; contains Pfam domain, PF03763: Remorin, C-terminal region	GO:0003677,GO:0000004,GO:0008372
11115	BN14164	0.327009	9125.84	27907	-1.6126	gi|14164|At5g23750_Contig1	At5g23750.1	68418.m02786 remorin family protein contains Pfam domain, PF03766: Remorin, N-terminal region; contains Pfam domain, PF03763: Remorin, C-terminal region	GO:0003677,GO:0000004,GO:0008372
3315	BN14169	0.166623	279.463	1677.22	-2.58534	gi|14169|At1g12090_Contig1	At1g12090.1	68414.m01399 protease inhibitor/seed storage/lipid transfer protein (LTP) family protein similar to 14 kDa polypeptide [Catharanthus roseus] GI:407410; contains Pfam protease inhibitor/seed storage/LTP family domain PF00234	GO:0008289,GO:0006869,GO:0012505
3627	BN14169	0.397017	222.801	561.187	-1.33273	gi|14169|At1g12090_Contig1	At1g12090.1	68414.m01399 protease inhibitor/seed storage/lipid transfer protein (LTP) family protein similar to 14 kDa polypeptide [Catharanthus roseus] GI:407410; contains Pfam protease inhibitor/seed storage/LTP family domain PF00234	GO:0008289,GO:0006869,GO:0012505
715	BN14171	0.476443	864.053	1813.55	-1.06962	gi|14171|At1g09780_Contig1	At1g09780.1	68414.m01097 2,3-biphosphoglycerate-independent phosphoglycerate mutase, putative / phosphoglyceromutase, putative strong similarity to SP|Q42908 2,3-bisphosphoglycerate-independent phosphoglycerate mutase (EC 5.4.2.1) (Phosphoglyceromutase) {Mesembryanth	GO:0019496,GO:0019654,GO:0006094,GO:0019564,GO:0019642,GO:0019656,GO:0006007,GO:0046537,GO:0019683,GO:0019565,GO:0004619,GO:0006096,GO:0003824,GO:0046872,GO:0019658,GO:0019650,GO:0008372
11111	BN14184	0.372222	1202.38	3230.28	-1.42577	gi|14184|At1g78100_Contig1	At1g78100.1	68414.m09102 F-box family protein contains F-box domain Pfam:PF00646	GO:0005554,GO:0000004,GO:0008372
8511	BN14185	0.19245	418.037	2172.18	-2.37744	gi|14185|At1g78100_ESS2017R	At1g78100.1	68414.m09102 F-box family protein contains F-box domain Pfam:PF00646	GO:0005554,GO:0000004,GO:0008372
8823	BN14185	0.166845	393.378	2357.75	-2.58342	gi|14185|At1g78100_ESS2017R	At1g78100.1	68414.m09102 F-box family protein contains F-box domain Pfam:PF00646	GO:0005554,GO:0000004,GO:0008372
27365	BN14190	0.135482	524.182	3869.03	-2.88383	gi|14190|At3g45010_Contig1	At3g45010.1	68416.m04849 serine carboxypeptidase III, putative similar to serine carboxypeptidase III from Oryza sativa SP|P37891, Matricaria chamomilla GI:6960455, Hordeum vulgare SP|P21529, Triticum aestivum SP|P11515; contains Pfam profile PF0450 serine carboxypep	GO:0006508,GO:0004185,GO:0012505
27677	BN14190	0.102223	468.528	4583.4	-3.29021	gi|14190|At3g45010_Contig1	At3g45010.1	68416.m04849 serine carboxypeptidase III, putative similar to serine carboxypeptidase III from Oryza sativa SP|P37891, Matricaria chamomilla GI:6960455, Hordeum vulgare SP|P21529, Triticum aestivum SP|P11515; contains Pfam profile PF0450 serine carboxypep	GO:0006508,GO:0004185,GO:0012505
14677	BN14196	0.49033	2399.91	4894.48	-1.02818	gi|14196|At3g24170_Contig1	At3g24170.1	68416.m03034 glutathione reductase, putative identical to GB:P48641 from [Arabidopsis thaliana]	GO:0006749,GO:0046872,GO:0005737,GO:0015036,GO:0016654,GO:0004791,GO:0016491,GO:0004362,GO:0006096,GO:0004148,GO:0019430,GO:0006118
11765	BN14197	0.155179	3448.32	22221.6	-2.688	gi|14197|At4g15210_Contig1	At4g15210.1	68417.m02330 beta-amylase (BMY1) / 1,4-alpha-D-glucan maltohydrolase identical to Beta-amylase (EC 3.2.1.2) (1,4-alpha-D-glucan maltohydrolase) SP:P25853 [Arabidopsis thaliana]	GO:0012505,GO:0005983,GO:0016161
12077	BN14197	0.164518	4119.14	25037.7	-2.60369	gi|14197|At4g15210_Contig1	At4g15210.1	68417.m02330 beta-amylase (BMY1) / 1,4-alpha-D-glucan maltohydrolase identical to Beta-amylase (EC 3.2.1.2) (1,4-alpha-D-glucan maltohydrolase) SP:P25853 [Arabidopsis thaliana]	GO:0012505,GO:0005983,GO:0016161
9165	BN14198	0.303616	3031.52	9984.73	-1.71968	gi|14198|At1g59900_Contig2	At1g59900.1	68414.m06748 pyruvate dehydrogenase E1 component alpha subunit, mitochondrial (PDHE1-A) identical to SP|P52901 Pyruvate dehydrogenase E1 component alpha subunit, mitochondrial precursor (EC 1.2.4.1) (PDHE1-A) {Arabidopsis thaliana}	GO:0008152,GO:0016624,GO:0004739,GO:0009507
1677	BN14203	0.340628	434.638	1275.99	-1.55373	gi|14203|At2g01060_Contig1	At2g01060.1	68415.m00012 myb family transcription factor contains Pfam profile: PF00249 myb-like DNA-binding domain	GO:0005634,GO:0003700,GO:0045449
1365	BN14203	0.279948	390.79	1395.94	-1.83677	gi|14203|At2g01060_Contig1	At2g01060.1	68415.m00012 myb family transcription factor contains Pfam profile: PF00249 myb-like DNA-binding domain	GO:0005634,GO:0003700,GO:0045449
22473	BN14209	0.491452	1130.65	2300.63	-1.02488	gi|14209|At2g04520_Contig2	At2g04520.1	68415.m00458 eukaryotic translation initiation factor 1A, putative / eIF-1A, putative / eIF-4C, putative strong similarity to translation initiation factor (eIF-1A) [Beta vulgaris] GI:17977975; contains Pfam profile PF01176: Eukaryotic initiation factor 1	GO:0006413,GO:0003743,GO:0008372
22161	BN14209	0.476765	1072.02	2248.53	-1.06865	gi|14209|At2g04520_Contig2	At2g04520.1	68415.m00458 eukaryotic translation initiation factor 1A, putative / eIF-1A, putative / eIF-4C, putative strong similarity to translation initiation factor (eIF-1A) [Beta vulgaris] GI:17977975; contains Pfam profile PF01176: Eukaryotic initiation factor 1	GO:0006413,GO:0003743,GO:0008372
17273	BN14211	0.402401	240.758	598.303	-1.31329	gi|14211|At5g04940_Contig2	At5g04940.2	68418.m00523 SET domain-containing protein (SUVH1) contains Pfam profiles PF00856: SET domain, PF05033: Pre-SET motif, PF02182: YDG/SRA domain; identical to cDNA SUVH1 (SUVH1) GI:13517742	GO:0040029,GO:0005634,GO:0042054
14673	BN14213	0.376417	409.692	1088.4	-1.4096	gi|14213|At2g37970_Contig3	At2g37970.1	68415.m04660 SOUL heme-binding family protein weak similarity to SOUL protein [Mus musculus] GI:4886906; contains Pfam profile PF04832: SOUL heme-binding protein	GO:0006499,GO:0005488,GO:0008372
14361	BN14213	0.412855	681.397	1650.45	-1.27629	gi|14213|At2g37970_Contig3	At2g37970.1	68415.m04660 SOUL heme-binding family protein weak similarity to SOUL protein [Mus musculus] GI:4886906; contains Pfam profile PF04832: SOUL heme-binding protein	GO:0006499,GO:0005488,GO:0008372
9473	BN14215	0.365963	379.343	1036.56	-1.45023	gi|14215|At2g37970_Contig1	At2g37970.1	68415.m04660 SOUL heme-binding family protein weak similarity to SOUL protein [Mus musculus] GI:4886906; contains Pfam profile PF04832: SOUL heme-binding protein	GO:0006499,GO:0005488,GO:0008372
3961	BN14217	0.390191	158.992	407.472	-1.35775	gi|14217|At1g70820_Contig1	At1g70820.1	68414.m08169 phosphoglucomutase, putative / glucose phosphomutase, putative similar to phosphoglucomutase GI:534981 from [Spinacia oleracea], phosphomannomutase [Pseudomonas aeruginosa] GI:150994; contains InterPro accession IPR006352: Phosphoglucosamine	GO:0009507,GO:0005975,GO:0016868
22815	BN14222	0.452941	3944.51	8708.66	-1.1426	gi|14222|At1g13390_Contig2	At1g13390.2	68414.m01559 expressed protein	GO:0005554,GO:0000004,GO:0009507
7215	BN14229	0.431567	188.217	436.125	-1.21234	gi|14229|At3g49780_Contig1	At3g49780.1	68416.m05443 phytosulfokines 3 (PSK3) identical to phytosulfokines 3 (PSK3) SP:Q9M2Y0 from [Arabidopsis thaliana]	GO:0030154,GO:0005578,GO:0009887,GO:0005554,GO:0008283
22811	BN14237	0.289562	1107.2	3823.7	-1.78805	gi|14237|At1g08450_Contig2	At1g08450.2	68414.m00935 calreticulin 3 (CRT3) identical to similar to SP|O04153 Calreticulin 3 precursor {Arabidopsis thaliana}	GO:0005509,GO:0012505,GO:0000004,GO:0005514
23123	BN14237	0.336104	885.988	2636.05	-1.57302	gi|14237|At1g08450_Contig2	At1g08450.2	68414.m00935 calreticulin 3 (CRT3) identical to similar to SP|O04153 Calreticulin 3 precursor {Arabidopsis thaliana}	GO:0005509,GO:0012505,GO:0000004,GO:0005514
12411	BN14242	0.362457	8687.29	23967.8	-1.46412	gi|14242|At3g47470_Contig3	At3g47470.1	68416.m05162 chlorophyll A-B binding protein 4, chloroplast / LHCI type III CAB-4 (CAB4) identical to SP|P27521 Chlorophyll A-B binding protein 4, chloroplast precursor (LHCI type III CAB-4) (LHCP) {Arabidopsis thaliana}	GO:0015979,GO:0009507,GO:0030076
12723	BN14242	0.336542	9691.68	28797.8	-1.57114	gi|14242|At3g47470_Contig3	At3g47470.1	68416.m05162 chlorophyll A-B binding protein 4, chloroplast / LHCI type III CAB-4 (CAB4) identical to SP|P27521 Chlorophyll A-B binding protein 4, chloroplast precursor (LHCI type III CAB-4) (LHCP) {Arabidopsis thaliana}	GO:0015979,GO:0009507,GO:0030076
4611	BN14251	0.336585	879.157	2611.99	-1.57096	gi|14251|At5g67590_Contig4	At5g67590.1	68418.m08523 NADH-ubiquinone oxidoreductase-related contains weak similarity to NADH-ubiquinone oxidoreductase 21 kDa subunit, mitochondrial precursor (EC 1.6.5.3) (EC 1.6.99.3) (Complex I-21KD) (CI-21KD). (Swiss-Prot:P25711) [Neurospora crassa]; contains	Not annotated
5266	BN14266	0.375141	1691.01	4507.66	-1.41449	gi|14266|At1g06430_Contig4	At1g06430.1	68414.m00680 FtsH protease, putative similar to zinc dependent protease GI:7650138 from [Arabidopsis thaliana]	GO:0008237,GO:0006270,GO:0008270,GO:0016887,GO:0005737,GO:0016020,GO:0005634,GO:0006275,GO:0004176,GO:0030163,GO:0006508
2666	BN14267	0.414893	495.585	1194.49	-1.26919	gi|14267|At1g06430_Contig1	At1g06430.1	68414.m00680 FtsH protease, putative similar to zinc dependent protease GI:7650138 from [Arabidopsis thaliana]	GO:0008237,GO:0006270,GO:0008270,GO:0016887,GO:0005737,GO:0016020,GO:0005634,GO:0006275,GO:0004176,GO:0030163,GO:0006508
2978	BN14267	0.444337	611.807	1376.9	-1.17028	gi|14267|At1g06430_Contig1	At1g06430.1	68414.m00680 FtsH protease, putative similar to zinc dependent protease GI:7650138 from [Arabidopsis thaliana]	GO:0008237,GO:0006270,GO:0008270,GO:0016887,GO:0005737,GO:0016020,GO:0005634,GO:0006275,GO:0004176,GO:0030163,GO:0006508
7862	BN14278	0.467043	548.276	1173.93	-1.09837	gi|14278|At1g54520_Contig2	At1g54520.1	68414.m06218 expressed protein	GO:0005554,GO:0000004,GO:0009507
5262	BN14279	0.354526	139.219	392.69	-1.49603	gi|14279|At2g02990_Contig1	At2g02990.1	68415.m00251 ribonuclease 1 (RNS1) identical to ribonuclease SP:P42813 Ribonuclease 1 precursor (EC 3.1.27.1) {Arabidopsis thaliana}, GI:561998 from [Arabidopsis thaliana]	GO:0009867,GO:0007568,GO:0016036,GO:0005576,GO:0004540,GO:0009611,GO:0004521,GO:0009718
5574	BN14279	0.393638	118.524	301.099	-1.34506	gi|14279|At2g02990_Contig1	At2g02990.1	68415.m00251 ribonuclease 1 (RNS1) identical to ribonuclease SP:P42813 Ribonuclease 1 precursor (EC 3.1.27.1) {Arabidopsis thaliana}, GI:561998 from [Arabidopsis thaliana]	GO:0009867,GO:0007568,GO:0016036,GO:0005576,GO:0004540,GO:0009611,GO:0004521,GO:0009718
16628	BN14288	0.341181	892.738	2616.61	-1.55139	gi|14288|At1g16890_Contig5	At1g16890.2	68414.m02044 ubiquitin-conjugating enzyme, putative nearly identical to ubiquitin-conjugating enzyme E2 [Catharanthus roseus] GI:5381319; contains Pfam profile PF00179: Ubiquitin-conjugating enzyme	GO:0006464,GO:0008372,GO:0004840,GO:0006512
16316	BN14288	0.291771	2861.61	9807.74	-1.77709	gi|14288|At1g16890_Contig5	At1g16890.2	68414.m02044 ubiquitin-conjugating enzyme, putative nearly identical to ubiquitin-conjugating enzyme E2 [Catharanthus roseus] GI:5381319; contains Pfam profile PF00179: Ubiquitin-conjugating enzyme	GO:0006464,GO:0008372,GO:0004840,GO:0006512
16628	BN14288	0.299934	2633.41	8779.95	-1.73728	gi|14288|At1g16890_Contig5	At1g16890.2	68414.m02044 ubiquitin-conjugating enzyme, putative nearly identical to ubiquitin-conjugating enzyme E2 [Catharanthus roseus] GI:5381319; contains Pfam profile PF00179: Ubiquitin-conjugating enzyme	GO:0006464,GO:0008372,GO:0004840,GO:0006512
16312	BN14304	0.466246	1418.86	3043.16	-1.10084	gi|14304|At1g05000_Contig1	At1g05000.1	68414.m00501 tyrosine specific protein phosphatase family protein contains tyrosine specific protein phosphatases active site, PROSITE:PS00383	GO:0006470,GO:0004721,GO:0008372
11424	BN14306	0.444715	8517.94	19153.7	-1.16905	gi|14306|At1g20620_Contig2	At1g20620.1	68414.m02578 catalase 3 (SEN2) almost identical to catalase 3 SP:Q42547, GI:3123188 from [Arabidopsis thaliana]; identical to catalase 3 (SEN2) mRNA, partial cds GI:3158369	GO:0004518,GO:0004096,GO:0006388
8512	BN14311	0.369106	677.118	1834.48	-1.43789	gi|14311|At2g46540_Contig2	At2g46540.1	68415.m05806 expressed protein	GO:0005554,GO:0000004,GO:0012505
19566	BN14323	0.204441	1310.76	6411.42	-2.29024	gi|14323|At5g54640_DC686R	At5g54640.1	68418.m06803 histone H2A identical to histone H2A Arabidopsis thaliana GI:7595337	GO:0006334,GO:0003677,GO:0005739,GO:0000786,GO:0005634,GO:0007001
19878	BN14323	0.214279	1109.37	5177.22	-2.22244	gi|14323|At5g54640_DC686R	At5g54640.1	68418.m06803 histone H2A identical to histone H2A Arabidopsis thaliana GI:7595337	GO:0006334,GO:0003677,GO:0005739,GO:0000786,GO:0005634,GO:0007001
16966	BN14324	0.242999	1117.59	4599.15	-2.04098	gi|14324|At5g09440_Contig1	At5g09440.1	68418.m01093 phosphate-responsive protein, putative similar to phi-1 (phosphate-induced gene) [Nicotiana tabacum] GI:3759184; contains Pfam profile PF04674: Phosphate-induced protein 1 conserved region	GO:0005554,GO:0000004,GO:0012505
17278	BN14324	0.349222	1596.01	4570.19	-1.51778	gi|14324|At5g09440_Contig1	At5g09440.1	68418.m01093 phosphate-responsive protein, putative similar to phi-1 (phosphate-induced gene) [Nicotiana tabacum] GI:3759184; contains Pfam profile PF04674: Phosphate-induced protein 1 conserved region	GO:0005554,GO:0000004,GO:0012505
11766	BN14326	0.318332	190.717	599.114	-1.6514	gi|14326|At5g15830_Contig1	At5g15830.1	68418.m01852 bZIP transcription factor family protein similar to common plant regulatory factor 7 GI:9650828 from [Petroselinum crispum]; contains Pfam profile: PF00170 bZIP transcription factor	GO:0003700,GO:0006355,GO:0003677,GO:0005634
1366	BN14331	0.0333491	162.536	4873.78	-4.90621	gi|14331|At4g37930_Contig4	At4g37930.1	68417.m05363 glycine hydroxymethyltransferase / serine hydroxymethyltransferase / serine/threonine aldolase (SHM1) identical to serine hydroxymethyl transferase [Arabidopsis thaliana] GI:6899945	GO:0019464,GO:0005759,GO:0006563,GO:0004372,GO:0006544
1678	BN14331	0.0423025	201.355	4759.88	-4.56311	gi|14331|At4g37930_Contig4	At4g37930.1	68417.m05363 glycine hydroxymethyltransferase / serine hydroxymethyltransferase / serine/threonine aldolase (SHM1) identical to serine hydroxymethyl transferase [Arabidopsis thaliana] GI:6899945	GO:0019464,GO:0005759,GO:0006563,GO:0004372,GO:0006544
19874	BN14340	0.368192	7715.91	20956.2	-1.44147	gi|14340|At1g62480_Contig4	At1g62480.1	68414.m07050 vacuolar calcium-binding protein-related contains weak similarity to vacuolar calcium binding protein [Raphanus sativus] gi|9049359|dbj|BAA99394	GO:0005554,GO:0000004,GO:0008372
19562	BN14340	0.442086	10622.7	24028.6	-1.1776	gi|14340|At1g62480_Contig4	At1g62480.1	68414.m07050 vacuolar calcium-binding protein-related contains weak similarity to vacuolar calcium binding protein [Raphanus sativus] gi|9049359|dbj|BAA99394	GO:0005554,GO:0000004,GO:0008372
16962	BN14342	0.481521	11248.9	23361.2	-1.05433	gi|14342|At1g62480_Contig3	At1g62480.1	68414.m07050 vacuolar calcium-binding protein-related contains weak similarity to vacuolar calcium binding protein [Raphanus sativus] gi|9049359|dbj|BAA99394	GO:0005554,GO:0000004,GO:0008372
17274	BN14342	0.27874	9993.18	35851.3	-1.84301	gi|14342|At1g62480_Contig3	At1g62480.1	68414.m07050 vacuolar calcium-binding protein-related contains weak similarity to vacuolar calcium binding protein [Raphanus sativus] gi|9049359|dbj|BAA99394	GO:0005554,GO:0000004,GO:0008372
16962	BN14342	0.461724	9883.7	21406.1	-1.1149	gi|14342|At1g62480_Contig3	At1g62480.1	68414.m07050 vacuolar calcium-binding protein-related contains weak similarity to vacuolar calcium binding protein [Raphanus sativus] gi|9049359|dbj|BAA99394	GO:0005554,GO:0000004,GO:0008372
4274	BN14348	0.424152	4613.12	10876.1	-1.23735	gi|14348|At5g42530_Contig3	At5g42530.1	68418.m05177 expressed protein	GO:0005554,GO:0000004,GO:0012505
1362	BN14349	0.26885	3104.25	11546.4	-1.89513	gi|14349|At5g42530_Contig4	At5g42530.1	68418.m05177 expressed protein	GO:0005554,GO:0000004,GO:0012505
1674	BN14349	0.237535	2821.25	11877.2	-2.07379	gi|14349|At5g42530_Contig4	At5g42530.1	68418.m05177 expressed protein	GO:0005554,GO:0000004,GO:0012505
15328	BN14357	0.406927	257.906	633.789	-1.29716	gi|14357|At5g53650_Contig1	At5g53650.1	68418.m06664 expressed protein	GO:0005554,GO:0000004,GO:0012505
15016	BN14357	0.304912	216.643	710.511	-1.71354	gi|14357|At5g53650_Contig1	At5g53650.1	68418.m06664 expressed protein	GO:0005554,GO:0000004,GO:0012505
4616	BN14363	0.376971	446.632	1184.79	-1.40747	gi|14363|At3g57450_Contig3	At3g57450.1	68416.m06396 expressed protein	GO:0005554,GO:0000004,GO:0005739
12412	BN14374	0.352059	4736.18	13452.8	-1.50611	gi|14374|At3g13340_Contig1	At3g13340.1	68416.m01679 WD-40 repeat family protein contains Pfam profile: PF00400 WD domain, G-beta repeat (3 copies, 1 significant); similar to Trp-Asp repeat protein (PIR:T40094) [Schizosaccharomyces]	GO:0005554,GO:0000004,GO:0005834
12724	BN14374	0.324121	4958.31	15297.7	-1.62539	gi|14374|At3g13340_Contig1	At3g13340.1	68416.m01679 WD-40 repeat family protein contains Pfam profile: PF00400 WD domain, G-beta repeat (3 copies, 1 significant); similar to Trp-Asp repeat protein (PIR:T40094) [Schizosaccharomyces]	GO:0005554,GO:0000004,GO:0005834
10467	BN14395	0.169528	465.248	2744.38	-2.56041	gi|14395|At2g25450_Contig1	At2g25450.1	68415.m03048 2-oxoglutarate-dependent dioxygenase, putative similar to 2A6 (GI:599622) and tomato ethylene synthesis regulatory protein E8 (SP|P10967)	GO:0016706,GO:0009692
10779	BN14395	0.175775	559.966	3185.69	-2.50819	gi|14395|At2g25450_Contig1	At2g25450.1	68415.m03048 2-oxoglutarate-dependent dioxygenase, putative similar to 2A6 (GI:599622) and tomato ethylene synthesis regulatory protein E8 (SP|P10967)	GO:0016706,GO:0009692
13717	BN14426	0.43507	540.357	1242	-1.20068	gi|14426|At5g11090_Contig3	At5g11090.1	68418.m01295 serine-rich protein-related contains some similarity to serine-rich proteins	GO:0005554,GO:0000004,GO:0009507
11117	BN14427	0.371317	1579.57	4253.97	-1.42928	gi|14427|At5g11090_Contig4	At5g11090.1	68418.m01295 serine-rich protein-related contains some similarity to serine-rich proteins	GO:0005554,GO:0000004,GO:0009507
11429	BN14427	0.317699	1190.57	3747.48	-1.65427	gi|14427|At5g11090_Contig4	At5g11090.1	68418.m01295 serine-rich protein-related contains some similarity to serine-rich proteins	GO:0005554,GO:0000004,GO:0009507
8829	BN14428	0.223536	218.678	978.266	-2.16142	gi|14428|At5g11090_Contig2	At5g11090.1	68418.m01295 serine-rich protein-related contains some similarity to serine-rich proteins	GO:0005554,GO:0000004,GO:0009507
3317	BN14430	0.148261	184.713	1245.86	-2.75378	gi|14430|At2g40110_Contig1	At2g40110.1	68415.m04931 yippee family protein similar to mdgl-1 [Mus musculus] GI:10441648, Yippee protein [Drosophila melanogaster] GI:5713279; contains Pfam profile PF03226: Yippee putative zinc-binding protein	GO:0005554,GO:0000004,GO:0008372
13713	BN14440	0.407888	1524.71	3738.06	-1.29375	gi|14440|At5g04140_Contig1	At5g04140.2	68418.m00402 glutamate synthase (GLU1) / ferredoxin-dependent glutamate synthase (Fd-GOGAT 1) identical to ferredoxin-dependent glutamate synthase precursor [Arabidopsis thaliana] GI:3869251	GO:0009853,GO:0009507,GO:0016041
14025	BN14440	0.416537	688.285	1652.4	-1.26349	gi|14440|At5g04140_Contig1	At5g04140.2	68418.m00402 glutamate synthase (GLU1) / ferredoxin-dependent glutamate synthase (Fd-GOGAT 1) identical to ferredoxin-dependent glutamate synthase precursor [Arabidopsis thaliana] GI:3869251	GO:0009853,GO:0009507,GO:0016041
11425	BN14441	0.240509	633.807	2635.27	-2.05584	gi|14441|At3g54050_Contig5	At3g54050.1	68416.m05976 fructose-1,6-bisphosphatase, putative / D-fructose-1,6-bisphosphate 1-phosphohydrolase, putative / FBPase, putative strong similarity to fructose-1,6-bisphosphatase [Brassica napus] GI:289367; identical to SP|P25851 Fructose-1,6-bisphosphatas	GO:0042578,GO:0006000,GO:0042132,GO:0005975,GO:0009507
11113	BN14441	0.233296	182.711	783.172	-2.09977	gi|14441|At3g54050_Contig5	At3g54050.1	68416.m05976 fructose-1,6-bisphosphatase, putative / D-fructose-1,6-bisphosphate 1-phosphohydrolase, putative / FBPase, putative strong similarity to fructose-1,6-bisphosphatase [Brassica napus] GI:289367; identical to SP|P25851 Fructose-1,6-bisphosphatas	GO:0042578,GO:0006000,GO:0042132,GO:0005975,GO:0009507
8825	BN14443	0.455282	3158.03	6936.42	-1.13517	gi|14443|At3g54050_Contig3	At3g54050.1	68416.m05976 fructose-1,6-bisphosphatase, putative / D-fructose-1,6-bisphosphate 1-phosphohydrolase, putative / FBPase, putative strong similarity to fructose-1,6-bisphosphatase [Brassica napus] GI:289367; identical to SP|P25851 Fructose-1,6-bisphosphatas	GO:0042578,GO:0006000,GO:0042132,GO:0005975,GO:0009507
5913	BN14444	0.405562	1483.06	3656.8	-1.302	gi|14444|At3g54050_Contig2	At3g54050.1	68416.m05976 fructose-1,6-bisphosphatase, putative / D-fructose-1,6-bisphosphate 1-phosphohydrolase, putative / FBPase, putative strong similarity to fructose-1,6-bisphosphatase [Brassica napus] GI:289367; identical to SP|P25851 Fructose-1,6-bisphosphatas	GO:0042578,GO:0006000,GO:0042132,GO:0005975,GO:0009507
6225	BN14444	0.428269	1411.52	3295.87	-1.22341	gi|14444|At3g54050_Contig2	At3g54050.1	68416.m05976 fructose-1,6-bisphosphatase, putative / D-fructose-1,6-bisphosphate 1-phosphohydrolase, putative / FBPase, putative strong similarity to fructose-1,6-bisphosphatase [Brassica napus] GI:289367; identical to SP|P25851 Fructose-1,6-bisphosphatas	GO:0042578,GO:0006000,GO:0042132,GO:0005975,GO:0009507
3313	BN14445	0.205732	6454.25	31372.1	-2.28116	gi|14445|At3g15353_Contig1	At3g15353.1	68416.m01944 metallothionein protein, putative	GO:0006878,GO:0005507,GO:0008372
713	BN14446	0.463898	226.856	489.021	-1.10812	gi|14446|At1g79930_Contig1	At1g79930.1	68414.m09340 heat shock protein, putative contains Pfam profile: PF00012 Heat shock hsp70 proteins; similar to heat-shock proteins GB:CAA94389, GB:AAD55461 [Arabidopsis thaliana]	GO:0009408,GO:0005524,GO:0006457,GO:0003773,GO:0005634
19879	BN14452	0.185141	1675.78	9051.35	-2.4333	gi|14452|At2g36990_Contig2	At2g36990.1	68415.m04537 RNA polymerase sigma subunit SigF (sigF) / sigma-like factor (SIG6) identical to RNA polymerase sigma subunit SigF [Arabidopsis thaliana] GI:7209640; contains Pfam profiles PF04545: Sigma-70, region 4, PF04539: Sigma-70 region 3, PF04542: Sig	GO:0016987,GO:0006355,GO:0003700,GO:0006352,GO:0003677,GO:0003899,GO:0009507
19567	BN14452	0.163034	3533.91	21675.9	-2.61675	gi|14452|At2g36990_Contig2	At2g36990.1	68415.m04537 RNA polymerase sigma subunit SigF (sigF) / sigma-like factor (SIG6) identical to RNA polymerase sigma subunit SigF [Arabidopsis thaliana] GI:7209640; contains Pfam profiles PF04545: Sigma-70, region 4, PF04539: Sigma-70 region 3, PF04542: Sig	GO:0016987,GO:0006355,GO:0003700,GO:0006352,GO:0003677,GO:0003899,GO:0009507
14679	BN14454	0.379897	374.675	986.254	-1.39632	gi|14454|At2g43420_DC640F	At2g43420.1	68415.m05396 3-beta hydroxysteroid dehydrogenase/isomerase family protein contains Pfam profile PF01073 3-beta hydroxysteroid dehydrogenase/isomerase domain; similar to NAD(P)-dependent steroid dehydrogenase from Homo sapiens [SP|Q15738], Mus musculus [SP	GO:0008460,GO:0005783,GO:0008831,GO:0045226,GO:0003978,GO:0009225,GO:0003854,GO:0006012,GO:0003824,GO:0006694
6567	BN14458	0.134289	411.761	3066.22	-2.89658	gi|14458|At2g35260_Contig4	At2g35260.1	68415.m04325 expressed protein	GO:0005554,GO:0000004,GO:0009507
6879	BN14458	0.106475	289.721	2721.03	-3.23142	gi|14458|At2g35260_Contig4	At2g35260.1	68415.m04325 expressed protein	GO:0005554,GO:0000004,GO:0009507
4279	BN14459	0.414378	510.646	1232.32	-1.27098	gi|14459|At2g35260_Contig1	At2g35260.1	68415.m04325 expressed protein	GO:0005554,GO:0000004,GO:0009507
3967	BN14459	0.464336	155.358	334.581	-1.10676	gi|14459|At2g35260_Contig1	At2g35260.1	68415.m04325 expressed protein	GO:0005554,GO:0000004,GO:0009507
17275	BN14471	0.406233	1039.66	2559.27	-1.29962	gi|14471|At5g19590_Contig1	At5g19590.1	68418.m02332 expressed protein contains Pfam profile PF04398: Protein of unknown function, DUF538	GO:0005554,GO:0000004,GO:0012505
14675	BN14472	0.33823	250.298	740.023	-1.56392	gi|14472|At3g53570_Contig2	At3g53570.1	68416.m05917 protein kinase (AFC1) (AME2) identical to protein kinase AFC1 (EC 2.7.1.-) [Arabidopsis thaliana]	GO:0016301,GO:0004674,GO:0008372,GO:0004672,GO:0005524,GO:0045449
14363	BN14472	0.474809	254.875	536.795	-1.07458	gi|14472|At3g53570_Contig2	At3g53570.1	68416.m05917 protein kinase (AFC1) (AME2) identical to protein kinase AFC1 (EC 2.7.1.-) [Arabidopsis thaliana]	GO:0016301,GO:0004674,GO:0008372,GO:0004672,GO:0005524,GO:0045449
9475	BN14475	0.482868	493.858	1022.76	-1.0503	gi|14475|At3g53570_Contig3	At3g53570.1	68416.m05917 protein kinase (AFC1) (AME2) identical to protein kinase AFC1 (EC 2.7.1.-) [Arabidopsis thaliana]	GO:0016301,GO:0004674,GO:0008372,GO:0004672,GO:0005524,GO:0045449
4275	BN14477	0.0749869	430.131	5736.08	-3.73722	gi|14477|At3g46000_Contig2	At3g46000.1	68416.m04977 actin-depolymerizing factor, putative (ADF2) strong similarity to SP|Q9ZSK3 Actin-depolymerizing factor 4 (ADF-4) (AtADF4) {Arabidopsis thaliana}; contains Pfam profile PF00241: Cofilin/tropomyosin-type actin-binding protein	GO:0003779,GO:0005622,GO:0000004,GO:0003787
3963	BN14477	0.0950079	463.759	4881.27	-3.39581	gi|14477|At3g46000_Contig2	At3g46000.1	68416.m04977 actin-depolymerizing factor, putative (ADF2) strong similarity to SP|Q9ZSK3 Actin-depolymerizing factor 4 (ADF-4) (AtADF4) {Arabidopsis thaliana}; contains Pfam profile PF00241: Cofilin/tropomyosin-type actin-binding protein	GO:0003779,GO:0005622,GO:0000004,GO:0003787
1675	BN14478	0.432969	2564.98	5924.16	-1.20766	gi|14478|At1g19350_Contig3	At1g19350.5	68414.m02408 brassinosteroid signalling positive regulator, putative similar to BZR1 protein [Arabidopsis thaliana] gi|20270971|gb|AAM18490	GO:0005634,GO:0005515,GO:0009742
1363	BN14478	0.438466	2411.42	5499.67	-1.18946	gi|14478|At1g19350_Contig3	At1g19350.5	68414.m02408 brassinosteroid signalling positive regulator, putative similar to BZR1 protein [Arabidopsis thaliana] gi|20270971|gb|AAM18490	GO:0005634,GO:0005515,GO:0009742
20217	BN14483	0.447322	1558.33	3483.69	-1.16062	gi|14483|At1g31850_Contig2	At1g31850.3	68414.m03915 dehydration-responsive protein, putative strong similarity to early-responsive to dehydration stress ERD3 protein [Arabidopsis thaliana] GI:15320410; contains Pfam profile PF03141: Putative methyltransferase	GO:0005554,GO:0000004,GO:0008372
12729	BN14486	0.355709	401.99	1130.11	-1.49123	gi|14486|At4g21860_Contig2	At4g21860.1	68417.m03161 methionine sulfoxide reductase domain-containing protein / SeIR domain-containing protein low similarity to pilin-like transcription factor [Homo sapiens] GI:5059062, SP|P14930 Peptide methionine sulfoxide reductase msrA/msrB (EC 1.8.4.6) {Ne	GO:0005554,GO:0000004,GO:0009507
12417	BN14486	0.418981	289.427	690.788	-1.25504	gi|14486|At4g21860_Contig2	At4g21860.1	68417.m03161 methionine sulfoxide reductase domain-containing protein / SeIR domain-containing protein low similarity to pilin-like transcription factor [Homo sapiens] GI:5059062, SP|P14930 Peptide methionine sulfoxide reductase msrA/msrB (EC 1.8.4.6) {Ne	GO:0005554,GO:0000004,GO:0009507
2017	BN14490	0.0636222	120.734	1897.67	-3.97433	gi|14490|At1g75830_DC579F	At1g75830.1	68414.m08808 plant defensin-fusion protein, putative (PDF1.1) identical to SP|P30224 Cysteine-rich antifungal protein 1 precursor (AFP1) (Anther-specific protein S18 homolog) {Arabidopsis thaliana}	GO:0005554,GO:0012505,GO:0000004,GO:0005618
2329	BN14490	0.0641424	198.864	3100.35	-3.96258	gi|14490|At1g75830_DC579F	At1g75830.1	68414.m08808 plant defensin-fusion protein, putative (PDF1.1) identical to SP|P30224 Cysteine-rich antifungal protein 1 precursor (AFP1) (Anther-specific protein S18 homolog) {Arabidopsis thaliana}	GO:0005554,GO:0012505,GO:0000004,GO:0005618
22813	BN14498	0.485391	1033.68	2129.58	-1.04278	gi|14498|At5g03290_Contig5	At5g03290.1	68418.m00279 isocitrate dehydrogenase, putative / NAD+ isocitrate dehydrogenase, putative strong similarity to isocitrate dehydrogenase (NAD+) [Nicotiana tabacum] GI:3021506	GO:0005737,GO:0008152,GO:0004449,GO:0005739
15325	BN14502	0.12278	695.355	5663.41	-3.02585	gi|14502|At5g48385_Contig1	At5g48385.1	68418.m05980 expressed protein	GO:0005554,GO:0000004,GO:0008372
15013	BN14502	0.101305	632.328	6241.82	-3.30322	gi|14502|At5g48385_Contig1	At5g48385.1	68418.m05980 expressed protein	GO:0005554,GO:0000004,GO:0008372
15013	BN14502	0.387216	189.64	489.752	-1.36879	gi|14502|At5g48385_Contig1	At5g48385.1	68418.m05980 expressed protein	GO:0005554,GO:0000004,GO:0008372
4613	BN14508	0.390936	4204.71	10755.5	-1.355	gi|14508|At1g21680_Contig2	At1g21680.1	68414.m02713 expressed protein similar to TolB protein precursor (SP:Q9ZDM5) {Rickettsia prowazekii}; ESTs gb|N96028, gb|F14286, gb|T20680, gb|F14443, gb|AA657300 and gb|N65244 come from this gene	GO:0005554,GO:0000004,GO:0012505
4925	BN14508	0.448674	5594.65	12469.3	-1.15626	gi|14508|At1g21680_Contig2	At1g21680.1	68414.m02713 expressed protein similar to TolB protein precursor (SP:Q9ZDM5) {Rickettsia prowazekii}; ESTs gb|N96028, gb|F14286, gb|T20680, gb|F14443, gb|AA657300 and gb|N65244 come from this gene	GO:0005554,GO:0000004,GO:0012505
10472	BN14520	0.394964	1524.34	3859.44	-1.34021	gi|14520|At4g38970_Contig4	At4g38970.2	68417.m05522 fructose-bisphosphate aldolase, putative strong similarity to plastidic fructose-bisphosphate aldolase (EC 4.1.2.13) from Nicotiana paniculata (NPALDP1) [GI:4827251], Oryza sativa, PIR2:T02057 [SP|Q40677]	GO:0019648,GO:0009507,GO:0019650,GO:0006096,GO:0019654,GO:0006094,GO:0019253,GO:0004332,GO:0019642
10784	BN14520	0.348556	1716.99	4926.01	-1.52054	gi|14520|At4g38970_Contig4	At4g38970.2	68417.m05522 fructose-bisphosphate aldolase, putative strong similarity to plastidic fructose-bisphosphate aldolase (EC 4.1.2.13) from Nicotiana paniculata (NPALDP1) [GI:4827251], Oryza sativa, PIR2:T02057 [SP|Q40677]	GO:0019648,GO:0009507,GO:0019650,GO:0006096,GO:0019654,GO:0006094,GO:0019253,GO:0004332,GO:0019642
72	BN14527	0.332385	1161.87	3495.56	-1.58907	gi|14527|At2g19310_Contig2	At2g19310.1	68415.m02253 expressed protein	GO:0005554,GO:0000004,GO:0009507
13068	BN14537	0.088127	364.675	4138.06	-3.50427	gi|14537|At2g26020_Contig1	At2g26020.1	68415.m03124 plant defensin-fusion protein, putative (PDF1.2b) plant defensin protein family member, personal communication, Bart Thomma (Bart.Thomma@agr.kuleuven.ac.be); similar to antifungal protein 1 preprotein [Raphanus sativus] gi|609322|gb|AAA69541	GO:0005554,GO:0012505,GO:0000004,GO:0005618
13380	BN14537	0.108579	363.817	3350.71	-3.20318	gi|14537|At2g26020_Contig1	At2g26020.1	68415.m03124 plant defensin-fusion protein, putative (PDF1.2b) plant defensin protein family member, personal communication, Bart Thomma (Bart.Thomma@agr.kuleuven.ac.be); similar to antifungal protein 1 preprotein [Raphanus sativus] gi|609322|gb|AAA69541	GO:0005554,GO:0012505,GO:0000004,GO:0005618
8834	BN14552	0.487259	681.788	1399.23	-1.03724	gi|14552|At2g43290_Contig1	At2g43290.1	68415.m05382 calmodulin-like protein (MSS3) identical to calmodulin-like MSS3 from GI:9965747 [Arabidopsis thaliana]	GO:0009288,GO:0005509,GO:0012505
1034	BN14556	0.12638	150.744	1192.78	-2.98416	gi|14556|At5g37600_Contig2	At5g37600.1	68418.m04529 glutamine synthetase, putative similar to glutamine synthetase, cytosolic isozyme (Glutamate-- ammonia ligase, GS1) [Lotus japonicus] SWISS-PROT:Q42899	GO:0009749,GO:0005829,GO:0009744,GO:0004356,GO:0009416,GO:0009750
722	BN14556	0.204132	154.939	759.015	-2.29243	gi|14556|At5g37600_Contig2	At5g37600.1	68418.m04529 glutamine synthetase, putative similar to glutamine synthetase, cytosolic isozyme (Glutamate-- ammonia ligase, GS1) [Lotus japonicus] SWISS-PROT:Q42899	GO:0009749,GO:0005829,GO:0009744,GO:0004356,GO:0009416,GO:0009750
13718	BN14565	0.276556	648.688	2345.59	-1.85435	gi|14565|At1g15270_Contig1	At1g15270.1	68414.m01827 expressed protein ESTs gb|AA650895, gb|AA720043 and gb|R29777 come from this gene	GO:0005554,GO:0000004,GO:0008372
8518	BN14569	0.344567	2492.77	7234.5	-1.53714	gi|14569|At5g46110_Contig3	At5g46110.2	68418.m05670 phosphate/triose-phosphate translocator, putative identical to phosphate/triose-phosphate translocator precursor [Arabidopsis thaliana] gi|3983125|gb|AAC83815; similar to triose phosphate/phosphate translocator, chloroplast precursor (CTPT)[C	GO:0016021,GO:0015717,GO:0009670,GO:0015297,GO:0005739,GO:0012505,GO:0016020
8830	BN14569	0.439913	1903.44	4326.86	-1.18471	gi|14569|At5g46110_Contig3	At5g46110.2	68418.m05670 phosphate/triose-phosphate translocator, putative identical to phosphate/triose-phosphate translocator precursor [Arabidopsis thaliana] gi|3983125|gb|AAC83815; similar to triose phosphate/phosphate translocator, chloroplast precursor (CTPT)[C	GO:0016021,GO:0015717,GO:0009670,GO:0015297,GO:0005739,GO:0012505,GO:0016020
14684	BN14580	0.480452	513.065	1067.88	-1.05754	gi|14580|At3g20720_Contig1	At3g20720.1	68416.m02622 expressed protein	GO:0005554,GO:0000004,GO:0005739
22480	BN14592	0.497785	1724.83	3465.01	-1.00641	gi|14592|At1g80720_DC403R	At1g80720.1	68414.m09471 mitochondrial glycoprotein family protein / MAM33 family protein similar to SUAPRGA1 [Emericella nidulans] GI:6562379; contains Pfam profile PF02330: Mitochondrial glycoprotein	GO:0005554,GO:0000004,GO:0005759
17280	BN14596	0.355202	4210.32	11853.3	-1.49329	gi|14596|At1g03590_Contig2	At1g03590.1	68414.m00339 protein phosphatase 2C family protein / PP2C family protein similar to protein phosphatase-2C; PP2C (GI:3643088) [Mesembryanthemum crystallinum]; contains Pfam PF00481 : Protein phosphatase 2C domain;	GO:0005739,GO:0015071,GO:0003824,GO:0006499
12080	BN14598	0.469241	152.075	324.087	-1.0916	gi|14598|At1g51980_Contig1	At1g51980.1	68414.m05863 mitochondrial processing peptidase alpha subunit, putative similar to mitochondrial processing peptidase alpha subunit, mitochondrial precursor, Alpha-MPP (Ubiquinol-cytochrome C reductase subunit II) [Potato] SWISS-PROT:P29677	GO:0005739,GO:0004222,GO:0006508
11768	BN14598	0.386724	224.261	579.9	-1.37063	gi|14598|At1g51980_Contig1	At1g51980.1	68414.m05863 mitochondrial processing peptidase alpha subunit, putative similar to mitochondrial processing peptidase alpha subunit, mitochondrial precursor, Alpha-MPP (Ubiquinol-cytochrome C reductase subunit II) [Potato] SWISS-PROT:P29677	GO:0005739,GO:0004222,GO:0006508
9480	BN14599	0.414971	607.277	1463.42	-1.26892	gi|14599|At1g51980_Contig4	At1g51980.1	68414.m05863 mitochondrial processing peptidase alpha subunit, putative similar to mitochondrial processing peptidase alpha subunit, mitochondrial precursor, Alpha-MPP (Ubiquinol-cytochrome C reductase subunit II) [Potato] SWISS-PROT:P29677	GO:0005739,GO:0004222,GO:0006508
28022	BN14606	0.13685	120.187	878.242	-2.86934	gi|14606|At2g24810_Contig1	At2g24810.1	68415.m02968 pathogenesis-related thaumatin family protein similar to thaumatin-like protein [Arabidopsis thaliana] GI:2435406; contains Pfam profile PF00314: Thaumatin family	GO:0012505,GO:0005554,GO:0042828
28334	BN14606	0.162798	232.219	1426.42	-2.61884	gi|14606|At2g24810_Contig1	At2g24810.1	68415.m02968 pathogenesis-related thaumatin family protein similar to thaumatin-like protein [Arabidopsis thaliana] GI:2435406; contains Pfam profile PF00314: Thaumatin family	GO:0012505,GO:0005554,GO:0042828
25422	BN14607	0.393123	643.495	1636.88	-1.34695	gi|14607|At5g57300_Contig1	At5g57300.1	68418.m07158 UbiE/COQ5 methyltransferase family protein similar to ubiquinone biosynthesis methyltransferase COQ5 [Saccharomyces cerevisiae][SP|P49017], ubiquinone/menaquinone biosynthesis methyltransferase ubiE [Escherichia coli][SP|P27851]; contains Pfa	GO:0006744,GO:0009234,GO:0005739,GO:0008425
15022	BN14614	0.243994	804.349	3296.59	-2.03508	gi|14614|At2g17380_Contig1	At2g17380.1	68415.m02007 clathrin assembly protein AP19 identical to clathrin assembly protein AP19 GI:2231698 from [Arabidopsis thaliana]	GO:0005739,GO:0030125,GO:0005554,GO:0006886
15334	BN14614	0.248928	811.541	3260.14	-2.0062	gi|14614|At2g17380_Contig1	At2g17380.1	68415.m02007 clathrin assembly protein AP19 identical to clathrin assembly protein AP19 GI:2231698 from [Arabidopsis thaliana]	GO:0005739,GO:0030125,GO:0005554,GO:0006886
10134	BN14617	0.029094	462.473	15895.8	-5.10313	gi|14617|At5g55450_Contig1	At5g55450.1	68418.m06907 protease inhibitor/seed storage/lipid transfer protein (LTP) family protein contains Pfam protease inhibitor/seed storage/LTP family domain PF00234	GO:0008289,GO:0006869,GO:0012505
9822	BN14617	0.0315915	487.119	15419.3	-4.98432	gi|14617|At5g55450_Contig1	At5g55450.1	68418.m06907 protease inhibitor/seed storage/lipid transfer protein (LTP) family protein contains Pfam protease inhibitor/seed storage/LTP family domain PF00234	GO:0008289,GO:0006869,GO:0012505
2022	BN14621	0.462943	777.087	1678.58	-1.11109	gi|14621|At4g30010_Contig1	At4g30010.1	68417.m04270 expressed protein	GO:0005554,GO:0000004,GO:0005739
2334	BN14621	0.457092	957.136	2093.97	-1.12944	gi|14621|At4g30010_Contig1	At4g30010.1	68417.m04270 expressed protein	GO:0005554,GO:0000004,GO:0005739
22818	BN14627	0.444568	6529.41	14687.1	-1.16952	gi|14627|At3g54360_Contig3	At3g54360.1	68416.m06008 expressed protein DNA-binding Mel-18 protein, Homo sapiens, PIR:JN0717	GO:0005554,GO:0000004,GO:0009507
22818	BN14627	0.462177	3154.12	6824.48	-1.11348	gi|14627|At3g54360_Contig3	At3g54360.1	68416.m06008 expressed protein DNA-binding Mel-18 protein, Homo sapiens, PIR:JN0717	GO:0005554,GO:0000004,GO:0009507
20218	BN14629	0.471089	386.568	820.583	-1.08593	gi|14629|At3g14415_Contig1	At3g14415.1	68416.m01824 (S)-2-hydroxy-acid oxidase, peroxisomal, putative / glycolate oxidase, putative / short chain alpha-hydroxy acid oxidase, putative similar to (S)-2-hydroxy-acid oxidase, peroxisomal (Glycolate oxidase, GOX) (Short chain alpha-hydroxy acid oxi	GO:0008372,GO:0006118,GO:0008891
4930	BN14642	0.410391	322.047	784.733	-1.28493	gi|14642|At2g25850_Contig1	At2g25850.2	68415.m03104 nucleotidyltransferase family protein contains Pfam profiles: PF01909 nucleotidyltransferase domain, PF04926 poly(A) polymerase predicted RNA binding domain; identical to cDNA GI:31747890	GO:0006350,GO:0016779,GO:0004652,GO:0008372
4618	BN14642	0.257359	190.76	741.221	-1.95815	gi|14642|At2g25850_Contig1	At2g25850.2	68415.m03104 nucleotidyltransferase family protein contains Pfam profiles: PF01909 nucleotidyltransferase domain, PF04926 poly(A) polymerase predicted RNA binding domain; identical to cDNA GI:31747890	GO:0006350,GO:0016779,GO:0004652,GO:0008372
13073	BN14656	0.404479	404.693	1000.53	-1.30586	gi|14656|At1g14040_Contig2	At1g14040.1	68414.m01660 EXS family protein / ERD1/XPR1/SYG1 family protein similar to PHO1 protein [Arabidopsis thaliana] GI:20069032; contains Pfam profiles PF03105: SPX domain, PF03124: EXS family	GO:0005554,GO:0000004,GO:0016021
13385	BN14656	0.436651	335.896	769.255	-1.19545	gi|14656|At1g14040_Contig2	At1g14040.1	68414.m01660 EXS family protein / ERD1/XPR1/SYG1 family protein similar to PHO1 protein [Arabidopsis thaliana] GI:20069032; contains Pfam profiles PF03105: SPX domain, PF03124: EXS family	GO:0005554,GO:0000004,GO:0016021
10785	BN14657	0.468102	839.981	1794.44	-1.09511	gi|14657|At2g30250_Contig1	At2g30250.1	68415.m03682 WRKY family transcription factor	GO:0006355,GO:0003700,GO:0008372
8185	BN14658	0.269907	176.168	652.698	-1.88946	gi|14658|At2g30250_Contig2	At2g30250.1	68415.m03682 WRKY family transcription factor	GO:0006355,GO:0003700,GO:0008372
73	BN14661	0.403512	219.202	543.236	-1.30932	gi|14661|At5g64340_DC386F	At5g64340.1	68418.m08081 expressed protein	GO:0003700,GO:0000004,GO:0008372
13069	BN14668	0.413129	2071.46	5014.07	-1.27533	gi|14668|At4g12290_Contig2	At4g12290.1	68417.m01947 copper amine oxidase, putative similar to copper amine oxidase [Cicer arietinum] gi|3819099|emb|CAA08855	GO:0005507,GO:0008372,GO:0000004,GO:0008122
7869	BN14670	0.385265	650.45	1688.32	-1.37608	gi|14670|At3g16320_DC472F	At3g16320.1	68416.m02061 cell division cycle family protein / CDC family protein similar to SP|P30260|CC27_HUMAN Protein CDC27Hs (Cell division cycle protein 27 homolog) Homo sapiens, C-terminus similar to C-term of cell division control protein 27 SP:P38042 (Sacchar	GO:0007049,GO:0005554,GO:0012505
3323	BN14690	0.489748	3841.65	7844.13	-1.02989	gi|14690|At3g15840_Contig3	At3g15840.1	68416.m02004 expressed protein	GO:0005554,GO:0000004,GO:0009507
16631	BN14697	0.390731	390.07	998.308	-1.35575	gi|14697|At5g53400_Contig2	At5g53400.1	68418.m06635 nuclear movement family protein contains Pfam profile: PF03593 nuclear movement protein	GO:0006633,GO:0000036,GO:0008372
14031	BN14698	0.291494	242.315	831.287	-1.77846	gi|14698|At3g15880_Contig1	At3g15880.2	68416.m02009 WD-40 repeat family protein contains Pfam profile: PF00400 WD domain, G-beta repeat (7 copies)	GO:0005554,GO:0000004,GO:0012505
13719	BN14698	0.268933	237.653	883.688	-1.89468	gi|14698|At3g15880_Contig1	At3g15880.2	68416.m02009 WD-40 repeat family protein contains Pfam profile: PF00400 WD domain, G-beta repeat (7 copies)	GO:0005554,GO:0000004,GO:0012505
11431	BN14699	0.366932	678.2	1848.3	-1.44642	gi|14699|At3g15880_Contig2	At3g15880.2	68416.m02009 WD-40 repeat family protein contains Pfam profile: PF00400 WD domain, G-beta repeat (7 copies)	GO:0005554,GO:0000004,GO:0012505
11119	BN14699	0.326549	718.401	2199.98	-1.61463	gi|14699|At3g15880_Contig2	At3g15880.2	68416.m02009 WD-40 repeat family protein contains Pfam profile: PF00400 WD domain, G-beta repeat (7 copies)	GO:0005554,GO:0000004,GO:0012505
22485	BN14710	0.390618	218.575	559.562	-1.35617	gi|14710|At3g07950_Contig1	At3g07950.1	68416.m00972 rhomboid protein-related contains 6 transmembrane domains; similar to phosphatidyl inositol glycan class T (GI:14456615) [Homo sapiens]	GO:0005554,GO:0000004,GO:0012505
16973	BN14712	0.275857	308.436	1118.1	-1.85801	gi|14712|At1g51110_Contig2	At1g51110.1	68414.m05746 plastid-lipid associated protein PAP / fibrillin family protein similar to plastid-lipid associated protein PAP2 [Brassica rapa] GI:14248550; contains Pfam profile PF04755: PAP_fibrillin	GO:0005198,GO:0009507,GO:0000162,GO:0005524
17285	BN14712	0.304064	295.125	970.601	-1.71755	gi|14712|At1g51110_Contig2	At1g51110.1	68414.m05746 plastid-lipid associated protein PAP / fibrillin family protein similar to plastid-lipid associated protein PAP2 [Brassica rapa] GI:14248550; contains Pfam profile PF04755: PAP_fibrillin	GO:0005198,GO:0009507,GO:0000162,GO:0005524
14685	BN14714	0.139853	356.884	2551.85	-2.83802	gi|14714|At3g62030_Contig4	At3g62030.1	68416.m06967 peptidyl-prolyl cis-trans isomerase, chloroplast / cyclophilin / rotamase / cyclosporin A-binding protein (ROC4) identical to peptidyl-prolyl cis-trans isomerase, chloroplast precursor, PPIase (cyclophilin, cyclosporin A-binding protein) [Ara	GO:0007165,GO:0045036,GO:0003755,GO:0009570
14373	BN14714	0.170852	400.333	2343.16	-2.54918	gi|14714|At3g62030_Contig4	At3g62030.1	68416.m06967 peptidyl-prolyl cis-trans isomerase, chloroplast / cyclophilin / rotamase / cyclosporin A-binding protein (ROC4) identical to peptidyl-prolyl cis-trans isomerase, chloroplast precursor, PPIase (cyclophilin, cyclosporin A-binding protein) [Ara	GO:0007165,GO:0045036,GO:0003755,GO:0009570
9485	BN14717	0.479238	145.584	303.782	-1.06118	gi|14717|At2g39000_Contig1	At2g39000.1	68415.m04794 GCN5-related N-acetyltransferase (GNAT) family protein contains Pfam profile PF00583: acetyltransferase, GNAT family	GO:0016407,GO:0008080,GO:0009507,GO:0006474,GO:0008152
9173	BN14717	0.48266	146.275	303.06	-1.05092	gi|14717|At2g39000_Contig1	At2g39000.1	68415.m04794 GCN5-related N-acetyltransferase (GNAT) family protein contains Pfam profile PF00583: acetyltransferase, GNAT family	GO:0016407,GO:0008080,GO:0009507,GO:0006474,GO:0008152
6573	BN14718	0.436981	197.28	451.461	-1.19436	gi|14718|At1g79460_Contig1	At1g79460.1	68414.m09261 ent-kaurene synthase / ent-kaurene synthetase B (KS) (GA2) identical to GI:3056725 [PMID:9536043]; formerly called ent-kaurene synthetase B	GO:0009686,GO:0009536,GO:0009899
11769	BN14730	0.290075	510.784	1760.87	-1.7855	gi|14730|At3g25585_Contig3	At3g25585.2	68416.m03183 aminoalcoholphosphotransferase, putative strong similarity to aminoalcoholphosphotransferase [Arabidopsis thaliana] GI:3661593; contains Pfam profile PF01066: CDP-alcohol phosphatidyltransferase	GO:0008654,GO:0008372,GO:0030572
12081	BN14730	0.222313	376.674	1694.34	-2.16933	gi|14730|At3g25585_Contig3	At3g25585.2	68416.m03183 aminoalcoholphosphotransferase, putative strong similarity to aminoalcoholphosphotransferase [Arabidopsis thaliana] GI:3661593; contains Pfam profile PF01066: CDP-alcohol phosphatidyltransferase	GO:0008654,GO:0008372,GO:0030572
6881	BN14733	0.441584	1327.6	3006.45	-1.17924	gi|14733|At1g69523_Contig3	At1g69523.1	68414.m07991 UbiE/COQ5 methyltransferase family protein low similarity to SP|Q05197 Phosphatidylethanolamine N-methyltransferase (EC 2.1.1.17) [Rhodopseudomonas sphaeroides] {Rhodobacter sphaeroides}; contains Pfam profile PF01209: methlytransferase, UbiE	GO:0008168,GO:0000004,GO:0009507
1681	BN14736	0.150473	174.813	1161.76	-2.73243	gi|14736|At3g04730_Contig1	At3g04730.1	68416.m00509 auxin-responsive protein / indoleacetic acid-induced protein 16 (IAA16) identical to SP|O24407 Auxin-responsive protein IAA16 (Indoleacetic acid-induced protein 16) {Arabidopsis thaliana}	GO:0005622,GO:0003700,GO:0006445
1369	BN14736	0.230616	163.615	709.469	-2.11643	gi|14736|At3g04730_Contig1	At3g04730.1	68416.m00509 auxin-responsive protein / indoleacetic acid-induced protein 16 (IAA16) identical to SP|O24407 Auxin-responsive protein IAA16 (Indoleacetic acid-induced protein 16) {Arabidopsis thaliana}	GO:0005622,GO:0003700,GO:0006445
2023	BN14750	0.432647	2072.92	4791.25	-1.20874	gi|14750|At5g48180_Contig2	At5g48180.1	68418.m05952 kelch repeat-containing protein contains Pfam PF01344: Kelch motif (5 repeats) ;similar to Tip elongation aberrant protein 1 (Cell polarity protein tea1) (SP:P87061) [Schizosaccharomyces pombe]	GO:0005554,GO:0000004,GO:0008372
22819	BN14755	0.216589	172.306	795.543	-2.20697	gi|14755|At5g46640_DC374F	At5g46640.1	68418.m05744 DNA-binding family protein contains a AT hook motif (DNA binding motifs with a preference for A/T rich regions), Pfam:PF02178	GO:0005634,GO:0009507,GO:0003677,GO:0006355
23131	BN14755	0.452435	286.755	633.804	-1.14422	gi|14755|At5g46640_DC374F	At5g46640.1	68418.m05744 DNA-binding family protein contains a AT hook motif (DNA binding motifs with a preference for A/T rich regions), Pfam:PF02178	GO:0005634,GO:0009507,GO:0003677,GO:0006355
20219	BN14756	0.463454	230.415	497.169	-1.1095	gi|14756|At3g46290_Contig1	At3g46290.1	68416.m05010 protein kinase, putative similar to receptor-like protein kinase [Catharanthus roseus] gi|1644291|emb|CAA97692	GO:0012505,GO:0006468,GO:0016301
18274	BN14768	0.432148	275.878	638.388	-1.2104	gi|14768|At5g16650_Contig2	At5g16650.1	68418.m01949 DNAJ heat shock N-terminal domain-containing protein similar to SP|P30725 Chaperone protein dnaJ Clostridium acetobutylicum; contains Pfam profile PF00226: DnaJ domain	GO:0006457,GO:0003754,GO:0008372
13386	BN14770	0.478832	560.698	1170.97	-1.06241	gi|14770|At1g21310_Contig1	At1g21310.1	68414.m02662 proline-rich extensin-like family protein contains extensin-like region, Pfam:PF04554	GO:0012505,GO:0000004,GO:0045735
13074	BN14770	0.381064	340.348	893.152	-1.3919	gi|14770|At1g21310_Contig1	At1g21310.1	68414.m02662 proline-rich extensin-like family protein contains extensin-like region, Pfam:PF04554	GO:0012505,GO:0000004,GO:0045735
10786	BN14772	0.429848	345.174	803.015	-1.2181	gi|14772|At1g21310_Contig5	At1g21310.1	68414.m02662 proline-rich extensin-like family protein contains extensin-like region, Pfam:PF04554	GO:0012505,GO:0000004,GO:0045735
10474	BN14772	0.427332	399.846	935.68	-1.22657	gi|14772|At1g21310_Contig5	At1g21310.1	68414.m02662 proline-rich extensin-like family protein contains extensin-like region, Pfam:PF04554	GO:0012505,GO:0000004,GO:0045735
15670	BN14788	0.490295	543.923	1109.38	-1.02828	gi|14788|At3g09740_Contig2	At3g09740.1	68416.m01154 syntaxin 71 (SYP71) identified as syntaxin of plants 71 (SYP71) in Sanderfoot, A.A., et al, Plant Physiology 124:1558-69(2000); identical to SP|Q9SF29 Syntaxin 71 (AtSYP71) {Arabidopsis thaliana}	GO:0008565,GO:0006886,GO:0016021
13070	BN14789	0.422173	1327.24	3143.83	-1.24409	gi|14789|At2g47320_Contig1	At2g47320.1	68415.m05907 peptidyl-prolyl cis-trans isomerase cyclophilin-type family protein contains Pfam domain, PF00160: peptidyl-prolyl cis-trans isomerase, cyclophilin-type	GO:0006457,GO:0005737,GO:0006415,GO:0003755,GO:0005739,GO:0016149
5270	BN14792	0.407276	221.832	544.673	-1.29592	gi|14792|At3g26070_Contig1	At3g26070.1	68416.m03246 plastid-lipid associated protein PAP / fibrillin family protein contains Pfam profile PF04755: PAP_fibrillin	GO:0005198,GO:0000004,GO:0009507
24436	BN14797	0.467797	445.429	952.185	-1.09605	gi|14797|At3g15810_Contig2	At3g15810.1	68416.m02001 expressed protein contains Pfam profile PF04525: Protein of unknown function (DUF567)	GO:0005554,GO:0000004,GO:0008372
24124	BN14797	0.464817	402.343	865.595	-1.10527	gi|14797|At3g15810_Contig2	At3g15810.1	68416.m02001 expressed protein contains Pfam profile PF04525: Protein of unknown function (DUF567)	GO:0005554,GO:0000004,GO:0008372
14036	BN14803	0.473986	396.803	837.162	-1.07708	gi|14803|At5g13070_Contig1	At5g13070.1	68418.m01498 MSF1-like family protein similar to px19 [Gallus gallus] GI:969170; contains Pfam profile PF04707: MSF1-like conserved region	GO:0005739,GO:0004418,GO:0006779
21520	BN14814	0.165967	98.9886	596.435	-2.59103	gi|14814|At3g12050_Contig3	At3g12050.2	68416.m01497 Aha1 domain-containing protein contains Pfam PF05146: Aha1 domain; similar to Protein C14orf3 (HSPC322) (Swiss-Prot:O95433) [Homo sapiens]	GO:0005524,GO:0000004,GO:0008372
21832	BN14814	0.105734	138.547	1310.33	-3.24148	gi|14814|At3g12050_Contig3	At3g12050.2	68416.m01497 Aha1 domain-containing protein contains Pfam PF05146: Aha1 domain; similar to Protein C14orf3 (HSPC322) (Swiss-Prot:O95433) [Homo sapiens]	GO:0005524,GO:0000004,GO:0008372
14032	BN14817	0.13103	752.495	5742.93	-2.93203	gi|14817|At5g12020_Contig1	At5g12020.1	68418.m01405 17.6 kDa class II heat shock protein (HSP17.6-CII) identical to 17.6 kDa class II heat shock protein SP:P29830 from [Arabidopsis thaliana]	GO:0009408,GO:0003773
13720	BN14817	0.134617	781.758	5807.27	-2.89307	gi|14817|At5g12020_Contig1	At5g12020.1	68418.m01405 17.6 kDa class II heat shock protein (HSP17.6-CII) identical to 17.6 kDa class II heat shock protein SP:P29830 from [Arabidopsis thaliana]	GO:0009408,GO:0003773
8520	BN14819	0.212082	197.234	929.991	-2.23731	gi|14819|At5g12020_Contig3	At5g12020.1	68418.m01405 17.6 kDa class II heat shock protein (HSP17.6-CII) identical to 17.6 kDa class II heat shock protein SP:P29830 from [Arabidopsis thaliana]	GO:0009408,GO:0003773
8832	BN14819	0.166871	180.287	1080.4	-2.5832	gi|14819|At5g12020_Contig3	At5g12020.1	68418.m01405 17.6 kDa class II heat shock protein (HSP17.6-CII) identical to 17.6 kDa class II heat shock protein SP:P29830 from [Arabidopsis thaliana]	GO:0009408,GO:0003773
19886	BN14828	0.353583	184.3	521.236	-1.49988	gi|14828|At3g06330_Contig1	At3g06330.1	68416.m00729 zinc finger (C3HC4-type RING finger) family protein contains InterPro Entry IPR001841 Zn-finger, RING ; contains Pfam profile PF00097: Zinc finger, C3HC4 type (RING finger)	GO:0005515,GO:0009507,GO:0000004,GO:0008270
14686	BN14830	0.356942	1120.18	3138.27	-1.48624	gi|14830|At3g19170_Contig2	At3g19170.1	68416.m02434 peptidase M16 family protein / insulinase family protein contains Pfam domain, PF05193: Peptidase M16 inactive domain	GO:0006508,GO:0004222,GO:0009507
14374	BN14830	0.295572	934.306	3161.01	-1.75842	gi|14830|At3g19170_Contig2	At3g19170.1	68416.m02434 peptidase M16 family protein / insulinase family protein contains Pfam domain, PF05193: Peptidase M16 inactive domain	GO:0006508,GO:0004222,GO:0009507
12086	BN14832	0.385611	280.035	726.211	-1.37478	gi|14832|At2g22500_Contig3	At2g22500.1	68415.m02669 mitochondrial substrate carrier family protein contains Pfam profile: PF00153 mitochondrial carrier protein	GO:0016020,GO:0006810,GO:0005488,GO:0005743,GO:0005215,GO:0005739,GO:0006839
6886	BN14835	0.146882	195.119	1328.41	-2.76727	gi|14835|At5g24150_Contig3	At5g24150.1	68418.m02839 squalene monooxygenase 1,1 / squalene epoxidase 1,1 (SQP1,1) identical to SP|O65404	GO:0012505,GO:0004506,GO:0016126
6574	BN14835	0.297364	160.695	540.399	-1.7497	gi|14835|At5g24150_Contig3	At5g24150.1	68418.m02839 squalene monooxygenase 1,1 / squalene epoxidase 1,1 (SQP1,1) identical to SP|O65404	GO:0012505,GO:0004506,GO:0016126
22482	BN14844	0.393649	850.821	2161.37	-1.34502	gi|14844|At5g56870_Contig2	At5g56870.1	68418.m07097 beta-galactosidase, putative / lactase, putative similar to beta-galactosidase precursor GI:3869280 from [Carica papaya]	GO:0019515,GO:0012505,GO:0005975,GO:0009341,GO:0004565,GO:0005990,GO:0019513
16970	BN14847	0.46166	10059.1	21789	-1.1151	gi|14847|At1g19710_DC109F	At1g19710.1	68414.m02459 glycosyl transferase family 1 protein contains Pfam profile: PF00534 glycosyl transferases group 1	GO:0005739,GO:0000004,GO:0016757
14682	BN14848	0.264366	158.193	598.387	-1.91939	gi|14848|At3g26100_Contig1	At3g26100.1	68416.m03251 regulator of chromosome condensation (RCC1) family protein weak similarity to UVB-resistance protein UVR8 [Arabidopsis thaliana] GI:5478530; contains Pfam profile PF00415: Regulator of chromosome condensation (RCC1)	GO:0005554,GO:0000004,GO:0008372
14370	BN14848	0.272669	179.099	656.837	-1.87478	gi|14848|At3g26100_Contig1	At3g26100.1	68416.m03251 regulator of chromosome condensation (RCC1) family protein weak similarity to UVB-resistance protein UVR8 [Arabidopsis thaliana] GI:5478530; contains Pfam profile PF00415: Regulator of chromosome condensation (RCC1)	GO:0005554,GO:0000004,GO:0008372
9482	BN14850	0.28112	2768.04	9846.47	-1.83074	gi|14850|At1g51060_DC115F	At1g51060.1	68414.m05740 histone H2A, putative similar to histone H2A GI:7595337 from Arabidopsis thaliana, Triticum aestivum GI:536892, Picea abies SP|P35063; contains Pfam profile PF00125 Core histone H2A/H2B/H3/H4	GO:0006334,GO:0003677,GO:0005739,GO:0000786,GO:0005634,GO:0007001
4282	BN14852	0.453106	142.492	314.478	-1.14208	gi|14852|At5g27760_Contig1	At5g27760.1	68418.m03329 hypoxia-responsive family protein contains Pfam profile: PF04588 hypoxia induced protein conserved region	GO:0005554,GO:0001666,GO:0008372
20536	BN14858	0.412992	3841.06	9300.56	-1.27581	gi|14858|At4g14890_Contig1	At4g14890.1	68417.m02287 ferredoxin family protein similar to SP|P00252 Ferredoxin I from Nostoc muscorum, SP|P00248 Ferredoxin from Mastigocladus laminosus, SP|P00244 Ferredoxin I from Aphanizomenon flos-aquae; contains Pfam profile PF00111 2Fe-2S iron-sulfur cluste	GO:0006118,GO:0009507,GO:0005489,GO:0009055
20224	BN14858	0.387119	652.133	1684.58	-1.36915	gi|14858|At4g14890_Contig1	At4g14890.1	68417.m02287 ferredoxin family protein similar to SP|P00252 Ferredoxin I from Nostoc muscorum, SP|P00248 Ferredoxin from Mastigocladus laminosus, SP|P00244 Ferredoxin I from Aphanizomenon flos-aquae; contains Pfam profile PF00111 2Fe-2S iron-sulfur cluste	GO:0006118,GO:0009507,GO:0005489,GO:0009055
17936	BN14859	0.40823	139.688	342.18	-1.29255	gi|14859|At4g12470_DC140F	At4g12470.1	68417.m01972 protease inhibitor/seed storage/lipid transfer protein (LTP) family protein similar to pEARLI 1 (Accession No. L43080): an Arabidopsis member of a conserved gene family (PGF95-099), Plant Physiol. 109 (4), 1497 (1995); contains Pfam protease	GO:0008289,GO:0045735,GO:0006869,GO:0012505
4936	BN14865	0.394737	666.872	1689.41	-1.34104	gi|14865|At1g28330_Contig1	At1g28330.3	68414.m03480 dormancy-associated protein, putative (DRM1) identical to dormancy-associated protein [Arabidopsis thaliana] GI:2995990; similar to dormancy-associated protein GI:2605887 from [Pisum sativum]; contains Pfam profile PF05564: Dormancy/auxin ass	GO:0005554,GO:0000004,GO:0008372
2336	BN14866	0.480954	791.568	1645.83	-1.05603	gi|14866|At1g28330_Contig3	At1g28330.1	68414.m03478 dormancy-associated protein, putative (DRM1) identical to dormancy-associated protein [Arabidopsis thaliana] GI:2995990; similar to dormancy-associated protein GI:2605887 from [Pisum sativum]; contains Pfam profile PF05564: Dormancy/auxin ass	GO:0005554,GO:0000004,GO:0008372
20532	BN14874	0.220155	1996.29	9067.64	-2.18341	gi|14874|At2g15960_Contig1	At2g15960.1	68415.m01827 expressed protein	GO:0005554,GO:0000004,GO:0008372
20220	BN14874	0.275232	4400.49	15988.3	-1.86128	gi|14874|At2g15960_Contig1	At2g15960.1	68415.m01827 expressed protein	GO:0005554,GO:0000004,GO:0008372
15020	BN14877	0.0524968	100.188	1908.46	-4.25163	gi|14877|At3g56240_Contig3	At3g56240.1	68416.m06250 copper homeostasis factor / copper chaperone (CCH) (ATX1) identical to gi:3168840 Pfam profile PF00403: Heavy-metal-associated domain	GO:0012505,GO:0006827,GO:0007568,GO:0000302,GO:0006878,GO:0016531
12732	BN14878	0.381592	1272.36	3334.35	-1.3899	gi|14878|At3g56240_Contig2	At3g56240.1	68416.m06250 copper homeostasis factor / copper chaperone (CCH) (ATX1) identical to gi:3168840 Pfam profile PF00403: Heavy-metal-associated domain	GO:0012505,GO:0006827,GO:0007568,GO:0000302,GO:0006878,GO:0016531
12420	BN14878	0.184125	1339.37	7274.25	-2.44124	gi|14878|At3g56240_Contig2	At3g56240.1	68416.m06250 copper homeostasis factor / copper chaperone (CCH) (ATX1) identical to gi:3168840 Pfam profile PF00403: Heavy-metal-associated domain	GO:0012505,GO:0006827,GO:0007568,GO:0000302,GO:0006878,GO:0016531
4932	BN14882	0.148279	369.586	2492.5	-2.75361	gi|14882|At3g27090_Contig4	At3g27090.1	68416.m03388 expressed protein similar to gda-1 [Pisum sativum] GI:2765418	GO:0005524,GO:0000004,GO:0008372
7875	BN14892	0.415094	635.284	1530.46	-1.26849	gi|14892|At5g56680_Contig2	At5g56680.1	68418.m07075 asparaginyl-tRNA synthetase 1, cytoplasmic / asparagine-tRNA ligase 1 (SYNC1) identical to SP|Q9SW96	GO:0005737,GO:0004816,GO:0006412
387	BN14895	0.471447	895.367	1899.19	-1.08483	gi|14895|At2g30360_Contig1	At2g30360.1	68415.m03695 CBL-interacting protein kinase 11 (CIPK11) identical to CBL-interacting protein kinase 11 [Arabidopsis thaliana] gi|13249121|gb|AAK16686; contains Pfam profiles PF00069: Protein kinase domain and PF03822: NAF domain; identical to cDNA CBL-int	GO:0008372,GO:0005524,GO:0016301,GO:0004713,GO:0004674,GO:0006468,GO:0004672,GO:0007165
18271	BN14900	0.161158	82.1085	509.49	-2.63345	gi|14900|At1g54050_Contig2	At1g54050.1	68414.m06159 17.4 kDa class III heat shock protein (HSP17.4-CIII) contains Pfam profile: PF00011 Hsp20/alpha crystallin family; identified as class CIII in Scharf, K-D., et al,Cell Stress & Chaperones (2001) 6: 225-237.	GO:0009408,GO:0003773,GO:0009507
15671	BN14901	0.358393	425.803	1188.09	-1.48039	gi|14901|At5g24530_Contig1	At5g24530.1	68418.m02897 oxidoreductase, 2OG-Fe(II) oxygenase family protein similar to flavanone 3-hydroxylase [Persea americana][GI:727410]; contains PF03171 2OG-Fe(II) oxygenase superfamily domain	GO:0009813,GO:0008372,GO:0016706
15983	BN14901	0.288633	242.073	838.687	-1.79269	gi|14901|At5g24530_Contig1	At5g24530.1	68418.m02897 oxidoreductase, 2OG-Fe(II) oxygenase family protein similar to flavanone 3-hydroxylase [Persea americana][GI:727410]; contains PF03171 2OG-Fe(II) oxygenase superfamily domain	GO:0009813,GO:0008372,GO:0016706
13071	BN14903	0.391638	339.138	865.948	-1.35241	gi|14903|At1g53310_Contig3	At1g53310.1	68414.m06042 phosphoenolpyruvate carboxylase, putative / PEP carboxylase, putative (PPC1) strong similarity to SP|P29196 Phosphoenolpyruvate carboxylase (EC 4.1.1.31) (PEPCASE) {Solanum tuberosum}; contains Pfam profile PF00311: phosphoenolpyruvate carbox	GO:0008964,GO:0006099
10471	BN14904	0.468768	464.648	991.211	-1.09305	gi|14904|At1g53310_Contig1	At1g53310.1	68414.m06042 phosphoenolpyruvate carboxylase, putative / PEP carboxylase, putative (PPC1) strong similarity to SP|P29196 Phosphoenolpyruvate carboxylase (EC 4.1.1.31) (PEPCASE) {Solanum tuberosum}; contains Pfam profile PF00311: phosphoenolpyruvate carbox	GO:0008964,GO:0006099
71	BN14908	0.355029	1221.27	3439.92	-1.49399	gi|14908|At5g14120_Contig1	At5g14120.1	68418.m01652 nodulin family protein similar to nodulin-like protein [Arabidopsis thaliana] GI:3329368, nodule-specific protein Nlj70 [Lotus japonicus] GI:3329366	GO:0005554,GO:0000004,GO:0012505
3637	BN14921	0.476475	1022.92	2146.85	-1.06953	gi|14921|At3g14080_Contig1	At3g14080.2	68416.m01780 small nuclear ribonucleoprotein, putative / snRNP, putative / Sm protein, putative similar to U6 snRNA-associated Sm-like protein LSm1 (Small nuclear ribonuclear CaSm, Cancer-associated Sm-like) [Homo sapiens] SWISS-PROT:O15116; contains Pfam	GO:0005634,GO:0008248,GO:0000004,GO:0005732
13721	BN14929	0.149583	293.678	1963.31	-2.74098	gi|14929|At1g70760_Contig2	At1g70760.1	68414.m08156 inorganic carbon transport protein-related contains weak similarity to Swiss-Prot:P27372 inorganic carbon transport protein [Synechocystis sp.]	GO:0005554,GO:0000004,GO:0009507
14033	BN14929	0.159421	278.437	1746.55	-2.64909	gi|14929|At1g70760_Contig2	At1g70760.1	68414.m08156 inorganic carbon transport protein-related contains weak similarity to Swiss-Prot:P27372 inorganic carbon transport protein [Synechocystis sp.]	GO:0005554,GO:0000004,GO:0009507
721	BN14934	0.330882	479.593	1449.44	-1.59561	gi|14934|At1g79590_Contig1	At1g79590.1	68414.m09280 syntaxin 52 (SYP52) identical to Swiss-Prot:Q94KK7 syntaxin 52 (AtSYP52) [Arabidopsis thaliana]	GO:0016083,GO:0010008
9487	BN14944	0.414998	859.802	2071.82	-1.26882	gi|14944|At5g47120_Contig2	At5g47120.1	68418.m05809 Bax inhibitor-1 putative / BI-1 putative SP:Q9LD45: Bax inhibitor-1 (BI-1) (AtBI-1). [Mouse-ear cress] {Arabidopsis thaliana}	GO:0006916,GO:0005635,GO:0006915,GO:0005554,GO:0005783
9175	BN14944	0.367929	713.19	1938.39	-1.4425	gi|14944|At5g47120_Contig2	At5g47120.1	68418.m05809 Bax inhibitor-1 putative / BI-1 putative SP:Q9LD45: Bax inhibitor-1 (BI-1) (AtBI-1). [Mouse-ear cress] {Arabidopsis thaliana}	GO:0006916,GO:0005635,GO:0006915,GO:0005554,GO:0005783
6887	BN14945	0.357323	676.899	1894.36	-1.4847	gi|14945|At5g47120_Contig3	At5g47120.1	68418.m05809 Bax inhibitor-1 putative / BI-1 putative SP:Q9LD45: Bax inhibitor-1 (BI-1) (AtBI-1). [Mouse-ear cress] {Arabidopsis thaliana}	GO:0006916,GO:0005635,GO:0006915,GO:0005554,GO:0005783
27371	BN14950	0.458219	194.645	424.786	-1.12589	gi|14950|At1g33270_Contig1	At1g33270.1	68414.m04114 patatin-related contains Patatin domain PF01734	GO:0003824,GO:0045735,GO:0000004,GO:0009507
4283	BN14962	0.393563	3764.46	9565.07	-1.34533	gi|14962|At1g29150_Contig2	At1g29150.1	68414.m03567 26S proteasome regulatory subunit, putative (RPN6) similar to 19S proteosome subunit 9 GB:AAC34120 GI:3450889 from [Arabidopsis thaliana]	GO:0006511,GO:0005554,GO:0008541
28337	BN14966	0.411761	160.619	390.078	-1.28012	gi|14966|At4g12480_Contig2	At4g12480.1	68417.m01973 protease inhibitor/seed storage/lipid transfer protein (LTP) family protein identical to pEARLI 1 (Accession No. L43080): an Arabidopsis member of a conserved gene family (PGF95-099), Plant Physiol. 109 (4), 1497 (1995); contains Pfam proteas	GO:0008289,GO:0045735,GO:0006869,GO:0012505
4625	BN14976	0.307377	1185.69	3857.44	-1.70192	gi|14976|At1g31340_Contig1	At1g31340.1	68414.m03835 ubiquitin family protein contains INTERPRO:IPR000626 ubiquitin domain	GO:0045116,GO:0009733
17933	BN14983	0.452778	1103.86	2437.97	-1.14312	gi|14983|At5g53350_Contig1	At5g53350.1	68418.m06630 ATP-dependent Clp protease ATP-binding subunit ClpX1 (CLPX) identical to CLP protease regulatory subunit CLPX GI:2674203 from [Arabidopsis thaliana]	GO:0006510,GO:0005524,GO:0009377,GO:0004252,GO:0016887,GO:0004176,GO:0005739,GO:0003754,GO:0005759
4933	BN14991	0.445657	1415.9	3177.11	-1.166	gi|14991|At3g27690_Contig7	At3g27690.1	68416.m03457 chlorophyll A-B binding protein (LHCB2:4) nearly identical to Lhcb2 protein [Arabidopsis thaliana] GI:4741950; similar to chlorophyll A-B binding protein 151 precursor (LHCP) GB:P27518 from [Gossypium hirsutum]; contains Pfam PF00504: Chlorop	GO:0030076,GO:0009765,GO:0016168,GO:0009507,GO:0015979
4621	BN14991	0.312014	1047.16	3356.13	-1.68032	gi|14991|At3g27690_Contig7	At3g27690.1	68416.m03457 chlorophyll A-B binding protein (LHCB2:4) nearly identical to Lhcb2 protein [Arabidopsis thaliana] GI:4741950; similar to chlorophyll A-B binding protein 151 precursor (LHCP) GB:P27518 from [Gossypium hirsutum]; contains Pfam PF00504: Chlorop	GO:0030076,GO:0009765,GO:0016168,GO:0009507,GO:0015979
13392	BN15004	0.162822	253.838	1558.99	-2.61863	gi|15004|At5g45350_Contig1	At5g45350.1	68418.m05567 proline-rich family protein contains proline rich extensin domains, INTERPRO:IPR002965	GO:0007186,GO:0001584,GO:0016021
13080	BN15004	0.173648	224.99	1295.67	-2.52577	gi|15004|At5g45350_Contig1	At5g45350.1	68418.m05567 proline-rich family protein contains proline rich extensin domains, INTERPRO:IPR002965	GO:0007186,GO:0001584,GO:0016021
10792	BN15005	0.25375	1612.33	6354.01	-1.97852	gi|15005|At5g45350_Contig2	At5g45350.1	68418.m05567 proline-rich family protein contains proline rich extensin domains, INTERPRO:IPR002965	GO:0007186,GO:0001584,GO:0016021
10480	BN15005	0.140296	3450.57	24595	-2.83346	gi|15005|At5g45350_Contig2	At5g45350.1	68418.m05567 proline-rich family protein contains proline rich extensin domains, INTERPRO:IPR002965	GO:0007186,GO:0001584,GO:0016021
8842	BN15037	0.466586	128.971	276.414	-1.09978	gi|15037|At1g26640_Contig3	At1g26640.1	68414.m03244 aspartate/glutamate/uridylate kinase family protein contains Pfam amino acid kinase family PF00696	GO:0006561,GO:0008652,GO:0004349,GO:0008372
22488	BN15080	0.413669	749.25	1811.23	-1.27345	gi|15080|At3g16510_Contig2	At3g16510.1	68416.m02107 C2 domain-containing protein contains similarity to shock protein SRC2 [Glycine max] gi|2055230|dbj|BAA19769 ; contains Pfam profile PF00168:C2 domain	GO:0005554,GO:0000004,GO:0008372
22176	BN15080	0.422737	721.92	1707.73	-1.24217	gi|15080|At3g16510_Contig2	At3g16510.1	68416.m02107 C2 domain-containing protein contains similarity to shock protein SRC2 [Glycine max] gi|2055230|dbj|BAA19769 ; contains Pfam profile PF00168:C2 domain	GO:0005554,GO:0000004,GO:0008372
12088	BN15084	0.379312	186.296	491.142	-1.39854	gi|15084|At3g54000_Contig1	At3g54000.1	68416.m05970 expressed protein	GO:0005554,GO:0000004,GO:0008372
9176	BN15085	0.447653	376.243	840.479	-1.15955	gi|15085|At1g01080_Contig1	At1g01080.1	68414.m00010 33 kDa ribonucleoprotein, chloroplast, putative / RNA-binding protein cp33, putative similar to 33 KDA RIBONUCLEOPROTEIN GB:P19684 from [Nicotiana sylvestris]	GO:0003676,GO:0009507,GO:0000004,GO:0003723
4288	BN15088	0.494575	731.892	1479.84	-1.01574	gi|15088|At2g18160_Contig1	At2g18160.1	68415.m02113 bZIP transcription factor family protein contains a bZIP transcription factor basic domain signature (PDOC00036)	GO:0009507,GO:0003700,GO:0006355,GO:0003677,GO:0005634
1376	BN15090	0.472395	341.805	723.557	-1.08193	gi|15090|At1g79380_Contig1	At1g79380.1	68414.m09251 copine-related low similarity to SP|Q99829 Copine I {Homo sapiens}	GO:0005554,GO:0000004,GO:0005739
1688	BN15090	0.438069	336.902	769.062	-1.19077	gi|15090|At1g79380_Contig1	At1g79380.1	68414.m09251 copine-related low similarity to SP|Q99829 Copine I {Homo sapiens}	GO:0005554,GO:0000004,GO:0005739
25430	BN15095	0.281679	919.086	3262.88	-1.82787	gi|15095|At3g53420_Contig1	At3g53420.1	68416.m05895 plasma membrane intrinsic protein 2A (PIP2A) / aquaporin PIP2.1 (PIP2.1) identical to plasma membrane intrinsic protein 2A SP: P43286 from [Arabidopsis thaliana]	GO:0016020,GO:0006810,GO:0015250,GO:0005886,GO:0006833
25742	BN15095	0.353795	1636.58	4625.79	-1.49902	gi|15095|At3g53420_Contig1	At3g53420.1	68416.m05895 plasma membrane intrinsic protein 2A (PIP2A) / aquaporin PIP2.1 (PIP2.1) identical to plasma membrane intrinsic protein 2A SP: P43286 from [Arabidopsis thaliana]	GO:0016020,GO:0006810,GO:0015250,GO:0005886,GO:0006833
15030	BN15102	0.200236	771.643	3853.66	-2.32022	gi|15102|At1g09070_Contig2	At1g09070.1	68414.m01012 C2 domain-containing protein / src2-like protein, putative similar to cold-regulated gene SRC2 [Glycine max] GI:2055230; contains Pfam profile PF00168: C2 domain; identical to cDNA src2-like protein GI:3426059	GO:0007186,GO:0001584,GO:0016021
15342	BN15102	0.246716	704.739	2856.48	-2.01908	gi|15102|At1g09070_Contig2	At1g09070.1	68414.m01012 C2 domain-containing protein / src2-like protein, putative similar to cold-regulated gene SRC2 [Glycine max] GI:2055230; contains Pfam profile PF00168: C2 domain; identical to cDNA src2-like protein GI:3426059	GO:0007186,GO:0001584,GO:0016021
12430	BN15103	0.144039	1209.78	8398.95	-2.79546	gi|15103|At1g09070_Contig4	At1g09070.1	68414.m01012 C2 domain-containing protein / src2-like protein, putative similar to cold-regulated gene SRC2 [Glycine max] GI:2055230; contains Pfam profile PF00168: C2 domain; identical to cDNA src2-like protein GI:3426059	GO:0007186,GO:0001584,GO:0016021
12742	BN15103	0.296991	1647.73	5548.08	-1.75151	gi|15103|At1g09070_Contig4	At1g09070.1	68414.m01012 C2 domain-containing protein / src2-like protein, putative similar to cold-regulated gene SRC2 [Glycine max] GI:2055230; contains Pfam profile PF00168: C2 domain; identical to cDNA src2-like protein GI:3426059	GO:0007186,GO:0001584,GO:0016021
9830	BN15104	0.33861	1402.72	4142.58	-1.5623	gi|15104|At1g09070_Contig1	At1g09070.1	68414.m01012 C2 domain-containing protein / src2-like protein, putative similar to cold-regulated gene SRC2 [Glycine max] GI:2055230; contains Pfam profile PF00168: C2 domain; identical to cDNA src2-like protein GI:3426059	GO:0007186,GO:0001584,GO:0016021
10142	BN15104	0.431805	1583.15	3666.35	-1.21155	gi|15104|At1g09070_Contig1	At1g09070.1	68414.m01012 C2 domain-containing protein / src2-like protein, putative similar to cold-regulated gene SRC2 [Glycine max] GI:2055230; contains Pfam profile PF00168: C2 domain; identical to cDNA src2-like protein GI:3426059	GO:0007186,GO:0001584,GO:0016021
7230	BN15105	0.430512	2625.17	6097.79	-1.21588	gi|15105|At1g09070_Contig3	At1g09070.1	68414.m01012 C2 domain-containing protein / src2-like protein, putative similar to cold-regulated gene SRC2 [Glycine max] GI:2055230; contains Pfam profile PF00168: C2 domain; identical to cDNA src2-like protein GI:3426059	GO:0007186,GO:0001584,GO:0016021
4630	BN15106	0.487031	1572.56	3228.87	-1.03791	gi|15106|At5g08790_Contig1	At5g08790.1	68418.m01042 no apical meristem (NAM) family protein contains Pfam PF02365: No apical meristem (NAM) domain;	GO:0009611,GO:0007275,GO:0016563
2030	BN15107	0.214859	2913.85	13561.7	-2.21854	gi|15107|At1g24575_DC2195R	At1g24575.1	68414.m03093 expressed protein	GO:0005554,GO:0000004,GO:0005739
2342	BN15107	0.205789	2697.67	13108.9	-2.28076	gi|15107|At1g24575_DC2195R	At1g24575.1	68414.m03093 expressed protein	GO:0005554,GO:0000004,GO:0005739
22826	BN15113	0.360459	601.613	1669.02	-1.47209	gi|15113|At4g19160_Contig2	At4g19160.1	68417.m02828 expressed protein	GO:0005554,GO:0000004,GO:0008372
23138	BN15113	0.45401	564.511	1243.39	-1.13921	gi|15113|At4g19160_Contig2	At4g19160.1	68417.m02828 expressed protein	GO:0005554,GO:0000004,GO:0008372
20226	BN15115	0.496666	425.197	856.102	-1.00965	gi|15115|At4g19160_Contig1	At4g19160.1	68417.m02828 expressed protein	GO:0005554,GO:0000004,GO:0008372
20538	BN15115	0.283553	454.271	1602.07	-1.81831	gi|15115|At4g19160_Contig1	At4g19160.1	68417.m02828 expressed protein	GO:0005554,GO:0000004,GO:0008372
2338	BN15124	0.383667	2351.9	6130.05	-1.38207	gi|15124|At4g04020_Contig1	At4g04020.1	68417.m00572 plastid-lipid associated protein PAP, putative / fibrillin, putative strong similarity to plastid-lipid associated proteins PAP1 GI:14248554, PAP2 GI:14248556 from [Brassica rapa], fibrillin [Brassica napus] GI:4139097; contains Pfam profile	GO:0005198,GO:0000004,GO:0009507
2026	BN15124	0.489036	1945.39	3978.01	-1.03199	gi|15124|At4g04020_Contig1	At4g04020.1	68417.m00572 plastid-lipid associated protein PAP, putative / fibrillin, putative strong similarity to plastid-lipid associated proteins PAP1 GI:14248554, PAP2 GI:14248556 from [Brassica rapa], fibrillin [Brassica napus] GI:4139097; contains Pfam profile	GO:0005198,GO:0000004,GO:0009507
10477	BN15149	0.300679	170.109	565.75	-1.73371	gi|15149|At3g51510_Contig3	At3g51510.1	68416.m05641 expressed protein	GO:0005554,GO:0000004,GO:0009507
6243	BN15165	0.49694	253.626	510.375	-1.00885	gi|15165|At1g13950_DC2046R	At1g13950.1	68414.m01639 eukaryotic translation initiation factor 5A-1 / eIF-5A 1 identical to SP|Q9XI91 Eukaryotic translation initiation factor 5A-1 (eIF-5A 1) {Arabidopsis thaliana}	GO:0006413,GO:0003743,GO:0008372
5931	BN15165	0.469823	252.416	537.258	-1.08981	gi|15165|At1g13950_DC2046R	At1g13950.1	68414.m01639 eukaryotic translation initiation factor 5A-1 / eIF-5A 1 identical to SP|Q9XI91 Eukaryotic translation initiation factor 5A-1 (eIF-5A 1) {Arabidopsis thaliana}	GO:0006413,GO:0003743,GO:0008372
11127	BN15177	0.413632	337.535	816.027	-1.27358	gi|15177|At3g27030_Contig2	At3g27030.1	68416.m03382 expressed protein	GO:0005554,GO:0000004,GO:0012505
1039	BN15181	0.49572	9328.66	18818.4	-1.0124	gi|15181|At1g76080_Contig1	At1g76080.1	68414.m08835 thioredoxin family protein low similarity to thioredoxin (TRX) [Fasciola hepatica] GI:6687568; contains Pfam profile PF00085: Thioredoxin	GO:0006118,GO:0030508,GO:0005489,GO:0009507
22493	BN15186	0.470209	236.155	502.234	-1.08863	gi|15186|At3g49390_CL2347F	At3g49390.1	68416.m05399 RNA-binding protein, putative RNA-binding protein RBP37, Arabidopsis thaliana, PIR:T04196	GO:0003676,GO:0008372,GO:0000004,GO:0003723
11781	BN15190	0.399563	603.145	1509.51	-1.3235	gi|15190|At2g43945_Contig1	At2g43945.1	68415.m05462 expressed protein	GO:0005554,GO:0000004,GO:0009507
12093	BN15190	0.466058	555.532	1191.98	-1.10142	gi|15190|At2g43945_Contig1	At2g43945.1	68415.m05462 expressed protein	GO:0005554,GO:0000004,GO:0009507
19577	BN15200	0.226057	241.14	1066.72	-2.14524	gi|15200|At4g14570_Contig1	At4g14570.1	68417.m02243 acylaminoacyl-peptidase-related similar to Acylamino-acid-releasing enzyme (EC 3.4.19.1) (Acyl-peptide hydrolase) (APH) (Acylaminoacyl-peptidase) (Swiss-Prot:P13676) [Rattus norvegicus]; annotated with nonconsensus TT and CT acceptor splice s	GO:0004254,GO:0008372,GO:0004190,GO:0006508
16977	BN15201	0.475121	7022.67	14780.8	-1.07363	gi|15201|At4g14570_Contig3	At4g14570.1	68417.m02243 acylaminoacyl-peptidase-related similar to Acylamino-acid-releasing enzyme (EC 3.4.19.1) (Acyl-peptide hydrolase) (APH) (Acylaminoacyl-peptidase) (Swiss-Prot:P13676) [Rattus norvegicus]; annotated with nonconsensus TT and CT acceptor splice s	GO:0004254,GO:0008372,GO:0004190,GO:0006508
11777	BN15203	0.479614	151.63	316.15	-1.06005	gi|15203|At1g69410_Contig1	At1g69410.1	68414.m07972 eukaryotic translation initiation factor 5A, putative / eIF-5A, putative strong similarity to eukaryotic initiation factor 5A (2) (Nicotiana plumbaginifolia) GI:19702, SP|Q9AXQ6| Eukaryotic translation initiation factor 5A-1 (eIF-5A 1) {Lycop	GO:0006413,GO:0003743,GO:0008372
3977	BN15207	0.469385	380.896	811.478	-1.09115	gi|15207|At5g12240_DC2088F	At5g12240.1	68418.m01437 expressed protein	GO:0005554,GO:0000004,GO:0008372
1377	BN15208	0.4571	332.657	727.755	-1.12942	gi|15208|At1g74710_Contig1	At1g74710.1	68414.m08654 isochorismate synthase 1 (ICS1) / isochorismate mutase identical to GI:17223087 and GB:AF078080; contains Pfam profile PF00425: chorismate binding enzyme; contains TIGRfam profile TIGR00543: isochorismate synthases; identical to cDNA isochori	GO:0009507,GO:0009697,GO:0008909,GO:0009627
1689	BN15208	0.356162	451.617	1268.01	-1.48939	gi|15208|At1g74710_Contig1	At1g74710.1	68414.m08654 isochorismate synthase 1 (ICS1) / isochorismate mutase identical to GI:17223087 and GB:AF078080; contains Pfam profile PF00425: chorismate binding enzyme; contains TIGRfam profile TIGR00543: isochorismate synthases; identical to cDNA isochori	GO:0009507,GO:0009697,GO:0008909,GO:0009627
15343	BN15216	0.429056	203.486	474.264	-1.22076	gi|15216|At5g06130_Contig1	At5g06130.2	68418.m00682 chaperone protein dnaJ-related similar to unknown protein (pir||T00468); contains Pfam PF00684 : DnaJ central domain (4 repeats)	GO:0006457,GO:0003754,GO:0009507
15031	BN15216	0.411966	195.799	475.279	-1.2794	gi|15216|At5g06130_Contig1	At5g06130.2	68418.m00682 chaperone protein dnaJ-related similar to unknown protein (pir||T00468); contains Pfam PF00684 : DnaJ central domain (4 repeats)	GO:0006457,GO:0003754,GO:0009507
12431	BN15217	0.429107	436.912	1018.19	-1.22059	gi|15217|At1g02270_Contig1	At1g02270.1	68414.m00167 endonuclease/exonuclease/phosphatase family protein / calcium-binding EF hand family protein contains Pfam profiles: PF03372 endonuclease/exonuclease/phosphatase family, PF00036 EF hand	GO:0005509,GO:0000004,GO:0005739
12743	BN15217	0.37125	437.763	1179.16	-1.42954	gi|15217|At1g02270_Contig1	At1g02270.1	68414.m00167 endonuclease/exonuclease/phosphatase family protein / calcium-binding EF hand family protein contains Pfam profiles: PF03372 endonuclease/exonuclease/phosphatase family, PF00036 EF hand	GO:0005509,GO:0000004,GO:0005739
10143	BN15218	0.345187	262.912	761.65	-1.53455	gi|15218|At3g10670_Contig1	At3g10670.1	68416.m01283 ABC transporter family protein similar to ABC transporter ATPase GB:AAC68280 [Chlamydia trachomatis]	GO:0016020,GO:0005215,GO:0009507,GO:0004009,GO:0006810
7231	BN15219	0.491742	259.446	527.606	-1.02403	gi|15219|At3g10670_Contig2	At3g10670.1	68416.m01283 ABC transporter family protein similar to ABC transporter ATPase GB:AAC68280 [Chlamydia trachomatis]	GO:0016020,GO:0005215,GO:0009507,GO:0004009,GO:0006810
4943	BN15221	0.149808	1221.46	8153.49	-2.73881	gi|15221|At5g20010_Contig3	At5g20010.1	68418.m02381 Ras-related GTP-binding nuclear protein (RAN-1) identical to GTP-binding nuclear protein RAN-1 SP:P41916 from [Arabidopsis thaliana]	GO:0005515,GO:0006606,GO:0003929,GO:0005525
4631	BN15221	0.145021	969.801	6687.32	-2.78567	gi|15221|At5g20010_Contig3	At5g20010.1	68418.m02381 Ras-related GTP-binding nuclear protein (RAN-1) identical to GTP-binding nuclear protein RAN-1 SP:P41916 from [Arabidopsis thaliana]	GO:0005515,GO:0006606,GO:0003929,GO:0005525
28027	BN15224	0.461424	1831.76	3969.8	-1.11584	gi|15224|At3g10060_Contig1	At3g10060.1	68416.m01206 immunophilin, putative / FKBP-type peptidyl-prolyl cis-trans isomerase, putative Pfam:PF-254: FKBP-type peptidyl-prolyl cis-trans isomerases	GO:0005528,GO:0009543,GO:0003755,GO:0006457
22827	BN15226	0.141645	130.033	918.023	-2.81965	gi|15226|At2g34810_Contig1	At2g34810.1	68415.m04274 FAD-binding domain-containing protein similar to SP|P30986 reticuline oxidase precursor (Berberine-bridge-forming enzyme) (BBE) (Tetrahydroprotoberberine synthase) [Eschscholzia californica]; contains PF01565 FAD binding domain	GO:0009055,GO:0006118,GO:0012505
23139	BN15226	0.1872	190.074	1015.35	-2.41734	gi|15226|At2g34810_Contig1	At2g34810.1	68415.m04274 FAD-binding domain-containing protein similar to SP|P30986 reticuline oxidase precursor (Berberine-bridge-forming enzyme) (BBE) (Tetrahydroprotoberberine synthase) [Eschscholzia californica]; contains PF01565 FAD binding domain	GO:0009055,GO:0006118,GO:0012505
7227	BN15234	0.348639	387.104	1110.33	-1.5202	gi|15234|At3g14395_DC1966R	At3g14395.1	68416.m01821 expressed protein	GO:0005554,GO:0000004,GO:0008372
10478	BN15257	0.430336	573.991	1333.82	-1.21646	gi|15257|At2g12190_DC1974F	At2g12190.1	68415.m01316 cytochrome P450, putative	GO:0012505,GO:0006118,GO:0019825
8190	BN15258	0.304992	104.294	341.957	-1.71316	gi|15258|At5g13820_Contig2	At5g13820.1	68418.m01615 telomeric DNA-binding protein 1 (TBP1) identical to telomeric DNA-binding protein 1 [Arabidopsis thaliana] gi|13641340|gb|AAK31590	GO:0005634,GO:0003677,GO:0009507
7878	BN15258	0.301528	123.446	409.402	-1.72964	gi|15258|At5g13820_Contig2	At5g13820.1	68418.m01615 telomeric DNA-binding protein 1 (TBP1) identical to telomeric DNA-binding protein 1 [Arabidopsis thaliana] gi|13641340|gb|AAK31590	GO:0005634,GO:0003677,GO:0009507
14044	BN15275	0.41643	116.144	278.904	-1.26385	gi|15275|At4g27320_Contig4	At4g27320.1	68417.m03920 universal stress protein (USP) family protein low similarity to ER6 protein [Lycopersicon esculentum] GI:5669654, early nodulin ENOD18 [Vicia faba] GI:11602747; contains Pfam profile PF00582: universal stress protein family	GO:0006950,GO:0005554,GO:0009507
13732	BN15275	0.390778	120.322	307.904	-1.35558	gi|15275|At4g27320_Contig4	At4g27320.1	68417.m03920 universal stress protein (USP) family protein low similarity to ER6 protein [Lycopersicon esculentum] GI:5669654, early nodulin ENOD18 [Vicia faba] GI:11602747; contains Pfam profile PF00582: universal stress protein family	GO:0006950,GO:0005554,GO:0009507
8844	BN15277	0.454662	1022.83	2249.65	-1.13713	gi|15277|At3g12290_Contig2	At3g12290.1	68416.m01534 tetrahydrofolate dehydrogenase/cyclohydrolase, putative similar to SP|P07245 C-1-tetrahydrofolate synthase, cytoplasmic (C1-THF synthase) [Includes: Methylenetetrahydrofolate dehydrogenase (EC 1.5.1.5); Methenyltetrahydrofolate cyclohydrolase	GO:0008372,GO:0003824,GO:0009396
8532	BN15277	0.364946	890.804	2440.92	-1.45425	gi|15277|At3g12290_Contig2	At3g12290.1	68416.m01534 tetrahydrofolate dehydrogenase/cyclohydrolase, putative similar to SP|P07245 C-1-tetrahydrofolate synthase, cytoplasmic (C1-THF synthase) [Includes: Methylenetetrahydrofolate dehydrogenase (EC 1.5.1.5); Methenyltetrahydrofolate cyclohydrolase	GO:0008372,GO:0003824,GO:0009396
11440	BN15292	0.485073	2411.61	4971.64	-1.04373	gi|15292|At3g07560_Contig2	At3g07560.1	68416.m00903 glycine-rich protein	GO:0005554,GO:0000004,GO:0009507
11128	BN15292	0.307319	2378.34	7738.99	-1.70219	gi|15292|At3g07560_Contig2	At3g07560.1	68416.m00903 glycine-rich protein	GO:0005554,GO:0000004,GO:0009507
8528	BN15293	0.490218	312.284	637.031	-1.0285	gi|15293|At3g07560_Contig3	At3g07560.1	68416.m00903 glycine-rich protein	GO:0005554,GO:0000004,GO:0009507
3640	BN15295	0.492215	850.975	1728.87	-1.02264	gi|15295|At3g04240_Contig3	At3g04240.1	68416.m00448 O-linked N-acetyl glucosamine transferase, putative similar to O-GlcNAc transferase, Homo sapiens [SP|O15294], Rattus norvegicus [SP|P56558]; contains Pfam profile PF00515: TPR Domain; identical to cDNA GI:18139886	GO:0016757,GO:0006493,GO:0009507,GO:0005741,GO:0006886
1040	BN15296	0.36917	2772.03	7508.82	-1.43764	gi|15296|At3g13410_Contig5	At3g13410.1	68416.m01686 expressed protein	GO:0005554,GO:0000004,GO:0012505
14694	BN15308	0.0771897	1138.81	14753.4	-3.69545	gi|15308|At5g21090_Contig2	At5g21090.1	68418.m02511 leucine-rich repeat protein, putative similar to leucine rich repeat protein (LRP) GI:1619300 from [Lycopersicon esculentum]; contains leucine rich-repeat (LRR) domains Pfam:PF00560, INTERPRO:IPR001611	GO:0007165,GO:0005515,GO:0012505
14382	BN15308	0.131018	1395.09	10648.1	-2.93217	gi|15308|At5g21090_Contig2	At5g21090.1	68418.m02511 leucine-rich repeat protein, putative similar to leucine rich repeat protein (LRP) GI:1619300 from [Lycopersicon esculentum]; contains leucine rich-repeat (LRR) domains Pfam:PF00560, INTERPRO:IPR001611	GO:0007165,GO:0005515,GO:0012505
6894	BN15312	0.416608	200.057	480.204	-1.26324	gi|15312|At4g19840_Contig1	At4g19840.1	68417.m02908 lectin-related similar to PP2 lectin polypeptide [Cucurbita maxima] GI:410437	GO:0030246
6582	BN15312	0.176419	260.245	1475.15	-2.50292	gi|15312|At4g19840_Contig1	At4g19840.1	68417.m02908 lectin-related similar to PP2 lectin polypeptide [Cucurbita maxima] GI:410437	GO:0030246
1694	BN15314	0.145001	480.386	3312.98	-2.78586	gi|15314|At4g19840_Contig3	At4g19840.1	68417.m02908 lectin-related similar to PP2 lectin polypeptide [Cucurbita maxima] GI:410437	GO:0030246
1382	BN15314	0.128707	406.11	3155.3	-2.95783	gi|15314|At4g19840_Contig3	At4g19840.1	68417.m02908 lectin-related similar to PP2 lectin polypeptide [Cucurbita maxima] GI:410437	GO:0030246
19578	BN15319	0.247444	557.708	2253.88	-2.01483	gi|15319|At3g20600_Contig1	At3g20600.1	68416.m02607 non-race specific disease resistance protein (NDR1) identical to non-race specific disease resistance protein (NDR1) GB:AF021346 [Arabidopsis thaliana] (Science 278 (5345), 1963-1965 (1997))	GO:0009817,GO:0005886,GO:0009816,GO:0004871,GO:0006952,GO:0016020
19890	BN15319	0.214522	509.879	2376.81	-2.2208	gi|15319|At3g20600_Contig1	At3g20600.1	68416.m02607 non-race specific disease resistance protein (NDR1) identical to non-race specific disease resistance protein (NDR1) GB:AF021346 [Arabidopsis thaliana] (Science 278 (5345), 1963-1965 (1997))	GO:0009817,GO:0005886,GO:0009816,GO:0004871,GO:0006952,GO:0016020
17290	BN15320	0.489264	512.074	1046.62	-1.03131	gi|15320|At3g20600_Contig2	At3g20600.1	68416.m02607 non-race specific disease resistance protein (NDR1) identical to non-race specific disease resistance protein (NDR1) GB:AF021346 [Arabidopsis thaliana] (Science 278 (5345), 1963-1965 (1997))	GO:0009817,GO:0005886,GO:0009816,GO:0004871,GO:0006952,GO:0016020
3978	BN15325	0.498357	175.015	351.184	-1.00475	gi|15325|At4g34920_Contig1	At4g34920.1	68417.m04951 1-phosphatidylinositol phosphodiesterase-related contains weak similarity to 1-phosphatidylinositol phosphodiesterase precursor (EC 3.1.4.10) (Phosphatidylinositol-specific phospholipase C) (PI-PLC). (Swiss-Prot:P34024) [Listeria monocytogene	GO:0008654,GO:0007165,GO:0008372,GO:0004629,GO:0007242,GO:0019432
1378	BN15326	0.300822	1778.47	5912.04	-1.73302	gi|15326|At2g46390_Contig1	At2g46390.1	68415.m05774 expressed protein	GO:0005554,GO:0000004,GO:0012505
1690	BN15326	0.263597	2149.41	8154.16	-1.9236	gi|15326|At2g46390_Contig1	At2g46390.1	68415.m05774 expressed protein	GO:0005554,GO:0000004,GO:0012505
13083	BN15363	0.49205	890.197	1809.16	-1.02312	gi|15363|At2g33120_Contig2	At2g33120.1	68415.m04060 synaptobrevin-related protein / vesicle-associated membrane protein 722 (VAMP722) (SAR1) identical to r to Vesicle-associated membrane protein 722 (AtVAMP722) Synaptobrevin-related protein 1 (SP:P47192) {Arabidopsis thaliana}; identical to cD	GO:0012505,GO:0005554,GO:0016020
13395	BN15363	0.434444	630.391	1451.03	-1.20276	gi|15363|At2g33120_Contig2	At2g33120.1	68415.m04060 synaptobrevin-related protein / vesicle-associated membrane protein 722 (VAMP722) (SAR1) identical to r to Vesicle-associated membrane protein 722 (AtVAMP722) Synaptobrevin-related protein 1 (SP:P47192) {Arabidopsis thaliana}; identical to cD	GO:0012505,GO:0005554,GO:0016020
5933	BN15395	0.299768	1065.52	3554.48	-1.73808	gi|15395|At5g15490_Contig3	At5g15490.1	68418.m01813 UDP-glucose 6-dehydrogenase, putative very strong similarity to SP|Q96558 UDP-glucose 6-dehydrogenase (EC 1.1.1.22) (UDP-Glc dehydrogenase) (UDP-GlcDH) (UDPGDH) {Glycine max}; contains Pfam profiles PF03721: UDP-glucose/GDP-mannose dehydrogen	GO:0006118,GO:0003979,GO:0012505
6245	BN15395	0.450412	1038.66	2306.02	-1.15068	gi|15395|At5g15490_Contig3	At5g15490.1	68418.m01813 UDP-glucose 6-dehydrogenase, putative very strong similarity to SP|Q96558 UDP-glucose 6-dehydrogenase (EC 1.1.1.22) (UDP-Glc dehydrogenase) (UDP-GlcDH) (UDPGDH) {Glycine max}; contains Pfam profiles PF03721: UDP-glucose/GDP-mannose dehydrogen	GO:0006118,GO:0003979,GO:0012505
16641	BN15405	0.417455	323.488	774.906	-1.26031	gi|15405|At1g79010_Contig2	At1g79010.1	68414.m09213 NADH-ubiquinone oxidoreductase 23 kDa subunit, mitochondrial (TYKY) identical to SP|Q42599 NADH-ubiquinone oxidoreductase 23 kDa subunit, mitochondrial precursor (EC 1.6.5.3) (EC 1.6.99.3) (Complex I-23KD) (CI-23KD) (Complex I- 28.5KD) (CI-28	GO:0005739,GO:0008137,GO:0005489,GO:0006118
11129	BN15407	0.135997	85.735	630.42	-2.87836	gi|15407|At5g64290_Contig1	At5g64290.1	68418.m08076 oxoglutarate/malate translocator, putative similar to SWISS-PROT:Q41364 2-oxoglutarate/malate translocator, chloroplast precursor. [Spinach]{Spinacia oleracea}	GO:0016021,GO:0015367,GO:0016020,GO:0009507,GO:0015743
5929	BN15414	0.149988	556.653	3711.32	-2.73708	gi|15414|At3g12580_Contig1	At3g12580.1	68416.m01567 heat shock protein 70, putative / HSP70, putative strong similarity to heat shock protein GI:425194 [Spinacia oleracea]	GO:0005829,GO:0003773,GO:0006457
6241	BN15414	0.26156	245.007	936.715	-1.93479	gi|15414|At3g12580_Contig1	At3g12580.1	68416.m01567 heat shock protein 70, putative / HSP70, putative strong similarity to heat shock protein GI:425194 [Spinacia oleracea]	GO:0005829,GO:0003773,GO:0006457
9495	BN15428	0.358664	748.693	2087.45	-1.4793	gi|15428|At5g15090_Contig4	At5g15090.1	68418.m01768 porin, putative / voltage-dependent anion-selective channel protein, putative similar to SP|P42055 34 kDa outer mitochondrial membrane protein porin (Voltage-dependent anion-selective channel protein) (VDAC) {Solanum tuberosum}; contains Pfam	GO:0006820,GO:0005741,GO:0008308
1383	BN15433	0.165606	2950.12	17814.1	-2.59417	gi|15433|At5g09660_Contig3	At5g09660.1	68418.m01117 malate dehydrogenase, glyoxysomal identical to SP|Q9ZP05; identical to cDNA microbody NAD-dependent malate dehydrogenase GI:3929650	GO:0008152,GO:0006099,GO:0016615
1695	BN15433	0.199332	3484.9	17482.9	-2.32676	gi|15433|At5g09660_Contig3	At5g09660.1	68418.m01117 malate dehydrogenase, glyoxysomal identical to SP|Q9ZP05; identical to cDNA microbody NAD-dependent malate dehydrogenase GI:3929650	GO:0008152,GO:0006099,GO:0016615
22491	BN15438	0.423736	768.843	1814.44	-1.23876	gi|15438|At5g65870_Contig1	At5g65870.1	68418.m08291 phytosulfokines 5 (PSK5) identical to phytosulfokines 5 (PSK5) from [Arabidopsis thaliana]	GO:0030154,GO:0005578,GO:0009887,GO:0005554,GO:0008283
22179	BN15438	0.287266	605.045	2106.22	-1.79954	gi|15438|At5g65870_Contig1	At5g65870.1	68418.m08291 phytosulfokines 5 (PSK5) identical to phytosulfokines 5 (PSK5) from [Arabidopsis thaliana]	GO:0030154,GO:0005578,GO:0009887,GO:0005554,GO:0008283
11779	BN15449	0.0772197	205.85	2665.77	-3.69489	gi|15449|At1g53990_Contig3	At1g53990.1	68414.m06151 GDSL-motif lipase/hydrolase family protein similar to myrosinase-associated proteins from [Brassica napus] GI:1769968 GI:1769970, SP|P40603 Anther-specific proline-rich protein APG {Brassica napus}; contains Pfam profile PF00657: GDSL-like Li	GO:0016789,GO:0006114,GO:0016298,GO:0003824,GO:0012505
12091	BN15449	0.0483424	168.307	3481.56	-4.37057	gi|15449|At1g53990_Contig3	At1g53990.1	68414.m06151 GDSL-motif lipase/hydrolase family protein similar to myrosinase-associated proteins from [Brassica napus] GI:1769968 GI:1769970, SP|P40603 Anther-specific proline-rich protein APG {Brassica napus}; contains Pfam profile PF00657: GDSL-like Li	GO:0016789,GO:0006114,GO:0016298,GO:0003824,GO:0012505
12745	BN15463	0.416982	372.68	893.756	-1.26194	gi|15463|At1g28240_Contig1	At1g28240.1	68414.m03466 expressed protein	GO:0005554,GO:0000004,GO:0008372
12433	BN15463	0.471352	389.86	827.11	-1.08512	gi|15463|At1g28240_Contig1	At1g28240.1	68414.m03466 expressed protein	GO:0005554,GO:0000004,GO:0008372
2345	BN15468	0.368997	651.155	1764.66	-1.43832	gi|15468|At3g01500_Contig4	At3g01500.3	68416.m00076 carbonic anhydrase 1, chloroplast / carbonate dehydratase 1 (CA1) nearly identical to SP|P27140 Carbonic anhydrase, chloroplast precursor (EC 4.2.1.1) (Carbonate dehydratase) {Arabidopsis thaliana}	GO:0008270,GO:0015976,GO:0004089,GO:0009507
7541	BN15481	0.380457	1754.08	4610.46	-1.3942	gi|15481|At2g33470_Contig2	At2g33470.2	68415.m04103 glycolipid transfer protein-related similar to phosphoinositol 4-phosphate adaptor protein-2 (GI:14165198) [Homo sapiens]; similar to Glycolipid transfer protein (GLTP) (Swiss-Prot:Q9JL62) [Mus musculus]; similar to Glycolipid transfer protei	GO:0005554,GO:0000004,GO:0008372
7229	BN15481	0.449138	2437.34	5426.71	-1.15477	gi|15481|At2g33470_Contig2	At2g33470.2	68415.m04103 glycolipid transfer protein-related similar to phosphoinositol 4-phosphate adaptor protein-2 (GI:14165198) [Homo sapiens]; similar to Glycolipid transfer protein (GLTP) (Swiss-Prot:Q9JL62) [Mus musculus]; similar to Glycolipid transfer protei	GO:0005554,GO:0000004,GO:0008372
15688	BN15490	0.111412	145.556	1306.47	-3.16603	gi|15490|At1g17710_Contig2	At1g17710.1	68414.m02192 expressed protein	GO:0005554,GO:0000004,GO:0012505
16000	BN15490	0.146693	145.674	993.052	-2.76913	gi|15490|At1g17710_Contig2	At1g17710.1	68414.m02192 expressed protein	GO:0005554,GO:0000004,GO:0012505
13400	BN15491	0.153538	184.694	1202.92	-2.70333	gi|15491|At5g56190_Contig1	At5g56190.2	68418.m07011 WD-40 repeat family protein contains 3 (2 significant) WD-40 repeats (PF0400); similar to beta transducin-like protein HET-E2C*40 (GI:17225208) [Podospora anserina]	GO:0005554,GO:0000004,GO:0005834
13088	BN15491	0.123825	267.138	2157.38	-3.01362	gi|15491|At5g56190_Contig1	At5g56190.2	68418.m07011 WD-40 repeat family protein contains 3 (2 significant) WD-40 repeats (PF0400); similar to beta transducin-like protein HET-E2C*40 (GI:17225208) [Podospora anserina]	GO:0005554,GO:0000004,GO:0005834
18596	BN15502	0.497582	2715.08	5456.55	-1.00699	gi|15502|At5g11740_Contig5	At5g11740.1	68418.m01371 arabinogalactan-protein (AGP15) identical to gi|10880507|gb|AAG24283	GO:0012505,GO:0005554
18284	BN15502	0.476145	3010.6	6322.87	-1.07053	gi|15502|At5g11740_Contig5	At5g11740.1	68418.m01371 arabinogalactan-protein (AGP15) identical to gi|10880507|gb|AAG24283	GO:0012505,GO:0005554
15684	BN15504	0.485394	1519.19	3129.81	-1.04277	gi|15504|At5g11740_Contig3	At5g11740.1	68418.m01371 arabinogalactan-protein (AGP15) identical to gi|10880507|gb|AAG24283	GO:0012505,GO:0005554
15996	BN15504	0.459201	1155.13	2515.52	-1.1228	gi|15504|At5g11740_Contig3	At5g11740.1	68418.m01371 arabinogalactan-protein (AGP15) identical to gi|10880507|gb|AAG24283	GO:0012505,GO:0005554
13084	BN15505	0.496793	298.41	600.673	-1.00928	gi|15505|At5g62070_Contig1	At5g62070.1	68418.m07790 calmodulin-binding family protein contains Pfam profile PF00612: IQ calmodulin-binding motif	GO:0009507,GO:0005516,GO:0006468,GO:0004672,GO:0005524
3338	BN15525	0.465701	217.41	466.845	-1.10253	gi|15525|At1g50250_Contig3	At1g50250.1	68414.m05634 cell division protein ftsH homolog 1, chloroplast (FTSH1) (FTSH) identical to SP:Q39102 Cell division protein ftsH homolog 1, chloroplast precursor (EC 3.4.24.-) [Arabidopsis thaliana]	GO:0016887,GO:0006510,GO:0009535,GO:0004176,GO:0008237
14046	BN15534	0.352583	755.741	2143.44	-1.50396	gi|15534|At2g24200_Contig2	At2g24200.1	68415.m02891 cytosol aminopeptidase identical to cytosol aminopeptidase SP:P30184 from [Arabidopsis thaliana]; contains Pfam profiles: PF00883 cytosol aminopeptidase family catalytic domain, PF02789: cytosol aminopeptidase family N-terminal domain	GO:0005622,GO:0004177,GO:0006508
13734	BN15534	0.390222	1295.23	3319.21	-1.35763	gi|15534|At2g24200_Contig2	At2g24200.1	68415.m02891 cytosol aminopeptidase identical to cytosol aminopeptidase SP:P30184 from [Arabidopsis thaliana]; contains Pfam profiles: PF00883 cytosol aminopeptidase family catalytic domain, PF02789: cytosol aminopeptidase family N-terminal domain	GO:0005622,GO:0004177,GO:0006508
19588	BN15545	0.362011	185.453	512.286	-1.4659	gi|15545|At4g33960_Contig1	At4g33960.1	68417.m04819 expressed protein	GO:0005554,GO:0000004,GO:0012505
14700	BN15547	0.398171	1046.6	2628.52	-1.32854	gi|15547|At5g64430_Contig2	At5g64430.1	68418.m08093 octicosapeptide/Phox/Bem1p (PB1) domain-containing protein contains Pfam profile PF00564: PB1 domain	GO:0005554,GO:0000004,GO:0008372
14388	BN15547	0.270944	975.321	3599.72	-1.88394	gi|15547|At5g64430_Contig2	At5g64430.1	68418.m08093 octicosapeptide/Phox/Bem1p (PB1) domain-containing protein contains Pfam profile PF00564: PB1 domain	GO:0005554,GO:0000004,GO:0008372
6900	BN15550	0.482839	6523.64	13511	-1.05039	gi|15550|At3g58610_Contig2	At3g58610.1	68416.m06532 ketol-acid reductoisomerase identical to ketol-acid reductoisomerase, chloroplast precursor (EC 1.1.1.86) (Acetohydroxy-acid reductoisomerase) (Alpha-keto-beta-hydroxylacil reductoisomerase) (Swiss-Prot:Q05758) [Arabidopsis thaliana]	GO:0009082,GO:0004455,GO:0009507
6588	BN15550	0.417979	7437.26	17793.4	-1.2585	gi|15550|At3g58610_Contig2	At3g58610.1	68416.m06532 ketol-acid reductoisomerase identical to ketol-acid reductoisomerase, chloroplast precursor (EC 1.1.1.86) (Acetohydroxy-acid reductoisomerase) (Alpha-keto-beta-hydroxylacil reductoisomerase) (Swiss-Prot:Q05758) [Arabidopsis thaliana]	GO:0009082,GO:0004455,GO:0009507
4300	BN15551	0.299667	584.08	1949.1	-1.73857	gi|15551|At3g58610_Contig4	At3g58610.1	68416.m06532 ketol-acid reductoisomerase identical to ketol-acid reductoisomerase, chloroplast precursor (EC 1.1.1.86) (Acetohydroxy-acid reductoisomerase) (Alpha-keto-beta-hydroxylacil reductoisomerase) (Swiss-Prot:Q05758) [Arabidopsis thaliana]	GO:0009082,GO:0004455,GO:0009507
3988	BN15551	0.313514	799.326	2549.57	-1.6734	gi|15551|At3g58610_Contig4	At3g58610.1	68416.m06532 ketol-acid reductoisomerase identical to ketol-acid reductoisomerase, chloroplast precursor (EC 1.1.1.86) (Acetohydroxy-acid reductoisomerase) (Alpha-keto-beta-hydroxylacil reductoisomerase) (Swiss-Prot:Q05758) [Arabidopsis thaliana]	GO:0009082,GO:0004455,GO:0009507
12096	BN15562	0.492137	334.725	680.146	-1.02287	gi|15562|At2g26830_Contig1	At2g26830.1	68415.m03219 choline/ethanolamine kinase family protein similar to SP|Q9HBU6 Ethanolamine kinase (EC 2.7.1.82) (EKI){Homo sapiens}, GmCK3p [Glycine max] GI:1438883; contains Pfam profile PF01633: Choline/ethanolamine kinase	GO:0005554,GO:0000004,GO:0008372
11784	BN15562	0.406683	401.126	986.335	-1.29802	gi|15562|At2g26830_Contig1	At2g26830.1	68415.m03219 choline/ethanolamine kinase family protein similar to SP|Q9HBU6 Ethanolamine kinase (EC 2.7.1.82) (EKI){Homo sapiens}, GmCK3p [Glycine max] GI:1438883; contains Pfam profile PF01633: Choline/ethanolamine kinase	GO:0005554,GO:0000004,GO:0008372
1384	BN15567	0.436945	382.269	874.868	-1.19448	gi|15567|At4g31130_Contig1	At4g31130.1	68417.m04419 expressed protein	GO:0009058,GO:0004420,GO:0012505
23150	BN15574	0.448438	11532.8	25717.7	-1.15702	gi|15574|At5g44070_Contig1	At5g44070.1	68418.m05392 phytochelatin synthase 1 (PCS1) identical to phytochelatin synthase [Arabidopsis thaliana] gi|18254401|gb|AAL66747; identical to cDNA phytochelatin synthase, GI:18254400	GO:0046870,GO:0008372,GO:0046686,GO:0005507,GO:0016756,GO:0046938
22838	BN15574	0.399144	12838.8	32165.8	-1.32502	gi|15574|At5g44070_Contig1	At5g44070.1	68418.m05392 phytochelatin synthase 1 (PCS1) identical to phytochelatin synthase [Arabidopsis thaliana] gi|18254401|gb|AAL66747; identical to cDNA phytochelatin synthase, GI:18254400	GO:0046870,GO:0008372,GO:0046686,GO:0005507,GO:0016756,GO:0046938
15350	BN15578	0.411945	305.874	742.511	-1.27947	gi|15578|At1g62370_Contig1	At1g62370.1	68414.m07037 zinc finger (C3HC4-type RING finger) family protein contains Pfam profile: PF00097 zinc finger, C3HC4 type (RING finger)	GO:0005515,GO:0008372,GO:0000004,GO:0008270
15038	BN15578	0.445025	326.548	733.775	-1.16804	gi|15578|At1g62370_Contig1	At1g62370.1	68414.m07037 zinc finger (C3HC4-type RING finger) family protein contains Pfam profile: PF00097 zinc finger, C3HC4 type (RING finger)	GO:0005515,GO:0008372,GO:0000004,GO:0008270
12438	BN15579	0.443023	284.019	641.093	-1.17455	gi|15579|At5g57015_Contig1	At5g57015.1	68418.m07116 casein kinase, putative similar to casein kinase I, delta isoform [Arabidopsis thaliana] SWISS-PROT:P42158; contains protein kinase domain, Pfam:PF00069	GO:0016301,GO:0006468,GO:0004674,GO:0005524,GO:0004672,GO:0004681,GO:0008372
12750	BN15579	0.380548	268.557	705.712	-1.39385	gi|15579|At5g57015_Contig1	At5g57015.1	68418.m07116 casein kinase, putative similar to casein kinase I, delta isoform [Arabidopsis thaliana] SWISS-PROT:P42158; contains protein kinase domain, Pfam:PF00069	GO:0016301,GO:0006468,GO:0004674,GO:0005524,GO:0004672,GO:0004681,GO:0008372
22834	BN15587	0.447831	1409.31	3146.97	-1.15897	gi|15587|At2g40890_Contig2	At2g40890.1	68415.m05046 cytochrome P450 98A3, putative (CYP98A3) identical to Cytochrome P450 98A3 (SP|O22203) [Arabidopsis thaliana]; similar to gi:17978651 from Pinus taeda	GO:0046409,GO:0005792,GO:0009809,GO:0004497,GO:0009699
20234	BN15588	0.387735	2911.13	7508.04	-1.36686	gi|15588|At5g03450_Contig1	At5g03450.1	68418.m00300 zinc finger (C3HC4-type RING finger) family protein	GO:0005554,GO:0000004,GO:0005739
20546	BN15588	0.425393	3298.73	7754.54	-1.23313	gi|15588|At5g03450_Contig1	At5g03450.1	68418.m00300 zinc finger (C3HC4-type RING finger) family protein	GO:0005554,GO:0000004,GO:0005739
12746	BN15591	0.493599	1118.81	2266.64	-1.01859	gi|15591|At2g47330_Contig1	At2g47330.1	68415.m05908 DEAD/DEAH box helicase, putative similar to RNA helicase [Rattus norvegicus] GI:897915; contains Pfam profiles PF00270: DEAD/DEAH box helicase, PF00271: Helicase conserved C-terminal domain	GO:0015520,GO:0005739,GO:0015904,GO:0005524,GO:0016021,GO:0004386,GO:0006259,GO:0003676,GO:0008026
7234	BN15593	0.470212	334.065	710.456	-1.08862	gi|15593|At2g37770_Contig2	At2g37770.1	68415.m04637 aldo/keto reductase family protein similar to chalcone reductase [Sesbania rostrata][GI:2792155] and aldose reductase [GI:202852][Rattus norvegicus]	GO:0005737,GO:0004033,GO:0006813
7546	BN15593	0.492374	232.667	472.541	-1.02217	gi|15593|At2g37770_Contig2	At2g37770.1	68415.m04637 aldo/keto reductase family protein similar to chalcone reductase [Sesbania rostrata][GI:2792155] and aldose reductase [GI:202852][Rattus norvegicus]	GO:0005737,GO:0004033,GO:0006813
4634	BN15594	0.217483	161.318	741.751	-2.20103	gi|15594|At2g41110_Contig1	At2g41110.1	68415.m05078 calmodulin-2/3/5 (CAM2) (CAL1) almost identical to Calmodulin-2/3/5 SP:P25069 from [Arabidopsis thaliana]	GO:0009288,GO:0005509,GO:0009652
4946	BN15594	0.349785	159.084	454.805	-1.51546	gi|15594|At2g41110_Contig1	At2g41110.1	68415.m05078 calmodulin-2/3/5 (CAM2) (CAL1) almost identical to Calmodulin-2/3/5 SP:P25069 from [Arabidopsis thaliana]	GO:0009288,GO:0005509,GO:0009652
13089	BN15603	0.464753	1654.53	3560.02	-1.10546	gi|15603|At4g20020_Contig3	At4g20020.1	68417.m02931 expressed protein	GO:0005554,GO:0000004,GO:0005739
5289	BN15606	0.325923	356.729	1094.52	-1.6174	gi|15606|At4g16980_Contig3	At4g16980.1	68417.m02560 arabinogalactan-protein family similar to arabinogalactan protein [Arabidopsis thaliana] gi|10880495|gb|AAG24277; contains proline-rich extensin domains, INTERPRO:IPR002965	GO:0012505,GO:0004879,GO:0006355,GO:0003677,GO:0005634,GO:0045735
401	BN15609	0.428095	152.195	355.517	-1.224	gi|15609|At1g70700_Contig1	At1g70700.1	68414.m08150 expressed protein	GO:0005524,GO:0000004,GO:0008372
89	BN15609	0.214205	578.45	2700.45	-2.22294	gi|15609|At1g70700_Contig1	At1g70700.1	68414.m08150 expressed protein	GO:0005524,GO:0000004,GO:0008372
23797	BN15612	0.149717	102.777	686.474	-2.73969	gi|15612|At2g16740_Contig2	At2g16740.1	68415.m01920 ubiquitin-conjugating enzyme, putative strong similarity to SP|P35133 Ubiquitin-conjugating enzyme E2-17 kDa 10 (EC 6.3.2.19) (Ubiquitin- protein ligase 10) (Ubiquitin carrier protein 10) {Arabidopsis thaliana}; contains Pfam profile PF00179:	GO:0006464,GO:0008372,GO:0004840,GO:0006512
23485	BN15612	0.113714	114.577	1007.59	-3.13652	gi|15612|At2g16740_Contig2	At2g16740.1	68415.m01920 ubiquitin-conjugating enzyme, putative strong similarity to SP|P35133 Ubiquitin-conjugating enzyme E2-17 kDa 10 (EC 6.3.2.19) (Ubiquitin- protein ligase 10) (Ubiquitin carrier protein 10) {Arabidopsis thaliana}; contains Pfam profile PF00179:	GO:0006464,GO:0008372,GO:0004840,GO:0006512
11451	BN15633	0.428845	233.436	544.336	-1.22147	gi|15633|At5g63840_RL3891R	At5g63840.1	68418.m08014 alpha-glucosidase, putative similar to alpha-glucosidase GI:2648032 from [Solanum tuberosum]	GO:0012505,GO:0004553
5939	BN15635	0.467169	130.2	278.7	-1.09798	gi|15635|At2g18300_Contig2	At2g18300.2	68415.m02134 basic helix-loop-helix (bHLH) family protein contains Pfam profile: PF00010 helix-loop-helix DNA-binding domain ;supported by cDNA gi|20127067|gb|AF488597.1|	GO:0008372,GO:0003700,GO:0045449
6251	BN15635	0.457504	130.025	284.205	-1.12814	gi|15635|At2g18300_Contig2	At2g18300.2	68415.m02134 basic helix-loop-helix (bHLH) family protein contains Pfam profile: PF00010 helix-loop-helix DNA-binding domain ;supported by cDNA gi|20127067|gb|AF488597.1|	GO:0008372,GO:0003700,GO:0045449
1051	BN15637	0.30692	224.263	730.689	-1.70407	gi|15637|At2g18300_Contig1	At2g18300.2	68415.m02134 basic helix-loop-helix (bHLH) family protein contains Pfam profile: PF00010 helix-loop-helix DNA-binding domain ;supported by cDNA gi|20127067|gb|AF488597.1|	GO:0008372,GO:0003700,GO:0045449
11789	BN15658	0.384229	165.009	429.455	-1.37996	gi|15658|At5g41790_Contig1	At5g41790.1	68418.m05088 COP1-interactive protein 1 / CIP1 almost identical to CIP1 (GI:836950) [Arabidopsis thaliana]	GO:0005856,GO:0005515
4301	BN15661	0.161934	92.7322	572.653	-2.62652	gi|15661|At2g21270_Contig2	At2g21270.1	68415.m02532 ubiquitin fusion degradation UFD1 family protein similar to SP|P70362 Ubiquitin fusion degradation protein 1 homolog (UB fusion protein 1) {Mus musculus}; contains Pfam profile PF03152: Ubiquitin fusion degradation protein UFD1	GO:0006511,GO:0005554,GO:0008372
9185	BN15672	0.235098	140.567	597.909	-2.08867	gi|15672|At3g14650_Contig1	At3g14650.1	68416.m01854 cytochrome P450, putative similar to GB:Q05047 from [Catharanthus roseus]	GO:0012505,GO:0006118,GO:0019825
9497	BN15672	0.304831	152.416	500.002	-1.71392	gi|15672|At3g14650_Contig1	At3g14650.1	68416.m01854 cytochrome P450, putative similar to GB:Q05047 from [Catharanthus roseus]	GO:0012505,GO:0006118,GO:0019825
20551	BN15680	0.334331	2484.39	7430.94	-1.58065	gi|15680|At5g49940_Contig2	At5g49940.1	68418.m06183 nitrogen fixation NifU-like family protein similar to Nitrogen fixation protein nifU (SP:Q43885) {Anabaena azollae}; contains Pfam profile: PF01106 NifU-like domain	GO:0009507,GO:0005198,GO:0016226
20239	BN15680	0.292641	2632.82	8996.77	-1.7728	gi|15680|At5g49940_Contig2	At5g49940.1	68418.m06183 nitrogen fixation NifU-like family protein similar to Nitrogen fixation protein nifU (SP:Q43885) {Anabaena azollae}; contains Pfam profile: PF01106 NifU-like domain	GO:0009507,GO:0005198,GO:0016226
17951	BN15681	0.377564	1049.62	2779.98	-1.40521	gi|15681|At5g20960_Contig1	At5g20960.2	68418.m02492 aldehyde oxidase 1 (AAO1) identical to aldehyde oxidase AAO1 from Arabidopsis thaliana [gi:3172023] isoform contains a GA-donor splice site at intron 10	GO:0005737,GO:0016020,GO:0004031,GO:0009851
17639	BN15681	0.457228	1530.36	3347.04	-1.12901	gi|15681|At5g20960_Contig1	At5g20960.2	68418.m02492 aldehyde oxidase 1 (AAO1) identical to aldehyde oxidase AAO1 from Arabidopsis thaliana [gi:3172023] isoform contains a GA-donor splice site at intron 10	GO:0005737,GO:0016020,GO:0004031,GO:0009851
7547	BN15698	0.485986	186.62	384.003	-1.04101	gi|15698|At3g14660_DC1261R	At3g14660.1	68416.m01855 cytochrome P450, putative similar to GB:Q05047 from [Catharanthus roseus]	GO:0012505,GO:0006118,GO:0019825
10486	BN15727	0.0990976	502.526	5071.02	-3.33501	gi|15727|At5g47220_Contig1	At5g47220.1	68418.m05822 ethylene-responsive element-binding factor 2 (ERF2) identical to SP|O80338 Ethylene responsive element binding factor 2 (AtERF2) [Arabidopsis thaliana]	GO:0016563,GO:0003700,GO:0006355,GO:0003677,GO:0005634,GO:0045941
10798	BN15727	0.0970182	544.043	5607.64	-3.3656	gi|15727|At5g47220_Contig1	At5g47220.1	68418.m05822 ethylene-responsive element-binding factor 2 (ERF2) identical to SP|O80338 Ethylene responsive element binding factor 2 (AtERF2) [Arabidopsis thaliana]	GO:0016563,GO:0003700,GO:0006355,GO:0003677,GO:0005634,GO:0045941
16340	BN15743	0.42473	2478.93	5836.48	-1.23538	gi|15743|At1g03310_Contig1	At1g03310.2	68414.m00310 isoamylase, putative / starch debranching enzyme, putative similar to isoamylase isoform 2 [Solanum tuberosum] GI:27728147, isoamylase from [Triticum aestivum] GI:17932898, [Hordeum vulgare] GI:21314275, [Oryza sativa] GI:3252794; contains Pf	GO:0004556,GO:0009507,GO:0004553,GO:0005975
11140	BN15745	0.485366	109.966	226.563	-1.04285	gi|15745|At1g18150_Contig3	At1g18150.2	68414.m02253 mitogen-activated protein kinase, putative / MAPK, putative (MPK8) identical to ATMPK8 [Arabidopsis thaliana] gi|7106542|dbj|BAA92222; mitogen-activated protein kinase (MAPK), PMID:12119167; similar to mitogen-activated protein kinase GI:5815	GO:0007165,GO:0004707,GO:0009507
11452	BN15745	0.449041	313.327	697.769	-1.15508	gi|15745|At1g18150_Contig3	At1g18150.2	68414.m02253 mitogen-activated protein kinase, putative / MAPK, putative (MPK8) identical to ATMPK8 [Arabidopsis thaliana] gi|7106542|dbj|BAA92222; mitogen-activated protein kinase (MAPK), PMID:12119167; similar to mitogen-activated protein kinase GI:5815	GO:0007165,GO:0004707,GO:0009507
740	BN15750	0.469235	510.612	1088.18	-1.09162	gi|15750|At1g04290_Contig1	At1g04290.1	68414.m00420 thioesterase family protein contains Pfam profile PF03061: thioesterase family protein; EST gb|T45093 comes from this gene	GO:0016788,GO:0003824,GO:0016291,GO:0000004,GO:0008372
13736	BN15758	0.450473	247.4	549.201	-1.15049	gi|15758|At3g17611_Contig2	At3g17611.2	68416.m02250 rhomboid family protein / zinc finger protein-related contains Pfam profiles PF01694: Rhomboid family, PF00641: Zn-finger in Ran binding protein and others	GO:0005554,GO:0000004,GO:0005739
9502	BN15775	0.427268	103.283	241.729	-1.22679	gi|15775|At4g17300_Contig2	At4g17300.1	68417.m02598 asparaginyl-tRNA synthetase, chloroplast, mitochondrial / asparagine-tRNA ligase / AsnRS (SYNO) nearly identical to SP|O48593	GO:0009507,GO:0005739,GO:0006421,GO:0004816,GO:0006412
9190	BN15775	0.455055	106.359	233.728	-1.13589	gi|15775|At4g17300_Contig2	At4g17300.1	68417.m02598 asparaginyl-tRNA synthetase, chloroplast, mitochondrial / asparagine-tRNA ligase / AsnRS (SYNO) nearly identical to SP|O48593	GO:0009507,GO:0005739,GO:0006421,GO:0004816,GO:0006412
22186	BN15784	0.424903	184.567	434.374	-1.23479	gi|15784|At5g08170_Contig1	At5g08170.1	68418.m00954 porphyromonas-type peptidyl-arginine deiminase family protein contains Pfam PF04371: Porphyromonas-type peptidyl-arginine deiminase	GO:0008372,GO:0006596,GO:0047632
17298	BN15786	0.384397	354.824	923.066	-1.37933	gi|15786|At5g08170_Contig2	At5g08170.1	68418.m00954 porphyromonas-type peptidyl-arginine deiminase family protein contains Pfam PF04371: Porphyromonas-type peptidyl-arginine deiminase	GO:0008372,GO:0006596,GO:0047632
9498	BN15790	0.391145	786.484	2010.72	-1.35422	gi|15790|At4g15960_Contig2	At4g15960.1	68417.m02423 epoxide hydrolase, putative similar to epoxide hydrolase [Solanum tuberosum] GI:407944; contains Pfam profile PF00561: hydrolase, alpha/beta fold family	GO:0016787,GO:0006508,GO:0004177,GO:0005739,GO:0003824,GO:0004301,GO:0006725
20240	BN15802	0.372158	244.444	656.828	-1.42601	gi|15802|At4g02520_Contig7	At4g02520.1	68417.m00345 glutathione S-transferase, putative	GO:0005792,GO:0009407,GO:0004364,GO:0005886
9840	BN15807	0.359886	272.768	757.928	-1.47439	gi|15807|At4g20300_Contig2	At4g20300.2	68417.m02965 expressed protein	GO:0005554,GO:0000004,GO:0005739
10152	BN15807	0.364588	331.954	910.491	-1.45566	gi|15807|At4g20300_Contig2	At4g20300.2	68417.m02965 expressed protein	GO:0005554,GO:0000004,GO:0005739
2040	BN15811	0.495939	186.599	376.254	-1.01177	gi|15811|At1g10720_DC1059F	At1g10720.1	68414.m01221 BSD domain-containing protein contains Pfam profile PF03909: BSD domain	GO:0008121,GO:0045285,GO:0006118,GO:0016020
13091	BN15837	0.431942	2663.56	6166.48	-1.21109	gi|15837|At3g04450_DC1035R	At3g04450.1	68416.m00472 myb family transcription factor contains Pfam profile: PF00249 myb-like DNA-binding domain	GO:0009507,GO:0003700,GO:0045449
7891	BN15841	0.370978	207.12	558.308	-1.43059	gi|15841|At1g18300_Contig1	At1g18300.1	68414.m02286 MutT/nudix family protein similar to SP|Q09790 Diadenosine 5',5'''-P1,P6-hexaphosphate hydrolase (EC 3.6.1.-) (Ap6A hydrolase) {Schizosaccharomyces pombe}; contains Pfam profile PF00293: NUDIX domain	GO:0012505,GO:0000004,GO:0016787
8203	BN15841	0.413707	189.695	458.525	-1.27332	gi|15841|At1g18300_Contig1	At1g18300.1	68414.m02286 MutT/nudix family protein similar to SP|Q09790 Diadenosine 5',5'''-P1,P6-hexaphosphate hydrolase (EC 3.6.1.-) (Ap6A hydrolase) {Schizosaccharomyces pombe}; contains Pfam profile PF00293: NUDIX domain	GO:0012505,GO:0000004,GO:0016787
5291	BN15842	0.495868	1390.37	2803.91	-1.01197	gi|15842|At5g35570_Contig1	At5g35570.1	68418.m04232 expressed protein similar to axi 1 [Nicotiana tabacum] GI:559921; contains Pfam profile PF03138: Plant protein family	GO:0005554,GO:0000004,GO:0009507
91	BN15844	0.230523	182.773	792.862	-2.11702	gi|15844|At4g29260_Contig2	At4g29260.1	68417.m04184 acid phosphatase class B family protein similar to acid phosphatase [Glycine max] GI:3341443; contains Pfam profile PF03767: HAD superfamily (subfamily IIIB) phosphatase	GO:0003993,GO:0012505,GO:0000004,GO:0005524
403	BN15844	0.26644	166.477	624.819	-1.90812	gi|15844|At4g29260_Contig2	At4g29260.1	68417.m04184 acid phosphatase class B family protein similar to acid phosphatase [Glycine max] GI:3341443; contains Pfam profile PF03767: HAD superfamily (subfamily IIIB) phosphatase	GO:0003993,GO:0012505,GO:0000004,GO:0005524
20887	BN15853	0.251264	194.306	773.314	-1.99272	gi|15853|At4g34230_Contig1	At4g34230.1	68417.m04864 cinnamyl-alcohol dehydrogenase, putative similar to cinnamyl alcohol dehydrogenase, Nicotiana tabacum [SP|P30359], Populus deltoides, PATCHX:G288753	GO:0045551,GO:0009809
15687	BN15855	0.324107	323.539	998.246	-1.62546	gi|15855|At2g02130_Contig2	At2g02130.1	68415.m00149 plant defensin-fusion protein, putative (PDF2.3) plant defensin protein family member, personal communication, Bart Thomma (Bart.Thomma@agr.kuleuven.ac.be)	GO:0009405,GO:0030414,GO:0008200,GO:0012505
5941	BN15874	0.444545	760.928	1711.7	-1.1696	gi|15874|At3g52800_Contig2	At3g52800.1	68416.m05818 zinc finger (AN1-like) family protein contains Pfam domain, PF01428: AN1-like Zinc finger	GO:0003677,GO:0008372,GO:0000004,GO:0008270
3653	BN15876	0.44566	6702.06	15038.5	-1.16598	gi|15876|At3g52800_Contig4	At3g52800.1	68416.m05818 zinc finger (AN1-like) family protein contains Pfam domain, PF01428: AN1-like Zinc finger	GO:0003677,GO:0008372,GO:0000004,GO:0008270
741	BN15877	0.494794	1804.89	3647.76	-1.0151	gi|15877|At3g52800_DL474R	At3g52800.1	68416.m05818 zinc finger (AN1-like) family protein contains Pfam domain, PF01428: AN1-like Zinc finger	GO:0003677,GO:0008372,GO:0000004,GO:0008270
3337	BN15888	0.161019	108.402	673.223	-2.63469	gi|15888|At1g72170_ES2555F	At1g72170.1	68414.m08344 expressed protein contains Pfam PF04418: Domain of unknown function (DUF543)	GO:0005554,GO:0000004,GO:0008372
3649	BN15888	0.17408	113.73	653.319	-2.52217	gi|15888|At1g72170_ES2555F	At1g72170.1	68414.m08344 expressed protein contains Pfam PF04418: Domain of unknown function (DUF543)	GO:0005554,GO:0000004,GO:0008372
19591	BN15896	0.017469	332.829	19052.5	-5.83906	gi|15896|At5g45890_Contig1	At5g45890.1	68418.m05644 senescence-specific SAG12 protein (SAG12) / cysteine proteinase, putative identical to senescence-specific protein SAG12 GI:1046373 from [Arabidopsis thaliana]	GO:0012505,GO:0007568,GO:0009723,GO:0006508,GO:0008234
19591	BN15896	0.0832957	86.7158	1041.06	-3.58561	gi|15896|At5g45890_Contig1	At5g45890.1	68418.m05644 senescence-specific SAG12 protein (SAG12) / cysteine proteinase, putative identical to senescence-specific protein SAG12 GI:1046373 from [Arabidopsis thaliana]	GO:0012505,GO:0007568,GO:0009723,GO:0006508,GO:0008234
19903	BN15896	0.0220514	498.819	22620.7	-5.50298	gi|15896|At5g45890_Contig1	At5g45890.1	68418.m05644 senescence-specific SAG12 protein (SAG12) / cysteine proteinase, putative identical to senescence-specific protein SAG12 GI:1046373 from [Arabidopsis thaliana]	GO:0012505,GO:0007568,GO:0009723,GO:0006508,GO:0008234
14703	BN15900	0.217349	474.298	2182.2	-2.20192	gi|15900|At4g01480_Contig1	At4g01480.1	68417.m00191 inorganic pyrophosphatase, putative [soluble] / pyrophosphate phospho-hydrolase, putative / PPase, putative strong similarity to SP|Q43187 Soluble inorganic pyrophosphatase (EC 3.6.1.1) (Pyrophosphate phospho- hydrolase) (PPase) {Solanum tube	GO:0016020,GO:0008152,GO:0016462
14391	BN15900	0.22723	574.782	2529.52	-2.13778	gi|15900|At4g01480_Contig1	At4g01480.1	68417.m00191 inorganic pyrophosphatase, putative [soluble] / pyrophosphate phospho-hydrolase, putative / PPase, putative strong similarity to SP|Q43187 Soluble inorganic pyrophosphatase (EC 3.6.1.1) (Pyrophosphate phospho- hydrolase) (PPase) {Solanum tube	GO:0016020,GO:0008152,GO:0016462
12103	BN15901	0.49622	545.306	1098.92	-1.01095	gi|15901|At2g21530_Contig1	At2g21530.1	68415.m02562 forkhead-associated domain-containing protein / FHA domain-containing protein	GO:0005554,GO:0000004,GO:0009507
9191	BN15902	0.480296	392.125	816.424	-1.058	gi|15902|At2g21530_Contig2	At2g21530.1	68415.m02562 forkhead-associated domain-containing protein / FHA domain-containing protein	GO:0005554,GO:0000004,GO:0009507
14387	BN15914	0.41577	232.468	559.127	-1.26614	gi|15914|At2g47000_Contig2	At2g47000.1	68415.m05871 multidrug resistant (MDR) ABC transporter, putative similar to multidrug-resistant protein CjMDR1 [Coptis japonica] GI:14715462, MDR-like p-glycoprotein [Arabidopsis thaliana] GI:24324262; contains Pfam profiles PF00005: ABC transporter, PF00	GO:0009877,GO:0016021,GO:0006817,GO:0015706,GO:0015846,GO:0017004,GO:0006810,GO:0030288,GO:0015833,GO:0006306,GO:0006824,GO:0004009,GO:0019866,GO:0016020,GO:0006865
11787	BN15915	0.339188	108.685	320.427	-1.55984	gi|15915|At5g44190_Contig2	At5g44190.1	68418.m05407 myb family transcription factor (GLK2) contains Pfam profile: PF00249 myb-like DNA-binding domain	GO:0045941,GO:0003700,GO:0030528,GO:0003677,GO:0005634
9499	BN15916	0.482116	1355.86	2812.31	-1.05255	gi|15916|At4g16670_DC921F	At4g16670.1	68417.m02518 expressed protein	GO:0005554,GO:0000004,GO:0008372
4299	BN15918	0.263882	379.591	1438.49	-1.92204	gi|15918|At3g07360_Contig2	At3g07360.2	68416.m00878 armadillo/beta-catenin repeat family protein / U-box domain-containing protein contains Pfam domain, PF00514: Armadillo/beta-catenin-like repeats and Pfam, PF04564: U-box domain	GO:0005554,GO:0000004,GO:0008372
3987	BN15918	0.323888	428.005	1321.46	-1.62643	gi|15918|At3g07360_Contig2	At3g07360.2	68416.m00878 armadillo/beta-catenin repeat family protein / U-box domain-containing protein contains Pfam domain, PF00514: Armadillo/beta-catenin-like repeats and Pfam, PF04564: U-box domain	GO:0005554,GO:0000004,GO:0008372
20549	BN15939	0.464193	375.32	808.543	-1.1072	gi|15939|At4g24190_Contig2	At4g24190.2	68417.m03473 shepherd protein (SHD) / clavata formation protein, putative nearly identical to SHEPHERD [Arabidopsis thaliana] GI:19570872; contains Pfam profiles PF02518: ATPase, histidine kinase-, DNA gyrase B-, and HSP90-like domain protein, PF00183: Hs	GO:0009934,GO:0005524,GO:0006457,GO:0003754,GO:0005783,GO:0010075
20237	BN15939	0.423181	550.372	1300.56	-1.24065	gi|15939|At4g24190_Contig2	At4g24190.2	68417.m03473 shepherd protein (SHD) / clavata formation protein, putative nearly identical to SHEPHERD [Arabidopsis thaliana] GI:19570872; contains Pfam profiles PF02518: ATPase, histidine kinase-, DNA gyrase B-, and HSP90-like domain protein, PF00183: Hs	GO:0009934,GO:0005524,GO:0006457,GO:0003754,GO:0005783,GO:0010075
12749	BN15951	0.415852	300.581	722.808	-1.26586	gi|15951|At5g24470_DC957F	At5g24470.1	68418.m02884 pseudo-response regulator 5 (APRR5) identical to pseudo-response regulator 5 GI:10281006 from [Arabidopsis thaliana]	GO:0007623,GO:0000156
7549	BN15953	0.334083	407.718	1220.41	-1.58172	gi|15953|At5g17840_DC958F	At5g17840.1	68418.m02091 chaperone protein dnaJ-related similar to bundle sheath defective protein 2 (GI:4732091) [Zea mays]	GO:0005554,GO:0000004,GO:0009507
20896	BN15960	0.0601564	82.075	1364.36	-4.05514	gi|15960|At3g02950_Contig1	At3g02950.1	68416.m00290 expressed protein	GO:0005554,GO:0000004,GO:0008372
21208	BN15960	0.0603388	78.2093	1296.17	-4.05077	gi|15960|At3g02950_Contig1	At3g02950.1	68416.m00290 expressed protein	GO:0005554,GO:0000004,GO:0008372
18296	BN15961	0.4868	246.303	505.963	-1.0386	gi|15961|At3g02950_Contig2	At3g02950.1	68416.m00290 expressed protein	GO:0005554,GO:0000004,GO:0008372
2696	BN15969	0.436929	285.653	653.775	-1.19453	gi|15969|At5g16330_Contig2	At5g16330.1	68418.m01909 NC domain-containing protein contains Pfam profile PF04970: NC domain	GO:0005554,GO:0000004,GO:0008372
3008	BN15969	0.418306	248.019	592.913	-1.25737	gi|15969|At5g16330_Contig2	At5g16330.1	68418.m01909 NC domain-containing protein contains Pfam profile PF04970: NC domain	GO:0005554,GO:0000004,GO:0008372
96	BN15971	0.387574	385.848	995.546	-1.36746	gi|15971|At5g16330_FB1006F	At5g16330.1	68418.m01909 NC domain-containing protein contains Pfam profile PF04970: NC domain	GO:0005554,GO:0000004,GO:0008372
13092	BN15978	0.481513	1568.09	3256.59	-1.05435	gi|15978|At3g07170_Contig3	At3g07170.1	68416.m00854 sterile alpha motif (SAM) domain-containing protein contains Pfam profile PF00536: SAM domain (Sterile alpha motif)	GO:0008372,GO:0000004,GO:0016757
7892	BN15980	0.296828	533.406	1797.02	-1.7523	gi|15980|At5g29000_Contig1	At5g29000.2	68418.m03590 myb family transcription factor contains Pfam profile: PF00249 myb-like DNA-binding domain	GO:0005634,GO:0009507,GO:0003700,GO:0006508
8204	BN15980	0.447003	447.812	1001.81	-1.16164	gi|15980|At5g29000_Contig1	At5g29000.2	68418.m03590 myb family transcription factor contains Pfam profile: PF00249 myb-like DNA-binding domain	GO:0005634,GO:0009507,GO:0003700,GO:0006508
2692	BN15982	0.36383	258.04	709.232	-1.45866	gi|15982|At5g29000_CD2864F	At5g29000.2	68418.m03590 myb family transcription factor contains Pfam profile: PF00249 myb-like DNA-binding domain	GO:0005634,GO:0009507,GO:0003700,GO:0006508
3004	BN15982	0.361124	225.361	624.054	-1.46943	gi|15982|At5g29000_CD2864F	At5g29000.2	68418.m03590 myb family transcription factor contains Pfam profile: PF00249 myb-like DNA-binding domain	GO:0005634,GO:0009507,GO:0003700,GO:0006508
3658	BN15997	0.248	1519.46	6126.86	-2.01159	gi|15997|At1g55490_Contig4	At1g55490.2	68414.m06348 RuBisCO subunit binding-protein beta subunit, chloroplast / 60 kDa chaperonin beta subunit / CPN-60 beta identical to SWISS-PROT:P21240- RuBisCO subunit binding-protein beta subunit, chloroplast precursor (60 kDa chaperonin beta subunit, CPN-	GO:0009627,GO:0008219,GO:0009507,GO:0003754,GO:0009428,GO:0030288
3346	BN15997	0.348475	2111.85	6060.27	-1.52087	gi|15997|At1g55490_Contig4	At1g55490.2	68414.m06348 RuBisCO subunit binding-protein beta subunit, chloroplast / 60 kDa chaperonin beta subunit / CPN-60 beta identical to SWISS-PROT:P21240- RuBisCO subunit binding-protein beta subunit, chloroplast precursor (60 kDa chaperonin beta subunit, CPN-	GO:0009627,GO:0008219,GO:0009507,GO:0003754,GO:0009428,GO:0030288
27396	BN16014	0.444908	193.274	434.413	-1.16842	gi|16014|At4g34050_Contig1	At4g34050.1	68417.m04831 caffeoyl-CoA 3-O-methyltransferase, putative nearly identical to GI:2960356 [Populus balsamifera subsp. trichocarpa], GI:684942 [Medicago sativa subsp. sativa] isoform contains a GT-TG intron which removes an internal segment of the protein.	GO:0009809,GO:0005829,GO:0042409
25108	BN16015	0.434968	242.822	558.252	-1.20102	gi|16015|At5g07910_Contig1	At5g07910.1	68418.m00914 leucine-rich repeat family protein contains leucine rich repeat (LRR) domains, Pfam:PF00560	GO:0005739,GO:0005515,GO:0006499
24796	BN16015	0.356547	277.418	778.068	-1.48783	gi|16015|At5g07910_Contig1	At5g07910.1	68418.m00914 leucine-rich repeat family protein contains leucine rich repeat (LRR) domains, Pfam:PF00560	GO:0005739,GO:0005515,GO:0006499
22508	BN16016	0.118499	1719.4	14509.8	-3.07705	gi|16016|At5g07910_Contig2	At5g07910.1	68418.m00914 leucine-rich repeat family protein contains leucine rich repeat (LRR) domains, Pfam:PF00560	GO:0005739,GO:0005515,GO:0006499
22196	BN16016	0.263716	2368.28	8980.42	-1.92294	gi|16016|At5g07910_Contig2	At5g07910.1	68418.m00914 leucine-rich repeat family protein contains leucine rich repeat (LRR) domains, Pfam:PF00560	GO:0005739,GO:0005515,GO:0006499
9508	BN16021	0.474853	871.948	1836.25	-1.07445	gi|16021|At1g13690_Contig1	At1g13690.1	68414.m01609 RNA recognition motif (RRM)-containing protein contains Pfam profile: PF00076 RNA recognition motif	GO:0003676,GO:0000004,GO:0008372
22192	BN16028	0.470602	1358.18	2886.05	-1.08742	gi|16028|At5g58060_Contig1	At5g58060.1	68418.m07266 SNARE protein-related similar to SNARE protein Ykt6 [Homo sapiens] GI:2507637	GO:0005554,GO:0000004,GO:0012505
22504	BN16028	0.399893	1355.23	3388.98	-1.32231	gi|16028|At5g58060_Contig1	At5g58060.1	68418.m07266 SNARE protein-related similar to SNARE protein Ykt6 [Homo sapiens] GI:2507637	GO:0005554,GO:0000004,GO:0012505
14392	BN16034	0.0396759	80.702	2034.03	-4.65559	gi|16034|At1g17200_Contig2	At1g17200.1	68414.m02096 integral membrane family protein Location of est 136A23T7 (gb|T45563); contains TIGRFAM TIGR01569 : plant integral membrane protein TIGR01569; contains Pfam PF04535 : Domain of unknown function (DUF588)	GO:0005554,GO:0000004,GO:0008372
14704	BN16034	0.35962	120.863	336.085	-1.47545	gi|16034|At1g17200_Contig2	At1g17200.1	68414.m02096 integral membrane family protein Location of est 136A23T7 (gb|T45563); contains TIGRFAM TIGR01569 : plant integral membrane protein TIGR01569; contains Pfam PF04535 : Domain of unknown function (DUF588)	GO:0005554,GO:0000004,GO:0008372
14392	BN16034	0.284529	128.259	450.777	-1.81335	gi|16034|At1g17200_Contig2	At1g17200.1	68414.m02096 integral membrane family protein Location of est 136A23T7 (gb|T45563); contains TIGRFAM TIGR01569 : plant integral membrane protein TIGR01569; contains Pfam PF04535 : Domain of unknown function (DUF588)	GO:0005554,GO:0000004,GO:0008372
11792	BN16035	0.177407	925.76	5218.29	-2.49487	gi|16035|At4g19670_Contig1	At4g19670.1	68417.m02889 zinc finger (C3HC4-type RING finger) family protein contains a Prosite:PS00518 Zinc finger, C3HC4 type (RING finger), signature and Pfam domain PF01485: IBR domain	GO:0005554,GO:0000004,GO:0008372
12104	BN16035	0.166118	686.37	4131.81	-2.58972	gi|16035|At4g19670_Contig1	At4g19670.1	68417.m02889 zinc finger (C3HC4-type RING finger) family protein contains a Prosite:PS00518 Zinc finger, C3HC4 type (RING finger), signature and Pfam domain PF01485: IBR domain	GO:0005554,GO:0000004,GO:0008372
9192	BN16036	0.495672	367.633	741.686	-1.01254	gi|16036|At4g19670_ML2992F	At4g19670.1	68417.m02889 zinc finger (C3HC4-type RING finger) family protein contains a Prosite:PS00518 Zinc finger, C3HC4 type (RING finger), signature and Pfam domain PF01485: IBR domain	GO:0005554,GO:0000004,GO:0008372
9504	BN16036	0.441038	299.406	678.866	-1.18102	gi|16036|At4g19670_ML2992F	At4g19670.1	68417.m02889 zinc finger (C3HC4-type RING finger) family protein contains a Prosite:PS00518 Zinc finger, C3HC4 type (RING finger), signature and Pfam domain PF01485: IBR domain	GO:0005554,GO:0000004,GO:0008372
17958	BN16046	0.359722	251.308	698.617	-1.47505	gi|16046|At1g09330_Contig1	At1g09330.1	68414.m01044 expressed protein contains 3 transmembrane domains; contains Pfam profile PF05832: Eukaryotic protein of unknown function	GO:0005554,GO:0000004,GO:0008372
7246	BN16050	0.454213	403.793	888.994	-1.13856	gi|16050|At5g19290_FL4270F	At5g19290.1	68418.m02299 esterase/lipase/thioesterase family protein low similarity to monoglyceride lipase [Homo sapiens] GI:14594904; contains Interpro entry IPR000379	GO:0006725,GO:0016787,GO:0004620,GO:0008372
4958	BN16051	0.360553	405.68	1125.16	-1.47172	gi|16051|At5g19290_VA2400R	At5g19290.1	68418.m02299 esterase/lipase/thioesterase family protein low similarity to monoglyceride lipase [Homo sapiens] GI:14594904; contains Interpro entry IPR000379	GO:0006725,GO:0016787,GO:0004620,GO:0008372
4646	BN16051	0.245235	366.651	1495.1	-2.02776	gi|16051|At5g19290_VA2400R	At5g19290.1	68418.m02299 esterase/lipase/thioesterase family protein low similarity to monoglyceride lipase [Homo sapiens] GI:14594904; contains Interpro entry IPR000379	GO:0006725,GO:0016787,GO:0004620,GO:0008372
28354	BN16055	0.431775	331.387	767.499	-1.21165	gi|16055|At5g17190_Contig1	At5g17190.1	68418.m02014 expressed protein similar to unknown protein (gb|AAF26109.1)	GO:0005554,GO:0000004,GO:0012505
15042	BN16061	0.412036	672.508	1632.16	-1.27916	gi|16061|At3g60250_Contig1	At3g60250.1	68416.m06734 casein kinase II beta chain, putative (CKB3) similar to casein kinase II beta-3 chain (CK II) [Arabidopsis thaliana SWISS-PROT:O81275	GO:0007623,GO:0008605,GO:0005956,GO:0008134
15354	BN16061	0.454538	645.131	1419.31	-1.13753	gi|16061|At3g60250_Contig1	At3g60250.1	68416.m06734 casein kinase II beta chain, putative (CKB3) similar to casein kinase II beta-3 chain (CK II) [Arabidopsis thaliana SWISS-PROT:O81275	GO:0007623,GO:0008605,GO:0005956,GO:0008134
12442	BN16062	0.414816	205.293	494.901	-1.26946	gi|16062|At3g60250_Contig2	At3g60250.1	68416.m06734 casein kinase II beta chain, putative (CKB3) similar to casein kinase II beta-3 chain (CK II) [Arabidopsis thaliana SWISS-PROT:O81275	GO:0007623,GO:0008605,GO:0005956,GO:0008134
4954	BN16066	0.449319	696.445	1550	-1.15419	gi|16066|At1g53850_Contig5	At1g53850.1	68414.m06129 20S proteasome alpha subunit E1 (PAE1) identical to 20S proteasome subunit PAE1 GI:3421087 from [Arabidopsis thaliana]	GO:0005839,GO:0008233,GO:0004175,GO:0006511
13409	BN16084	0.454005	564.424	1243.21	-1.13922	gi|16084|At4g01280_Contig1	At4g01280.1	68417.m00169 myb family transcription factor contains PFAM profile: PF00249 myb-like DNA binding domain	GO:0003700,GO:0006355,GO:0003677,GO:0005634
13097	BN16084	0.440531	616.602	1399.68	-1.18269	gi|16084|At4g01280_Contig1	At4g01280.1	68417.m00169 myb family transcription factor contains PFAM profile: PF00249 myb-like DNA binding domain	GO:0003700,GO:0006355,GO:0003677,GO:0005634
18605	BN16100	0.407577	160.892	394.752	-1.29485	gi|16100|At1g31660_Contig1	At1g31660.1	68414.m03887 bystin family contains Pfam profile: PF05291 Bystin	GO:0005554,GO:0000004,GO:0008372
18293	BN16100	0.28587	298.008	1042.46	-1.80657	gi|16100|At1g31660_Contig1	At1g31660.1	68414.m03887 bystin family contains Pfam profile: PF05291 Bystin	GO:0005554,GO:0000004,GO:0008372
13093	BN16102	0.386169	413.977	1072.01	-1.3727	gi|16102|At5g42820_Contig1	At5g42820.2	68418.m05216 U2 snRNP auxiliary factor small subunit, putative strong similarity to U2 snRNP auxiliary factor, small subunit [Oryza sativa] GI:3850816	GO:0003676,GO:0008372,GO:0000004,GO:0003723
10493	BN16103	0.47435	318.06	670.518	-1.07598	gi|16103|At3g26490_Contig1	At3g26490.1	68416.m03304 phototropic-responsive NPH3 family protein contains NPH3 family domain, Pfam:PF03000	GO:0008372,GO:0004871,GO:0009416
8859	BN16117	0.439894	758.769	1724.89	-1.18477	gi|16117|At3g18165_Contig1	At3g18165.1	68416.m02311 expressed protein similar to DAM1 (GI:3985930) [Homo sapiens]; contains Pfam profile PF05700: Breast carcinoma amplified sequence 2 (BCAS2)	GO:0005554,GO:0000004,GO:0008372
3347	BN16119	0.461776	2215.61	4798.02	-1.11474	gi|16119|At2g42680_Contig1	At2g42680.1	68415.m05283 ethylene-responsive transcriptional coactivator, putative similar to ethylene-responsive transcriptional coactivator [Lycopersicon esculentum] gi|5669634|gb|AAD46402	GO:0009723,GO:0003713,GO:0008372,GO:0003677,GO:0006350
3659	BN16119	0.367055	1266.77	3451.17	-1.44593	gi|16119|At2g42680_Contig1	At2g42680.1	68415.m05283 ethylene-responsive transcriptional coactivator, putative similar to ethylene-responsive transcriptional coactivator [Lycopersicon esculentum] gi|5669634|gb|AAD46402	GO:0009723,GO:0003713,GO:0008372,GO:0003677,GO:0006350
1059	BN16120	0.451865	1268.66	2807.61	-1.14604	gi|16120|At2g42680_Contig3	At2g42680.1	68415.m05283 ethylene-responsive transcriptional coactivator, putative similar to ethylene-responsive transcriptional coactivator [Lycopersicon esculentum] gi|5669634|gb|AAD46402	GO:0009723,GO:0003713,GO:0008372,GO:0003677,GO:0006350
18943	BN16127	0.361476	205.256	567.827	-1.46803	gi|16127|At1g09020_Contig1	At1g09020.1	68414.m01006 protein kinase, putative similar to protein kinase AKINbetagamma-2 [Zea mays] GI:11139548, AKINbetagamma-1 [Zea mays] GI:11139546; contains Pfam profile PF00571: CBS domain	GO:0030295,GO:0005739,GO:0042149
19255	BN16127	0.446715	268.655	601.402	-1.16257	gi|16127|At1g09020_Contig1	At1g09020.1	68414.m01006 protein kinase, putative similar to protein kinase AKINbetagamma-2 [Zea mays] GI:11139548, AKINbetagamma-1 [Zea mays] GI:11139546; contains Pfam profile PF00571: CBS domain	GO:0030295,GO:0005739,GO:0042149
11143	BN16132	0.175463	104.739	596.929	-2.51076	gi|16132|At2g38670_Contig1	At2g38670.1	68415.m04749 ethanolamine-phosphate cytidylyltransferase, putative / phosphorylethanolamine transferase, putative / CTP:phosphoethanolamine cytidylyltransferase, putative similar to SP|Q99447 Ethanolamine-phosphate cytidylyltransferase (EC 2.7.7.14) {Homo	GO:0016779,GO:0009058,GO:0004335,GO:0006012,GO:0004306,GO:0005524,GO:0012505
11455	BN16132	0.124749	86.574	693.985	-3.0029	gi|16132|At2g38670_Contig1	At2g38670.1	68415.m04749 ethanolamine-phosphate cytidylyltransferase, putative / phosphorylethanolamine transferase, putative / CTP:phosphoethanolamine cytidylyltransferase, putative similar to SP|Q99447 Ethanolamine-phosphate cytidylyltransferase (EC 2.7.7.14) {Homo	GO:0016779,GO:0009058,GO:0004335,GO:0006012,GO:0004306,GO:0005524,GO:0012505
5943	BN16134	0.454235	148.741	327.454	-1.13849	gi|16134|At3g53610_Contig1	At3g53610.2	68416.m05922 Ras-related GTP-binding protein, putative similar to Ras-related protein ARA-3 SP:P28186 from [Arabidopsis thaliana]	GO:0007264,GO:0005524,GO:0008372,GO:0003925,GO:0003677,GO:0005525,GO:0000160,GO:0006355
19597	BN16141	0.44444	3759.66	8459.32	-1.16994	gi|16141|At4g33870_VA2199R	At4g33870.1	68417.m04806 peroxidase, putative similar to peroxidase [Spinacia oleracea] gi|1781334|emb|CAA71494	GO:0006118,GO:0012505,GO:0004601,GO:0006979
17309	BN16142	0.497539	5122.36	10295.4	-1.00712	gi|16142|At5g64460_Contig1	At5g64460.2	68418.m08098 expressed protein	GO:0008152,GO:0003824,GO:0008372
11797	BN16146	0.485512	4980.43	10258.1	-1.04242	gi|16146|At4g35750_Contig3	At4g35750.1	68417.m05074 Rho-GTPase-activating protein-related contains weak similarity to Rho-GTPase-activating protein 1 (GTPase-activating protein rhoOGAP) (Rho-related small GTPase protein activator) (CDC42 GTPase-activating protein) (p50-rhoGAP) (Swiss-Prot:Q079	GO:0005554,GO:0000004,GO:0008372
27393	BN16153	0.0630336	90.5093	1435.89	-3.98774	gi|16153|At5g27380_Contig1	At5g27380.1	68418.m03269 glutathione synthetase (GSH2) non-consensus AT donor splice site at exon 6, AC acceptor splice site at exon 7; identical to Swiss-Prot:P46416 glutathione synthetase, chloroplast precursor (Glutathione synthase) (GSH synthetase) (GSH-S) [Arabi	GO:0006499,GO:0004363,GO:0006750
25105	BN16154	0.335434	98.1402	292.577	-1.5759	gi|16154|At5g27380_Contig2	At5g27380.1	68418.m03269 glutathione synthetase (GSH2) non-consensus AT donor splice site at exon 6, AC acceptor splice site at exon 7; identical to Swiss-Prot:P46416 glutathione synthetase, chloroplast precursor (Glutathione synthase) (GSH synthetase) (GSH-S) [Arabi	GO:0006499,GO:0004363,GO:0006750
22193	BN16155	0.435566	627.576	1440.83	-1.19904	gi|16155|At2g01710_Contig1	At2g01710.1	68415.m00099 DNAJ heat shock N-terminal domain-containing protein simlar to AHM1 [Triticum aestivum] GI:6691467; contains Pfam profile PF00226: DnaJ domain	GO:0006457,GO:0003754,GO:0006355,GO:0003677,GO:0005634
17305	BN16157	0.321415	157.343	489.533	-1.63749	gi|16157|At5g52070_VA1930R	At5g52070.1	68418.m06464 agenet domain-containing protein contains Pfam PF05641: Agenet domain	GO:0005554,GO:0000004,GO:0008372
6593	BN16162	0.060432	127.514	2110.04	-4.04854	gi|16162|At1g77180_Contig2	At1g77180.1	68414.m08991 chromatin protein family contains Pfam domain, PF02731: SKIP/SNW domain found in chromatin proteins.	GO:0005554,GO:0000004,GO:0005634
7247	BN16176	0.328014	2844.17	8670.87	-1.60817	gi|16176|At5g42300_Contig1	At5g42300.1	68418.m05148 ubiquitin family protein contains INTERPRO:IPR000626 ubiquitin domain	GO:0006512,GO:0005554,GO:0008372
7559	BN16176	0.368609	2917.64	7915.28	-1.43984	gi|16176|At5g42300_Contig1	At5g42300.1	68418.m05148 ubiquitin family protein contains INTERPRO:IPR000626 ubiquitin domain	GO:0006512,GO:0005554,GO:0008372
22843	BN16191	0.457947	466.437	1018.54	-1.12675	gi|16191|At3g13300_Contig1	At3g13300.2	68416.m01675 transducin family protein / WD-40 repeat family protein contains 2 WD-40 repeats (PF00400); autoantigen locus HUMAUTANT (GI:533202) [Homo sapiens] and autoantigen locus HSU17474 (GI:596134) [Homo sapiens]	GO:0016021,GO:0000166,GO:0016526
21210	BN16206	0.446041	1466.31	3287.39	-1.16475	gi|16206|At5g54680_Contig3	At5g54680.1	68418.m06809 basic helix-loop-helix (bHLH) family protein similar to unknown protein (pir |B71406)	GO:0003700,GO:0045449,GO:0003677,GO:0008372
20898	BN16206	0.36903	1503.09	4073.08	-1.43819	gi|16206|At5g54680_Contig3	At5g54680.1	68418.m06809 basic helix-loop-helix (bHLH) family protein similar to unknown protein (pir |B71406)	GO:0003700,GO:0045449,GO:0003677,GO:0008372
18298	BN16208	0.366036	448.149	1224.33	-1.44994	gi|16208|At5g54680_Contig5	At5g54680.1	68418.m06809 basic helix-loop-helix (bHLH) family protein similar to unknown protein (pir |B71406)	GO:0003700,GO:0045449,GO:0003677,GO:0008372
18610	BN16208	0.437536	361.94	827.223	-1.19253	gi|16208|At5g54680_Contig5	At5g54680.1	68418.m06809 basic helix-loop-helix (bHLH) family protein similar to unknown protein (pir |B71406)	GO:0003700,GO:0045449,GO:0003677,GO:0008372
16010	BN16210	0.494187	191.141	386.779	-1.01687	gi|16210|At5g54680_Contig4	At5g54680.1	68418.m06809 basic helix-loop-helix (bHLH) family protein similar to unknown protein (pir |B71406)	GO:0003700,GO:0045449,GO:0003677,GO:0008372
15698	BN16210	0.0149281	275.858	18479.1	-6.06582	gi|16210|At5g54680_Contig4	At5g54680.1	68418.m06809 basic helix-loop-helix (bHLH) family protein similar to unknown protein (pir |B71406)	GO:0003700,GO:0045449,GO:0003677,GO:0008372
15698	BN16210	0.353468	218.301	617.598	-1.50035	gi|16210|At5g54680_Contig4	At5g54680.1	68418.m06809 basic helix-loop-helix (bHLH) family protein similar to unknown protein (pir |B71406)	GO:0003700,GO:0045449,GO:0003677,GO:0008372
16010	BN16210	0.0133365	186.044	13950	-6.22848	gi|16210|At5g54680_Contig4	At5g54680.1	68418.m06809 basic helix-loop-helix (bHLH) family protein similar to unknown protein (pir |B71406)	GO:0003700,GO:0045449,GO:0003677,GO:0008372
13410	BN16212	0.45367	1591.17	3507.33	-1.14029	gi|16212|At5g59750_Contig2	At5g59750.1	68418.m07489 riboflavin biosynthesis protein, putative similar to SP|P50855 Riboflavin biosynthesis protein ribA [Includes: GTP cyclohydrolase II (EC 3.5.4.25); 3,4-dihydroxy-2-butanone 4-phosphate synthase (DHBP synthase)] {Actinobacillus pleuropneumonia	GO:0005739,GO:0009231,GO:0003935,GO:0008686
13098	BN16212	0.362992	1322.93	3644.52	-1.46199	gi|16212|At5g59750_Contig2	At5g59750.1	68418.m07489 riboflavin biosynthesis protein, putative similar to SP|P50855 Riboflavin biosynthesis protein ribA [Includes: GTP cyclohydrolase II (EC 3.5.4.25); 3,4-dihydroxy-2-butanone 4-phosphate synthase (DHBP synthase)] {Actinobacillus pleuropneumonia	GO:0005739,GO:0009231,GO:0003935,GO:0008686
5298	BN16216	0.483504	1311.61	2712.72	-1.0484	gi|16216|At1g11680_Contig4	At1g11680.1	68414.m01341 obtusifoliol 14-demethylase (CYP51) identical to obtusifoliol 14-demethylase (GI:14624983) [Arabidopsis thaliana]	GO:0016126,GO:0012505,GO:0019825
2698	BN16217	0.154005	123.826	804.039	-2.69895	gi|16217|At1g72180_VA1846R	At1g72180.1	68414.m08346 leucine-rich repeat transmembrane protein kinase, putative similar to GI:3641252 from [Malus x domestica] (Plant Mol. Biol. 40 (6), 945-957 (1999))	GO:0008372,GO:0005524,GO:0007169,GO:0004674,GO:0006468,GO:0016301
3010	BN16217	0.172713	109.639	634.805	-2.53355	gi|16217|At1g72180_VA1846R	At1g72180.1	68414.m08346 leucine-rich repeat transmembrane protein kinase, putative similar to GI:3641252 from [Malus x domestica] (Plant Mol. Biol. 40 (6), 945-957 (1999))	GO:0008372,GO:0005524,GO:0007169,GO:0004674,GO:0006468,GO:0016301
8206	BN16229	0.126242	204.314	1618.43	-2.98574	gi|16229|At5g13490_Contig4	At5g13490.1	68418.m01556 ADP, ATP carrier protein 2, mitochondrial / ADP/ATP translocase 2 / adenine nucleotide translocator 2 (ANT2) identical to SWISS-PROT:P40941 ADP,ATP carrier protein 2, mitochondrial precursor (Adenine nucleotide translocator 2) [Arabidopsis th	GO:0006810,GO:0005488,GO:0005743,GO:0005471,GO:0005740,GO:0015865
7894	BN16229	0.0836478	143.481	1715.3	-3.57953	gi|16229|At5g13490_Contig4	At5g13490.1	68418.m01556 ADP, ATP carrier protein 2, mitochondrial / ADP/ATP translocase 2 / adenine nucleotide translocator 2 (ANT2) identical to SWISS-PROT:P40941 ADP,ATP carrier protein 2, mitochondrial precursor (Adenine nucleotide translocator 2) [Arabidopsis th	GO:0006810,GO:0005488,GO:0005743,GO:0005471,GO:0005740,GO:0015865
8860	BN16244	0.330816	151.854	459.028	-1.5959	gi|16244|At2g39450_Contig1	At2g39450.1	68415.m04842 cation efflux family protein contains cation efflux family protein domain, Pfam:PF01545	GO:0008324,GO:0006812,GO:0016020
8548	BN16244	0.36003	288.679	801.82	-1.47381	gi|16244|At2g39450_Contig1	At2g39450.1	68415.m04842 cation efflux family protein contains cation efflux family protein domain, Pfam:PF01545	GO:0008324,GO:0006812,GO:0016020
748	BN16247	0.431712	509.869	1181.04	-1.21186	gi|16247|At4g17050_Contig2	At4g17050.1	68417.m02571 expressed protein	GO:0012505,GO:0003700,GO:0045449
13744	BN16258	0.424344	308.363	726.682	-1.23669	gi|16258|At4g08390_Contig1	At4g08390.2	68417.m01386 L-ascorbate peroxidase, stromal (sAPX) identical to stromal ascorbate peroxidase [Arabidopsis thaliana] gi|1419388|emb|CAA67425	GO:0006979,GO:0016688,GO:0006118,GO:0009570
11456	BN16259	0.377977	878.94	2325.38	-1.40363	gi|16259|At4g08390_Contig2	At4g08390.2	68417.m01386 L-ascorbate peroxidase, stromal (sAPX) identical to stromal ascorbate peroxidase [Arabidopsis thaliana] gi|1419388|emb|CAA67425	GO:0006979,GO:0016688,GO:0006118,GO:0009570
19598	BN16269	0.483785	2888.82	5971.29	-1.04756	gi|16269|At5g37740_Contig1	At5g37740.1	68418.m04543 C2 domain-containing protein similar to zinc finger and C2 domain protein GI:9957238 from [Arabidopsis thaliana]	GO:0005554,GO:0000004,GO:0005739
17310	BN16270	0.347838	157.742	453.493	-1.52351	gi|16270|At5g37740_Contig2	At5g37740.1	68418.m04543 C2 domain-containing protein similar to zinc finger and C2 domain protein GI:9957238 from [Arabidopsis thaliana]	GO:0005554,GO:0000004,GO:0005739
16998	BN16270	0.460688	841.009	1825.55	-1.11814	gi|16270|At5g37740_Contig2	At5g37740.1	68418.m04543 C2 domain-containing protein similar to zinc finger and C2 domain protein GI:9957238 from [Arabidopsis thaliana]	GO:0005554,GO:0000004,GO:0005739
17310	BN16270	0.497822	764.71	1536.11	-1.0063	gi|16270|At5g37740_Contig2	At5g37740.1	68418.m04543 C2 domain-containing protein similar to zinc finger and C2 domain protein GI:9957238 from [Arabidopsis thaliana]	GO:0005554,GO:0000004,GO:0005739
14398	BN16271	0.350963	225.64	642.917	-1.51061	gi|16271|At1g08410_Contig1	At1g08410.1	68414.m00930 GTP-binding family protein contains Pfam domain, PF01926: GTPase of unknown function	GO:0005525,GO:0008372,GO:0005524,GO:0008151
14710	BN16271	0.334445	257.005	768.452	-1.58016	gi|16271|At1g08410_Contig1	At1g08410.1	68414.m00930 GTP-binding family protein contains Pfam domain, PF01926: GTPase of unknown function	GO:0005525,GO:0008372,GO:0005524,GO:0008151
1710	BN16277	0.418501	407.897	974.662	-1.2567	gi|16277|At2g18790_Contig1	At2g18790.1	68415.m02187 phytochrome B (PHYB) Identical to SP|P14713 Phytochrome B {Arabidopsis thaliana}	GO:0008020,GO:0004871,GO:0006355,GO:0004673,GO:0005634,GO:0010202
1398	BN16277	0.321182	374.306	1165.4	-1.63854	gi|16277|At2g18790_Contig1	At2g18790.1	68415.m02187 phytochrome B (PHYB) Identical to SP|P14713 Phytochrome B {Arabidopsis thaliana}	GO:0008020,GO:0004871,GO:0006355,GO:0004673,GO:0005634,GO:0010202
22506	BN16282	0.368402	854.047	2318.25	-1.44065	gi|16282|At1g52000_Contig1	At1g52000.1	68414.m05866 jacalin lectin family protein similar to myrosinase binding protein [Brassica napus] GI:1711296, myrosinase-binding protein homolog [Arabidopsis thaliana] GI:2997767; contains Pfam profile: PF01419 jacalin-like lectin domain	GO:0005554,GO:0000004,GO:0008372
22194	BN16282	0.315346	760.454	2411.49	-1.66499	gi|16282|At1g52000_Contig1	At1g52000.1	68414.m05866 jacalin lectin family protein similar to myrosinase binding protein [Brassica napus] GI:1711296, myrosinase-binding protein homolog [Arabidopsis thaliana] GI:2997767; contains Pfam profile: PF01419 jacalin-like lectin domain	GO:0005554,GO:0000004,GO:0008372
11794	BN16286	0.413341	278.748	674.378	-1.2746	gi|16286|At2g28820_Contig1	At2g28820.1	68415.m03504 ribosomal protein L16 family protein contains Pfam PF00252 domain ribosomal protein L16	GO:0005554,GO:0000004,GO:0008372
9506	BN16287	0.460601	688.446	1494.67	-1.11841	gi|16287|At2g26590_Contig1	At2g26590.1	68415.m03190 adhesion regulating molecule family similar to oocyte membrane protein (GI:6174842) [Xenopus laevis]; similar to Adhesion regulating molecule 1 precursor (110 kDa cell membrane glycoprotein) (Gp110) (Swiss-Prot:Q16186) [Homo sapiens]; contain	GO:0007155,GO:0005554,GO:0008372
22848	BN16294	0.406268	4286.62	10551.2	-1.29949	gi|16294|At5g08560_Contig1	At5g08560.1	68418.m01018 transducin family protein / WD-40 repeat family protein contains 7 WD-40 repeats (PF00400); similar to will die slowly protein (WDS) (SP:Q9V3J8) [Drosophila melanogaster]	GO:0000166,GO:0008601,GO:0000159,GO:0007165
20248	BN16295	0.131812	287.803	2183.43	-2.92344	gi|16295|At5g08560_ES3864F	At5g08560.1	68418.m01018 transducin family protein / WD-40 repeat family protein contains 7 WD-40 repeats (PF00400); similar to will die slowly protein (WDS) (SP:Q9V3J8) [Drosophila melanogaster]	GO:0000166,GO:0008601,GO:0000159,GO:0007165
20560	BN16295	0.153581	203.166	1322.86	-2.70293	gi|16295|At5g08560_ES3864F	At5g08560.1	68418.m01018 transducin family protein / WD-40 repeat family protein contains 7 WD-40 repeats (PF00400); similar to will die slowly protein (WDS) (SP:Q9V3J8) [Drosophila melanogaster]	GO:0000166,GO:0008601,GO:0000159,GO:0007165
17960	BN16296	0.362945	960.341	2645.97	-1.46218	gi|16296|At4g02880_Contig1	At4g02880.1	68417.m00388 expressed protein	GO:0005554,GO:0000004,GO:0008372
17648	BN16296	0.340837	1084	3180.41	-1.55285	gi|16296|At4g02880_Contig1	At4g02880.1	68417.m00388 expressed protein	GO:0005554,GO:0000004,GO:0008372
7248	BN16301	0.422242	98.4948	233.266	-1.24386	gi|16301|At5g17210_VA1686R	At5g17210.1	68418.m02016 expressed protein	GO:0005554,GO:0000004,GO:0012505
28356	BN16305	0.344334	1086.77	3156.15	-1.53812	gi|16305|At5g64130_Contig1	At5g64130.1	68418.m08053 expressed protein	GO:0005554,GO:0000004,GO:0008372
23156	BN16307	0.28111	202.676	720.984	-1.83079	gi|16307|At3g11800_Contig2	At3g11800.1	68416.m01446 expressed protein	GO:0005554,GO:0000004,GO:0012505
22844	BN16307	0.244839	295.391	1206.47	-2.03009	gi|16307|At3g11800_Contig2	At3g11800.1	68416.m01446 expressed protein	GO:0005554,GO:0000004,GO:0012505
15356	BN16310	0.486768	377.207	774.921	-1.03869	gi|16310|At4g19630_Contig2	At4g19630.1	68417.m02883 heat shock factor protein-related / heat shock transcription factor-related contains weak similarity to Heat shock factor protein 1 (HSF 1) (Heat shock transcription factor 1) (HSTF 1) (Swiss-Prot:P41151) [Arabidopsis thaliana]	GO:0005634,GO:0003700,GO:0006355
7899	BN16324	0.376482	2598.49	6902.03	-1.40935	gi|16324|At5g58710_Contig2	At5g58710.1	68418.m07355 peptidyl-prolyl cis-trans isomerase, putative / cyclophilin, putative / rotamase, putative (ROC7) similar to cyclophilin [Arabidopsis thaliana] gi|2443755|gb|AAB71401	GO:0007001,GO:0005634,GO:0012505,GO:0003755,GO:0003677,GO:0006334,GO:0000786,GO:0006457
8211	BN16324	0.438619	2405.18	5483.53	-1.18896	gi|16324|At5g58710_Contig2	At5g58710.1	68418.m07355 peptidyl-prolyl cis-trans isomerase, putative / cyclophilin, putative / rotamase, putative (ROC7) similar to cyclophilin [Arabidopsis thaliana] gi|2443755|gb|AAB71401	GO:0007001,GO:0005634,GO:0012505,GO:0003755,GO:0003677,GO:0006334,GO:0000786,GO:0006457
5611	BN16325	0.438557	866.619	1976.07	-1.18916	gi|16325|At5g58710_Contig4	At5g58710.1	68418.m07355 peptidyl-prolyl cis-trans isomerase, putative / cyclophilin, putative / rotamase, putative (ROC7) similar to cyclophilin [Arabidopsis thaliana] gi|2443755|gb|AAB71401	GO:0007001,GO:0005634,GO:0012505,GO:0003755,GO:0003677,GO:0006334,GO:0000786,GO:0006457
99	BN16329	0.350449	3912.03	11162.9	-1.51272	gi|16329|At5g14780_Contig2	At5g14780.1	68418.m01734 formate dehydrogenase (FDH) identical to GI:7677266	GO:0008863,GO:0009611,GO:0005739,GO:0009507
15695	BN16338	0.00632732	88.2611	13949.2	-7.30419	gi|16338|At3g12120_Contig2	At3g12120.1	68416.m01508 omega-6 fatty acid desaturase, endoplasmic reticulum (FAD2) / delta-12 desaturase identical to omega-6 fatty acid desaturase, endoplasmic reticulum (FAD2) SP:P46313 [Arabidopsis thaliana (Mouse-ear cress)] (Plant Cell 6:147-158(1994))	GO:0006633,GO:0045485,GO:0005783,GO:0016720
5607	BN16342	0.486456	215.499	442.998	-1.03962	gi|16342|At1g51720_Contig1	At1g51720.1	68414.m05828 glutamate dehydrogenase, putative similar to NADP-specific glutatamate dehydrogenase (NADP-GDH) SP:P28724 [Giardia lamblia (Giardia intestinalis)]	GO:0008372,GO:0006520,GO:0016491
6261	BN16356	0.267154	151.973	568.859	-1.90426	gi|16356|At1g76490_Contig1	At1g76490.1	68414.m08899 3-hydroxy-3-methylglutaryl-CoA reductase 1 / HMG-CoA reductase 1 (HMG1) identical to HMG-CoA reductase 1 [SP|P14891]	GO:0042282,GO:0005783,GO:0016020,GO:0004420,GO:0008299
5949	BN16356	0.28448	187.63	659.555	-1.8136	gi|16356|At1g76490_Contig1	At1g76490.1	68414.m08899 3-hydroxy-3-methylglutaryl-CoA reductase 1 / HMG-CoA reductase 1 (HMG1) identical to HMG-CoA reductase 1 [SP|P14891]	GO:0042282,GO:0005783,GO:0016020,GO:0004420,GO:0008299
3661	BN16357	0.45538	4068.77	8934.89	-1.13486	gi|16357|At1g76490_Contig2	At1g76490.1	68414.m08899 3-hydroxy-3-methylglutaryl-CoA reductase 1 / HMG-CoA reductase 1 (HMG1) identical to HMG-CoA reductase 1 [SP|P14891]	GO:0042282,GO:0005783,GO:0016020,GO:0004420,GO:0008299
3349	BN16357	0.492294	5080.43	10319.9	-1.02241	gi|16357|At1g76490_Contig2	At1g76490.1	68414.m08899 3-hydroxy-3-methylglutaryl-CoA reductase 1 / HMG-CoA reductase 1 (HMG1) identical to HMG-CoA reductase 1 [SP|P14891]	GO:0042282,GO:0005783,GO:0016020,GO:0004420,GO:0008299
11457	BN16368	0.459501	520.849	1133.51	-1.12186	gi|16368|At2g02760_Contig2	At2g02760.1	68415.m00219 ubiquitin-conjugating enzyme 2 (UBC2) E2; identical to gi:2689242, SP:P42745	GO:0005739,GO:0009650,GO:0004840,GO:0006511
6257	BN16375	0.108897	81.0868	744.622	-3.19897	gi|16375|At2g35580_ST479R	At2g35580.1	68415.m04357 serpin family protein / serine protease inhibitor family protein similar to protein zx [Hordeum vulgare subsp. vulgare] GI:19071, serpin [Triticum aestivum] GI:1885350; contains Pfam profile PF00079: Serpin (serine protease inhibitor)	GO:0004867,GO:0000004,GO:0008372
22511	BN16381	0.0774395	93.1357	1202.69	-3.69079	gi|16381|At5g01640_ST295R	At5g01640.1	68418.m00080 prenylated rab acceptor (PRA1) family protein weak similarity to prenylated Rab acceptor 1 (PRA1) [Homo sapiens] GI:4877285; contains Pfam profile PF03208: Prenylated rab acceptor (PRA1)	GO:0005554,GO:0000004,GO:0009507
22199	BN16381	0.276096	89.0532	322.544	-1.85676	gi|16381|At5g01640_ST295R	At5g01640.1	68418.m00080 prenylated rab acceptor (PRA1) family protein weak similarity to prenylated Rab acceptor 1 (PRA1) [Homo sapiens] GI:4877285; contains Pfam profile PF03208: Prenylated rab acceptor (PRA1)	GO:0005554,GO:0000004,GO:0009507
3999	BN16392	0.44029	244.99	556.429	-1.18347	gi|16392|At5g19090_Contig1	At5g19090.2	68418.m02270 heavy-metal-associated domain-containing protein contains Pfam heavy-metal-associated domain PF00403; glycine-rich protein GRP22, rape, PIR:S31415; isoform contains a non-consensus TG-acceptor splice site at intron 3	GO:0030001,GO:0008372,GO:0046872
17307	BN16402	0.454192	120.866	266.112	-1.13863	gi|16402|At3g11490_ST350R	At3g11490.1	68416.m01401 rac GTPase activating protein, putative similar to rac GTPase activating protein 1 GB:AAC62624 GI:3695059 [Lotus japonicus]; contains Pfam profile PF00620: RhoGAP domain	GO:0009507,GO:0000004,GO:0030675
4307	BN16408	0.247791	137.149	553.486	-2.0128	gi|16408|At5g37770_Contig2	At5g37770.1	68418.m04547 touch-responsive protein / calmodulin-related protein 2, touch-induced (TCH2) identical to calmodulin-related protein 2,touch-induced SP:P25070 from [Arabidopsis thaliana]	GO:0019722,GO:0009288,GO:0009612,GO:0005509,GO:0009408
3995	BN16408	0.233767	207.554	887.867	-2.09686	gi|16408|At5g37770_Contig2	At5g37770.1	68418.m04547 touch-responsive protein / calmodulin-related protein 2, touch-induced (TCH2) identical to calmodulin-related protein 2,touch-induced SP:P25070 from [Arabidopsis thaliana]	GO:0019722,GO:0009288,GO:0009612,GO:0005509,GO:0009408
20249	BN16414	0.226831	111.6	491.996	-2.14031	gi|16414|At3g49220_Contig4	At3g49220.1	68416.m05379 pectinesterase family protein contains Pfam profile: PF01095 pectinesterase	GO:0042545,GO:0009505,GO:0030599,GO:0005618,GO:0009507
17961	BN16415	0.438673	105.894	241.396	-1.18878	gi|16415|At3g49220_Contig5	At3g49220.1	68416.m05379 pectinesterase family protein contains Pfam profile: PF01095 pectinesterase	GO:0042545,GO:0009505,GO:0030599,GO:0005618,GO:0009507
4961	BN16421	0.395056	1113.18	2817.78	-1.33987	gi|16421|At3g07480_Contig1	At3g07480.1	68416.m00892 expressed protein	GO:0005554,GO:0000004,GO:0009507
2049	BN16422	0.411582	539.386	1310.52	-1.28075	gi|16422|At3g07480_Contig2	At3g07480.1	68416.m00892 expressed protein	GO:0005554,GO:0000004,GO:0009507
20245	BN16427	0.288252	712.512	2471.84	-1.7946	gi|16427|At4g23710_Contig1	At4g23710.1	68417.m03412 vacuolar ATP synthase subunit G 2 (VATG2) / V-ATPase G subunit 2 (VAG2) / vacuolar proton pump G subunit 2 identical to Swiss-Prot:O82629 vacuolar ATP synthase subunit G 2 (V-ATPase G subunit 2, Vacuolar proton pump G subunit 2) [Arabidopsis	GO:0008372,GO:0006633
20557	BN16427	0.225061	434.376	1930.04	-2.15161	gi|16427|At4g23710_Contig1	At4g23710.1	68417.m03412 vacuolar ATP synthase subunit G 2 (VATG2) / V-ATPase G subunit 2 (VAG2) / vacuolar proton pump G subunit 2 identical to Swiss-Prot:O82629 vacuolar ATP synthase subunit G 2 (V-ATPase G subunit 2, Vacuolar proton pump G subunit 2) [Arabidopsis	GO:0008372,GO:0006633
20557	BN16427	0.426071	1211.9	2844.36	-1.23083	gi|16427|At4g23710_Contig1	At4g23710.1	68417.m03412 vacuolar ATP synthase subunit G 2 (VATG2) / V-ATPase G subunit 2 (VAG2) / vacuolar proton pump G subunit 2 identical to Swiss-Prot:O82629 vacuolar ATP synthase subunit G 2 (V-ATPase G subunit 2, Vacuolar proton pump G subunit 2) [Arabidopsis	GO:0008372,GO:0006633
17645	BN16429	0.279513	275.45	985.463	-1.83901	gi|16429|At5g53490_Contig1	At5g53490.2	68418.m06648 thylakoid lumenal 17.4 kDa protein, chloroplast identical to SP:P81760 Thylakoid lumenal 17.4 kDa protein, chloroplast precursor (P17.4) {Arabidopsis thaliana}	GO:0009543
17957	BN16429	0.171403	225.145	1313.54	-2.54453	gi|16429|At5g53490_Contig1	At5g53490.2	68418.m06648 thylakoid lumenal 17.4 kDa protein, chloroplast identical to SP:P81760 Thylakoid lumenal 17.4 kDa protein, chloroplast precursor (P17.4) {Arabidopsis thaliana}	GO:0009543
12757	BN16431	0.49331	245.63	497.922	-1.01943	gi|16431|At2g43070_Contig1	At2g43070.1	68415.m05344 protease-associated (PA) domain-containing protein contains protease associated (PA) domain, Pfam:PF02225	GO:0008233,GO:0006508,GO:0012505
7245	BN16435	0.461833	351.899	761.961	-1.11456	gi|16435|At1g78870_Contig1	At1g78870.2	68414.m09194 ubiquitin-conjugating enzyme, putative nearly identical to ubiquitin-conjugating enzyme E2 [Catharanthus roseus] GI:5381319; contains Pfam profile PF00179: Ubiquitin-conjugating enzyme	GO:0006464,GO:0008372,GO:0004840,GO:0006512
4957	BN16436	0.472902	584.346	1235.66	-1.08039	gi|16436|At1g78870_Contig2	At1g78870.2	68414.m09194 ubiquitin-conjugating enzyme, putative nearly identical to ubiquitin-conjugating enzyme E2 [Catharanthus roseus] GI:5381319; contains Pfam profile PF00179: Ubiquitin-conjugating enzyme	GO:0006464,GO:0008372,GO:0004840,GO:0006512
4645	BN16436	0.433825	610.092	1406.31	-1.20482	gi|16436|At1g78870_Contig2	At1g78870.2	68414.m09194 ubiquitin-conjugating enzyme, putative nearly identical to ubiquitin-conjugating enzyme E2 [Catharanthus roseus] GI:5381319; contains Pfam profile PF00179: Ubiquitin-conjugating enzyme	GO:0006464,GO:0008372,GO:0004840,GO:0006512
2045	BN16440	0.348873	707.738	2028.64	-1.51923	gi|16440|At3g12030_Contig1	At3g12030.1	68416.m01492 expressed protein similar to membrane protein GB:BAA86974 GI:6467175 from [Homo sapiens]	GO:0005554,GO:0000004,GO:0012505
2357	BN16440	0.282417	529.016	1873.17	-1.8241	gi|16440|At3g12030_Contig1	At3g12030.1	68416.m01492 expressed protein similar to membrane protein GB:BAA86974 GI:6467175 from [Homo sapiens]	GO:0005554,GO:0000004,GO:0012505
13104	BN16447	0.480485	309.445	644.027	-1.05744	gi|16447|At5g43820_Contig3	At5g43820.1	68418.m05358 pentatricopeptide (PPR) repeat-containing protein low similarity to fertility restorer [Petunia x hybrida] GI:22128587; contains Pfam profile PF01535: PPR repeat	GO:0005554,GO:0000004,GO:0005739
2704	BN16453	0.446696	2391.72	5354.25	-1.16264	gi|16453|At1g74470_Contig5	At1g74470.1	68414.m08627 geranylgeranyl reductase identical to geranylgeranyl reductase GB:Y14044 [Arabidopsis thaliana] (involvement: chlorophyll, the tocopherol and the phylloquinone pathways Eur J Biochem 1998 Jan 15;251(1-2):413-7)	GO:0015995,GO:0009507,GO:0045550
3016	BN16453	0.468743	2723.98	5811.25	-1.09313	gi|16453|At1g74470_Contig5	At1g74470.1	68414.m08627 geranylgeranyl reductase identical to geranylgeranyl reductase GB:Y14044 [Arabidopsis thaliana] (involvement: chlorophyll, the tocopherol and the phylloquinone pathways Eur J Biochem 1998 Jan 15;251(1-2):413-7)	GO:0015995,GO:0009507,GO:0045550
8554	BN16483	0.419497	268.693	640.513	-1.25327	gi|16483|At5g23590_LL3001F	At5g23590.1	68418.m02768 DNAJ heat shock N-terminal domain-containing protein low similarity to SP|P39101 CAJ1 protein Saccharomyces cerevisiae; contains Pfam profile PF00226 DnaJ domain	GO:0006457,GO:0003754,GO:0008372
754	BN16492	0.4422	197.499	446.628	-1.17723	gi|16492|At1g23310_CL204F	At1g23310.1	68414.m02915 glutamate:glyoxylate aminotransferase 1 (GGT1) identical to glutamate:glyoxylate aminotransferase 1 [Arabidopsis thaliana] GI:24461827; similar to alanine aminotransferase GI:4730884 from [Oryza sativa]; contains Pfam profile PF00155: aminotr	GO:0005777,GO:0047958,GO:0004021,GO:0009853
1716	BN16527	0.192715	1562.12	8105.84	-2.37546	gi|16527|At5g24490_Contig3	At5g24490.1	68418.m02886 30S ribosomal protein, putative similar to SP|P19954 Plastid-specific 30S ribosomal protein 1, chloroplast precursor (CS-S5) (CS5) (S22) (Ribosomal protein 1) (PSRP-1) {Spinacia oleracea}; contains Pfam profile PF02482: Sigma 54 modulation pr	GO:0005554,GO:0000004,GO:0009507
[truncated: 2,518 more rows]
