# Supplementary material for: Transcriptome profiling of Brassica napus stem sections in relation to differences in lignin content
Source: BMC Genomics. 2018 Apr 16;19:255. doi: 10.1186/s12864-018-4645-6 (PMC5903004; doi:10.1186/s12864-018-4645-6)
Supplement: Supplementary file 4 — Table S2B. Differential expression of DH1 vs YN1 greater than 2 (microarray). (XLSX 565 kb) [file 12864_2018_4645_MOESM4_ESM.xlsx]

## Sheet: Query1
Position	Reporter ID	ratio1_2	intensity1	intensity2	l2ratio1_2	Contig	AT ID	Gene name	GO term
28608	BN10000	2.31108	2881.62	1246.87	1.20857	gi|10000|At1g11910_Contig2	At1g11910.1	68414.m01374 aspartyl protease family protein contains Pfam profiles: PF00026 eukaryotic aspartyl protease, PF03489 surfactant protein B, PF05184 saposin-like type B, region 1	GO:0004194,GO:0012505,GO:0004190,GO:0006508
26320	BN10001	5.88512	4033.88	685.437	2.55707	gi|10001|At1g11910_Contig5	At1g11910.1	68414.m01374 aspartyl protease family protein contains Pfam profiles: PF00026 eukaryotic aspartyl protease, PF03489 surfactant protein B, PF05184 saposin-like type B, region 1	GO:0004194,GO:0012505,GO:0004190,GO:0006508
26008	BN10001	3.31569	3132.47	944.741	1.72931	gi|10001|At1g11910_Contig5	At1g11910.1	68414.m01374 aspartyl protease family protein contains Pfam profiles: PF00026 eukaryotic aspartyl protease, PF03489 surfactant protein B, PF05184 saposin-like type B, region 1	GO:0004194,GO:0012505,GO:0004190,GO:0006508
26320	BN10001	4.44721	3397.12	763.877	2.1529	gi|10001|At1g11910_Contig5	At1g11910.1	68414.m01374 aspartyl protease family protein contains Pfam profiles: PF00026 eukaryotic aspartyl protease, PF03489 surfactant protein B, PF05184 saposin-like type B, region 1	GO:0004194,GO:0012505,GO:0004190,GO:0006508
23720	BN10003	3.92107	8626.7	2200.09	1.97125	gi|10003|At1g11910_Contig3	At1g11910.1	68414.m01374 aspartyl protease family protein contains Pfam profiles: PF00026 eukaryotic aspartyl protease, PF03489 surfactant protein B, PF05184 saposin-like type B, region 1	GO:0004194,GO:0012505,GO:0004190,GO:0006508
23408	BN10003	5.52528	10052.3	1819.33	2.46605	gi|10003|At1g11910_Contig3	At1g11910.1	68414.m01374 aspartyl protease family protein contains Pfam profiles: PF00026 eukaryotic aspartyl protease, PF03489 surfactant protein B, PF05184 saposin-like type B, region 1	GO:0004194,GO:0012505,GO:0004190,GO:0006508
2920	BN10016	3.57266	7844.85	2195.8	1.837	gi|10016|At2g28910_Contig2	At2g28910.1	68415.m03513 CAX-interacting protein 4 (CAXIP4) contains Pfam domain PF00098: Zinc knuckle; identical to cDNA CAX-interacting protein 4 GI:27651998	GO:0003676,GO:0000004,GO:0005739
2608	BN10016	3.30977	7945.08	2400.49	1.72673	gi|10016|At2g28910_Contig2	At2g28910.1	68415.m03513 CAX-interacting protein 4 (CAXIP4) contains Pfam domain PF00098: Zinc knuckle; identical to cDNA CAX-interacting protein 4 GI:27651998	GO:0003676,GO:0000004,GO:0005739
21116	BN10025	3.27151	5424.98	1658.25	1.70996	gi|10025|At1g20340_Contig5	At1g20340.1	68414.m02538 plastocyanin similar to plastocyanin GI:1865683 from [Arabidopsis thaliana]	GO:0009543,GO:0005507,GO:0009411,GO:0005489,GO:0006118,GO:0042221
20804	BN10025	2.07121	2545.25	1228.87	1.05048	gi|10025|At1g20340_Contig5	At1g20340.1	68414.m02538 plastocyanin similar to plastocyanin GI:1865683 from [Arabidopsis thaliana]	GO:0009543,GO:0005507,GO:0009411,GO:0005489,GO:0006118,GO:0042221
18516	BN10026	11.2685	2665.71	236.563	3.49422	gi|10026|At1g20340_Contig1	At1g20340.1	68414.m02538 plastocyanin similar to plastocyanin GI:1865683 from [Arabidopsis thaliana]	GO:0009543,GO:0005507,GO:0009411,GO:0005489,GO:0006118,GO:0042221
18204	BN10026	11.7781	2730.76	231.85	3.55804	gi|10026|At1g20340_Contig1	At1g20340.1	68414.m02538 plastocyanin similar to plastocyanin GI:1865683 from [Arabidopsis thaliana]	GO:0009543,GO:0005507,GO:0009411,GO:0005489,GO:0006118,GO:0042221
10404	BN10032	2.44147	21709.9	8892.16	1.28775	gi|10032|At4g02770_Contig1	At4g02770.1	68417.m00377 photosystem I reaction center subunit II, chloroplast, putative / photosystem I 20 kDa subunit, putative / PSI-D, putative (PSAD1) similar to SP|P12353 Photosystem I reaction center subunit II, chloroplast precursor (Photosystem I 20 kDa subu	GO:0009507,GO:0015979,GO:0005554,GO:0009538
10716	BN10032	2.19656	22799	10379.4	1.13525	gi|10032|At4g02770_Contig1	At4g02770.1	68417.m00377 photosystem I reaction center subunit II, chloroplast, putative / photosystem I 20 kDa subunit, putative / PSI-D, putative (PSAD1) similar to SP|P12353 Photosystem I reaction center subunit II, chloroplast precursor (Photosystem I 20 kDa subu	GO:0009507,GO:0015979,GO:0005554,GO:0009538
8116	BN10034	3.74555	2292.36	612.023	1.90518	gi|10034|At1g08380_Contig3	At1g08380.1	68414.m00927 expressed protein	GO:0005554,GO:0000004,GO:0009507
7804	BN10034	2.6517	2278.84	859.387	1.40692	gi|10034|At1g08380_Contig3	At1g08380.1	68414.m00927 expressed protein	GO:0005554,GO:0000004,GO:0009507
5516	BN10036	2.20721	746.888	338.385	1.14223	gi|10036|At1g08380_Contig1	At1g08380.1	68414.m00927 expressed protein	GO:0005554,GO:0000004,GO:0009507
5204	BN10036	3.06492	843.791	275.306	1.61585	gi|10036|At1g08380_Contig1	At1g08380.1	68414.m00927 expressed protein	GO:0005554,GO:0000004,GO:0009507
4	BN10040	2.84333	6129.69	2155.81	1.50758	gi|10040|At5g38480_Contig2	At5g38480.1	68418.m04651 14-3-3 protein GF14 psi (GRF3) (RCI1) identical to 14-3-3 protein GF14 psi GI:1168200, SP:P42644	GO:0008372,GO:0045309,GO:0007165,GO:0045308
316	BN10040	2.95109	6632.27	2247.4	1.56125	gi|10040|At5g38480_Contig2	At5g38480.1	68418.m04651 14-3-3 protein GF14 psi (GRF3) (RCI1) identical to 14-3-3 protein GF14 psi GI:1168200, SP:P42644	GO:0008372,GO:0045309,GO:0007165,GO:0045308
29570	BN10042	2.17454	1621.61	745.725	1.12071	gi|10042|At1g70490_Contig1	At1g70490.3	68414.m08112 ADP-ribosylation factor, putative nearly identical to ADP-ribosylation factor 1 GB:P36397 [Arabidopsis thaliana], ADP-ribosylation factor GI:166586 [Arabidopsis thaliana]	GO:0005739,GO:0003926,GO:0005525,GO:0003925,GO:0005524,GO:0006499
29258	BN10042	2.40385	1386.06	576.6	1.26535	gi|10042|At1g70490_Contig1	At1g70490.3	68414.m08112 ADP-ribosylation factor, putative nearly identical to ADP-ribosylation factor 1 GB:P36397 [Arabidopsis thaliana], ADP-ribosylation factor GI:166586 [Arabidopsis thaliana]	GO:0005739,GO:0003926,GO:0005525,GO:0003925,GO:0005524,GO:0006499
26970	BN10043	2.66748	4694.98	1760.08	1.41548	gi|10043|At1g70490_Contig5	At1g70490.3	68414.m08112 ADP-ribosylation factor, putative nearly identical to ADP-ribosylation factor 1 GB:P36397 [Arabidopsis thaliana], ADP-ribosylation factor GI:166586 [Arabidopsis thaliana]	GO:0005739,GO:0003926,GO:0005525,GO:0003925,GO:0005524,GO:0006499
21458	BN10046	2.11265	782.83	370.544	1.07905	gi|10046|At1g70490_Contig2	At1g70490.3	68414.m08112 ADP-ribosylation factor, putative nearly identical to ADP-ribosylation factor 1 GB:P36397 [Arabidopsis thaliana], ADP-ribosylation factor GI:166586 [Arabidopsis thaliana]	GO:0005739,GO:0003926,GO:0005525,GO:0003925,GO:0005524,GO:0006499
16570	BN10048	2.14864	1099.94	511.924	1.10342	gi|10048|At5g07350_Contig1	At5g07350.1	68418.m00839 tudor domain-containing protein / nuclease family protein contains Pfam domains PF00567: Tudor domain and PF00565: Staphylococcal nuclease homologue	GO:0003676,GO:0005739,GO:0000004,GO:0004518
13658	BN10049	2.08012	2585.2	1242.81	1.05667	gi|10049|At5g07350_Contig2	At5g07350.1	68418.m00839 tudor domain-containing protein / nuclease family protein contains Pfam domains PF00567: Tudor domain and PF00565: Staphylococcal nuclease homologue	GO:0003676,GO:0005739,GO:0000004,GO:0004518
11058	BN10050	2.47389	407.351	164.66	1.30678	gi|10050|At3g45640_Contig1	At3g45640.1	68416.m04929 mitogen-activated protein kinase, putative / MAPK, putative (MPK3) identical to mitogen-activated protein kinase homolog (AtMPK3)[Arabidopsis thaliana] SWISS-PROT:Q39023; PMID:12119167	GO:0008372,GO:0006950,GO:0016301,GO:0005515,GO:0004707,GO:0006979,GO:0000169,GO:0007165
658	BN10055	2.99738	20362.6	6793.47	1.5837	gi|10055|At2g16600_Contig2	At2g16600.1	68415.m01906 peptidyl-prolyl cis-trans isomerase, cytosolic / cyclophilin / rotamase (ROC3) identical to cytosolic cyclophilin [Arabidopsis thaliana] GI:1305455	GO:0005829,GO:0007165,GO:0003755,GO:0006457
970	BN10055	2.25073	20991.3	9326.44	1.17039	gi|10055|At2g16600_Contig2	At2g16600.1	68415.m01906 peptidyl-prolyl cis-trans isomerase, cytosolic / cyclophilin / rotamase (ROC3) identical to cytosolic cyclophilin [Arabidopsis thaliana] GI:1305455	GO:0005829,GO:0007165,GO:0003755,GO:0006457
3254	BN10083	2.71501	7432.23	2737.46	1.44096	gi|10083|At1g09640_Contig4	At1g09640.1	68414.m01081 elongation factor 1B-gamma, putative / eEF-1B gamma, putative Similar to elongation factor 1-gamma (gb|EF1G_XENLA). ESTs gb|T20564,gb|T45940,gb|T04527 come from this gene	GO:0005853,GO:0003746,GO:0006414
30220	BN10085	4.74038	5932.11	1251.4	2.245	gi|10085|At1g09640_Contig5	At1g09640.1	68414.m01081 elongation factor 1B-gamma, putative / eEF-1B gamma, putative Similar to elongation factor 1-gamma (gb|EF1G_XENLA). ESTs gb|T20564,gb|T45940,gb|T04527 come from this gene	GO:0005853,GO:0003746,GO:0006414
27620	BN10086	2.39349	9128.3	3813.8	1.25912	gi|10086|At1g75950_Contig4	At1g75950.1	68414.m08821 E3 ubiquitin ligase SCF complex subunit SKP1/ASK1 (At1) E3 ubiquitin ligase; skp1a; identical to Skp1a GI:3068807, Skp1p GI:1432083 and UIP1 GI:3719209 from [Arabidopsis thaliana]; contains Pfam profiles PF01466: Skp1 family, dimerisation dom	GO:0006511,GO:0005634,GO:0007067,GO:0009524,GO:0005524,GO:0007140,GO:0004842,GO:0005737,GO:0000151,GO:0019005,GO:0005819
4220	BN10099	4.57628	24530.9	5360.44	2.19418	gi|10099|At3g09390_Contig2	At3g09390.1	68416.m01115 metallothionein protein, putative (MT2A) identical to Swiss-Prot:P25860 metallothionein-like protein 2A (MT-2A) (MT-K) (MT-1G) [Arabidopsis thaliana]	GO:0006878,GO:0005507,GO:0008372
3908	BN10099	3.16854	53225.4	16798.1	1.66382	gi|10099|At3g09390_Contig2	At3g09390.1	68416.m01115 metallothionein protein, putative (MT2A) identical to Swiss-Prot:P25860 metallothionein-like protein 2A (MT-2A) (MT-K) (MT-1G) [Arabidopsis thaliana]	GO:0006878,GO:0005507,GO:0008372
1620	BN10100	2.00641	633.256	315.616	1.00462	gi|10100|At3g09390_EA1079F	At3g09390.1	68416.m01115 metallothionein protein, putative (MT2A) identical to Swiss-Prot:P25860 metallothionein-like protein 2A (MT-2A) (MT-K) (MT-1G) [Arabidopsis thaliana]	GO:0006878,GO:0005507,GO:0008372
25016	BN10105	2.20612	407.718	184.812	1.14151	gi|10105|At5g04830_Contig1	At5g04830.2	68418.m00506 expressed protein	GO:0005554,GO:0000004,GO:0008372
12016	BN10112	2.33795	5055.59	2162.4	1.22525	gi|10112|At4g27960_Contig5	At4g27960.2	68417.m04012 ubiquitin-conjugating enzyme E2-17 kDa 9 (UBC9) E2; identical to gi:297883, SP:P35132; identical to cDNA UBC9 for ubiquitin conjugating enzyme homolog GI:297883	GO:0006511,GO:0004840,GO:0012505
11704	BN10112	5.19851	3860.58	742.632	2.3781	gi|10112|At4g27960_Contig5	At4g27960.2	68417.m04012 ubiquitin-conjugating enzyme E2-17 kDa 9 (UBC9) E2; identical to gi:297883, SP:P35132; identical to cDNA UBC9 for ubiquitin conjugating enzyme homolog GI:297883	GO:0006511,GO:0004840,GO:0012505
6816	BN10114	2.75505	21248.9	7712.72	1.46208	gi|10114|At1g54100_Contig1	At1g54100.2	68414.m06167 aldehyde dehydrogenase, putative / antiquitin, putative strong similarity to SP|Q41247 Aldehyde dehydrogenase family 7 member A1 (EC 1.2.1.3) (Antiquitin 1) (Brassica turgor-responsive/drought-induced gene 26 protein) (Btg-26) {Brassica napus	GO:0016491,GO:0006561,GO:0004028,GO:0005759,GO:0003842,GO:0004350,GO:0008152
7470	BN10130	4.33	5713.61	1319.54	2.11437	gi|10130|At4g16690_Contig1	At4g16690.1	68417.m02520 esterase/lipase/thioesterase family protein similar to ethylene-induced esterase [Citrus sinensis] GI:14279437, polyneuridine aldehyde esterase [Rauvolfia serpentina] GI:6651393, SP|Q40708 PIR7A protein {Oryza sativa}; contains Interpro entry	GO:0006629,GO:0003824,GO:0008372
17866	BN10145	3.61164	1282.02	354.969	1.85265	gi|10145|At4g39330_Contig2	At4g39330.1	68417.m05568 mannitol dehydrogenase, putative nearly identical to SP|P42734, probable mannitol dehydrogenase	GO:0046029,GO:0019592
12666	BN10149	2.65935	967.201	363.698	1.41107	gi|10149|At1g06760_Contig4	At1g06760.1	68414.m00718 histone H1, putative similar to histone H1-1 GB:CAA44312 GI:16314 from [Arabidopsis thaliana]; identical to cDNA H1-1C mRNA for histone H1-1 (partial) GI:732560	GO:0007001,GO:0003677,GO:0006334,GO:0000786,GO:0005634
12354	BN10149	3.67414	709.663	193.151	1.8774	gi|10149|At1g06760_Contig4	At1g06760.1	68414.m00718 histone H1, putative similar to histone H1-1 GB:CAA44312 GI:16314 from [Arabidopsis thaliana]; identical to cDNA H1-1C mRNA for histone H1-1 (partial) GI:732560	GO:0007001,GO:0003677,GO:0006334,GO:0000786,GO:0005634
7154	BN10152	3.33387	1708.33	512.416	1.7372	gi|10152|At1g06800_Contig1	At1g06800.1	68414.m00724 lipase class 3 family protein similar to DEFECTIVE IN ANTHER DEHISCENCE1 [Arabidopsis thaliana] GI:16215706; contains Pfam profile PF01764: Lipase	GO:0004806,GO:0009507,GO:0003824,GO:0006629
7466	BN10152	3.60175	1768.53	491.02	1.8487	gi|10152|At1g06800_Contig1	At1g06800.1	68414.m00724 lipase class 3 family protein similar to DEFECTIVE IN ANTHER DEHISCENCE1 [Arabidopsis thaliana] GI:16215706; contains Pfam profile PF01764: Lipase	GO:0004806,GO:0009507,GO:0003824,GO:0006629
4866	BN10154	3.24604	7662.92	2360.7	1.69868	gi|10154|At1g29910_Contig5	At1g29910.1	68414.m03655 chlorophyll A-B binding protein 2, chloroplast / LHCII type I CAB-2 / CAB-140 (CAB2A) identical to SP|P04778 Chlorophyll A-B binding protein 2, chloroplast precursor (LHCII type I CAB-2) (CAB-140) (LHCP) {Arabidopsis thaliana}	GO:0030076,GO:0009765,GO:0016168,GO:0009507,GO:0015979
4554	BN10154	2.97743	14543.5	4884.59	1.57407	gi|10154|At1g29910_Contig5	At1g29910.1	68414.m03655 chlorophyll A-B binding protein 2, chloroplast / LHCII type I CAB-2 / CAB-140 (CAB2A) identical to SP|P04778 Chlorophyll A-B binding protein 2, chloroplast precursor (LHCII type I CAB-2) (CAB-140) (LHCP) {Arabidopsis thaliana}	GO:0030076,GO:0009765,GO:0016168,GO:0009507,GO:0015979
2266	BN10160	2.3824	15780.5	6623.77	1.25242	gi|10160|At2g05380_Contig2	At2g05380.1	68415.m00566 glycine-rich protein (GRP3S) identical to cDNA glycine-rich protein 3 short isoform (GRP3S) GI:4206766	GO:0005554,GO:0000004,GO:0012505
1954	BN10160	2.78065	22549.3	8109.35	1.47542	gi|10160|At2g05380_Contig2	At2g05380.1	68415.m00566 glycine-rich protein (GRP3S) identical to cDNA glycine-rich protein 3 short isoform (GRP3S) GI:4206766	GO:0005554,GO:0000004,GO:0012505
13321	BN10170	3.58124	1485.28	414.739	1.84046	gi|10170|At5g61190_VA810F	At5g61190.1	68418.m07676 zinc finger protein-related contains Pfam profile PF04396: Protein of unknown function DUF537, weak hit to PF00096: Zinc finger C2H2 type	GO:0005554,GO:0000004,GO:0008372
2609	BN10174	2.97981	5451.6	1829.51	1.57522	gi|10174|At1g32230_Contig3	At1g32230.2	68414.m03965 WWE domain-containing protein / ceo protein, putative (CEO) contains Pfam domain, PF02825: WWE domain; identical to cDNA for ceo protein (ceo gene) GI:11044956	GO:0005634,GO:0005515,GO:0006979
2921	BN10174	2.77902	7416.97	2668.92	1.47457	gi|10174|At1g32230_Contig3	At1g32230.2	68414.m03965 WWE domain-containing protein / ceo protein, putative (CEO) contains Pfam domain, PF02825: WWE domain; identical to cDNA for ceo protein (ceo gene) GI:11044956	GO:0005634,GO:0005515,GO:0006979
9	BN10175	2.19758	467.657	212.805	1.13592	gi|10175|At1g73100_Contig1	At1g73100.1	68414.m08452 SET domain-containing protein (SUVH3) identical to SUVH3 [Arabidopsis thaliana] GI:13517747; contains Pfam profiles PF00856: SET domain, PF05033: Pre-SET motif, PF02182: YDG/SRA domain; identical to cDNA SUVH3 (SUVH3) GI:14625477	GO:0040029,GO:0005634,GO:0042054
321	BN10175	2.76894	460.377	166.265	1.46933	gi|10175|At1g73100_Contig1	At1g73100.1	68414.m08452 SET domain-containing protein (SUVH3) identical to SUVH3 [Arabidopsis thaliana] GI:13517747; contains Pfam profiles PF00856: SET domain, PF05033: Pre-SET motif, PF02182: YDG/SRA domain; identical to cDNA SUVH3 (SUVH3) GI:14625477	GO:0040029,GO:0005634,GO:0042054
23717	BN10178	6.69851	2122.35	316.839	2.74384	gi|10178|At3g16770_Contig1	At3g16770.1	68416.m02141 AP2 domain-containing protein RAP2.3 (RAP2.3) identical to GI:2281631 [Arabidopsis thaliana]; identical to cDNA EBP GI:2190330	GO:0009723,GO:0003700,GO:0009613,GO:0003677,GO:0005634
23405	BN10178	6.47589	2384.11	368.152	2.69508	gi|10178|At3g16770_Contig1	At3g16770.1	68416.m02141 AP2 domain-containing protein RAP2.3 (RAP2.3) identical to GI:2281631 [Arabidopsis thaliana]; identical to cDNA EBP GI:2190330	GO:0009723,GO:0003700,GO:0009613,GO:0003677,GO:0005634
21117	BN10179	2.68679	344.145	128.088	1.42588	gi|10179|At5g55300_Contig1	At5g55300.1	68418.m06891 DNA topoisomerase I identical to Swiss-Prot:P30181 DNA topoisomerase I [Arabidopsis thaliana]	GO:0006259,GO:0003917,GO:0008372
10717	BN10185	2.92544	3174.95	1085.29	1.54865	gi|10185|At5g11200_Contig6	At5g11200.1	68418.m01309 DEAD/DEAH box helicase, putative	GO:0008026,GO:0003676,GO:0005524,GO:0000004,GO:0004386,GO:0008372
5205	BN10188	2.62376	509.618	194.232	1.39164	gi|10188|At5g11200_Contig4	At5g11200.1	68418.m01309 DEAD/DEAH box helicase, putative	GO:0008026,GO:0003676,GO:0005524,GO:0000004,GO:0004386,GO:0008372
5517	BN10188	2.73424	616.628	225.521	1.45114	gi|10188|At5g11200_Contig4	At5g11200.1	68418.m01309 DEAD/DEAH box helicase, putative	GO:0008026,GO:0003676,GO:0005524,GO:0000004,GO:0004386,GO:0008372
2917	BN10195	2.12041	19341.3	9121.5	1.08434	gi|10195|At1g20440_Contig1	At1g20440.1	68414.m02547 dehydrin (COR47) identical to dehydrin COR47 (Cold-induced COR47 protein) [Arabidopsis thaliana] SWISS-PROT:P31168	GO:0009631,GO:0009409,GO:0009737,GO:0008372,GO:0006950,GO:0009414,GO:0005554,GO:0009415
2605	BN10195	2.61344	18186.8	6958.95	1.38595	gi|10195|At1g20440_Contig1	At1g20440.1	68414.m02547 dehydrin (COR47) identical to dehydrin COR47 (Cold-induced COR47 protein) [Arabidopsis thaliana] SWISS-PROT:P31168	GO:0009631,GO:0009409,GO:0009737,GO:0008372,GO:0006950,GO:0009414,GO:0005554,GO:0009415
317	BN10198	2.64042	490.085	185.609	1.40077	gi|10198|At1g29880_Contig1	At1g29880.1	68414.m03652 glycyl-tRNA synthetase / glycine--tRNA ligase identical to SP|O23627 Glycyl-tRNA synthetase (EC 6.1.1.14) (Glycine--tRNA ligase) (GlyRS) {Arabidopsis thaliana}	GO:0006426,GO:0006412,GO:0004820,GO:0005739,GO:0004812,GO:0005524,GO:0006418
26971	BN10200	8.32992	3128.12	375.528	3.0583	gi|10200|At5g19940_Contig2	At5g19940.1	68418.m02372 plastid-lipid associated protein PAP-related / fibrillin-related weak hit to Pfam profile PF04755: PAP_fibrillin	GO:0009941,GO:0005198
26659	BN10200	8.6299	4825.27	559.134	3.10934	gi|10200|At5g19940_Contig2	At5g19940.1	68418.m02372 plastid-lipid associated protein PAP-related / fibrillin-related weak hit to Pfam profile PF04755: PAP_fibrillin	GO:0009941,GO:0005198
24371	BN10202	4.44968	900.625	202.402	2.1537	gi|10202|At5g19940_Contig1	At5g19940.1	68418.m02372 plastid-lipid associated protein PAP-related / fibrillin-related weak hit to Pfam profile PF04755: PAP_fibrillin	GO:0009941,GO:0005198
24059	BN10202	2.73516	864.437	316.046	1.45163	gi|10202|At5g19940_Contig1	At5g19940.1	68418.m02372 plastid-lipid associated protein PAP-related / fibrillin-related weak hit to Pfam profile PF04755: PAP_fibrillin	GO:0009941,GO:0005198
19171	BN10206	2.06233	3571.06	1731.57	1.04427	gi|10206|At1g26630_Contig4	At1g26630.1	68414.m03243 eukaryotic translation initiation factor 5A, putative / eIF-5A, putative strong similariy to SP|Q9AXQ6 Eukaryotic translation initiation factor 5A-1 (eIF-5A 1) {Lycopersicon esculentum}	GO:0006413,GO:0003743,GO:0008372
13971	BN10209	2.64465	6290.56	2378.6	1.40308	gi|10209|At1g26630_Contig5	At1g26630.1	68414.m03243 eukaryotic translation initiation factor 5A, putative / eIF-5A, putative strong similariy to SP|Q9AXQ6 Eukaryotic translation initiation factor 5A-1 (eIF-5A 1) {Lycopersicon esculentum}	GO:0006413,GO:0003743,GO:0008372
13659	BN10209	2.28434	6736.97	2949.2	1.19178	gi|10209|At1g26630_Contig5	At1g26630.1	68414.m03243 eukaryotic translation initiation factor 5A, putative / eIF-5A, putative strong similariy to SP|Q9AXQ6 Eukaryotic translation initiation factor 5A-1 (eIF-5A 1) {Lycopersicon esculentum}	GO:0006413,GO:0003743,GO:0008372
8459	BN10211	2.67096	427.791	160.164	1.41736	gi|10211|At4g13615_Contig1	At4g13615.1	68417.m02119 four F5 protein-related / 4F5 protein-related contains weak hit to Pfam profile PF04419: 4F5 protein family; contains non-consensus AT-AC splice sites at intron 1	GO:0005554,GO:0000004,GO:0008372
5859	BN10212	2.18909	21289.7	9725.35	1.13033	gi|10212|At4g13615_Contig2	At4g13615.1	68417.m02119 four F5 protein-related / 4F5 protein-related contains weak hit to Pfam profile PF04419: 4F5 protein family; contains non-consensus AT-AC splice sites at intron 1	GO:0005554,GO:0000004,GO:0008372
24055	BN10217	2.02612	2460.68	1214.48	1.01872	gi|10217|At1g76180_Contig2	At1g76180.1	68414.m08846 dehydrin (ERD14) identical to SP|P42763 Dehydrin ERD14 {Arabidopsis thaliana}	GO:0009737,GO:0009269,GO:0009739,GO:0008372,GO:0006950,GO:0009409,GO:0005509,GO:0009415
21767	BN10219	3.67422	3266.91	889.143	1.87744	gi|10219|At1g76180_Contig7	At1g76180.1	68414.m08846 dehydrin (ERD14) identical to SP|P42763 Dehydrin ERD14 {Arabidopsis thaliana}	GO:0009737,GO:0009269,GO:0009739,GO:0008372,GO:0006950,GO:0009409,GO:0005509,GO:0009415
11055	BN10224	16.684	4189.76	251.125	4.06039	gi|10224|At2g37170_Contig1	At2g37170.1	68415.m04560 plasma membrane intrinsic protein 2B (PIP2B) / aquaporin PIP2.2 (PIP2.2) identical to SP|P43287 Plasma membrane intrinsic protein 2B {Arabidopsis thaliana}	GO:0016020,GO:0006810,GO:0015250,GO:0005886,GO:0006833
6167	BN10228	3.03845	1298.89	427.485	1.60333	gi|10228|At2g37170_Contig9	At2g37170.1	68415.m04560 plasma membrane intrinsic protein 2B (PIP2B) / aquaporin PIP2.2 (PIP2.2) identical to SP|P43287 Plasma membrane intrinsic protein 2B {Arabidopsis thaliana}	GO:0016020,GO:0006810,GO:0015250,GO:0005886,GO:0006833
3255	BN10229	3.65979	20124.4	5498.78	1.87176	gi|10229|At2g37170_Contig5	At2g37170.1	68415.m04560 plasma membrane intrinsic protein 2B (PIP2B) / aquaporin PIP2.2 (PIP2.2) identical to SP|P43287 Plasma membrane intrinsic protein 2B {Arabidopsis thaliana}	GO:0016020,GO:0006810,GO:0015250,GO:0005886,GO:0006833
3567	BN10229	3.27279	17449.2	5331.59	1.71052	gi|10229|At2g37170_Contig5	At2g37170.1	68415.m04560 plasma membrane intrinsic protein 2B (PIP2B) / aquaporin PIP2.2 (PIP2.2) identical to SP|P43287 Plasma membrane intrinsic protein 2B {Arabidopsis thaliana}	GO:0016020,GO:0006810,GO:0015250,GO:0005886,GO:0006833
20155	BN10274	2.12994	493.656	231.77	1.09081	gi|10274|At3g08730_Contig2	At3g08730.1	68416.m01015 serine/threonine protein kinase (PK1) (PK6) identical to serine/threonine-protein kinase AtPK1/AtPK6 (ribosomal-protein S6 kinase ATPK6) [Arabidopsis thaliana] SWISS-PROT:P42818	GO:0009651,GO:0004674,GO:0009409,GO:0004672,GO:0005739,GO:0016301
20467	BN10274	2.26247	809.545	357.815	1.1779	gi|10274|At3g08730_Contig2	At3g08730.1	68416.m01015 serine/threonine protein kinase (PK1) (PK6) identical to serine/threonine-protein kinase AtPK1/AtPK6 (ribosomal-protein S6 kinase ATPK6) [Arabidopsis thaliana] SWISS-PROT:P42818	GO:0009651,GO:0004674,GO:0009409,GO:0004672,GO:0005739,GO:0016301
9755	BN10279	4.37192	772.793	176.763	2.12827	gi|10279|At3g07540_Contig1	At3g07540.1	68416.m00900 formin homology 2 domain-containing protein / FH2 domain-containing protein contains formin homology 2 domain, Pfam:PF02181	GO:0012505,GO:0003779,GO:0006355,GO:0003700,GO:0005634
4867	BN10281	2.87623	2316.28	805.317	1.52418	gi|10281|At2g05840_Contig1	At2g05840.1	68415.m00632 20S proteasome alpha subunit A2 (PAA2) identical to GB:AF043519	GO:0005839,GO:0008233,GO:0004175,GO:0006511
1955	BN10282	2.98731	7933.03	2655.58	1.57884	gi|10282|At2g05840_Contig2	At2g05840.1	68415.m00632 20S proteasome alpha subunit A2 (PAA2) identical to GB:AF043519	GO:0005839,GO:0008233,GO:0004175,GO:0006511
23722	BN10286	2.70966	683.703	252.321	1.43811	gi|10286|At4g14080_Contig4	At4g14080.1	68417.m02173 glycosyl hydrolase family 17 protein / anther-specific protein (A6) identical to probable glucan endo-1,3-beta-glucosidase A6 precursor SP:Q06915 from [Arabidopsis thaliana]	GO:0005975,GO:0004553,GO:0012505
21122	BN10287	13.1768	3964.6	300.878	3.71992	gi|10287|At5g35680_Contig1	At2g04520.1	68415.m00458 eukaryotic translation initiation factor 1A, putative / eIF-1A, putative / eIF-4C, putative strong similarity to translation initiation factor (eIF-1A) [Beta vulgaris] GI:17977975; contains Pfam profile PF01176: Eukaryotic initiation factor 1	GO:0006413,GO:0003743,GO:0008372
13322	BN10291	2.39131	575.896	240.829	1.2578	gi|10291|At2g07180_Contig3	At2g07180.1	68415.m00822 protein kinase, putative contains protein kinase domain, Pfam:PF00069	GO:0008372,GO:0005524,GO:0016301,GO:0004713,GO:0004674,GO:0006468,GO:0004672,GO:0006499
10410	BN10292	2.24798	6270.75	2789.5	1.16863	gi|10292|At5g03460_Contig2	At5g03460.1	68418.m00302 expressed protein	GO:0005554,GO:0000004,GO:0012505
10722	BN10292	2.43175	5049.68	2076.56	1.282	gi|10292|At5g03460_Contig2	At5g03460.1	68418.m00302 expressed protein	GO:0005554,GO:0000004,GO:0012505
28606	BN10302	4.25318	1662.36	390.851	2.08854	gi|10302|At1g12840_Contig6	At1g12840.1	68414.m01491 vacuolar ATP synthase subunit C (VATC) / V-ATPase C subunit / vacuolar proton pump C subunit (DET3) identical to vacuolar ATP synthase subunit C SP:Q9SDS7 from [Arabidopsis thaliana]	GO:0005886,GO:0046961,GO:0000221,GO:0009826
28918	BN10302	4.48518	1780.95	397.074	2.16517	gi|10302|At1g12840_Contig6	At1g12840.1	68414.m01491 vacuolar ATP synthase subunit C (VATC) / V-ATPase C subunit / vacuolar proton pump C subunit (DET3) identical to vacuolar ATP synthase subunit C SP:Q9SDS7 from [Arabidopsis thaliana]	GO:0005886,GO:0046961,GO:0000221,GO:0009826
29260	BN10319	3.63267	723.431	199.146	1.86103	gi|10319|At5g67360_Contig4	At5g67360.1	68418.m08494 cucumisin-like serine protease (ARA12) Asp48; almost identical to cucumisin-like serine protease (ARA12) GI:3176874 from [Arabidopsis thaliana]	GO:0004289,GO:0006508,GO:0004252,GO:0005576
29572	BN10319	3.15561	637.424	201.997	1.65792	gi|10319|At5g67360_Contig4	At5g67360.1	68418.m08494 cucumisin-like serine protease (ARA12) Asp48; almost identical to cucumisin-like serine protease (ARA12) GI:3176874 from [Arabidopsis thaliana]	GO:0004289,GO:0006508,GO:0004252,GO:0005576
26660	BN10320	4.9757	1177.34	236.618	2.3149	gi|10320|At5g67360_Contig5	At5g67360.1	68418.m08494 cucumisin-like serine protease (ARA12) Asp48; almost identical to cucumisin-like serine protease (ARA12) GI:3176874 from [Arabidopsis thaliana]	GO:0004289,GO:0006508,GO:0004252,GO:0005576
24372	BN10321	2.08792	458.585	219.637	1.06207	gi|10321|At5g67360_Contig2	At5g67360.1	68418.m08494 cucumisin-like serine protease (ARA12) Asp48; almost identical to cucumisin-like serine protease (ARA12) GI:3176874 from [Arabidopsis thaliana]	GO:0004289,GO:0006508,GO:0004252,GO:0005576
16572	BN10324	2.69436	2373.51	880.919	1.42994	gi|10324|At1g55320_Contig1	At1g55320.1	68414.m06319 acyl-activating enzyme 18 (AAE18) nearly identical to acyl-activating enzyme 18 [Arabidopsis thaliana] GI:29893268; similar to acetyl-CoA synthetase [SP|P27095] from Methanothrix soehngenii; contains Pfam AMP-binding enzyme domain PF00501l; i	GO:0008152,GO:0016874,GO:0003824,GO:0008372
16260	BN10324	2.5293	2108.79	833.745	1.33874	gi|10324|At1g55320_Contig1	At1g55320.1	68414.m06319 acyl-activating enzyme 18 (AAE18) nearly identical to acyl-activating enzyme 18 [Arabidopsis thaliana] GI:29893268; similar to acetyl-CoA synthetase [SP|P27095] from Methanothrix soehngenii; contains Pfam AMP-binding enzyme domain PF00501l; i	GO:0008152,GO:0016874,GO:0003824,GO:0008372
6172	BN10329	2.06028	586.368	284.606	1.04284	gi|10329|At1g27730_Contig1	At1g27730.1	68414.m03389 zinc finger (C2H2 type) family protein (ZAT10) / salt-tolerance zinc finger protein (STZ) identical to salt-tolerance zinc finger protein GB:CAA64820 GI:1565227 from [Arabidopsis thaliana]; contains Pfam domain, PF00096: Zinc finger, C2H2 typ	GO:0009651,GO:0003700,GO:0008372,GO:0003676,GO:0008270
21456	BN10336	2.47248	578.572	234.005	1.30596	gi|10336|At5g21274_Contig2	At5g21274.1	68418.m02533 calmodulin-6 (CAM6) identical to calmodulin-6 SP:Q03509 from [Arabidopsis thaliana]; contains Pfam profile: PF00036 EF hand	GO:0009288,GO:0005509
21768	BN10336	3.22206	572.931	177.815	1.68798	gi|10336|At5g21274_Contig2	At5g21274.1	68418.m02533 calmodulin-6 (CAM6) identical to calmodulin-6 SP:Q03509 from [Arabidopsis thaliana]; contains Pfam profile: PF00036 EF hand	GO:0009288,GO:0005509
13968	BN10343	2.59914	1447.41	556.881	1.37803	gi|10343|At2g13360_Contig4	At2g13360.2	68415.m01475 serine-glyoxylate aminotransferase-related similar to serine-glyoxylate aminotransferase (GI:21535798)[Methylobacterium dichloromethanicum; contains TIGRFAM TIGR01364: phosphoserine aminotransferase; contains Pfam PF00266: aminotransferase, c	GO:0008453,GO:0005777,GO:0009853
13656	BN10343	2.1599	1250.3	578.87	1.11096	gi|10343|At2g13360_Contig4	At2g13360.2	68415.m01475 serine-glyoxylate aminotransferase-related similar to serine-glyoxylate aminotransferase (GI:21535798)[Methylobacterium dichloromethanicum; contains TIGRFAM TIGR01364: phosphoserine aminotransferase; contains Pfam PF00266: aminotransferase, c	GO:0008453,GO:0005777,GO:0009853
11056	BN10345	2.06498	927.465	449.141	1.04612	gi|10345|At2g13360_Contig3	At2g13360.2	68415.m01475 serine-glyoxylate aminotransferase-related similar to serine-glyoxylate aminotransferase (GI:21535798)[Methylobacterium dichloromethanicum; contains TIGRFAM TIGR01364: phosphoserine aminotransferase; contains Pfam PF00266: aminotransferase, c	GO:0008453,GO:0005777,GO:0009853
3256	BN10348	2.05276	4640.89	2260.81	1.03756	gi|10348|At2g18040_Contig3	At2g18040.1	68415.m02097 peptidyl-prolyl cis-trans isomerase (PIN1) / cyclophilin / rotamase identical to Chain A, Solution Structure Of Pin1at From Arabidopsis Thaliana GI:22218833; contains Pfam profile PF00639: PPIC-type PPIASE domain	GO:0003755,GO:0000074,GO:0008372
3568	BN10348	2.26193	2885.57	1275.71	1.17756	gi|10348|At2g18040_Contig3	At2g18040.1	68415.m02097 peptidyl-prolyl cis-trans isomerase (PIN1) / cyclophilin / rotamase identical to Chain A, Solution Structure Of Pin1at From Arabidopsis Thaliana GI:22218833; contains Pfam profile PF00639: PPIC-type PPIASE domain	GO:0003755,GO:0000074,GO:0008372
12022	BN10373	4.49655	3187.79	708.942	2.16882	gi|10373|At3g14230_Contig1	At3g14230.3	68416.m01802 AP2 domain-containing protein RAP2.2 (RAP2.2) identical to AP2 domain containing protein RAP2.2 GI:2281629 from [Arabidopsis thaliana]	GO:0003700,GO:0006355,GO:0003677,GO:0005634
27618	BN10379	2.27902	595.642	261.359	1.18841	gi|10379|At2g45140_Contig1	At2g45140.1	68415.m05618 vesicle-associated membrane protein, putative / VAMP, putative similar to VAP27 GI:6688926 [Nicotiana plumbaginifolia]	GO:0005198,GO:0000004,GO:0008372
27306	BN10379	2.12712	767.202	360.677	1.0889	gi|10379|At2g45140_Contig1	At2g45140.1	68415.m05618 vesicle-associated membrane protein, putative / VAMP, putative similar to VAP27 GI:6688926 [Nicotiana plumbaginifolia]	GO:0005198,GO:0000004,GO:0008372
27618	BN10379	3.02319	648.64	214.555	1.59607	gi|10379|At2g45140_Contig1	At2g45140.1	68415.m05618 vesicle-associated membrane protein, putative / VAMP, putative similar to VAP27 GI:6688926 [Nicotiana plumbaginifolia]	GO:0005198,GO:0000004,GO:0008372
24706	BN10380	3.42197	913.239	266.875	1.77483	gi|10380|At2g45140_Contig3	At2g45140.1	68415.m05618 vesicle-associated membrane protein, putative / VAMP, putative similar to VAP27 GI:6688926 [Nicotiana plumbaginifolia]	GO:0005198,GO:0000004,GO:0008372
25018	BN10380	2.6222	1095.49	417.775	1.39078	gi|10380|At2g45140_Contig3	At2g45140.1	68415.m05618 vesicle-associated membrane protein, putative / VAMP, putative similar to VAP27 GI:6688926 [Nicotiana plumbaginifolia]	GO:0005198,GO:0000004,GO:0008372
19506	BN10383	2.4821	469.752	189.256	1.31156	gi|10383|At2g45140_Contig5	At2g45140.1	68415.m05618 vesicle-associated membrane protein, putative / VAMP, putative similar to VAP27 GI:6688926 [Nicotiana plumbaginifolia]	GO:0005198,GO:0000004,GO:0008372
16906	BN10384	3.2269	4713.6	1460.72	1.69015	gi|10384|At5g25560_Contig1	At5g25560.1	68418.m03041 zinc finger (C3HC4-type RING finger) family protein contains Pfam domain PF00097: Zinc finger, C3HC4 type (RING finger)	GO:0008372,GO:0005515,GO:0008270,GO:0003677,GO:0006355
14618	BN10385	6.81421	7317.64	1073.88	2.76855	gi|10385|At5g25560_Contig2	At5g25560.1	68418.m03041 zinc finger (C3HC4-type RING finger) family protein contains Pfam domain PF00097: Zinc finger, C3HC4 type (RING finger)	GO:0008372,GO:0005515,GO:0008270,GO:0003677,GO:0006355
14306	BN10385	7.66153	6330.65	826.291	2.93763	gi|10385|At5g25560_Contig2	At5g25560.1	68418.m03041 zinc finger (C3HC4-type RING finger) family protein contains Pfam domain PF00097: Zinc finger, C3HC4 type (RING finger)	GO:0008372,GO:0005515,GO:0008270,GO:0003677,GO:0006355
14618	BN10385	2.39748	585.906	244.384	1.26152	gi|10385|At5g25560_Contig2	At5g25560.1	68418.m03041 zinc finger (C3HC4-type RING finger) family protein contains Pfam domain PF00097: Zinc finger, C3HC4 type (RING finger)	GO:0008372,GO:0005515,GO:0008270,GO:0003677,GO:0006355
30872	BN10393	2.00355	3743.52	1868.44	1.00256	gi|10393|At5g48480_Contig1	At5g48480.1	68418.m05994 expressed protein	GO:0005554,GO:0000004,GO:0008372
10072	BN10411	2.01729	319.299	158.281	1.01242	gi|10411|At2g32210_Contig1	At2g32210.1	68415.m03936 expressed protein	GO:0005554,GO:0000004,GO:0009507
25668	BN10417	7.09831	1452.62	204.643	2.82748	gi|10417|At1g73840_Contig2	At1g73840.1	68414.m08549 hydroxyproline-rich glycoprotein family protein similar to proline-rich protein precursor GB:AAC34889 [Glycine max]	GO:0005554,GO:0000004,GO:0008372
12356	BN10426	4.41967	1032.35	233.581	2.14394	gi|10426|At5g44005_Contig1	At5g44005.1	68418.m05385 expressed protein	GO:0005554,GO:0000004,GO:0008372
12668	BN10426	3.80784	2585.64	679.031	1.92897	gi|10426|At5g44005_Contig1	At5g44005.1	68418.m05385 expressed protein	GO:0005554,GO:0000004,GO:0008372
21123	BN10438	2.30217	327.249	142.148	1.203	gi|10438|At5g24610_Contig2	At5g24610.1	68418.m02907 expressed protein similar to unknown protein (emb|CAB62459.1)	GO:0005554,GO:0000004,GO:0008372
13323	BN10441	2.89086	881.807	305.033	1.5315	gi|10441|At5g45510_CD1287F	At5g45510.1	68418.m05590 leucine-rich repeat family protein contains leucine rich repeat (LRR) domains, Pfam:PF00560	GO:0006952,GO:0005524,GO:0008372
18207	BN10452	2.59675	1739.85	670.011	1.37671	gi|10452|At3g51950_Contig2	At3g51950.1	68416.m05698 zinc finger (CCCH-type) family protein / RNA recognition motif (RRM)-containing protein contains InterPro entry IPR000504: RNA-binding region RNP-1 (RNA recognition motif) (RRM), PF00642: Zinc finger C-x8-C-x5-C-x3-H type (and similar)	GO:0003676,GO:0008372,GO:0000004,GO:0003723
18519	BN10452	2.88791	2014.86	697.687	1.53003	gi|10452|At3g51950_Contig2	At3g51950.1	68416.m05698 zinc finger (CCCH-type) family protein / RNA recognition motif (RRM)-containing protein contains InterPro entry IPR000504: RNA-binding region RNP-1 (RNA recognition motif) (RRM), PF00642: Zinc finger C-x8-C-x5-C-x3-H type (and similar)	GO:0003676,GO:0008372,GO:0000004,GO:0003723
2607	BN10459	2.52354	5527.13	2190.23	1.33545	gi|10459|At1g19660_Contig2	At1g19660.1	68414.m02450 wound-responsive family protein similar to wound inducive gene (GI:8096273)[Nicotiana tabacum]	GO:0004518,GO:0009507,GO:0003677,GO:0006289
2919	BN10459	3.54236	5453.89	1539.62	1.82471	gi|10459|At1g19660_Contig2	At1g19660.1	68414.m02450 wound-responsive family protein similar to wound inducive gene (GI:8096273)[Nicotiana tabacum]	GO:0004518,GO:0009507,GO:0003677,GO:0006289
29573	BN10462	2.0336	557.005	273.901	1.02404	gi|10462|At4g37830_Contig3	At4g37830.1	68417.m05352 cytochrome c oxidase-related contains weak similarity to cytochrome c oxidase polypeptide VIa-liver, mitochondrial precursor (EC 1.9.3.1) (Swiss-Prot:P10818) [Rattus norvegicus]	GO:0005739,GO:0006118,GO:0004129,GO:0005740
29573	BN10462	3.47128	1450.57	417.877	1.79547	gi|10462|At4g37830_Contig3	At4g37830.1	68417.m05352 cytochrome c oxidase-related contains weak similarity to cytochrome c oxidase polypeptide VIa-liver, mitochondrial precursor (EC 1.9.3.1) (Swiss-Prot:P10818) [Rattus norvegicus]	GO:0005739,GO:0006118,GO:0004129,GO:0005740
29261	BN10462	3.4353	2360.38	687.095	1.78044	gi|10462|At4g37830_Contig3	At4g37830.1	68417.m05352 cytochrome c oxidase-related contains weak similarity to cytochrome c oxidase polypeptide VIa-liver, mitochondrial precursor (EC 1.9.3.1) (Swiss-Prot:P10818) [Rattus norvegicus]	GO:0005739,GO:0006118,GO:0004129,GO:0005740
24373	BN10465	2.03033	393.678	193.899	1.02171	gi|10465|At2g43150_Contig5	At2g43150.1	68415.m05358 proline-rich extensin-like family protein similar to CRANTZ hydroxyproline-rich glycoprotein [Manihot esculenta] gi|7211797|gb|AAF40442; similar to extensin gi|1165322|gb|AAB53156; contains proline-rich extensin domains, INTERPRO:IPR002965	GO:0005554,GO:0000004,GO:0012505
21773	BN10466	5.91905	923.804	156.073	2.56537	gi|10466|At2g43150_Contig6	At2g43150.1	68415.m05358 proline-rich extensin-like family protein similar to CRANTZ hydroxyproline-rich glycoprotein [Manihot esculenta] gi|7211797|gb|AAF40442; similar to extensin gi|1165322|gb|AAB53156; contains proline-rich extensin domains, INTERPRO:IPR002965	GO:0005554,GO:0000004,GO:0012505
13973	BN10469	2.00703	1107.39	551.756	1.00506	gi|10469|At1g67840_Contig1	At1g67840.1	68414.m07744 ATP-binding region, ATPase-like domain-containing protein contains Pfam profile PF02518: ATPase, histidine kinase-, DNA gyrase B-, and HSP90-like domain protein; similar to ESTs gb|AI995396.1, dbj|AV557393.1, and dbj|AV557055.1	GO:0016020,GO:0005524,GO:0009507,GO:0000155,GO:0007165
13661	BN10469	2.27748	1151.27	505.501	1.18744	gi|10469|At1g67840_Contig1	At1g67840.1	68414.m07744 ATP-binding region, ATPase-like domain-containing protein contains Pfam profile PF02518: ATPase, histidine kinase-, DNA gyrase B-, and HSP90-like domain protein; similar to ESTs gb|AI995396.1, dbj|AV557393.1, and dbj|AV557055.1	GO:0016020,GO:0005524,GO:0009507,GO:0000155,GO:0007165
3573	BN10474	2.71921	2220.25	816.505	1.44319	gi|10474|At1g53210_Contig5	At1g53210.1	68414.m06031 sodium/calcium exchanger family protein / calcium-binding EF hand family protein contains Pfam profiles: PF01699 sodium/calcium exchanger protein, PF00036 EF hand	GO:0016021,GO:0006812,GO:0012505,GO:0005509,GO:0008324
29569	BN10478	3.59932	1798.33	499.631	1.84772	gi|10478|At1g22300_Contig2	At1g22300.1	68414.m02788 14-3-3 protein GF14 epsilon (GRF10) identical to 14-3-3 protein GF14 epsilon GI:5802798, SP:P48347 from [Arabidopsis thaliana]	GO:0045308,GO:0005886,GO:0009570,GO:0005737,GO:0007165,GO:0045309
26969	BN10479	2.51088	798.997	318.214	1.32819	gi|10479|At1g22300_Contig3	At1g22300.1	68414.m02788 14-3-3 protein GF14 epsilon (GRF10) identical to 14-3-3 protein GF14 epsilon GI:5802798, SP:P48347 from [Arabidopsis thaliana]	GO:0045308,GO:0005886,GO:0009570,GO:0005737,GO:0007165,GO:0045309
21769	BN10482	2.4189	684.479	282.971	1.27435	gi|10482|At5g61790_Contig4	At5g61790.1	68418.m07754 calnexin 1 (CNX1) identical to calnexin homolog 1, Arabidopsis thaliana, EMBL:AT08315 [SP|P29402]	GO:0005792,GO:0005509,GO:0007186
3257	BN10492	3.25518	7867.38	2416.88	1.70274	gi|10492|At1g31330_Contig4	At1g31330.1	68414.m03833 photosystem I reaction center subunit III family protein contains Pfam profile: PF02507: photosystem I reaction center subunit III	GO:0009507,GO:0015979,GO:0005554,GO:0009538
657	BN10493	2.05048	1299.23	633.622	1.03596	gi|10493|At1g31330_Contig1	At1g31330.1	68414.m03833 photosystem I reaction center subunit III family protein contains Pfam profile: PF02507: photosystem I reaction center subunit III	GO:0009507,GO:0015979,GO:0005554,GO:0009538
6823	BN10517	2.0642	565.978	274.187	1.04559	gi|10517|At1g68620_Contig1	At1g68620.1	68414.m07841 expressed protein similar to PrMC3 [Pinus radiata] GI:5487873	GO:0005524,GO:0000004,GO:0008372
6511	BN10517	2.27596	486.373	213.7	1.18648	gi|10517|At1g68620_Contig1	At1g68620.1	68414.m07841 expressed protein similar to PrMC3 [Pinus radiata] GI:5487873	GO:0005524,GO:0000004,GO:0008372
25019	BN10522	2.06429	594.553	288.018	1.04565	gi|10522|At1g48240_Contig1	At1g48240.1	68414.m05386 novel plant SNARE 12 (NPSN12) identical to Novel plant SNARE 12 (AtNPSN12) (Swiss-Prot:Q9LNH6) [Arabidopsis thaliana]	GO:0005554,GO:0000004,GO:0008372
22419	BN10524	5.98416	17702.1	2958.16	2.58115	gi|10524|At1g29930_Contig7	At1g29930.1	68414.m03657 chlorophyll A-B binding protein 2, chloroplast / LHCII type I CAB-2 / CAB-140 (CAB2B) identical to SP|P04778 Chlorophyll A-B binding protein 2, chloroplast precursor (LHCII type I CAB-2) (CAB-140) (LHCP) {Arabidopsis thaliana}	GO:0015979,GO:0030076,GO:0009507,GO:0016168
22107	BN10524	4.59827	18349.2	3990.46	2.20109	gi|10524|At1g29930_Contig7	At1g29930.1	68414.m03657 chlorophyll A-B binding protein 2, chloroplast / LHCII type I CAB-2 / CAB-140 (CAB2B) identical to SP|P04778 Chlorophyll A-B binding protein 2, chloroplast precursor (LHCII type I CAB-2) (CAB-140) (LHCP) {Arabidopsis thaliana}	GO:0015979,GO:0030076,GO:0009507,GO:0016168
19507	BN10525	3.41517	1336.42	391.319	1.77196	gi|10525|At1g29930_Contig6	At1g29930.1	68414.m03657 chlorophyll A-B binding protein 2, chloroplast / LHCII type I CAB-2 / CAB-140 (CAB2B) identical to SP|P04778 Chlorophyll A-B binding protein 2, chloroplast precursor (LHCII type I CAB-2) (CAB-140) (LHCP) {Arabidopsis thaliana}	GO:0015979,GO:0030076,GO:0009507,GO:0016168
19819	BN10525	3.53968	2681.61	757.586	1.82362	gi|10525|At1g29930_Contig6	At1g29930.1	68414.m03657 chlorophyll A-B binding protein 2, chloroplast / LHCII type I CAB-2 / CAB-140 (CAB2B) identical to SP|P04778 Chlorophyll A-B binding protein 2, chloroplast precursor (LHCII type I CAB-2) (CAB-140) (LHCP) {Arabidopsis thaliana}	GO:0015979,GO:0030076,GO:0009507,GO:0016168
19819	BN10525	2.28765	536.642	234.582	1.19387	gi|10525|At1g29930_Contig6	At1g29930.1	68414.m03657 chlorophyll A-B binding protein 2, chloroplast / LHCII type I CAB-2 / CAB-140 (CAB2B) identical to SP|P04778 Chlorophyll A-B binding protein 2, chloroplast precursor (LHCII type I CAB-2) (CAB-140) (LHCP) {Arabidopsis thaliana}	GO:0015979,GO:0030076,GO:0009507,GO:0016168
16907	BN10526	14.7825	13245.7	896.037	3.88582	gi|10526|At1g29930_Contig1	At1g29930.1	68414.m03657 chlorophyll A-B binding protein 2, chloroplast / LHCII type I CAB-2 / CAB-140 (CAB2B) identical to SP|P04778 Chlorophyll A-B binding protein 2, chloroplast precursor (LHCII type I CAB-2) (CAB-140) (LHCP) {Arabidopsis thaliana}	GO:0015979,GO:0030076,GO:0009507,GO:0016168
17219	BN10526	6.09324	16804.3	2757.86	2.60721	gi|10526|At1g29930_Contig1	At1g29930.1	68414.m03657 chlorophyll A-B binding protein 2, chloroplast / LHCII type I CAB-2 / CAB-140 (CAB2B) identical to SP|P04778 Chlorophyll A-B binding protein 2, chloroplast precursor (LHCII type I CAB-2) (CAB-140) (LHCP) {Arabidopsis thaliana}	GO:0015979,GO:0030076,GO:0009507,GO:0016168
14307	BN10527	5.40652	1856.86	343.448	2.4347	gi|10527|At1g29930_Contig3	At1g29930.1	68414.m03657 chlorophyll A-B binding protein 2, chloroplast / LHCII type I CAB-2 / CAB-140 (CAB2B) identical to SP|P04778 Chlorophyll A-B binding protein 2, chloroplast precursor (LHCII type I CAB-2) (CAB-140) (LHCP) {Arabidopsis thaliana}	GO:0015979,GO:0030076,GO:0009507,GO:0016168
14619	BN10527	3.1327	3344.38	1067.57	1.64741	gi|10527|At1g29930_Contig3	At1g29930.1	68414.m03657 chlorophyll A-B binding protein 2, chloroplast / LHCII type I CAB-2 / CAB-140 (CAB2B) identical to SP|P04778 Chlorophyll A-B binding protein 2, chloroplast precursor (LHCII type I CAB-2) (CAB-140) (LHCP) {Arabidopsis thaliana}	GO:0015979,GO:0030076,GO:0009507,GO:0016168
30873	BN10534	2.66021	3219.15	1210.11	1.41154	gi|10534|At1g32050_Contig4	At1g32050.1	68414.m03943 secretory carrier membrane protein (SCAMP) family protein contains Pfam domain, PF04144: SCAMP family	GO:0008372,GO:0005386,GO:0045045
17873	BN10541	2.14618	2836.14	1321.48	1.10177	gi|10541|At5g04410_Contig1	At5g04410.1	68418.m00433 no apical meristem (NAM) family protein contains Pfam PF02365: No apical meristem (NAM) protein; supporting cDNA gi|6456750|gb|AF201456.1|AF201456	GO:0007275,GO:0003700,GO:0008372
28269	BN10553	3.79123	939.015	247.681	1.92267	gi|10553|At4g30780_VA550R	At4g30780.1	68417.m04361 expressed protein hypothetical protein F27D4.1 - Arabidopsis thaliana,PID:g4115371	GO:0005554,GO:0000004,GO:0008372
25669	BN10554	2.02073	1561.76	772.87	1.01488	gi|10554|At3g51160_Contig2	At3g51160.1	68416.m05602 GDP-D-mannose-4,6-dehydratase (MUR1) almost identical to GDP-D-mannose-4,6-dehydratase (MUR1) GI:1764100 from [Arabidopsis thaliana]	GO:0008446,GO:0042351,GO:0008372,GO:0009826
20157	BN10556	3.29074	747.719	227.219	1.71841	gi|10556|At3g51160_Contig3	At3g51160.1	68416.m05602 GDP-D-mannose-4,6-dehydratase (MUR1) almost identical to GDP-D-mannose-4,6-dehydratase (MUR1) GI:1764100 from [Arabidopsis thaliana]	GO:0008446,GO:0042351,GO:0008372,GO:0009826
20469	BN10556	2.02016	774.967	383.616	1.01447	gi|10556|At3g51160_Contig3	At3g51160.1	68416.m05602 GDP-D-mannose-4,6-dehydratase (MUR1) almost identical to GDP-D-mannose-4,6-dehydratase (MUR1) GI:1764100 from [Arabidopsis thaliana]	GO:0008446,GO:0042351,GO:0008372,GO:0009826
10069	BN10568	2.61613	1351.54	516.619	1.38743	gi|10568|At5g22060_Contig4	At5g22060.1	68418.m02569 DNAJ heat shock protein, putative strong similarity to SP|O60884 DnaJ homolog subfamily A member 2 (Dnj3) Homo sapiens, several plant DnaJ proteins from PGR; contains Pfam profiles PF00226 DnaJ domain, PF00684 DnaJ central domain (4 repeats),	GO:0003767,GO:0008372,GO:0003754,GO:0006457
28924	BN10588	4.82787	1211.36	250.91	2.27139	gi|10588|At1g28290_Contig5	At1g28290.1	68414.m03472 pollen Ole e 1 allergen and extensin family protein similar to arabinogalactan protein [Daucus carota] GI:11322245; contains Pfam profile PF01190: Pollen proteins Ole e I family	GO:0005199,GO:0000004,GO:0012505
28612	BN10588	5.76264	3024.08	524.773	2.52673	gi|10588|At1g28290_Contig5	At1g28290.1	68414.m03472 pollen Ole e 1 allergen and extensin family protein similar to arabinogalactan protein [Daucus carota] GI:11322245; contains Pfam profile PF01190: Pollen proteins Ole e I family	GO:0005199,GO:0000004,GO:0012505
21124	BN10591	8.87771	3243.48	365.351	3.15019	gi|10591|At4g31500_Contig1	At4g31500.1	68417.m04474 cytochrome P450 83B1 (CYP83B1) Identical to Cytochrome P450 (SP:O65782 )[Arabidopsis thaliana]	GO:0016709,GO:0009684,GO:0012505,GO:0000162,GO:0009759,GO:0019825
21124	BN10591	2.71909	360.211	132.475	1.44312	gi|10591|At4g31500_Contig1	At4g31500.1	68417.m04474 cytochrome P450 83B1 (CYP83B1) Identical to Cytochrome P450 (SP:O65782 )[Arabidopsis thaliana]	GO:0016709,GO:0009684,GO:0012505,GO:0000162,GO:0009759,GO:0019825
20812	BN10591	4.51327	1912.57	423.766	2.17417	gi|10591|At4g31500_Contig1	At4g31500.1	68417.m04474 cytochrome P450 83B1 (CYP83B1) Identical to Cytochrome P450 (SP:O65782 )[Arabidopsis thaliana]	GO:0016709,GO:0009684,GO:0012505,GO:0000162,GO:0009759,GO:0019825
18524	BN10592	2.68802	651.523	242.38	1.42655	gi|10592|At4g26080_FL1622R	At4g26080.1	68417.m03755 protein phosphatase 2C ABI1 / PP2C ABI1 / abscisic acid-insensitive 1 (ABI1) nearly identical to SP|P49597 Protein phosphatase 2C ABI1 (EC 3.1.3.16) (PP2C) (Abscisic acid- insensitive 1) {Arabidopsis thaliana}	GO:0009737,GO:0005509,GO:0008287,GO:0004722,GO:0006470,GO:0015071
10412	BN10595	3.16046	610.411	193.14	1.66013	gi|10595|At2g17720_VA559F	At2g17720.1	68415.m02053 oxidoreductase, 2OG-Fe(II) oxygenase family protein similar to prolyl 4-hydroxylase, alpha subunit, from Gallus gallus [GI:212530], Rattus norvegicus [GI:474940], Mus musculus [SP|Q60715]; contains PF03171 2OG-Fe(II) oxygenase superfamily dom	GO:0016706,GO:0005739,GO:0018401
8124	BN10596	2.82272	387.831	137.396	1.49709	gi|10596|At2g16430_Contig1	At2g16430.2	68415.m01882 purple acid phosphatase (PAP10) identical to purple acid phosphatase (PAP10) GI:20257482 from [Arabidopsis thaliana]	GO:0016787,GO:0004722,GO:0012505,GO:0000004,GO:0005739
29578	BN10600	7.87128	1901.15	241.53	2.9766	gi|10600|At2g32080_Contig2	At2g32080.2	68415.m03921 PUR alpha-1 protein identical to PUR alpha-1 GI:5081612 from [Arabidopsis thaliana]; contains Pfam profile: PF04845 PurA ssDNA and RNA-binding protein	GO:0003697,GO:0000004,GO:0008372
29266	BN10600	7.50257	2170.87	289.35	2.90739	gi|10600|At2g32080_Contig2	At2g32080.2	68415.m03921 PUR alpha-1 protein identical to PUR alpha-1 GI:5081612 from [Arabidopsis thaliana]; contains Pfam profile: PF04845 PurA ssDNA and RNA-binding protein	GO:0003697,GO:0000004,GO:0008372
26666	BN10607	2.06957	322.308	155.737	1.04933	gi|10607|At5g20720_Contig6	At5g20720.2	68418.m02461 20 kDa chaperonin, chloroplast (CPN21) (CHCPN10) (CPN20) identical to chloroplast 20 kDa chaperonin, chloroplast precursor (Protein Cpn21), chloroplast protein Cpn10, chloroplast chaperonin 10 (Ch-CPN10), SP|O65282 from [Arabidopsis thaliana]	GO:0003754,GO:0009507,GO:0000004,GO:0005516
11066	BN10617	3.68111	2434.35	661.309	1.88014	gi|10617|At3g56490_Contig1	At3g56490.1	68416.m06282 zinc-binding protein, putative / protein kinase C inhibitor, putative similar to 14 kDa zinc-binding protein (Protein kinase C inhibitor, PKCI) [Zea mays] Swiss-Prot:P42856	GO:0005080,GO:0012505,GO:0000004,GO:0008270
24374	BN10624	3.10666	4753.81	1530.2	1.63536	gi|10624|At4g13220_Contig2	At4g13220.1	68417.m02056 expressed protein	GO:0005554,GO:0000004,GO:0009507
24374	BN10624	2.01692	553.114	274.237	1.01215	gi|10624|At4g13220_Contig2	At4g13220.1	68417.m02056 expressed protein	GO:0005554,GO:0000004,GO:0009507
16262	BN10635	2.69287	2066.61	767.437	1.42915	gi|10635|At3g17020_Contig2	At3g17020.1	68416.m02173 universal stress protein (USP) family protein similar to early nodulin ENOD18 [Vicia faba] GI:11602747; contains Pfam profile PF00582: universal stress protein family	GO:0006950,GO:0005554,GO:0008372
6174	BN10640	2.03852	3253.74	1596.13	1.02752	gi|10640|At1g73230_Contig3	At1g73230.1	68414.m08475 nascent polypeptide-associated complex (NAC) domain-containing protein similar to SP|P20290 Transcription factor BTF3 (RNA polymerase B transcription factor 3) {Homo sapiens}; contains Pfam profile PF01849: NAC domain	GO:0003700,GO:0000004,GO:0008372
27624	BN10661	2.85924	643.574	225.086	1.51563	gi|10661|At1g65650_Contig1	At1g65650.1	68414.m07448 ubiquitin carboxyl-terminal hydrolase family 1 protein similar to 26S proteasome regulatory complex subunit p37A [Drosophila melanogaster] GI:6434962; contains Pfam profile PF01088: Ubiquitin carboxyl-terminal hydrolase, family 1	GO:0005622,GO:0004221,GO:0006511
1312	BN10676	2.04781	2286.5	1116.56	1.03408	gi|10676|At5g20920_Contig1	At5g20920.2	68418.m02485 eukaryotic translation initiation factor 2 subunit 2, putative / eIF-2-beta, putative similar to SP|P41035 Eukaryotic translation initiation factor 2 subunit (eIF-2-beta) {Oryctolagus cuniculus}; contains Pfam profile PF01873: Domain found in	GO:0006413,GO:0003743,GO:0008372
1624	BN10676	2.00964	2729.75	1358.33	1.00693	gi|10676|At5g20920_Contig1	At5g20920.2	68418.m02485 eukaryotic translation initiation factor 2 subunit 2, putative / eIF-2-beta, putative similar to SP|P41035 Eukaryotic translation initiation factor 2 subunit (eIF-2-beta) {Oryctolagus cuniculus}; contains Pfam profile PF01873: Domain found in	GO:0006413,GO:0003743,GO:0008372
12678	BN10685	4.21787	22924.2	5435.02	2.07651	gi|10685|At3g08940_Contig2	At3g08940.2	68416.m01042 chlorophyll A-B binding protein (LHCB4.2) contains Pfam profile: PF00504 chlorophyll A-B binding protein; identical to Lhcb4.2 protein GB:AAD28774 [Arabidopsis thaliana]	GO:0009765,GO:0009507,GO:0016168
12366	BN10685	2.56902	36325.7	14139.9	1.36122	gi|10685|At3g08940_Contig2	At3g08940.2	68416.m01042 chlorophyll A-B binding protein (LHCB4.2) contains Pfam profile: PF00504 chlorophyll A-B binding protein; identical to Lhcb4.2 protein GB:AAD28774 [Arabidopsis thaliana]	GO:0009765,GO:0009507,GO:0016168
10078	BN10687	2.40607	5957.75	2476.13	1.26668	gi|10687|At3g08940_Contig1	At3g08940.2	68416.m01042 chlorophyll A-B binding protein (LHCB4.2) contains Pfam profile: PF00504 chlorophyll A-B binding protein; identical to Lhcb4.2 protein GB:AAD28774 [Arabidopsis thaliana]	GO:0009765,GO:0009507,GO:0016168
9766	BN10687	4.98722	3971.28	796.291	2.31824	gi|10687|At3g08940_Contig1	At3g08940.2	68416.m01042 chlorophyll A-B binding protein (LHCB4.2) contains Pfam profile: PF00504 chlorophyll A-B binding protein; identical to Lhcb4.2 protein GB:AAD28774 [Arabidopsis thaliana]	GO:0009765,GO:0009507,GO:0016168
10074	BN10700	2.25034	1848.91	821.614	1.17014	gi|10700|At3g16000_Contig1	At3g16000.1	68416.m02024 matrix-localized MAR DNA-binding protein-related similar to matrix-localized MAR DNA binding protein MFP1 GI:1771158 from [Lycopersicon esculentum]	GO:0006412,GO:0042646,GO:0003677,GO:0009535
26329	BN10706	3.47487	1686.86	485.445	1.79696	gi|10706|At5g59890_Contig5	At5g59890.1	68418.m07510 actin-depolymerizing factor 4 (ADF4) identical to SP|Q9ZSK3 Actin-depolymerizing factor 4 (ADF-4) (AtADF4) {Arabidopsis thaliana}	GO:0003779,GO:0005622,GO:0000004,GO:0003787
23729	BN10709	2.2179	2488.93	1122.2	1.1492	gi|10709|At5g59890_Contig4	At5g59890.1	68418.m07510 actin-depolymerizing factor 4 (ADF4) identical to SP|Q9ZSK3 Actin-depolymerizing factor 4 (ADF-4) (AtADF4) {Arabidopsis thaliana}	GO:0003779,GO:0005622,GO:0000004,GO:0003787
21129	BN10717	7.38893	11575.8	1566.64	2.88537	gi|10717|At2g34420_Contig2	At2g34420.2	68415.m04220 chlorophyll A-B binding protein / LHCII type I (LHB1B2) identical to GB:X64460 photosystem II type I chlorophyll a/b binding protein [Arabidopsis thaliana] GI:16364	GO:0042651,GO:0015979,GO:0030076,GO:0009769,GO:0016168
20817	BN10717	4.41624	7786.23	1763.09	2.14282	gi|10717|At2g34420_Contig2	At2g34420.2	68415.m04220 chlorophyll A-B binding protein / LHCII type I (LHB1B2) identical to GB:X64460 photosystem II type I chlorophyll a/b binding protein [Arabidopsis thaliana] GI:16364	GO:0042651,GO:0015979,GO:0030076,GO:0009769,GO:0016168
26325	BN10736	3.94762	1143.83	289.752	1.98098	gi|10736|At1g52400_Contig2	At1g52400.1	68414.m05913 glycosyl hydrolase family 1 protein / beta-glucosidase, putative (BG1) contains Pfam PF00232 : Glycosyl hydrolase family 1 domain; TIGRFAM TIGR01233: 6-phospho-beta-galactosidase; identical to GI:6651430 from [Arabidopsis thaliana]	GO:0005975,GO:0004553,GO:0012505
26013	BN10736	3.44995	2282.15	661.503	1.78657	gi|10736|At1g52400_Contig2	At1g52400.1	68414.m05913 glycosyl hydrolase family 1 protein / beta-glucosidase, putative (BG1) contains Pfam PF00232 : Glycosyl hydrolase family 1 domain; TIGRFAM TIGR01233: 6-phospho-beta-galactosidase; identical to GI:6651430 from [Arabidopsis thaliana]	GO:0005975,GO:0004553,GO:0012505
325	BN10749	3.53765	1106.12	312.671	1.82279	gi|10749|At5g02020_Contig1	At5g02020.2	68418.m00122 expressed protein	GO:0005554,GO:0000004,GO:0009507
3579	BN10762	2.67064	1049.21	392.869	1.41718	gi|10762|At5g59870_Contig3	At5g59870.1	68418.m07507 histone H2A, putative similar to histone H2A Petroselinum crispum SP|P19177, Lycopersicon esculentum SP|P25469, Zea mays SP|P40280; contains Pfam profile PF00125 Core histone H2A/H2B/H3/H4	GO:0007001,GO:0003677,GO:0006334,GO:0000786,GO:0005634
21775	BN10767	2.75304	553.796	201.158	1.46103	gi|10767|At5g17380_Contig2	At5g17380.1	68418.m02038 pyruvate decarboxylase family protein similar to 2-hydroxyphytanoyl-CoA lyase [Homo sapiens] GI:6273457; contains InterPro entry IPR000399: Pyruvate decarboxylase	GO:0008372,GO:0009436,GO:0004737,GO:0009082
16263	BN10769	2.19111	5022.04	2292.01	1.13166	gi|10769|At5g37780_ILS422F	At5g37780.1	68418.m04549 calmodulin-1/4 (CAM1) identical to calmodulin 4 [Arabidopsis thaliana] GI:16223, SP|P25854 Calmodulin-1/4 {Arabidopsis thaliana}	GO:0005513,GO:0009612,GO:0005509,GO:0009288
19517	BN10781	2.24941	24499.7	10891.6	1.16955	gi|10781|At3g61470_Contig4	At3g61470.1	68416.m06884 chlorophyll A-B binding protein (LHCA2) identical to Lhca2 protein [Arabidopsis thaliana] GI:4741940; similar to chlorophyll A-B binding protein, chloroplast [Precursor] SP:P13869 from [Petunia hybrida]; contains Pfam profile: PF00504 chlorop	GO:0030076,GO:0009782,GO:0016168,GO:0009768,GO:0015979
19829	BN10781	7.73476	20674.4	2672.92	2.95136	gi|10781|At3g61470_Contig4	At3g61470.1	68416.m06884 chlorophyll A-B binding protein (LHCA2) identical to Lhca2 protein [Arabidopsis thaliana] GI:4741940; similar to chlorophyll A-B binding protein, chloroplast [Precursor] SP:P13869 from [Petunia hybrida]; contains Pfam profile: PF00504 chlorop	GO:0030076,GO:0009782,GO:0016168,GO:0009768,GO:0015979
17229	BN10782	2.13812	21360.2	9990.19	1.09634	gi|10782|At3g61470_Contig2	At3g61470.1	68416.m06884 chlorophyll A-B binding protein (LHCA2) identical to Lhca2 protein [Arabidopsis thaliana] GI:4741940; similar to chlorophyll A-B binding protein, chloroplast [Precursor] SP:P13869 from [Petunia hybrida]; contains Pfam profile: PF00504 chlorop	GO:0030076,GO:0009782,GO:0016168,GO:0009768,GO:0015979
16917	BN10782	2.18236	14192.1	6503.09	1.12589	gi|10782|At3g61470_Contig2	At3g61470.1	68416.m06884 chlorophyll A-B binding protein (LHCA2) identical to Lhca2 protein [Arabidopsis thaliana] GI:4741940; similar to chlorophyll A-B binding protein, chloroplast [Precursor] SP:P13869 from [Petunia hybrida]; contains Pfam profile: PF00504 chlorop	GO:0030076,GO:0009782,GO:0016168,GO:0009768,GO:0015979
17567	BN10816	3.70983	960.632	258.942	1.89135	gi|10816|At2g01100_Contig1	At2g01100.3	68415.m00018 expressed protein	GO:0005554,GO:0000004,GO:0008372
7479	BN10821	2.181	823.444	377.554	1.12499	gi|10821|At1g68490_Contig2	At1g68490.1	68414.m07824 expressed protein	GO:0005554,GO:0000004,GO:0009507
7479	BN10821	2.06786	412.429	199.447	1.04814	gi|10821|At1g68490_Contig2	At1g68490.1	68414.m07824 expressed protein	GO:0005554,GO:0000004,GO:0009507
17875	BN10829	3.80254	1665.32	437.949	1.92696	gi|10829|At5g22880_Contig5	At5g22880.1	68418.m02676 histone H2B, putative strong similarity to histone H2B-3 Lycopersicon esculentum GI:3021485, H2B Gossypium hirsutum SP|O22582; contains Pfam profile PF00125 Core histone H2A/H2B/H3/H4	GO:0007001,GO:0003677,GO:0006334,GO:0000786,GO:0005634
12363	BN10831	2.20538	10326	4682.19	1.14103	gi|10831|At5g41340_Contig1	At5g41340.1	68418.m05024 ubiquitin-conjugating enzyme 4 (UBC4) E2; identical to gi:431265, SP:P42748	GO:0006511,GO:0009408,GO:0004840,GO:0008372
9763	BN10832	2.59113	2867.37	1106.61	1.37358	gi|10832|At5g41340_Contig2	At5g41340.1	68418.m05024 ubiquitin-conjugating enzyme 4 (UBC4) E2; identical to gi:431265, SP:P42748	GO:0006511,GO:0009408,GO:0004840,GO:0008372
10075	BN10832	2.74828	3147.99	1145.44	1.45853	gi|10832|At5g41340_Contig2	At5g41340.1	68418.m05024 ubiquitin-conjugating enzyme 4 (UBC4) E2; identical to gi:431265, SP:P42748	GO:0006511,GO:0009408,GO:0004840,GO:0008372
8126	BN10861	3.27054	2012.66	615.39	1.70953	gi|10861|At3g60750_Contig3	At3g60750.1	68416.m06796 transketolase, putative strong similarity to transketolase 1 [Capsicum annuum] GI:3559814; contains Pfam profiles PF02779: Transketolase, pyridine binding domain, PF02780: Transketolase, C-terminal domain, PF00456: Transketolase, thiamine dip	GO:0004802,GO:0016491,GO:0000004,GO:0009507
26668	BN10866	2.19438	726.142	330.91	1.13381	gi|10866|At2g20740_Contig1	At2g20740.3	68415.m02438 expressed protein	GO:0005554,GO:0016021,GO:0000004,GO:0012505
21780	BN10869	6.06658	2650.76	436.945	2.60088	gi|10869|At2g05920_Contig2	At2g05920.1	68415.m00642 subtilase family protein contains similarity to cucumisin-like serine protease GI:3176874 from [Arabidopsis thaliana]	GO:0006508,GO:0012505,GO:0004289,GO:0008233
8468	BN10875	2.39505	3236.15	1351.18	1.26006	gi|10875|At1g53240_Contig5	At1g53240.1	68414.m06033 malate dehydrogenase [NAD], mitochondrial identical to mitochondrial NAD-dependent malate dehydrogenase GI:3929649 SP|Q9ZP06 from [Arabidopsis thaliana]; contains InterPro entry IPR001236: Lactate/malate dehydrogenase	GO:0006099,GO:0005739,GO:0016615
16576	BN10887	3.84233	960.418	249.957	1.94198	gi|10887|At3g12145_Contig1	At3g12145.1	68416.m01513 polygalacturonase inhibitor, putative / leucine-rich repeat protein (FLR1) similar to Swiss-Prot:Q05091 polygalacturonase inhibitor precursor (Polygalacturonase-inhibiting protein) [Pyrus communis]; identical to leucine-rich repeat protein FL	GO:0004857,GO:0000004,GO:0008372
13664	BN10889	8.78532	2962.47	337.207	3.13509	gi|10889|At4g30190_Contig1	At4g30190.1	68417.m04292 ATPase 2, plasma membrane-type, putative / proton pump 2, putative / proton-exporting ATPase, putative strong similarity to SP|P19456 ATPase 2, plasma membrane-type (EC 3.6.3.6) (Proton pump 2) {Arabidopsis thaliana}; contains InterPro access	GO:0008553,GO:0016887,GO:0005886,GO:0009935
8464	BN10892	2.31273	300.495	129.931	1.2096	gi|10892|At5g25760_Contig2	At5g25760.1	68418.m03057 ubiquitin-conjugating enzyme, putative similar to SP|O60015 Ubiquitin-conjugating enzyme E2-21 kDa (EC 6.3.2.19) (Ubiquitin-protein ligase) (Ubiquitin carrier protein) {Pichia angusta}; contains Pfam profile PF00179: Ubiquitin-conjugating enz	GO:0006464,GO:0008372,GO:0004840,GO:0006512
3576	BN10894	2.36308	3172.11	1342.36	1.24067	gi|10894|At2g22430_Contig2	At2g22430.1	68415.m02660 homeobox-leucine zipper protein 6 (HB-6) / HD-ZIP transcription factor 6 identical to homeobox-leucine zipper protein ATHB-6 (HD-ZIP protein ATHB-6) (SP:P46668) [Arabidopsis thaliana]	GO:0006355,GO:0003700,GO:0005634,GO:0003677,GO:0005515,GO:0009788
12030	BN10908	3.44224	2698.3	783.878	1.78335	gi|10908|At5g12040_Contig1	At5g12040.1	68418.m01408 carbon-nitrogen hydrolase family protein similar to Nit protein 2 [Homo sapiens] GI:9367116; contains Pfam profile PF00795: hydrolase, carbon-nitrogen family	GO:0009507,GO:0006807,GO:0016810
9426	BN10922	3.84388	11890.5	3093.36	1.94256	gi|10922|At2g18440_Contig4	At2g18440.1	68415.m02146 expressed protein	GO:0005554
9114	BN10922	4.61422	10671.3	2312.7	2.20609	gi|10922|At2g18440_Contig4	At2g18440.1	68415.m02146 expressed protein	GO:0005554
6826	BN10923	2.4953	10612.5	4252.99	1.31922	gi|10923|At2g18440_Contig5	At2g18440.1	68415.m02146 expressed protein	GO:0005554
4568	BN10956	3.07483	483.292	157.177	1.6205	gi|10956|At5g62350_Contig2	At5g62350.1	68418.m07826 invertase/pectin methylesterase inhibitor family protein / DC 1.2 homolog (FL5-2I22) similar to SP|Q42534 Pectinesterase 2 precursor (EC 3.1.1.11) (Pectin methylesterase 2) (PE 2) {Arabidopsis thaliana}; contains Pfam profile PF04043: Plant i	GO:0012505,GO:0000004,GO:0046910
17876	BN10964	2.32022	2004.43	863.896	1.21426	gi|10964|At2g34250_Contig3	At2g34250.1	68415.m04190 protein transport protein sec61, putative similar to PfSec61 [Plasmodium falciparum] GI:3057044; contains Pfam profile PF00344: eubacterial secY protein	GO:0009306,GO:0016020,GO:0005739,GO:0015450
17564	BN10964	3.07184	1232.68	401.284	1.6191	gi|10964|At2g34250_Contig3	At2g34250.1	68415.m04190 protein transport protein sec61, putative similar to PfSec61 [Plasmodium falciparum] GI:3057044; contains Pfam profile PF00344: eubacterial secY protein	GO:0009306,GO:0016020,GO:0005739,GO:0015450
28619	BN10974	6.97228	2145.92	307.779	2.80163	gi|10974|At1g44446_Contig1	At1g44446.3	68414.m05115 chlorophyll a oxygenase (CAO) / chlorophyll b synthase identical to chlorophyll a oxygenase GI:5853117 from [Arabidopsis thaliana]; contains Pfam PF00355 Rieske [2Fe-2S] domain	GO:0015995,GO:0046407,GO:0009507,GO:0016630
28931	BN10974	7.23555	1559.84	215.58	2.8551	gi|10974|At1g44446_Contig1	At1g44446.3	68414.m05115 chlorophyll a oxygenase (CAO) / chlorophyll b synthase identical to chlorophyll a oxygenase GI:5853117 from [Arabidopsis thaliana]; contains Pfam PF00355 Rieske [2Fe-2S] domain	GO:0015995,GO:0046407,GO:0009507,GO:0016630
5531	BN10993	2.63598	1612.95	611.897	1.39834	gi|10993|At4g17330_Contig1	At4g17330.1	68417.m02600 agenet domain-containing protein contains Pfam PF05641: Agenet domain	GO:0005554,GO:0000004,GO:0008372
2931	BN10994	2.3376	4208.11	1800.18	1.22503	gi|10994|At4g16150_Contig1	At4g16150.1	68417.m02450 calmodulin-binding protein similar to anther ethylene-upregulated calmodulin-binding protein ER1 GI:11612392 from [Nicotiana tabacum]	GO:0005516
26327	BN11001	2.08263	751.491	360.838	1.0584	gi|11001|At5g10390_Contig1	At5g10390.1	68418.m01205 histone H3 identical to histone H3 from Zea mays SP|P05203, Medicago sativa GI:166384, Encephalartos altensteinii SP|P08903, Pisum sativum SP|P02300; contains Pfam profile PF00125 Core histone H2A/H2B/H3/H4	GO:0007001,GO:0003677,GO:0006334,GO:0000786,GO:0005634,GO:0009507
23727	BN11005	6.45476	894.714	138.613	2.69036	gi|11005|At4g28240_Contig2	At4g28240.1	68417.m04046 wound-responsive protein-related wound-induced protein - tomato (fragment), PIR2:S19773	GO:0005554,GO:0000004,GO:0009507
15615	BN11008	2.07306	7170.56	3458.93	1.05176	gi|11008|At5g53300_Contig2	At5g53300.2	68418.m06625 ubiquitin-conjugating enzyme 10 (UBC10) E2; identical to gi:297877, SP:P35133	GO:0006511,GO:0004840
15927	BN11008	2.13059	9012.44	4230.02	1.09125	gi|11008|At5g53300_Contig2	At5g53300.2	68418.m06625 ubiquitin-conjugating enzyme 10 (UBC10) E2; identical to gi:297877, SP:P35133	GO:0006511,GO:0004840
5215	BN11017	2.5155	5260.67	2091.3	1.33085	gi|11017|At5g53300_DL899R	At5g53300.2	68418.m06625 ubiquitin-conjugating enzyme 10 (UBC10) E2; identical to gi:297877, SP:P35133	GO:0006511,GO:0004840
5527	BN11017	2.87568	4219.75	1467.39	1.52391	gi|11017|At5g53300_DL899R	At5g53300.2	68418.m06625 ubiquitin-conjugating enzyme 10 (UBC10) E2; identical to gi:297877, SP:P35133	GO:0006511,GO:0004840
29581	BN11020	5.17332	1905.68	368.367	2.37109	gi|11020|At5g60680_Contig1	At5g60680.1	68418.m07615 expressed protein contains Pfam profile PF04520: Protein of unknown function, DUF584	GO:0005554,GO:0000004,GO:0005739
29269	BN11020	6.57613	2044.98	310.97	2.71724	gi|11020|At5g60680_Contig1	At5g60680.1	68418.m07615 expressed protein contains Pfam profile PF04520: Protein of unknown function, DUF584	GO:0005554,GO:0000004,GO:0005739
26669	BN11021	3.28654	1049.7	319.394	1.71657	gi|11021|At5g60680_Contig2	At5g60680.1	68418.m07615 expressed protein contains Pfam profile PF04520: Protein of unknown function, DUF584	GO:0005554,GO:0000004,GO:0005739
26981	BN11021	3.09053	638.365	206.555	1.62786	gi|11021|At5g60680_Contig2	At5g60680.1	68418.m07615 expressed protein contains Pfam profile PF04520: Protein of unknown function, DUF584	GO:0005554,GO:0000004,GO:0005739
24381	BN11022	2.5747	1313.7	510.235	1.3644	gi|11022|At4g26000_Contig1	At4g26000.1	68417.m03745 KH domain-containing protein single-stranded nucleic acid-binding protein CBP - mouse, PIR2:S78515	GO:0003676,GO:0000004,GO:0008372
24069	BN11022	4.47774	1456.43	325.26	2.16277	gi|11022|At4g26000_Contig1	At4g26000.1	68417.m03745 KH domain-containing protein single-stranded nucleic acid-binding protein CBP - mouse, PIR2:S78515	GO:0003676,GO:0000004,GO:0008372
21781	BN11023	3.53631	833.756	235.77	1.82225	gi|11023|At4g26000_Contig2	At4g26000.1	68417.m03745 KH domain-containing protein single-stranded nucleic acid-binding protein CBP - mouse, PIR2:S78515	GO:0003676,GO:0000004,GO:0008372
29577	BN11032	3.26692	556.109	170.224	1.70793	gi|11032|At1g07940_Contig5	At1g07940.1	68414.m00863 elongation factor 1-alpha / EF-1-alpha identical to GB:CAA34456 from [Arabidopsis thaliana] (Plant Mol. Biol. 14 (1), 107-110 (1990))	GO:0006414,GO:0003746,GO:0005737,GO:0001514,GO:0005516
29265	BN11032	2.26625	814.745	359.513	1.1803	gi|11032|At1g07940_Contig5	At1g07940.1	68414.m00863 elongation factor 1-alpha / EF-1-alpha identical to GB:CAA34456 from [Arabidopsis thaliana] (Plant Mol. Biol. 14 (1), 107-110 (1990))	GO:0006414,GO:0003746,GO:0005737,GO:0001514,GO:0005516
24377	BN11035	2.47288	4599.38	1859.93	1.30619	gi|11035|At3g58730_Contig2	At3g58730.1	68416.m06546 vacuolar ATP synthase subunit D (VATD) / V-ATPase D subunit / vacuolar proton pump D subunit (VATPD) identical to Vacuolar ATP synthase subunit D (EC 3.6.3.14) (V-ATPase D subunit) (Vacuolar proton pump D subunit) (Swiss-Prot:Q9XGM1) [Arabido	GO:0015992,GO:0005739
24065	BN11035	2.49089	4040.02	1621.92	1.31666	gi|11035|At3g58730_Contig2	At3g58730.1	68416.m06546 vacuolar ATP synthase subunit D (VATD) / V-ATPase D subunit / vacuolar proton pump D subunit (VATPD) identical to Vacuolar ATP synthase subunit D (EC 3.6.3.14) (V-ATPase D subunit) (Vacuolar proton pump D subunit) (Swiss-Prot:Q9XGM1) [Arabido	GO:0015992,GO:0005739
13977	BN11044	2.5782	1085.56	421.054	1.36636	gi|11044|At5g42130_Contig1	At5g42130.1	68418.m05129 mitochondrial substrate carrier family protein contains Pfam profile: PF00153 mitochondrial carrier protein	GO:0006810,GO:0005488,GO:0005743,GO:0005215,GO:0005524,GO:0006839
11377	BN11045	2.83156	428.036	151.166	1.5016	gi|11045|At1g23710_Contig1	At1g23710.1	68414.m02993 expressed protein	GO:0005554,GO:0000004,GO:0008372
29919	BN11050	2.44134	4602.05	1885.05	1.28767	gi|11050|At1g65930_Contig3	At1g65930.1	68414.m07481 isocitrate dehydrogenase, putative / NADP+ isocitrate dehydrogenase, putative strong similarity to isocitrate dehydrogenase SP|Q40345 from [Medicago sativa]	GO:0016491,GO:0006092,GO:0008372,GO:0004450,GO:0008152
6519	BN11064	5.18471	2162.14	417.022	2.37426	gi|11064|At2g43550_Contig1	At2g43550.1	68415.m05411 trypsin inhibitor, putative similar to SP|P26780 Trypsin inhibitor 2 precursor (MTI-2) {Sinapis alba}	GO:0005554,GO:0000004,GO:0012505
6831	BN11064	8.34867	2334.98	279.683	3.06155	gi|11064|At2g43550_Contig1	At2g43550.1	68415.m05411 trypsin inhibitor, putative similar to SP|P26780 Trypsin inhibitor 2 precursor (MTI-2) {Sinapis alba}	GO:0005554,GO:0000004,GO:0012505
22115	BN11076	3.81554	1810.54	474.517	1.93189	gi|11076|At5g37020_Contig2	At5g37020.1	68418.m04440 auxin-responsive factor (ARF8) identical to auxin response factor 8 GI:4104931 from [Arabidopsis thaliana]	GO:0006355,GO:0005622,GO:0005874,GO:0003700,GO:0005634
11715	BN11081	2.87478	2315.14	805.327	1.52345	gi|11081|At5g20670_Contig1	At5g20670.1	68418.m02455 expressed protein	GO:0005554,GO:0000004,GO:0009507
12027	BN11081	7.98591	1885.56	236.111	2.99746	gi|11081|At5g20670_Contig1	At5g20670.1	68418.m02455 expressed protein	GO:0005554,GO:0000004,GO:0009507
6515	BN11084	2.35395	360.222	153.029	1.23508	gi|11084|At2g35230_ESS1747R	At2g35230.2	68415.m04322 VQ motif-containing protein contains PF05678: VQ motif	GO:0005554,GO:0000004,GO:0008372
12681	BN11095	2.34537	2406.56	1026.09	1.22982	gi|11095|At4g21150_Contig2	At4g21150.1	68417.m03057 ribophorin II (RPN2) family protein contains Pfam domain PF05817: Ribophorin II (RPN2)	GO:0005554,GO:0000004,GO:0012505
1969	BN11099	2.32311	787.732	339.085	1.21606	gi|11099|At4g19610_Contig1	At4g19610.1	68417.m02881 RNA recognition motif (RRM)-containing protein contains InterPro entry IPR000504: RNA-binding region RNP-1 (RNA recognition motif) (RRM)	GO:0003676,GO:0005739,GO:0000004,GO:0003723
20165	BN11106	2.20617	19707.6	8932.95	1.14154	gi|11106|At1g07920_Contig14	At1g07920.1	68414.m00861 elongation factor 1-alpha / EF-1-alpha identical to GB:CAA34456 from [Arabidopsis thaliana] (Plant Mol. Biol. 14 (1), 107-110 (1990))	GO:0006414,GO:0003746,GO:0005737,GO:0001514,GO:0005516
17565	BN11110	4.04301	4773.54	1180.69	2.01543	gi|11110|At1g07920_Contig6	At1g07920.1	68414.m00861 elongation factor 1-alpha / EF-1-alpha identical to GB:CAA34456 from [Arabidopsis thaliana] (Plant Mol. Biol. 14 (1), 107-110 (1990))	GO:0006414,GO:0003746,GO:0005737,GO:0001514,GO:0005516
1965	BN11128	2.13284	438.51	205.599	1.09278	gi|11128|At1g32750_Contig1	At1g32750.1	68414.m04038 HAC13 protein (HAC13) identical to HAC13 [Arabidopsis thaliana] gi|21105767|gb|AAM34782; contains Pfam domains, PF00439: Bromodomain and PF00240: Ubiquitin family	GO:0006512,GO:0003677,GO:0008372
23424	BN11131	2.74034	468.94	171.125	1.45435	gi|11131|At5g16270_Contig2	At5g16270.1	68418.m01900 Rad21/Rec8-like family protein weak similarity to cohesion family protein SYN2 [Arabidopsis thaliana] GI:12006360; contains Pfam profiles PF04824: Conserved region of Rad21 / Rec8 like protein, PF04825: N terminus of Rad21 / Rec8 like protein	GO:0007062,GO:0005554,GO:0008372
21136	BN11132	4.68823	804.501	171.6	2.22904	gi|11132|At5g42980_Contig2	At5g42980.1	68418.m05242 thioredoxin H-type 3 (TRX-H-3) (GIF1) identical to SP|Q42403 Thioredoxin H-type 3 (TRX-H-3) {Arabidopsis thaliana}; identical to cDNA (GIF1) mRNA for thioredoxin GI:992961	GO:0016671,GO:0042542,GO:0005829,GO:0030508
20824	BN11132	3.16444	905.483	286.143	1.66195	gi|11132|At5g42980_Contig2	At5g42980.1	68418.m05242 thioredoxin H-type 3 (TRX-H-3) (GIF1) identical to SP|Q42403 Thioredoxin H-type 3 (TRX-H-3) {Arabidopsis thaliana}; identical to cDNA (GIF1) mRNA for thioredoxin GI:992961	GO:0016671,GO:0042542,GO:0005829,GO:0030508
8136	BN11137	2.02177	927.877	458.944	1.01562	gi|11137|At1g18210_ES4968R	At1g18210.2	68414.m02267 calcium-binding protein, putative similar to SP|Q9M7R0 Calcium-binding allergen Ole e 8 (PCA18/PCA23) {Olea europaea}; contains INTERPRO:IPR002048 calcium-binding EF-hand domain	GO:0009288,GO:0005509
7824	BN11137	2.1019	820.455	390.339	1.0717	gi|11137|At1g18210_ES4968R	At1g18210.2	68414.m02267 calcium-binding protein, putative similar to SP|Q9M7R0 Calcium-binding allergen Ole e 8 (PCA18/PCA23) {Olea europaea}; contains INTERPRO:IPR002048 calcium-binding EF-hand domain	GO:0009288,GO:0005509
21132	BN11145	2.20386	824.789	374.247	1.14003	gi|11145|At5g62460_Contig2	At5g62460.1	68418.m07838 zinc finger (C3HC4-type RING finger) family protein contains Pfam domain, PF00097: Zinc finger, C3HC4 type (RING finger)	GO:0009507,GO:0005515,GO:0008270,GO:0005489,GO:0006118
16274	BN11163	3.6176	11783.9	3257.38	1.85503	gi|11163|At4g05180_Contig2	At4g05180.1	68417.m00778 oxygen-evolving enhancer protein 3, chloroplast, putative (PSBQ2) identical to SP|Q41932 Oxygen-evolving enhancer protein 3-2, chloroplast precursor (OEE3) (16 kDa subunit of oxygen evolving system of photosystem II) (OEC 16 kDa subunit) {Ara	GO:0009654,GO:0009543,GO:0030095
5874	BN11169	2.35106	1688.16	718.042	1.23331	gi|11169|At1g13060_Contig2	At1g13060.1	68414.m01514 20S proteasome beta subunit E1 (PBE1) (PRCE) identical to GB:O23717; identical to cDNA proteasome subunit prce GI:2511595	GO:0005839,GO:0008233,GO:0004175,GO:0006511
8470	BN11199	2.34355	595.359	254.041	1.2287	gi|11199|At3g62690_Contig1	At3g62690.1	68416.m07042 zinc finger (C3HC4-type RING finger) family protein (ATL5) identical to RING-H2 zinc finger protein ATL5 [Arabidopsis thaliana] gi|4928401|gb|AAD33583	GO:0006461,GO:0016020,GO:0005515,GO:0008270
670	BN11211	3.50255	12406.8	3542.22	1.80841	gi|11211|At4g05320_Contig12	At4g05320.4	68417.m00813 polyubiquitin (UBQ10) (SEN3) senescence-associated protein; identical to GI:870791	GO:0005634,GO:0007568,GO:0000211,GO:0006464
982	BN11211	3.38828	5787.08	1707.97	1.76055	gi|11211|At4g05320_Contig12	At4g05320.4	68417.m00813 polyubiquitin (UBQ10) (SEN3) senescence-associated protein; identical to GI:870791	GO:0005634,GO:0007568,GO:0000211,GO:0006464
24724	BN11215	2.31644	519.111	224.099	1.21191	gi|11215|At1g80910_Contig1	At1g80910.1	68414.m09493 expressed protein	GO:0008372,GO:0000004,GO:0019137
25036	BN11215	2.20637	504.232	228.535	1.14167	gi|11215|At1g80910_Contig1	At1g80910.1	68414.m09493 expressed protein	GO:0008372,GO:0000004,GO:0019137
9124	BN11222	3.33539	1850.37	554.769	1.73785	gi|11222|At1g32920_Contig2	At1g32920.1	68414.m04055 expressed protein	GO:0005554,GO:0000004,GO:0012505
9436	BN11222	3.49927	2519.93	720.131	1.80705	gi|11222|At1g32920_Contig2	At1g32920.1	68414.m04055 expressed protein	GO:0005554,GO:0000004,GO:0012505
6524	BN11223	2.23879	411.156	183.651	1.16272	gi|11223|At4g24780_Contig1	At4g24780.1	68417.m03548 pectate lyase family protein similar to pectate lyase GP:14289169 from [Salix gilgiana]	GO:0012505,GO:0030570,GO:0000004,GO:0016829
29920	BN11226	2.61647	406.919	155.522	1.38762	gi|11226|At4g24780_Contig3	At4g24780.1	68417.m03548 pectate lyase family protein similar to pectate lyase GP:14289169 from [Salix gilgiana]	GO:0012505,GO:0030570,GO:0000004,GO:0016829
7486	BN11255	2.40774	5941.89	2467.83	1.26768	gi|11255|At4g14880_Contig4	At4g14880.2	68417.m02286 cysteine synthase / O-acetylserine (thiol)-lyase / O-acetylserine sulfhydrylase (OAS1) nearly identical to SP|P47998 Cysteine synthase (EC 4.2.99.8) (O-acetylserine sulfhydrylase) (O-acetylserine (Thiol)-lyase) {Arabidopsis thaliana}; identic	GO:0005829,GO:0004124,GO:0006535
7170	BN11283	4.92406	18770.9	3812.08	2.29985	gi|11283|At5g59310_Contig1	At5g59310.1	68418.m07432 lipid transfer protein 4 (LTP4) identical to lipid transfer protein 4 from Arabidopsis thaliana [gi:8571923]; contains Pfam protease inhibitor/seed storage/LTP family domain PF00234	GO:0006869,GO:0005319,GO:0012505
7482	BN11283	3.32767	23423	7038.86	1.73451	gi|11283|At5g59310_Contig1	At5g59310.1	68418.m07432 lipid transfer protein 4 (LTP4) identical to lipid transfer protein 4 from Arabidopsis thaliana [gi:8571923]; contains Pfam protease inhibitor/seed storage/LTP family domain PF00234	GO:0006869,GO:0005319,GO:0012505
4882	BN11285	5.59315	10452.7	1868.84	2.48366	gi|11285|At5g59310_Contig3	At5g59310.1	68418.m07432 lipid transfer protein 4 (LTP4) identical to lipid transfer protein 4 from Arabidopsis thaliana [gi:8571923]; contains Pfam protease inhibitor/seed storage/LTP family domain PF00234	GO:0006869,GO:0005319,GO:0012505
4570	BN11285	5.96673	15601.4	2614.73	2.57694	gi|11285|At5g59310_Contig3	At5g59310.1	68418.m07432 lipid transfer protein 4 (LTP4) identical to lipid transfer protein 4 from Arabidopsis thaliana [gi:8571923]; contains Pfam protease inhibitor/seed storage/LTP family domain PF00234	GO:0006869,GO:0005319,GO:0012505
23733	BN11307	2.41445	3331.34	1379.75	1.2717	gi|11307|At4g26260_Contig1	At4g26260.1	68417.m03779 expressed protein similar to myo-inositol oxygenase [Sus scrofa] gi|17432544|gb|AAL39076	GO:0005554,GO:0000004,GO:0008372
13021	BN11313	2.82581	12951.5	4583.28	1.49867	gi|11313|At2g47400_Contig4	At2g47400.1	68415.m05916 CP12 domain-containing protein contains Pfam profile: PF02672 CP12 domain	GO:0005554,GO:0000004,GO:0009507
21475	BN11326	5.98028	2139.96	357.836	2.58021	gi|11326|At5g20570_Contig1	At5g20570.1	68418.m02442 ring-box protein-related similar to ring-box protein 1 GI:4769004 from [Homo sapiens]	GO:0009733,GO:0019005,GO:0005515,GO:0016567
21787	BN11326	2.11699	2224.58	1050.82	1.08202	gi|11326|At5g20570_Contig1	At5g20570.1	68418.m02442 ring-box protein-related similar to ring-box protein 1 GI:4769004 from [Homo sapiens]	GO:0009733,GO:0019005,GO:0005515,GO:0016567
16275	BN11328	3.7779	1054.01	278.994	1.91758	gi|11328|At5g20570_Contig3	At5g20570.1	68418.m02442 ring-box protein-related similar to ring-box protein 1 GI:4769004 from [Homo sapiens]	GO:0009733,GO:0019005,GO:0005515,GO:0016567
8787	BN11332	2.42537	1745.75	719.786	1.27821	gi|11332|At1g60140_Contig3	At1g60140.1	68414.m06775 glycosyl transferase family 20 protein / trehalose-phosphatase family protein contains Pfam profile: PF02358 trehalose-phosphatase	GO:0004805,GO:0016757,GO:0003825,GO:0005992
8475	BN11332	3.18565	1751.54	549.822	1.67159	gi|11332|At1g60140_Contig3	At1g60140.1	68414.m06775 glycosyl transferase family 20 protein / trehalose-phosphatase family protein contains Pfam profile: PF02358 trehalose-phosphatase	GO:0004805,GO:0016757,GO:0003825,GO:0005992
6187	BN11333	3.03366	526.652	173.603	1.60106	gi|11333|At1g60140_Contig1	At1g60140.1	68414.m06775 glycosyl transferase family 20 protein / trehalose-phosphatase family protein contains Pfam profile: PF02358 trehalose-phosphatase	GO:0004805,GO:0016757,GO:0003825,GO:0005992
5875	BN11333	2.20101	547.366	248.689	1.13816	gi|11333|At1g60140_Contig1	At1g60140.1	68414.m06775 glycosyl transferase family 20 protein / trehalose-phosphatase family protein contains Pfam profile: PF02358 trehalose-phosphatase	GO:0004805,GO:0016757,GO:0003825,GO:0005992
26983	BN11338	3.64887	992.382	271.97	1.86745	gi|11338|At2g38390_Contig1	At2g38390.1	68415.m04716 peroxidase, putative similar to peroxidase isozyme [Armoracia rusticana] gi|217934|dbj|BAA14144; identical to cDNA class III peroxidase ATP34, GI:17530563	GO:0006979,GO:0004601,GO:0012505
16583	BN11342	2.49872	1217.12	487.098	1.32119	gi|11342|At1g80480_Contig2	At1g80480.1	68414.m09427 PRLI-interacting factor L, putative similar to PRLI-interacting factor L [Arabidopsis thaliana] GI:11139268; contains Pfam profile PF02492: Cobalamin synthesis protein/P47K	GO:0005525,GO:0009507,GO:0005524,GO:0006777
16271	BN11342	2.15723	2682.09	1243.3	1.10918	gi|11342|At1g80480_Contig2	At1g80480.1	68414.m09427 PRLI-interacting factor L, putative similar to PRLI-interacting factor L [Arabidopsis thaliana] GI:11139268; contains Pfam profile PF02492: Cobalamin synthesis protein/P47K	GO:0005525,GO:0009507,GO:0005524,GO:0006777
6525	BN11384	7.29126	1248.03	171.168	2.86617	gi|11384|At2g46510_Contig1	At2g46510.1	68415.m05796 basic helix-loop-helix (bHLH) family protein contains Pfam profile: PF00010 helix-loop-helix DNA-binding domain	GO:0003700,GO:0045449,GO:0003677,GO:0008372
30887	BN11402	2.39157	375.273	156.915	1.25796	gi|11402|At1g16840_Contig1	At1g16840.2	68414.m02028 expressed protein	GO:0005554,GO:0000004,GO:0005739
23087	BN11405	2.16986	5454.95	2513.96	1.1176	gi|11405|At4g37300_Contig2	At4g37300.1	68417.m05281 expressed protein	GO:0005554,GO:0000004,GO:0008372
12683	BN11427	2.14161	27322.5	12757.9	1.0987	gi|11427|At1g54410_Contig3	At1g54410.1	68414.m06207 dehydrin family protein contains Pfam domain, PF00257: Dehydrin	GO:0006950,GO:0009415,GO:0005554,GO:0008372
9771	BN11428	2.32319	1284.81	553.037	1.21611	gi|11428|At1g54410_Contig1	At1g54410.1	68414.m06207 dehydrin family protein contains Pfam domain, PF00257: Dehydrin	GO:0006950,GO:0009415,GO:0005554,GO:0008372
4571	BN11430	2.38722	522.459	218.857	1.25533	gi|11430|At3g57890_Contig2	At3g57890.1	68416.m06453 tubulin-specific chaperone C-related contains weak similarity to Tubulin-specific chaperone C (Tubulin-folding cofactor C) (CFC) (Swiss-Prot:Q15814) [Homo sapiens]	GO:0005554,GO:0000004,GO:0008372
10738	BN11440	2.05901	3810.13	1850.47	1.04195	gi|11440|At4g26570_FL1334R	At4g26570.2	68417.m03831 calcineurin B-like protein 3 (CBL3) identical to calcineurin B-like protein 3 (GI:22136404) [Arabidopsis thaliana]	GO:0005513,GO:0005509,GO:0008372
8138	BN11441	3.50606	3008.76	858.16	1.80985	gi|11441|At4g26570_Contig1	At4g26570.1	68417.m03830 calcineurin B-like protein 3 (CBL3) identical to calcineurin B-like protein 3 (GI:22136404) [Arabidopsis thaliana]	GO:0005513,GO:0005509,GO:0008372
338	BN11450	2.01267	2842.75	1412.43	1.00911	gi|11450|At4g26840_Contig2	At4g26840.1	68417.m03864 ubiquitin-like protein (SMT3) identical to Ubiquitin-like protein SMT3 SP:P55852 from[Arabidopsis thaliana]; identical to cDNA SMT3 protein GI:1707371	GO:0005737,GO:0016925,GO:0005634,GO:0008638
26334	BN11453	4.06066	1544.55	380.369	2.02172	gi|11453|At4g26840_Contig4	At4g26840.1	68417.m03864 ubiquitin-like protein (SMT3) identical to Ubiquitin-like protein SMT3 SP:P55852 from[Arabidopsis thaliana]; identical to cDNA SMT3 protein GI:1707371	GO:0005737,GO:0016925,GO:0005634,GO:0008638
21134	BN11455	2.93319	1572.29	536.035	1.55247	gi|11455|At5g03740_Contig1	At5g03740.1	68418.m00335 zinc finger (C2H2 type) family protein contains Pfam domain, PF00096: Zinc finger, C2H2 type	GO:0003676,GO:0008270,GO:0000004,GO:0005634
24076	BN11466	3.01938	1362.56	451.272	1.59425	gi|11466|At1g28050_Contig2	At1g28050.1	68414.m03434 zinc finger (B-box type) family protein	GO:0005622,GO:0045449,GO:0003700,GO:0008270
24388	BN11466	3.06788	1484.04	483.735	1.61724	gi|11466|At1g28050_Contig2	At1g28050.1	68414.m03434 zinc finger (B-box type) family protein	GO:0005622,GO:0045449,GO:0003700,GO:0008270
21788	BN11467	2.11541	813.838	384.719	1.08094	gi|11467|At3g08590_Contig1	At3g08590.2	68416.m00998 2,3-biphosphoglycerate-independent phosphoglycerate mutase, putative / phosphoglyceromutase, putative strong similarity to SP|Q42908 2,3-bisphosphoglycerate-independent phosphoglycerate mutase (EC 5.4.2.1) (Phosphoglyceromutase) {Mesembryanth	GO:0019496,GO:0019654,GO:0006094,GO:0019564,GO:0019642,GO:0019656,GO:0006007,GO:0046537,GO:0019683,GO:0019565,GO:0004619,GO:0006096,GO:0003824,GO:0046872,GO:0019658,GO:0019650,GO:0008372
16276	BN11470	3.51585	3382.12	961.963	1.81387	gi|11470|At1g23820_Contig3	At1g23820.1	68414.m03005 spermidine synthase 1 (SPDSYN1) / putrescine aminopropyltransferase 1 identical to SP|Q9ZUB3 Spermidine synthase 1 (EC 2.5.1.16) (Putrescine aminopropyltransferase 1) (SPDSY 1) {Arabidopsis thaliana}	GO:0008295,GO:0004766,GO:0008372
16588	BN11470	2.49406	5312.4	2130.02	1.3185	gi|11470|At1g23820_Contig3	At1g23820.1	68414.m03005 spermidine synthase 1 (SPDSYN1) / putrescine aminopropyltransferase 1 identical to SP|Q9ZUB3 Spermidine synthase 1 (EC 2.5.1.16) (Putrescine aminopropyltransferase 1) (SPDSY 1) {Arabidopsis thaliana}	GO:0008295,GO:0004766,GO:0008372
13676	BN11471	6.86025	1130.72	164.822	2.77826	gi|11471|At1g23820_Contig2	At1g23820.1	68414.m03005 spermidine synthase 1 (SPDSYN1) / putrescine aminopropyltransferase 1 identical to SP|Q9ZUB3 Spermidine synthase 1 (EC 2.5.1.16) (Putrescine aminopropyltransferase 1) (SPDSY 1) {Arabidopsis thaliana}	GO:0008295,GO:0004766,GO:0008372
13988	BN11471	2.76557	2010.36	726.924	1.46758	gi|11471|At1g23820_Contig2	At1g23820.1	68414.m03005 spermidine synthase 1 (SPDSYN1) / putrescine aminopropyltransferase 1 identical to SP|Q9ZUB3 Spermidine synthase 1 (EC 2.5.1.16) (Putrescine aminopropyltransferase 1) (SPDSY 1) {Arabidopsis thaliana}	GO:0008295,GO:0004766,GO:0008372
29272	BN11477	5.31145	846.741	159.418	2.40911	gi|11477|At4g39730_Contig2	At4g39730.1	68417.m05624 lipid-associated family protein contains PLAT/LH2 (Polycystin-1, Lipoxygenase, Alpha-Toxin/Lipoxygenase homology) domain Pfam:PF01477	GO:0005554,GO:0000004,GO:0012505
29584	BN11477	4.64897	1125.53	242.103	2.21691	gi|11477|At4g39730_Contig2	At4g39730.1	68417.m05624 lipid-associated family protein contains PLAT/LH2 (Polycystin-1, Lipoxygenase, Alpha-Toxin/Lipoxygenase homology) domain Pfam:PF01477	GO:0005554,GO:0000004,GO:0012505
26672	BN11478	2.82989	730.293	258.064	1.50075	gi|11478|At5g17910_RL5432F	At5g17910.1	68418.m02100 expressed protein	GO:0005554,GO:0000004,GO:0005739
26984	BN11478	5.43292	1825.12	335.937	2.44173	gi|11478|At5g17910_RL5432F	At5g17910.1	68418.m02100 expressed protein	GO:0005554,GO:0000004,GO:0005739
11072	BN11485	3.60227	658.667	182.848	1.8489	gi|11485|At4g14420_Contig1	At4g14420.1	68417.m02225 lesion inducing protein-related similar to ORF, able to induce HR-like lesions [Nicotiana tabacum] gi|1762945|gb|AAC49975	GO:0005554,GO:0000004,GO:0012505
9438	BN11501	2.36182	7799.04	3302.13	1.2399	gi|11501|At3g11130_Contig1	At3g11130.1	68416.m01349 clathrin heavy chain, putative similar to Swiss-Prot:Q00610 clathrin heavy chain 1 (CLH-17) [Homo sapiens]	GO:0005198,GO:0030125,GO:0000004,GO:0012505
6526	BN11502	3.30548	2396.59	725.036	1.72486	gi|11502|At2g27100_Contig1	At2g27100.1	68415.m03256 C2H2 zinc-finger protein SERRATE (SE) identical to C2H2 zinc-finger protein SERRATE GI:14486602 from [Arabidopsis thaliana]	GO:0016568,GO:0003700,GO:0010016,GO:0003677,GO:0005634,GO:0045449
1638	BN11504	2.32464	338.084	145.435	1.21701	gi|11504|At5g55940_Contig2	At5g55940.1	68418.m06977 expressed protein contains Pfam PF03665: Uncharacterised protein family (UPF0172)	GO:0005554,GO:0000004,GO:0008372
1326	BN11504	2.11917	294.647	139.039	1.0835	gi|11504|At5g55940_Contig2	At5g55940.1	68418.m06977 expressed protein contains Pfam PF03665: Uncharacterised protein family (UPF0172)	GO:0005554,GO:0000004,GO:0008372
6834	BN11524	2.25095	5587.42	2482.25	1.17053	gi|11524|At5g17920_Contig5	At5g17920.1	68418.m02101 5-methyltetrahydropteroyltriglutamate--homocysteine methyltransferase / vitamin-B12-independent methionine synthase / cobalamin-independent methionine synthase (CIMS) identical to SP|O50008 5-methyltetrahydropteroyltriglutamate--homocysteine	GO:0009086,GO:0003871
10084	BN11549	2.65329	398.466	150.178	1.40778	gi|11549|At5g42740_Contig2	At5g42740.1	68418.m05205 glucose-6-phosphate isomerase, cytosolic (PGIC) identical to SP|P34795 Glucose-6-phosphate isomerase, cytosolic (EC 5.3.1.9) (GPI) (Phosphoglucose isomerase) (PGI) (Phosphohexose isomerase) (PHI) {Arabidopsis thaliana}; contains Pfam profile	GO:0006094,GO:0008372,GO:0004347,GO:0006096
7172	BN11550	2.20395	757.52	343.71	1.14009	gi|11550|At5g55910_Contig1	At5g55910.1	68418.m06972 protein kinase, putative contains protein kinase domain, Pfam:PF00069	GO:0009507,GO:0006468,GO:0016301
21139	BN11556	5.6597	9968.99	1761.4	2.50072	gi|11556|At1g79040_Contig1	At1g79040.1	68414.m09216 photosystem II 10 kDa polypeptide identical to photosystem II 10 kDa polypeptide, chloroplast [precursor] SP:P27202 from [Arabidopsis thaliana]; contains Pfam profile: PF04725 photosystem II 10 kDa polypeptide PsbR	GO:0009507,GO:0015979,GO:0005554,GO:0009523
15939	BN11562	3.52348	3776.4	1071.78	1.817	gi|11562|At1g79040_Contig7	At1g79040.1	68414.m09216 photosystem II 10 kDa polypeptide identical to photosystem II 10 kDa polypeptide, chloroplast [precursor] SP:P27202 from [Arabidopsis thaliana]; contains Pfam profile: PF04725 photosystem II 10 kDa polypeptide PsbR	GO:0009507,GO:0015979,GO:0005554,GO:0009523
15627	BN11562	8.37053	5610.65	670.286	3.06532	gi|11562|At1g79040_Contig7	At1g79040.1	68414.m09216 photosystem II 10 kDa polypeptide identical to photosystem II 10 kDa polypeptide, chloroplast [precursor] SP:P27202 from [Arabidopsis thaliana]; contains Pfam profile: PF04725 photosystem II 10 kDa polypeptide PsbR	GO:0009507,GO:0015979,GO:0005554,GO:0009523
10739	BN11569	3.74497	1106.28	295.404	1.90496	gi|11569|At3g04910_Contig1	At3g04910.1	68416.m00533 protein kinase family protein contains protein kinase domain, Pfam:PF00069	GO:0008372,GO:0004674,GO:0007623,GO:0004672,GO:0006468,GO:0016301
2627	BN11572	3.59757	4846.07	1347.04	1.84702	gi|11572|At4g36040_Contig4	At4g36040.1	68417.m05130 DNAJ heat shock N-terminal domain-containing protein (J11) identical to dnaJ heat shock protein J11 [Arabidopsis thaliana] GI:9843641; contains Pfam profile PF00226 DnaJ domain	GO:0006457,GO:0003754,GO:0009507
2939	BN11572	2.92103	4040.2	1383.14	1.54648	gi|11572|At4g36040_Contig4	At4g36040.1	68417.m05130 DNAJ heat shock N-terminal domain-containing protein (J11) identical to dnaJ heat shock protein J11 [Arabidopsis thaliana] GI:9843641; contains Pfam profile PF00226 DnaJ domain	GO:0006457,GO:0003754,GO:0009507
27	BN11573	3.07098	3870.33	1260.29	1.6187	gi|11573|At4g36040_Contig3	At4g36040.1	68417.m05130 DNAJ heat shock N-terminal domain-containing protein (J11) identical to dnaJ heat shock protein J11 [Arabidopsis thaliana] GI:9843641; contains Pfam profile PF00226 DnaJ domain	GO:0006457,GO:0003754,GO:0009507
339	BN11573	3.52461	4183.57	1186.96	1.81746	gi|11573|At4g36040_Contig3	At4g36040.1	68417.m05130 DNAJ heat shock N-terminal domain-containing protein (J11) identical to dnaJ heat shock protein J11 [Arabidopsis thaliana] GI:9843641; contains Pfam profile PF00226 DnaJ domain	GO:0006457,GO:0003754,GO:0009507
28935	BN11574	2.99449	1624.21	542.399	1.58231	gi|11574|At4g36040_Contig2	At4g36040.1	68417.m05130 DNAJ heat shock N-terminal domain-containing protein (J11) identical to dnaJ heat shock protein J11 [Arabidopsis thaliana] GI:9843641; contains Pfam profile PF00226 DnaJ domain	GO:0006457,GO:0003754,GO:0009507
28623	BN11574	3.22571	3650.05	1131.55	1.68962	gi|11574|At4g36040_Contig2	At4g36040.1	68417.m05130 DNAJ heat shock N-terminal domain-containing protein (J11) identical to dnaJ heat shock protein J11 [Arabidopsis thaliana] GI:9843641; contains Pfam profile PF00226 DnaJ domain	GO:0006457,GO:0003754,GO:0009507
23423	BN11580	2.48672	2713.24	1091.09	1.31425	gi|11580|At4g12800_Contig4	At4g12800.1	68417.m02008 photosystem I reaction center subunit XI, chloroplast (PSI-L) / PSI subunit V identical to Photosystem I reaction center subunit XI, chloroplast precursor (PSI-L) (PSI subunit V) (Swiss-Prot:Q9SUI4) [Arabidopsis thaliana]; contains Pfam profi	GO:0009507,GO:0015979,GO:0005554,GO:0009538
23735	BN11580	3.0508	3983.61	1305.76	1.60919	gi|11580|At4g12800_Contig4	At4g12800.1	68417.m02008 photosystem I reaction center subunit XI, chloroplast (PSI-L) / PSI subunit V identical to Photosystem I reaction center subunit XI, chloroplast precursor (PSI-L) (PSI subunit V) (Swiss-Prot:Q9SUI4) [Arabidopsis thaliana]; contains Pfam profi	GO:0009507,GO:0015979,GO:0005554,GO:0009538
21135	BN11581	2.40234	553.924	230.577	1.26444	gi|11581|At4g12800_Contig3	At4g12800.1	68417.m02008 photosystem I reaction center subunit XI, chloroplast (PSI-L) / PSI subunit V identical to Photosystem I reaction center subunit XI, chloroplast precursor (PSI-L) (PSI subunit V) (Swiss-Prot:Q9SUI4) [Arabidopsis thaliana]; contains Pfam profi	GO:0009507,GO:0015979,GO:0005554,GO:0009538
7823	BN11587	2.05884	2375.72	1153.91	1.04183	gi|11587|At2g30490_Contig4	At2g30490.1	68415.m03714 trans-cinnamate 4-monooxygenase / cinnamic acid 4-hydroxylase (C4H) (CA4H) / cytochrome P450 73 (CYP73) (CYP73A5) identical to SP|P92994| Trans-cinnamate 4-monooxygenase (EC 1.14.13.11) (Cinnamic acid 4-hydroxylase) (CA4H) (C4H) (P450C4H) (Cy	GO:0016710,GO:0009416,GO:0009699,GO:0005783,GO:0009611
8135	BN11587	3.06781	2100.08	684.553	1.61721	gi|11587|At2g30490_Contig4	At2g30490.1	68415.m03714 trans-cinnamate 4-monooxygenase / cinnamic acid 4-hydroxylase (C4H) (CA4H) / cytochrome P450 73 (CYP73) (CYP73A5) identical to SP|P92994| Trans-cinnamate 4-monooxygenase (EC 1.14.13.11) (Cinnamic acid 4-hydroxylase) (CA4H) (C4H) (P450C4H) (Cy	GO:0016710,GO:0009416,GO:0009699,GO:0005783,GO:0009611
26989	BN11593	2.2525	584.868	259.653	1.17153	gi|11593|At5g19250_Contig2	At5g19250.1	68418.m02292 expressed protein	GO:0005554,GO:0000004,GO:0012505
13985	BN11613	2.08222	1137.26	546.178	1.05812	gi|11613|At2g22120_Contig2	At2g22120.1	68415.m02626 zinc finger (C3HC4-type RING finger) family protein contains Pfam profile: PF00097 zinc finger, C3HC4 type (RING finger)	GO:0005515,GO:0008372,GO:0000004,GO:0008270
11385	BN11620	3.11406	504.736	162.083	1.6388	gi|11620|At3g02750_Contig1	At3g02750.1	68416.m00267 protein phosphatase 2C family protein / PP2C family protein similar to protein phosphatase-2C; PP2C (GI:3643088) [Mesembryanthemum crystallinum]; contains Pfam PF00481 : Protein phosphatase 2C domain;	GO:0006499,GO:0015071,GO:0003824,GO:0009507
11073	BN11620	2.98178	548.767	184.04	1.57617	gi|11620|At3g02750_Contig1	At3g02750.1	68416.m00267 protein phosphatase 2C family protein / PP2C family protein similar to protein phosphatase-2C; PP2C (GI:3643088) [Mesembryanthemum crystallinum]; contains Pfam PF00481 : Protein phosphatase 2C domain;	GO:0006499,GO:0015071,GO:0003824,GO:0009507
22439	BN11629	2.39042	3394.35	1419.98	1.25726	gi|11629|At5g64260_Contig1	At5g64260.1	68418.m08073 phosphate-responsive protein, putative similar to phi-1 (phosphate-induced gene) [Nicotiana tabacum] GI:3759184; contains Pfam profile PF04674: Phosphate-induced protein 1 conserved region	GO:0005554,GO:0000004,GO:0012505
22127	BN11629	2.11706	3591.5	1696.46	1.08206	gi|11629|At5g64260_Contig1	At5g64260.1	68418.m08073 phosphate-responsive protein, putative similar to phi-1 (phosphate-induced gene) [Nicotiana tabacum] GI:3759184; contains Pfam profile PF04674: Phosphate-induced protein 1 conserved region	GO:0005554,GO:0000004,GO:0012505
19839	BN11631	2.33557	1072.17	459.062	1.22377	gi|11631|At5g64260_Contig4	At5g64260.1	68418.m08073 phosphate-responsive protein, putative similar to phi-1 (phosphate-induced gene) [Nicotiana tabacum] GI:3759184; contains Pfam profile PF04674: Phosphate-induced protein 1 conserved region	GO:0005554,GO:0000004,GO:0012505
16927	BN11633	3.33468	7933.18	2378.99	1.73755	gi|11633|At5g64260_Contig3	At5g64260.1	68418.m08073 phosphate-responsive protein, putative similar to phi-1 (phosphate-induced gene) [Nicotiana tabacum] GI:3759184; contains Pfam profile PF04674: Phosphate-induced protein 1 conserved region	GO:0005554,GO:0000004,GO:0012505
9127	BN11637	2.1236	606.193	285.455	1.08651	gi|11637|At2g29500_Contig2	At2g29500.1	68415.m03583 17.6 kDa class I small heat shock protein (HSP17.6B-CI) contains Pfam PF00011: Hsp20/alpha crystallin family; identified in Scharf, K-D., et al, Cell Stress & Chaperones (2001) 6: 225-237.	GO:0009408,GO:0003773,GO:0009507
1635	BN11655	4.72167	798.482	169.11	2.2393	gi|11655|At3g17820_Contig1	At3g17820.1	68416.m02272 glutamine synthetase (GS1) identical to glutamine synthetase, cytosolic isozyme (glutamate-- ammonia ligase, GS1) [Arabidopsis thaliana] SWISS-PROT:Q9LVI8	GO:0004356
17889	BN11661	6.73299	1998.52	296.825	2.75125	gi|11661|At3g05880_Contig1	At3g05880.1	68416.m00661 hydrophobic protein (RCI2A) / low temperature and salt responsive protein (LTI6A) identical to SP|Q9ZNQ7 Hydrophobic protein RCI2A (Low temperature and salt responsive protein LTI6A) {Arabidopsis thaliana}	GO:0009409,GO:0042538,GO:0005554,GO:0016021
17577	BN11661	6.0831	2450.62	402.857	2.60481	gi|11661|At3g05880_Contig1	At3g05880.1	68416.m00661 hydrophobic protein (RCI2A) / low temperature and salt responsive protein (LTI6A) identical to SP|Q9ZNQ7 Hydrophobic protein RCI2A (Low temperature and salt responsive protein LTI6A) {Arabidopsis thaliana}	GO:0009409,GO:0042538,GO:0005554,GO:0016021
23432	BN11697	2.64105	1450.17	549.089	1.40111	gi|11697|At5g45130_Contig2	At5g45130.1	68418.m05540 Ras-related protein (RHA1) / small GTP-binding protein identical to Ras-related protein RHA1 SP:P31582 from [Arabidopsis thaliana]	GO:0006414,GO:0012505,GO:0005525,GO:0007264
23744	BN11697	2.49225	1486.39	596.404	1.31745	gi|11697|At5g45130_Contig2	At5g45130.1	68418.m05540 Ras-related protein (RHA1) / small GTP-binding protein identical to Ras-related protein RHA1 SP:P31582 from [Arabidopsis thaliana]	GO:0006414,GO:0012505,GO:0005525,GO:0007264
21144	BN11699	2.47629	5440.9	2197.2	1.30818	gi|11699|At5g45130_Contig1	At5g45130.1	68418.m05540 Ras-related protein (RHA1) / small GTP-binding protein identical to Ras-related protein RHA1 SP:P31582 from [Arabidopsis thaliana]	GO:0006414,GO:0012505,GO:0005525,GO:0007264
20832	BN11699	2.20637	9380.89	4251.73	1.14167	gi|11699|At5g45130_Contig1	At5g45130.1	68418.m05540 Ras-related protein (RHA1) / small GTP-binding protein identical to Ras-related protein RHA1 SP:P31582 from [Arabidopsis thaliana]	GO:0006414,GO:0012505,GO:0005525,GO:0007264
18232	BN11700	2.17197	681.797	313.907	1.119	gi|11700|At2g30860_Contig1	At2g30860.1	68415.m03761 glutathione S-transferase, putative identical to GB:Y12295	GO:0005737,GO:0004364,GO:0005524,GO:0003824,GO:0005247,GO:0009407
18544	BN11700	3.09818	1113.05	359.259	1.63142	gi|11700|At2g30860_Contig1	At2g30860.1	68415.m03761 glutathione S-transferase, putative identical to GB:Y12295	GO:0005737,GO:0004364,GO:0005524,GO:0003824,GO:0005247,GO:0009407
7832	BN11707	2.08799	8140.24	3898.61	1.06211	gi|11707|At4g22220_Contig2	At4g22220.1	68417.m03214 iron-sulfur cluster assembly complex protein, putative similar to iron-sulfur cluster assembly complex ISCU1 (GI:11545705) [Homo sapiens]; nifU protein homolog YPL135w (GI:15619823) [Saccharomyces cerevisiae] PIR2:S69049	GO:0005739,GO:0005554,GO:0016226
13340	BN11720	2.21947	3316.78	1494.4	1.15022	gi|11720|At1g53910_Contig1	At1g53910.1	68414.m06137 AP2 domain-containing protein RAP2.12 (RAP2.12) identical to AP2 domain containing protein GI:2281649 from [Arabidopsis thaliana]	GO:0003700,GO:0006355,GO:0003677,GO:0005634
10740	BN11721	4.62471	2674.49	578.304	2.20936	gi|11721|At5g42090_Contig1	At5g42090.1	68418.m05124 expressed protein	GO:0005554,GO:0000004,GO:0012505
24394	BN11735	5.04609	1623.1	321.655	2.33517	gi|11735|At5g63130_Contig1	At5g63130.1	68418.m07926 octicosapeptide/Phox/Bem1p (PB1) domain-containing protein contains Pfam profile PF00564: PB1 domain	GO:0005554,GO:0000004,GO:0008372
24082	BN11735	3.17787	899.887	283.173	1.66806	gi|11735|At5g63130_Contig1	At5g63130.1	68418.m07926 octicosapeptide/Phox/Bem1p (PB1) domain-containing protein contains Pfam profile PF00564: PB1 domain	GO:0005554,GO:0000004,GO:0008372
21794	BN11736	6.65124	1654.63	248.77	2.73362	gi|11736|At5g63130_EL750R	At5g63130.1	68418.m07926 octicosapeptide/Phox/Bem1p (PB1) domain-containing protein contains Pfam profile PF00564: PB1 domain	GO:0005554,GO:0000004,GO:0008372
21482	BN11736	5.58773	1182.7	211.66	2.48226	gi|11736|At5g63130_EL750R	At5g63130.1	68418.m07926 octicosapeptide/Phox/Bem1p (PB1) domain-containing protein contains Pfam profile PF00564: PB1 domain	GO:0005554,GO:0000004,GO:0008372
18882	BN11737	2.07227	11949.2	5766.25	1.05121	gi|11737|At3g49870_Contig1	At3g49870.1	68416.m05452 ADP-ribosylation factor, putative similar to ADP-ribosylation factor-like protein 1 (SP:P40616) [Homo sapiens]; ARF3 ADP-RIBOSYLATION FACTOR,GP:453191 Arabidopsis thaliana; contains domain PF00025: ADP-ribosylation factor family	GO:0007264,GO:0003926,GO:0005525,GO:0003925,GO:0005524,GO:0012505
18882	BN11737	2.09472	3009.82	1436.86	1.06676	gi|11737|At3g49870_Contig1	At3g49870.1	68416.m05452 ADP-ribosylation factor, putative similar to ADP-ribosylation factor-like protein 1 (SP:P40616) [Homo sapiens]; ARF3 ADP-RIBOSYLATION FACTOR,GP:453191 Arabidopsis thaliana; contains domain PF00025: ADP-ribosylation factor family	GO:0007264,GO:0003926,GO:0005525,GO:0003925,GO:0005524,GO:0012505
19194	BN11737	2.06994	12462.5	6020.7	1.04959	gi|11737|At3g49870_Contig1	At3g49870.1	68416.m05452 ADP-ribosylation factor, putative similar to ADP-ribosylation factor-like protein 1 (SP:P40616) [Homo sapiens]; ARF3 ADP-RIBOSYLATION FACTOR,GP:453191 Arabidopsis thaliana; contains domain PF00025: ADP-ribosylation factor family	GO:0007264,GO:0003926,GO:0005525,GO:0003925,GO:0005524,GO:0012505
11078	BN11755	3.35468	1041.73	310.53	1.74618	gi|11755|At2g45170_Contig1	At2g45170.2	68415.m05624 autophagy 8e (APG8e) identical to autophagy 8e [Arabidopsis thaliana] GI:19912159; contains Pfam profile PF02991: Microtubule associated protein 1A/1B, light chain 3	GO:0008017,GO:0006914,GO:0008372
11390	BN11755	2.03374	906.005	445.487	1.02414	gi|11755|At2g45170_Contig1	At2g45170.2	68415.m05624 autophagy 8e (APG8e) identical to autophagy 8e [Arabidopsis thaliana] GI:19912159; contains Pfam profile PF02991: Microtubule associated protein 1A/1B, light chain 3	GO:0008017,GO:0006914,GO:0008372
3278	BN11758	4.62577	827.713	178.935	2.2097	gi|11758|At5g08190_Contig3	At5g08190.1	68418.m00957 TATA-binding protein-associated phosphoprotein Dr1 protein, putative similar to Dr1 protein homolog (SP:P49592) [Arabidopsis thaliana]; similar to TATA-binding protein-associated phosphoprotein (Down-regulator of transcription 1) (DR1 protein	GO:0003700,GO:0045449,GO:0003677,GO:0005634
3590	BN11758	2.17453	768.663	353.485	1.1207	gi|11758|At5g08190_Contig3	At5g08190.1	68418.m00957 TATA-binding protein-associated phosphoprotein Dr1 protein, putative similar to Dr1 protein homolog (SP:P49592) [Arabidopsis thaliana]; similar to TATA-binding protein-associated phosphoprotein (Down-regulator of transcription 1) (DR1 protein	GO:0003700,GO:0045449,GO:0003677,GO:0005634
22132	BN11764	3.43458	1075.13	313.031	1.78013	gi|11764|At2g14900_Contig3	At2g14900.1	68415.m01694 gibberellin-regulated family protein similar to SP|P46690 Gibberellin-regulated protein 4 precursor {Arabidopsis thaliana} GASA4; contains Pfam profile PF02704: Gibberellin regulated protein	GO:0009739,GO:0005554,GO:0012505
22444	BN11764	2.41936	1438.31	594.499	1.27463	gi|11764|At2g14900_Contig3	At2g14900.1	68415.m01694 gibberellin-regulated family protein similar to SP|P46690 Gibberellin-regulated protein 4 precursor {Arabidopsis thaliana} GASA4; contains Pfam profile PF02704: Gibberellin regulated protein	GO:0009739,GO:0005554,GO:0012505
4244	BN11783	3.65462	9683.42	2649.64	1.86972	gi|11783|At1g75800_Contig2	At1g75800.1	68414.m08805 pathogenesis-related thaumatin family protein similar to receptor serine/threonine kinase PR5K [Arabidopsis thaliana] GI:1235680; contains Pfam profile: PF00314 Thaumatin family	GO:0012505,GO:0005554,GO:0042828
3932	BN11783	2.79788	12577.1	4495.23	1.48433	gi|11783|At1g75800_Contig2	At1g75800.1	68414.m08805 pathogenesis-related thaumatin family protein similar to receptor serine/threonine kinase PR5K [Arabidopsis thaliana] GI:1235680; contains Pfam profile: PF00314 Thaumatin family	GO:0012505,GO:0005554,GO:0042828
14328	BN11793	4.19842	1926.59	458.884	2.06985	gi|11793|At1g15710_Contig1	At1g15710.1	68414.m01885 prephenate dehydrogenase family protein contains Pfam profile: PF02153 prephenate dehydrogenase	GO:0006571,GO:0004665,GO:0009507
30582	BN11800	3.48278	3207.65	921.002	1.80024	gi|11800|At5g20240_Contig1	At5g20240.1	68418.m02409 floral homeotic protein PISTILLATA (PI) contains Pfam profiles PF01486: K-box region and PF00319: SRF-type transcription factor (DNA-binding and dimerisation domain)	GO:0006355,GO:0003700,GO:0005737,GO:0003677,GO:0005634
30894	BN11800	3.80872	2902.02	761.941	1.92931	gi|11800|At5g20240_Contig1	At5g20240.1	68418.m02409 floral homeotic protein PISTILLATA (PI) contains Pfam profiles PF01486: K-box region and PF00319: SRF-type transcription factor (DNA-binding and dimerisation domain)	GO:0006355,GO:0003700,GO:0005737,GO:0003677,GO:0005634
12382	BN11810	4.0787	3422.65	839.153	2.02811	gi|11810|At4g20150_Contig2	At4g20150.1	68417.m02948 expressed protein	GO:0005554,GO:0000004,GO:0005739
12694	BN11810	3.55073	3756.03	1057.82	1.82811	gi|11810|At4g20150_Contig2	At4g20150.1	68417.m02948 expressed protein	GO:0005554,GO:0000004,GO:0005739
25378	BN11822	2.38031	3636.92	1527.92	1.25115	gi|11822|At2g21660_Contig6	At2g21660.1	68415.m02577 glycine-rich RNA-binding protein (GRP7) SP|Q03250 Glycine-rich RNA-binding protein 7 {Arabidopsis thaliana}	GO:0005634,GO:0003723,GO:0007623
25690	BN11822	2.38731	3535.03	1480.76	1.25538	gi|11822|At2g21660_Contig6	At2g21660.1	68415.m02577 glycine-rich RNA-binding protein (GRP7) SP|Q03250 Glycine-rich RNA-binding protein 7 {Arabidopsis thaliana}	GO:0005634,GO:0003723,GO:0007623
17890	BN11830	4.81361	4621.59	960.109	2.26712	gi|11830|At2g21660_Contig1	At2g21660.2	68415.m02578 glycine-rich RNA-binding protein (GRP7) SP|Q03250 Glycine-rich RNA-binding protein 7 {Arabidopsis thaliana}	GO:0005634,GO:0003723,GO:0007623
10090	BN11835	3.64146	13171.1	3616.98	1.86452	gi|11835|At5g15970_Contig2	At5g15970.1	68418.m01867 stress-responsive protein (KIN2) / stress-induced protein (KIN2) / cold-responsive protein (COR6.6) / cold-regulated protein (COR6.6) identical to SP|P31169 Stress-induced KIN2 protein (Cold-induced COR6.6 protein) {Arabidopsis thaliana}	GO:0009409,GO:0008372
9778	BN11835	2.9496	10615.8	3599.06	1.56052	gi|11835|At5g15970_Contig2	At5g15970.1	68418.m01867 stress-responsive protein (KIN2) / stress-induced protein (KIN2) / cold-responsive protein (COR6.6) / cold-regulated protein (COR6.6) identical to SP|P31169 Stress-induced KIN2 protein (Cold-induced COR6.6 protein) {Arabidopsis thaliana}	GO:0009409,GO:0008372
28945	BN11840	4.12382	646.289	156.721	2.04398	gi|11840|At4g05420_Contig1	At4g05420.1	68417.m00824 UV-damaged DNA-binding protein, putative similar to UV-damaged DNA binding protein (GI:12082087) [Oryza sativa]; contains Pfam PF03178 : CPSF A subunit region	GO:0016481,GO:0003677,GO:0010100,GO:0003676,GO:0005634
28945	BN11840	3.42877	1122.35	327.333	1.77769	gi|11840|At4g05420_Contig1	At4g05420.1	68417.m00824 UV-damaged DNA-binding protein, putative similar to UV-damaged DNA binding protein (GI:12082087) [Oryza sativa]; contains Pfam PF03178 : CPSF A subunit region	GO:0016481,GO:0003677,GO:0010100,GO:0003676,GO:0005634
28633	BN11840	5.39519	2321.82	430.35	2.43167	gi|11840|At4g05420_Contig1	At4g05420.1	68417.m00824 UV-damaged DNA-binding protein, putative similar to UV-damaged DNA binding protein (GI:12082087) [Oryza sativa]; contains Pfam PF03178 : CPSF A subunit region	GO:0016481,GO:0003677,GO:0010100,GO:0003676,GO:0005634
15633	BN11845	2.06574	3303.58	1599.22	1.04666	gi|11845|At1g42970_Contig2	At1g42970.1	68414.m04947 glyceraldehyde-3-phosphate dehydrogenase B, chloroplast (GAPB) / NADP-dependent glyceraldehydephosphate dehydrogenase subunit B identical to SP|P25857 Glyceraldehyde 3-phosphate dehydrogenase B, chloroplast precursor (EC 1.2.1.13) (NADP-depen	GO:0008886,GO:0009507,GO:0006096,GO:0008943
15945	BN11845	2.16339	3885.92	1796.22	1.11329	gi|11845|At1g42970_Contig2	At1g42970.1	68414.m04947 glyceraldehyde-3-phosphate dehydrogenase B, chloroplast (GAPB) / NADP-dependent glyceraldehydephosphate dehydrogenase subunit B identical to SP|P25857 Glyceraldehyde 3-phosphate dehydrogenase B, chloroplast precursor (EC 1.2.1.13) (NADP-depen	GO:0008886,GO:0009507,GO:0006096,GO:0008943
10745	BN11847	2.42201	1053.61	435.015	1.2762	gi|11847|At5g20190_Contig9	At5g20190.1	68418.m02405 expressed protein	GO:0005554,GO:0000004,GO:0009507
345	BN11854	2.27604	3466.39	1522.99	1.18653	gi|11854|At2g23810_Contig4	At2g23810.1	68415.m02843 senescence-associated family protein similar to senescence-associated protein 5 [Hemerocallis hybrid cultivar] gi|3551954|gb|AAC34855	GO:0007568,GO:0016021,GO:0005554,GO:0012505
10429	BN11872	2.97558	1491.58	501.274	1.57317	gi|11872|At1g47710_Contig1	At1g47710.1	68414.m05302 serpin, putative / serine protease inhibitor, putative similar to phloem serpin-1 [Cucurbita maxima] GI:9937311; contains Pfam profile PF00079: Serpin (serine protease inhibitor)	GO:0004867,GO:0000004,GO:0008372
10741	BN11872	3.10302	845.193	272.378	1.63367	gi|11872|At1g47710_Contig1	At1g47710.1	68414.m05302 serpin, putative / serine protease inhibitor, putative similar to phloem serpin-1 [Cucurbita maxima] GI:9937311; contains Pfam profile PF00079: Serpin (serine protease inhibitor)	GO:0004867,GO:0000004,GO:0008372
29	BN11877	3.87586	862.631	222.565	1.95452	gi|11877|At1g76300_VA1118R	At1g76300.1	68414.m08862 small nuclear ribonucleoprotein D3, putative / snRNP core protein D3, putative / Sm protein D3, putative similar to SWISS-PROT:P43331 small nuclear ribonucleoprotein Sm D3 (snRNP core protein D3, Sm-D3) [Mouse]	GO:0005634,GO:0008248,GO:0000004,GO:0005732
26995	BN11879	7.24519	2107.35	290.862	2.85702	gi|11879|At5g10960_Contig4	At5g10960.1	68418.m01273 CCR4-NOT transcription complex protein, putative similar to SWISS-PROT:Q9UFF9 CCR4-NOT transcription complex, subunit 8 (CAF1-like protein, CALIFp) [Homo sapiens]	GO:0008372,GO:0004540,GO:0009451
26683	BN11879	3.82013	1402.23	367.063	1.93362	gi|11879|At5g10960_Contig4	At5g10960.1	68418.m01273 CCR4-NOT transcription complex protein, putative similar to SWISS-PROT:Q9UFF9 CCR4-NOT transcription complex, subunit 8 (CAF1-like protein, CALIFp) [Homo sapiens]	GO:0008372,GO:0004540,GO:0009451
24083	BN11881	3.70475	2142.97	578.438	1.88938	gi|11881|At5g10960_Contig1	At5g10960.1	68418.m01273 CCR4-NOT transcription complex protein, putative similar to SWISS-PROT:Q9UFF9 CCR4-NOT transcription complex, subunit 8 (CAF1-like protein, CALIFp) [Homo sapiens]	GO:0008372,GO:0004540,GO:0009451
21483	BN11886	2.62728	1325.69	504.587	1.39357	gi|11886|At4g05050_Contig12	At4g05320.3	68417.m00812 polyubiquitin (UBQ10) (SEN3) senescence-associated protein; identical to GI:870791	GO:0005622,GO:0000211,GO:0006511
21795	BN11886	3.94873	1867.69	472.985	1.98139	gi|11886|At4g05050_Contig12	At4g05320.3	68417.m00812 polyubiquitin (UBQ10) (SEN3) senescence-associated protein; identical to GI:870791	GO:0005622,GO:0000211,GO:0006511
18883	BN11887	2.24351	2022.79	901.617	1.16576	gi|11887|At4g05050_FL732R	At4g05050.1	68417.m00744 polyubiquitin (UBQ11) identical to GI:304117	GO:0005622,GO:0000211,GO:0006511
19195	BN11887	2.15929	3047.21	1411.21	1.11056	gi|11887|At4g05050_FL732R	At4g05050.1	68417.m00744 polyubiquitin (UBQ11) identical to GI:304117	GO:0005622,GO:0000211,GO:0006511
16283	BN11897	2.1028	635.698	302.31	1.07231	gi|11897|At5g12480_Contig1	At5g12480.1	68418.m01466 calmodulin-domain protein kinase isoform 7 (CPK7) identical to calmodulin-domain protein kinase CDPK isoform 7 [Arabidopsis thaliana] gi|1399277|gb|AAB03247	GO:0006499,GO:0005509,GO:0009507,GO:0004685,GO:0016301,GO:0004674,GO:0005524,GO:0004672,GO:0006468
683	BN11905	3.13113	2146.27	685.462	1.64668	gi|11905|At3g43810_Contig1	At3g43810.1	68416.m04682 calmodulin-7 (CAM7) almost identical to calmodulin GI:16227 from [Arabidopsis thaliana], SP|P59220 Calmodulin-7 {Arabidopsis thaliana}	GO:0005513,GO:0019722,GO:0005509,GO:0009288
995	BN11905	2.29907	3584.22	1558.99	1.20105	gi|11905|At3g43810_Contig1	At3g43810.1	68416.m04682 calmodulin-7 (CAM7) almost identical to calmodulin GI:16227 from [Arabidopsis thaliana], SP|P59220 Calmodulin-7 {Arabidopsis thaliana}	GO:0005513,GO:0019722,GO:0005509,GO:0009288
26991	BN11907	2.7634	895.206	323.951	1.46644	gi|11907|At5g07960_Contig1	At5g07960.1	68418.m00924 expressed protein contains Pfam PF03669: Uncharacterised protein family (UPF0139)	GO:0005554,GO:0000004,GO:0008372
18879	BN11910	4.23571	16775.2	3960.42	2.0826	gi|11910|At5g19140_Contig3	At5g19140.1	68418.m02278 auxin/aluminum-responsive protein, putative strong similarity to auxin down-regulated protein ARG10 [Vigna radiata] GI:2970051, wali7 (aluminum-induced protein) [Triticum aestivum] GI:451193	GO:0009507,GO:0010044,GO:0005554,GO:0009733
19191	BN11910	5.78831	18207.3	3145.53	2.53314	gi|11910|At5g19140_Contig3	At5g19140.1	68418.m02278 auxin/aluminum-responsive protein, putative strong similarity to auxin down-regulated protein ARG10 [Vigna radiata] GI:2970051, wali7 (aluminum-induced protein) [Triticum aestivum] GI:451193	GO:0009507,GO:0010044,GO:0005554,GO:0009733
6191	BN11916	2.15527	3614.5	1677.05	1.10787	gi|11916|At5g65380_Contig1	At5g65380.1	68418.m08223 ripening-responsive protein, putative similar to ripening regulated protein DDTFR18 [Lycopersicon esculentum] GI:12231296; contains Pfam profile PF01554: Uncharacterized membrane protein family	GO:0015297,GO:0006855,GO:0015238,GO:0005215,GO:0009835,GO:0016020
991	BN11918	2.59338	932.464	359.556	1.37483	gi|11918|At3g01540_Contig1	At3g01540.3	68416.m00084 DEAD box RNA helicase (DRH1) identical to RNA helicase DRH1 GB:BAA28347 GI:3149952 [Arabidopsis thaliana]; contains Pfam profiles PF00270: DEAD/DEAH box helicase, PF00271: Helicase conserved C-terminal domain	GO:0009432,GO:0006259,GO:0008372,GO:0004004,GO:0006310,GO:0016887
27645	BN11920	2.38828	691.568	289.567	1.25597	gi|11920|At3g01540_Contig3	At3g01540.3	68416.m00084 DEAD box RNA helicase (DRH1) identical to RNA helicase DRH1 GB:BAA28347 GI:3149952 [Arabidopsis thaliana]; contains Pfam profiles PF00270: DEAD/DEAH box helicase, PF00271: Helicase conserved C-terminal domain	GO:0009432,GO:0006259,GO:0008372,GO:0004004,GO:0006310,GO:0016887
27333	BN11920	2.5514	948.668	371.822	1.35129	gi|11920|At3g01540_Contig3	At3g01540.3	68416.m00084 DEAD box RNA helicase (DRH1) identical to RNA helicase DRH1 GB:BAA28347 GI:3149952 [Arabidopsis thaliana]; contains Pfam profiles PF00270: DEAD/DEAH box helicase, PF00271: Helicase conserved C-terminal domain	GO:0009432,GO:0006259,GO:0008372,GO:0004004,GO:0006310,GO:0016887
24733	BN11922	2.29601	15594.7	6792.08	1.19913	gi|11922|At4g39260_Contig6	At4g39260.3	68417.m05559 glycine-rich RNA-binding protein 8 (GRP8) (CCR1) SP|Q03251 Glycine-rich RNA-binding protein 8 (CCR1 protein) (GRP8) {Arabidopsis thaliana} isoform contains a non-consensus CG acceptor splice site at intron 2	GO:0009409,GO:0003723,GO:0008372,GO:0003676,GO:0007623
22445	BN11925	12.0055	10670.9	888.832	3.58563	gi|11925|At4g39260_Contig7	At4g39260.2	68417.m05558 glycine-rich RNA-binding protein 8 (GRP8) (CCR1) SP|Q03251 Glycine-rich RNA-binding protein 8 (CCR1 protein) (GRP8) {Arabidopsis thaliana} isoform contains a non-consensus CG acceptor splice site at intron 2	GO:0009409,GO:0003723,GO:0008372,GO:0003676,GO:0007623
22133	BN11925	10.2082	15245.8	1493.48	3.35166	gi|11925|At4g39260_Contig7	At4g39260.2	68417.m05558 glycine-rich RNA-binding protein 8 (GRP8) (CCR1) SP|Q03251 Glycine-rich RNA-binding protein 8 (CCR1 protein) (GRP8) {Arabidopsis thaliana} isoform contains a non-consensus CG acceptor splice site at intron 2	GO:0009409,GO:0003723,GO:0008372,GO:0003676,GO:0007623
19845	BN11926	2.15944	19456.2	9009.82	1.11066	gi|11926|At4g39260_Contig3	At4g39260.4	68417.m05560 glycine-rich RNA-binding protein 8 (GRP8) (CCR1) SP|Q03251 Glycine-rich RNA-binding protein 8 (CCR1 protein) (GRP8) {Arabidopsis thaliana} isoform contains a non-consensus CG acceptor splice site at intron 2	GO:0009409,GO:0003723,GO:0008372,GO:0003676,GO:0007623
16933	BN11928	19.6462	22137	1126.78	4.29618	gi|11928|At4g39260_VA1074F	At2g21660.1	68415.m02577 glycine-rich RNA-binding protein (GRP7) SP|Q03250 Glycine-rich RNA-binding protein 7 {Arabidopsis thaliana}	GO:0009409,GO:0003723,GO:0008372,GO:0003676,GO:0007623
17245	BN11928	8.95465	19288.4	2154.01	3.16264	gi|11928|At4g39260_VA1074F	At2g21660.1	68415.m02577 glycine-rich RNA-binding protein (GRP7) SP|Q03250 Glycine-rich RNA-binding protein 7 {Arabidopsis thaliana}	GO:0009409,GO:0003723,GO:0008372,GO:0003676,GO:0007623
14333	BN11929	2.83939	2307.27	812.595	1.50558	gi|11929|At4g02570_Contig1	At4g02570.1	68417.m00351 cullin family protein similar to cullin 3 [Homo sapiens] GI:3639052; contains Pfam profile PF00888: Cullin family	GO:0007049,GO:0005634,GO:0009524,GO:0005554,GO:0000794,GO:0005737,GO:0000151,GO:0005819
14645	BN11929	2.34036	2480.69	1059.96	1.22673	gi|11929|At4g02570_Contig1	At4g02570.1	68417.m00351 cullin family protein similar to cullin 3 [Homo sapiens] GI:3639052; contains Pfam profile PF00888: Cullin family	GO:0007049,GO:0005634,GO:0009524,GO:0005554,GO:0000794,GO:0005737,GO:0000151,GO:0005819
27641	BN11938	2.23555	541.844	242.376	1.16063	gi|11938|At2g31960_VA1140F	At2g31960.1	68415.m03905 glycosyl transferase family 48 protein contains Pfam profile: PF02364 1,3-beta-glucan synthase; contains non-consensus splice aite AC at exon 33	GO:0016757,GO:0003843,GO:0016020,GO:0000148,GO:0006075
25695	BN11954	2.60298	608.264	233.68	1.38016	gi|11954|At1g53580_Contig1	At1g53580.2	68414.m06085 hydroxyacylglutathione hydrolase, putative / glyoxalase II, putative similar to glyoxalase II GI:1644427 from (Arabidopsis thaliana)	GO:0006499,GO:0019243,GO:0004416,GO:0012505
17583	BN11958	2.3633	16464	6966.53	1.2408	gi|11958|At1g52040_Contig2	At1g52040.1	68414.m05871 jacalin lectin family protein nearly identical to myrosinase-binding protein homolog GI:2997767 from [Arabidopsis thaliana]; contains Pfam profile PF01419 jacalin-like lectin domain; identical to cDNA myrosinase-binding protein homolog GI:299	GO:0006952,GO:0005515,GO:0008372
17583	BN11958	2.05752	3121.15	1516.95	1.0409	gi|11958|At1g52040_Contig2	At1g52040.1	68414.m05871 jacalin lectin family protein nearly identical to myrosinase-binding protein homolog GI:2997767 from [Arabidopsis thaliana]; contains Pfam profile PF01419 jacalin-like lectin domain; identical to cDNA myrosinase-binding protein homolog GI:299	GO:0006952,GO:0005515,GO:0008372
9783	BN11961	3.89922	15100.1	3872.59	1.96319	gi|11961|At2g22420_Contig1	At2g22420.1	68415.m02658 peroxidase 17 (PER17) (P17) identical to SP|Q9SJZ2 Peroxidase 17 precursor (EC 1.11.1.7) (Atperox P17) (ATP25a) {Arabidopsis thaliana}	GO:0006979,GO:0004601,GO:0012505
10095	BN11961	3.93913	17968.4	4561.51	1.97788	gi|11961|At2g22420_Contig1	At2g22420.1	68415.m02658 peroxidase 17 (PER17) (P17) identical to SP|Q9SJZ2 Peroxidase 17 precursor (EC 1.11.1.7) (Atperox P17) (ATP25a) {Arabidopsis thaliana}	GO:0006979,GO:0004601,GO:0012505
7495	BN11963	2.47509	404.402	163.389	1.30748	gi|11963|At5g42050_Contig5	At5g42050.1	68418.m05119 expressed protein similar to gda-1 [Pisum sativum] GI:2765418	GO:0005554,GO:0000004,GO:0005739
28946	BN11988	2.73863	1772.34	647.163	1.45345	gi|11988|At4g23630_Contig6	At4g23630.1	68417.m03403 reticulon family protein (RTNLB1) weak similarity to Nogo-C protein [Rattus norvegicus] GI:6822251; contains Pfam profile PF02453: Reticulon	GO:0005554,GO:0000004,GO:0005783
28634	BN11988	2.63511	2221.03	842.859	1.39787	gi|11988|At4g23630_Contig6	At4g23630.1	68417.m03403 reticulon family protein (RTNLB1) weak similarity to Nogo-C protein [Rattus norvegicus] GI:6822251; contains Pfam profile PF02453: Reticulon	GO:0005554,GO:0000004,GO:0005783
26346	BN11995	3.01483	632.604	209.831	1.59207	gi|11995|At4g33985_Contig2	At4g33985.1	68417.m04822 expressed protein	GO:0005554,GO:0000004,GO:0005739
26034	BN11995	2.80018	490.746	175.255	1.48552	gi|11995|At4g33985_Contig2	At4g33985.1	68417.m04822 expressed protein	GO:0005554,GO:0000004,GO:0005739
23434	BN11996	2.49521	6105.12	2446.74	1.31916	gi|11996|At5g15140_VA1039F	At5g15140.1	68418.m01774 aldose 1-epimerase family protein similar to SP|P05149 Aldose 1-epimerase precursor (EC 5.1.3.3) (Mutarotase) from Acinetobacter calcoaceticus; contains Pfam profile PF01263 Aldose 1-epimerase	GO:0016020,GO:0006012,GO:0012505,GO:0004034,GO:0008152
23746	BN11996	3.04508	4580.71	1504.3	1.60648	gi|11996|At5g15140_VA1039F	At5g15140.1	68418.m01774 aldose 1-epimerase family protein similar to SP|P05149 Aldose 1-epimerase precursor (EC 5.1.3.3) (Mutarotase) from Acinetobacter calcoaceticus; contains Pfam profile PF01263 Aldose 1-epimerase	GO:0016020,GO:0006012,GO:0012505,GO:0004034,GO:0008152
18546	BN11998	6.97364	9038.81	1296.14	2.80191	gi|11998|At3g62600_Contig1	At3g62600.1	68416.m07032 DNAJ heat shock family protein similar to DnaJ homolog subfamily B member 11 precursor (SP:Q99KV1){Mus musculus}; contains Pfam PF00226: DnaJ domain; contains PfaPF01556: DnaJ C terminal regionm	GO:0006457,GO:0003754,GO:0012505
18234	BN11998	6.39958	8901.24	1390.91	2.67798	gi|11998|At3g62600_Contig1	At3g62600.1	68416.m07032 DNAJ heat shock family protein similar to DnaJ homolog subfamily B member 11 precursor (SP:Q99KV1){Mus musculus}; contains Pfam PF00226: DnaJ domain; contains PfaPF01556: DnaJ C terminal regionm	GO:0006457,GO:0003754,GO:0012505
20830	BN12010	2.12285	3342.07	1574.33	1.086	gi|12010|At3g52300_Contig1	At3g52300.1	68416.m05748 ATP synthase D chain-related contains weak similarity to ATP synthase D chain, mitochondrial (EC 3.6.3.14) (Swiss-Prot:P31399) [Rattus norvegicus]	GO:0005554,GO:0000004,GO:0008372
21142	BN12010	2.65591	2401.44	904.188	1.40921	gi|12010|At3g52300_Contig1	At3g52300.1	68416.m05748 ATP synthase D chain-related contains weak similarity to ATP synthase D chain, mitochondrial (EC 3.6.3.14) (Swiss-Prot:P31399) [Rattus norvegicus]	GO:0005554,GO:0000004,GO:0008372
15630	BN12015	2.23528	5341.96	2389.84	1.16046	gi|12015|At1g55670_Contig5	At1g55670.1	68414.m06372 photosystem I reaction center subunit V, chloroplast, putative / PSI-G, putative (PSAG) identical to SP|Q9S7N7; similar to SP|Q00327 Photosystem I reaction center subunit V, chloroplast precursor (PSI-G) (Photosystem I 9 kDa protein) {Hordeum	GO:0016020,GO:0009507,GO:0015979,GO:0005554,GO:0009522
15942	BN12015	3.46005	4693.24	1356.41	1.79079	gi|12015|At1g55670_Contig5	At1g55670.1	68414.m06372 photosystem I reaction center subunit V, chloroplast, putative / PSI-G, putative (PSAG) identical to SP|Q9S7N7; similar to SP|Q00327 Photosystem I reaction center subunit V, chloroplast precursor (PSI-G) (Photosystem I 9 kDa protein) {Hordeum	GO:0016020,GO:0009507,GO:0015979,GO:0005554,GO:0009522
13030	BN12016	2.85791	1117.02	390.852	1.51496	gi|12016|At1g55670_Contig3	At1g55670.1	68414.m06372 photosystem I reaction center subunit V, chloroplast, putative / PSI-G, putative (PSAG) identical to SP|Q9S7N7; similar to SP|Q00327 Photosystem I reaction center subunit V, chloroplast precursor (PSI-G) (Photosystem I 9 kDa protein) {Hordeum	GO:0016020,GO:0009507,GO:0015979,GO:0005554,GO:0009522
13342	BN12016	4.97016	2162.16	435.028	2.31329	gi|12016|At1g55670_Contig3	At1g55670.1	68414.m06372 photosystem I reaction center subunit V, chloroplast, putative / PSI-G, putative (PSAG) identical to SP|Q9S7N7; similar to SP|Q00327 Photosystem I reaction center subunit V, chloroplast precursor (PSI-G) (Photosystem I 9 kDa protein) {Hordeum	GO:0016020,GO:0009507,GO:0015979,GO:0005554,GO:0009522
10430	BN12018	5.07719	8369.64	1648.48	2.34403	gi|12018|At1g55670_Contig4	At1g55670.1	68414.m06372 photosystem I reaction center subunit V, chloroplast, putative / PSI-G, putative (PSAG) identical to SP|Q9S7N7; similar to SP|Q00327 Photosystem I reaction center subunit V, chloroplast precursor (PSI-G) (Photosystem I 9 kDa protein) {Hordeum	GO:0016020,GO:0009507,GO:0015979,GO:0005554,GO:0009522
10742	BN12018	5.53391	6319.72	1142	2.4683	gi|12018|At1g55670_Contig4	At1g55670.1	68414.m06372 photosystem I reaction center subunit V, chloroplast, putative / PSI-G, putative (PSAG) identical to SP|Q9S7N7; similar to SP|Q00327 Photosystem I reaction center subunit V, chloroplast precursor (PSI-G) (Photosystem I 9 kDa protein) {Hordeum	GO:0016020,GO:0009507,GO:0015979,GO:0005554,GO:0009522
342	BN12023	2.35462	1344.22	570.886	1.23549	gi|12023|At1g55210_Contig1	At1g55210.1	68414.m06306 disease resistance response protein-related/ dirigent protein-related smimilar to dirigent protein [Thuja plicata] gi|6694699|gb|AAF25360; similar to pathogenesis-related protein [Pisum sativum] gi|4585273|gb|AAD25355	GO:0012505,GO:0006952,GO:0009807,GO:0005554,GO:0009621
30	BN12023	2.57601	2001.3	776.9	1.36514	gi|12023|At1g55210_Contig1	At1g55210.1	68414.m06306 disease resistance response protein-related/ dirigent protein-related smimilar to dirigent protein [Thuja plicata] gi|6694699|gb|AAF25360; similar to pathogenesis-related protein [Pisum sativum] gi|4585273|gb|AAD25355	GO:0012505,GO:0006952,GO:0009807,GO:0005554,GO:0009621
29284	BN12024	8.47795	3760.99	443.62	3.08372	gi|12024|At4g22390_Contig1	At4g22390.1	68417.m03236 F-box family protein-related contains TIGRFAM TIGR01640 : F-box protein interaction domain	GO:0005554,GO:0000004,GO:0008372
29596	BN12024	9.5801	3687.62	384.925	3.26004	gi|12024|At4g22390_Contig1	At4g22390.1	68417.m03236 F-box family protein-related contains TIGRFAM TIGR01640 : F-box protein interaction domain	GO:0005554,GO:0000004,GO:0008372
26684	BN12025	6.60392	1254.85	190.016	2.72332	gi|12025|At4g22390_Contig2	At4g22390.1	68417.m03236 F-box family protein-related contains TIGRFAM TIGR01640 : F-box protein interaction domain	GO:0005554,GO:0000004,GO:0008372
26996	BN12025	6.91332	1297.32	187.655	2.78938	gi|12025|At4g22390_Contig2	At4g22390.1	68417.m03236 F-box family protein-related contains TIGRFAM TIGR01640 : F-box protein interaction domain	GO:0005554,GO:0000004,GO:0008372
21484	BN12027	4.41068	2163.4	490.491	2.141	gi|12027|At1g12070_LB925F	At1g12070.1	68414.m01393 Rho GDP-dissociation inhibitor family protein similar to SP|P52565 Rho GDP-dissociation inhibitor 1 (Rho GDI 1) (Rho-GDI alpha) {Homo sapiens}; contains Pfam profile PF02115: RHO protein GDP dissociation inhibitor	GO:0005094,GO:0000004,GO:0005737
21796	BN12027	4.22107	2735.97	648.169	2.07761	gi|12027|At1g12070_LB925F	At1g12070.1	68414.m01393 Rho GDP-dissociation inhibitor family protein similar to SP|P52565 Rho GDP-dissociation inhibitor 1 (Rho GDI 1) (Rho-GDI alpha) {Homo sapiens}; contains Pfam profile PF02115: RHO protein GDP dissociation inhibitor	GO:0005094,GO:0000004,GO:0005737
13684	BN12030	2.67959	4826.74	1801.3	1.42201	gi|12030|At3g56800_Contig5	At3g56800.1	68416.m06317 calmodulin-2/3/5 (CAM3) identical to calmodulin GI:474183 from [Arabidopsis thaliana]; almost identical to calmodulin-2/3/5 SP:P25069 [Arabidopsis thaliana]	GO:0009288,GO:0005509
13996	BN12030	2.83877	4655.01	1639.8	1.50526	gi|12030|At3g56800_Contig5	At3g56800.1	68416.m06317 calmodulin-2/3/5 (CAM3) identical to calmodulin GI:474183 from [Arabidopsis thaliana]; almost identical to calmodulin-2/3/5 SP:P25069 [Arabidopsis thaliana]	GO:0009288,GO:0005509
3596	BN12036	4.28945	6899.63	1608.51	2.10079	gi|12036|At3g56800_VA1016F	At3g56800.1	68416.m06317 calmodulin-2/3/5 (CAM3) identical to calmodulin GI:474183 from [Arabidopsis thaliana]; almost identical to calmodulin-2/3/5 SP:P25069 [Arabidopsis thaliana]	GO:0009288,GO:0005509
3596	BN12036	2.26079	2654.33	1174.07	1.17683	gi|12036|At3g56800_VA1016F	At3g56800.1	68416.m06317 calmodulin-2/3/5 (CAM3) identical to calmodulin GI:474183 from [Arabidopsis thaliana]; almost identical to calmodulin-2/3/5 SP:P25069 [Arabidopsis thaliana]	GO:0009288,GO:0005509
24392	BN12040	5.77829	1714.13	296.65	2.53064	gi|12040|At3g22380_Contig1	At3g22380.1	68416.m02825 expressed protein	GO:0005524,GO:0000004,GO:0005739
24080	BN12040	7.33944	1677.29	228.531	2.87567	gi|12040|At3g22380_Contig1	At3g22380.1	68416.m02825 expressed protein	GO:0005524,GO:0000004,GO:0005739
21480	BN12041	2.21496	1091.16	492.631	1.14728	gi|12041|At3g22990_Contig1	At3g22990.1	68416.m02899 expressed protein	GO:0005554,GO:0000004,GO:0009507
21792	BN12041	3.58758	519.611	144.836	1.84301	gi|12041|At3g22990_Contig1	At3g22990.1	68416.m02899 expressed protein	GO:0005554,GO:0000004,GO:0009507
21792	BN12041	5.38886	996.421	184.904	2.42998	gi|12041|At3g22990_Contig1	At3g22990.1	68416.m02899 expressed protein	GO:0005554,GO:0000004,GO:0009507
21480	BN12041	2.73592	416.867	152.368	1.45203	gi|12041|At3g22990_Contig1	At3g22990.1	68416.m02899 expressed protein	GO:0005554,GO:0000004,GO:0009507
3280	BN12055	2.62233	15520.7	5918.67	1.39085	gi|12055|At5g65430_Contig4	At5g65430.1	68418.m08228 14-3-3 protein GF14 kappa (GRF8) identical to 14-3-3 protein GF14 kappa GI:5802794, SP:P48348 from [Arabidopsis thaliana]	GO:0045309,GO:0009505,GO:0005737,GO:0007165,GO:0005634,GO:0005886,GO:0045308
3592	BN12055	2.02229	13163.3	6509.1	1.01599	gi|12055|At5g65430_Contig4	At5g65430.1	68418.m08228 14-3-3 protein GF14 kappa (GRF8) identical to 14-3-3 protein GF14 kappa GI:5802794, SP:P48348 from [Arabidopsis thaliana]	GO:0045309,GO:0009505,GO:0005737,GO:0007165,GO:0005634,GO:0005886,GO:0045308
29934	BN12063	2.96313	1569.44	529.656	1.56712	gi|12063|At1g07470_VA872R	At1g07470.1	68414.m00797 transcription factor IIA large subunit, putative / TFIIA large subunit, putative nearly identical to transcription factor IIA large subunit GI:2826884 from [Arabidopsis thaliana]; contains Pfam profile: PF03153 transcription factor IIA, alpha	GO:0005634,GO:0016986,GO:0003700,GO:0006367
30246	BN12063	6.08516	1846.39	303.425	2.6053	gi|12063|At1g07470_VA872R	At1g07470.1	68414.m00797 transcription factor IIA large subunit, putative / TFIIA large subunit, putative nearly identical to transcription factor IIA large subunit GI:2826884 from [Arabidopsis thaliana]; contains Pfam profile: PF03153 transcription factor IIA, alpha	GO:0005634,GO:0016986,GO:0003700,GO:0006367
25046	BN12065	2.49639	584.663	234.203	1.31985	gi|12065|At5g58070_Contig1	At5g58070.1	68418.m07267 lipocalin, putative similar to temperature stress-induced lipocalin [Triticum aestivum] GI:18650668	GO:0006810,GO:0008372,GO:0005215,GO:0008289
24734	BN12065	4.71291	654.52	138.878	2.23662	gi|12065|At5g58070_Contig1	At5g58070.1	68418.m07267 lipocalin, putative similar to temperature stress-induced lipocalin [Triticum aestivum] GI:18650668	GO:0006810,GO:0008372,GO:0005215,GO:0008289
22446	BN12067	3.01184	11593.4	3849.27	1.59065	gi|12067|At5g58070_Contig2	At5g58070.1	68418.m07267 lipocalin, putative similar to temperature stress-induced lipocalin [Triticum aestivum] GI:18650668	GO:0006810,GO:0008372,GO:0005215,GO:0008289
22446	BN12067	2.06727	3185.89	1541.11	1.04773	gi|12067|At5g58070_Contig2	At5g58070.1	68418.m07267 lipocalin, putative similar to temperature stress-induced lipocalin [Triticum aestivum] GI:18650668	GO:0006810,GO:0008372,GO:0005215,GO:0008289
22134	BN12067	2.02304	4168.7	2060.61	1.01653	gi|12067|At5g58070_Contig2	At5g58070.1	68418.m07267 lipocalin, putative similar to temperature stress-induced lipocalin [Triticum aestivum] GI:18650668	GO:0006810,GO:0008372,GO:0005215,GO:0008289
22134	BN12067	4.07057	9088.85	2232.82	2.02523	gi|12067|At5g58070_Contig2	At5g58070.1	68418.m07267 lipocalin, putative similar to temperature stress-induced lipocalin [Triticum aestivum] GI:18650668	GO:0006810,GO:0008372,GO:0005215,GO:0008289
6846	BN12075	3.90085	1666.7	427.266	1.96379	gi|12075|At1g01660_Contig1	At1g01660.1	68414.m00084 U-box domain-containing protein	GO:0005554,GO:0000004,GO:0008372
27330	BN12080	3.50226	795.054	227.012	1.80828	gi|12080|At4g33120_Contig1	At4g33120.1	68417.m04718 coclaurine N-methyltransferase, putative similar to coclaurine N-methyltransferase [Coptis japonica] GI:16754879	GO:0030794,GO:0008372,GO:0008825,GO:0007049,GO:0008610
11730	BN12088	2.19369	10384.6	4733.84	1.13336	gi|12088|At3g52590_Contig1	At3g52590.1	68416.m05792 ubiquitin extension protein 1 (UBQ1) / 60S ribosomal protein L40 (RPL40B) identical to GI:166929, GI:166930	Not annotated
9130	BN12089	4.22242	1536.57	363.907	2.07807	gi|12089|At3g57790_Contig1	At3g57790.1	68416.m06438 glycoside hydrolase family 28 protein / polygalacturonase (pectinase) family protein weak similarity to SP|P15922 Exo-poly-alpha-D-galacturonosidase precursor (EC 3.2.1.82) (Exo-PG) {Erwinia chrysanthemi}; contains PF00295: Glycosyl hydrolase	GO:0005975,GO:0004650,GO:0012505
6842	BN12090	2.5153	12293.5	4887.49	1.33073	gi|12090|At2g30570_Contig3	At2g30570.2	68415.m03724 photosystem II reaction center W (PsbW) protein-related similar to photosystem II reaction center W protein SP:Q41387 from [Spinacia oleracea]	GO:0005554,GO:0030095,GO:0000004,GO:0009507
3930	BN12092	2.30189	28107.9	12210.8	1.20282	gi|12092|At2g30570_Contig5	At2g30570.2	68415.m03724 photosystem II reaction center W (PsbW) protein-related similar to photosystem II reaction center W protein SP:Q41387 from [Spinacia oleracea]	GO:0005554,GO:0030095,GO:0000004,GO:0009507
1642	BN12094	2.36582	727.985	307.709	1.24234	gi|12094|At2g30570_Contig1	At2g30570.2	68415.m03724 photosystem II reaction center W (PsbW) protein-related similar to photosystem II reaction center W protein SP:Q41387 from [Spinacia oleracea]	GO:0005554,GO:0030095,GO:0000004,GO:0009507
30584	BN12101	4.06246	6429.05	1582.55	2.02235	gi|12101|At1g63000_Contig2	At1g63000.1	68414.m07114 expressed protein	GO:0009225,GO:0008372,GO:0008831,GO:0003824,GO:0008460,GO:0045226
30896	BN12101	3.75121	6088.02	1622.95	1.90735	gi|12101|At1g63000_Contig2	At1g63000.1	68414.m07114 expressed protein	GO:0009225,GO:0008372,GO:0008831,GO:0003824,GO:0008460,GO:0045226
30896	BN12101	2.0443	295.195	144.399	1.03161	gi|12101|At1g63000_Contig2	At1g63000.1	68414.m07114 expressed protein	GO:0009225,GO:0008372,GO:0008831,GO:0003824,GO:0008460,GO:0045226
20496	BN12106	2.79418	573.338	205.19	1.48243	gi|12106|At3g51010_Contig1	At3g51010.1	68416.m05585 expressed protein	GO:0005554,GO:0000004,GO:0005739
7496	BN12115	3.257	606.008	186.063	1.70355	gi|12115|At3g47500_Contig2	At3g47500.1	68416.m05166 Dof-type zinc finger domain-containing protein identical to H-protein promoter binding factor-2a GI:3386546 from [Arabidopsis thaliana]	GO:0003700,GO:0045449,GO:0003677,GO:0008372
15292	BN12134	2.08696	418.068	200.324	1.0614	gi|12134|At1g58180_Contig4	At1g58180.2	68414.m06602 carbonic anhydrase family protein / carbonate dehydratase family protein similar to SP|P46512 Carbonic anhydrase 1 (EC 4.2.1.1) (Carbonate dehydratase 1) {Flaveria linearis}; contains Pfam profile PF00484: Carbonic anhydrase	GO:0005739,GO:0015976,GO:0004089,GO:0008270
28947	BN12142	3.39769	3421.54	1007.02	1.76455	gi|12142|At1g07790_Contig6	At1g07790.1	68414.m00843 histone H2B, putative strong similarity to histone H2B Arabidopsis thaliana GI:2407802, Gossypium hirsutum SP|O22582, Lycopersicon esculentum GI:3021489, Capsicum annuum SP|O49118; contains Pfam profile PF00125 Core histone H2A/H2B/H3/H4	GO:0007001,GO:0003677,GO:0006334,GO:0000786,GO:0005634
28635	BN12142	3.5333	2785.45	788.343	1.82101	gi|12142|At1g07790_Contig6	At1g07790.1	68414.m00843 histone H2B, putative strong similarity to histone H2B Arabidopsis thaliana GI:2407802, Gossypium hirsutum SP|O22582, Lycopersicon esculentum GI:3021489, Capsicum annuum SP|O49118; contains Pfam profile PF00125 Core histone H2A/H2B/H3/H4	GO:0007001,GO:0003677,GO:0006334,GO:0000786,GO:0005634
28635	BN12142	9.9581	7671.44	770.372	3.31587	gi|12142|At1g07790_Contig6	At1g07790.1	68414.m00843 histone H2B, putative strong similarity to histone H2B Arabidopsis thaliana GI:2407802, Gossypium hirsutum SP|O22582, Lycopersicon esculentum GI:3021489, Capsicum annuum SP|O49118; contains Pfam profile PF00125 Core histone H2A/H2B/H3/H4	GO:0007001,GO:0003677,GO:0006334,GO:0000786,GO:0005634
28947	BN12142	8.85185	5351.76	604.592	3.14598	gi|12142|At1g07790_Contig6	At1g07790.1	68414.m00843 histone H2B, putative strong similarity to histone H2B Arabidopsis thaliana GI:2407802, Gossypium hirsutum SP|O22582, Lycopersicon esculentum GI:3021489, Capsicum annuum SP|O49118; contains Pfam profile PF00125 Core histone H2A/H2B/H3/H4	GO:0007001,GO:0003677,GO:0006334,GO:0000786,GO:0005634
26347	BN12143	7.36367	6251.27	848.934	2.88042	gi|12143|At1g07790_Contig3	At1g07790.1	68414.m00843 histone H2B, putative strong similarity to histone H2B Arabidopsis thaliana GI:2407802, Gossypium hirsutum SP|O22582, Lycopersicon esculentum GI:3021489, Capsicum annuum SP|O49118; contains Pfam profile PF00125 Core histone H2A/H2B/H3/H4	GO:0007001,GO:0003677,GO:0006334,GO:0000786,GO:0005634
26035	BN12143	5.11644	6595.96	1289.17	2.35514	gi|12143|At1g07790_Contig3	At1g07790.1	68414.m00843 histone H2B, putative strong similarity to histone H2B Arabidopsis thaliana GI:2407802, Gossypium hirsutum SP|O22582, Lycopersicon esculentum GI:3021489, Capsicum annuum SP|O49118; contains Pfam profile PF00125 Core histone H2A/H2B/H3/H4	GO:0007001,GO:0003677,GO:0006334,GO:0000786,GO:0005634
26031	BN12170	3.05283	523.6	171.513	1.61015	gi|12170|At5g27720_Contig1	At5g27720.1	68418.m03325 small nuclear ribonucleoprotein, putative / snRNP, putative / Sm protein, putative similar to SWISS-PROT:Q9QXA5 U6 snRNA-associated Sm-like protein LSm4 [Mus musculus]	GO:0005634,GO:0008248,GO:0000004,GO:0005732
21143	BN12172	3.33315	1161.21	348.382	1.73689	gi|12172|At5g51070_Contig2	At5g51070.1	68418.m06330 ATP-dependent Clp protease ATP-binding subunit (ClpD), (ERD1) SAG15/ERD1; identical to ERD1 protein GI:497629, SP:P42762 from [Arabidopsis thaliana]; contains Pfam profile PF02861: Clp amino terminal domain	GO:0016887,GO:0009507,GO:0005524,GO:0009377,GO:0003754,GO:0006510,GO:0009570
20831	BN12172	2.14019	1135.3	530.467	1.09774	gi|12172|At5g51070_Contig2	At5g51070.1	68418.m06330 ATP-dependent Clp protease ATP-binding subunit (ClpD), (ERD1) SAG15/ERD1; identical to ERD1 protein GI:497629, SP:P42762 from [Arabidopsis thaliana]; contains Pfam profile PF02861: Clp amino terminal domain	GO:0016887,GO:0009507,GO:0005524,GO:0009377,GO:0003754,GO:0006510,GO:0009570
21143	BN12172	2.61693	337.042	128.793	1.38787	gi|12172|At5g51070_Contig2	At5g51070.1	68418.m06330 ATP-dependent Clp protease ATP-binding subunit (ClpD), (ERD1) SAG15/ERD1; identical to ERD1 protein GI:497629, SP:P42762 from [Arabidopsis thaliana]; contains Pfam profile PF02861: Clp amino terminal domain	GO:0016887,GO:0009507,GO:0005524,GO:0009377,GO:0003754,GO:0006510,GO:0009570
29285	BN12186	8.73956	5802.85	663.975	3.12756	gi|12186|At2g22860_Contig1	At2g22860.1	68415.m02714 phytosulfokines 2 (PSK2) identical to phytosulfokines 2 (PSK2) from [Arabidopsis thaliana]	GO:0030154,GO:0005578,GO:0009887,GO:0005554,GO:0008283
29597	BN12186	8.89102	5336.01	600.157	3.15235	gi|12186|At2g22860_Contig1	At2g22860.1	68415.m02714 phytosulfokines 2 (PSK2) identical to phytosulfokines 2 (PSK2) from [Arabidopsis thaliana]	GO:0030154,GO:0005578,GO:0009887,GO:0005554,GO:0008283
26685	BN12187	7.42692	4206.63	566.403	2.89276	gi|12187|At4g26850_BL3065F	At4g26850.1	68417.m03865 expressed protein	Not annotated
26997	BN12187	6.7219	6357.12	945.732	2.74887	gi|12187|At4g26850_BL3065F	At4g26850.1	68417.m03865 expressed protein	Not annotated
3597	BN12204	2.62319	29899.9	11398.3	1.39132	gi|12204|At2g38530_Contig1	At2g38530.1	68415.m04734 nonspecific lipid transfer protein 2 (LTP2) identical to nonspecific lipid-transfer protein 2 from Arabidopsis thaliana [SP|Q9S7I3]; contains Pfam protease inhibitor/seed storage/LTP family domain PF00234	GO:0006869,GO:0005319,GO:0012505
3285	BN12204	4.18415	39603.8	9465.2	2.06493	gi|12204|At2g38530_Contig1	At2g38530.1	68415.m04734 nonspecific lipid transfer protein 2 (LTP2) identical to nonspecific lipid-transfer protein 2 from Arabidopsis thaliana [SP|Q9S7I3]; contains Pfam protease inhibitor/seed storage/LTP family domain PF00234	GO:0006869,GO:0005319,GO:0012505
685	BN12206	4.02342	25913.7	6440.71	2.00842	gi|12206|At4g08685_Contig2	At4g08685.1	68417.m01430 pollen Ole e 1 allergen and extensin family protein contains Pfam domain, PF01190: Pollen proteins Ole e I family	GO:0012505,GO:0005554
997	BN12206	3.95849	28387.2	7171.22	1.98495	gi|12206|At4g08685_Contig2	At4g08685.1	68417.m01430 pollen Ole e 1 allergen and extensin family protein contains Pfam domain, PF01190: Pollen proteins Ole e I family	GO:0012505,GO:0005554
24081	BN12210	2.78192	3464.91	1245.51	1.47608	gi|12210|At1g05410_LB828R	At1g05410.1	68414.m00549 expressed protein	GO:0005554,GO:0000004,GO:0008372
24393	BN12210	4.53571	4186.08	922.917	2.18133	gi|12210|At1g05410_LB828R	At1g05410.1	68414.m00549 expressed protein	GO:0005554,GO:0000004,GO:0008372
21481	BN12211	6.00698	8818.12	1467.98	2.58664	gi|12211|At1g29140_Contig1	At1g29140.1	68414.m03566 pollen Ole e 1 allergen and extensin family protein contains Pfam domain, PF01190: Pollen proteins Ole e I family	GO:0005554,GO:0000004,GO:0012505
21793	BN12211	6.43876	9106.79	1414.37	2.68678	gi|12211|At1g29140_Contig1	At1g29140.1	68414.m03566 pollen Ole e 1 allergen and extensin family protein contains Pfam domain, PF01190: Pollen proteins Ole e I family	GO:0005554,GO:0000004,GO:0012505
19193	BN12212	2.30661	338.499	146.752	1.20577	gi|12212|At1g29140_Contig2	At1g29140.1	68414.m03566 pollen Ole e 1 allergen and extensin family protein contains Pfam domain, PF01190: Pollen proteins Ole e I family	GO:0005554,GO:0000004,GO:0012505
16281	BN12213	2.07972	10191	4900.17	1.05639	gi|12213|At3g15730_Contig3	At3g15730.1	68416.m01993 phospholipase D alpha 1 / PLD alpha 1 (PLDALPHA1) (PLD1) / choline phosphatase 1 identical to SP:Q38882 Phospholipase D alpha 1 (EC 3.1.4.4) (AtPLDalpha1) (PLD alpha 1) (Choline phosphatase 1) (Phosphatidylcholine-hydrolyzing phospholipase D	GO:0030136,GO:0006631,GO:0005634,GO:0005886,GO:0004630,GO:0005739,GO:0016020
16593	BN12213	2.59615	13528.5	5210.98	1.37638	gi|12213|At3g15730_Contig3	At3g15730.1	68416.m01993 phospholipase D alpha 1 / PLD alpha 1 (PLDALPHA1) (PLD1) / choline phosphatase 1 identical to SP:Q38882 Phospholipase D alpha 1 (EC 3.1.4.4) (AtPLDalpha1) (PLD alpha 1) (Choline phosphatase 1) (Phosphatidylcholine-hydrolyzing phospholipase D	GO:0030136,GO:0006631,GO:0005634,GO:0005886,GO:0004630,GO:0005739,GO:0016020
13993	BN12216	2.31169	3489.43	1509.47	1.20895	gi|12216|At3g15730_Contig2	At3g15730.1	68416.m01993 phospholipase D alpha 1 / PLD alpha 1 (PLDALPHA1) (PLD1) / choline phosphatase 1 identical to SP:Q38882 Phospholipase D alpha 1 (EC 3.1.4.4) (AtPLDalpha1) (PLD alpha 1) (Choline phosphatase 1) (Phosphatidylcholine-hydrolyzing phospholipase D	GO:0030136,GO:0006631,GO:0005634,GO:0005886,GO:0004630,GO:0005739,GO:0016020
3281	BN12222	6.81226	1129.18	165.757	2.76813	gi|12222|At2g38540_Contig5	At2g38540.1	68415.m04735 nonspecific lipid transfer protein 1 (LTP1) identical to SP|Q42589	GO:0008289,GO:0006869,GO:0012505
3593	BN12222	6.34839	1008.81	158.908	2.66639	gi|12222|At2g38540_Contig5	At2g38540.1	68415.m04735 nonspecific lipid transfer protein 1 (LTP1) identical to SP|Q42589	GO:0008289,GO:0006869,GO:0012505
681	BN12223	2.01506	26847.6	13323.5	1.01082	gi|12223|At2g38540_Contig1	At2g38540.1	68415.m04735 nonspecific lipid transfer protein 1 (LTP1) identical to SP|Q42589	GO:0008289,GO:0006869,GO:0012505
993	BN12223	2.1321	23358.2	10955.5	1.09227	gi|12223|At2g38540_Contig1	At2g38540.1	68415.m04735 nonspecific lipid transfer protein 1 (LTP1) identical to SP|Q42589	GO:0008289,GO:0006869,GO:0012505
30247	BN12224	3.83269	2535.25	661.481	1.93836	gi|12224|At2g38540_Contig6	At2g38540.1	68415.m04735 nonspecific lipid transfer protein 1 (LTP1) identical to SP|Q42589	GO:0008289,GO:0006869,GO:0012505
29935	BN12224	3.08231	1562.52	506.932	1.62401	gi|12224|At2g38540_Contig6	At2g38540.1	68415.m04735 nonspecific lipid transfer protein 1 (LTP1) identical to SP|Q42589	GO:0008289,GO:0006869,GO:0012505
27647	BN12226	2.56196	736.23	287.37	1.35725	gi|12226|At5g60920_Contig2	At5g60920.1	68418.m07642 phytochelatin synthetase, putative / COBRA cell expansion protein COB, putative similar to phytochelatin synthetase GI:29570314; similar to GB:AAK56072; identified in Roudier, et al, Plant Phys. (2002) 130:538-548 (PMID:12376623); identical t	GO:0009897,GO:0005554,GO:0009930
25043	BN12241	2.10921	938.555	444.98	1.0767	gi|12241|At3g62710_Contig1	At3g62710.1	68416.m07044 glycosyl hydrolase family 3 protein exhydrolase II - Zea mays, EMBL:AF064707	GO:0005975,GO:0004553,GO:0012505
30897	BN12251	2.08452	418.377	200.707	1.05971	gi|12251|At4g31860_Contig1	At4g31860.2	68417.m04527 protein phosphatase 2C, putative / PP2C, putative protein phosphatase 2C, Schizosaccharomyces pombe, PIR2:S54297	GO:0008287,GO:0004722,GO:0006499,GO:0003824,GO:0006470,GO:0015071
26352	BN12292	4.54867	2031.14	446.535	2.18544	gi|12292|At3g27240_Contig1	At3g27240.1	68416.m03405 cytochrome c1, putative cytochrome c1, heme protein, mitochondrial precursor (Clone PC13III) [Solanum tuberosum] SWISS-PROT:P25076	GO:0045153,GO:0005739,GO:0006118,GO:0005489,GO:0005746
26040	BN12292	4.719	2144.79	454.501	2.23848	gi|12292|At3g27240_Contig1	At3g27240.1	68416.m03405 cytochrome c1, putative cytochrome c1, heme protein, mitochondrial precursor (Clone PC13III) [Solanum tuberosum] SWISS-PROT:P25076	GO:0045153,GO:0005739,GO:0006118,GO:0005489,GO:0005746
18240	BN12295	3.32215	4865.79	1464.65	1.73212	gi|12295|At3g27240_Contig3	At3g27240.1	68416.m03405 cytochrome c1, putative cytochrome c1, heme protein, mitochondrial precursor (Clone PC13III) [Solanum tuberosum] SWISS-PROT:P25076	GO:0045153,GO:0005739,GO:0006118,GO:0005489,GO:0005746
18552	BN12295	3.89903	6517.97	1671.69	1.96312	gi|12295|At3g27240_Contig3	At3g27240.1	68416.m03405 cytochrome c1, putative cytochrome c1, heme protein, mitochondrial precursor (Clone PC13III) [Solanum tuberosum] SWISS-PROT:P25076	GO:0045153,GO:0005739,GO:0006118,GO:0005489,GO:0005746
26036	BN12307	4.16288	652.827	156.821	2.05758	gi|12307|At3g07840_Contig1	At3g07840.1	68416.m00959 polygalacturonase, putative / pectinase, putative strong similarity to polygalacturonase PGA3 [Arabidopsis thaliana] GI:3152948; contains non-consensus AA acceptor splice site at exon 3	GO:0005975,GO:0004650,GO:0012505
20836	BN12309	3.13663	3060.71	975.795	1.64922	gi|12309|At2g05990_Contig3	At2g05990.2	68415.m00652 enoyl-[acyl-carrier protein] reductase [NADH], chloroplast, putative / NADH-dependent enoyl-ACP reductase, putative strong similarity to enoyl-[acyl-carrier protein] reductase [NADH] SP:P80030 from [Brassica napus]	GO:0016631,GO:0005835,GO:0016491,GO:0004318,GO:0006633
21148	BN12309	4.39931	3042.33	691.547	2.13728	gi|12309|At2g05990_Contig3	At2g05990.2	68415.m00652 enoyl-[acyl-carrier protein] reductase [NADH], chloroplast, putative / NADH-dependent enoyl-ACP reductase, putative strong similarity to enoyl-[acyl-carrier protein] reductase [NADH] SP:P80030 from [Brassica napus]	GO:0016631,GO:0005835,GO:0016491,GO:0004318,GO:0006633
18236	BN12310	6.11985	4209.28	687.808	2.6135	gi|12310|At2g05990_Contig2	At2g05990.2	68415.m00652 enoyl-[acyl-carrier protein] reductase [NADH], chloroplast, putative / NADH-dependent enoyl-ACP reductase, putative strong similarity to enoyl-[acyl-carrier protein] reductase [NADH] SP:P80030 from [Brassica napus]	GO:0016631,GO:0005835,GO:0016491,GO:0004318,GO:0006633
18548	BN12310	7.86351	3901.04	496.094	2.97517	gi|12310|At2g05990_Contig2	At2g05990.2	68415.m00652 enoyl-[acyl-carrier protein] reductase [NADH], chloroplast, putative / NADH-dependent enoyl-ACP reductase, putative strong similarity to enoyl-[acyl-carrier protein] reductase [NADH] SP:P80030 from [Brassica napus]	GO:0016631,GO:0005835,GO:0016491,GO:0004318,GO:0006633
10748	BN12314	2.94081	6649.56	2261.13	1.55622	gi|12314|At2g45820_Contig4	At2g45820.1	68415.m05698 DNA-binding protein, putative identical to DNA-binding protein gi|601843|gb|AAA57124 [Arabidopsis thaliana]; contains Pfam domain, PF03766: Remorin, N-terminal region; contains Pfam domain, PF03763: Remorin, C-terminal region	GO:0003677,GO:0000004,GO:0008372
10436	BN12314	2.78816	6749.06	2420.61	1.47932	gi|12314|At2g45820_Contig4	At2g45820.1	68415.m05698 DNA-binding protein, putative identical to DNA-binding protein gi|601843|gb|AAA57124 [Arabidopsis thaliana]; contains Pfam domain, PF03766: Remorin, N-terminal region; contains Pfam domain, PF03763: Remorin, C-terminal region	GO:0003677,GO:0000004,GO:0008372
2948	BN12318	2.65055	1064.92	401.773	1.40629	gi|12318|At1g15400_Contig1	At1g15400.2	68414.m01845 expressed protein ESTs gb|H37295 and gb|R64895 come from this gene	GO:0005554,GO:0000004,GO:0008372
16290	BN12327	5.76446	10014.3	1737.25	2.52718	gi|12327|At3g22440_Contig1	At3g22440.1	68416.m02836 hydroxyproline-rich glycoprotein family protein identical to hydroxyproline-rich glycoprotein [Arabidopsis thaliana] gi|9293881|dbj|BAB01784	GO:0005554,GO:0000004,GO:0008372
16602	BN12327	2.94869	7896.19	2677.86	1.56008	gi|12327|At3g22440_Contig1	At3g22440.1	68416.m02836 hydroxyproline-rich glycoprotein family protein identical to hydroxyproline-rich glycoprotein [Arabidopsis thaliana] gi|9293881|dbj|BAB01784	GO:0005554,GO:0000004,GO:0008372
13690	BN12328	9.77821	2611.32	267.055	3.28957	gi|12328|At3g22440_Contig2	At3g22440.1	68416.m02836 hydroxyproline-rich glycoprotein family protein identical to hydroxyproline-rich glycoprotein [Arabidopsis thaliana] gi|9293881|dbj|BAB01784	GO:0005554,GO:0000004,GO:0008372
14002	BN12328	4.56204	3949.74	865.784	2.18968	gi|12328|At3g22440_Contig2	At3g22440.1	68416.m02836 hydroxyproline-rich glycoprotein family protein identical to hydroxyproline-rich glycoprotein [Arabidopsis thaliana] gi|9293881|dbj|BAB01784	GO:0005554,GO:0000004,GO:0008372
16286	BN12343	2.54414	2787.74	1095.75	1.34718	gi|12343|At4g01080_Contig1	At4g01080.1	68417.m00146 expressed protein	GO:0005554,GO:0000004,GO:0008372
16598	BN12343	3.9477	4033.68	1021.78	1.98101	gi|12343|At4g01080_Contig1	At4g01080.1	68417.m00146 expressed protein	GO:0005554,GO:0000004,GO:0008372
8486	BN12348	2.43466	10198.7	4188.97	1.28372	gi|12348|At1g61520_Contig2	At1g61520.1	68414.m06931 chlorophyll A-B binding protein / LHCI type III (LHCA3.1) nearly identical to PSI type III chlorophyll a/b-binding protein GI:430947; contains Pfam profile: PF00504 chlorophyll A-B binding protein; similar to PSI type III chlorophyll a/b-bind	GO:0030076,GO:0009765,GO:0016168,GO:0009507,GO:0015979
8798	BN12348	3.88425	8627.43	2221.13	1.95764	gi|12348|At1g61520_Contig2	At1g61520.1	68414.m06931 chlorophyll A-B binding protein / LHCI type III (LHCA3.1) nearly identical to PSI type III chlorophyll a/b-binding protein GI:430947; contains Pfam profile: PF00504 chlorophyll A-B binding protein; similar to PSI type III chlorophyll a/b-bind	GO:0030076,GO:0009765,GO:0016168,GO:0009507,GO:0015979
5886	BN12352	2.31172	18561.9	8029.47	1.20897	gi|12352|At1g61520_Contig4	At1g61520.1	68414.m06931 chlorophyll A-B binding protein / LHCI type III (LHCA3.1) nearly identical to PSI type III chlorophyll a/b-binding protein GI:430947; contains Pfam profile: PF00504 chlorophyll A-B binding protein; similar to PSI type III chlorophyll a/b-bind	GO:0030076,GO:0009765,GO:0016168,GO:0009507,GO:0015979
6198	BN12352	4.05782	20972.9	5168.52	2.0207	gi|12352|At1g61520_Contig4	At1g61520.1	68414.m06931 chlorophyll A-B binding protein / LHCI type III (LHCA3.1) nearly identical to PSI type III chlorophyll a/b-binding protein GI:430947; contains Pfam profile: PF00504 chlorophyll A-B binding protein; similar to PSI type III chlorophyll a/b-bind	GO:0030076,GO:0009765,GO:0016168,GO:0009507,GO:0015979
19852	BN12365	2.19651	449.366	204.582	1.13521	gi|12365|At4g30950_Contig3	At4g30950.1	68417.m04394 omega-6 fatty acid desaturase, chloroplast (FAD6) (FADC) identical to GI:493068	GO:0009507,GO:0006633,GO:0045485
16940	BN12366	3.44916	11772.7	3413.21	1.78624	gi|12366|At2g46170_Contig1	At2g46170.1	68415.m05741 reticulon family protein (RTNLB5) weak similarity to Nogo-C protein [Rattus norvegicus] GI:6822251; contains Pfam profile PF02453: Reticulon	GO:0005554,GO:0000004,GO:0005783
29936	BN12373	2.16416	310.852	143.636	1.11381	gi|12373|At1g14810_Contig1	At1g14810.1	68414.m01770 semialdehyde dehydrogenase family protein similar to SP:O31219 Aspartate-semialdehyde dehydrogenase (EC 1.2.1.11) (ASA dehydrogenase) (ASADH) {Legionella pneumophila}; contains Pfam profiles PF02774: Semialdehyde dehydrogenase dimerisation do	GO:0009507,GO:0006520,GO:0009088,GO:0004073,GO:0009086,GO:0016620
30248	BN12373	2.93808	1560.08	530.986	1.55487	gi|12373|At1g14810_Contig1	At1g14810.1	68414.m01770 semialdehyde dehydrogenase family protein similar to SP:O31219 Aspartate-semialdehyde dehydrogenase (EC 1.2.1.11) (ASA dehydrogenase) (ASADH) {Legionella pneumophila}; contains Pfam profiles PF02774: Semialdehyde dehydrogenase dimerisation do	GO:0009507,GO:0006520,GO:0009088,GO:0004073,GO:0009086,GO:0016620
29936	BN12373	3.70101	1814.07	490.156	1.88792	gi|12373|At1g14810_Contig1	At1g14810.1	68414.m01770 semialdehyde dehydrogenase family protein similar to SP:O31219 Aspartate-semialdehyde dehydrogenase (EC 1.2.1.11) (ASA dehydrogenase) (ASADH) {Legionella pneumophila}; contains Pfam profiles PF02774: Semialdehyde dehydrogenase dimerisation do	GO:0009507,GO:0006520,GO:0009088,GO:0004073,GO:0009086,GO:0016620
27648	BN12374	2.698	2724.06	1009.66	1.43189	gi|12374|At1g14810_Contig3	At1g14810.1	68414.m01770 semialdehyde dehydrogenase family protein similar to SP:O31219 Aspartate-semialdehyde dehydrogenase (EC 1.2.1.11) (ASA dehydrogenase) (ASADH) {Legionella pneumophila}; contains Pfam profiles PF02774: Semialdehyde dehydrogenase dimerisation do	GO:0009507,GO:0006520,GO:0009088,GO:0004073,GO:0009086,GO:0016620
27336	BN12374	2.20931	2228.82	1008.83	1.1436	gi|12374|At1g14810_Contig3	At1g14810.1	68414.m01770 semialdehyde dehydrogenase family protein similar to SP:O31219 Aspartate-semialdehyde dehydrogenase (EC 1.2.1.11) (ASA dehydrogenase) (ASADH) {Legionella pneumophila}; contains Pfam profiles PF02774: Semialdehyde dehydrogenase dimerisation do	GO:0009507,GO:0006520,GO:0009088,GO:0004073,GO:0009086,GO:0016620
1648	BN12399	2.72737	1774.99	650.806	1.44751	gi|12399|At2g43750_Contig4	At2g43750.1	68415.m05439 cysteine synthase, chloroplast / O-acetylserine (thiol)-lyase / O-acetylserine sulfhydrylase / cpACS1 (OASB) identical to SP|P47999 Cysteine synthase, chloroplast precursor (EC 4.2.99.8) (O-acetylserine sulfhydrylase) (O-acetylserine (Thiol)-	GO:0009536,GO:0004124,GO:0019344
30902	BN12400	10.5774	1470.87	139.058	3.40291	gi|12400|At2g43750_Contig3	At2g43750.1	68415.m05439 cysteine synthase, chloroplast / O-acetylserine (thiol)-lyase / O-acetylserine sulfhydrylase / cpACS1 (OASB) identical to SP|P47999 Cysteine synthase, chloroplast precursor (EC 4.2.99.8) (O-acetylserine sulfhydrylase) (O-acetylserine (Thiol)-	GO:0009536,GO:0004124,GO:0019344
30590	BN12400	8.34919	2225.61	266.566	3.06164	gi|12400|At2g43750_Contig3	At2g43750.1	68415.m05439 cysteine synthase, chloroplast / O-acetylserine (thiol)-lyase / O-acetylserine sulfhydrylase / cpACS1 (OASB) identical to SP|P47999 Cysteine synthase, chloroplast precursor (EC 4.2.99.8) (O-acetylserine sulfhydrylase) (O-acetylserine (Thiol)-	GO:0009536,GO:0004124,GO:0019344
14990	BN12413	2.39136	982.448	410.832	1.25783	gi|12413|At5g26717_Contig3	At5g26717.1	68418.m03160 hypothetical protein	GO:0005554,GO:0000004,GO:0008372
30898	BN12421	3.01555	5393.62	1788.6	1.59242	gi|12421|At1g70370_Contig1	At1g70370.1	68414.m08095 BURP domain-containing protein / polygalacturonase, putative similar to polygalacturonase isoenzyme 1 beta subunit [Lycopersicon esculentum] GI:170480; contains Pfam profile PF03181: BURP domain	GO:0003676,GO:0012505,GO:0000004,GO:0004650
30586	BN12421	2.21018	5678.78	2569.38	1.14416	gi|12421|At1g70370_Contig1	At1g70370.1	68414.m08095 BURP domain-containing protein / polygalacturonase, putative similar to polygalacturonase isoenzyme 1 beta subunit [Lycopersicon esculentum] GI:170480; contains Pfam profile PF03181: BURP domain	GO:0003676,GO:0012505,GO:0000004,GO:0004650
10098	BN12433	2.68228	4316.19	1609.15	1.42346	gi|12433|At5g16290_Contig2	At5g16290.1	68418.m01903 acetolactate synthase small subunit, putative similar to gi:5931761 from Nicotiana plumbaginifolia	GO:0009082,GO:0003984,GO:0009507
9786	BN12433	2.33084	3359.07	1441.14	1.22085	gi|12433|At5g16290_Contig2	At5g16290.1	68418.m01903 acetolactate synthase small subunit, putative similar to gi:5931761 from Nicotiana plumbaginifolia	GO:0009082,GO:0003984,GO:0009507
2298	BN12436	2.13774	303.777	142.102	1.09609	gi|12436|At1g74320_LB482F	At1g74320.1	68414.m08606 choline kinase, putative similar to GmCK2p choline kinase gi|1438881|gb|AAC49375	GO:0004103,GO:0000004,GO:0008372
23753	BN12439	6.95851	2322.73	333.797	2.79878	gi|12439|At1g61566_Contig3	At1g61566.1	68414.m06937 rapid alkalinization factor (RALF) family protein contains Pfam domain PF05498: Rapid ALkalinization Factor (RALF)	GO:0005578,GO:0004871,GO:0007267
23441	BN12439	6.44457	2400.03	372.411	2.68808	gi|12439|At1g61566_Contig3	At1g61566.1	68414.m06937 rapid alkalinization factor (RALF) family protein contains Pfam domain PF05498: Rapid ALkalinization Factor (RALF)	GO:0005578,GO:0004871,GO:0007267
21153	BN12444	4.27817	2917.22	681.885	2.09699	gi|12444|At1g61566_Contig8	At1g61566.1	68414.m06937 rapid alkalinization factor (RALF) family protein contains Pfam domain PF05498: Rapid ALkalinization Factor (RALF)	GO:0005578,GO:0004871,GO:0007267
20841	BN12444	3.45493	3658.56	1058.94	1.78866	gi|12444|At1g61566_Contig8	At1g61566.1	68414.m06937 rapid alkalinization factor (RALF) family protein contains Pfam domain PF05498: Rapid ALkalinization Factor (RALF)	GO:0005578,GO:0004871,GO:0007267
18553	BN12449	2.24995	731.535	325.134	1.16989	gi|12449|At5g46150_Contig1	At5g46150.2	68418.m05676 LEM3 (ligand-effect modulator 3) family protein / CDC50 family protein similar to GI:835763; GI:4966357; GI:4585976; GI:11994416 from [Arabidopsis thaliana]	GO:0005554,GO:0000004,GO:0016020
28637	BN12457	5.1224	973.665	190.08	2.35682	gi|12457|At5g02530_Contig1	At5g02530.1	68418.m00187 RNA and export factor-binding protein, putative BcDNA.LD24793, Drosophila melanogaster, EMBL:AF172637	GO:0003676,GO:0000004,GO:0008372
21803	BN12476	2.0062	472.671	235.605	1.00447	gi|12476|At3g45140_Contig5	At3g45140.1	68416.m04872 lipoxygenase (LOX2) identical to SP|P38418	GO:0009753,GO:0009613,GO:0016165,GO:0009611,GO:0009507,GO:0009688,GO:0009414,GO:0009695
21491	BN12476	5.46084	2509.15	459.481	2.44912	gi|12476|At3g45140_Contig5	At3g45140.1	68416.m04872 lipoxygenase (LOX2) identical to SP|P38418	GO:0009753,GO:0009613,GO:0016165,GO:0009611,GO:0009507,GO:0009688,GO:0009414,GO:0009695
26999	BN12487	2.06844	560.438	270.947	1.04854	gi|12487|At1g29980_Contig1	At1g29980.1	68414.m03667 expressed protein contains Pfam profile PF04862: Protein of unknown function, DUF642	GO:0005554,GO:0000004,GO:0012505
26687	BN12487	2.2909	799.75	349.098	1.19592	gi|12487|At1g29980_Contig1	At1g29980.1	68414.m03667 expressed protein contains Pfam profile PF04862: Protein of unknown function, DUF642	GO:0005554,GO:0000004,GO:0012505
30253	BN12499	6.99292	1816.74	259.797	2.8059	gi|12499|At3g04940_Contig2	At3g04940.1	68416.m00536 cysteine synthase, putative / O-acetylserine (thiol)-lyase, putative / O-acetylserine sulfhydrylase, putative similar to O-acetylserine(thiol) lyase (EC 4.2.99.8) [Brassica juncea] GI:2245144; contains Pfam profile PF00291: Pyridoxal-phosphat	GO:0009088,GO:0006535,GO:0019343,GO:0006520,GO:0019344,GO:0005737,GO:0006568,GO:0004124,GO:0007049
29941	BN12499	5.18766	1833.85	353.502	2.37509	gi|12499|At3g04940_Contig2	At3g04940.1	68416.m00536 cysteine synthase, putative / O-acetylserine (thiol)-lyase, putative / O-acetylserine sulfhydrylase, putative similar to O-acetylserine(thiol) lyase (EC 4.2.99.8) [Brassica juncea] GI:2245144; contains Pfam profile PF00291: Pyridoxal-phosphat	GO:0009088,GO:0006535,GO:0019343,GO:0006520,GO:0019344,GO:0005737,GO:0006568,GO:0004124,GO:0007049
19541	BN12505	2.72126	17777.7	6532.89	1.44428	gi|12505|At2g39800_Contig5	At2g39800.1	68415.m04888 delta 1-pyrroline-5-carboxylate synthetase A / P5CS A (P5CS1) identical to SP:P54887:P5C1_ARATH	GO:0017084,GO:0009414,GO:0042538,GO:0009269,GO:0006561,GO:0009737,GO:0005737,GO:0009738
19853	BN12505	3.83696	17586.3	4583.4	1.93996	gi|12505|At2g39800_Contig5	At2g39800.1	68415.m04888 delta 1-pyrroline-5-carboxylate synthetase A / P5CS A (P5CS1) identical to SP:P54887:P5C1_ARATH	GO:0017084,GO:0009414,GO:0042538,GO:0009269,GO:0006561,GO:0009737,GO:0005737,GO:0009738
16941	BN12507	2.42517	1067.18	440.044	1.27808	gi|12507|At3g04780_Contig1	At3g04780.1	68416.m00515 expressed protein	GO:0005554,GO:0000004,GO:0008372
9137	BN12528	2.44504	733.13	299.844	1.28986	gi|12528|At2g32710_LB492F	At2g32710.2	68415.m04003 kip-related protein 4 (KRP4) / cyclin-dependent kinase inhibitor 4 (ICK4) nearly identical to cyclin-dependent kinase inhibitor 4 (krp4) [Arabidopsis thaliana] GI:14422291	GO:0030332,GO:0004861,GO:0045736
4249	BN12530	2.07319	6011.2	2899.49	1.05185	gi|12530|At4g19510_LB541F	At4g19510.1	68417.m02869 disease resistance protein (TIR-NBS-LRR class), putative domain signature TIR-NBS-LRR exists, suggestive of a disease resistance protein.	GO:0012505,GO:0005524,GO:0006952,GO:0004888,GO:0006915,GO:0016020
15303	BN12550	3.75045	23030.4	6140.7	1.90706	gi|12550|At5g58050_Contig1	At5g58050.1	68418.m07265 glycerophosphoryl diester phosphodiesterase family protein contains Pfam PF03009 : Glycerophosphoryl diester phosphodiesterase family; similar to Glycerophosphoryl diester phosphodiesterase precursor (Glycerophosphodiester phosphodiesterase)	GO:0008889,GO:0016301,GO:0006071,GO:0012505
14991	BN12550	4.83133	24584.8	5088.62	2.27242	gi|12550|At5g58050_Contig1	At5g58050.1	68418.m07265 glycerophosphoryl diester phosphodiesterase family protein contains Pfam PF03009 : Glycerophosphoryl diester phosphodiesterase family; similar to Glycerophosphoryl diester phosphodiesterase precursor (Glycerophosphodiester phosphodiesterase)	GO:0008889,GO:0016301,GO:0006071,GO:0012505
30899	BN12557	3.01652	4354.08	1443.41	1.59289	gi|12557|At5g53820_Contig1	At5g53820.1	68418.m06688 expressed protein similar to ABA-inducible protein [Fagus sylvatica] GI:3901016, cold-induced protein kin1 [Brassica napus] GI:167146	GO:0005554,GO:0000004,GO:0009507
30587	BN12557	2.51297	7201.46	2865.72	1.32939	gi|12557|At5g53820_Contig1	At5g53820.1	68418.m06688 expressed protein similar to ABA-inducible protein [Fagus sylvatica] GI:3901016, cold-induced protein kin1 [Brassica napus] GI:167146	GO:0005554,GO:0000004,GO:0009507
27987	BN12558	2.18098	4292.27	1968.05	1.12497	gi|12558|At4g24640_Contig1	At4g24640.1	68417.m03528 invertase/pectin methylesterase inhibitor family protein annotation temporarily based on supporting cDNA gi|4097527|gb|U63898.1|U63898	GO:0012505,GO:0000004,GO:0046910
15299	BN12564	5.84834	2969.32	507.72	2.54803	gi|12564|At4g29480_Contig1	At4g29480.1	68417.m04207 mitochondrial ATP synthase g subunit family protein contains Pfam profile: PF04718 mitochondrial ATP synthase g subunit	GO:0008372,GO:0005554,GO:0015992
14987	BN12564	4.2876	2844.97	663.535	2.10017	gi|12564|At4g29480_Contig1	At4g29480.1	68417.m04207 mitochondrial ATP synthase g subunit family protein contains Pfam profile: PF04718 mitochondrial ATP synthase g subunit	GO:0008372,GO:0005554,GO:0015992
26354	BN12578	16.5477	4105.89	248.124	4.04856	gi|12578|At5g38630_Contig1	At5g38630.1	68418.m04672 cytochrome B561 family protein contains Pfam domain, PF03188: Cytochrome b561	GO:0008805,GO:0016021,GO:0006118,GO:0012505
26042	BN12578	8.63572	1939.28	224.565	3.11032	gi|12578|At5g38630_Contig1	At5g38630.1	68418.m04672 cytochrome B561 family protein contains Pfam domain, PF03188: Cytochrome b561	GO:0008805,GO:0016021,GO:0006118,GO:0012505
23442	BN12580	4.77567	1120.86	234.702	2.2557	gi|12580|At5g17230_Contig5	At5g17230.1	68418.m02019 phytoene synthase (PSY) / geranylgeranyl-diphosphate geranylgeranyl transferase identical to GB:L25812; synonymous with geranylgeranyl-diphosphate geranylgeranyl transferase	GO:0009507,GO:0009058,GO:0016767
18242	BN12582	2.15829	420.773	194.957	1.10989	gi|12582|At5g17230_Contig2	At5g17230.1	68418.m02019 phytoene synthase (PSY) / geranylgeranyl-diphosphate geranylgeranyl transferase identical to GB:L25812; synonymous with geranylgeranyl-diphosphate geranylgeranyl transferase	GO:0009507,GO:0009058,GO:0016767
354	BN12589	2.04524	859.378	420.184	1.03227	gi|12589|At4g17700_Contig2	At4g17700.1	68417.m02644 hypothetical protein contains Pfam profile PF04776: Protein of unknown function (DUF626)	GO:0005554,GO:0000004,GO:0008372
23438	BN12592	3.18398	826.113	259.459	1.67083	gi|12592|At4g04950_Contig1	At4g04950.1	68417.m00719 thioredoxin family protein similar to PKCq-interacting protein PICOT from [Mus musculus] GI:6840949, [Rattus norvegicus] GI:6840951; contains Pfam profile PF00085: Thioredoxin	GO:0006118,GO:0016853,GO:0005489,GO:0008372
2638	BN12601	2.08254	17611.7	8456.84	1.05834	gi|12601|At1g67870_Contig3	At1g67870.1	68414.m07750 glycine-rich protein contains non-consensus GG donor splice site at exon2; modeled to est match.	GO:0004024,GO:0008270,GO:0000004,GO:0005739
350	BN12602	2.49075	3709.38	1489.26	1.31658	gi|12602|At1g67870_Contig5	At1g67870.1	68414.m07750 glycine-rich protein contains non-consensus GG donor splice site at exon2; modeled to est match.	GO:0004024,GO:0008270,GO:0000004,GO:0005739
38	BN12602	2.46896	4070.2	1648.55	1.3039	gi|12602|At1g67870_Contig5	At1g67870.1	68414.m07750 glycine-rich protein contains non-consensus GG donor splice site at exon2; modeled to est match.	GO:0004024,GO:0008270,GO:0000004,GO:0005739
29604	BN12603	2.13505	602.782	282.327	1.09427	gi|12603|At3g14200_Contig2	At3g14200.1	68416.m01794 DNAJ heat shock N-terminal domain-containing protein low similarity to SP|O75190|DJB6_HUMAN DnaJ homolog subfamily B member 6 (Heat shock protein J2) {Homo sapiens}; contains Pfam profile PF00226 DnaJ domain	GO:0003767,GO:0008372,GO:0003754,GO:0006457
29604	BN12603	2.0769	442.147	212.888	1.05443	gi|12603|At3g14200_Contig2	At3g14200.1	68416.m01794 DNAJ heat shock N-terminal domain-containing protein low similarity to SP|O75190|DJB6_HUMAN DnaJ homolog subfamily B member 6 (Heat shock protein J2) {Homo sapiens}; contains Pfam profile PF00226 DnaJ domain	GO:0003767,GO:0008372,GO:0003754,GO:0006457
29600	BN12617	4.74777	1263.68	266.163	2.24725	gi|12617|At1g08200_Contig1	At1g08200.1	68414.m00906 expressed protein	GO:0019305,GO:0009225,GO:0003978,GO:0008460,GO:0003824,GO:0006012,GO:0009246
29288	BN12617	4.99083	2043.66	409.483	2.31928	gi|12617|At1g08200_Contig1	At1g08200.1	68414.m00906 expressed protein	GO:0019305,GO:0009225,GO:0003978,GO:0008460,GO:0003824,GO:0006012,GO:0009246
24400	BN12619	2.05852	603.141	292.998	1.0416	gi|12619|At3g53990_Contig2	At3g53990.1	68416.m05966 universal stress protein (USP) family protein contains Pfam PF00582: universal stress protein family	GO:0006950,GO:0005554,GO:0008372
21800	BN12620	3.35618	7347.34	2189.2	1.74682	gi|12620|At5g35200_Contig1	At5g35200.1	68418.m04171 epsin N-terminal homology (ENTH) domain-containing protein contains Pfam PF01417: ENTH domain. ENTH (Epsin N-terminal homology) domain; similar to clathrin assembly protein short form, Rattus norvegicus, EMBL:AF041373;similar to Chain A, Calm	GO:0005488,GO:0000004,GO:0008372
21488	BN12620	3.04912	7001.96	2296.39	1.60839	gi|12620|At5g35200_Contig1	At5g35200.1	68418.m04171 epsin N-terminal homology (ENTH) domain-containing protein contains Pfam PF01417: ENTH domain. ENTH (Epsin N-terminal homology) domain; similar to clathrin assembly protein short form, Rattus norvegicus, EMBL:AF041373;similar to Chain A, Calm	GO:0005488,GO:0000004,GO:0008372
8800	BN12625	2.94593	7794.22	2645.76	1.55872	gi|12625|At2g30620_Contig3	At2g30620.1	68415.m03731 histone H1.2 nearly identical to SP|P26569 Histone H1.2 {Arabidopsis thaliana}	GO:0007001,GO:0003677,GO:0006334,GO:0000786,GO:0005634
8488	BN12625	2.97991	10780	3617.56	1.57527	gi|12625|At2g30620_Contig3	At2g30620.1	68415.m03731 histone H1.2 nearly identical to SP|P26569 Histone H1.2 {Arabidopsis thaliana}	GO:0007001,GO:0003677,GO:0006334,GO:0000786,GO:0005634
6200	BN12627	2.99377	11826.2	3950.27	1.58196	gi|12627|At2g30620_Contig1	At2g30620.1	68415.m03731 histone H1.2 nearly identical to SP|P26569 Histone H1.2 {Arabidopsis thaliana}	GO:0007001,GO:0003677,GO:0006334,GO:0000786,GO:0005634
5888	BN12627	2.86566	11775.3	4109.11	1.51887	gi|12627|At2g30620_Contig1	At2g30620.1	68415.m03731 histone H1.2 nearly identical to SP|P26569 Histone H1.2 {Arabidopsis thaliana}	GO:0007001,GO:0003677,GO:0006334,GO:0000786,GO:0005634
30254	BN12632	3.37191	3287.06	974.835	1.75357	gi|12632|At4g27130_Contig5	At4g27130.1	68417.m03899 eukaryotic translation initiation factor SUI1, putative similar to SP|P32911 Protein translation factor SUI1 {Saccharomyces cerevisiae}; contains Pfam profile PF01253: Translation initiation factor SUI1	GO:0006412,GO:0008372,GO:0003743,GO:0006413
29942	BN12632	3.79658	3614.56	952.056	1.9247	gi|12632|At4g27130_Contig5	At4g27130.1	68417.m03899 eukaryotic translation initiation factor SUI1, putative similar to SP|P32911 Protein translation factor SUI1 {Saccharomyces cerevisiae}; contains Pfam profile PF01253: Translation initiation factor SUI1	GO:0006412,GO:0008372,GO:0003743,GO:0006413
30254	BN12632	2.21047	3286.13	1486.62	1.14435	gi|12632|At4g27130_Contig5	At4g27130.1	68417.m03899 eukaryotic translation initiation factor SUI1, putative similar to SP|P32911 Protein translation factor SUI1 {Saccharomyces cerevisiae}; contains Pfam profile PF01253: Translation initiation factor SUI1	GO:0006412,GO:0008372,GO:0003743,GO:0006413
25054	BN12634	2.57081	7101.09	2762.2	1.36222	gi|12634|At1g28270_Contig1	At1g28270.1	68414.m03470 rapid alkalinization factor (RALF) family protein similar to RALF precursor [Nicotiana tabacum] GI:16566316	GO:0005578,GO:0004871,GO:0007267
24742	BN12634	3.01624	6759.76	2241.12	1.59275	gi|12634|At1g28270_Contig1	At1g28270.1	68414.m03470 rapid alkalinization factor (RALF) family protein similar to RALF precursor [Nicotiana tabacum] GI:16566316	GO:0005578,GO:0004871,GO:0007267
12054	BN12640	2.23126	6891.01	3088.39	1.15786	gi|12640|At4g24690_Contig1	At4g24690.1	68417.m03534 ubiquitin-associated (UBA)/TS-N domain-containing protein / octicosapeptide/Phox/Bemp1 (PB1) domain-containing protein contains Pfam profiles PF00627: Ubiquitin-associated (UBA)/TS-N domain, PF00569: Zinc finger ZZ type domain, PF00564: PB1 d	GO:0008270,GO:0000004,GO:0008372
6542	BN12642	3.16609	6660.66	2103.75	1.6627	gi|12642|At4g24690_Contig5	At4g24690.1	68417.m03534 ubiquitin-associated (UBA)/TS-N domain-containing protein / octicosapeptide/Phox/Bemp1 (PB1) domain-containing protein contains Pfam profiles PF00627: Ubiquitin-associated (UBA)/TS-N domain, PF00569: Zinc finger ZZ type domain, PF00564: PB1 d	GO:0008270,GO:0000004,GO:0008372
3942	BN12644	2.29012	12411.9	5419.75	1.19543	gi|12644|At2g40100_Contig2	At2g40100.1	68415.m04929 chlorophyll A-B binding protein (LHCB4.3) identical to Lhcb4:3 protein [Arabidopsis thaliana] GI:4741956; contains Pfam profile: PF00504 chlorophyll A-B binding protein	GO:0030076,GO:0009765,GO:0016168,GO:0009507,GO:0015979
27338	BN12647	2.07807	1758.86	846.392	1.05524	gi|12647|At5g20830_Contig3	At5g20830.1	68418.m02474 sucrose synthase / sucrose-UDP glucosyltransferase (SUS1) identical to SP|P49040 Sucrose synthase (EC 2.4.1.13) (Sucrose-UDP glucosyltransferase) {Arabidopsis thaliana}	GO:0016157,GO:0008194,GO:0009409,GO:0005986,GO:0008372
27338	BN12647	2.20662	410.198	185.894	1.14184	gi|12647|At5g20830_Contig3	At5g20830.1	68418.m02474 sucrose synthase / sucrose-UDP glucosyltransferase (SUS1) identical to SP|P49040 Sucrose synthase (EC 2.4.1.13) (Sucrose-UDP glucosyltransferase) {Arabidopsis thaliana}	GO:0016157,GO:0008194,GO:0009409,GO:0005986,GO:0008372
27650	BN12647	3.00953	408.104	135.604	1.58954	gi|12647|At5g20830_Contig3	At5g20830.1	68418.m02474 sucrose synthase / sucrose-UDP glucosyltransferase (SUS1) identical to SP|P49040 Sucrose synthase (EC 2.4.1.13) (Sucrose-UDP glucosyltransferase) {Arabidopsis thaliana}	GO:0016157,GO:0008194,GO:0009409,GO:0005986,GO:0008372
12392	BN12671	3.12191	760.312	243.541	1.64243	gi|12671|At1g20050_Contig2	At1g20050.1	68414.m02510 C-8,7 sterol isomerase identical to C-8,7 sterol isomerase GI:11279073 from [Arabidopsis thaliana] (Plant Mol. Biol. 38 (5), 807-815 (1998))	GO:0008372,GO:0000247,GO:0016126
12704	BN12671	2.36059	740.513	313.698	1.23915	gi|12671|At1g20050_Contig2	At1g20050.1	68414.m02510 C-8,7 sterol isomerase identical to C-8,7 sterol isomerase GI:11279073 from [Arabidopsis thaliana] (Plant Mol. Biol. 38 (5), 807-815 (1998))	GO:0008372,GO:0000247,GO:0016126
7504	BN12674	2.85614	25402.7	8894.07	1.51407	gi|12674|At5g54940_Contig2	At5g54940.2	68418.m06843 eukaryotic translation initiation factor SUI1, putative similar to SP|P32911 Protein translation factor SUI1 {Saccharomyces cerevisiae}; contains Pfam profile PF01253: Translation initiation factor SUI1	GO:0006412,GO:0008372,GO:0003743,GO:0006413
7192	BN12674	3.98063	39352.7	9886.06	1.993	gi|12674|At5g54940_Contig2	At5g54940.2	68418.m06843 eukaryotic translation initiation factor SUI1, putative similar to SP|P32911 Protein translation factor SUI1 {Saccharomyces cerevisiae}; contains Pfam profile PF01253: Translation initiation factor SUI1	GO:0006412,GO:0008372,GO:0003743,GO:0006413
4904	BN12675	3.90593	33313.3	8528.9	1.96567	gi|12675|At5g54940_Contig3	At5g54940.2	68418.m06843 eukaryotic translation initiation factor SUI1, putative similar to SP|P32911 Protein translation factor SUI1 {Saccharomyces cerevisiae}; contains Pfam profile PF01253: Translation initiation factor SUI1	GO:0006412,GO:0008372,GO:0003743,GO:0006413
4592	BN12675	3.01818	38224.1	12664.6	1.59368	gi|12675|At5g54940_Contig3	At5g54940.2	68418.m06843 eukaryotic translation initiation factor SUI1, putative similar to SP|P32911 Protein translation factor SUI1 {Saccharomyces cerevisiae}; contains Pfam profile PF01253: Translation initiation factor SUI1	GO:0006412,GO:0008372,GO:0003743,GO:0006413
20500	BN12691	2.01399	2670.91	1326.18	1.01005	gi|12691|At4g01850_Contig2	At4g01850.1	68417.m00242 S-adenosylmethionine synthetase 2 (SAM2) identical to S-adenosylmethionine synthetase 2 (Methionine adenosyltransferase 2, AdoMet synthetase 2) [Arabidopsis thaliana] SWISS-PROT:P17562	GO:0008372,GO:0005524,GO:0006730,GO:0004478,GO:0006556
12388	BN12695	4.35938	11739.6	2692.95	2.12412	gi|12695|At4g21620_Contig1	At4g21620.1	68417.m03134 glycine-rich protein	GO:0005554,GO:0000004,GO:0012505
12700	BN12695	5.19289	10697.3	2059.99	2.37654	gi|12695|At4g21620_Contig1	At4g21620.1	68417.m03134 glycine-rich protein	GO:0005554,GO:0000004,GO:0012505
26043	BN12702	2.36643	353.544	149.4	1.24271	gi|12702|At1g05805_Contig1	At1g05805.1	68414.m00607 basic helix-loop-helix (bHLH) family protein	GO:0003700,GO:0045449,GO:0003677,GO:0009507
23443	BN12703	4.09266	4462.39	1090.34	2.03304	gi|12703|At3g43120_LB355R	At3g43120.1	68416.m04532 auxin-responsive protein-related similar to indole-3-acetic acid induced protein ARG7 (SP:P32295) from [Phaseolus aureus]	GO:0009733,GO:0005516
23755	BN12703	5.06033	4561.13	901.35	2.33923	gi|12703|At3g43120_LB355R	At3g43120.1	68416.m04532 auxin-responsive protein-related similar to indole-3-acetic acid induced protein ARG7 (SP:P32295) from [Phaseolus aureus]	GO:0009733,GO:0005516
28639	BN12721	3.34175	1780.82	532.901	1.7406	gi|12721|At4g38770_Contig2	At4g38770.1	68417.m05490 proline-rich family protein (PRP4) similar to proline-rich protein [Arabidopsis thaliana] gi|6782442|gb|AAF28388; contains proline-rich extensin domains, INTERPRO:IPR002965	GO:0005618,GO:0005199
28951	BN12721	2.32424	953.953	410.437	1.21676	gi|12721|At4g38770_Contig2	At4g38770.1	68417.m05490 proline-rich family protein (PRP4) similar to proline-rich protein [Arabidopsis thaliana] gi|6782442|gb|AAF28388; contains proline-rich extensin domains, INTERPRO:IPR002965	GO:0005618,GO:0005199
21151	BN12726	3.73202	7191.57	1926.99	1.89996	gi|12726|At1g09200_ML4300R	At1g09200.1	68414.m01027 histone H3 identical to histone H3 from Zea mays SP|P05203, Medicago sativa GI:166384, Encephalartos altensteinii SP|P08903, Pisum sativum SP|P02300; contains Pfam profile PF00125 Core histone H2A/H2B/H3/H4	GO:0007001,GO:0003677,GO:0006334,GO:0000786,GO:0005634,GO:0009507
20839	BN12726	4.50262	3916.61	869.852	2.17076	gi|12726|At1g09200_ML4300R	At1g09200.1	68414.m01027 histone H3 identical to histone H3 from Zea mays SP|P05203, Medicago sativa GI:166384, Encephalartos altensteinii SP|P08903, Pisum sativum SP|P02300; contains Pfam profile PF00125 Core histone H2A/H2B/H3/H4	GO:0007001,GO:0003677,GO:0006334,GO:0000786,GO:0005634,GO:0009507
18239	BN12727	2.67463	4777.95	1786.4	1.41934	gi|12727|At3g08505_Contig1	At3g08505.2	68416.m00987 zinc finger (CCCH-type/C3HC4-type RING finger) family protein contains zinc finger C-x8-C-x5-C-x3-H type (and similar) domains, Pfam:PF00642 and zinc finger, C3HC4 type (RING finger) domain, Pfam:PF00097	GO:0003676,GO:0000004,GO:0008372
18551	BN12727	2.54994	3876.09	1520.07	1.35046	gi|12727|At3g08505_Contig1	At3g08505.2	68416.m00987 zinc finger (CCCH-type/C3HC4-type RING finger) family protein contains zinc finger C-x8-C-x5-C-x3-H type (and similar) domains, Pfam:PF00642 and zinc finger, C3HC4 type (RING finger) domain, Pfam:PF00097	GO:0003676,GO:0000004,GO:0008372
351	BN12735	6.24114	3869.17	619.946	2.64181	gi|12735|At5g02502_Contig1	At5g02502.1	68418.m00184 expressed protein 8113.	GO:0005554,GO:0000004,GO:0012505
39	BN12735	2.73765	5391.45	1969.37	1.45294	gi|12735|At5g02502_Contig1	At5g02502.1	68418.m00184 expressed protein 8113.	GO:0005554,GO:0000004,GO:0012505
26693	BN12737	3.18204	431.752	135.684	1.66995	gi|12737|At3g12630_Contig4	At3g12630.1	68416.m01572 zinc finger (AN1-like) family protein contains Pfam domain, PF01428: AN1-like Zinc finger	GO:0003677,GO:0008372,GO:0000004,GO:0008270
19205	BN12741	2.62209	1471.41	561.16	1.39072	gi|12741|At3g12630_Contig3	At3g12630.1	68416.m01572 zinc finger (AN1-like) family protein contains Pfam domain, PF01428: AN1-like Zinc finger	GO:0003677,GO:0008372,GO:0000004,GO:0008270
29601	BN12749	3.6381	575.3	158.132	1.86319	gi|12749|At1g73030_Contig1	At1g73030.1	68414.m08445 SNF7 family protein contains Pfam domain, PF03357: SNF7 family	GO:0005554,GO:0000004,GO:0008372
26689	BN12750	3.49293	2039.71	583.954	1.80444	gi|12750|At1g73030_Contig2	At1g73030.1	68414.m08445 SNF7 family protein contains Pfam domain, PF03357: SNF7 family	GO:0005554,GO:0000004,GO:0008372
27001	BN12750	3.91064	2607.85	666.86	1.96741	gi|12750|At1g73030_Contig2	At1g73030.1	68414.m08445 SNF7 family protein contains Pfam domain, PF03357: SNF7 family	GO:0005554,GO:0000004,GO:0008372
21489	BN12752	2.04232	348.422	170.601	1.03021	gi|12752|At1g79750_Contig1	At1g79750.1	68414.m09304 malate oxidoreductase, putative similar to malate oxidoreductase (NADP-dependent malic enzyme) GB:P34105 (Populus balsamifera subsp. trichocarpa)	GO:0006108,GO:0016652,GO:0004470,GO:0009507
13689	BN12755	2.72759	1697.5	622.344	1.44763	gi|12755|At3g55960_Contig1	At3g55960.1	68416.m06218 NLI interacting factor (NIF) family protein contains Pfam profile PF03031: NLI interacting factor	GO:0005554,GO:0000004,GO:0005739
29943	BN12761	2.18826	10455.6	4778.04	1.12978	gi|12761|At5g26260_Contig1	At5g26260.1	68418.m03133 meprin and TRAF homology domain-containing protein / MATH domain-containing protein similar to ubiquitin-specific protease 12 [Arabidopsis thaliana] GI:11993471; contains Pfam profile PF00917: MATH domain	GO:0005554,GO:0000004,GO:0012505
9143	BN12777	3.01182	2022.18	671.414	1.59064	gi|12777|At2g36880_Contig3	At2g36880.1	68415.m04521 S-adenosylmethionine synthetase, putative similar to S-adenosylmethionine synthetase 3 (Methionine adenosyltransferase 3, AdoMet synthetase 3) [Lycopersicon esculentum] SWISS-PROT:P43282	GO:0008372,GO:0005524,GO:0006730,GO:0004478,GO:0006556
6855	BN12778	2.38239	1580.08	663.234	1.25241	gi|12778|At2g45070_Contig1	At2g45070.1	68415.m05610 sec61beta family protein similar to SP|P52870 Protein transport protein SEC61 beta 1 subunit {Saccharomyces cerevisiae}; contains Pfam profile PF03911: Sec61beta family	GO:0008565,GO:0005739,GO:0015031
30251	BN12781	2.8121	1236.92	439.856	1.49165	gi|12781|At2g45070_Contig3	At2g45070.1	68415.m05610 sec61beta family protein similar to SP|P52870 Protein transport protein SEC61 beta 1 subunit {Saccharomyces cerevisiae}; contains Pfam profile PF03911: Sec61beta family	GO:0008565,GO:0005739,GO:0015031
29939	BN12781	2.20047	1649.25	749.5	1.13781	gi|12781|At2g45070_Contig3	At2g45070.1	68415.m05610 sec61beta family protein similar to SP|P52870 Protein transport protein SEC61 beta 1 subunit {Saccharomyces cerevisiae}; contains Pfam profile PF03911: Sec61beta family	GO:0008565,GO:0005739,GO:0015031
25051	BN12784	2.83837	2357.71	830.655	1.50506	gi|12784|At2g33460_LB1202R	At2g33460.1	68415.m04101 p21-rho-binding domain-containing protein contains Pfam PF00786: P21-Rho-binding domain	GO:0016324,GO:0009860
17251	BN12788	4.00868	1817.62	453.421	2.00313	gi|12788|At5g07600_Contig7	At5g07600.1	68418.m00871 oleosin / glycine-rich protein	GO:0012505,GO:0019915,GO:0005554,GO:0016020
16939	BN12788	3.89816	1371.33	351.789	1.96279	gi|12788|At5g07600_Contig7	At5g07600.1	68418.m00871 oleosin / glycine-rich protein	GO:0012505,GO:0019915,GO:0005554,GO:0016020
30905	BN12797	4.86501	1786.89	367.294	2.28244	gi|12797|At5g25460_Contig1	At5g25460.1	68418.m03026 expressed protein contains Pfam profile PF04862: Protein of unknown function, DUF642	GO:0005554,GO:0000004,GO:0012505
30593	BN12797	3.92829	2262.63	575.983	1.9739	gi|12797|At5g25460_Contig1	At5g25460.1	68418.m03026 expressed protein contains Pfam profile PF04862: Protein of unknown function, DUF642	GO:0005554,GO:0000004,GO:0012505
25705	BN12799	2.29545	627.088	273.188	1.19877	gi|12799|At1g71880_Contig2	At1g71880.1	68414.m08310 sucrose transporter / sucrose-proton symporter (SUC1) identical to sucrose-proton symporter SUC1 [Arabidopsis thaliana] GI:407094	GO:0016020,GO:0015144,GO:0005886,GO:0008506,GO:0005351,GO:0006810,GO:0015770
9793	BN12813	2.37459	2908.64	1224.9	1.24768	gi|12813|At4g20850_Contig2	At4g20850.1	68417.m03025 subtilase family protein contains similarity to Tripeptidyl-peptidase II (EC 3.4.14.10) (TPP-II) (Tripeptidyl aminopeptidase) (Swiss-Prot:P29144) [Homo sapiens]	GO:0006508,GO:0004289,GO:0009507
30901	BN12817	2.02028	415.786	205.806	1.01456	gi|12817|At1g51710_Contig2	At1g51710.1	68414.m05827 ubiquitin-specific protease 6, putative (UBP6) similar to GI:11993465	GO:0008372,GO:0004221,GO:0006511,GO:0004197,GO:0004843
20501	BN12835	3.34551	3301.53	986.854	1.74223	gi|12835|At1g14450_Contig2	At1g14450.1	68414.m01714 expressed protein contains similarity to cytochrome c oxidase subunit I GI:5678701 from [Loligo pealei]	GO:0005554,GO:0000004,GO:0008372
20189	BN12835	3.84142	1701.61	442.964	1.94164	gi|12835|At1g14450_Contig2	At1g14450.1	68414.m01714 expressed protein contains similarity to cytochrome c oxidase subunit I GI:5678701 from [Loligo pealei]	GO:0005554,GO:0000004,GO:0008372
4589	BN12843	2.92708	675.708	230.847	1.54946	gi|12843|At5g65207_Contig2	At5g65207.1	68418.m08202 expressed protein	GO:0005554,GO:0000004,GO:0008372
4901	BN12843	2.4431	511.118	209.209	1.28871	gi|12843|At5g65207_Contig2	At5g65207.1	68418.m08202 expressed protein	GO:0005554,GO:0000004,GO:0008372
2301	BN12844	3.04326	506.489	166.43	1.60562	gi|12844|At5g65207_Contig3	At5g65207.1	68418.m08202 expressed protein	GO:0005554,GO:0000004,GO:0008372
23448	BN12847	2.62651	2457.16	935.521	1.39315	gi|12847|At3g01230_Contig1	At3g01230.1	68416.m00029 expressed protein	GO:0006508,GO:0004222,GO:0012505
23760	BN12847	3.9028	2280.55	584.337	1.96451	gi|12847|At3g01230_Contig1	At3g01230.1	68416.m00029 expressed protein	GO:0006508,GO:0004222,GO:0012505
18560	BN12849	2.32908	1666.26	715.414	1.21976	gi|12849|At3g47833_Contig2	At3g47833.1	68416.m05213 expressed protein	GO:0005554,GO:0000004,GO:0009507
18560	BN12849	2.59297	931.214	359.13	1.37461	gi|12849|At3g47833_Contig2	At3g47833.1	68416.m05213 expressed protein	GO:0005554,GO:0000004,GO:0009507
13048	BN12852	2.23123	2220.69	995.275	1.15784	gi|12852|At4g32410_Contig1	At4g32410.1	68417.m04614 cellulose synthase, catalytic subunit, putative similar to cellulose synthase-1 [gi:9622874] and -2 [gi:9622876] from Zea mays	GO:0030244,GO:0009832,GO:0016759,GO:0009530,GO:0016757
13360	BN12852	2.04228	1974.85	966.984	1.03018	gi|12852|At4g32410_Contig1	At4g32410.1	68417.m04614 cellulose synthase, catalytic subunit, putative similar to cellulose synthase-1 [gi:9622874] and -2 [gi:9622876] from Zea mays	GO:0030244,GO:0009832,GO:0016759,GO:0009530,GO:0016757
28956	BN12858	7.96796	2837.94	356.169	2.99421	gi|12858|At1g08480_Contig1	At1g08480.1	68414.m00939 expressed protein	GO:0005554,GO:0000004,GO:0008372
28644	BN12858	10.7641	3931.81	365.272	3.42815	gi|12858|At1g08480_Contig1	At1g08480.1	68414.m00939 expressed protein	GO:0005554,GO:0000004,GO:0008372
26044	BN12859	2.5234	457.825	181.432	1.33537	gi|12859|At1g08970_Contig1	At1g08970.4	68414.m01000 CCAAT-box binding transcription factor Hap5a, putative	GO:0003700,GO:0006355,GO:0003677,GO:0005634
26356	BN12859	9.89764	3727.51	376.606	3.30708	gi|12859|At1g08970_Contig1	At1g08970.4	68414.m01000 CCAAT-box binding transcription factor Hap5a, putative	GO:0003700,GO:0006355,GO:0003677,GO:0005634
26044	BN12859	7.17109	6656.34	928.219	2.84219	gi|12859|At1g08970_Contig1	At1g08970.4	68414.m01000 CCAAT-box binding transcription factor Hap5a, putative	GO:0003700,GO:0006355,GO:0003677,GO:0005634
21156	BN12861	2.17293	377.962	173.941	1.11964	gi|12861|At1g69940_Contig2	At1g69940.1	68414.m08049 pectinesterase family protein contains Pfam profile: PF01095 pectinesterase	GO:0030599,GO:0005618,GO:0012505,GO:0005524,GO:0009505,GO:0042545
356	BN12874	4.86059	2578.06	530.401	2.28113	gi|12874|At5g49400_Contig1	At5g49400.1	68418.m06113 zinc knuckle (CCHC-type) family protein contains Pfam domain, PF00098: Zinc knuckle	GO:0003676,GO:0000004,GO:0008372
29610	BN12875	5.21483	906.327	173.798	2.38262	gi|12875|At5g49400_ES5926F	At5g49400.1	68418.m06113 zinc knuckle (CCHC-type) family protein contains Pfam domain, PF00098: Zinc knuckle	GO:0003676,GO:0000004,GO:0008372
18898	BN12882	2.01631	8223.09	4078.28	1.01172	gi|12882|At5g09810_Contig5	At5g09810.1	68418.m01135 actin 7 (ACT7) / actin 2 identical to SP|P53492 Actin 7 (Actin-2) {Arabidopsis thaliana}	GO:0005737,GO:0005200,GO:0009644
16298	BN12884	2.53744	8615.92	3395.52	1.34337	gi|12884|At5g09810_Contig6	At5g09810.1	68418.m01135 actin 7 (ACT7) / actin 2 identical to SP|P53492 Actin 7 (Actin-2) {Arabidopsis thaliana}	GO:0005737,GO:0005200,GO:0009644
13698	BN12885	2.33197	5248.69	2250.75	1.22155	gi|12885|At5g09810_Contig1	At5g09810.1	68418.m01135 actin 7 (ACT7) / actin 2 identical to SP|P53492 Actin 7 (Actin-2) {Arabidopsis thaliana}	GO:0005737,GO:0005200,GO:0009644
11410	BN12888	3.02001	1431.7	474.071	1.59455	gi|12888|At5g67030_Contig3	At5g67030.1	68418.m08450 zeaxanthin epoxidase (ZEP) (ABA1) identical to GI:9857296 AtABA1; controls Pfam profiles PF01360: Monooxygenase and PF00498: FHA domain; identical to cDNA AtABA1, GI:9857295	GO:0009688,GO:0009414,GO:0009540,GO:0006970,GO:0009507,GO:0016123
11098	BN12888	2.42525	4345.29	1791.69	1.27813	gi|12888|At5g67030_Contig3	At5g67030.1	68418.m08450 zeaxanthin epoxidase (ZEP) (ABA1) identical to GI:9857296 AtABA1; controls Pfam profiles PF01360: Monooxygenase and PF00498: FHA domain; identical to cDNA AtABA1, GI:9857295	GO:0009688,GO:0009414,GO:0009540,GO:0006970,GO:0009507,GO:0016123
3610	BN12891	2.42512	1474.2	607.887	1.27806	gi|12891|At2g20860_Contig1	At2g20860.1	68415.m02458 lipoic acid synthase (LIP1) identical to gi:3928758 contains Pfam profile PF04055: radical SAM domain protein	GO:0017140,GO:0005759,GO:0009105,GO:0005739,GO:0006546,GO:0045254
29294	BN12895	3.81787	687.228	180.003	1.93277	gi|12895|At5g02490_Contig1	At5g02490.1	68418.m00182 heat shock cognate 70 kDa protein 2 (HSC70-2) (HSP70-2) identical to SP|P22954 Heat shock cognate 70 kDa protein 2 (Hsc70.2) {Arabidopsis thaliana}	GO:0005829,GO:0003773,GO:0006457
29606	BN12895	3.54177	747.487	211.049	1.82447	gi|12895|At5g02490_Contig1	At5g02490.1	68418.m00182 heat shock cognate 70 kDa protein 2 (HSC70-2) (HSP70-2) identical to SP|P22954 Heat shock cognate 70 kDa protein 2 (Hsc70.2) {Arabidopsis thaliana}	GO:0005829,GO:0003773,GO:0006457
24406	BN12900	2.47973	1186.05	478.299	1.31018	gi|12900|At3g01085_LB148F	At3g01085.1	68416.m00012 protein kinase family protein contains Pfam domain, PF00069: Protein kinase domain; contains non-consensus splice site (GC) at intron 2	GO:0009507,GO:0005524,GO:0016301,GO:0004713,GO:0004674,GO:0006468,GO:0004672,GO:0006499
21494	BN12901	2.16022	2426.38	1123.21	1.11118	gi|12901|At5g59880_LB149R	At5g59880.2	68418.m07509 actin-depolymerizing factor 3 (ADF3) identical to SP|Q9ZSK4 Actin-depolymerizing factor 3 (ADF 3) (AtADF3) {Arabidopsis thaliana}	GO:0003779,GO:0005622,GO:0000004,GO:0003787
11094	BN12906	2.10806	29702.1	14089.8	1.07591	gi|12906|At5g12140_Contig4	At5g12140.1	68418.m01425 cysteine protease inhibitor, putative / cystatin, putative similar to SP|P31726 Cystatin I precursor (CORN kernel cysteine proteinase inhibitor) {Zea mays}; contains Pfam profile PF00031: Cystatin domain	GO:0004869,GO:0000004,GO:0008372
3606	BN12910	2.64358	1866.52	706.057	1.40249	gi|12910|At3g23810_Contig4	At3g23810.1	68416.m02993 adenosylhomocysteinase, putative / S-adenosyl-L-homocysteine hydrolase, putative / AdoHcyase, putative strong similarity to SP|P50248|SAHH_TOBAC Adenosylhomocysteinase (EC 3.3.1.1) (S-adenosyl-L-homocysteine hydrolase) (AdoHcyase) {Nicotiana	GO:0016616,GO:0006779,GO:0004418,GO:0006730,GO:0004013,GO:0006564,GO:0008372
1006	BN12911	2.8296	682.877	241.333	1.5006	gi|12911|At3g23810_Contig1	At3g23810.1	68416.m02993 adenosylhomocysteinase, putative / S-adenosyl-L-homocysteine hydrolase, putative / AdoHcyase, putative strong similarity to SP|P50248|SAHH_TOBAC Adenosylhomocysteinase (EC 3.3.1.1) (S-adenosyl-L-homocysteine hydrolase) (AdoHcyase) {Nicotiana	GO:0016616,GO:0006779,GO:0004418,GO:0006730,GO:0004013,GO:0006564,GO:0008372
694	BN12911	2.84353	746.085	262.38	1.50768	gi|12911|At3g23810_Contig1	At3g23810.1	68416.m02993 adenosylhomocysteinase, putative / S-adenosyl-L-homocysteine hydrolase, putative / AdoHcyase, putative strong similarity to SP|P50248|SAHH_TOBAC Adenosylhomocysteinase (EC 3.3.1.1) (S-adenosyl-L-homocysteine hydrolase) (AdoHcyase) {Nicotiana	GO:0016616,GO:0006779,GO:0004418,GO:0006730,GO:0004013,GO:0006564,GO:0008372
27348	BN12917	4.40637	952.446	216.152	2.13959	gi|12917|At1g10060_Contig2	At1g10060.2	68414.m01135 branched-chain amino acid aminotransferase 1 / branched-chain amino acid transaminase 1 (BCAT1) nearly identical to SP|Q93Y32 Branched-chain amino acid aminotransferase 1, mitochondrial precursor (EC 2.6.1.42) (Atbcat-1) {Arabidopsis thaliana	GO:0008483,GO:0004084,GO:0008152,GO:0003824,GO:0005739,GO:0009081
14348	BN12923	2.171	1425.67	656.687	1.11836	gi|12923|At1g01910_Contig1	At1g01910.2	68414.m00109 anion-transporting ATPase, putative similar to SP|O43681 Arsenical pump-driving ATPase (EC 3.6.3.16) (Arsenite-translocating ATPase) (Arsenical resistance ATPase) (Arsenite-transporting ATPase) (ARSA) (ASNA-I) {Homo sapiens}; contains Pfam pr	GO:0016730,GO:0015995,GO:0019685,GO:0006820,GO:0006118,GO:0016020,GO:0005524,GO:0016491
4260	BN12929	3.36822	3696.65	1097.51	1.75198	gi|12929|At5g59970_Contig2	At5g59970.1	68418.m07521 histone H4 identical to histone H4 from Lycopersicon esculentum GI:297150, Lolium temulentum SP|P02308, Acropora formosa GI:455652, Citrus jambhiri GI:16797797	GO:0007001,GO:0003677,GO:0006334,GO:0000786,GO:0005634
29944	BN12932	2.2823	3742.47	1639.78	1.19049	gi|12932|At4g13940_Contig3	At4g13940.1	68417.m02157 adenosylhomocysteinase / S-adenosyl-L-homocysteine hydrolase / AdoHcyase (SAHH) identical to SP|O23255 Adenosylhomocysteinase (EC 3.3.1.1) (S-adenosyl-L-homocysteine hydrolase) (AdoHcyase) {Arabidopsis thaliana}; strong similarity to SP|P5024	GO:0006813,GO:0006564,GO:0016616,GO:0005739,GO:0004418,GO:0006730,GO:0004013,GO:0006779
27656	BN12934	2.12552	7399.26	3481.15	1.08782	gi|12934|At4g13940_Contig4	At4g13940.1	68417.m02157 adenosylhomocysteinase / S-adenosyl-L-homocysteine hydrolase / AdoHcyase (SAHH) identical to SP|O23255 Adenosylhomocysteinase (EC 3.3.1.1) (S-adenosyl-L-homocysteine hydrolase) (AdoHcyase) {Arabidopsis thaliana}; strong similarity to SP|P5024	GO:0006813,GO:0006564,GO:0016616,GO:0005739,GO:0004418,GO:0006730,GO:0004013,GO:0006779
25056	BN12936	2.0502	3565.3	1739	1.03577	gi|12936|At3g43860_LB1003F	At3g43860.1	68416.m04692 glycosyl hydrolase family 9 protein similar to cellulase GI:575404 from [Sambucus nigra].	GO:0005975,GO:0004553,GO:0012505
24744	BN12936	2.34668	7183.19	3061	1.23062	gi|12936|At3g43860_LB1003F	At3g43860.1	68416.m04692 glycosyl hydrolase family 9 protein similar to cellulase GI:575404 from [Sambucus nigra].	GO:0005975,GO:0004553,GO:0012505
11744	BN12942	4.92352	6629.27	1346.45	2.29969	gi|12942|At5g66570_Contig6	At5g66570.1	68418.m08392 oxygen-evolving enhancer protein 1-1, chloroplast / 33 kDa subunit of oxygen evolving system of photosystem II (PSBO1) (PSBO) identical to SP:P23321 Oxygen-evolving enhancer protein 1-1, chloroplast precursor (OEE1) (33 kDa subunit of oxygen	GO:0009654,GO:0030095,GO:0009543,GO:0009781
12056	BN12942	10.5122	5751.45	547.12	3.394	gi|12942|At5g66570_Contig6	At5g66570.1	68418.m08392 oxygen-evolving enhancer protein 1-1, chloroplast / 33 kDa subunit of oxygen evolving system of photosystem II (PSBO1) (PSBO) identical to SP:P23321 Oxygen-evolving enhancer protein 1-1, chloroplast precursor (OEE1) (33 kDa subunit of oxygen	GO:0009654,GO:0030095,GO:0009543,GO:0009781
6856	BN12947	2.26964	11976.4	5276.79	1.18246	gi|12947|At5g66570_Contig2	At5g66570.1	68418.m08392 oxygen-evolving enhancer protein 1-1, chloroplast / 33 kDa subunit of oxygen evolving system of photosystem II (PSBO1) (PSBO) identical to SP:P23321 Oxygen-evolving enhancer protein 1-1, chloroplast precursor (OEE1) (33 kDa subunit of oxygen	GO:0009654,GO:0030095,GO:0009543,GO:0009781
27998	BN12953	2.42132	1058.37	437.104	1.2758	gi|12953|At3g06350_Contig1	At3g06350.1	68416.m00733 dehydroquinate dehydratase, putative / shikimate dehydrogenase, putative similar to dehydroquinate dehydratase/shikimate dehydrogenase [Nicotiana tabacum][GI:535771], dehydroquinate dehydratase/shikimate:NADP oxidoreductase [Lycopersicon escu	GO:0009423,GO:0003855,GO:0009536
28306	BN12966	2.45774	3747.85	1524.92	1.29733	gi|12966|At4g04402_Contig1	At4g04402.1	68417.m00635 two-component phosphorelay mediator, putative similar to ATHP1 [Arabidopsis thaliana] GI:4156241, ATHP2 [Arabidopsis thaliana] GI:4156243	GO:0005554,GO:0000004,GO:0008372
27994	BN12966	3.80435	16081.4	4227.11	1.92765	gi|12966|At4g04402_Contig1	At4g04402.1	68417.m00635 two-component phosphorelay mediator, putative similar to ATHP1 [Arabidopsis thaliana] GI:4156241, ATHP2 [Arabidopsis thaliana] GI:4156243	GO:0005554,GO:0000004,GO:0008372
25394	BN12967	2.79345	6313.26	2260.02	1.48205	gi|12967|At1g78960_Contig1	At1g78960.1	68414.m09206 lupeol synthase, putative / 2,3-oxidosqualene-triterpenoid cyclase, putative similar to lupeol synthase GI:1762150 from [Arabidopsis thaliana], 2,3-oxidosqualene-triterpenoid cyclase [Arabidopsis thaliana] GI:2738027	GO:0042299,GO:0019745
25706	BN12967	3.6675	5232.86	1426.82	1.8748	gi|12967|At1g78960_Contig1	At1g78960.1	68414.m09206 lupeol synthase, putative / 2,3-oxidosqualene-triterpenoid cyclase, putative similar to lupeol synthase GI:1762150 from [Arabidopsis thaliana], 2,3-oxidosqualene-triterpenoid cyclase [Arabidopsis thaliana] GI:2738027	GO:0042299,GO:0019745
10106	BN12979	2.02991	9246.29	4555.02	1.02142	gi|12979|At2g47710_Contig1	At2g47710.1	68415.m05958 universal stress protein (USP) family protein similar to ER6 protein [Lycopersicon esculentum] GI:5669654; contains Pfam profile PF00582: universal stress protein family	GO:0006950,GO:0005554,GO:0008372
9794	BN12979	2.32026	7925.21	3415.65	1.21429	gi|12979|At2g47710_Contig1	At2g47710.1	68415.m05958 universal stress protein (USP) family protein similar to ER6 protein [Lycopersicon esculentum] GI:5669654; contains Pfam profile PF00582: universal stress protein family	GO:0006950,GO:0005554,GO:0008372
26361	BN12987	15.5791	3678.5	236.117	3.96154	gi|12987|At1g23205_Contig1	At1g23205.1	68414.m02900 invertase/pectin methylesterase inhibitor family protein low similarity to pectinesterase from Phaseolus vulgaris SP|Q43111, Lycopersicon esculentum SP|Q43143; contains Pfam profile PF04043: Plant invertase/pectin methylesterase inhibitor	GO:0012505,GO:0000004,GO:0046910
26049	BN12987	6.36296	5867.62	922.153	2.6697	gi|12987|At1g23205_Contig1	At1g23205.1	68414.m02900 invertase/pectin methylesterase inhibitor family protein low similarity to pectinesterase from Phaseolus vulgaris SP|Q43111, Lycopersicon esculentum SP|Q43143; contains Pfam profile PF04043: Plant invertase/pectin methylesterase inhibitor	GO:0012505,GO:0000004,GO:0046910
23445	BN13002	2.77865	476.08	171.335	1.47438	gi|13002|At1g53380_Contig2	At1g53380.1	68414.m06051 expressed protein contains Pfam profile PF04859: Plant protein of unknown function (DUF641	GO:0005554,GO:0000004,GO:0008372
20845	BN13004	2.00666	314.172	156.565	1.00479	gi|13004|At4g21326_Contig1	At4g21326.1	68417.m03081 subtilase family protein contains similarity to subtilase; SP1 GI:9957714 from [Oryza sativa]	GO:0006508,GO:0008372,GO:0004289,GO:0008233
29611	BN13015	3.33863	988.01	295.933	1.73926	gi|13015|At5g44340_Contig2	At5g44340.1	68418.m05429 tubulin beta-4 chain (TUB4) nearly identical to SP|P24636 Tubulin beta-4 chain {Arabidopsis thaliana}	GO:0007018,GO:0045298,GO:0005200,GO:0007049
29299	BN13015	4.33847	880.887	203.041	2.11719	gi|13015|At5g44340_Contig2	At5g44340.1	68418.m05429 tubulin beta-4 chain (TUB4) nearly identical to SP|P24636 Tubulin beta-4 chain {Arabidopsis thaliana}	GO:0007018,GO:0045298,GO:0005200,GO:0007049
24411	BN13019	2.88921	1542.88	534.015	1.53067	gi|13019|At5g07030_Contig2	At5g07030.1	68418.m00796 aspartyl protease family protein contains Pfam profile:PF00026 eukaryotic aspartyl protease	GO:0006508,GO:0004194,GO:0012505
24099	BN13019	2.59074	1286.87	496.719	1.37336	gi|13019|At5g07030_Contig2	At5g07030.1	68418.m00796 aspartyl protease family protein contains Pfam profile:PF00026 eukaryotic aspartyl protease	GO:0006508,GO:0004194,GO:0012505
16299	BN13026	2.23364	3235.74	1448.64	1.1594	gi|13026|At2g17710_Contig3	At2g17710.1	68415.m02052 expressed protein	GO:0005554,GO:0000004,GO:0008372
16611	BN13026	2.01732	4430.82	2196.39	1.01244	gi|13026|At2g17710_Contig3	At2g17710.1	68415.m02052 expressed protein	GO:0005554,GO:0000004,GO:0008372
5899	BN13030	2.54871	17737.8	6959.52	1.34977	gi|13030|At1g20693_Contig1	At1g20693.1	68414.m02592 high mobility group protein beta1 (HMGbeta1) / HMG protein beta1 nearly identical to HMG protein (HMGbeta1) [Arabidopsis thaliana] GI:2832359	GO:0006333,GO:0003677,GO:0003700,GO:0000785,GO:0003682,GO:0030527
27007	BN13039	3.4065	1003.88	294.695	1.76829	gi|13039|At2g34450_Contig1	At2g34450.1	68415.m04227 high mobility group (HMG1/2) family protein similar to HMG protein [Arabidopsis thaliana] GI:2832361; contains Pfam profile PF00505: HMG (high mobility group) box	GO:0009507,GO:0003700,GO:0006355,GO:0000785,GO:0005634
26695	BN13039	5.46906	895.208	163.686	2.45129	gi|13039|At2g34450_Contig1	At2g34450.1	68415.m04227 high mobility group (HMG1/2) family protein similar to HMG protein [Arabidopsis thaliana] GI:2832361; contains Pfam profile PF00505: HMG (high mobility group) box	GO:0009507,GO:0003700,GO:0006355,GO:0000785,GO:0005634
3295	BN13054	2.1532	1491.77	692.816	1.10648	gi|13054|At4g16360_Contig3	At4g16360.1	68417.m02478 5'-AMP-activated protein kinase beta-2 subunit, putative similar to Swiss-Prot:Q9QZH4 5'-AMP-activated protein kinase, beta-2 subunit (AMPK beta-2 chain) [Rattus norvegicus]	GO:0006499,GO:0004679,GO:0009507
27661	BN13057	2.48246	329.812	132.857	1.31177	gi|13057|At4g13850_Contig1	At4g13850.2	68417.m02146 glycine-rich RNA-binding protein (GRP2) glycine-rich RNA binding protein 2 AtGRP2 [Arabidopsis thaliana] GI:2826811	GO:0003676,GO:0005739,GO:0000004,GO:0003723
1349	BN13069	2.08643	8702.95	4171.21	1.06104	gi|13069|At5g64350_Contig1	At5g64350.1	68418.m08082 FK506-binding protein (FKBP12) / immunophilin identical to immunophilin (GI:2104957) [Arabidopsis thaliana]	GO:0005528,GO:0009543,GO:0003755,GO:0006457
27345	BN13071	2.68855	523.219	194.61	1.42683	gi|13071|At2g06050_Contig1	At2g06050.2	68415.m00664 12-oxophytodienoate reductase (OPR3) / delayed dehiscence1 (DDE1) nearly identical to DELAYED DEHISCENCE1 [GI:7688991] and to OPR3 [GI:10242314]; contains Pfam profile PF00724:oxidoreductase, FAD/FMN-binding; identical to cDNA OPDA-reductase	GO:0009611,GO:0016629,GO:0009507,GO:0009695
17257	BN13078	3.59811	6889.04	1914.63	1.84724	gi|13078|At3g15400_Contig3	At3g15400.1	68416.m01954 anther development protein, putative similar to anther development protein ATA20 GB:AAC50042 GI:2708813 from [Arabidopsis thaliana]	GO:0005554,GO:0000004,GO:0009505
16945	BN13078	3.89721	6417.5	1646.69	1.96244	gi|13078|At3g15400_Contig3	At3g15400.1	68416.m01954 anther development protein, putative similar to anther development protein ATA20 GB:AAC50042 GI:2708813 from [Arabidopsis thaliana]	GO:0005554,GO:0000004,GO:0009505
1657	BN13091	3.00475	12342.7	4107.73	1.58724	gi|13091|At1g70850_Contig3	At1g70850.1	68414.m08173 Bet v I allergen family protein similar to Csf-2 [Cucumis sativus][GI:5762258][J Am Soc Hortic Sci 124, 136-139 (1999)] contains Pfam profile PF00407: Pathogenesis-related protein Bet v I family	GO:0005554,GO:0000004,GO:0008372
1345	BN13091	2.50153	11322.5	4526.23	1.32281	gi|13091|At1g70850_Contig3	At1g70850.1	68414.m08173 Bet v I allergen family protein similar to Csf-2 [Cucumis sativus][GI:5762258][J Am Soc Hortic Sci 124, 136-139 (1999)] contains Pfam profile PF00407: Pathogenesis-related protein Bet v I family	GO:0005554,GO:0000004,GO:0008372
30911	BN13092	3.73136	957.136	256.511	1.8997	gi|13092|At3g55430_Contig4	At3g55430.1	68416.m06156 glycosyl hydrolase family 17 protein / beta-1,3-glucanase, putative similar to beta-1,3 glucanase GI:7414433 from [Pisum sativum]; contains Pfam profile PF00332: Glycosyl hydrolases family 17	GO:0005975,GO:0004553,GO:0012505
30599	BN13092	2.94024	1040.82	353.992	1.55593	gi|13092|At3g55430_Contig4	At3g55430.1	68416.m06156 glycosyl hydrolase family 17 protein / beta-1,3-glucanase, putative similar to beta-1,3 glucanase GI:7414433 from [Pisum sativum]; contains Pfam profile PF00332: Glycosyl hydrolases family 17	GO:0005975,GO:0004553,GO:0012505
28311	BN13093	2.13326	588.798	276.008	1.09306	gi|13093|At5g06600_Contig1	At5g06600.2	68418.m00746 ubiquitin-specific protease 12 (UBP12) almost identical to ubiquitin-specific protease 12 GI:11993471 [Arabidopsis thaliana], one amino acid difference	GO:0008372,GO:0006265,GO:0004197,GO:0004843,GO:0003690,GO:0004221,GO:0006511
27999	BN13093	2.9811	1806.65	606.035	1.57584	gi|13093|At5g06600_Contig1	At5g06600.2	68418.m00746 ubiquitin-specific protease 12 (UBP12) almost identical to ubiquitin-specific protease 12 GI:11993471 [Arabidopsis thaliana], one amino acid difference	GO:0008372,GO:0006265,GO:0004197,GO:0004843,GO:0003690,GO:0004221,GO:0006511
28311	BN13093	2.49011	1450.98	582.697	1.31621	gi|13093|At5g06600_Contig1	At5g06600.2	68418.m00746 ubiquitin-specific protease 12 (UBP12) almost identical to ubiquitin-specific protease 12 GI:11993471 [Arabidopsis thaliana], one amino acid difference	GO:0008372,GO:0006265,GO:0004197,GO:0004843,GO:0003690,GO:0004221,GO:0006511
27999	BN13093	2.35216	1397.08	593.955	1.23399	gi|13093|At5g06600_Contig1	At5g06600.2	68418.m00746 ubiquitin-specific protease 12 (UBP12) almost identical to ubiquitin-specific protease 12 GI:11993471 [Arabidopsis thaliana], one amino acid difference	GO:0008372,GO:0006265,GO:0004197,GO:0004843,GO:0003690,GO:0004221,GO:0006511
25711	BN13094	3.16364	3543.69	1120.13	1.66159	gi|13094|At5g06600_Contig2	At5g06600.2	68418.m00746 ubiquitin-specific protease 12 (UBP12) almost identical to ubiquitin-specific protease 12 GI:11993471 [Arabidopsis thaliana], one amino acid difference	GO:0008372,GO:0006265,GO:0004197,GO:0004843,GO:0003690,GO:0004221,GO:0006511
10111	BN13107	2.37473	2000.12	842.253	1.24776	gi|13107|At1g02080_Contig1	At1g02080.1	68414.m00130 transcriptional regulator-related contains Pfam PF04054: CCR4-Not complex component, Not1; contains TIGRFAM TIGR01612: reticulocyte binding protein; similar to General negative regulator of transcription subunit 1 (SP:P25655) {Saccharomyces c	GO:0005554,GO:0000004,GO:0019028
30595	BN13114	2.57107	6351.2	2470.26	1.36237	gi|13114|At1g06460_Contig1	At1g06460.1	68414.m00684 31.2 kDa small heat shock family protein / hsp20 family protein contains Pfam profile: PF00011 Hsp20/alpha crystallin family	GO:0005739,GO:0003773,GO:0009408
30907	BN13114	5.42678	7751.83	1428.44	2.4401	gi|13114|At1g06460_Contig1	At1g06460.1	68414.m00684 31.2 kDa small heat shock family protein / hsp20 family protein contains Pfam profile: PF00011 Hsp20/alpha crystallin family	GO:0005739,GO:0003773,GO:0009408
27995	BN13115	2.27661	973.935	427.8	1.18689	gi|13115|At3g27810_Contig1	At3g27810.1	68416.m03469 myb family transcription factor (MYB3) (MYB21) contains Pfam profile: PF00249 myb-like DNA-binding domain ;identical to ATMYB3 GI:2280528 from [Arabidopsis thaliana]; identical to cDNA putative transcription factor (MYB21) mRNA, partial cds G	GO:0003700,GO:0006355,GO:0003677,GO:0005634
9795	BN13124	3.39274	3150.82	928.695	1.76245	gi|13124|At4g01290_Contig4	At4g01290.1	68417.m00170 expressed protein	GO:0005524,GO:0000004,GO:0008372
10107	BN13124	2.53639	4369.13	1722.58	1.34278	gi|13124|At4g01290_Contig4	At4g01290.1	68417.m00170 expressed protein	GO:0005524,GO:0000004,GO:0008372
7507	BN13125	4.44402	1552.43	349.33	2.15187	gi|13125|At4g01290_Contig2	At4g01290.1	68417.m00170 expressed protein	GO:0005524,GO:0000004,GO:0008372
28962	BN13129	6.13353	1772.46	288.979	2.61672	gi|13129|At5g13360_Contig2	At5g13360.1	68418.m01539 auxin-responsive GH3 family protein similar to auxin-responsive GH3 product [Glycine max] GI:18591; contains Pfam profile PF03321: GH3 auxin-responsive promoter	GO:0008372,GO:0005554,GO:0009733
28650	BN13129	6.77591	4455.87	657.605	2.76041	gi|13129|At5g13360_Contig2	At5g13360.1	68418.m01539 auxin-responsive GH3 family protein similar to auxin-responsive GH3 product [Glycine max] GI:18591; contains Pfam profile PF03321: GH3 auxin-responsive promoter	GO:0008372,GO:0005554,GO:0009733
23450	BN13131	2.1029	622.937	296.228	1.07238	gi|13131|At5g13360_Contig1	At5g13360.1	68418.m01539 auxin-responsive GH3 family protein similar to auxin-responsive GH3 product [Glycine max] GI:18591; contains Pfam profile PF03321: GH3 auxin-responsive promoter	GO:0008372,GO:0005554,GO:0009733
23762	BN13131	4.07145	575.728	141.406	2.02554	gi|13131|At5g13360_Contig1	At5g13360.1	68418.m01539 auxin-responsive GH3 family protein similar to auxin-responsive GH3 product [Glycine max] GI:18591; contains Pfam profile PF03321: GH3 auxin-responsive promoter	GO:0008372,GO:0005554,GO:0009733
2962	BN13141	8.51006	1780.05	209.17	3.08917	gi|13141|At4g23680_Contig1	At4g23680.1	68417.m03409 major latex protein-related / MLP-related low similarity to major latex protein {Papaver somniferum}[GI:294060] ; contains Pfam profile PF00407: Pathogenesis-related protein Bet v I family	GO:0009820,GO:0005554
2650	BN13141	9.97039	2771.39	277.962	3.31765	gi|13141|At4g23680_Contig1	At4g23680.1	68417.m03409 major latex protein-related / MLP-related low similarity to major latex protein {Papaver somniferum}[GI:294060] ; contains Pfam profile PF00407: Pathogenesis-related protein Bet v I family	GO:0009820,GO:0005554
50	BN13142	2.53021	415.088	164.053	1.33926	gi|13142|At3g51820_Contig1	At3g51820.1	68416.m05683 chlorophyll synthetase, putative identical to gi:972938 putative chlorophyll synthetase from Arabidopsis thaliana	GO:0015995,GO:0009535,GO:0046408
28646	BN13144	3.03143	1252.73	413.247	1.6	gi|13144|At3g51820_Contig2	At3g51820.1	68416.m05683 chlorophyll synthetase, putative identical to gi:972938 putative chlorophyll synthetase from Arabidopsis thaliana	GO:0015995,GO:0009535,GO:0046408
28958	BN13144	2.82722	1146.24	405.43	1.49938	gi|13144|At3g51820_Contig2	At3g51820.1	68416.m05683 chlorophyll synthetase, putative identical to gi:972938 putative chlorophyll synthetase from Arabidopsis thaliana	GO:0015995,GO:0009535,GO:0046408
26358	BN13145	3.40838	978.823	287.181	1.76909	gi|13145|At4g24820_Contig6	At4g24820.2	68417.m03556 26S proteasome regulatory subunit, putative (RPN7) contains similarity to ubiquitin activating enzyme GI:3647283 from [Lycopersicon esculentum]	GO:0006511,GO:0005554,GO:0008541
26046	BN13145	2.13682	1133.06	530.254	1.09547	gi|13145|At4g24820_Contig6	At4g24820.2	68417.m03556 26S proteasome regulatory subunit, putative (RPN7) contains similarity to ubiquitin activating enzyme GI:3647283 from [Lycopersicon esculentum]	GO:0006511,GO:0005554,GO:0008541
46	BN13159	2.06024	627.56	304.606	1.04281	gi|13159|At3g03100_Contig3	At3g03100.1	68416.m00306 NADH:ubiquinone oxidoreductase family protein contains Pfam PF05071: NADH:ubiquinone oxidoreductase 17.2 kD subunit; similar to ethylene-regulated ER6 protein (GI:5669654) [Lycopersicon esculentum]; identical to Probable NADH-ubiquinone oxido	GO:0008372,GO:0000004,GO:0016491
358	BN13159	2.19064	688.101	314.109	1.13136	gi|13159|At3g03100_Contig3	At3g03100.1	68416.m00306 NADH:ubiquinone oxidoreductase family protein contains Pfam PF05071: NADH:ubiquinone oxidoreductase 17.2 kD subunit; similar to ethylene-regulated ER6 protein (GI:5669654) [Lycopersicon esculentum]; identical to Probable NADH-ubiquinone oxido	GO:0008372,GO:0000004,GO:0016491
27012	BN13162	5.50696	891.081	161.81	2.46126	gi|13162|At3g03100_Contig1	At3g03100.1	68416.m00306 NADH:ubiquinone oxidoreductase family protein contains Pfam PF05071: NADH:ubiquinone oxidoreductase 17.2 kD subunit; similar to ethylene-regulated ER6 protein (GI:5669654) [Lycopersicon esculentum]; identical to Probable NADH-ubiquinone oxido	GO:0008372,GO:0000004,GO:0016491
26700	BN13162	3.88502	994.196	255.905	1.95792	gi|13162|At3g03100_Contig1	At3g03100.1	68416.m00306 NADH:ubiquinone oxidoreductase family protein contains Pfam PF05071: NADH:ubiquinone oxidoreductase 17.2 kD subunit; similar to ethylene-regulated ER6 protein (GI:5669654) [Lycopersicon esculentum]; identical to Probable NADH-ubiquinone oxido	GO:0008372,GO:0000004,GO:0016491
24100	BN13163	2.15633	1111.39	515.409	1.10858	gi|13163|At3g13870_Contig1	At3g13870.1	68416.m01753 root hair defective 3 (RHD3) identical to root hair defective 3 (RHD3) GI:1839188 from [Arabidopsis thaliana] (Genes Dev (1997) 11(6), 799-811)	GO:0009932,GO:0006888,GO:0009832,GO:0005525,GO:0008372,GO:0030036
24412	BN13163	2.15687	1129.13	523.504	1.10894	gi|13163|At3g13870_Contig1	At3g13870.1	68416.m01753 root hair defective 3 (RHD3) identical to root hair defective 3 (RHD3) GI:1839188 from [Arabidopsis thaliana] (Genes Dev (1997) 11(6), 799-811)	GO:0009932,GO:0006888,GO:0009832,GO:0005525,GO:0008372,GO:0030036
21812	BN13165	3.92276	555.938	141.721	1.97187	gi|13165|At4g20870_Contig1	At4g20870.1	68417.m03027 fatty acid hydroxylase, putative similar to fatty acid hydroxylase Fah1p GB:AF021804 GI:2736147 from [Arabidopsis thaliana]	GO:0003824,GO:0000004,GO:0008372
29608	BN13177	2.20809	337.127	152.678	1.1428	gi|13177|At1g26945_Contig2	At1g26945.1	68414.m03285 expressed protein supported by full length cDNA gi:26453215 from [Arabidopsis thaliana]	GO:0005554,GO:0000004,GO:0009507
24096	BN13179	2.02669	2386.49	1177.53	1.01913	gi|13179|At1g60950_Contig3	At1g60950.1	68414.m06861 ferredoxin, chloroplast (PETF) identical to FERREDOXIN PRECURSOR GB:P16972 [SP|P16972] from [Arabidopsis thaliana]	GO:0009416,GO:0009767,GO:0009055,GO:0009570
21808	BN13186	2.17541	7784.83	3578.55	1.12129	gi|13186|At4g20460_LB2186R	At4g20460.1	68417.m02985 NAD-dependent epimerase/dehydratase family protein similar to UDP-galactose 4-epimerase from Cyamopsis tetragonoloba GI:3021357 [EMBL:AJ005082], Bacillus subtilis SP|P55180; contains Pfam profile PF01370 NAD dependent epimerase/dehydratase fa	GO:0008460,GO:0045226,GO:0006012,GO:0008831,GO:0009225,GO:0003978,GO:0009058,GO:0003854,GO:0006694,GO:0003824,GO:0012505,GO:0008446
19208	BN13199	2.66541	936.717	351.434	1.41436	gi|13199|At1g22450_Contig1	At1g22450.1	68414.m02806 cytochrome c oxidase subunit 6b, putative (COX6b) nearly identical to subunit 6b of cytochrome c oxidase [Arabidopsis thaliana] GI:6518353	GO:0005739,GO:0004129,GO:0006118
29950	BN13217	11.2718	2730.73	242.262	3.49465	gi|13217|At1g10770_Contig1	At1g10770.1	68414.m01233 invertase/pectin methylesterase inhibitor family protein contains Pfam profile PF04043: Plant invertase/pectin methylesterase inhibitor	GO:0012505,GO:0000004,GO:0046910
22462	BN13222	2.02652	1147.88	566.428	1.01901	gi|13222|At4g28440_LL2907F	At4g28440.1	68417.m04070 DNA-binding protein-related contains weak similarity to G-quartet DNA binding protein 3 [Tetrahymena thermophila] gi|4583503|gb|AAD25098	GO:0005554,GO:0000004,GO:0009507
6550	BN13231	2.05746	8910.45	4330.81	1.04086	gi|13231|At1g56070_Contig4	At1g56070.1	68414.m06438 elongation factor 2, putative / EF-2, putative similar to ELONGATION FACTOR 2 GB:O14460 from [Schizosaccharomyces pombe]	GO:0006415,GO:0005525,GO:0008135,GO:0005524,GO:0016149,GO:0003746,GO:0005737,GO:0001514,GO:0006414
4262	BN13232	3.46945	5167.85	1489.53	1.79471	gi|13232|At1g56070_Contig6	At1g56070.1	68414.m06438 elongation factor 2, putative / EF-2, putative similar to ELONGATION FACTOR 2 GB:O14460 from [Schizosaccharomyces pombe]	GO:0006415,GO:0005525,GO:0008135,GO:0005524,GO:0016149,GO:0003746,GO:0005737,GO:0001514,GO:0006414
30258	BN13236	2.52005	3384.27	1342.94	1.33345	gi|13236|At1g56070_Contig5	At1g56070.1	68414.m06438 elongation factor 2, putative / EF-2, putative similar to ELONGATION FACTOR 2 GB:O14460 from [Schizosaccharomyces pombe]	GO:0006415,GO:0005525,GO:0008135,GO:0005524,GO:0016149,GO:0003746,GO:0005737,GO:0001514,GO:0006414
29946	BN13236	3.14425	3943.42	1254.17	1.65271	gi|13236|At1g56070_Contig5	At1g56070.1	68414.m06438 elongation factor 2, putative / EF-2, putative similar to ELONGATION FACTOR 2 GB:O14460 from [Schizosaccharomyces pombe]	GO:0006415,GO:0005525,GO:0008135,GO:0005524,GO:0016149,GO:0003746,GO:0005737,GO:0001514,GO:0006414
6858	BN13248	3.14019	7421.37	2363.35	1.65085	gi|13248|At3g56940_Contig1	At3g56940.1	68416.m06334 dicarboxylate diiron protein, putative (Crd1) similar to leucine-containing zipper protein At103 GP:6911864; contains Pfam profile PF05447: Copper response defect 1 (CRD1)	GO:0003677,GO:0009507,GO:0000004,GO:0005507
6546	BN13248	2.21103	6434.87	2910.35	1.14472	gi|13248|At3g56940_Contig1	At3g56940.1	68416.m06334 dicarboxylate diiron protein, putative (Crd1) similar to leucine-containing zipper protein At103 GP:6911864; contains Pfam profile PF05447: Copper response defect 1 (CRD1)	GO:0003677,GO:0009507,GO:0000004,GO:0005507
12712	BN13263	2.06874	20063.1	9698.22	1.04875	gi|13263|At5g02380_Contig2	At5g02380.1	68418.m00161 metallothionein protein 2B (MT-2B) identical to SWISS-PROT:Q38805 metallothionein-like protein 2B (MT-2B) [Arabidopsis thaliana]	GO:0005507,GO:0000004,GO:0008372
9800	BN13265	2.10874	22750.3	10788.6	1.07638	gi|13265|At5g02380_Contig3	At5g02380.1	68418.m00161 metallothionein protein 2B (MT-2B) identical to SWISS-PROT:Q38805 metallothionein-like protein 2B (MT-2B) [Arabidopsis thaliana]	GO:0005507,GO:0000004,GO:0008372
10112	BN13265	2.06164	17012.8	8252.06	1.04379	gi|13265|At5g02380_Contig3	At5g02380.1	68418.m00161 metallothionein protein 2B (MT-2B) identical to SWISS-PROT:Q38805 metallothionein-like protein 2B (MT-2B) [Arabidopsis thaliana]	GO:0005507,GO:0000004,GO:0008372
25396	BN13280	2.13126	1733.64	813.433	1.09171	gi|13280|At4g24680_LB2047F	At4g24680.1	68417.m03533 expressed protein	GO:0005554,GO:0000004,GO:0008372
25708	BN13280	2.67366	1688.32	631.464	1.41882	gi|13280|At4g24680_LB2047F	At4g24680.1	68417.m03533 expressed protein	GO:0005554,GO:0000004,GO:0008372
12708	BN13285	4.07278	1397.22	343.063	2.02601	gi|13285|At5g57800_Contig1	At5g57800.1	68418.m07228 CER1 protein, putative (WAX2) similar to maize glossy1 homolog GI:2213643 from [Oryza sativa]; contains Pfam profile PF01598: Sterol desaturase	GO:0010025,GO:0042335,GO:0003824,GO:0016020
12396	BN13285	2.00012	629.999	314.98	1.00009	gi|13285|At5g57800_Contig1	At5g57800.1	68418.m07228 CER1 protein, putative (WAX2) similar to maize glossy1 homolog GI:2213643 from [Oryza sativa]; contains Pfam profile PF01598: Sterol desaturase	GO:0010025,GO:0042335,GO:0003824,GO:0016020
4596	BN13289	2.21734	816.882	368.407	1.14883	gi|13289|At2g21970_Contig1	At2g21970.1	68415.m02610 stress enhanced protein 2 (SEP2) nearly identical to stress enhanced protein 2; SEP2 (GI:7384980) [Arabidopsis thaliana]	GO:0009765,GO:0009535,GO:0016168
4908	BN13289	2.05178	1250.67	609.553	1.03688	gi|13289|At2g21970_Contig1	At2g21970.1	68415.m02610 stress enhanced protein 2 (SEP2) nearly identical to stress enhanced protein 2; SEP2 (GI:7384980) [Arabidopsis thaliana]	GO:0009765,GO:0009535,GO:0016168
28963	BN13291	2.12151	1192.58	562.137	1.08509	gi|13291|At5g39950_Contig2	At5g39950.1	68418.m04844 thioredoxin H-type 2 (TRX-H-2) (Gif2) identical to SP|Q38879 Thioredoxin H-type 2 (TRX-H-2) {Arabidopsis thaliana}; identical to cDNA (Gif2) mRNA for thioredoxin GI:992963	GO:0030508,GO:0005829,GO:0016671,GO:0000103,GO:0006499
26051	BN13293	3.30469	443.552	134.219	1.72451	gi|13293|At5g39950_Contig1	At5g39950.1	68418.m04844 thioredoxin H-type 2 (TRX-H-2) (Gif2) identical to SP|Q38879 Thioredoxin H-type 2 (TRX-H-2) {Arabidopsis thaliana}; identical to cDNA (Gif2) mRNA for thioredoxin GI:992963	GO:0030508,GO:0005829,GO:0016671,GO:0000103,GO:0006499
26051	BN13293	4.34398	734.284	169.035	2.11902	gi|13293|At5g39950_Contig1	At5g39950.1	68418.m04844 thioredoxin H-type 2 (TRX-H-2) (Gif2) identical to SP|Q38879 Thioredoxin H-type 2 (TRX-H-2) {Arabidopsis thaliana}; identical to cDNA (Gif2) mRNA for thioredoxin GI:992963	GO:0030508,GO:0005829,GO:0016671,GO:0000103,GO:0006499
23763	BN13294	3.03062	1107.79	365.532	1.59961	gi|13294|At5g18190_LB2070R	At5g18190.1	68418.m02135 protein kinase family protein contains Pfam domains, PF00069: Protein kinase domain	GO:0006468,GO:0004674,GO:0005739,GO:0004672,GO:0005524,GO:0016301
23451	BN13294	4.68722	1032.13	220.201	2.22873	gi|13294|At5g18190_LB2070R	At5g18190.1	68418.m02135 protein kinase family protein contains Pfam domains, PF00069: Protein kinase domain	GO:0006468,GO:0004674,GO:0005739,GO:0004672,GO:0005524,GO:0016301
20851	BN13295	2.07007	1449.67	700.3	1.04968	gi|13295|At1g20670_Contig1	At1g20670.1	68414.m02589 DNA-binding bromodomain-containing protein contains bromodomain, INTERPRO:IPR001487	GO:0003677,GO:0000004,GO:0008372
21163	BN13295	3.51436	1054.05	299.927	1.81326	gi|13295|At1g20670_Contig1	At1g20670.1	68414.m02589 DNA-binding bromodomain-containing protein contains bromodomain, INTERPRO:IPR001487	GO:0003677,GO:0000004,GO:0008372
51	BN13321	2.50566	5298.15	2114.47	1.32519	gi|13321|At4g03420_Contig3	At4g03420.1	68417.m00469 expressed protein	GO:0005554,GO:0000004,GO:0008372
15647	BN13330	2.47148	338.702	137.044	1.30538	gi|13330|At3g06860_Contig1	At3g06860.1	68416.m00814 fatty acid multifunctional protein (MFP2) identical to fatty acid multifunctional protein (AtMFP2) GB:AF123254 [gi:4337027] (Arabidopsis thaliana) (fatty acid beta-oxidation); contains Pfam profiles PF02737 (3-hydroxyacyl-CoA dehydrogenase, N	GO:0006635,GO:0004300,GO:0016509
7847	BN13333	2.1389	475.444	222.284	1.09687	gi|13333|At2g39720_BL1428F	At2g39720.1	68415.m04874 zinc finger (C3HC4-type RING finger) family protein contains Pfam domain, PF00097: Zinc finger, C3HC4 type (RING finger)	GO:0008372,GO:0005515,GO:0008270,GO:0003677,GO:0006355
27013	BN13338	2.16484	831.739	384.204	1.11426	gi|13338|At3g03940_LB2070F	At3g03940.1	68416.m00412 protein kinase family protein contains Pfam domains, PF00069: Protein kinase domain	GO:0009507,GO:0004674,GO:0006468,GO:0004672,GO:0005524,GO:0016301
26701	BN13338	15.5679	2829.63	181.76	3.96051	gi|13338|At3g03940_LB2070F	At3g03940.1	68416.m00412 protein kinase family protein contains Pfam domains, PF00069: Protein kinase domain	GO:0009507,GO:0004674,GO:0006468,GO:0004672,GO:0005524,GO:0016301
26701	BN13338	3.03318	683.608	225.377	1.60083	gi|13338|At3g03940_LB2070F	At3g03940.1	68416.m00412 protein kinase family protein contains Pfam domains, PF00069: Protein kinase domain	GO:0009507,GO:0004674,GO:0006468,GO:0004672,GO:0005524,GO:0016301
24413	BN13341	2.07054	7133.66	3445.31	1.05001	gi|13341|At3g02470_Contig5	At3g02470.1	68416.m00235 adenosylmethionine decarboxylase family protein contains Pfam profile: PF01536 adenosylmethionine decarboxylase	GO:0008372,GO:0006596,GO:0008295,GO:0004014,GO:0006597
19213	BN13345	2.84989	815.447	286.133	1.51091	gi|13345|At1g79110_Contig1	At1g79110.2	68414.m09225 expressed protein	GO:0005554,GO:0000004,GO:0009507
18901	BN13345	2.15314	694.846	322.713	1.10644	gi|13345|At1g79110_Contig1	At1g79110.2	68414.m09225 expressed protein	GO:0005554,GO:0000004,GO:0009507
18901	BN13345	2.00283	728.056	363.514	1.00204	gi|13345|At1g79110_Contig1	At1g79110.2	68414.m09225 expressed protein	GO:0005554,GO:0000004,GO:0009507
13701	BN13347	2.72854	635.064	232.749	1.44813	gi|13347|At5g37475_Contig1	At5g37475.1	68418.m04510 translation initiation factor-related similar to Eukaryotic translation initiation factor 3 subunit 1 (eIF-3 alpha) (eIF3 p35) (eIF3j) (Swiss-Prot:O75822) [Homo sapiens]	GO:0005554,GO:0000004,GO:0008372
14013	BN13347	2.84239	450.286	158.418	1.50711	gi|13347|At5g37475_Contig1	At5g37475.1	68418.m04510 translation initiation factor-related similar to Eukaryotic translation initiation factor 3 subunit 1 (eIF-3 alpha) (eIF3 p35) (eIF3j) (Swiss-Prot:O75822) [Homo sapiens]	GO:0005554,GO:0000004,GO:0008372
21809	BN13357	2.58769	416.401	160.916	1.37167	gi|13357|At3g09980_Contig1	At3g09980.1	68416.m01198 expressed protein contains Pfam profile PF04949: Family of unknown function (DUF662)	GO:0005554,GO:0000004,GO:0009507
3297	BN13368	3.70765	3896.26	1050.87	1.89051	gi|13368|At3g60820_Contig4	At3g60820.1	68416.m06804 20S proteasome beta subunit F1 (PBF1)	GO:0005839,GO:0008233,GO:0004175,GO:0006511
3609	BN13368	4.6611	4191.35	899.22	2.22067	gi|13368|At3g60820_Contig4	At3g60820.1	68416.m06804 20S proteasome beta subunit F1 (PBF1)	GO:0005839,GO:0008233,GO:0004175,GO:0006511
30263	BN13370	2.72199	3831.94	1407.77	1.44466	gi|13370|At3g46580_Contig1	At3g46580.1	68416.m05056 methyl-CpG-binding domain-containing protein weak similarity to SP|P51608 Methyl-CpG-binding protein 2 (MeCP-2 protein) (MeCP2) {Homo sapiens}; contains Pfam profile PF01429: Methyl-CpG binding domain	GO:0003677,GO:0000004,GO:0008372
29951	BN13370	3.73343	4886.05	1308.73	1.9005	gi|13370|At3g46580_Contig1	At3g46580.1	68416.m05056 methyl-CpG-binding domain-containing protein weak similarity to SP|P51608 Methyl-CpG-binding protein 2 (MeCP-2 protein) (MeCP2) {Homo sapiens}; contains Pfam profile PF01429: Methyl-CpG binding domain	GO:0003677,GO:0000004,GO:0008372
27351	BN13371	3.89426	1004.38	257.913	1.96135	gi|13371|At2g27385_Contig1	At2g27385.1	68415.m03304 expressed protein	GO:0005554,GO:0000004,GO:0012505
27663	BN13371	2.2093	637.306	288.465	1.14359	gi|13371|At2g27385_Contig1	At2g27385.1	68415.m03304 expressed protein	GO:0005554,GO:0000004,GO:0012505
6863	BN13384	2.26161	2171.42	960.121	1.17735	gi|13384|At4g26870_Contig1	At4g26870.1	68417.m03867 aspartyl-tRNA synthetase, putative / aspartate--tRNA ligase, putative simialr to aspartate-tRNA ligase (EC 6.1.1.12) from Drosophila melanogaster GI:4512034, Homo sapiens SP|P14868, Rattus norvegicus SP|P15178; contains Pfam profile PF00152 t	GO:0005524,GO:0006430,GO:0004816,GO:0005737,GO:0006421,GO:0006432,GO:0004815,GO:0006418,GO:0004812,GO:0004824,GO:0003676,GO:0006422,GO:0004826
29947	BN13387	7.81997	7543.92	964.699	2.96716	gi|13387|At1g61110_Contig1	At1g61110.1	68414.m06885 no apical meristem (NAM) family protein contains Pfam PF02365: No apical meristem (NAM) domain; similar to NAM protein GI:1279639 from [Petunia hybrida]	GO:0007275,GO:0003700,GO:0008372
30259	BN13387	7.19618	4559.8	633.642	2.84723	gi|13387|At1g61110_Contig1	At1g61110.1	68414.m06885 no apical meristem (NAM) family protein contains Pfam PF02365: No apical meristem (NAM) domain; similar to NAM protein GI:1279639 from [Petunia hybrida]	GO:0007275,GO:0003700,GO:0008372
27347	BN13388	13.9852	6047.32	432.409	3.80583	gi|13388|At1g08510_Contig1	At1g08510.1	68414.m00942 acyl-[acyl carrier protein] thioesterase / acyl-ACP thioesterase / oleoyl-[acyl-carrier protein] hydrolase / S-acyl fatty acid synthase thioesterase identical to acyl-(acyl carrier protein) thioesterase [Arabidopsis thaliana] GI:804948	GO:0006633,GO:0000036,GO:0009507
27347	BN13388	2.08766	354.034	169.584	1.06189	gi|13388|At1g08510_Contig1	At1g08510.1	68414.m00942 acyl-[acyl carrier protein] thioesterase / acyl-ACP thioesterase / oleoyl-[acyl-carrier protein] hydrolase / S-acyl fatty acid synthase thioesterase identical to acyl-(acyl carrier protein) thioesterase [Arabidopsis thaliana] GI:804948	GO:0006633,GO:0000036,GO:0009507
27659	BN13388	4.42014	5703.97	1290.45	2.14409	gi|13388|At1g08510_Contig1	At1g08510.1	68414.m00942 acyl-[acyl carrier protein] thioesterase / acyl-ACP thioesterase / oleoyl-[acyl-carrier protein] hydrolase / S-acyl fatty acid synthase thioesterase identical to acyl-(acyl carrier protein) thioesterase [Arabidopsis thaliana] GI:804948	GO:0006633,GO:0000036,GO:0009507
19547	BN13391	2.11552	2501.64	1182.52	1.08101	gi|13391|At2g36850_Contig1	At2g36850.1	68415.m04519 glycosyl transferase family 48 protein contains Pfam profile: PF02364 1,3-beta-glucan synthase	GO:0016757,GO:0003843,GO:0016020,GO:0000148,GO:0006075
14347	BN13394	7.33469	1428.24	194.724	2.87474	gi|13394|At3g16640_Contig1	At3g16640.1	68416.m02127 translationally controlled tumor family protein similar to translationally controlled tumor protein GB:AAD10032 from [Hevea brasiliensis]	GO:0005554,GO:0000004,GO:0005737
9459	BN13396	2.93497	20854.5	7105.52	1.55335	gi|13396|At3g16640_Contig2	At3g16640.1	68416.m02127 translationally controlled tumor family protein similar to translationally controlled tumor protein GB:AAD10032 from [Hevea brasiliensis]	GO:0005554,GO:0000004,GO:0005737
9147	BN13396	3.51688	17237.7	4901.42	1.8143	gi|13396|At3g16640_Contig2	At3g16640.1	68416.m02127 translationally controlled tumor family protein similar to translationally controlled tumor protein GB:AAD10032 from [Hevea brasiliensis]	GO:0005554,GO:0000004,GO:0005737
6547	BN13402	2.29476	1105.15	481.597	1.19834	gi|13402|At2g43780_Contig1	At2g43780.1	68415.m05442 expressed protein	GO:0005554,GO:0000004,GO:0005739
28001	BN13406	2.55276	4344.93	1702.05	1.35206	gi|13406|At4g02380_Contig1	At4g02380.1	68417.m00322 late embryogenesis abundant 3 family protein / LEA3 family protein similar to several small proteins (~100 aa) that are induced by heat, auxin, ethylene and wounding such as Phaseolus aureus indole-3-acetic acid induced protein ARG (SW:32292)	GO:0009790,GO:0005554,GO:0009507,GO:0000302,GO:0009409
28313	BN13406	2.68552	4278.19	1593.06	1.4252	gi|13406|At4g02380_Contig1	At4g02380.1	68417.m00322 late embryogenesis abundant 3 family protein / LEA3 family protein similar to several small proteins (~100 aa) that are induced by heat, auxin, ethylene and wounding such as Phaseolus aureus indole-3-acetic acid induced protein ARG (SW:32292)	GO:0009790,GO:0005554,GO:0009507,GO:0000302,GO:0009409
7513	BN13415	2.83978	4008.32	1411.49	1.50578	gi|13415|At5g64040_Contig6	At5g64040.1	68418.m08040 photosystem I reaction center subunit PSI-N, chloroplast, putative / PSI-N, putative (PSAN) SP:P49107; Plant Physiol. 109 (3), 1126 (1995); similar to SP|P31093 Photosystem I reaction centre subunit N, chloroplast precursor (PSI- N) {Hordeum	GO:0009522,GO:0030093,GO:0005516,GO:0009543
2313	BN13418	2.24446	8985.87	4003.57	1.16637	gi|13418|At5g64040_Contig9	At5g64040.1	68418.m08040 photosystem I reaction center subunit PSI-N, chloroplast, putative / PSI-N, putative (PSAN) SP:P49107; Plant Physiol. 109 (3), 1126 (1995); similar to SP|P31093 Photosystem I reaction centre subunit N, chloroplast precursor (PSI- N) {Hordeum	GO:0009522,GO:0030093,GO:0005516,GO:0009543
2001	BN13418	2.0071	6841.21	3408.51	1.00511	gi|13418|At5g64040_Contig9	At5g64040.1	68418.m08040 photosystem I reaction center subunit PSI-N, chloroplast, putative / PSI-N, putative (PSAN) SP:P49107; Plant Physiol. 109 (3), 1126 (1995); similar to SP|P31093 Photosystem I reaction centre subunit N, chloroplast precursor (PSI- N) {Hordeum	GO:0009522,GO:0030093,GO:0005516,GO:0009543
7509	BN13431	3.02601	2572.53	850.14	1.59742	gi|13431|At3g11780_Contig1	At3g11780.1	68416.m01445 MD-2-related lipid recognition domain-containing protein / ML domain-containing protein weak similarity to phosphatidylglycerol/phosphatidylinositol transfer protein [Aspergillus oryzae] GI:10178615; contains Pfam profile PF02221: ML domain	GO:0005554,GO:0000004,GO:0012505
7197	BN13431	2.36703	3614.33	1526.95	1.24308	gi|13431|At3g11780_Contig1	At3g11780.1	68416.m01445 MD-2-related lipid recognition domain-containing protein / ML domain-containing protein weak similarity to phosphatidylglycerol/phosphatidylinositol transfer protein [Aspergillus oryzae] GI:10178615; contains Pfam profile PF02221: ML domain	GO:0005554,GO:0000004,GO:0012505
4597	BN13432	5.96622	1192.32	199.845	2.57682	gi|13432|At3g11780_Contig2	At3g11780.1	68416.m01445 MD-2-related lipid recognition domain-containing protein / ML domain-containing protein weak similarity to phosphatidylglycerol/phosphatidylinositol transfer protein [Aspergillus oryzae] GI:10178615; contains Pfam profile PF02221: ML domain	GO:0005554,GO:0000004,GO:0012505
4909	BN13432	6.98223	1618.46	231.797	2.80369	gi|13432|At3g11780_Contig2	At3g11780.1	68416.m01445 MD-2-related lipid recognition domain-containing protein / ML domain-containing protein weak similarity to phosphatidylglycerol/phosphatidylinositol transfer protein [Aspergillus oryzae] GI:10178615; contains Pfam profile PF02221: ML domain	GO:0005554,GO:0000004,GO:0012505
26056	BN13436	3.69381	889.458	240.797	1.88511	gi|13436|At5g28540_Contig1	At5g28540.1	68418.m03480 luminal binding protein 1 (BiP-1) (BP1) SWISS-PROT:Q9LKR3 PMID:8888624	GO:0005788,GO:0009408,GO:0003773,GO:0006457
26368	BN13436	5.16882	1143.38	221.207	2.36984	gi|13436|At5g28540_Contig1	At5g28540.1	68418.m03480 luminal binding protein 1 (BiP-1) (BP1) SWISS-PROT:Q9LKR3 PMID:8888624	GO:0005788,GO:0009408,GO:0003773,GO:0006457
23768	BN13438	2.13287	452.313	212.068	1.09279	gi|13438|At3g53750_Contig1	At3g53750.1	68416.m05938 actin 3 (ACT3) identical to SP|P53493 Actin 3 {Arabidopsis thaliana}; supported by full-length cDNA: Ceres: 19581.	GO:0005200,GO:0015629,GO:0003774,GO:0005884
23456	BN13438	3.86718	727.582	188.143	1.95128	gi|13438|At3g53750_Contig1	At3g53750.1	68416.m05938 actin 3 (ACT3) identical to SP|P53493 Actin 3 {Arabidopsis thaliana}; supported by full-length cDNA: Ceres: 19581.	GO:0005200,GO:0015629,GO:0003774,GO:0005884
23456	BN13438	2.00867	497.959	247.905	1.00624	gi|13438|At3g53750_Contig1	At3g53750.1	68416.m05938 actin 3 (ACT3) identical to SP|P53493 Actin 3 {Arabidopsis thaliana}; supported by full-length cDNA: Ceres: 19581.	GO:0005200,GO:0015629,GO:0003774,GO:0005884
21168	BN13439	4.08686	1467.97	359.193	2.03099	gi|13439|At3g28750_Contig2	At3g28750.1	68416.m03589 expressed protein	GO:0005554,GO:0000004,GO:0012505
20856	BN13439	4.16685	1206.89	289.641	2.05896	gi|13439|At3g28750_Contig2	At3g28750.1	68416.m03589 expressed protein	GO:0005554,GO:0000004,GO:0012505
18256	BN13440	3.59987	4684.4	1301.27	1.84794	gi|13440|At3g28750_Contig3	At3g28750.1	68416.m03589 expressed protein	GO:0005554,GO:0000004,GO:0012505
18568	BN13440	4.22127	3731.39	883.95	2.07768	gi|13440|At3g28750_Contig3	At3g28750.1	68416.m03589 expressed protein	GO:0005554,GO:0000004,GO:0012505
8168	BN13445	3.16975	682.586	215.344	1.66437	gi|13445|At5g42100_Contig1	At5g42100.2	68418.m05126 glycosyl hydrolase family 17 protein similar to beta-1,3-glucanase precursor GI:4097948 from [Oryza sativa]	GO:0012505,GO:0004553,GO:0006508,GO:0004197,GO:0005975
23764	BN13453	2.99676	424.386	141.615	1.5834	gi|13453|At5g42020_Contig1	At5g42020.1	68418.m05115 luminal binding protein 2 (BiP-2) (BP2) similar to SWISS-PROT: Q39043; GI:1303695; luminal binding protein (BiP) [Arabidopsis thaliana]	GO:0009408,GO:0005783,GO:0006457,GO:0003773,GO:0005788
23452	BN13453	2.93782	573.859	195.335	1.55475	gi|13453|At5g42020_Contig1	At5g42020.1	68418.m05115 luminal binding protein 2 (BiP-2) (BP2) similar to SWISS-PROT: Q39043; GI:1303695; luminal binding protein (BiP) [Arabidopsis thaliana]	GO:0009408,GO:0005783,GO:0006457,GO:0003773,GO:0005788
18252	BN13457	2.60537	771.3	296.042	1.38149	gi|13457|At1g74820_Contig1	At1g74820.1	68414.m08668 cupin family protein similar to germin-like protein SP|P92995; contains Pfam profile PF00190: Cupin	GO:0012505,GO:0000004,GO:0045735
18564	BN13457	3.15663	689.12	218.309	1.65838	gi|13457|At1g74820_Contig1	At1g74820.1	68414.m08668 cupin family protein similar to germin-like protein SP|P92995; contains Pfam profile PF00190: Cupin	GO:0012505,GO:0000004,GO:0045735
26706	BN13470	5.26787	795.723	151.052	2.39722	gi|13470|At2g37750_Contig1	At2g37750.1	68415.m04631 expressed protein	GO:0005554,GO:0000004,GO:0005739
27018	BN13470	4.58316	730.977	159.492	2.19634	gi|13470|At2g37750_Contig1	At2g37750.1	68415.m04631 expressed protein	GO:0005554,GO:0000004,GO:0005739
24418	BN13471	2.07192	699.921	337.813	1.05097	gi|13471|At2g37750_LB1852R	At2g37750.1	68415.m04631 expressed protein	GO:0005554,GO:0000004,GO:0005739
21818	BN13472	2.00334	1669.36	833.288	1.00241	gi|13472|At4g15240_LB1855F	At4g15240.1	68417.m02336 fringe-related protein + weak similarity to Fringe [Schistocerca gregaria](GI:6573138);Fringe encodes an extracellular protein that regulates Notch signalling.	GO:0008372,GO:0000004,GO:0016757
16306	BN13480	2.29044	682.836	298.125	1.19562	gi|13480|At5g64400_Contig3	At5g64400.1	68418.m08090 expressed protein contains Pfam domain, PF04933: Protein of unknown function (DUF657)	GO:0005554,GO:0000004,GO:0005739
21814	BN13490	2.00775	1090.63	543.211	1.00558	gi|13490|At3g42640_Contig1	At3g42640.1	68416.m04431 ATPase, plasma membrane-type, putative / proton pump, putative strong similarity to P-type H+-ATPase from [Lycopersicon esculentum] GI:1621440, [Solanum tuberosum] GI:435001, SP|Q03194 {Nicotiana plumbaginifolia}; contains InterPro accession	GO:0016020,GO:0008152,GO:0016021,GO:0030001,GO:0006816,GO:0016887,GO:0006813,GO:0015693,GO:0006812,GO:0015992
19214	BN13491	2.36477	1800.05	761.193	1.2417	gi|13491|At1g63060_Contig1	At1g63060.1	68414.m07124 expressed protein	GO:0005554,GO:0000004,GO:0005739
6214	BN13496	3.11811	10384	3330.22	1.64067	gi|13496|At4g03280_Contig1	At4g03280.2	68417.m00448 cytochrome B6-F complex iron-sulfur subunit, chloroplast / Rieske iron-sulfur protein / plastoquinol-plastocyanin reductase (petC) identical to gi:9843639; identical to cDNA rieske iron-sulfur protein precursor (petC) GI:5725449	GO:0046028,GO:0009512,GO:0009775,GO:0009496,GO:0009535
27668	BN13500	23.4489	5837.55	248.948	4.55145	gi|13500|At5g08260_Contig3	At5g08260.1	68418.m00971 serine carboxypeptidase S10 family protein similar to Serine carboxypeptidase II chains A and B (SP:P08819) (EC 3.4.16.6) [Triticum aestivum (Wheat)]; carboxypeptidase D - Triticum aestivum, PIR:A29639	GO:0006508,GO:0004185,GO:0012505
27356	BN13500	6.32153	5611.41	887.667	2.66027	gi|13500|At5g08260_Contig3	At5g08260.1	68418.m00971 serine carboxypeptidase S10 family protein similar to Serine carboxypeptidase II chains A and B (SP:P08819) (EC 3.4.16.6) [Triticum aestivum (Wheat)]; carboxypeptidase D - Triticum aestivum, PIR:A29639	GO:0006508,GO:0004185,GO:0012505
25068	BN13503	6.00237	1937.9	322.856	2.58553	gi|13503|At4g39170_Contig2	At4g39170.1	68417.m05547 SEC14 cytosolic factor, putative / phosphoglyceride transfer protein, putative similar to phosphatidylinositol transfer-like protein IV (GI:14486707) [Lotus japonicus] and phosphatidylinositol-phosphatidylcholine transfer protein SEC14, Yarro	GO:0005622,GO:0008526,GO:0005215,GO:0006810
24756	BN13503	4.59324	1545.67	336.51	2.19951	gi|13503|At4g39170_Contig2	At4g39170.1	68417.m05547 SEC14 cytosolic factor, putative / phosphoglyceride transfer protein, putative similar to phosphatidylinositol transfer-like protein IV (GI:14486707) [Lotus japonicus] and phosphatidylinositol-phosphatidylcholine transfer protein SEC14, Yarro	GO:0005622,GO:0008526,GO:0005215,GO:0006810
14356	BN13507	8.77554	16718.9	1905.17	3.13349	gi|13507|At4g40040_Contig1	At4g40040.1	68417.m05668 histone H3.2 identical to Histone H3.2, minor Lolium temulentum SP|P11105, nearly identical to histone H3.2 Mus pahari GI:515005; contains Pfam profile PF00125 Core histone H2A/H2B/H3/H4	GO:0007001,GO:0003677,GO:0006334,GO:0000786,GO:0005634,GO:0009507
14668	BN13507	16.0628	11182.4	696.168	4.00565	gi|13507|At4g40040_Contig1	At4g40040.1	68417.m05668 histone H3.2 identical to Histone H3.2, minor Lolium temulentum SP|P11105, nearly identical to histone H3.2 Mus pahari GI:515005; contains Pfam profile PF00125 Core histone H2A/H2B/H3/H4	GO:0007001,GO:0003677,GO:0006334,GO:0000786,GO:0005634,GO:0009507
11756	BN13508	3.6174	44326.9	12253.8	1.85495	gi|13508|At4g40040_Contig2	At4g40040.1	68417.m05668 histone H3.2 identical to Histone H3.2, minor Lolium temulentum SP|P11105, nearly identical to histone H3.2 Mus pahari GI:515005; contains Pfam profile PF00125 Core histone H2A/H2B/H3/H4	GO:0007001,GO:0003677,GO:0006334,GO:0000786,GO:0005634,GO:0009507
12068	BN13508	2.13544	65481.7	30664.3	1.09453	gi|13508|At4g40040_Contig2	At4g40040.1	68417.m05668 histone H3.2 identical to Histone H3.2, minor Lolium temulentum SP|P11105, nearly identical to histone H3.2 Mus pahari GI:515005; contains Pfam profile PF00125 Core histone H2A/H2B/H3/H4	GO:0007001,GO:0003677,GO:0006334,GO:0000786,GO:0005634,GO:0009507
30264	BN13513	4.93302	6747.39	1367.8	2.30247	gi|13513|At1g72390_Contig2	At1g72390.1	68414.m08373 expressed protein	GO:0005215,GO:0016020,GO:0004872,GO:0006810
29952	BN13513	6.3895	10262.3	1606.12	2.6757	gi|13513|At1g72390_Contig2	At1g72390.1	68414.m08373 expressed protein	GO:0005215,GO:0016020,GO:0004872,GO:0006810
27352	BN13515	5.22287	1431.06	273.999	2.38484	gi|13515|At2g41410_Contig3	At2g41410.1	68415.m05110 calmodulin, putative identical to SP|P30188 Calmodulin-like protein {Arabidopsis thaliana}	GO:0009288,GO:0005509,GO:0009507
27664	BN13515	2.6634	988.832	371.267	1.41327	gi|13515|At2g41410_Contig3	At2g41410.1	68415.m05110 calmodulin, putative identical to SP|P30188 Calmodulin-like protein {Arabidopsis thaliana}	GO:0009288,GO:0005509,GO:0009507
24752	BN13516	3.54279	9813.13	2769.89	1.82488	gi|13516|At2g41410_Contig1	At2g41410.1	68415.m05110 calmodulin, putative identical to SP|P30188 Calmodulin-like protein {Arabidopsis thaliana}	GO:0009288,GO:0005509,GO:0009507
25064	BN13516	3.60391	7177.44	1991.57	1.84956	gi|13516|At2g41410_Contig1	At2g41410.1	68415.m05110 calmodulin, putative identical to SP|P30188 Calmodulin-like protein {Arabidopsis thaliana}	GO:0009288,GO:0005509,GO:0009507
19864	BN13519	2.08777	1544.5	739.786	1.06196	gi|13519|At3g02760_Contig1	At3g02760.1	68416.m00268 histidyl-tRNA synthetase, putative / histidine--tRNA ligase, putative similar to SP|P12081 Histidyl-tRNA synthetase (EC 6.1.1.21) (Histidine--tRNA ligase) (HisRS) {Homo sapiens}; contains Pfam profiles PF00587: tRNA synthetase class II core d	GO:0006418,GO:0005524,GO:0006427,GO:0004821,GO:0004812,GO:0005737,GO:0000105,GO:0006412
4264	BN13528	2.65012	4472.58	1687.69	1.40606	gi|13528|At2g18740_Contig1	At2g18740.1	68415.m02182 small nuclear ribonucleoprotein E, putative / snRNP-E, putative / Sm protein E, putative similar to SWISS-PROT:P08578 small nuclear ribonucleoprotein E (snRNP-E) (Sm protein E, Sm-E, SmE) [Chicken]	GO:0008248,GO:0005634,GO:0005739,GO:0000004,GO:0005732
25406	BN13532	2.60194	1171.21	450.13	1.37959	gi|13532|At2g31570_Contig2	At2g31570.1	68415.m03857 glutathione peroxidase, putative	GO:0005829,GO:0004602,GO:0006979
25718	BN13532	2.40884	1121.88	465.734	1.26834	gi|13532|At2g31570_Contig2	At2g31570.1	68415.m03857 glutathione peroxidase, putative	GO:0005829,GO:0004602,GO:0006979
25714	BN13546	2.14976	2487.66	1157.18	1.10418	gi|13546|At3g22960_Contig2	At3g22960.1	68416.m02895 pyruvate kinase, putative similar to pyruvate kinase isozyme A, chloroplast precursor [Ricinus communis] SWISS-PROT:Q43117	GO:0006096,GO:0004743,GO:0009507
23457	BN13572	3.26098	552.948	169.565	1.70531	gi|13572|At3g16350_Contig1	At3g16350.1	68416.m02068 myb family transcription factor ; contains Pfam profile: PF00249 Myb-like DNA-binding domain	GO:0045449,GO:0003700,GO:0005739,GO:0003677,GO:0005634
21169	BN13573	2.20733	863.941	391.396	1.1423	gi|13573|At3g43960_LB1757R	At3g43960.1	68416.m04706 cysteine proteinase, putative contains similarity to cysteine proteinase RD21A (thiol protease) GI:435619, SP:P43297 from [Arabidopsis thaliana]	GO:0006508,GO:0012505,GO:0004197,GO:0008234
18569	BN13574	2.20273	2199.37	998.473	1.1393	gi|13574|At1g04660_LB1761R	At1g04660.1	68414.m00463 glycine-rich protein	GO:0015904,GO:0008152,GO:0016021,GO:0007186,GO:0016829,GO:0005524,GO:0012505,GO:0004937,GO:0015520
18569	BN13574	2.15768	1354.75	627.874	1.10948	gi|13574|At1g04660_LB1761R	At1g04660.1	68414.m00463 glycine-rich protein	GO:0015904,GO:0008152,GO:0016021,GO:0007186,GO:0016829,GO:0005524,GO:0012505,GO:0004937,GO:0015520
18257	BN13574	2.08244	1941.94	932.533	1.05827	gi|13574|At1g04660_LB1761R	At1g04660.1	68414.m00463 glycine-rich protein	GO:0015904,GO:0008152,GO:0016021,GO:0007186,GO:0016829,GO:0005524,GO:0012505,GO:0004937,GO:0015520
15969	BN13575	2.42036	775.405	320.368	1.27522	gi|13575|At3g15510_Contig1	At3g15510.1	68416.m01966 no apical meristem (NAM) family protein (NAC2) identical to AtNAC2 [Arabidopsis thaliana] GI:12060426; contains Pfam PF02365: No apical meristem (NAM) domain; similar to jasmonic acid 2 GB:AAF04915 from [Lycopersicon esculentum]	GO:0007275,GO:0003700,GO:0008372
15657	BN13575	2.82495	3255.95	1152.57	1.49822	gi|13575|At3g15510_Contig1	At3g15510.1	68416.m01966 no apical meristem (NAM) family protein (NAC2) identical to AtNAC2 [Arabidopsis thaliana] GI:12060426; contains Pfam PF02365: No apical meristem (NAM) domain; similar to jasmonic acid 2 GB:AAF04915 from [Lycopersicon esculentum]	GO:0007275,GO:0003700,GO:0008372
13369	BN13578	2.04623	2685.61	1312.47	1.03297	gi|13578|At1g17880_Contig1	At1g17880.1	68414.m02212 nascent polypeptide-associated complex (NAC) domain-containing protein / BTF3b-like transcription factor, putative similar to SP|P20290 Transcription factor BTF3 (RNA polymerase B transcription factor 3) {Homo sapiens}; contains Pfam profile	GO:0003700,GO:0000004,GO:0008372
5257	BN13582	3.23295	763.617	236.198	1.69285	gi|13582|At3g51260_Contig2	At3g51260.1	68416.m05611 20S proteasome alpha subunit D (PAD1)	GO:0008233,GO:0019773,GO:0005819,GO:0008372,GO:0009700,GO:0005634,GO:0009524,GO:0005554,GO:0005839,GO:0004175,GO:0009816,GO:0006511
5569	BN13582	3.80995	799.583	209.867	1.92977	gi|13582|At3g51260_Contig2	At3g51260.1	68416.m05611 20S proteasome alpha subunit D (PAD1)	GO:0008233,GO:0019773,GO:0005819,GO:0008372,GO:0009700,GO:0005634,GO:0009524,GO:0005554,GO:0005839,GO:0004175,GO:0009816,GO:0006511
18565	BN13589	2.36264	1235.2	522.804	1.2404	gi|13589|At4g34150_Contig3	At4g34150.1	68417.m04846 C2 domain-containing protein similar to calcium-dependent protein kinase [Dunaliella tertiolecta] GI:6644464; contains Pfam profile PF00168: C2 domain	GO:0007186,GO:0001584,GO:0016021
15965	BN13590	5.46499	5107.28	934.545	2.45022	gi|13590|At1g80070_Contig2	At1g80070.1	68414.m09373 splicing factor, putative strong similarity to splicing factor Prp8 [Homo sapiens] GI:3661610; contains Pfam profile PF01398: Mov34/MPN/PAD-1 family	GO:0008248,GO:0000004,GO:0009507
15653	BN13590	2.78395	7228.48	2596.48	1.47714	gi|13590|At1g80070_Contig2	At1g80070.1	68414.m09373 splicing factor, putative strong similarity to splicing factor Prp8 [Homo sapiens] GI:3661610; contains Pfam profile PF01398: Mov34/MPN/PAD-1 family	GO:0008248,GO:0000004,GO:0009507
13053	BN13591	2.72769	352.813	129.345	1.44768	gi|13591|At1g80070_Contig3	At1g80070.1	68414.m09373 splicing factor, putative strong similarity to splicing factor Prp8 [Homo sapiens] GI:3661610; contains Pfam profile PF01398: Mov34/MPN/PAD-1 family	GO:0008248,GO:0000004,GO:0009507
13365	BN13591	2.24752	2539.54	1129.93	1.16833	gi|13591|At1g80070_Contig3	At1g80070.1	68414.m09373 splicing factor, putative strong similarity to splicing factor Prp8 [Homo sapiens] GI:3661610; contains Pfam profile PF01398: Mov34/MPN/PAD-1 family	GO:0008248,GO:0000004,GO:0009507
10765	BN13592	4.6067	1200.41	260.579	2.20373	gi|13592|At1g80070_Contig1	At1g80070.1	68414.m09373 splicing factor, putative strong similarity to splicing factor Prp8 [Homo sapiens] GI:3661610; contains Pfam profile PF01398: Mov34/MPN/PAD-1 family	GO:0008248,GO:0000004,GO:0009507
7853	BN13594	2.04244	4764.39	2332.7	1.03029	gi|13594|At2g46600_Contig3	At2g46600.1	68415.m05812 calcium-binding protein, putative similar to EF-hand Ca2+-binding protein CCD1 [Triticum aestivum] GI:9255753	GO:0005509,GO:0000004,GO:0008372
27019	BN13605	4.50663	1253.14	278.066	2.17205	gi|13605|At4g37980_Contig1	At4g37980.1	68417.m05367 mannitol dehydrogenase, putative (ELI3-1) identical to GI:16267	GO:0046029,GO:0009617,GO:0019592,GO:0008372,GO:0009626
14019	BN13616	2.32623	2104.41	904.645	1.21799	gi|13616|At4g14040_Contig4	At4g14040.1	68417.m02169 selenium-binding protein, putative contains Pfam profile PF05694: 56kDa selenium binding protein (SBP56); similar to Putative selenium-binding protein (Swiss-Prot:O23264) [Arabidopsis thaliana]; similar to selenium binding protein (GI:1548523	GO:0008430,GO:0005489,GO:0008372,GO:0003676,GO:0006118
29957	BN13637	3.31187	1580.18	477.126	1.72765	gi|13637|At2g27830_Contig1	At2g27830.1	68415.m03374 expressed protein	GO:0005554,GO:0000004,GO:0009507
29957	BN13637	2.19307	1055.27	481.185	1.13295	gi|13637|At2g27830_Contig1	At2g27830.1	68415.m03374 expressed protein	GO:0005554,GO:0000004,GO:0009507
30269	BN13637	2.45863	842.253	342.57	1.29785	gi|13637|At2g27830_Contig1	At2g27830.1	68415.m03374 expressed protein	GO:0005554,GO:0000004,GO:0009507
30269	BN13637	4.30024	1262.68	293.63	2.10442	gi|13637|At2g27830_Contig1	At2g27830.1	68415.m03374 expressed protein	GO:0005554,GO:0000004,GO:0009507
17269	BN13642	2.16284	383.434	177.283	1.11292	gi|13642|At3g62840_Contig2	At3g62840.1	68416.m07060 small nuclear ribonucleoprotein D2, putative / snRNP core protein D2, putative / Sm protein D2, putative similar to small nuclear ribonucleoprotein Sm D2 (snRNP core protein D2) (Sm-D2) [Mus musculus] SWISS-PROT:P43330	GO:0005634,GO:0008248,GO:0000004,GO:0005732
4269	BN13652	2.1639	2280.34	1053.81	1.11363	gi|13652|At3g58460_Contig1	At3g58460.1	68416.m06516 rhomboid family protein / ubiquitin-associated (UBA)/TS-N domain-containing protein contains Pfam profiles PF01694: Rhomboid family, PF00627: UBA/TS-N domain	GO:0005554,GO:0000004,GO:0008372
14665	BN13661	2.53641	4884.33	1925.69	1.34279	gi|13661|At2g33810_Contig1	At2g33810.1	68415.m04148 squamosa promoter-binding protein-like 3 (SPL3) identical to squamosa-promoter binding protein like 3 [Arabidopsis thaliana] GI:2462081; contains Pfam profile PF03110: SBP domain	GO:0003700,GO:0009911,GO:0003677,GO:0005634
14353	BN13661	4.84246	9259.99	1912.25	2.27574	gi|13661|At2g33810_Contig1	At2g33810.1	68415.m04148 squamosa promoter-binding protein-like 3 (SPL3) identical to squamosa-promoter binding protein like 3 [Arabidopsis thaliana] GI:2462081; contains Pfam profile PF03110: SBP domain	GO:0003700,GO:0009911,GO:0003677,GO:0005634
6865	BN13664	2.99426	1202.2	401.502	1.5822	gi|13664|At5g18500_Contig2	At5g18500.1	68418.m02183 protein kinase family protein contains protein kinase domain, Pfam:PF00069	GO:0008372,GO:0006468,GO:0016301
6553	BN13664	2.03753	1378.91	676.756	1.02682	gi|13664|At5g18500_Contig2	At5g18500.1	68418.m02183 protein kinase family protein contains protein kinase domain, Pfam:PF00069	GO:0008372,GO:0006468,GO:0016301
4265	BN13666	2.34325	525.602	224.305	1.22851	gi|13666|At5g18500_Contig1	At5g18500.1	68418.m02183 protein kinase family protein contains protein kinase domain, Pfam:PF00069	GO:0008372,GO:0006468,GO:0016301
30919	BN13669	4.88607	3986.79	815.951	2.28867	gi|13669|At1g75520_Contig1	At1g75520.1	68414.m08776 lateral root primordium (LRP) protein-related similar to lateral root primordium 1 (LRP1) [Arabidopsis thaliana] GI:882341; contains Pfam profile PF05142: Domain of unknown function (DUF702)	GO:0005554,GO:0000004,GO:0008372
30607	BN13669	4.80028	4928.26	1026.66	2.26312	gi|13669|At1g75520_Contig1	At1g75520.1	68414.m08776 lateral root primordium (LRP) protein-related similar to lateral root primordium 1 (LRP1) [Arabidopsis thaliana] GI:882341; contains Pfam profile PF05142: Domain of unknown function (DUF702)	GO:0005554,GO:0000004,GO:0008372
28007	BN13676	3.46902	12415.7	3579.02	1.79453	gi|13676|At3g28917_Contig1	At3g28917.1	68416.m03610 zinc finger homeobox family protein / ZF-HD homeobox family protein contains Pfam profile PF04770:ZF-HD protein dimerisation region	GO:0005554,GO:0000004,GO:0008372
28319	BN13676	3.42269	5341.17	1560.52	1.77513	gi|13676|At3g28917_Contig1	At3g28917.1	68416.m03610 zinc finger homeobox family protein / ZF-HD homeobox family protein contains Pfam profile PF04770:ZF-HD protein dimerisation region	GO:0005554,GO:0000004,GO:0008372
28315	BN13689	2.5025	621.147	248.211	1.32337	gi|13689|At3g13310_Contig2	At3g13310.1	68416.m01676 DNAJ heat shock N-terminal domain-containing protein similar to J11 protein [Arabidopsis thaliana] GI:9843641; contains Pfam profile: PF00226 DnaJ domain	GO:0006457,GO:0003754,GO:0009507
25715	BN13690	2.31664	1686.8	728.125	1.21203	gi|13690|At2g32560_Contig2	At2g32560.1	68415.m03977 F-box family protein contains Pfam PF00646: F-box domain; similar to SKP1 interacting partner 2 (SKIP2) TIGR_Ath1:At5g67250	GO:0005554,GO:0000004,GO:0012505
25403	BN13690	2.29627	1182.19	514.831	1.19929	gi|13690|At2g32560_Contig2	At2g32560.1	68415.m03977 F-box family protein contains Pfam PF00646: F-box domain; similar to SKP1 interacting partner 2 (SKIP2) TIGR_Ath1:At5g67250	GO:0005554,GO:0000004,GO:0012505
23115	BN13692	4.57747	2951.81	644.856	2.19455	gi|13692|At2g32560_Contig1	At2g32560.1	68415.m03977 F-box family protein contains Pfam PF00646: F-box domain; similar to SKP1 interacting partner 2 (SKIP2) TIGR_Ath1:At5g67250	GO:0005554,GO:0000004,GO:0012505
22803	BN13692	3.57856	2991.58	835.972	1.83938	gi|13692|At2g32560_Contig1	At2g32560.1	68415.m03977 F-box family protein contains Pfam PF00646: F-box domain; similar to SKP1 interacting partner 2 (SKIP2) TIGR_Ath1:At5g67250	GO:0005554,GO:0000004,GO:0012505
9803	BN13699	2.44906	4598.9	1877.82	1.29223	gi|13699|At1g15820_Contig1	At1g15820.1	68414.m01898 chlorophyll A-B binding protein, chloroplast (LHCB6) nearly identical to Lhcb6 protein [Arabidopsis thaliana] GI:4741960; contains Pfam profile PF00504: Chlorophyll A-B binding protein	GO:0015979,GO:0009783,GO:0016168
10115	BN13699	5.89494	5526.87	937.562	2.55948	gi|13699|At1g15820_Contig1	At1g15820.1	68414.m01898 chlorophyll A-B binding protein, chloroplast (LHCB6) nearly identical to Lhcb6 protein [Arabidopsis thaliana] GI:4741960; contains Pfam profile PF00504: Chlorophyll A-B binding protein	GO:0015979,GO:0009783,GO:0016168
26058	BN13705	5.19216	998.11	192.234	2.37634	gi|13705|At1g22930_Contig2	At1g22930.1	68414.m02866 T-complex protein 11 contains Pfam PF05794: T-complex protein 11	GO:0005554,GO:0000004,GO:0008372
23770	BN13706	5.00875	1911.2	381.572	2.32445	gi|13706|At5g54160_Contig2	At5g54160.1	68418.m06744 quercetin 3-O-methyltransferase 1 / flavonol 3-O-methyltransferase 1 / caffeic acid/5-hydroxyferulic acid O-methyltransferase (OMT1) identical to O-methyltransferase 1 [Arabidopsis thaliana][GI:2781394], SP|Q9FK25 Quercetin 3-O-methyltransfer	GO:0008171,GO:0005829,GO:0009809
23458	BN13706	3.61235	1949.88	539.781	1.85294	gi|13706|At5g54160_Contig2	At5g54160.1	68418.m06744 quercetin 3-O-methyltransferase 1 / flavonol 3-O-methyltransferase 1 / caffeic acid/5-hydroxyferulic acid O-methyltransferase (OMT1) identical to O-methyltransferase 1 [Arabidopsis thaliana][GI:2781394], SP|Q9FK25 Quercetin 3-O-methyltransfer	GO:0008171,GO:0005829,GO:0009809
13370	BN13711	2.14119	907.091	423.638	1.09842	gi|13711|At5g54160_Contig6	At5g54160.1	68418.m06744 quercetin 3-O-methyltransferase 1 / flavonol 3-O-methyltransferase 1 / caffeic acid/5-hydroxyferulic acid O-methyltransferase (OMT1) identical to O-methyltransferase 1 [Arabidopsis thaliana][GI:2781394], SP|Q9FK25 Quercetin 3-O-methyltransfer	GO:0008171,GO:0005829,GO:0009809
10458	BN13712	2.11869	1587.08	749.087	1.08317	gi|13712|At5g01600_Contig1	At5g01600.1	68418.m00075 ferritin 1 (FER1) identical to ferritin [Arabidopsis thaliana] GI:1246401, GI:8163920	GO:0009507,GO:0006826,GO:0008199,GO:0005506,GO:0006879
2658	BN13718	2.49665	372.738	149.295	1.32	gi|13718|At4g14990_Contig1	At4g14990.1	68417.m02303 expressed protein	GO:0005554,GO:0000004,GO:0008372
370	BN13720	2.63652	9317.24	3533.92	1.39863	gi|13720|At1g52230_Contig5	At1g52230.1	68414.m05893 photosystem I reaction center subunit VI, chloroplast, putative / PSI-H, putative (PSAH2) identical to SP|Q9SUI6; similar to PSI-H precursor [Nicotiana sylvestris] GI:407355; contains Pfam profile PF03244: Photosystem I reaction centre subuni	GO:0009507,GO:0015979,GO:0005554,GO:0009538
28966	BN13722	6.50049	1796.78	276.407	2.70055	gi|13722|At1g52230_Contig2	At1g52230.1	68414.m05893 photosystem I reaction center subunit VI, chloroplast, putative / PSI-H, putative (PSAH2) identical to SP|Q9SUI6; similar to PSI-H precursor [Nicotiana sylvestris] GI:407355; contains Pfam profile PF03244: Photosystem I reaction centre subuni	GO:0009507,GO:0015979,GO:0005554,GO:0009538
28654	BN13722	5.72085	2654.87	464.069	2.51623	gi|13722|At1g52230_Contig2	At1g52230.1	68414.m05893 photosystem I reaction center subunit VI, chloroplast, putative / PSI-H, putative (PSAH2) identical to SP|Q9SUI6; similar to PSI-H precursor [Nicotiana sylvestris] GI:407355; contains Pfam profile PF03244: Photosystem I reaction centre subuni	GO:0009507,GO:0015979,GO:0005554,GO:0009538
20854	BN13727	2.07289	1114.28	537.55	1.05164	gi|13727|At2g43910_Contig4	At2g43910.1	68415.m05458 thiol methyltransferase, putative similar to thiol methyltransferase 1 GI:14583119 from [Brassica oleracea]	GO:0008168,GO:0000004,GO:0008372
21166	BN13727	4.62472	1469.55	317.76	2.20937	gi|13727|At2g43910_Contig4	At2g43910.1	68415.m05458 thiol methyltransferase, putative similar to thiol methyltransferase 1 GI:14583119 from [Brassica oleracea]	GO:0008168,GO:0000004,GO:0008372
15966	BN13729	2.83716	3415.26	1203.76	1.50445	gi|13729|At2g43910_Contig3	At2g43910.1	68415.m05458 thiol methyltransferase, putative similar to thiol methyltransferase 1 GI:14583119 from [Brassica oleracea]	GO:0008168,GO:0000004,GO:0008372
15654	BN13729	2.87638	5141.96	1787.65	1.52425	gi|13729|At2g43910_Contig3	At2g43910.1	68415.m05458 thiol methyltransferase, putative similar to thiol methyltransferase 1 GI:14583119 from [Brassica oleracea]	GO:0008168,GO:0000004,GO:0008372
54	BN13738	2.83773	3002.77	1058.16	1.50474	gi|13738|At1g28200_Contig1	At1g28200.1	68414.m03461 GRAM domain-containing protein / ABA-responsive protein-related similar to ABA-responsive protein [Hordeum vulgare] GI:4103635; contains Pfam profile PF02893: GRAM domain	GO:0005554,GO:0000004,GO:0008372
21820	BN13742	2.8392	465.013	163.783	1.50549	gi|13742|At2g37760_Contig3	At2g37760.1	68415.m04635 aldo/keto reductase family protein similar to chalcone reductase [Sesbania rostrata][GI:2792155], and aldose reductase ALDRXV4 [Xerophyta viscosa][GI:4539944], [Hordeum vulgare][GI:728592]	GO:0005737,GO:0004033,GO:0006813
5908	BN13748	2.82583	499.945	176.92	1.49867	gi|13748|At5g49550_Contig1	At5g49550.1	68418.m06132 expressed protein	GO:0005576,GO:0016166,GO:0005179,GO:0007582
24104	BN13758	2.47964	1553.18	626.374	1.31013	gi|13758|At1g44575_Contig2	At1g44575.1	68414.m05120 photosystem II 22kDa protein, chloroplast / CP22 (PSBS) identical to photosystem II 22 kDa protein, chloroplast [precursor] SP:Q9XF91 from [Arabidopsis thaliana]; contains Pfam profile PF00504: Chlorophyll A-B binding protein	GO:0010196,GO:0009517,GO:0016168
21816	BN13759	2.08196	374.576	179.915	1.05794	gi|13759|At1g44575_Contig3	At1g44575.1	68414.m05120 photosystem II 22kDa protein, chloroplast / CP22 (PSBS) identical to photosystem II 22 kDa protein, chloroplast [precursor] SP:Q9XF91 from [Arabidopsis thaliana]; contains Pfam profile PF00504: Chlorophyll A-B binding protein	GO:0010196,GO:0009517,GO:0016168
21816	BN13759	3.85418	6427.66	1667.71	1.94643	gi|13759|At1g44575_Contig3	At1g44575.1	68414.m05120 photosystem II 22kDa protein, chloroplast / CP22 (PSBS) identical to photosystem II 22 kDa protein, chloroplast [precursor] SP:Q9XF91 from [Arabidopsis thaliana]; contains Pfam profile PF00504: Chlorophyll A-B binding protein	GO:0010196,GO:0009517,GO:0016168
21504	BN13759	2.29635	7714.89	3359.63	1.19934	gi|13759|At1g44575_Contig3	At1g44575.1	68414.m05120 photosystem II 22kDa protein, chloroplast / CP22 (PSBS) identical to photosystem II 22 kDa protein, chloroplast [precursor] SP:Q9XF91 from [Arabidopsis thaliana]; contains Pfam profile PF00504: Chlorophyll A-B binding protein	GO:0010196,GO:0009517,GO:0016168
16616	BN13761	2.03205	2435.94	1198.76	1.02294	gi|13761|At1g74950_Contig1	At1g74950.1	68414.m08697 expressed protein	GO:0005554,GO:0000004,GO:0008372
25070	BN13772	2.03733	1754.76	861.304	1.02668	gi|13772|At2g15320_LB1481F	At2g15320.1	68415.m01747 leucine-rich repeat family protein contains leucine rich-repeat (LRR) domains Pfam:PF00560, INTERPRO:IPR001611	GO:0007165,GO:0005515,GO:0012505
24758	BN13772	2.34513	1506.01	642.186	1.22967	gi|13772|At2g15320_LB1481F	At2g15320.1	68415.m01747 leucine-rich repeat family protein contains leucine rich-repeat (LRR) domains Pfam:PF00560, INTERPRO:IPR001611	GO:0007165,GO:0005515,GO:0012505
11758	BN13777	2.16885	1235.19	569.515	1.11693	gi|13777|At1g23440_Contig2	At1g23440.1	68414.m02937 pyrrolidone-carboxylate peptidase family protein similar to Pyrrolidone-carboxylate peptidase (Swiss-Prot:O58321) [Pyrococcus horikoshii]; contains Prosite PS00141: Eukaryotic and viral aspartyl proteases active site	GO:0004219,GO:0008372,GO:0004190,GO:0006508
9470	BN13778	2.58465	1357.25	525.12	1.36997	gi|13778|At4g19200_Contig2	At4g19200.1	68417.m02833 proline-rich family protein contains proline rich extensin domains, INTERPRO:IPR002965	GO:0007186,GO:0001584,GO:0016021
9158	BN13778	2.38442	1328.45	557.137	1.25364	gi|13778|At4g19200_Contig2	At4g19200.1	68417.m02833 proline-rich family protein contains proline rich extensin domains, INTERPRO:IPR002965	GO:0007186,GO:0001584,GO:0016021
6870	BN13779	5.81026	2279.51	392.325	2.5386	gi|13779|At4g19200_Contig3	At4g19200.1	68417.m02833 proline-rich family protein contains proline rich extensin domains, INTERPRO:IPR002965	GO:0007186,GO:0001584,GO:0016021
6558	BN13779	2.32877	2067.42	887.774	1.21957	gi|13779|At4g19200_Contig3	At4g19200.1	68417.m02833 proline-rich family protein contains proline rich extensin domains, INTERPRO:IPR002965	GO:0007186,GO:0001584,GO:0016021
30266	BN13784	2.48454	432.327	174.007	1.31298	gi|13784|At3g46100_Contig1	At3g46100.1	68416.m04988 histidyl-tRNA synthetase / histidine--tRNA ligase identical to histidyl-tRNA synthetase [Arabidopsis thaliana] GI:3659909	GO:0006427,GO:0005737,GO:0004821,GO:0005524,GO:0004812,GO:0004826,GO:0005739
29954	BN13784	2.36152	341.521	144.619	1.23972	gi|13784|At3g46100_Contig1	At3g46100.1	68416.m04988 histidyl-tRNA synthetase / histidine--tRNA ligase identical to histidyl-tRNA synthetase [Arabidopsis thaliana] GI:3659909	GO:0006427,GO:0005737,GO:0004821,GO:0005524,GO:0004812,GO:0004826,GO:0005739
24754	BN13786	2.20284	325.63	147.823	1.13936	gi|13786|At3g49240_Contig1	At3g49240.1	68416.m05381 pentatricopeptide (PPR) repeat-containing protein contains Pfam profile PF01535: PPR repeat	GO:0005554,GO:0000004,GO:0005739
30608	BN13801	2.26044	357.238	158.039	1.1766	gi|13801|At4g18380_Contig1	At4g18380.1	68417.m02728 F-box family protein contains F-box domain Pfam:PF00646	GO:0005554,GO:0000004,GO:0008372
20208	BN13806	2.10427	3546.33	1685.3	1.07332	gi|13806|At5g58720_Contig1	At5g58720.1	68418.m07356 PRLI-interacting factor, putative similar to PRLI-interacting factor N [Arabidopsis thaliana] GI:11139276; contains Pfam profile PF01713: Smr domain	GO:0005524,GO:0008372,GO:0003684,GO:0006298
20520	BN13806	3.4836	3617.96	1038.57	1.80058	gi|13806|At5g58720_Contig1	At5g58720.1	68418.m07356 PRLI-interacting factor, putative similar to PRLI-interacting factor N [Arabidopsis thaliana] GI:11139276; contains Pfam profile PF01713: Smr domain	GO:0005524,GO:0008372,GO:0003684,GO:0006298
20520	BN13806	3.11681	9433.39	3026.62	1.64007	gi|13806|At5g58720_Contig1	At5g58720.1	68418.m07356 PRLI-interacting factor, putative similar to PRLI-interacting factor N [Arabidopsis thaliana] GI:11139276; contains Pfam profile PF01713: Smr domain	GO:0005524,GO:0008372,GO:0003684,GO:0006298
20208	BN13806	4.42036	7992.24	1808.05	2.14417	gi|13806|At5g58720_Contig1	At5g58720.1	68418.m07356 PRLI-interacting factor, putative similar to PRLI-interacting factor N [Arabidopsis thaliana] GI:11139276; contains Pfam profile PF01713: Smr domain	GO:0005524,GO:0008372,GO:0003684,GO:0006298
30604	BN13816	4.91742	5771.53	1173.69	2.2979	gi|13816|At5g41370_LB1402R	At5g41370.1	68418.m05027 DNA repair protein, putative / TFIIH basal transcription factor complex helicase XPB subunit, putative (XPB1) contains Pfam profile PF00271:Helicase conserved C-terminal domain; identical to cDNA putative DNA repair protein (XPB1) GI:10314019	GO:0006289,GO:0004386,GO:0008026,GO:0004003,GO:0003677,GO:0005524,GO:0003676,GO:0005634
30916	BN13816	2.27549	314.495	138.21	1.18617	gi|13816|At5g41370_LB1402R	At5g41370.1	68418.m05027 DNA repair protein, putative / TFIIH basal transcription factor complex helicase XPB subunit, putative (XPB1) contains Pfam profile PF00271:Helicase conserved C-terminal domain; identical to cDNA putative DNA repair protein (XPB1) GI:10314019	GO:0006289,GO:0004386,GO:0008026,GO:0004003,GO:0003677,GO:0005524,GO:0003676,GO:0005634
30916	BN13816	8.21791	1749.98	212.947	3.03877	gi|13816|At5g41370_LB1402R	At5g41370.1	68418.m05027 DNA repair protein, putative / TFIIH basal transcription factor complex helicase XPB subunit, putative (XPB1) contains Pfam profile PF00271:Helicase conserved C-terminal domain; identical to cDNA putative DNA repair protein (XPB1) GI:10314019	GO:0006289,GO:0004386,GO:0008026,GO:0004003,GO:0003677,GO:0005524,GO:0003676,GO:0005634
20859	BN13845	2.69444	989.472	367.227	1.42999	gi|13845|At2g40880_Contig2	At2g40880.1	68415.m05045 cysteine protease inhibitor, putative / cystatin, putative (FL3-27) similar to PRLI-interacting factor M [Arabidopsis thaliana] GI:11139270, cysteine proteinase inhibitor [Brassica rapa] GI:762785; contains Pfam profile PF00031: Cystatin doma	GO:0004869,GO:0000004,GO:0012505
21171	BN13845	3.85525	1298.95	336.93	1.94683	gi|13845|At2g40880_Contig2	At2g40880.1	68415.m05045 cysteine protease inhibitor, putative / cystatin, putative (FL3-27) similar to PRLI-interacting factor M [Arabidopsis thaliana] GI:11139270, cysteine proteinase inhibitor [Brassica rapa] GI:762785; contains Pfam profile PF00031: Cystatin doma	GO:0004869,GO:0000004,GO:0012505
20859	BN13845	2.19113	3966.53	1810.27	1.13167	gi|13845|At2g40880_Contig2	At2g40880.1	68415.m05045 cysteine protease inhibitor, putative / cystatin, putative (FL3-27) similar to PRLI-interacting factor M [Arabidopsis thaliana] GI:11139270, cysteine proteinase inhibitor [Brassica rapa] GI:762785; contains Pfam profile PF00031: Cystatin doma	GO:0004869,GO:0000004,GO:0012505
21171	BN13845	4.13081	3642.46	881.779	2.04642	gi|13845|At2g40880_Contig2	At2g40880.1	68415.m05045 cysteine protease inhibitor, putative / cystatin, putative (FL3-27) similar to PRLI-interacting factor M [Arabidopsis thaliana] GI:11139270, cysteine proteinase inhibitor [Brassica rapa] GI:762785; contains Pfam profile PF00031: Cystatin doma	GO:0004869,GO:0000004,GO:0012505
18259	BN13846	2.51377	4315.11	1716.59	1.32985	gi|13846|At2g40880_Contig3	At2g40880.1	68415.m05045 cysteine protease inhibitor, putative / cystatin, putative (FL3-27) similar to PRLI-interacting factor M [Arabidopsis thaliana] GI:11139270, cysteine proteinase inhibitor [Brassica rapa] GI:762785; contains Pfam profile PF00031: Cystatin doma	GO:0004869,GO:0000004,GO:0012505
18571	BN13846	2.37579	2161.88	909.963	1.24841	gi|13846|At2g40880_Contig3	At2g40880.1	68415.m05045 cysteine protease inhibitor, putative / cystatin, putative (FL3-27) similar to PRLI-interacting factor M [Arabidopsis thaliana] GI:11139270, cysteine proteinase inhibitor [Brassica rapa] GI:762785; contains Pfam profile PF00031: Cystatin doma	GO:0004869,GO:0000004,GO:0012505
15971	BN13849	2.98692	692.215	231.749	1.57866	gi|13849|At4g28300_Contig2	At4g28300.2	68417.m04053 hydroxyproline-rich glycoprotein family protein	GO:0005554,GO:0000004,GO:0008372
15659	BN13849	2.10388	1004.54	477.471	1.07305	gi|13849|At4g28300_Contig2	At4g28300.2	68417.m04053 hydroxyproline-rich glycoprotein family protein	GO:0005554,GO:0000004,GO:0008372
2971	BN13856	2.45629	14937.8	6081.45	1.29648	gi|13856|At3g04120_Contig4	At3g04120.1	68416.m00436 glyceraldehyde-3-phosphate dehydrogenase, cytosolic (GAPC) / NAD-dependent glyceraldehyde-3-phosphate dehydrogenase identical to SP|P25858 Glyceraldehyde 3-phosphate dehydrogenase, cytosolic (EC 1.2.1.12) {Arabidopsis thaliana}	GO:0009408,GO:0006979,GO:0009744,GO:0006950,GO:0006096,GO:0008372,GO:0004365,GO:0008943
2659	BN13856	2.04195	14093.2	6901.83	1.02995	gi|13856|At3g04120_Contig4	At3g04120.1	68416.m00436 glyceraldehyde-3-phosphate dehydrogenase, cytosolic (GAPC) / NAD-dependent glyceraldehyde-3-phosphate dehydrogenase identical to SP|P25858 Glyceraldehyde 3-phosphate dehydrogenase, cytosolic (EC 1.2.1.12) {Arabidopsis thaliana}	GO:0009408,GO:0006979,GO:0009744,GO:0006950,GO:0006096,GO:0008372,GO:0004365,GO:0008943
59	BN13857	3.74947	8683.39	2315.9	1.90669	gi|13857|At3g04120_Contig12	At3g04120.1	68416.m00436 glyceraldehyde-3-phosphate dehydrogenase, cytosolic (GAPC) / NAD-dependent glyceraldehyde-3-phosphate dehydrogenase identical to SP|P25858 Glyceraldehyde 3-phosphate dehydrogenase, cytosolic (EC 1.2.1.12) {Arabidopsis thaliana}	GO:0009408,GO:0006979,GO:0009744,GO:0006950,GO:0006096,GO:0008372,GO:0004365,GO:0008943
371	BN13857	3.55876	8473.7	2381.08	1.83138	gi|13857|At3g04120_Contig12	At3g04120.1	68416.m00436 glyceraldehyde-3-phosphate dehydrogenase, cytosolic (GAPC) / NAD-dependent glyceraldehyde-3-phosphate dehydrogenase identical to SP|P25858 Glyceraldehyde 3-phosphate dehydrogenase, cytosolic (EC 1.2.1.12) {Arabidopsis thaliana}	GO:0009408,GO:0006979,GO:0009744,GO:0006950,GO:0006096,GO:0008372,GO:0004365,GO:0008943
28655	BN13858	2.2931	433.367	188.987	1.1973	gi|13858|At3g04120_Contig5	At3g04120.1	68416.m00436 glyceraldehyde-3-phosphate dehydrogenase, cytosolic (GAPC) / NAD-dependent glyceraldehyde-3-phosphate dehydrogenase identical to SP|P25858 Glyceraldehyde 3-phosphate dehydrogenase, cytosolic (EC 1.2.1.12) {Arabidopsis thaliana}	GO:0009408,GO:0006979,GO:0009744,GO:0006950,GO:0006096,GO:0008372,GO:0004365,GO:0008943
28967	BN13858	2.72889	439.166	160.932	1.44832	gi|13858|At3g04120_Contig5	At3g04120.1	68416.m00436 glyceraldehyde-3-phosphate dehydrogenase, cytosolic (GAPC) / NAD-dependent glyceraldehyde-3-phosphate dehydrogenase identical to SP|P25858 Glyceraldehyde 3-phosphate dehydrogenase, cytosolic (EC 1.2.1.12) {Arabidopsis thaliana}	GO:0009408,GO:0006979,GO:0009744,GO:0006950,GO:0006096,GO:0008372,GO:0004365,GO:0008943
23455	BN13862	4.88323	1598.58	327.361	2.28784	gi|13862|At3g04120_Contig6	At3g04120.1	68416.m00436 glyceraldehyde-3-phosphate dehydrogenase, cytosolic (GAPC) / NAD-dependent glyceraldehyde-3-phosphate dehydrogenase identical to SP|P25858 Glyceraldehyde 3-phosphate dehydrogenase, cytosolic (EC 1.2.1.12) {Arabidopsis thaliana}	GO:0009408,GO:0006979,GO:0009744,GO:0006950,GO:0006096,GO:0008372,GO:0004365,GO:0008943
23767	BN13862	6.33948	1893.78	298.728	2.66436	gi|13862|At3g04120_Contig6	At3g04120.1	68416.m00436 glyceraldehyde-3-phosphate dehydrogenase, cytosolic (GAPC) / NAD-dependent glyceraldehyde-3-phosphate dehydrogenase identical to SP|P25858 Glyceraldehyde 3-phosphate dehydrogenase, cytosolic (EC 1.2.1.12) {Arabidopsis thaliana}	GO:0009408,GO:0006979,GO:0009744,GO:0006950,GO:0006096,GO:0008372,GO:0004365,GO:0008943
20855	BN13863	2.53445	3798.64	1498.8	1.34168	gi|13863|At3g04120_Contig7	At3g04120.1	68416.m00436 glyceraldehyde-3-phosphate dehydrogenase, cytosolic (GAPC) / NAD-dependent glyceraldehyde-3-phosphate dehydrogenase identical to SP|P25858 Glyceraldehyde 3-phosphate dehydrogenase, cytosolic (EC 1.2.1.12) {Arabidopsis thaliana}	GO:0009408,GO:0006979,GO:0009744,GO:0006950,GO:0006096,GO:0008372,GO:0004365,GO:0008943
21167	BN13863	4.25276	2750.74	646.813	2.0884	gi|13863|At3g04120_Contig7	At3g04120.1	68416.m00436 glyceraldehyde-3-phosphate dehydrogenase, cytosolic (GAPC) / NAD-dependent glyceraldehyde-3-phosphate dehydrogenase identical to SP|P25858 Glyceraldehyde 3-phosphate dehydrogenase, cytosolic (EC 1.2.1.12) {Arabidopsis thaliana}	GO:0009408,GO:0006979,GO:0009744,GO:0006950,GO:0006096,GO:0008372,GO:0004365,GO:0008943
18567	BN13864	5.11244	2977.92	582.485	2.35401	gi|13864|At3g04120_Contig8	At3g04120.1	68416.m00436 glyceraldehyde-3-phosphate dehydrogenase, cytosolic (GAPC) / NAD-dependent glyceraldehyde-3-phosphate dehydrogenase identical to SP|P25858 Glyceraldehyde 3-phosphate dehydrogenase, cytosolic (EC 1.2.1.12) {Arabidopsis thaliana}	GO:0009408,GO:0006979,GO:0009744,GO:0006950,GO:0006096,GO:0008372,GO:0004365,GO:0008943
18255	BN13864	5.42169	3180.97	586.712	2.43874	gi|13864|At3g04120_Contig8	At3g04120.1	68416.m00436 glyceraldehyde-3-phosphate dehydrogenase, cytosolic (GAPC) / NAD-dependent glyceraldehyde-3-phosphate dehydrogenase identical to SP|P25858 Glyceraldehyde 3-phosphate dehydrogenase, cytosolic (EC 1.2.1.12) {Arabidopsis thaliana}	GO:0009408,GO:0006979,GO:0009744,GO:0006950,GO:0006096,GO:0008372,GO:0004365,GO:0008943
15967	BN13865	2.87527	12180.7	4236.37	1.5237	gi|13865|At3g04120_Contig1	At3g04120.1	68416.m00436 glyceraldehyde-3-phosphate dehydrogenase, cytosolic (GAPC) / NAD-dependent glyceraldehyde-3-phosphate dehydrogenase identical to SP|P25858 Glyceraldehyde 3-phosphate dehydrogenase, cytosolic (EC 1.2.1.12) {Arabidopsis thaliana}	GO:0009408,GO:0006979,GO:0009744,GO:0006950,GO:0006096,GO:0008372,GO:0004365,GO:0008943
13367	BN13868	2.21779	3304.98	1490.21	1.14913	gi|13868|At5g10550_Contig1	At5g10550.1	68418.m01221 DNA-binding bromodomain-containing protein low similarity to kinase [Gallus gallus] GI:1370092; contains Pfam profile PF00439: Bromodomain	GO:0003677,GO:0000004,GO:0008372
2655	BN13872	2.37322	1081.47	455.697	1.24685	gi|13872|At5g14030_Contig1	At5g14030.1	68418.m01640 translocon-associated protein beta (TRAPB) family protein low similarity to SP|P23438 Translocon-associated protein, beta subunit precursor (TRAP-beta) (Signal sequence receptor beta subunit) {Canis familiaris}; contains Pfam profile PF05753:	GO:0005743,GO:0012505,GO:0005488,GO:0006810
2967	BN13872	2.33867	916.232	391.774	1.22569	gi|13872|At5g14030_Contig1	At5g14030.1	68418.m01640 translocon-associated protein beta (TRAPB) family protein low similarity to SP|P23438 Translocon-associated protein, beta subunit precursor (TRAP-beta) (Signal sequence receptor beta subunit) {Canis familiaris}; contains Pfam profile PF05753:	GO:0005743,GO:0012505,GO:0005488,GO:0006810
55	BN13873	2.46118	8242.65	3349.07	1.29935	gi|13873|At5g14030_Contig2	At5g14030.1	68418.m01640 translocon-associated protein beta (TRAPB) family protein low similarity to SP|P23438 Translocon-associated protein, beta subunit precursor (TRAP-beta) (Signal sequence receptor beta subunit) {Canis familiaris}; contains Pfam profile PF05753:	GO:0005743,GO:0012505,GO:0005488,GO:0006810
367	BN13873	2.30167	7505.4	3260.85	1.20268	gi|13873|At5g14030_Contig2	At5g14030.1	68418.m01640 translocon-associated protein beta (TRAPB) family protein low similarity to SP|P23438 Translocon-associated protein, beta subunit precursor (TRAP-beta) (Signal sequence receptor beta subunit) {Canis familiaris}; contains Pfam profile PF05753:	GO:0005743,GO:0012505,GO:0005488,GO:0006810
24109	BN13876	3.03783	3109.19	1023.49	1.60304	gi|13876|At1g05720_Contig1	At1g05720.1	68414.m00596 selenoprotein family protein contains Prosite PS00190: Cytochrome c family heme-binding site signature; similar to 15 kDa selenoprotein (GI:12314088) {Homo sapiens}	GO:0006118,GO:0012505,GO:0005489,GO:0008430
24421	BN13876	3.17453	3087.3	972.521	1.66654	gi|13876|At1g05720_Contig1	At1g05720.1	68414.m00596 selenoprotein family protein contains Prosite PS00190: Cytochrome c family heme-binding site signature; similar to 15 kDa selenoprotein (GI:12314088) {Homo sapiens}	GO:0006118,GO:0012505,GO:0005489,GO:0008430
21821	BN13877	2.43799	703.737	288.655	1.28569	gi|13877|At1g05720_Contig2	At1g05720.1	68414.m00596 selenoprotein family protein contains Prosite PS00190: Cytochrome c family heme-binding site signature; similar to 15 kDa selenoprotein (GI:12314088) {Homo sapiens}	GO:0006118,GO:0012505,GO:0005489,GO:0008430
21509	BN13877	3.05614	470.768	154.04	1.61171	gi|13877|At1g05720_Contig2	At1g05720.1	68414.m00596 selenoprotein family protein contains Prosite PS00190: Cytochrome c family heme-binding site signature; similar to 15 kDa selenoprotein (GI:12314088) {Homo sapiens}	GO:0006118,GO:0012505,GO:0005489,GO:0008430
21509	BN13877	2.06132	749.795	363.745	1.04357	gi|13877|At1g05720_Contig2	At1g05720.1	68414.m00596 selenoprotein family protein contains Prosite PS00190: Cytochrome c family heme-binding site signature; similar to 15 kDa selenoprotein (GI:12314088) {Homo sapiens}	GO:0006118,GO:0012505,GO:0005489,GO:0008430
11109	BN13881	5.89484	1421.44	241.133	2.55945	gi|13881|At4g21105_Contig2	At4g21105.1	68417.m03052 expressed protein	GO:0005554,GO:0000004,GO:0008372
11421	BN13881	4.30306	739.266	171.8	2.10536	gi|13881|At4g21105_Contig2	At4g21105.1	68417.m03052 expressed protein	GO:0005554,GO:0000004,GO:0008372
8509	BN13882	2.59609	1122.61	432.423	1.37634	gi|13882|At4g21105_Contig3	At4g21105.1	68417.m03052 expressed protein	GO:0005554,GO:0000004,GO:0008372
24417	BN13893	6.99989	2115.45	302.212	2.80733	gi|13893|At3g01280_Contig1	At3g01280.1	68416.m00035 porin, putative similar to SP|P42055 34 kDa outer mitochondrial membrane protein porin (Voltage-dependent anion-selective channel protein) (VDAC) {Solanum tuberosum}; contains Pfam profile PF01459: Eukaryotic porin	GO:0005554,GO:0000004,GO:0008372
24105	BN13893	4.84172	1125.26	232.409	2.27552	gi|13893|At3g01280_Contig1	At3g01280.1	68416.m00035 porin, putative similar to SP|P42055 34 kDa outer mitochondrial membrane protein porin (Voltage-dependent anion-selective channel protein) (VDAC) {Solanum tuberosum}; contains Pfam profile PF01459: Eukaryotic porin	GO:0005554,GO:0000004,GO:0008372
3617	BN13906	4.30899	3255.56	755.527	2.10735	gi|13906|At5g03040_Contig3	At5g03040.1	68418.m00252 calmodulin-binding family protein similar to SF16 protein [Helianthus annuus] GI:560150; contains Pfam profile PF00612: IQ calmodulin-binding motif	GO:0005516,GO:0000004,GO:0009507
3305	BN13906	3.2347	2634.47	814.44	1.69363	gi|13906|At5g03040_Contig3	At5g03040.1	68418.m00252 calmodulin-binding family protein similar to SF16 protein [Helianthus annuus] GI:560150; contains Pfam profile PF00612: IQ calmodulin-binding motif	GO:0005516,GO:0000004,GO:0009507
30267	BN13924	2.14286	1552.86	724.668	1.09954	gi|13924|At5g04470_Contig2	At5g04470.1	68418.m00445 expressed protein	GO:0005554,GO:0000004,GO:0008372
29955	BN13924	2.24213	1671.36	745.435	1.16487	gi|13924|At5g04470_Contig2	At5g04470.1	68418.m00445 expressed protein	GO:0005554,GO:0000004,GO:0008372
9155	BN13938	4.29382	4794.57	1116.62	2.10226	gi|13938|At5g15800_Contig1	At5g15800.1	68418.m01848 developmental protein SEPALLATA1 / floral homeotic protein (AGL2) (SEP1) identical to developmental protein SEPALLATA1 / floral homeotic protein (AGL2 / SEP1) SP:P29382 from [Arabidopsis thaliana]	GO:0003700,GO:0009908,GO:0003677,GO:0005634
4267	BN13940	2.85473	1433.52	502.156	1.51335	gi|13940|At4g33580_Contig1	At4g33580.1	68417.m04771 carbonic anhydrase family protein / carbonate dehydratase family protein similar to SP|P46512 Carbonic anhydrase 1 (EC 4.2.1.1) (Carbonate dehydratase 1) {Flaveria linearis}; contains Pfam profile PF00484: Carbonic anhydrase	GO:0009507,GO:0004182,GO:0008270,GO:0004089,GO:0006508,GO:0015976
25721	BN13945	3.7583	866.292	230.501	1.91008	gi|13945|At4g19120_Contig3	At4g19120.2	68417.m02822 early-responsive to dehydration stress protein (ERD3) identical to ERD3 protein [Arabidopsis thaliana] GI:15320410; contains Pfam profile PF03141: Putative methyltransferase; identical to cDNA ERD3 GI:15320409	GO:0005554,GO:0000004,GO:0008372
25409	BN13945	2.88415	768.628	266.501	1.52814	gi|13945|At4g19120_Contig3	At4g19120.2	68417.m02822 early-responsive to dehydration stress protein (ERD3) identical to ERD3 protein [Arabidopsis thaliana] GI:15320410; contains Pfam profile PF03141: Putative methyltransferase; identical to cDNA ERD3 GI:15320409	GO:0005554,GO:0000004,GO:0008372
30917	BN13964	3.59605	1447	402.386	1.84641	gi|13964|At2g41420_Contig5	At2g41420.1	68415.m05111 proline-rich family protein contains proline rich extensin domains, INTERPRO:IPR002965	GO:0007186,GO:0001584,GO:0016021
30605	BN13964	4.1548	1453.08	349.735	2.05478	gi|13964|At2g41420_Contig5	At2g41420.1	68415.m05111 proline-rich family protein contains proline rich extensin domains, INTERPRO:IPR002965	GO:0007186,GO:0001584,GO:0016021
7205	BN13974	2.21305	888.653	401.552	1.14603	gi|13974|At2g02360_Contig1	At2g02360.1	68415.m00174 F-box family protein / SKP1 interacting partner 3-related contains similarity to SKP1 interacting partner 3 GI:10716951 from [Arabidopsis thaliana]	GO:0005554,GO:0000004,GO:0008372
28976	BN13977	2.21379	604.304	272.973	1.14652	gi|13977|At4g12400_Contig1	At4g12400.1	68417.m01960 stress-inducible protein, putative similar to sti (stress inducible protein) [Glycine max] GI:872116; contains Pfam profile PF00515 TPR Domain	GO:0006950,GO:0005554,GO:0008372
28664	BN13977	3.04367	1120.48	368.135	1.60581	gi|13977|At4g12400_Contig1	At4g12400.1	68417.m01960 stress-inducible protein, putative similar to sti (stress inducible protein) [Glycine max] GI:872116; contains Pfam profile PF00515 TPR Domain	GO:0006950,GO:0005554,GO:0008372
64	BN13992	2.75625	2719.82	986.781	1.46271	gi|13992|At4g02860_Contig2	At4g02860.1	68417.m00386 phenazine biosynthesis PhzC/PhzF family protein contains Pfam profile: PF02567 phenazine biosynthesis-like protein	GO:0009058,GO:0003824,GO:0012505
28660	BN14003	4.61585	1179.93	255.626	2.20659	gi|14003|At1g69340_Contig1	At1g69340.1	68414.m07956 appr-1-p processing enzyme family protein contains Pfam domain PF01661: Appr-1-p processing enzyme family	GO:0005554,GO:0000004,GO:0008372
28972	BN14003	4.07197	840.883	206.505	2.02573	gi|14003|At1g69340_Contig1	At1g69340.1	68414.m07956 appr-1-p processing enzyme family protein contains Pfam domain PF01661: Appr-1-p processing enzyme family	GO:0005554,GO:0000004,GO:0008372
21172	BN14008	4.48127	4605.85	1027.8	2.16391	gi|14008|At5g54770_Contig4	At5g54770.1	68418.m06822 thiazole biosynthetic enzyme, chloroplast (ARA6) (THI1) (THI4) identical to SP|Q38814 Thiazole biosynthetic enzyme, chloroplast precursor (ARA6) {Arabidopsis thaliana}	GO:0016491,GO:0009228,GO:0004497,GO:0006974,GO:0003824,GO:0005739,GO:0009507
20860	BN14008	2.22463	9132.02	4104.96	1.15357	gi|14008|At5g54770_Contig4	At5g54770.1	68418.m06822 thiazole biosynthetic enzyme, chloroplast (ARA6) (THI1) (THI4) identical to SP|Q38814 Thiazole biosynthetic enzyme, chloroplast precursor (ARA6) {Arabidopsis thaliana}	GO:0016491,GO:0009228,GO:0004497,GO:0006974,GO:0003824,GO:0005739,GO:0009507
18260	BN14010	2.05031	2201.13	1073.56	1.03584	gi|14010|At5g54770_Contig2	At5g54770.1	68418.m06822 thiazole biosynthetic enzyme, chloroplast (ARA6) (THI1) (THI4) identical to SP|Q38814 Thiazole biosynthetic enzyme, chloroplast precursor (ARA6) {Arabidopsis thaliana}	GO:0016491,GO:0009228,GO:0004497,GO:0006974,GO:0003824,GO:0005739,GO:0009507
18572	BN14010	2.27798	1937.26	850.43	1.18775	gi|14010|At5g54770_Contig2	At5g54770.1	68418.m06822 thiazole biosynthetic enzyme, chloroplast (ARA6) (THI1) (THI4) identical to SP|Q38814 Thiazole biosynthetic enzyme, chloroplast precursor (ARA6) {Arabidopsis thaliana}	GO:0016491,GO:0009228,GO:0004497,GO:0006974,GO:0003824,GO:0005739,GO:0009507
15972	BN14011	2.30851	609.34	263.954	1.20696	gi|14011|At5g25940_Contig2	At5g25940.1	68418.m03083 early nodulin-related contains weak similarity to Swiss-Prot:Q02921 early nodulin 93 (N-93) [Glycine max]	GO:0008372,GO:0005554,GO:0009877
15660	BN14011	2.53615	951.942	375.349	1.34264	gi|14011|At5g25940_Contig2	At5g25940.1	68418.m03083 early nodulin-related contains weak similarity to Swiss-Prot:Q02921 early nodulin 93 (N-93) [Glycine max]	GO:0008372,GO:0005554,GO:0009877
13060	BN14014	3.34814	5176.13	1545.97	1.74336	gi|14014|At4g10340_Contig5	At4g10340.1	68417.m01699 chlorophyll A-B binding protein CP26, chloroplast / light-harvesting complex II protein 5 / LHCIIc (LHCB5) identical to SP|Q9XF89 Chlorophyll A/B-binding protein CP26, chloroplast precursor (Light-harvesting complex II protein 5) (LHCB5) (LHC	GO:0030076,GO:0015979,GO:0009533,GO:0009783,GO:0009517,GO:0009765,GO:0016168
13372	BN14014	2.39598	6038.33	2520.19	1.26062	gi|14014|At4g10340_Contig5	At4g10340.1	68417.m01699 chlorophyll A-B binding protein CP26, chloroplast / light-harvesting complex II protein 5 / LHCIIc (LHCB5) identical to SP|Q9XF89 Chlorophyll A/B-binding protein CP26, chloroplast precursor (Light-harvesting complex II protein 5) (LHCB5) (LHC	GO:0030076,GO:0015979,GO:0009533,GO:0009783,GO:0009517,GO:0009765,GO:0016168
8172	BN14016	2.88589	7059.2	2446.11	1.52902	gi|14016|At3g52930_Contig4	At3g52930.1	68416.m05834 fructose-bisphosphate aldolase, putative similar to SP|O65735|ALF_CICAR Fructose-bisphosphate aldolase, cytoplasmic isozyme {Cicer arietinum}, cytosolic aldolase [Fragaria x ananassa] GI:10645188; contains Pfam profile PF00274 Fructose-bispho	GO:0019648,GO:0006096,GO:0019650,GO:0006094,GO:0019654,GO:0005737,GO:0019253,GO:0004332,GO:0019642
7860	BN14016	2.16539	9041.21	4175.33	1.11463	gi|14016|At3g52930_Contig4	At3g52930.1	68416.m05834 fructose-bisphosphate aldolase, putative similar to SP|O65735|ALF_CICAR Fructose-bisphosphate aldolase, cytoplasmic isozyme {Cicer arietinum}, cytosolic aldolase [Fragaria x ananassa] GI:10645188; contains Pfam profile PF00274 Fructose-bispho	GO:0019648,GO:0006096,GO:0019650,GO:0006094,GO:0019654,GO:0005737,GO:0019253,GO:0004332,GO:0019642
26714	BN14026	4.24942	1348.98	317.45	2.08727	gi|14026|At1g65980_Contig1	At1g65980.1	68414.m07486 peroxiredoxin type 2, putative strong similarity to type 2 peroxiredoxin [Brassica rapa subsp. pekinensis] GI:4928472; contains Pfam profile: PF00578 AhpC/TSA (alkyl hydroperoxide reductase and thiol-specific antioxidant) family	GO:0008372,GO:0000004,GO:0016209
27026	BN14026	3.65704	2622.42	717.088	1.87068	gi|14026|At1g65980_Contig1	At1g65980.1	68414.m07486 peroxiredoxin type 2, putative strong similarity to type 2 peroxiredoxin [Brassica rapa subsp. pekinensis] GI:4928472; contains Pfam profile: PF00578 AhpC/TSA (alkyl hydroperoxide reductase and thiol-specific antioxidant) family	GO:0008372,GO:0000004,GO:0016209
24114	BN14028	3.21107	4806.62	1496.89	1.68305	gi|14028|At4g34720_Contig2	At4g34720.1	68417.m04928 vacuolar ATP synthase 16 kDa proteolipid subunit 1 / V-ATPase 16 kDa proteolipid subunit 1 (AVAP1) (AVA-P1) identical to SP|P59227 Vacuolar ATP synthase 16 kDa proteolipid subunit 1/3/5 (EC 3.6.3.14) (V-ATPase 16 kDa proteolipid subunit 1/3/5	GO:0046961,GO:0015992,GO:0016887,GO:0012505,GO:0016020
24426	BN14028	3.44597	7723.15	2241.21	1.78491	gi|14028|At4g34720_Contig2	At4g34720.1	68417.m04928 vacuolar ATP synthase 16 kDa proteolipid subunit 1 / V-ATPase 16 kDa proteolipid subunit 1 (AVAP1) (AVA-P1) identical to SP|P59227 Vacuolar ATP synthase 16 kDa proteolipid subunit 1/3/5 (EC 3.6.3.14) (V-ATPase 16 kDa proteolipid subunit 1/3/5	GO:0046961,GO:0015992,GO:0016887,GO:0012505,GO:0016020
16314	BN14033	4.05168	2703.61	667.282	2.01852	gi|14033|At4g25880_Contig1	At4g25880.2	68417.m03722 pumilio/Puf RNA-binding domain-containing protein contains Pfam profile:PF00806 Pumilio-family RNA binding domains	GO:0003723,GO:0000004,GO:0009507
8514	BN14036	3.90953	3005.35	768.724	1.967	gi|14036|At2g17420_Contig1	At2g17420.1	68415.m02010 thioredoxin reductase 2 / NADPH-dependent thioredoxin reductase 2 (NTR2) identical to SP|Q39242	GO:0005737,GO:0004791,GO:0006118
27022	BN14042	2.33139	1195.12	512.622	1.22119	gi|14042|At1g16820_Contig2	At1g16820.1	68414.m02021 vacuolar ATP synthase catalytic subunit-related / V-ATPase-related / vacuolar proton pump-related similar to Vacuolar ATP synthase catalytic subunit A (V-ATPase A subunit) (Vacuolar proton pump alpha subunit) (V-ATPase 69 kDa subunit) (SP:O23	GO:0005554,GO:0000004,GO:0008372
16310	BN14047	7.18348	5024.55	699.459	2.84468	gi|14047|At1g15120_Contig1	At1g15120.1	68414.m01805 ubiquinol-cytochrome C reductase complex 7.8 kDa protein, putative / mitochondrial hinge protein, putative similar to SP|P48504 Ubiquinol-cytochrome C reductase complex 7.8 kDa protein (EC 1.10.2.2) (Mitochondrial hinge protein) (CR7) {Solanu	GO:0008121,GO:0006122,GO:0015008
16622	BN14047	8.01027	6507.4	812.382	3.00185	gi|14047|At1g15120_Contig1	At1g15120.1	68414.m01805 ubiquinol-cytochrome C reductase complex 7.8 kDa protein, putative / mitochondrial hinge protein, putative similar to SP|P48504 Ubiquinol-cytochrome C reductase complex 7.8 kDa protein (EC 1.10.2.2) (Mitochondrial hinge protein) (CR7) {Solanu	GO:0008121,GO:0006122,GO:0015008
5910	BN14051	2.29843	8740.15	3802.66	1.20065	gi|14051|At1g79550_Contig4	At1g79550.2	68414.m09274 phosphoglycerate kinase, putative similar to SP|P41758 Phosphoglycerate kinase, chloroplast precursor (EC 2.7.2.3) {Chlamydomonas reinhardtii}; contains Pfam profile PF00162: phosphoglycerate kinase	GO:0006096,GO:0004618
6222	BN14051	2.99409	7060.31	2358.08	1.58212	gi|14051|At1g79550_Contig4	At1g79550.2	68414.m09274 phosphoglycerate kinase, putative similar to SP|P41758 Phosphoglycerate kinase, chloroplast precursor (EC 2.7.2.3) {Chlamydomonas reinhardtii}; contains Pfam profile PF00162: phosphoglycerate kinase	GO:0006096,GO:0004618
3622	BN14053	2.4805	2665.54	1074.6	1.31063	gi|14053|At1g79550_Contig2	At1g79550.2	68414.m09274 phosphoglycerate kinase, putative similar to SP|P41758 Phosphoglycerate kinase, chloroplast precursor (EC 2.7.2.3) {Chlamydomonas reinhardtii}; contains Pfam profile PF00162: phosphoglycerate kinase	GO:0006096,GO:0004618
1022	BN14055	2.30078	1652.93	718.423	1.20212	gi|14055|At1g79550_Contig1	At1g79550.2	68414.m09274 phosphoglycerate kinase, putative similar to SP|P41758 Phosphoglycerate kinase, chloroplast precursor (EC 2.7.2.3) {Chlamydomonas reinhardtii}; contains Pfam profile PF00162: phosphoglycerate kinase	GO:0006096,GO:0004618
29964	BN14056	2.50785	928.272	370.146	1.32645	gi|14056|At2g35840_Contig1	At2g35840.2	68415.m04401 sucrose-phosphatase 1 (SPP1) identical to sucrose-phosphatase (SPP1) [Arabidopsis thaliana] GI:11127757	GO:0008372,GO:0005986,GO:0050307
30276	BN14056	2.54082	649.361	255.571	1.3453	gi|14056|At2g35840_Contig1	At2g35840.2	68415.m04401 sucrose-phosphatase 1 (SPP1) identical to sucrose-phosphatase (SPP1) [Arabidopsis thaliana] GI:11127757	GO:0008372,GO:0005986,GO:0050307
27676	BN14057	2.19918	1512.92	687.948	1.13696	gi|14057|At2g29300_Contig1	At2g29300.1	68415.m03559 tropinone reductase, putative / tropine dehydrogenase, putative similar to tropinone reductase SP:P50165 from [Datura stramonium]	GO:0016020,GO:0006810,GO:0012505,GO:0005215,GO:0008152,GO:0016491
27364	BN14057	2.02113	2725.21	1348.36	1.01516	gi|14057|At2g29300_Contig1	At2g29300.1	68415.m03559 tropinone reductase, putative / tropine dehydrogenase, putative similar to tropinone reductase SP:P50165 from [Datura stramonium]	GO:0016020,GO:0006810,GO:0012505,GO:0005215,GO:0008152,GO:0016491
29960	BN14072	2.30771	626.676	271.557	1.20646	gi|14072|At1g12310_Contig1	At1g12310.1	68414.m01423 calmodulin, putative similar to calmodulin SP:P04465 from [Trypanosoma brucei gambiense]	GO:0005509,GO:0000004,GO:0008372
25072	BN14074	3.67913	5102.7	1386.93	1.87937	gi|14074|At1g21900_Contig2	At1g21900.1	68414.m02741 emp24/gp25L/p24 family protein similar to SP|O35587 Transmembrane protein Tmp21 precursor (21 kDa Transmembrane trafficking protein) {Mesocricetus auratus}; contains Pfam profile PF01105: emp24/gp25L/p24 family	GO:0008320,GO:0016020,GO:0006886,GO:0012505
24760	BN14074	3.11657	4955.26	1589.97	1.63996	gi|14074|At1g21900_Contig2	At1g21900.1	68414.m02741 emp24/gp25L/p24 family protein similar to SP|O35587 Transmembrane protein Tmp21 precursor (21 kDa Transmembrane trafficking protein) {Mesocricetus auratus}; contains Pfam profile PF01105: emp24/gp25L/p24 family	GO:0008320,GO:0016020,GO:0006886,GO:0012505
9160	BN14086	2.15743	2342.32	1085.7	1.10931	gi|14086|At5g02500_Contig5	At5g02500.1	68418.m00183 heat shock cognate 70 kDa protein 1 (HSC70-1) (HSP70-1) identical to SP|P22953 Heat shock cognate 70 kDa protein 1 (Hsc70.1) {Arabidopsis thaliana}	GO:0005829,GO:0003773,GO:0006457
12726	BN14099	3.60339	3159.34	876.77	1.84935	gi|14099|At1g32640_Contig1	At1g32640.1	68414.m04026 basic helix-loop-helix (bHLH) protein (RAP-1) identical to bHLH protein GB:CAA67885 GI:1465368 from [Arabidopsis thaliana]	GO:0045941,GO:0009737,GO:0003700,GO:0009269,GO:0003677,GO:0008372,GO:0016563
12414	BN14099	2.66219	2698.8	1013.75	1.41262	gi|14099|At1g32640_Contig1	At1g32640.1	68414.m04026 basic helix-loop-helix (bHLH) protein (RAP-1) identical to bHLH protein GB:CAA67885 GI:1465368 from [Arabidopsis thaliana]	GO:0045941,GO:0009737,GO:0003700,GO:0009269,GO:0003677,GO:0008372,GO:0016563
10126	BN14100	2.63058	842.105	320.122	1.39538	gi|14100|At4g31870_Contig1	At4g31870.1	68417.m04528 glutathione peroxidase, putative glutathione peroxidase, Arabidopsis thaliana, PIR2:S71250	GO:0006979,GO:0004602,GO:0009507
30922	BN14108	2.80911	767.808	273.328	1.49011	gi|14108|At1g72750_Contig1	At1g72750.1	68414.m08412 mitochondrial import inner membrane translocase subunit Tim17/Tim22/Tim23 family protein contains Pfam PF02466: Mitochondrial import inner membrane translocase subunit Tim17	GO:0015450,GO:0005744,GO:0015031,GO:0005743,GO:0006886
30610	BN14108	2.03327	1126.91	554.236	1.0238	gi|14108|At1g72750_Contig1	At1g72750.1	68414.m08412 mitochondrial import inner membrane translocase subunit Tim17/Tim22/Tim23 family protein contains Pfam PF02466: Mitochondrial import inner membrane translocase subunit Tim17	GO:0015450,GO:0005744,GO:0015031,GO:0005743,GO:0006886
25410	BN14110	2.0226	374.224	185.021	1.01621	gi|14110|At3g51840_Contig1	At3g51840.1	68416.m05685 short-chain acyl-CoA oxidase identical to Short-chain acyl CoA oxidase [Arabidopsis thaliana] GI:5478795; contains InterPro entry IPR006089: Acyl-CoA dehydrogenase	GO:0016491,GO:0006118,GO:0009793,GO:0003997,GO:0006635
15322	BN14116	2.15353	4015.1	1864.43	1.1067	gi|14116|At5g22650_Contig2	At5g22650.2	68418.m02647 expressed protein non-consensus AT donor splice site at exon 3, AC acceptor splice site at exon 4;	GO:0005634,GO:0004407,GO:0016481
4922	BN14120	3.05135	931.469	305.265	1.60945	gi|14120|At1g78080_Contig2	At1g78080.1	68414.m09099 AP2 domain-containing transcription factor RAP2.4 identical to AP2 domain containing protein GI:2281633 from [Arabidopsis thaliana]	GO:0003700,GO:0006355,GO:0003677,GO:0005634
20865	BN14125	3.93971	574.445	145.809	1.97809	gi|14125|At1g17940_Contig1	At1g17940.1	68414.m02220 expressed protein	GO:0006499,GO:0005554,GO:0008372
21177	BN14125	3.4409	529.258	153.814	1.78278	gi|14125|At1g17940_Contig1	At1g17940.1	68414.m02220 expressed protein	GO:0006499,GO:0005554,GO:0008372
28973	BN14137	8.15237	3897.06	478.028	3.02722	gi|14137|At2g20990_Contig2	At2g20990.1	68415.m02485 C2 domain-containing protein (sytA) similar to Ca2+-dependent lipid-binding protein (CLB1) GI:2789434 from [Lycopersicon esculentum]	GO:0005554,GO:0000004,GO:0012505
28661	BN14137	8.07681	4561.75	564.796	3.01379	gi|14137|At2g20990_Contig2	At2g20990.1	68415.m02485 C2 domain-containing protein (sytA) similar to Ca2+-dependent lipid-binding protein (CLB1) GI:2789434 from [Lycopersicon esculentum]	GO:0005554,GO:0000004,GO:0012505
26373	BN14138	8.39707	1172.5	139.632	3.06989	gi|14138|At5g25370_LB880R	At5g25370.1	68418.m03009 phospholipase D, putative (PLDZETA) identical to phospholipase D zeta SP:P58766 from [Arabidopsis thaliana]; similar to phospholipase D [Lycopersicon esculentum] GI:12060550; contains Pfam profile PF00614: Phospholipase D. Active site motif	GO:0008152,GO:0004630
23773	BN14140	8.26278	1937.63	234.501	3.04663	gi|14140|At3g22320_Contig3	At3g22320.1	68416.m02819 DNA-directed RNA polymerase, putative similar to SP|P19388 DNA-directed RNA polymerase II 23 kDa polypeptide (EC 2.7.7.6) {Homo sapiens}; contains Pfam profiles PF03871: RNA polymerase Rpb5 N-terminal domain, PF01191: RNA polymerase Rpb5 C-te	GO:0003899,GO:0008372,GO:0003677,GO:0006350
23461	BN14140	2.18662	3370.42	1541.38	1.12871	gi|14140|At3g22320_Contig3	At3g22320.1	68416.m02819 DNA-directed RNA polymerase, putative similar to SP|P19388 DNA-directed RNA polymerase II 23 kDa polypeptide (EC 2.7.7.6) {Homo sapiens}; contains Pfam profiles PF03871: RNA polymerase Rpb5 N-terminal domain, PF01191: RNA polymerase Rpb5 C-te	GO:0003899,GO:0008372,GO:0003677,GO:0006350
13373	BN14144	3.21793	485.621	150.911	1.68613	gi|14144|At3g54250_Contig1	At3g54250.1	68416.m05996 mevalonate diphosphate decarboxylase, putative similar to mevalonate diphosphate decarboxylase [Arabidopsis thaliana] gi|2288887|emb|CAA74700	GO:0004163,GO:0000004,GO:0008372
2661	BN14148	2.79369	2452.57	877.895	1.48217	gi|14148|At1g54320_Contig1	At1g54320.1	68414.m06193 LEM3 (ligand-effect modulator 3) family protein / CDC50 family protein Similar to GI:11994416; GI:4966357; GI:4835763; GI:9757735 from [Arabidopsis thaliana]	GO:0005554,GO:0016020,GO:0000004,GO:0009507
27027	BN14152	2.52689	635.293	251.413	1.33736	gi|14152|At5g13430_Contig4	At5g13430.1	68418.m01546 ubiquinol-cytochrome C reductase iron-sulfur subunit, mitochondrial, putative / Rieske iron-sulfur protein, putative similar to ubiquinol--cytochrome-c reductase from Solanum tuberosum [SP|P37841], Nicotiana tabacum [SP|P51132] [SP|P51133]; n	GO:0006118,GO:0005746,GO:0008121
26715	BN14152	2.07933	764.753	367.788	1.05612	gi|14152|At5g13430_Contig4	At5g13430.1	68418.m01546 ubiquinol-cytochrome C reductase iron-sulfur subunit, mitochondrial, putative / Rieske iron-sulfur protein, putative similar to ubiquinol--cytochrome-c reductase from Solanum tuberosum [SP|P37841], Nicotiana tabacum [SP|P51132] [SP|P51133]; n	GO:0006118,GO:0005746,GO:0008121
24115	BN14157	5.66048	4485.99	792.51	2.50093	gi|14157|At3g10985_Contig1	At3g10985.1	68416.m01326 wound-responsive protein-related similar to SP|P20144 Wound-induced protein 1 {Solanum tuberosum}	GO:0005554,GO:0000004,GO:0008372
24427	BN14157	4.21838	2039.21	483.411	2.07669	gi|14157|At3g10985_Contig1	At3g10985.1	68416.m01326 wound-responsive protein-related similar to SP|P20144 Wound-induced protein 1 {Solanum tuberosum}	GO:0005554,GO:0000004,GO:0008372
24427	BN14157	2.28436	1042.88	456.53	1.19179	gi|14157|At3g10985_Contig1	At3g10985.1	68416.m01326 wound-responsive protein-related similar to SP|P20144 Wound-induced protein 1 {Solanum tuberosum}	GO:0005554,GO:0000004,GO:0008372
24115	BN14157	2.14885	998.217	464.536	1.10356	gi|14157|At3g10985_Contig1	At3g10985.1	68416.m01326 wound-responsive protein-related similar to SP|P20144 Wound-induced protein 1 {Solanum tuberosum}	GO:0005554,GO:0000004,GO:0008372
21827	BN14158	2.11749	6025.36	2845.52	1.08236	gi|14158|At3g10985_Contig2	At3g10985.1	68416.m01326 wound-responsive protein-related similar to SP|P20144 Wound-induced protein 1 {Solanum tuberosum}	GO:0005554,GO:0000004,GO:0008372
11427	BN14164	3.24397	22891.3	7056.58	1.69776	gi|14164|At5g23750_Contig1	At5g23750.1	68418.m02786 remorin family protein contains Pfam domain, PF03766: Remorin, N-terminal region; contains Pfam domain, PF03763: Remorin, C-terminal region	GO:0003677,GO:0000004,GO:0008372
11115	BN14164	3.05085	21723	7120.32	1.60921	gi|14164|At5g23750_Contig1	At5g23750.1	68418.m02786 remorin family protein contains Pfam domain, PF03766: Remorin, N-terminal region; contains Pfam domain, PF03763: Remorin, C-terminal region	GO:0003677,GO:0000004,GO:0008372
3627	BN14169	7.26673	1682.35	231.514	2.86131	gi|14169|At1g12090_Contig1	At1g12090.1	68414.m01399 protease inhibitor/seed storage/lipid transfer protein (LTP) family protein similar to 14 kDa polypeptide [Catharanthus roseus] GI:407410; contains Pfam protease inhibitor/seed storage/LTP family domain PF00234	GO:0008289,GO:0006869,GO:0012505
3315	BN14169	4.40673	1854.24	420.775	2.13971	gi|14169|At1g12090_Contig1	At1g12090.1	68414.m01399 protease inhibitor/seed storage/lipid transfer protein (LTP) family protein similar to 14 kDa polypeptide [Catharanthus roseus] GI:407410; contains Pfam protease inhibitor/seed storage/LTP family domain PF00234	GO:0008289,GO:0006869,GO:0012505
1027	BN14171	2.34915	2371.21	1009.39	1.23214	gi|14171|At1g09780_Contig1	At1g09780.1	68414.m01097 2,3-biphosphoglycerate-independent phosphoglycerate mutase, putative / phosphoglyceromutase, putative strong similarity to SP|Q42908 2,3-bisphosphoglycerate-independent phosphoglycerate mutase (EC 5.4.2.1) (Phosphoglyceromutase) {Mesembryanth	GO:0019496,GO:0019654,GO:0006094,GO:0019564,GO:0019642,GO:0019656,GO:0006007,GO:0046537,GO:0019683,GO:0019565,GO:0004619,GO:0006096,GO:0003824,GO:0046872,GO:0019658,GO:0019650,GO:0008372
16623	BN14182	2.101	4977.07	2368.91	1.07107	gi|14182|At3g62420_Contig3	At3g62420.1	68416.m07012 bZIP transcription factor family protein similar to common plant regulatory factor 6 GI:9650826 from [Petroselinum crispum]	GO:0003700,GO:0006355,GO:0003677,GO:0005634
11423	BN14184	2.2145	4541.74	2050.91	1.14698	gi|14184|At1g78100_Contig1	At1g78100.1	68414.m09102 F-box family protein contains F-box domain Pfam:PF00646	GO:0005554,GO:0000004,GO:0008372
11111	BN14184	2.01355	4123.83	2048.04	1.00974	gi|14184|At1g78100_Contig1	At1g78100.1	68414.m09102 F-box family protein contains F-box domain Pfam:PF00646	GO:0005554,GO:0000004,GO:0008372
8511	BN14185	2.95211	1344.72	455.511	1.56175	gi|14185|At1g78100_ESS2017R	At1g78100.1	68414.m09102 F-box family protein contains F-box domain Pfam:PF00646	GO:0005554,GO:0000004,GO:0008372
8823	BN14185	3.3919	1496.4	441.169	1.76209	gi|14185|At1g78100_ESS2017R	At1g78100.1	68414.m09102 F-box family protein contains F-box domain Pfam:PF00646	GO:0005554,GO:0000004,GO:0008372
30277	BN14189	5.59597	1038.97	185.664	2.48439	gi|14189|At2g47050_Contig4	At2g47050.1	68415.m05878 invertase/pectin methylesterase inhibitor family protein low similarity to pollen-specific pectin esterase [Brassica rapa subsp. pekinensis] GI:1620652; contains Pfam profile PF04043: Plant invertase/pectin methylesterase inhibitor	GO:0012505,GO:0000004,GO:0046910
19877	BN14194	3.65911	582.955	159.316	1.87149	gi|14194|At3g13040_Contig2	At3g13040.2	68416.m01625 myb family transcription factor contains Pfam profile: PF00249 myb-like DNA-binding domain	GO:0005634,GO:0003700,GO:0045449
12077	BN14197	3.98643	12884.9	3232.19	1.9951	gi|14197|At4g15210_Contig1	At4g15210.1	68417.m02330 beta-amylase (BMY1) / 1,4-alpha-D-glucan maltohydrolase identical to Beta-amylase (EC 3.2.1.2) (1,4-alpha-D-glucan maltohydrolase) SP:P25853 [Arabidopsis thaliana]	GO:0012505,GO:0005983,GO:0016161
11765	BN14197	3.93063	21839.8	5556.31	1.97476	gi|14197|At4g15210_Contig1	At4g15210.1	68417.m02330 beta-amylase (BMY1) / 1,4-alpha-D-glucan maltohydrolase identical to Beta-amylase (EC 3.2.1.2) (1,4-alpha-D-glucan maltohydrolase) SP:P25853 [Arabidopsis thaliana]	GO:0012505,GO:0005983,GO:0016161
1677	BN14203	2.15748	681.094	315.69	1.10935	gi|14203|At2g01060_Contig1	At2g01060.1	68415.m00012 myb family transcription factor contains Pfam profile: PF00249 myb-like DNA-binding domain	GO:0005634,GO:0003700,GO:0045449
30273	BN14206	10.8172	10818.6	1000.13	3.43525	gi|14206|At2g45220_Contig1	At2g45220.1	68415.m05630 pectinesterase family protein contains Pfam profile: PF01095 pectinesterase	GO:0042545,GO:0016020,GO:0006835,GO:0012505,GO:0005618,GO:0009505,GO:0030599
29961	BN14206	7.61995	9370.17	1229.69	2.92978	gi|14206|At2g45220_Contig1	At2g45220.1	68415.m05630 pectinesterase family protein contains Pfam profile: PF01095 pectinesterase	GO:0042545,GO:0016020,GO:0006835,GO:0012505,GO:0005618,GO:0009505,GO:0030599
24761	BN14208	2.38852	808.047	338.304	1.25612	gi|14208|At2g04520_Contig1	At2g04520.1	68415.m00458 eukaryotic translation initiation factor 1A, putative / eIF-1A, putative / eIF-4C, putative strong similarity to translation initiation factor (eIF-1A) [Beta vulgaris] GI:17977975; contains Pfam profile PF01176: Eukaryotic initiation factor 1	GO:0006413,GO:0003743,GO:0008372
25073	BN14208	2.16596	510.541	235.711	1.11501	gi|14208|At2g04520_Contig1	At2g04520.1	68415.m00458 eukaryotic translation initiation factor 1A, putative / eIF-1A, putative / eIF-4C, putative strong similarity to translation initiation factor (eIF-1A) [Beta vulgaris] GI:17977975; contains Pfam profile PF01176: Eukaryotic initiation factor 1	GO:0006413,GO:0003743,GO:0008372
20527	BN14223	3.76892	1495.22	396.724	1.91415	gi|14223|At3g16660_Contig1	At3g16660.1	68416.m02129 expressed protein	GO:0005554,GO:0000004,GO:0012505
20215	BN14223	3.85579	1488.76	386.11	1.94703	gi|14223|At3g16660_Contig1	At3g16660.1	68416.m02129 expressed protein	GO:0005554,GO:0000004,GO:0012505
10127	BN14228	2.0258	696.302	343.717	1.01849	gi|14228|At4g25030_Contig2	At4g25030.2	68417.m03591 expressed protein	GO:0005554,GO:0000004,GO:0008372
4927	BN14230	2.21095	3660.87	1655.79	1.14467	gi|14230|At1g31812_Contig1	At1g31812.1	68414.m03905 acyl-CoA binding protein / ACBP identical to acyl-CoA-binding protein (ACBP) [Arabidopsis thaliana] SWISS-PROT:P57752	GO:0000062,GO:0000004,GO:0008372
12411	BN14242	2.02618	27836.5	13738.4	1.01876	gi|14242|At3g47470_Contig3	At3g47470.1	68416.m05162 chlorophyll A-B binding protein 4, chloroplast / LHCI type III CAB-4 (CAB4) identical to SP|P27521 Chlorophyll A-B binding protein 4, chloroplast precursor (LHCI type III CAB-4) (LHCP) {Arabidopsis thaliana}	GO:0015979,GO:0009507,GO:0030076
12723	BN14242	4.30534	18397.6	4273.2	2.10613	gi|14242|At3g47470_Contig3	At3g47470.1	68416.m05162 chlorophyll A-B binding protein 4, chloroplast / LHCI type III CAB-4 (CAB4) identical to SP|P27521 Chlorophyll A-B binding protein 4, chloroplast precursor (LHCI type III CAB-4) (LHCP) {Arabidopsis thaliana}	GO:0015979,GO:0009507,GO:0030076
5578	BN14266	2.77285	4307.09	1553.31	1.47137	gi|14266|At1g06430_Contig4	At1g06430.1	68414.m00680 FtsH protease, putative similar to zinc dependent protease GI:7650138 from [Arabidopsis thaliana]	GO:0008237,GO:0006270,GO:0008270,GO:0016887,GO:0005737,GO:0016020,GO:0005634,GO:0006275,GO:0004176,GO:0030163,GO:0006508
5266	BN14266	3.32801	4612.42	1385.94	1.73466	gi|14266|At1g06430_Contig4	At1g06430.1	68414.m00680 FtsH protease, putative similar to zinc dependent protease GI:7650138 from [Arabidopsis thaliana]	GO:0008237,GO:0006270,GO:0008270,GO:0016887,GO:0005737,GO:0016020,GO:0005634,GO:0006275,GO:0004176,GO:0030163,GO:0006508
2978	BN14267	2.26196	1469.02	649.447	1.17757	gi|14267|At1g06430_Contig1	At1g06430.1	68414.m00680 FtsH protease, putative similar to zinc dependent protease GI:7650138 from [Arabidopsis thaliana]	GO:0008237,GO:0006270,GO:0008270,GO:0016887,GO:0005737,GO:0016020,GO:0005634,GO:0006275,GO:0004176,GO:0030163,GO:0006508
28662	BN14270	4.45031	4108.31	923.152	2.1539	gi|14270|At5g45390_Contig2	At5g45390.1	68418.m05578 ATP-dependent Clp protease proteolytic subunit (ClpP4) identical to nClpP4 GI:5360593 from [Arabidopsis thaliana]	GO:0009840,GO:0008462,GO:0009570,GO:0006510,GO:0009535
28974	BN14270	4.19887	3970.09	945.513	2.07	gi|14270|At5g45390_Contig2	At5g45390.1	68418.m05578 ATP-dependent Clp protease proteolytic subunit (ClpP4) identical to nClpP4 GI:5360593 from [Arabidopsis thaliana]	GO:0009840,GO:0008462,GO:0009570,GO:0006510,GO:0009535
26062	BN14271	8.16125	6752.17	827.345	3.02879	gi|14271|At4g33920_RL6979F	At4g33920.1	68417.m04813 protein phosphatase 2C family protein / PP2C family protein similar to Ser/Thr protein phosphatase 2C (PP2C6) (GI:15020818) [Arabidopsis thaliana]; similar to protein phosphatase 2C (GI:3608412) [Mesembryanthemum crystallinum]; contains Pfam	GO:0008287,GO:0004722,GO:0006470,GO:0003824,GO:0005739,GO:0015071
26374	BN14271	11.1122	6305.01	567.397	3.47407	gi|14271|At4g33920_RL6979F	At4g33920.1	68417.m04813 protein phosphatase 2C family protein / PP2C family protein similar to Ser/Thr protein phosphatase 2C (PP2C6) (GI:15020818) [Arabidopsis thaliana]; similar to protein phosphatase 2C (GI:3608412) [Mesembryanthemum crystallinum]; contains Pfam	GO:0008287,GO:0004722,GO:0006470,GO:0003824,GO:0005739,GO:0015071
20862	BN14273	3.87395	6755.01	1743.7	1.95381	gi|14273|At1g11210_Contig1	At1g11210.1	68414.m01284 expressed protein contains similarity to cotton fiber expressed protein 1 [Gossypium hirsutum] gi|3264828|gb|AAC33276	GO:0005554,GO:0000004,GO:0012505
21174	BN14273	6.89607	4601.95	667.329	2.78578	gi|14273|At1g11210_Contig1	At1g11210.1	68414.m01284 expressed protein contains similarity to cotton fiber expressed protein 1 [Gossypium hirsutum] gi|3264828|gb|AAC33276	GO:0005554,GO:0000004,GO:0012505
13062	BN14276	3.54846	1695.58	477.835	1.82719	gi|14276|At1g32450_Contig2	At1g32450.1	68414.m04005 proton-dependent oligopeptide transport (POT) family protein contains Pfam profile: PF00854 POT family	GO:0006857,GO:0016021,GO:0005215,GO:0016020
5574	BN14279	2.45175	353.663	144.249	1.29381	gi|14279|At2g02990_Contig1	At2g02990.1	68415.m00251 ribonuclease 1 (RNS1) identical to ribonuclease SP:P42813 Ribonuclease 1 precursor (EC 3.1.27.1) {Arabidopsis thaliana}, GI:561998 from [Arabidopsis thaliana]	GO:0009867,GO:0007568,GO:0016036,GO:0005576,GO:0004540,GO:0009611,GO:0004521,GO:0009718
5262	BN14279	2.19703	364.171	165.756	1.13555	gi|14279|At2g02990_Contig1	At2g02990.1	68415.m00251 ribonuclease 1 (RNS1) identical to ribonuclease SP:P42813 Ribonuclease 1 precursor (EC 3.1.27.1) {Arabidopsis thaliana}, GI:561998 from [Arabidopsis thaliana]	GO:0009867,GO:0007568,GO:0016036,GO:0005576,GO:0004540,GO:0009611,GO:0004521,GO:0009718
27028	BN14283	3.70474	1565.31	422.515	1.88937	gi|14283|At4g14365_Contig1	At4g14365.1	68417.m02213 zinc finger (C3HC4-type RING finger) family protein / ankyrin repeat family protein contains Pfam profile: PF00097 zinc finger, C3HC4 type (RING finger) and Pfam profile: PF00023 ankyrin repeat	GO:0005515,GO:0008372,GO:0000004,GO:0008270
26716	BN14283	3.17336	2436.85	767.909	1.66601	gi|14283|At4g14365_Contig1	At4g14365.1	68417.m02213 zinc finger (C3HC4-type RING finger) family protein / ankyrin repeat family protein contains Pfam profile: PF00097 zinc finger, C3HC4 type (RING finger) and Pfam profile: PF00023 ankyrin repeat	GO:0005515,GO:0008372,GO:0000004,GO:0008270
24428	BN14284	2.0335	1767.66	869.269	1.02397	gi|14284|At5g59540_Contig2	At5g59540.1	68418.m07461 oxidoreductase, 2OG-Fe(II) oxygenase family protein similar to desacetoxyvindoline-4-hydroxylase [Catharanthus roseus] GI:2352812; contains Pfam profile PF03171: oxidoreductase, 2OG-Fe(II) oxygenase family	GO:0008372,GO:0005524,GO:0015992
21828	BN14285	2.1812	6245.88	2863.51	1.12512	gi|14285|At5g59540_Contig4	At5g59540.1	68418.m07461 oxidoreductase, 2OG-Fe(II) oxygenase family protein similar to desacetoxyvindoline-4-hydroxylase [Catharanthus roseus] GI:2352812; contains Pfam profile PF03171: oxidoreductase, 2OG-Fe(II) oxygenase family	GO:0008372,GO:0005524,GO:0015992
13716	BN14291	2.19521	1679.17	764.925	1.13436	gi|14291|At1g16890_Contig1	At1g16890.2	68414.m02044 ubiquitin-conjugating enzyme, putative nearly identical to ubiquitin-conjugating enzyme E2 [Catharanthus roseus] GI:5381319; contains Pfam profile PF00179: Ubiquitin-conjugating enzyme	GO:0006464,GO:0008372,GO:0004840,GO:0006512
3628	BN14295	2.49964	1126.09	450.5	1.32172	gi|14295|At1g47960_Contig2	At1g47960.1	68414.m05342 invertase/pectin methylesterase inhibitor family protein low similarity to SP|P83326 Pectinesterase inhibitor (Pectin methylesterase inhibitor) (PMEI) {Actinidia chinensis}; contains Pfam profile PF04043: Plant invertase/pectin methylesterase	GO:0012505,GO:0000004,GO:0046910
29624	BN14298	2.25968	541.852	239.791	1.17612	gi|14298|At5g60360_Contig1	At5g60360.1	68418.m07568 cysteine proteinase, putative / AALP protein (AALP) identical to AALP protein GI:7230640 from [Arabidopsis thaliana]; similar to barley aleurain	GO:0008234,GO:0006508,GO:0012505
14024	BN14305	2.06949	7327.84	3540.9	1.04927	gi|14305|At5g03230_DC835F	At5g03230.1	68418.m00271 expressed protein contains Pfam profile PF04520: Protein of unknown function, DUF584	GO:0005554,GO:0000004,GO:0008372
13712	BN14305	2.62817	6182.3	2352.32	1.39406	gi|14305|At5g03230_DC835F	At5g03230.1	68418.m00271 expressed protein contains Pfam profile PF04520: Protein of unknown function, DUF584	GO:0005554,GO:0000004,GO:0008372
11112	BN14306	4.22511	16384.6	3877.91	2.07899	gi|14306|At1g20620_Contig2	At1g20620.1	68414.m02578 catalase 3 (SEN2) almost identical to catalase 3 SP:Q42547, GI:3123188 from [Arabidopsis thaliana]; identical to catalase 3 (SEN2) mRNA, partial cds GI:3158369	GO:0004518,GO:0004096,GO:0006388
11424	BN14306	2.98919	9691.59	3242.21	1.57976	gi|14306|At1g20620_Contig2	At1g20620.1	68414.m02578 catalase 3 (SEN2) almost identical to catalase 3 SP:Q42547, GI:3123188 from [Arabidopsis thaliana]; identical to catalase 3 (SEN2) mRNA, partial cds GI:3158369	GO:0004518,GO:0004096,GO:0006388
16966	BN14324	2.22861	1238.56	555.754	1.15615	gi|14324|At5g09440_Contig1	At5g09440.1	68418.m01093 phosphate-responsive protein, putative similar to phi-1 (phosphate-induced gene) [Nicotiana tabacum] GI:3759184; contains Pfam profile PF04674: Phosphate-induced protein 1 conserved region	GO:0005554,GO:0000004,GO:0012505
1678	BN14331	8.39513	8106.89	965.666	3.06955	gi|14331|At4g37930_Contig4	At4g37930.1	68417.m05363 glycine hydroxymethyltransferase / serine hydroxymethyltransferase / serine/threonine aldolase (SHM1) identical to serine hydroxymethyl transferase [Arabidopsis thaliana] GI:6899945	GO:0019464,GO:0005759,GO:0006563,GO:0004372,GO:0006544
1366	BN14331	6.48417	8135.75	1254.71	2.69692	gi|14331|At4g37930_Contig4	At4g37930.1	68417.m05363 glycine hydroxymethyltransferase / serine hydroxymethyltransferase / serine/threonine aldolase (SHM1) identical to serine hydroxymethyl transferase [Arabidopsis thaliana] GI:6899945	GO:0019464,GO:0005759,GO:0006563,GO:0004372,GO:0006544
25074	BN14336	2.46298	8433.88	3424.26	1.3004	gi|14336|At1g12900_Contig2	At1g12900.1	68414.m01498 glyceraldehyde 3-phosphate dehydrogenase, chloroplast, putative / NADP-dependent glyceraldehydephosphate dehydrogenase, putative similar to SP|P25856 Glyceraldehyde 3-phosphate dehydrogenase A, chloroplast precursor (EC 1.2.1.13) (NADP-depend	GO:0006096,GO:0009507,GO:0004365,GO:0008943
30616	BN14350	2.65226	530.645	200.073	1.40722	gi|14350|At5g36160_Contig1	At5g36160.1	68418.m04357 aminotransferase-related similar to nicotianamine aminotransferase B GI:6469087 from [Hordeum vulgare subsp. vulgare]	GO:0012505,GO:0006519,GO:0009072,GO:0004838,GO:0008483,GO:0019446
30928	BN14350	2.56127	476.625	186.089	1.35686	gi|14350|At5g36160_Contig1	At5g36160.1	68418.m04357 aminotransferase-related similar to nicotianamine aminotransferase B GI:6469087 from [Hordeum vulgare subsp. vulgare]	GO:0012505,GO:0006519,GO:0009072,GO:0004838,GO:0008483,GO:0019446
28016	BN14351	2.81521	2004.38	711.982	1.49324	gi|14351|At1g07040_Contig1	At1g07040.1	68414.m00750 expressed protein	GO:0005554,GO:0000004,GO:0009507
28328	BN14351	2.82273	2114.29	749.023	1.49709	gi|14351|At1g07040_Contig1	At1g07040.1	68414.m00750 expressed protein	GO:0005554,GO:0000004,GO:0009507
17616	BN14356	4.22643	1281.94	303.315	2.07944	gi|14356|At5g53650_Contig3	At5g53650.1	68418.m06664 expressed protein	GO:0005554,GO:0000004,GO:0012505
30924	BN14365	7.89401	1823.09	230.946	2.98076	gi|14365|At5g47860_Contig1	At5g47860.1	68418.m05913 expressed protein	GO:0008033,GO:0004526,GO:0009507
30612	BN14365	2.19985	2862.2	1301.09	1.1374	gi|14365|At5g47860_Contig1	At5g47860.1	68418.m05913 expressed protein	GO:0008033,GO:0004526,GO:0009507
20524	BN14370	2.05272	5161.35	2514.4	1.03753	gi|14370|At2g37220_Contig4	At2g37220.1	68415.m04566 29 kDa ribonucleoprotein, chloroplast, putative / RNA-binding protein cp29, putative similar to SP|Q43349 29 kDa ribonucleoprotein, chloroplast precursor (RNA-binding protein cp29) {Arabidopsis thaliana}	GO:0003723,GO:0000004,GO:0009507
17924	BN14371	4.17118	3685.98	883.678	2.06046	gi|14371|At2g37220_Contig2	At2g37220.1	68415.m04566 29 kDa ribonucleoprotein, chloroplast, putative / RNA-binding protein cp29, putative similar to SP|Q43349 29 kDa ribonucleoprotein, chloroplast precursor (RNA-binding protein cp29) {Arabidopsis thaliana}	GO:0003723,GO:0000004,GO:0009507
12724	BN14374	2.14724	10405.8	4846.12	1.10249	gi|14374|At3g13340_Contig1	At3g13340.1	68416.m01679 WD-40 repeat family protein contains Pfam profile: PF00400 WD domain, G-beta repeat (3 copies, 1 significant); similar to Trp-Asp repeat protein (PIR:T40094) [Schizosaccharomyces]	GO:0005554,GO:0000004,GO:0005834
26067	BN14383	6.14623	3588.87	583.914	2.6197	gi|14383|At4g20360_Contig7	At4g20360.1	68417.m02971 elongation factor Tu / EF-Tu (TUFA) identical to SWISS-PROT:P17745 elongation factor Tu, chloroplast precursor (EF-Tu) [Arabidopsis thaliana]	GO:0009507,GO:0005737,GO:0003746,GO:0005525,GO:0001514,GO:0005524,GO:0006414
26379	BN14383	8.87656	1931.06	217.546	3.15	gi|14383|At4g20360_Contig7	At4g20360.1	68417.m02971 elongation factor Tu / EF-Tu (TUFA) identical to SWISS-PROT:P17745 elongation factor Tu, chloroplast precursor (EF-Tu) [Arabidopsis thaliana]	GO:0009507,GO:0005737,GO:0003746,GO:0005525,GO:0001514,GO:0005524,GO:0006414
23467	BN14389	4.84733	942.873	194.514	2.27719	gi|14389|At5g12120_Contig2	At5g12120.1	68418.m01423 ubiquitin-associated (UBA)/TS-N domain-containing protein contains Pfam profile PF00627: UBA/TS-N domain	GO:0005509,GO:0000004,GO:0009507
20867	BN14390	2.73692	559.171	204.307	1.45255	gi|14390|At5g12120_Contig3	At5g12120.1	68418.m01423 ubiquitin-associated (UBA)/TS-N domain-containing protein contains Pfam profile PF00627: UBA/TS-N domain	GO:0005509,GO:0000004,GO:0009507
10779	BN14395	4.81523	1939.41	402.766	2.2676	gi|14395|At2g25450_Contig1	At2g25450.1	68415.m03048 2-oxoglutarate-dependent dioxygenase, putative similar to 2A6 (GI:599622) and tomato ethylene synthesis regulatory protein E8 (SP|P10967)	GO:0016706,GO:0009692
10467	BN14395	3.86349	2309.31	597.726	1.94991	gi|14395|At2g25450_Contig1	At2g25450.1	68415.m03048 2-oxoglutarate-dependent dioxygenase, putative similar to 2A6 (GI:599622) and tomato ethylene synthesis regulatory protein E8 (SP|P10967)	GO:0016706,GO:0009692
28663	BN14400	3.93472	1840.13	467.665	1.97626	gi|14400|At4g35100_Contig7	At4g35100.1	68417.m04986 plasma membrane intrinsic protein (SIMIP) nearly identical to plasma membrane intrinsic protein [Arabidopsis thaliana] GI:2306917	GO:0006810,GO:0016020,GO:0005886,GO:0015250
28975	BN14400	3.33404	1297.05	389.032	1.73727	gi|14400|At4g35100_Contig7	At4g35100.1	68417.m04986 plasma membrane intrinsic protein (SIMIP) nearly identical to plasma membrane intrinsic protein [Arabidopsis thaliana] GI:2306917	GO:0006810,GO:0016020,GO:0005886,GO:0015250
23463	BN14404	2.69228	765.429	284.305	1.42883	gi|14404|At1g15500_Contig1	At1g15500.1	68414.m01865 chloroplast ADP, ATP carrier protein, putative / ADP, ATP translocase, putative / adenine nucleotide translocase, putative strong similarity to SP|Q39002 Chloroplast ADP,ATP carrier protein 1, chloroplast precursor (ADP/ATP translocase 1) (Ad	GO:0005739,GO:0016021,GO:0005471,GO:0006810
18575	BN14407	2.19211	1810.38	825.86	1.13232	gi|14407|At3g46970_Contig2	At3g46970.1	68416.m05100 starch phosphorylase, putative similar to alpha-glucan phosphorylase, H isozyme SP:P32811 from [Solanum tuberosum]	GO:0005975,GO:0016757,GO:0004645,GO:0008372
18263	BN14407	2.30514	2624.52	1138.55	1.20486	gi|14407|At3g46970_Contig2	At3g46970.1	68416.m05100 starch phosphorylase, putative similar to alpha-glucan phosphorylase, H isozyme SP:P32811 from [Solanum tuberosum]	GO:0005975,GO:0016757,GO:0004645,GO:0008372
18575	BN14407	2.75851	2442.38	885.399	1.46389	gi|14407|At3g46970_Contig2	At3g46970.1	68416.m05100 starch phosphorylase, putative similar to alpha-glucan phosphorylase, H isozyme SP:P32811 from [Solanum tuberosum]	GO:0005975,GO:0016757,GO:0004645,GO:0008372
15663	BN14408	3.74309	12480.3	3334.22	1.90423	gi|14408|At5g50920_Contig1	At5g50920.1	68418.m06315 ATP-dependent Clp protease ATP-binding subunit / ClpC almost identical to ClpC GI:2921158 from [Arabidopsis thaliana]; contains Pfam profile PF02861: Clp amino terminal domain; contains Pfam profile PF00004: ATPase, AAA family; contains Pfam	GO:0016887,GO:0005524,GO:0009570,GO:0004176,GO:0006510
15975	BN14408	3.91487	12993.9	3319.11	1.96897	gi|14408|At5g50920_Contig1	At5g50920.1	68418.m06315 ATP-dependent Clp protease ATP-binding subunit / ClpC almost identical to ClpC GI:2921158 from [Arabidopsis thaliana]; contains Pfam profile PF02861: Clp amino terminal domain; contains Pfam profile PF00004: ATPase, AAA family; contains Pfam	GO:0016887,GO:0005524,GO:0009570,GO:0004176,GO:0006510
13375	BN14409	2.5017	9584.42	3831.17	1.32291	gi|14409|At5g50920_Contig2	At5g50920.1	68418.m06315 ATP-dependent Clp protease ATP-binding subunit / ClpC almost identical to ClpC GI:2921158 from [Arabidopsis thaliana]; contains Pfam profile PF02861: Clp amino terminal domain; contains Pfam profile PF00004: ATPase, AAA family; contains Pfam	GO:0016887,GO:0005524,GO:0009570,GO:0004176,GO:0006510
5575	BN14415	3.33816	3700.92	1108.67	1.73905	gi|14415|At1g67740_Contig1	At1g67740.1	68414.m07730 photosystem II core complex proteins psbY, chloroplast (PSBY) / L-arginine metabolising enzyme identical to SP:O49347 Photosystem II core complex proteins psbY, chloroplast precursor (L-arginine metabolising enzyme) (L-AME) [Contains: Photosy	GO:0030095,GO:0009523,GO:0015979,GO:0003700,GO:0009533
2663	BN14416	2.61928	6436.39	2457.31	1.38917	gi|14416|At1g67740_Contig5	At1g67740.1	68414.m07730 photosystem II core complex proteins psbY, chloroplast (PSBY) / L-arginine metabolising enzyme identical to SP:O49347 Photosystem II core complex proteins psbY, chloroplast precursor (L-arginine metabolising enzyme) (L-AME) [Contains: Photosy	GO:0030095,GO:0009523,GO:0015979,GO:0003700,GO:0009533
2975	BN14416	2.93546	6000.69	2044.21	1.55358	gi|14416|At1g67740_Contig5	At1g67740.1	68414.m07730 photosystem II core complex proteins psbY, chloroplast (PSBY) / L-arginine metabolising enzyme identical to SP:O49347 Photosystem II core complex proteins psbY, chloroplast precursor (L-arginine metabolising enzyme) (L-AME) [Contains: Photosy	GO:0030095,GO:0009523,GO:0015979,GO:0003700,GO:0009533
27029	BN14420	3.26361	944.204	289.313	1.70647	gi|14420|At2g26230_Contig1	At2g26230.1	68415.m03149 uricase / urate oxidase / nodulin 35, putative identical to uricase SP:O04420 from [Arabidopsis thaliana]	GO:0019628,GO:0006144,GO:0019428,GO:0004846,GO:0008372
21829	BN14422	2.13119	3483.32	1634.45	1.09166	gi|14422|At5g03990_Contig1	At5g03990.1	68418.m00379 expressed protein predicted protein, Arabidopsis thaliana	GO:0005554,GO:0000004,GO:0009507
21517	BN14422	2.15479	2644.06	1227.06	1.10755	gi|14422|At5g03990_Contig1	At5g03990.1	68418.m00379 expressed protein predicted protein, Arabidopsis thaliana	GO:0005554,GO:0000004,GO:0009507
18917	BN14423	2.44033	372.931	152.82	1.28708	gi|14423|At5g03990_Contig2	At5g03990.1	68418.m00379 expressed protein predicted protein, Arabidopsis thaliana	GO:0005554,GO:0000004,GO:0009507
14029	BN14426	3.6555	593.953	162.482	1.87007	gi|14426|At5g11090_Contig3	At5g11090.1	68418.m01295 serine-rich protein-related contains some similarity to serine-rich proteins	GO:0005554,GO:0000004,GO:0009507
3317	BN14430	4.41074	1032.89	234.176	2.14102	gi|14430|At2g40110_Contig1	At2g40110.1	68415.m04931 yippee family protein similar to mdgl-1 [Mus musculus] GI:10441648, Yippee protein [Drosophila melanogaster] GI:5713279; contains Pfam profile PF03226: Yippee putative zinc-binding protein	GO:0005554,GO:0000004,GO:0008372
3629	BN14430	6.16887	892.197	144.629	2.62501	gi|14430|At2g40110_Contig1	At2g40110.1	68415.m04931 yippee family protein similar to mdgl-1 [Mus musculus] GI:10441648, Yippee protein [Drosophila melanogaster] GI:5713279; contains Pfam profile PF03226: Yippee putative zinc-binding protein	GO:0005554,GO:0000004,GO:0008372
13713	BN14440	2.47961	3594.04	1449.44	1.31011	gi|14440|At5g04140_Contig1	At5g04140.2	68418.m00402 glutamate synthase (GLU1) / ferredoxin-dependent glutamate synthase (Fd-GOGAT 1) identical to ferredoxin-dependent glutamate synthase precursor [Arabidopsis thaliana] GI:3869251	GO:0009853,GO:0009507,GO:0016041
14025	BN14440	2.41164	4808.33	1993.8	1.27002	gi|14440|At5g04140_Contig1	At5g04140.2	68418.m00402 glutamate synthase (GLU1) / ferredoxin-dependent glutamate synthase (Fd-GOGAT 1) identical to ferredoxin-dependent glutamate synthase precursor [Arabidopsis thaliana] GI:3869251	GO:0009853,GO:0009507,GO:0016041
8825	BN14443	2.33729	4015.63	1718.07	1.22484	gi|14443|At3g54050_Contig3	At3g54050.1	68416.m05976 fructose-1,6-bisphosphatase, putative / D-fructose-1,6-bisphosphate 1-phosphohydrolase, putative / FBPase, putative strong similarity to fructose-1,6-bisphosphatase [Brassica napus] GI:289367; identical to SP|P25851 Fructose-1,6-bisphosphatas	GO:0042578,GO:0006000,GO:0042132,GO:0005975,GO:0009507
8513	BN14443	2.05217	4875.29	2375.68	1.03715	gi|14443|At3g54050_Contig3	At3g54050.1	68416.m05976 fructose-1,6-bisphosphatase, putative / D-fructose-1,6-bisphosphate 1-phosphohydrolase, putative / FBPase, putative strong similarity to fructose-1,6-bisphosphatase [Brassica napus] GI:289367; identical to SP|P25851 Fructose-1,6-bisphosphatas	GO:0042578,GO:0006000,GO:0042132,GO:0005975,GO:0009507
3313	BN14445	3.95805	20301.1	5129.06	1.98479	gi|14445|At3g15353_Contig1	At3g15353.1	68416.m01944 metallothionein protein, putative	GO:0006878,GO:0005507,GO:0008372
3625	BN14445	7.74153	29945	3868.1	2.95262	gi|14445|At3g15353_Contig1	At3g15353.1	68416.m01944 metallothionein protein, putative	GO:0006878,GO:0005507,GO:0008372
25079	BN14449	3.89526	670.764	172.2	1.96172	gi|14449|At4g34950_Contig1	At4g34950.1	68417.m04954 nodulin family protein similar to nodulin-like protein [Arabidopsis thaliana] GI:3329368, nodule-specific protein Nlj70 [Lotus japonicus] GI:3329366	GO:0005554,GO:0000004,GO:0005739
22167	BN14450	3.26606	1520.95	465.683	1.70755	gi|14450|At4g36990_Contig1	At4g36990.1	68417.m05241 heat shock factor protein 4 (HSF4) / heat shock transcription factor 4 (HSTF4) identical to heat shock transcription factor 4 (HSF4) SP:Q96320 from [Arabidopsis thaliana]	GO:0009408,GO:0003700,GO:0005634,GO:0003677,GO:0003773
16967	BN14453	2.34855	2615.63	1113.72	1.23177	gi|14453|At1g15220_Contig1	At1g15220.2	68414.m01822 cytochrome c biogenesis protein family contains Pfam PF03918: Cytochrome C biogenesis protein; similar to Cytochrome c-type biogenesis protein cycL precursor.(SP:P45405) {Bradyrhizobium japonicum}	GO:0008372,GO:0005554,GO:0017004
6567	BN14458	5.94167	1687.09	283.942	2.57087	gi|14458|At2g35260_Contig4	At2g35260.1	68415.m04325 expressed protein	GO:0005554,GO:0000004,GO:0009507
6879	BN14458	3.65149	1965.24	538.202	1.86849	gi|14458|At2g35260_Contig4	At2g35260.1	68415.m04325 expressed protein	GO:0005554,GO:0000004,GO:0009507
29963	BN14461	3.04896	1383.86	453.879	1.60832	gi|14461|At2g01670_Contig2	At2g01670.1	68415.m00094 MutT/nudix family protein similar to SP|Q09790 Diadenosine 5',5'''-P1,P6-hexaphosphate hydrolase (EC 3.6.1.-) (Ap6A hydrolase) {Schizosaccharomyces pombe}; contains Pfam profile PF00293: NUDIX domain	GO:0005507,GO:0016787,GO:0000004,GO:0005739
30275	BN14461	3.70858	1666.48	449.358	1.89087	gi|14461|At2g01670_Contig2	At2g01670.1	68415.m00094 MutT/nudix family protein similar to SP|Q09790 Diadenosine 5',5'''-P1,P6-hexaphosphate hydrolase (EC 3.6.1.-) (Ap6A hydrolase) {Schizosaccharomyces pombe}; contains Pfam profile PF00293: NUDIX domain	GO:0005507,GO:0016787,GO:0000004,GO:0005739
27675	BN14462	2.11013	964.931	457.285	1.07733	gi|14462|At2g01670_ESS985R	At2g01670.1	68415.m00094 MutT/nudix family protein similar to SP|Q09790 Diadenosine 5',5'''-P1,P6-hexaphosphate hydrolase (EC 3.6.1.-) (Ap6A hydrolase) {Schizosaccharomyces pombe}; contains Pfam profile PF00293: NUDIX domain	GO:0005507,GO:0016787,GO:0000004,GO:0005739
25075	BN14463	3.40829	5795.28	1700.35	1.76905	gi|14463|At2g06520_Contig1	At2g06520.1	68415.m00723 membrane protein, putative contains 2 transmembrane domains;	GO:0005554,GO:0000004,GO:0009507
24763	BN14463	3.82978	8364.43	2184.05	1.93726	gi|14463|At2g06520_Contig1	At2g06520.1	68415.m00723 membrane protein, putative contains 2 transmembrane domains;	GO:0005554,GO:0000004,GO:0009507
22163	BN14467	3.73063	19695.5	5279.4	1.89942	gi|14467|At2g06520_Contig3	At2g06520.1	68415.m00723 membrane protein, putative contains 2 transmembrane domains;	GO:0005554,GO:0000004,GO:0009507
12075	BN14473	2.73533	837.66	306.237	1.45172	gi|14473|At3g53570_Contig4	At3g53570.1	68416.m05917 protein kinase (AFC1) (AME2) identical to protein kinase AFC1 (EC 2.7.1.-) [Arabidopsis thaliana]	GO:0016301,GO:0004674,GO:0008372,GO:0004672,GO:0005524,GO:0045449
3963	BN14477	9.88294	3762.97	380.754	3.30494	gi|14477|At3g46000_Contig2	At3g46000.1	68416.m04977 actin-depolymerizing factor, putative (ADF2) strong similarity to SP|Q9ZSK3 Actin-depolymerizing factor 4 (ADF-4) (AtADF4) {Arabidopsis thaliana}; contains Pfam profile PF00241: Cofilin/tropomyosin-type actin-binding protein	GO:0003779,GO:0005622,GO:0000004,GO:0003787
4275	BN14477	12.7915	6914.54	540.558	3.67711	gi|14477|At3g46000_Contig2	At3g46000.1	68416.m04977 actin-depolymerizing factor, putative (ADF2) strong similarity to SP|Q9ZSK3 Actin-depolymerizing factor 4 (ADF-4) (AtADF4) {Arabidopsis thaliana}; contains Pfam profile PF00241: Cofilin/tropomyosin-type actin-binding protein	GO:0003779,GO:0005622,GO:0000004,GO:0003787
30617	BN14479	4.18057	2680.43	641.164	2.0637	gi|14479|At1g19350_Contig5	At1g19350.5	68414.m02408 brassinosteroid signalling positive regulator, putative similar to BZR1 protein [Arabidopsis thaliana] gi|20270971|gb|AAM18490	GO:0005634,GO:0005515,GO:0009742
30617	BN14479	3.32882	981.354	294.805	1.73501	gi|14479|At1g19350_Contig5	At1g19350.5	68414.m02408 brassinosteroid signalling positive regulator, putative similar to BZR1 protein [Arabidopsis thaliana] gi|20270971|gb|AAM18490	GO:0005634,GO:0005515,GO:0009742
30929	BN14479	4.27557	1677.2	392.275	2.09612	gi|14479|At1g19350_Contig5	At1g19350.5	68414.m02408 brassinosteroid signalling positive regulator, putative similar to BZR1 protein [Arabidopsis thaliana] gi|20270971|gb|AAM18490	GO:0005634,GO:0005515,GO:0009742
30929	BN14479	2.81439	1043.65	370.827	1.49282	gi|14479|At1g19350_Contig5	At1g19350.5	68414.m02408 brassinosteroid signalling positive regulator, putative similar to BZR1 protein [Arabidopsis thaliana] gi|20270971|gb|AAM18490	GO:0005634,GO:0005515,GO:0009742
28017	BN14480	3.42469	4659.97	1360.7	1.77597	gi|14480|At1g19350_Contig4	At1g19350.5	68414.m02408 brassinosteroid signalling positive regulator, putative similar to BZR1 protein [Arabidopsis thaliana] gi|20270971|gb|AAM18490	GO:0005634,GO:0005515,GO:0009742
28329	BN14480	2.98523	1733.8	580.793	1.57784	gi|14480|At1g19350_Contig4	At1g19350.5	68414.m02408 brassinosteroid signalling positive regulator, putative similar to BZR1 protein [Arabidopsis thaliana] gi|20270971|gb|AAM18490	GO:0005634,GO:0005515,GO:0009742
28017	BN14480	2.25908	1640.41	726.141	1.17573	gi|14480|At1g19350_Contig4	At1g19350.5	68414.m02408 brassinosteroid signalling positive regulator, putative similar to BZR1 protein [Arabidopsis thaliana] gi|20270971|gb|AAM18490	GO:0005634,GO:0005515,GO:0009742
28329	BN14480	2.66808	1934.95	725.223	1.4158	gi|14480|At1g19350_Contig4	At1g19350.5	68414.m02408 brassinosteroid signalling positive regulator, putative similar to BZR1 protein [Arabidopsis thaliana] gi|20270971|gb|AAM18490	GO:0005634,GO:0005515,GO:0009742
23129	BN14482	2.96544	3310.53	1116.37	1.56825	gi|14482|At1g31850_Contig1	At1g31850.3	68414.m03915 dehydration-responsive protein, putative strong similarity to early-responsive to dehydration stress ERD3 protein [Arabidopsis thaliana] GI:15320410; contains Pfam profile PF03141: Putative methyltransferase	GO:0005554,GO:0000004,GO:0008372
22817	BN14482	2.10813	2836.36	1345.44	1.07596	gi|14482|At1g31850_Contig1	At1g31850.3	68414.m03915 dehydration-responsive protein, putative strong similarity to early-responsive to dehydration stress ERD3 protein [Arabidopsis thaliana] GI:15320410; contains Pfam profile PF03141: Putative methyltransferase	GO:0005554,GO:0000004,GO:0008372
2017	BN14490	10.2181	1500.21	146.819	3.35305	gi|14490|At1g75830_DC579F	At1g75830.1	68414.m08808 plant defensin-fusion protein, putative (PDF1.1) identical to SP|P30224 Cysteine-rich antifungal protein 1 precursor (AFP1) (Anther-specific protein S18 homolog) {Arabidopsis thaliana}	GO:0005554,GO:0012505,GO:0000004,GO:0005618
30925	BN14491	3.30488	550.741	166.645	1.7246	gi|14491|At2g15620_Contig1	At2g15620.1	68415.m01789 ferredoxin--nitrite reductase, putative strong similarity to ferredoxin--nitrite reductase [Nicotiana tabacum] GI:19893; contains Pfam profiles PF03460: Nitrite/Sulfite reductase ferredoxin-like half domain, PF01077: Nitrite and sulphite redu	GO:0009507,GO:0006118,GO:0047889
30613	BN14491	2.50866	575.741	229.501	1.32692	gi|14491|At2g15620_Contig1	At2g15620.1	68415.m01789 ferredoxin--nitrite reductase, putative strong similarity to ferredoxin--nitrite reductase [Nicotiana tabacum] GI:19893; contains Pfam profiles PF03460: Nitrite/Sulfite reductase ferredoxin-like half domain, PF01077: Nitrite and sulphite redu	GO:0009507,GO:0006118,GO:0047889
17925	BN14501	4.97282	2112.91	424.892	2.31406	gi|14501|At5g24930_Contig1	At5g24930.1	68418.m02952 zinc finger (B-box type) family protein similar to CONSTANS-like protein 1 GI:4091804 from [Malus x domestica]	GO:0045449,GO:0005622,GO:0009507,GO:0003700,GO:0008270
17613	BN14501	2.49295	3060.97	1227.85	1.31785	gi|14501|At5g24930_Contig1	At5g24930.1	68418.m02952 zinc finger (B-box type) family protein similar to CONSTANS-like protein 1 GI:4091804 from [Malus x domestica]	GO:0045449,GO:0005622,GO:0009507,GO:0003700,GO:0008270
17613	BN14501	4.81805	1745.08	362.196	2.26845	gi|14501|At5g24930_Contig1	At5g24930.1	68418.m02952 zinc finger (B-box type) family protein similar to CONSTANS-like protein 1 GI:4091804 from [Malus x domestica]	GO:0045449,GO:0005622,GO:0009507,GO:0003700,GO:0008270
7213	BN14507	4.85487	5402.98	1112.9	2.27943	gi|14507|At1g21680_Contig1	At1g21680.1	68414.m02713 expressed protein similar to TolB protein precursor (SP:Q9ZDM5) {Rickettsia prowazekii}; ESTs gb|N96028, gb|F14286, gb|T20680, gb|F14443, gb|AA657300 and gb|N65244 come from this gene	GO:0005554,GO:0000004,GO:0012505
7525	BN14507	5.83299	7174.17	1229.93	2.54424	gi|14507|At1g21680_Contig1	At1g21680.1	68414.m02713 expressed protein similar to TolB protein precursor (SP:Q9ZDM5) {Rickettsia prowazekii}; ESTs gb|N96028, gb|F14286, gb|T20680, gb|F14443, gb|AA657300 and gb|N65244 come from this gene	GO:0005554,GO:0000004,GO:0012505
4925	BN14508	2.33925	9533.9	4075.63	1.22604	gi|14508|At1g21680_Contig2	At1g21680.1	68414.m02713 expressed protein similar to TolB protein precursor (SP:Q9ZDM5) {Rickettsia prowazekii}; ESTs gb|N96028, gb|F14286, gb|T20680, gb|F14443, gb|AA657300 and gb|N65244 come from this gene	GO:0005554,GO:0000004,GO:0012505
20872	BN14514	6.03127	7486.43	1241.27	2.59246	gi|14514|At1g64720_Contig2	At1g64720.1	68414.m07338 expressed protein weak similarity to SP|P53809 Phosphatidylcholine transfer protein (PC-TP) {Rattus norvegicus}	GO:0005554,GO:0000004,GO:0012505
21184	BN14514	21.4755	5209.5	242.579	4.42462	gi|14514|At1g64720_Contig2	At1g64720.1	68414.m07338 expressed protein weak similarity to SP|P53809 Phosphatidylcholine transfer protein (PC-TP) {Rattus norvegicus}	GO:0005554,GO:0000004,GO:0012505
18272	BN14516	4.13551	1488.32	359.888	2.04806	gi|14516|At1g64720_Contig1	At1g64720.1	68414.m07338 expressed protein weak similarity to SP|P53809 Phosphatidylcholine transfer protein (PC-TP) {Rattus norvegicus}	GO:0005554,GO:0000004,GO:0012505
18584	BN14516	3.92558	1012.96	258.041	1.97291	gi|14516|At1g64720_Contig1	At1g64720.1	68414.m07338 expressed protein weak similarity to SP|P53809 Phosphatidylcholine transfer protein (PC-TP) {Rattus norvegicus}	GO:0005554,GO:0000004,GO:0012505
15984	BN14517	3.20674	1802.52	562.104	1.68111	gi|14517|At4g38970_Contig6	At4g38970.1	68417.m05521 fructose-bisphosphate aldolase, putative strong similarity to plastidic fructose-bisphosphate aldolase (EC 4.1.2.13) from Nicotiana paniculata (NPALDP1) [GI:4827251], Oryza sativa, PIR2:T02057 [SP|Q40677]	GO:0019648,GO:0009507,GO:0019650,GO:0006096,GO:0019654,GO:0006094,GO:0019253,GO:0004332,GO:0019642
15984	BN14517	36.5716	11647.9	318.496	5.19265	gi|14517|At4g38970_Contig6	At4g38970.1	68417.m05521 fructose-bisphosphate aldolase, putative strong similarity to plastidic fructose-bisphosphate aldolase (EC 4.1.2.13) from Nicotiana paniculata (NPALDP1) [GI:4827251], Oryza sativa, PIR2:T02057 [SP|Q40677]	GO:0019648,GO:0009507,GO:0019650,GO:0006096,GO:0019654,GO:0006094,GO:0019253,GO:0004332,GO:0019642
15672	BN14517	2.81499	2702.73	960.12	1.49313	gi|14517|At4g38970_Contig6	At4g38970.1	68417.m05521 fructose-bisphosphate aldolase, putative strong similarity to plastidic fructose-bisphosphate aldolase (EC 4.1.2.13) from Nicotiana paniculata (NPALDP1) [GI:4827251], Oryza sativa, PIR2:T02057 [SP|Q40677]	GO:0019648,GO:0009507,GO:0019650,GO:0006096,GO:0019654,GO:0006094,GO:0019253,GO:0004332,GO:0019642
15672	BN14517	40.2481	12479.5	310.064	5.33085	gi|14517|At4g38970_Contig6	At4g38970.1	68417.m05521 fructose-bisphosphate aldolase, putative strong similarity to plastidic fructose-bisphosphate aldolase (EC 4.1.2.13) from Nicotiana paniculata (NPALDP1) [GI:4827251], Oryza sativa, PIR2:T02057 [SP|Q40677]	GO:0019648,GO:0009507,GO:0019650,GO:0006096,GO:0019654,GO:0006094,GO:0019253,GO:0004332,GO:0019642
13384	BN14519	2.00647	7272.21	3624.38	1.00466	gi|14519|At4g38970_Contig5	At4g38970.1	68417.m05521 fructose-bisphosphate aldolase, putative strong similarity to plastidic fructose-bisphosphate aldolase (EC 4.1.2.13) from Nicotiana paniculata (NPALDP1) [GI:4827251], Oryza sativa, PIR2:T02057 [SP|Q40677]	GO:0019648,GO:0009507,GO:0019650,GO:0006096,GO:0019654,GO:0006094,GO:0019253,GO:0004332,GO:0019642
10784	BN14520	3.1334	2495.23	796.332	1.64773	gi|14520|At4g38970_Contig4	At4g38970.2	68417.m05522 fructose-bisphosphate aldolase, putative strong similarity to plastidic fructose-bisphosphate aldolase (EC 4.1.2.13) from Nicotiana paniculata (NPALDP1) [GI:4827251], Oryza sativa, PIR2:T02057 [SP|Q40677]	GO:0019648,GO:0009507,GO:0019650,GO:0006096,GO:0019654,GO:0006094,GO:0019253,GO:0004332,GO:0019642
384	BN14527	2.42689	3566.07	1469.4	1.27911	gi|14527|At2g19310_Contig2	At2g19310.1	68415.m02253 expressed protein	GO:0005554,GO:0000004,GO:0009507
72	BN14527	2.11394	3066.21	1450.47	1.07994	gi|14527|At2g19310_Contig2	At2g19310.1	68415.m02253 expressed protein	GO:0005554,GO:0000004,GO:0009507
28668	BN14531	2.52708	812.301	321.438	1.33747	gi|14531|At5g01410_Contig3	At5g01410.1	68418.m00054 stress-responsive protein, putative similar to ethylene-inducible protein HEVER [Hevea brasiliensis] SWISS-PROT:Q39963	GO:0005554,GO:0000004,GO:0008372
28980	BN14531	2.88601	711.705	246.605	1.52908	gi|14531|At5g01410_Contig3	At5g01410.1	68418.m00054 stress-responsive protein, putative similar to ethylene-inducible protein HEVER [Hevea brasiliensis] SWISS-PROT:Q39963	GO:0005554,GO:0000004,GO:0008372
23468	BN14533	3.14033	2135.39	679.988	1.65092	gi|14533|At3g17780_Contig1	At3g17780.1	68416.m02268 expressed protein	GO:0005554,GO:0000004,GO:0012505
23780	BN14533	4.84362	1439.02	297.096	2.27609	gi|14533|At3g17780_Contig1	At3g17780.1	68416.m02268 expressed protein	GO:0005554,GO:0000004,GO:0012505
23468	BN14533	2.1573	673.111	312.016	1.10922	gi|14533|At3g17780_Contig1	At3g17780.1	68416.m02268 expressed protein	GO:0005554,GO:0000004,GO:0012505
23780	BN14533	2.52771	654.905	259.09	1.33783	gi|14533|At3g17780_Contig1	At3g17780.1	68416.m02268 expressed protein	GO:0005554,GO:0000004,GO:0012505
21180	BN14534	2.18715	292.853	133.897	1.12905	gi|14534|At3g17780_Contig2	At3g17780.1	68416.m02268 expressed protein	GO:0005554,GO:0000004,GO:0012505
24434	BN14545	2.58724	2170.69	838.999	1.37141	gi|14545|At1g04380_Contig4	At1g04350.1	68414.m00425 2-oxoglutarate-dependent dioxygenase, putative Similar to Arabidopsis 2A6 (gb|X83096) and to tomato ethylene synthesis regulatory protein E8 (SP|P10967); EST gb|T76913 comes from this gene	GO:0016706,GO:0009692
24122	BN14545	2.5841	2267.94	877.652	1.36966	gi|14545|At1g04380_Contig4	At1g04350.1	68414.m00425 2-oxoglutarate-dependent dioxygenase, putative Similar to Arabidopsis 2A6 (gb|X83096) and to tomato ethylene synthesis regulatory protein E8 (SP|P10967); EST gb|T76913 comes from this gene	GO:0016706,GO:0009692
722	BN14556	5.00917	1056.62	210.937	2.32457	gi|14556|At5g37600_Contig2	At5g37600.1	68418.m04529 glutamine synthetase, putative similar to glutamine synthetase, cytosolic isozyme (Glutamate-- ammonia ligase, GS1) [Lotus japonicus] SWISS-PROT:Q42899	GO:0009749,GO:0005829,GO:0009744,GO:0004356,GO:0009416,GO:0009750
1034	BN14556	4.02605	1027.79	255.285	2.00936	gi|14556|At5g37600_Contig2	At5g37600.1	68418.m04529 glutamine synthetase, putative similar to glutamine synthetase, cytosolic isozyme (Glutamate-- ammonia ligase, GS1) [Lotus japonicus] SWISS-PROT:Q42899	GO:0009749,GO:0005829,GO:0009744,GO:0004356,GO:0009416,GO:0009750
29630	BN14558	2.27101	860.323	378.828	1.18334	gi|14558|At5g37600_Contig1	At5g37600.1	68418.m04529 glutamine synthetase, putative similar to glutamine synthetase, cytosolic isozyme (Glutamate-- ammonia ligase, GS1) [Lotus japonicus] SWISS-PROT:Q42899	GO:0009749,GO:0005829,GO:0009744,GO:0004356,GO:0009416,GO:0009750
29318	BN14558	2.82761	524.85	185.616	1.49958	gi|14558|At5g37600_Contig1	At5g37600.1	68418.m04529 glutamine synthetase, putative similar to glutamine synthetase, cytosolic isozyme (Glutamate-- ammonia ligase, GS1) [Lotus japonicus] SWISS-PROT:Q42899	GO:0009749,GO:0005829,GO:0009744,GO:0004356,GO:0009416,GO:0009750
14030	BN14565	2.19859	411.013	186.944	1.13658	gi|14565|At1g15270_Contig1	At1g15270.1	68414.m01827 expressed protein ESTs gb|AA650895, gb|AA720043 and gb|R29777 come from this gene	GO:0005554,GO:0000004,GO:0008372
8518	BN14569	10.857	4566.42	420.596	3.44056	gi|14569|At5g46110_Contig3	At5g46110.2	68418.m05670 phosphate/triose-phosphate translocator, putative identical to phosphate/triose-phosphate translocator precursor [Arabidopsis thaliana] gi|3983125|gb|AAC83815; similar to triose phosphate/phosphate translocator, chloroplast precursor (CTPT)[C	GO:0016021,GO:0015717,GO:0009670,GO:0015297,GO:0005739,GO:0012505,GO:0016020
8830	BN14569	4.10399	4111.99	1001.95	2.03703	gi|14569|At5g46110_Contig3	At5g46110.2	68418.m05670 phosphate/triose-phosphate translocator, putative identical to phosphate/triose-phosphate translocator precursor [Arabidopsis thaliana] gi|3983125|gb|AAC83815; similar to triose phosphate/phosphate translocator, chloroplast precursor (CTPT)[C	GO:0016021,GO:0015717,GO:0009670,GO:0015297,GO:0005739,GO:0012505,GO:0016020
3630	BN14571	2.06716	4687.94	2267.82	1.04765	gi|14571|At4g12580_Contig1	At4g12580.1	68417.m01984 expressed protein predicted protein	GO:0005554,GO:0000004,GO:0008372
3318	BN14571	2.29407	5206.05	2269.35	1.19791	gi|14571|At4g12580_Contig1	At4g12580.1	68417.m01984 expressed protein predicted protein	GO:0005554,GO:0000004,GO:0008372
27684	BN14574	3.07747	1024.36	332.858	1.62174	gi|14574|At5g04490_Contig1	At5g04490.1	68418.m00448 phosphatidate cytidylyltransferase family protein contains Pfam profile: PF01148 phosphatidate cytidylyltransferase	GO:0008654,GO:0016020,GO:0004605,GO:0009507
30280	BN14589	2.66057	2004.56	753.432	1.41174	gi|14589|At3g19820_Contig1	At3g19820.2	68416.m02511 cell elongation protein / DWARF1 / DIMINUTO (DIM) identical to GB:S71189 [SP|Q39085] from [Arabidopsis thaliana]; contains Pfam FAD binding domain PF01565	GO:0016021,GO:0006694,GO:0009826,GO:0003824,GO:0009416,GO:0016132
29968	BN14589	2.44912	1408.55	575.124	1.29227	gi|14589|At3g19820_Contig1	At3g19820.2	68416.m02511 cell elongation protein / DWARF1 / DIMINUTO (DIM) identical to GB:S71189 [SP|Q39085] from [Arabidopsis thaliana]; contains Pfam FAD binding domain PF01565	GO:0016021,GO:0006694,GO:0009826,GO:0003824,GO:0009416,GO:0016132
29968	BN14589	2.67033	5962.8	2232.98	1.41702	gi|14589|At3g19820_Contig1	At3g19820.2	68416.m02511 cell elongation protein / DWARF1 / DIMINUTO (DIM) identical to GB:S71189 [SP|Q39085] from [Arabidopsis thaliana]; contains Pfam FAD binding domain PF01565	GO:0016021,GO:0006694,GO:0009826,GO:0003824,GO:0009416,GO:0016132
30280	BN14589	3.41391	4674.57	1369.27	1.77143	gi|14589|At3g19820_Contig1	At3g19820.2	68416.m02511 cell elongation protein / DWARF1 / DIMINUTO (DIM) identical to GB:S71189 [SP|Q39085] from [Arabidopsis thaliana]; contains Pfam FAD binding domain PF01565	GO:0016021,GO:0006694,GO:0009826,GO:0003824,GO:0009416,GO:0016132
4280	BN14602	2.11351	371.9	175.963	1.07964	gi|14602|At1g51980_DC455R	At1g51980.1	68414.m05863 mitochondrial processing peptidase alpha subunit, putative similar to mitochondrial processing peptidase alpha subunit, mitochondrial precursor, Alpha-MPP (Ubiquinol-cytochrome C reductase subunit II) [Potato] SWISS-PROT:P29677	GO:0005739,GO:0004222,GO:0006508
30934	BN14605	3.95591	565.636	142.985	1.98401	gi|14605|At2g24810_Contig3	At2g24810.1	68415.m02968 pathogenesis-related thaumatin family protein similar to thaumatin-like protein [Arabidopsis thaliana] GI:2435406; contains Pfam profile PF00314: Thaumatin family	GO:0012505,GO:0005554,GO:0042828
30622	BN14605	2.41692	691.236	285.999	1.27317	gi|14605|At2g24810_Contig3	At2g24810.1	68415.m02968 pathogenesis-related thaumatin family protein similar to thaumatin-like protein [Arabidopsis thaliana] GI:2435406; contains Pfam profile PF00314: Thaumatin family	GO:0012505,GO:0005554,GO:0042828
20534	BN14610	2.39672	1179.04	491.938	1.26106	gi|14610|At1g47128_Contig6	At1g47128.1	68414.m05222 cysteine proteinase (RD21A) / thiol protease identical to SP|P43297 Cysteine proteinase RD21A precursor (EC 3.4.22.-) {Arabidopsis thaliana}, thiol protease RD21A SP:P43297 from [Arabidopsis thaliana]	GO:0008234,GO:0012505,GO:0004197,GO:0009414
20222	BN14610	3.1418	1539.88	490.127	1.65159	gi|14610|At1g47128_Contig6	At1g47128.1	68414.m05222 cysteine proteinase (RD21A) / thiol protease identical to SP|P43297 Cysteine proteinase RD21A precursor (EC 3.4.22.-) {Arabidopsis thaliana}, thiol protease RD21A SP:P43297 from [Arabidopsis thaliana]	GO:0008234,GO:0012505,GO:0004197,GO:0009414
17622	BN14613	3.49112	3489.48	999.531	1.80369	gi|14613|At1g47128_Contig4	At1g47128.1	68414.m05222 cysteine proteinase (RD21A) / thiol protease identical to SP|P43297 Cysteine proteinase RD21A precursor (EC 3.4.22.-) {Arabidopsis thaliana}, thiol protease RD21A SP:P43297 from [Arabidopsis thaliana]	GO:0008234,GO:0012505,GO:0004197,GO:0009414
9822	BN14617	26.5737	27138.9	1021.27	4.73193	gi|14617|At5g55450_Contig1	At5g55450.1	68418.m06907 protease inhibitor/seed storage/lipid transfer protein (LTP) family protein contains Pfam protease inhibitor/seed storage/LTP family domain PF00234	GO:0008289,GO:0006869,GO:0012505
10134	BN14617	24.5317	30169.8	1229.83	4.61657	gi|14617|At5g55450_Contig1	At5g55450.1	68418.m06907 protease inhibitor/seed storage/lipid transfer protein (LTP) family protein contains Pfam protease inhibitor/seed storage/LTP family domain PF00234	GO:0008289,GO:0006869,GO:0012505
7534	BN14619	3.51932	581.533	165.24	1.8153	gi|14619|At3g18390_Contig1	At3g18390.1	68416.m02339 expressed protein contains Pfam domain, PF04581: Protein of unknown function (DUF578)	GO:0005554,GO:0000004,GO:0009507
28330	BN14625	4.31451	5943.37	1377.53	2.1092	gi|14625|At1g11860_Contig1	At1g11860.2	68414.m01366 aminomethyltransferase, putative similar to aminomethyltransferase, mitochondrial precursor SP:O49849 from [Flaveria anomala]	GO:0005739,GO:0019464,GO:0004047,GO:0006546
26385	BN14648	13.6407	4364.5	319.962	3.76984	gi|14648|At2g39730_Contig7	At2g39730.2	68415.m04878 ribulose bisphosphate carboxylase/oxygenase activase / RuBisCO activase identical to SWISS-PROT:P10896 ribulose bisphosphate carboxylase/oxygenase activase, chloroplast precursor (RuBisCO activase, RA)[Arabidopsis thaliana]	GO:0009507,GO:0009416,GO:0030234
26073	BN14648	8.17127	2402.72	294.045	3.03056	gi|14648|At2g39730_Contig7	At2g39730.2	68415.m04878 ribulose bisphosphate carboxylase/oxygenase activase / RuBisCO activase identical to SWISS-PROT:P10896 ribulose bisphosphate carboxylase/oxygenase activase, chloroplast precursor (RuBisCO activase, RA)[Arabidopsis thaliana]	GO:0009507,GO:0009416,GO:0030234
26073	BN14648	4.80451	4607.19	958.93	2.26439	gi|14648|At2g39730_Contig7	At2g39730.2	68415.m04878 ribulose bisphosphate carboxylase/oxygenase activase / RuBisCO activase identical to SWISS-PROT:P10896 ribulose bisphosphate carboxylase/oxygenase activase, chloroplast precursor (RuBisCO activase, RA)[Arabidopsis thaliana]	GO:0009507,GO:0009416,GO:0030234
20873	BN14653	2.75506	615.195	223.296	1.46209	gi|14653|At4g11740_Contig3	At4g11740.1	68417.m01872 ara4-interacting protein, putative (SAY1) similar to Ara4-interacting protein [Arabidopsis thaliana] GI:13160609; contains Pfam profiles PF00789: UBX domain, PF02809: Ubiquitin interaction motif	GO:0008372,GO:0005554,GO:0016192
18273	BN14654	2.46882	442.272	179.143	1.30382	gi|14654|At4g18240_Contig1	At4g18240.1	68417.m02709 starch synthase-related protein contains similarity to starch synthase GI:4582783 from [Vigna unguiculata]	GO:0009507,GO:0009058,GO:0016757
18585	BN14654	3.6541	509.126	139.33	1.86952	gi|14654|At4g18240_Contig1	At4g18240.1	68417.m02709 starch synthase-related protein contains similarity to starch synthase GI:4582783 from [Vigna unguiculata]	GO:0009507,GO:0009058,GO:0016757
13073	BN14656	2.17987	1011.54	464.037	1.12424	gi|14656|At1g14040_Contig2	At1g14040.1	68414.m01660 EXS family protein / ERD1/XPR1/SYG1 family protein similar to PHO1 protein [Arabidopsis thaliana] GI:20069032; contains Pfam profiles PF03105: SPX domain, PF03124: EXS family	GO:0005554,GO:0000004,GO:0016021
13385	BN14656	2.61981	1139.21	434.845	1.38946	gi|14656|At1g14040_Contig2	At1g14040.1	68414.m01660 EXS family protein / ERD1/XPR1/SYG1 family protein similar to PHO1 protein [Arabidopsis thaliana] GI:20069032; contains Pfam profiles PF03105: SPX domain, PF03124: EXS family	GO:0005554,GO:0000004,GO:0016021
28981	BN14662	2.02761	2726.98	1344.92	1.01978	gi|14662|At4g20260_Contig2	At4g20260.2	68417.m02960 DREPP plasma membrane polypeptide family protein contains Pfam profile: PF05558 DREPP plasma membrane polypeptide	GO:0005554,GO:0000004,GO:0008372
20869	BN14665	3.62219	2171.79	599.58	1.85686	gi|14665|At4g32850_Contig1	At4g32850.1	68417.m04676 nucleotidyltransferase family protein contains Pfam profiles: PF01909 nucleotidyltransferase domain, PF04926 poly(A) polymerase predicted RNA binding domain	GO:0006350,GO:0016779,GO:0004652,GO:0008372
21181	BN14665	7.57665	1658.12	218.846	2.92156	gi|14665|At4g32850_Contig1	At4g32850.1	68417.m04676 nucleotidyltransferase family protein contains Pfam profiles: PF01909 nucleotidyltransferase domain, PF04926 poly(A) polymerase predicted RNA binding domain	GO:0006350,GO:0016779,GO:0004652,GO:0008372
18269	BN14666	2.50524	4925.41	1966.04	1.32495	gi|14666|At4g32850_DC443F	At4g32850.1	68417.m04676 nucleotidyltransferase family protein contains Pfam profiles: PF01909 nucleotidyltransferase domain, PF04926 poly(A) polymerase predicted RNA binding domain	GO:0006350,GO:0016779,GO:0004652,GO:0008372
18581	BN14666	2.20028	3419.03	1553.91	1.13768	gi|14666|At4g32850_DC443F	At4g32850.1	68417.m04676 nucleotidyltransferase family protein contains Pfam profiles: PF01909 nucleotidyltransferase domain, PF04926 poly(A) polymerase predicted RNA binding domain	GO:0006350,GO:0016779,GO:0004652,GO:0008372
15669	BN14667	63.4157	14994.7	236.451	5.98677	gi|14667|At4g12290_Contig1	At4g12290.1	68417.m01947 copper amine oxidase, putative similar to copper amine oxidase [Cicer arietinum] gi|3819099|emb|CAA08855	GO:0005507,GO:0008372,GO:0000004,GO:0008122
15981	BN14667	69.8809	12381.7	177.183	6.12683	gi|14667|At4g12290_Contig1	At4g12290.1	68417.m01947 copper amine oxidase, putative similar to copper amine oxidase [Cicer arietinum] gi|3819099|emb|CAA08855	GO:0005507,GO:0008372,GO:0000004,GO:0008122
381	BN14673	2.39394	554.249	231.522	1.25939	gi|14673|At5g08380_Contig4	At5g08380.1	68418.m00987 alpha-galactosidase, putative / melibiase, putative / alpha-D-galactoside galactohydrolase, putative similar to alpha-galactosidase SP:Q42656 from [Coffea arabica]; contains Pfam profile PF02065: Melibiase	GO:0016020,GO:0006835,GO:0004557,GO:0005990,GO:0004553,GO:0005975,GO:0012505
69	BN14673	2.29177	624.574	272.529	1.19646	gi|14673|At5g08380_Contig4	At5g08380.1	68418.m00987 alpha-galactosidase, putative / melibiase, putative / alpha-D-galactoside galactohydrolase, putative similar to alpha-galactosidase SP:Q42656 from [Coffea arabica]; contains Pfam profile PF02065: Melibiase	GO:0016020,GO:0006835,GO:0004557,GO:0005990,GO:0004553,GO:0005975,GO:0012505
21523	BN14678	2.03057	327.382	161.227	1.02188	gi|14678|At3g48740_DC1043F	At3g48740.1	68416.m05322 nodulin MtN3 family protein similar to MtN3 GI:1619602 (root nodule development) from [Medicago truncatula]	GO:0005554,GO:0016020,GO:0000004,GO:0012505
18923	BN14680	2.04653	2298.56	1123.15	1.03318	gi|14680|At4g37910_Contig3	At4g37910.1	68417.m05361 heat shock protein 70, mitochondrial, putative / HSP70, mitochondrial, putative strong similarity to SP|Q01899 Heat shock 70 kDa protein, mitochondrial precursor {Phaseolus vulgaris}	GO:0005759,GO:0003773,GO:0006457
19235	BN14680	2.15107	2787.7	1295.96	1.10505	gi|14680|At4g37910_Contig3	At4g37910.1	68417.m05361 heat shock protein 70, mitochondrial, putative / HSP70, mitochondrial, putative strong similarity to SP|Q01899 Heat shock 70 kDa protein, mitochondrial precursor {Phaseolus vulgaris}	GO:0005759,GO:0003773,GO:0006457
16323	BN14681	2.38498	337.437	141.484	1.25398	gi|14681|At4g37910_Contig4	At4g37910.1	68417.m05361 heat shock protein 70, mitochondrial, putative / HSP70, mitochondrial, putative strong similarity to SP|Q01899 Heat shock 70 kDa protein, mitochondrial precursor {Phaseolus vulgaris}	GO:0005759,GO:0003773,GO:0006457
3635	BN14690	3.5636	5212.77	1462.78	1.83334	gi|14690|At3g15840_Contig3	At3g15840.1	68416.m02004 expressed protein	GO:0005554,GO:0000004,GO:0009507
24119	BN14694	6.19774	5319.36	858.274	2.63174	gi|14694|At5g50200_Contig1	At5g50200.2	68418.m06218 expressed protein similar to unknown protein (pir||T05562) isoform contains a non-consensus AT acceptor splice site at intron 1	GO:0012505,GO:0005554
24431	BN14694	4.8449	5066.89	1045.82	2.27647	gi|14694|At5g50200_Contig1	At5g50200.2	68418.m06218 expressed protein similar to unknown protein (pir||T05562) isoform contains a non-consensus AT acceptor splice site at intron 1	GO:0012505,GO:0005554
21831	BN14695	5.42436	1201.54	221.508	2.43945	gi|14695|At5g53400_Contig1	At5g53400.1	68418.m06635 nuclear movement family protein contains Pfam profile: PF03593 nuclear movement protein	GO:0006633,GO:0000036,GO:0008372
21519	BN14695	5.21546	1224.1	234.706	2.38279	gi|14695|At5g53400_Contig1	At5g53400.1	68418.m06635 nuclear movement family protein contains Pfam profile: PF03593 nuclear movement protein	GO:0006633,GO:0000036,GO:0008372
19231	BN14696	2.11522	4061.65	1920.2	1.08081	gi|14696|At5g53400_Contig3	At5g53400.1	68418.m06635 nuclear movement family protein contains Pfam profile: PF03593 nuclear movement protein	GO:0006633,GO:0000036,GO:0008372
18919	BN14696	2.72383	3921.31	1439.63	1.44564	gi|14696|At5g53400_Contig3	At5g53400.1	68418.m06635 nuclear movement family protein contains Pfam profile: PF03593 nuclear movement protein	GO:0006633,GO:0000036,GO:0008372
11431	BN14699	2.57181	712.323	276.973	1.36279	gi|14699|At3g15880_Contig2	At3g15880.2	68416.m02009 WD-40 repeat family protein contains Pfam profile: PF00400 WD domain, G-beta repeat (7 copies)	GO:0005554,GO:0000004,GO:0012505
29973	BN14706	3.05467	466.366	152.673	1.61102	gi|14706|At5g61670_Contig1	At5g61670.1	68418.m07737 expressed protein	GO:0005554,GO:0000004,GO:0009507
30285	BN14706	2.16492	412.27	190.432	1.11431	gi|14706|At5g61670_Contig1	At5g61670.1	68418.m07737 expressed protein	GO:0005554,GO:0000004,GO:0009507
14373	BN14714	2.418	1075.69	444.867	1.27382	gi|14714|At3g62030_Contig4	At3g62030.1	68416.m06967 peptidyl-prolyl cis-trans isomerase, chloroplast / cyclophilin / rotamase / cyclosporin A-binding protein (ROC4) identical to peptidyl-prolyl cis-trans isomerase, chloroplast precursor, PPIase (cyclophilin, cyclosporin A-binding protein) [Ara	GO:0007165,GO:0045036,GO:0003755,GO:0009570
9169	BN14731	2.02229	999.707	494.343	1.01599	gi|14731|At3g26270_Contig1	At3g26270.1	68416.m03278 cytochrome P450 71B25, putative (CYP71B25) identical to Cytochrome P450 71B25 (SP:Q9LTL2) [Arabidopsis thaliana]; contains Pfam profile: PF00067 cytochrome P450	GO:0012505,GO:0006118,GO:0019825
6881	BN14733	5.18935	7162.29	1380.19	2.37555	gi|14733|At1g69523_Contig3	At1g69523.1	68414.m07991 UbiE/COQ5 methyltransferase family protein low similarity to SP|Q05197 Phosphatidylethanolamine N-methyltransferase (EC 2.1.1.17) [Rhodopseudomonas sphaeroides] {Rhodobacter sphaeroides}; contains Pfam profile PF01209: methlytransferase, UbiE	GO:0008168,GO:0000004,GO:0009507
9823	BN14747	3.69418	596.873	161.571	1.88526	gi|14747|At5g13650_Contig1	At5g13650.2	68418.m01585 elongation factor family protein contains Pfam profiles: PF00009 elongation factor Tu GTP binding domain,PF00679 elongation factor G C-terminus, PF03144 elongation factor Tu domain 2	GO:0006413,GO:0005524,GO:0006414,GO:0009507,GO:0003746,GO:0006415,GO:0003743,GO:0005525,GO:0001514,GO:0016149,GO:0005737
10135	BN14747	2.52546	452.779	179.286	1.33654	gi|14747|At5g13650_Contig1	At5g13650.2	68418.m01585 elongation factor family protein contains Pfam profiles: PF00009 elongation factor Tu GTP binding domain,PF00679 elongation factor G C-terminus, PF03144 elongation factor Tu domain 2	GO:0006413,GO:0005524,GO:0006414,GO:0009507,GO:0003746,GO:0006415,GO:0003743,GO:0005525,GO:0001514,GO:0016149,GO:0005737
7223	BN14748	2.18051	4511.64	2069.08	1.12466	gi|14748|At4g04340_DC322F	At4g04340.3	68417.m00621 early-responsive to dehydration protein-related / ERD protein-related similar to ERD4 protein (early-responsive to dehydration stress) [Arabidopsis thaliana] GI:15375406; contains Pfam profile PF02714: Domain of unknown function DUF221	GO:0005554,GO:0016020,GO:0000004,GO:0012505
4623	BN14749	2.73313	2097.8	767.544	1.45056	gi|14749|At5g48180_Contig1	At5g48180.1	68418.m05952 kelch repeat-containing protein contains Pfam PF01344: Kelch motif (5 repeats) ;similar to Tip elongation aberrant protein 1 (Cell polarity protein tea1) (SP:P87061) [Schizosaccharomyces pombe]	GO:0005554,GO:0000004,GO:0008372
25731	BN14754	2.39652	336.459	140.395	1.26094	gi|14754|At2g33360_Contig2	At2g33360.1	68415.m04089 expressed protein	GO:0005554,GO:0000004,GO:0008372
15331	BN14758	2.48516	4462.23	1795.55	1.31334	gi|14758|At4g14070_Contig1	At4g14070.1	68417.m02172 AMP-binding protein, putative similar to AMP-binding protein [gi:1617272] from Brassica napus; contains Pfam AMP-binding enzyme domain PF00501; identical to cDNA acyl-CoA synthetase-like protein GI:20799730	GO:0009507,GO:0008152,GO:0016208
7531	BN14761	2.31471	826.202	356.936	1.21083	gi|14761|At5g47720_Contig2	At5g47720.4	68418.m05895 acetyl-CoA C-acyltransferase, putative / 3-ketoacyl-CoA thiolase, putative strong similarity to Acetoacetyl-coenzyme A thiolase (E.C. 2.3.1.9) [Raphanus sativus] GI:1542941; contains InterPro accession IPR002155: Thiolase	GO:0003985,GO:0000004,GO:0008372
2986	BN14779	2.19739	312.978	142.432	1.13579	gi|14779|At3g55980_Contig1	At3g55980.1	68416.m06220 zinc finger (CCCH-type) family protein contains Pfam domain, PF00642: Zinc finger C-x8-C-x5-C-x3-H type (and similar) and Pfam domain, PF00023: Ankyrin repeat	GO:0008372,GO:0003700,GO:0045449
28670	BN14782	4.7238	1626.24	344.265	2.23995	gi|14782|At3g17390_Contig5	At3g17390.1	68416.m02222 S-adenosylmethionine synthetase, putative similar to S-adenosylmethionine synthetase 2 (Methionine adenosyltransferase 2, AdoMet synthetase 2) [Catharanthus roseus] SWISS-PROT:Q96552	GO:0009809,GO:0006555,GO:0008372,GO:0004478,GO:0006556
28982	BN14782	5.61444	2173.87	387.193	2.48914	gi|14782|At3g17390_Contig5	At3g17390.1	68416.m02222 S-adenosylmethionine synthetase, putative similar to S-adenosylmethionine synthetase 2 (Methionine adenosyltransferase 2, AdoMet synthetase 2) [Catharanthus roseus] SWISS-PROT:Q96552	GO:0009809,GO:0006555,GO:0008372,GO:0004478,GO:0006556
26070	BN14783	2.69726	397.935	147.533	1.4315	gi|14783|At3g17390_Contig4	At3g17390.1	68416.m02222 S-adenosylmethionine synthetase, putative similar to S-adenosylmethionine synthetase 2 (Methionine adenosyltransferase 2, AdoMet synthetase 2) [Catharanthus roseus] SWISS-PROT:Q96552	GO:0009809,GO:0006555,GO:0008372,GO:0004478,GO:0006556
18270	BN14786	3.34028	955.727	286.122	1.73997	gi|14786|At3g09740_Contig1	At3g09740.1	68416.m01154 syntaxin 71 (SYP71) identified as syntaxin of plants 71 (SYP71) in Sanderfoot, A.A., et al, Plant Physiology 124:1558-69(2000); identical to SP|Q9SF29 Syntaxin 71 (AtSYP71) {Arabidopsis thaliana}	GO:0008565,GO:0006886,GO:0016021
18582	BN14786	4.0679	1308.02	321.547	2.02428	gi|14786|At3g09740_Contig1	At3g09740.1	68416.m01154 syntaxin 71 (SYP71) identified as syntaxin of plants 71 (SYP71) in Sanderfoot, A.A., et al, Plant Physiology 124:1558-69(2000); identical to SP|Q9SF29 Syntaxin 71 (AtSYP71) {Arabidopsis thaliana}	GO:0008565,GO:0006886,GO:0016021
382	BN14794	2.30014	6423.54	2792.67	1.20172	gi|14794|At1g78020_Contig2	At1g78020.1	68414.m09092 senescence-associated protein-related similar to senescence-associated protein SAG102 (GI:22331931) [Arabidopsis thaliana]	GO:0005739,GO:0005524,GO:0015992
21836	BN14798	2.16766	504.207	232.604	1.11614	gi|14798|At3g24590_Contig1	At3g24590.1	68416.m03089 signal peptidase I family protein contains Pfam profile: PF00461 signal peptidase I	GO:0016020,GO:0008233,GO:0009507,GO:0006508,GO:0008236
11436	BN14804	2.0759	1922.9	926.297	1.05374	gi|14804|At5g51970_Contig1	At5g51970.2	68418.m06450 sorbitol dehydrogenase, putative / L-iditol 2-dehydrogenase, putative similar to NAD-dependent sorbitol dehydrogenase from Malus x domestica [gi:4519539]	GO:0006567,GO:0003939
29320	BN14811	6.51924	1086.38	166.642	2.7047	gi|14811|At4g28750_Contig2	At4g28750.1	68417.m04111 photosystem I reaction center subunit IV, chloroplast, putative / PSI-E, putative (PSAE1) identical to SP|Q9S831; similar to SP|P12354 Photosystem I reaction center subunit IV, chloroplast precursor (PSI-E) {Spinacia oleracea}; contains Pfam	GO:0006118,GO:0009538,GO:0005554,GO:0009507
26720	BN14812	3.26946	1958.13	598.916	1.70905	gi|14812|At4g28750_Contig3	At4g28750.1	68417.m04111 photosystem I reaction center subunit IV, chloroplast, putative / PSI-E, putative (PSAE1) identical to SP|Q9S831; similar to SP|P12354 Photosystem I reaction center subunit IV, chloroplast precursor (PSI-E) {Spinacia oleracea}; contains Pfam	GO:0006118,GO:0009538,GO:0005554,GO:0009507
27032	BN14812	3.44342	3899.23	1132.37	1.78384	gi|14812|At4g28750_Contig3	At4g28750.1	68417.m04111 photosystem I reaction center subunit IV, chloroplast, putative / PSI-E, putative (PSAE1) identical to SP|Q9S831; similar to SP|P12354 Photosystem I reaction center subunit IV, chloroplast precursor (PSI-E) {Spinacia oleracea}; contains Pfam	GO:0006118,GO:0009538,GO:0005554,GO:0009507
26720	BN14812	5.76376	2529.33	438.833	2.52701	gi|14812|At4g28750_Contig3	At4g28750.1	68417.m04111 photosystem I reaction center subunit IV, chloroplast, putative / PSI-E, putative (PSAE1) identical to SP|Q9S831; similar to SP|P12354 Photosystem I reaction center subunit IV, chloroplast precursor (PSI-E) {Spinacia oleracea}; contains Pfam	GO:0006118,GO:0009538,GO:0005554,GO:0009507
27032	BN14812	5.86989	1192.88	203.22	2.55333	gi|14812|At4g28750_Contig3	At4g28750.1	68417.m04111 photosystem I reaction center subunit IV, chloroplast, putative / PSI-E, putative (PSAE1) identical to SP|Q9S831; similar to SP|P12354 Photosystem I reaction center subunit IV, chloroplast precursor (PSI-E) {Spinacia oleracea}; contains Pfam	GO:0006118,GO:0009538,GO:0005554,GO:0009507
24432	BN14813	2.05749	536.732	260.867	1.04089	gi|14813|At4g28750_Contig1	At4g28750.1	68417.m04111 photosystem I reaction center subunit IV, chloroplast, putative / PSI-E, putative (PSAE1) identical to SP|Q9S831; similar to SP|P12354 Photosystem I reaction center subunit IV, chloroplast precursor (PSI-E) {Spinacia oleracea}; contains Pfam	GO:0006118,GO:0009538,GO:0005554,GO:0009507
18920	BN14815	2.61006	461.302	176.74	1.38408	gi|14815|At3g12050_Contig4	At3g12050.2	68416.m01497 Aha1 domain-containing protein contains Pfam PF05146: Aha1 domain; similar to Protein C14orf3 (HSPC322) (Swiss-Prot:O95433) [Homo sapiens]	GO:0005524,GO:0000004,GO:0008372
14032	BN14817	3.50269	7201.56	2056.01	1.80846	gi|14817|At5g12020_Contig1	At5g12020.1	68418.m01405 17.6 kDa class II heat shock protein (HSP17.6-CII) identical to 17.6 kDa class II heat shock protein SP:P29830 from [Arabidopsis thaliana]	GO:0009408,GO:0003773
13720	BN14817	3.21847	6439.36	2000.75	1.68638	gi|14817|At5g12020_Contig1	At5g12020.1	68418.m01405 17.6 kDa class II heat shock protein (HSP17.6-CII) identical to 17.6 kDa class II heat shock protein SP:P29830 from [Arabidopsis thaliana]	GO:0009408,GO:0003773
8832	BN14819	4.16181	1737.53	417.494	2.05721	gi|14819|At5g12020_Contig3	At5g12020.1	68418.m01405 17.6 kDa class II heat shock protein (HSP17.6-CII) identical to 17.6 kDa class II heat shock protein SP:P29830 from [Arabidopsis thaliana]	GO:0009408,GO:0003773
8520	BN14819	4.85482	1572.4	323.884	2.27942	gi|14819|At5g12020_Contig3	At5g12020.1	68418.m01405 17.6 kDa class II heat shock protein (HSP17.6-CII) identical to 17.6 kDa class II heat shock protein SP:P29830 from [Arabidopsis thaliana]	GO:0009408,GO:0003773
3632	BN14821	2.61876	6930.37	2646.43	1.38888	gi|14821|At1g54780_Contig1	At1g54780.1	68414.m06246 thylakoid lumen 18.3 kDa protein SP:Q9ZVL6	GO:0009543
30286	BN14824	3.39865	783.002	230.386	1.76496	gi|14824|At4g19860_Contig2	At4g19860.1	68417.m02910 lecithin:cholesterol acyltransferase family protein / LACT family protein similar to lysosomal phospholipase A2 [Mus musculus] GI:18699602; contains Pfam profile PF02450: Lecithin:cholesterol acyltransferase (phosphatidylcholine-sterol acyltr	GO:0006629,GO:0004607,GO:0008372
29974	BN14824	2.8566	689.48	241.364	1.5143	gi|14824|At4g19860_Contig2	At4g19860.1	68417.m02910 lecithin:cholesterol acyltransferase family protein / LACT family protein similar to lysosomal phospholipase A2 [Mus musculus] GI:18699602; contains Pfam profile PF02450: Lecithin:cholesterol acyltransferase (phosphatidylcholine-sterol acyltr	GO:0006629,GO:0004607,GO:0008372
14686	BN14830	3.04853	3255.19	1067.79	1.60811	gi|14830|At3g19170_Contig2	At3g19170.1	68416.m02434 peptidase M16 family protein / insulinase family protein contains Pfam domain, PF05193: Peptidase M16 inactive domain	GO:0006508,GO:0004222,GO:0009507
14374	BN14830	2.69079	3752.14	1394.44	1.42803	gi|14830|At3g19170_Contig2	At3g19170.1	68416.m02434 peptidase M16 family protein / insulinase family protein contains Pfam domain, PF05193: Peptidase M16 inactive domain	GO:0006508,GO:0004222,GO:0009507
9486	BN14833	2.12927	454.198	213.312	1.09036	gi|14833|At2g22500_Contig1	At2g22500.1	68415.m02669 mitochondrial substrate carrier family protein contains Pfam profile: PF00153 mitochondrial carrier protein	GO:0016020,GO:0006810,GO:0005488,GO:0005743,GO:0005215,GO:0005739,GO:0006839
6886	BN14835	3.39892	769.702	226.455	1.76508	gi|14835|At5g24150_Contig3	At5g24150.1	68418.m02839 squalene monooxygenase 1,1 / squalene epoxidase 1,1 (SQP1,1) identical to SP|O65404	GO:0012505,GO:0004506,GO:0016126
6574	BN14835	4.21463	856.881	203.311	2.07541	gi|14835|At5g24150_Contig3	At5g24150.1	68418.m02839 squalene monooxygenase 1,1 / squalene epoxidase 1,1 (SQP1,1) identical to SP|O65404	GO:0012505,GO:0004506,GO:0016126
27370	BN14842	2.00558	9841.39	4907	1.00402	gi|14842|At3g04090_Contig3	At3g04090.1	68416.m00433 major intrinsic family protein / MIP family protein contains Pfam profile: MIP PF00230	GO:0006810,GO:0016020,GO:0005215,GO:0012505
27682	BN14842	2.47301	855.194	345.811	1.30627	gi|14842|At3g04090_Contig3	At3g04090.1	68416.m00433 major intrinsic family protein / MIP family protein contains Pfam profile: MIP PF00230	GO:0006810,GO:0016020,GO:0005215,GO:0012505
22170	BN14844	4.55821	15282.8	3352.81	2.18847	gi|14844|At5g56870_Contig2	At5g56870.1	68418.m07097 beta-galactosidase, putative / lactase, putative similar to beta-galactosidase precursor GI:3869280 from [Carica papaya]	GO:0019515,GO:0012505,GO:0005975,GO:0009341,GO:0004565,GO:0005990,GO:0019513
22482	BN14844	3.98594	19996.9	5016.86	1.99492	gi|14844|At5g56870_Contig2	At5g56870.1	68418.m07097 beta-galactosidase, putative / lactase, putative similar to beta-galactosidase precursor GI:3869280 from [Carica papaya]	GO:0019515,GO:0012505,GO:0005975,GO:0009341,GO:0004565,GO:0005990,GO:0019513
9482	BN14850	2.54395	6891.75	2709.07	1.34707	gi|14850|At1g51060_DC115F	At1g51060.1	68414.m05740 histone H2A, putative similar to histone H2A GI:7595337 from Arabidopsis thaliana, Triticum aestivum GI:536892, Picea abies SP|P35063; contains Pfam profile PF00125 Core histone H2A/H2B/H3/H4	GO:0006334,GO:0003677,GO:0005739,GO:0000786,GO:0005634,GO:0007001
9170	BN14850	2.66195	4409.98	1656.67	1.41249	gi|14850|At1g51060_DC115F	At1g51060.1	68414.m05740 histone H2A, putative similar to histone H2A GI:7595337 from Arabidopsis thaliana, Triticum aestivum GI:536892, Picea abies SP|P35063; contains Pfam profile PF00125 Core histone H2A/H2B/H3/H4	GO:0006334,GO:0003677,GO:0005739,GO:0000786,GO:0005634,GO:0007001
28336	BN14855	2.28372	362.598	158.775	1.19139	gi|14855|At5g13770_Contig1	At5g13770.1	68418.m01606 pentatricopeptide (PPR) repeat-containing protein contains Pfam profile PF01535: PPR repeat	GO:0005554,GO:0000004,GO:0008372
10136	BN14862	3.10141	7868.64	2537.12	1.63292	gi|14862|At3g50820_Contig3	At3g50820.1	68416.m05565 oxygen-evolving enhancer protein, chloroplast, putative / 33 kDa subunit of oxygen evolving system of photosystem II, putative (PSBO2) identical to SP:Q9S841 Oxygen-evolving enhancer protein 1-2, chloroplast precursor (OEE1) [Arabidopsis thal	GO:0009654,GO:0030095,GO:0009543,GO:0009781
9824	BN14862	3.78951	7980.64	2105.98	1.92201	gi|14862|At3g50820_Contig3	At3g50820.1	68416.m05565 oxygen-evolving enhancer protein, chloroplast, putative / 33 kDa subunit of oxygen evolving system of photosystem II, putative (PSBO2) identical to SP:Q9S841 Oxygen-evolving enhancer protein 1-2, chloroplast precursor (OEE1) [Arabidopsis thal	GO:0009654,GO:0030095,GO:0009543,GO:0009781
23132	BN14873	3.51853	530.165	150.678	1.81497	gi|14873|At5g64770_Contig1	At5g64770.1	68418.m08144 expressed protein	GO:0005554,GO:0000004,GO:0012505
17932	BN14875	2.61763	4279.95	1635.05	1.38826	gi|14875|At2g15960_Contig2	At2g15960.1	68415.m01827 expressed protein	GO:0005554,GO:0000004,GO:0008372
17620	BN14875	2.76014	6306.9	2284.99	1.46474	gi|14875|At2g15960_Contig2	At2g15960.1	68415.m01827 expressed protein	GO:0005554,GO:0000004,GO:0008372
15020	BN14877	8.94302	1433.02	160.239	3.16076	gi|14877|At3g56240_Contig3	At3g56240.1	68416.m06250 copper homeostasis factor / copper chaperone (CCH) (ATX1) identical to gi:3168840 Pfam profile PF00403: Heavy-metal-associated domain	GO:0012505,GO:0006827,GO:0007568,GO:0000302,GO:0006878,GO:0016531
15332	BN14877	8.7715	1537.1	175.238	3.13282	gi|14877|At3g56240_Contig3	At3g56240.1	68416.m06250 copper homeostasis factor / copper chaperone (CCH) (ATX1) identical to gi:3168840 Pfam profile PF00403: Heavy-metal-associated domain	GO:0012505,GO:0006827,GO:0007568,GO:0000302,GO:0006878,GO:0016531
12420	BN14878	5.72678	6377.74	1113.67	2.51772	gi|14878|At3g56240_Contig2	At3g56240.1	68416.m06250 copper homeostasis factor / copper chaperone (CCH) (ATX1) identical to gi:3168840 Pfam profile PF00403: Heavy-metal-associated domain	GO:0012505,GO:0006827,GO:0007568,GO:0000302,GO:0006878,GO:0016531
12732	BN14878	4.33967	1939.75	446.981	2.11759	gi|14878|At3g56240_Contig2	At3g56240.1	68416.m06250 copper homeostasis factor / copper chaperone (CCH) (ATX1) identical to gi:3168840 Pfam profile PF00403: Heavy-metal-associated domain	GO:0012505,GO:0006827,GO:0007568,GO:0000302,GO:0006878,GO:0016531
10132	BN14880	2.03164	5489.35	2701.93	1.02265	gi|14880|At3g27090_Contig5	At3g27090.1	68416.m03388 expressed protein similar to gda-1 [Pisum sativum] GI:2765418	GO:0005524,GO:0000004,GO:0008372
9820	BN14880	2.02491	5189.67	2562.91	1.01786	gi|14880|At3g27090_Contig5	At3g27090.1	68416.m03388 expressed protein similar to gda-1 [Pisum sativum] GI:2765418	GO:0005524,GO:0000004,GO:0008372
7220	BN14881	3.54117	3879.17	1095.45	1.82422	gi|14881|At3g27090_Contig6	At3g27090.1	68416.m03388 expressed protein similar to gda-1 [Pisum sativum] GI:2765418	GO:0005524,GO:0000004,GO:0008372
18275	BN14888	2.20617	332.179	150.568	1.14155	gi|14888|At3g01320_Contig1	At3g01320.1	68416.m00045 paired amphipathic helix repeat-containing protein low similarity to transcription co-repressor Sin3 [Xenopus laevis] GI:4960210; contains Pfam profile PF02671: Paired amphipathic helix repeat	GO:0005554,GO:0000004,GO:0008372
26071	BN14897	4.50177	742.392	164.911	2.17049	gi|14897|At2g29370_Contig1	At2g29370.1	68415.m03568 tropinone reductase, putative / tropine dehydrogenase, putative similar to SP|P50162 Tropinone reductase-I (EC 1.1.1.206) (TR-I) (Tropine dehydrogenase) {Datura stramonium}	GO:0016491,GO:0006810,GO:0016020,GO:0005215,GO:0008152
23783	BN14898	7.09061	1363.78	192.336	2.82591	gi|14898|At3g15360_Contig1	At3g15360.1	68416.m01948 thioredoxin M-type 4, chloroplast (TRX-M4) nearly identical to SP|Q9SEU6 Thioredoxin M-type 4, chloroplast precursor (TRX-M4) {Arabidopsis thaliana}	GO:0030288,GO:0015036,GO:0030508,GO:0009507,GO:0006118,GO:0016853,GO:0005489,GO:0017004
23471	BN14898	2.25879	832.962	368.765	1.17555	gi|14898|At3g15360_Contig1	At3g15360.1	68416.m01948 thioredoxin M-type 4, chloroplast (TRX-M4) nearly identical to SP|Q9SEU6 Thioredoxin M-type 4, chloroplast precursor (TRX-M4) {Arabidopsis thaliana}	GO:0030288,GO:0015036,GO:0030508,GO:0009507,GO:0006118,GO:0016853,GO:0005489,GO:0017004
23783	BN14898	3.18474	1036.2	325.364	1.67118	gi|14898|At3g15360_Contig1	At3g15360.1	68416.m01948 thioredoxin M-type 4, chloroplast (TRX-M4) nearly identical to SP|Q9SEU6 Thioredoxin M-type 4, chloroplast precursor (TRX-M4) {Arabidopsis thaliana}	GO:0030288,GO:0015036,GO:0030508,GO:0009507,GO:0006118,GO:0016853,GO:0005489,GO:0017004
5583	BN14906	2.36252	1653.52	699.897	1.24033	gi|14906|At2g29080_Contig3	At2g29080.1	68415.m03535 FtsH protease, putative similar to AAA-metalloprotease FtsH [Pisum sativum] GI:15021761; contains Pfam profiles PF01434: Peptidase family M41, PF00004: ATPase AAA family	GO:0016887,GO:0005739,GO:0030163,GO:0005737,GO:0005634,GO:0006508,GO:0004176,GO:0016020
383	BN14908	3.21345	2917.66	907.952	1.68412	gi|14908|At5g14120_Contig1	At5g14120.1	68418.m01652 nodulin family protein similar to nodulin-like protein [Arabidopsis thaliana] GI:3329368, nodule-specific protein Nlj70 [Lotus japonicus] GI:3329366	GO:0005554,GO:0000004,GO:0012505
71	BN14908	2.76349	2858.78	1034.48	1.46649	gi|14908|At5g14120_Contig1	At5g14120.1	68418.m01652 nodulin family protein similar to nodulin-like protein [Arabidopsis thaliana] GI:3329368, nodule-specific protein Nlj70 [Lotus japonicus] GI:3329366	GO:0005554,GO:0000004,GO:0012505
21525	BN14912	4.46941	1117.08	249.939	2.16008	gi|14912|At1g74230_Contig5	At1g74230.1	68414.m08597 glycine-rich RNA-binding protein similar to RNA-binding protein GB:S46286 from [Nicotiana sylvestris]	GO:0016829,GO:0003723,GO:0008152,GO:0003676,GO:0005739
18925	BN14913	2.79782	3494.92	1249.16	1.4843	gi|14913|At3g22600_Contig2	At3g22600.1	68416.m02855 protease inhibitor/seed storage/lipid transfer protein (LTP) family protein contains Pfam protease inhibitor/seed storage/LTP family domain PF00234	GO:0008289,GO:0006869,GO:0012505
19237	BN14913	4.08223	2650.75	649.339	2.02936	gi|14913|At3g22600_Contig2	At3g22600.1	68416.m02855 protease inhibitor/seed storage/lipid transfer protein (LTP) family protein contains Pfam protease inhibitor/seed storage/LTP family domain PF00234	GO:0008289,GO:0006869,GO:0012505
29321	BN14923	3.03839	916.931	301.782	1.60331	gi|14923|At5g51230_Contig1	At5g51230.2	68418.m06353 embryonic flower 2 (EMF2) identical to embryonic flower 2 [Arabidopsis thaliana] GI:14276050; supporting cDNA gi|14276049|dbj|AB053171.1|	GO:0003700,GO:0009910,GO:0003677,GO:0005634
29633	BN14923	3.2846	467.882	142.447	1.71572	gi|14923|At5g51230_Contig1	At5g51230.2	68418.m06353 embryonic flower 2 (EMF2) identical to embryonic flower 2 [Arabidopsis thaliana] GI:14276050; supporting cDNA gi|14276049|dbj|AB053171.1|	GO:0003700,GO:0009910,GO:0003677,GO:0005634
14033	BN14929	2.81608	910.78	323.421	1.49369	gi|14929|At1g70760_Contig2	At1g70760.1	68414.m08156 inorganic carbon transport protein-related contains weak similarity to Swiss-Prot:P27372 inorganic carbon transport protein [Synechocystis sp.]	GO:0005554,GO:0000004,GO:0009507
721	BN14934	2.27109	853.977	376.02	1.18339	gi|14934|At1g79590_Contig1	At1g79590.1	68414.m09280 syntaxin 52 (SYP52) identical to Swiss-Prot:Q94KK7 syntaxin 52 (AtSYP52) [Arabidopsis thaliana]	GO:0016083,GO:0010008
27375	BN14936	2.26544	816.404	360.374	1.17979	gi|14936|At1g79590_Contig2	At1g79590.1	68414.m09280 syntaxin 52 (SYP52) identical to Swiss-Prot:Q94KK7 syntaxin 52 (AtSYP52) [Arabidopsis thaliana]	GO:0016083,GO:0010008
19887	BN14939	3.02586	813.11	268.72	1.59735	gi|14939|At5g18130_Contig2	At5g18130.1	68418.m02129 expressed protein similar to unknown protein (gb|AAF00631.1)	GO:0005554,GO:0000004,GO:0008372
9175	BN14944	2.35336	2734.13	1161.8	1.23472	gi|14944|At5g47120_Contig2	At5g47120.1	68418.m05809 Bax inhibitor-1 putative / BI-1 putative SP:Q9LD45: Bax inhibitor-1 (BI-1) (AtBI-1). [Mouse-ear cress] {Arabidopsis thaliana}	GO:0006916,GO:0005635,GO:0006915,GO:0005554,GO:0005783
9487	BN14944	2.08485	2960.09	1419.81	1.05994	gi|14944|At5g47120_Contig2	At5g47120.1	68418.m05809 Bax inhibitor-1 putative / BI-1 putative SP:Q9LD45: Bax inhibitor-1 (BI-1) (AtBI-1). [Mouse-ear cress] {Arabidopsis thaliana}	GO:0006916,GO:0005635,GO:0006915,GO:0005554,GO:0005783
6575	BN14945	2.71261	2492.05	918.691	1.43968	gi|14945|At5g47120_Contig3	At5g47120.1	68418.m05809 Bax inhibitor-1 putative / BI-1 putative SP:Q9LD45: Bax inhibitor-1 (BI-1) (AtBI-1). [Mouse-ear cress] {Arabidopsis thaliana}	GO:0006916,GO:0005635,GO:0006915,GO:0005554,GO:0005783
6887	BN14945	2.65874	2483.24	933.991	1.41074	gi|14945|At5g47120_Contig3	At5g47120.1	68418.m05809 Bax inhibitor-1 putative / BI-1 putative SP:Q9LD45: Bax inhibitor-1 (BI-1) (AtBI-1). [Mouse-ear cress] {Arabidopsis thaliana}	GO:0006916,GO:0005635,GO:0006915,GO:0005554,GO:0005783
4287	BN14946	2.14042	573.456	267.918	1.09789	gi|14946|At5g01800_Contig1	At5g01800.1	68418.m00099 saposin B domain-containing protein contains Pfam profiles: PF00026 eukaryotic aspartyl protease, PF03489 surfactant protein B, PF05184 saposin-like type B, region 1	GO:0006499,GO:0005554,GO:0012505
29971	BN14948	3.87366	8883.2	2293.23	1.9537	gi|14948|At5g06290_Contig1	At5g06290.1	68418.m00705 2-cys peroxiredoxin, chloroplast, putative very strong similarity to SP|Q96291 2-cys peroxiredoxin BAS1, chloroplast precursor {Arabidopsis thaliana}; contains Pfam profile: PF00578 AhpC/TSA (alkyl hydroperoxide reductase and thiol-specific a	GO:0009507,GO:0000004,GO:0016209
30283	BN14948	4.10669	6065.04	1476.87	2.03797	gi|14948|At5g06290_Contig1	At5g06290.1	68418.m00705 2-cys peroxiredoxin, chloroplast, putative very strong similarity to SP|Q96291 2-cys peroxiredoxin BAS1, chloroplast precursor {Arabidopsis thaliana}; contains Pfam profile: PF00578 AhpC/TSA (alkyl hydroperoxide reductase and thiol-specific a	GO:0009507,GO:0000004,GO:0016209
25737	BN14967	2.6401	1755.69	665.008	1.40059	gi|14967|At2g20610_Contig1	At2g20610.1	68415.m02411 aminotransferase, putative similar to nicotianamine aminotransferase from Hordeum vulgare [GI:6498122, GI:6469087]; contains Pfam profile PF00155 aminotransferase, classes I and II	GO:0016847,GO:0008483,GO:0004400,GO:0008372,GO:0003824,GO:0004838,GO:0009684
25425	BN14967	2.68541	2303.99	857.966	1.42514	gi|14967|At2g20610_Contig1	At2g20610.1	68415.m02411 aminotransferase, putative similar to nicotianamine aminotransferase from Hordeum vulgare [GI:6498122, GI:6469087]; contains Pfam profile PF00155 aminotransferase, classes I and II	GO:0016847,GO:0008483,GO:0004400,GO:0008372,GO:0003824,GO:0004838,GO:0009684
17625	BN14970	2.18957	14390.2	6572.15	1.13065	gi|14970|At3g24160_Contig4	At3g24160.1	68416.m03033 expressed protein identical to cDNA putative type 1 membrane protein (PMP)GI:4206764	GO:0005554,GO:0000004,GO:0012505
17937	BN14970	2.06441	10011.5	4849.58	1.04573	gi|14970|At3g24160_Contig4	At3g24160.1	68416.m03033 expressed protein identical to cDNA putative type 1 membrane protein (PMP)GI:4206764	GO:0005554,GO:0000004,GO:0012505
4937	BN14976	2.18899	3687.33	1684.49	1.13026	gi|14976|At1g31340_Contig1	At1g31340.1	68414.m03835 ubiquitin family protein contains INTERPRO:IPR000626 ubiquitin domain	GO:0045116,GO:0009733
4625	BN14976	2.08489	3604.67	1728.95	1.05997	gi|14976|At1g31340_Contig1	At1g31340.1	68414.m03835 ubiquitin family protein contains INTERPRO:IPR000626 ubiquitin domain	GO:0045116,GO:0009733
9821	BN14987	4.37677	2300.64	525.648	2.12987	gi|14987|At5g24520_Contig1	At5g24520.1	68418.m02891 transparent testa glabra 1 protein (TTG1) identical to transparent testa glabra 1 (Ttg1) protein (GI:10177852) {Arabidopsis thaliana}; contains Pfam PF00400: WD domain, G-beta repeat (4 copies,1 weak);	GO:0010026,GO:0008134,GO:0009957,GO:0000166,GO:0008372,GO:0045165
10133	BN14987	2.17348	1301.81	598.952	1.12001	gi|14987|At5g24520_Contig1	At5g24520.1	68418.m02891 transparent testa glabra 1 protein (TTG1) identical to transparent testa glabra 1 (Ttg1) protein (GI:10177852) {Arabidopsis thaliana}; contains Pfam PF00400: WD domain, G-beta repeat (4 copies,1 weak);	GO:0010026,GO:0008134,GO:0009957,GO:0000166,GO:0008372,GO:0045165
7533	BN14989	2.65878	8595.04	3232.7	1.41076	gi|14989|At3g27690_Contig11	At3g27690.1	68416.m03457 chlorophyll A-B binding protein (LHCB2:4) nearly identical to Lhcb2 protein [Arabidopsis thaliana] GI:4741950; similar to chlorophyll A-B binding protein 151 precursor (LHCP) GB:P27518 from [Gossypium hirsutum]; contains Pfam PF00504: Chlorop	GO:0030076,GO:0009765,GO:0016168,GO:0009507,GO:0015979
7221	BN14989	3.14103	7825.68	2491.44	1.65124	gi|14989|At3g27690_Contig11	At3g27690.1	68416.m03457 chlorophyll A-B binding protein (LHCB2:4) nearly identical to Lhcb2 protein [Arabidopsis thaliana] GI:4741950; similar to chlorophyll A-B binding protein 151 precursor (LHCP) GB:P27518 from [Gossypium hirsutum]; contains Pfam PF00504: Chlorop	GO:0030076,GO:0009765,GO:0016168,GO:0009507,GO:0015979
4933	BN14991	5.09089	2162.91	424.859	2.34792	gi|14991|At3g27690_Contig7	At3g27690.1	68416.m03457 chlorophyll A-B binding protein (LHCB2:4) nearly identical to Lhcb2 protein [Arabidopsis thaliana] GI:4741950; similar to chlorophyll A-B binding protein 151 precursor (LHCP) GB:P27518 from [Gossypium hirsutum]; contains Pfam PF00504: Chlorop	GO:0030076,GO:0009765,GO:0016168,GO:0009507,GO:0015979
23792	BN14996	4.60415	3007.7	653.259	2.20293	gi|14996|At5g66190_Contig3	At5g66190.1	68418.m08338 ferredoxin--NADP(+) reductase, putative / adrenodoxin reductase, putative strong similarity to Ferredoxin--NADP reductase, chloroplast precursor (EC 1.18.1.2) (FNR) from {Pisum sativum} SP|P10933, {Mesembryanthemum crystallinum} SP|P41343, {S	GO:0009507,GO:0006118,GO:0016491
23480	BN14996	4.0531	2869.94	708.085	2.01903	gi|14996|At5g66190_Contig3	At5g66190.1	68418.m08338 ferredoxin--NADP(+) reductase, putative / adrenodoxin reductase, putative strong similarity to Ferredoxin--NADP reductase, chloroplast precursor (EC 1.18.1.2) (FNR) from {Pisum sativum} SP|P10933, {Mesembryanthemum crystallinum} SP|P41343, {S	GO:0009507,GO:0006118,GO:0016491
20880	BN14999	2.04323	1200.5	587.551	1.03085	gi|14999|At2g05100_Contig4	At2g05100.1	68415.m00535 chlorophyll A-B binding protein / LHCII type II (LHCB2.1) (LHCB2.3) identical to Lhcb2 protein [Arabidopsis thaliana] GI:4741948, GI:4741944; contains Pfam profile PF00504: Chlorophyll A-B binding protein	GO:0030076,GO:0009765,GO:0016168,GO:0009507,GO:0015979
20880	BN14999	2.54581	1344.93	528.292	1.34812	gi|14999|At2g05100_Contig4	At2g05100.1	68415.m00535 chlorophyll A-B binding protein / LHCII type II (LHCB2.1) (LHCB2.3) identical to Lhcb2 protein [Arabidopsis thaliana] GI:4741948, GI:4741944; contains Pfam profile PF00504: Chlorophyll A-B binding protein	GO:0030076,GO:0009765,GO:0016168,GO:0009507,GO:0015979
21192	BN14999	5.28034	1185.79	224.567	2.40063	gi|14999|At2g05100_Contig4	At2g05100.1	68415.m00535 chlorophyll A-B binding protein / LHCII type II (LHCB2.1) (LHCB2.3) identical to Lhcb2 protein [Arabidopsis thaliana] GI:4741948, GI:4741944; contains Pfam profile PF00504: Chlorophyll A-B binding protein	GO:0030076,GO:0009765,GO:0016168,GO:0009507,GO:0015979
21192	BN14999	2.22485	969.477	435.75	1.15371	gi|14999|At2g05100_Contig4	At2g05100.1	68415.m00535 chlorophyll A-B binding protein / LHCII type II (LHCB2.1) (LHCB2.3) identical to Lhcb2 protein [Arabidopsis thaliana] GI:4741948, GI:4741944; contains Pfam profile PF00504: Chlorophyll A-B binding protein	GO:0030076,GO:0009765,GO:0016168,GO:0009507,GO:0015979
10480	BN15005	7.23654	5085.2	702.712	2.8553	gi|15005|At5g45350_Contig2	At5g45350.1	68418.m05567 proline-rich family protein contains proline rich extensin domains, INTERPRO:IPR002965	GO:0007186,GO:0001584,GO:0016021
10792	BN15005	7.48075	19320	2582.63	2.90318	gi|15005|At5g45350_Contig2	At5g45350.1	68418.m05567 proline-rich family protein contains proline rich extensin domains, INTERPRO:IPR002965	GO:0007186,GO:0001584,GO:0016021
5592	BN15007	2.2367	1741.18	778.461	1.16137	gi|15007|At4g20440_Contig3	At4g20440.2	68417.m02983 small nuclear ribonucleoprotein associated protein B, putative / snRNP-B, putative / Sm protein B, putative similar to SP|Q05856 Small nuclear ribonucleoprotein associated protein B (snRNP-B) (Sm protein B) (Sm-B) (SmB) {Drosophila melanogast	GO:0008248,GO:0005634,GO:0005739,GO:0000004,GO:0005732
28676	BN15012	2.65582	1172.34	441.423	1.40916	gi|15012|At5g19860_Contig3	At5g19860.1	68418.m02361 expressed protein contains Pfam profile PF04398: Protein of unknown function, DUF538	GO:0005554,GO:0000004,GO:0012505
21188	BN15015	2.37588	1631.42	686.658	1.24846	gi|15015|At4g35450_Contig2	At4g35450.4	68417.m05039 ankyrin repeat family protein / AFT protein (AFT) contains ankyrin repeats, Pfam:PF00023; identical to cDNA AFT protein (AFT) GI:3478699	GO:0005515,GO:0009816,GO:0004553,GO:0009507
2988	BN15026	2.36869	3441.66	1452.98	1.24409	gi|15026|At1g30380_Contig1	At1g30380.1	68414.m03714 photosystem I reaction center subunit psaK, chloroplast, putative / photosystem I subunit X, putative / PSI-K, putative (PSAK) identical to SP|Q9SUI5; strong similarity to SP|P36886 Photosystem I reaction center subunit psaK, chloroplast prec	GO:0016020,GO:0009507,GO:0015979,GO:0005554,GO:0009522
29330	BN15029	3.53124	659.467	186.752	1.82018	gi|15029|At2g01890_Contig1	At2g01890.2	68415.m00123 purple acid phosphatase, putative contains Pfam profile: PF00149 calcineurin-like phosphoesterase; identical to purple acid phosphatase (GI:20257479) [Arabidopsis thaliana];	GO:0004722,GO:0003993,GO:0012505
29642	BN15029	3.49544	851.003	243.461	1.80547	gi|15029|At2g01890_Contig1	At2g01890.2	68415.m00123 purple acid phosphatase, putative contains Pfam profile: PF00149 calcineurin-like phosphoesterase; identical to purple acid phosphatase (GI:20257479) [Arabidopsis thaliana];	GO:0004722,GO:0003993,GO:0012505
24130	BN15031	2.32493	1330.25	572.168	1.21719	gi|15031|At2g01890_Contig2	At2g01890.1	68415.m00122 purple acid phosphatase, putative contains Pfam profile: PF00149 calcineurin-like phosphoesterase; identical to purple acid phosphatase (GI:20257479) [Arabidopsis thaliana];	GO:0004722,GO:0003993,GO:0012505
24130	BN15031	2.13951	665.756	311.172	1.09728	gi|15031|At2g01890_Contig2	At2g01890.1	68415.m00122 purple acid phosphatase, putative contains Pfam profile: PF00149 calcineurin-like phosphoesterase; identical to purple acid phosphatase (GI:20257479) [Arabidopsis thaliana];	GO:0004722,GO:0003993,GO:0012505
24442	BN15031	2.81126	1818.65	646.916	1.49122	gi|15031|At2g01890_Contig2	At2g01890.1	68415.m00122 purple acid phosphatase, putative contains Pfam profile: PF00149 calcineurin-like phosphoesterase; identical to purple acid phosphatase (GI:20257479) [Arabidopsis thaliana];	GO:0004722,GO:0003993,GO:0012505
19242	BN15033	2.23587	886.818	396.632	1.16084	gi|15033|At3g47610_DC2209F	At3g47610.1	68416.m05183 expressed protein	GO:0005554,GO:0000004,GO:0008372
730	BN15043	2.00852	284.413	141.603	1.00614	gi|15043|At5g22830_DC2282F	At5g22830.1	68418.m02669 magnesium transporter CorA-like family protein weak similarity to SP|Q01926 RNA splicing protein MRS2, mitochondrial precursor {Saccharomyces cerevisiae}; contains Pfam profile PF01544: CorA-like Mg2+ transporter protein; supporting cDNA gi|1	GO:0015095,GO:0016020,GO:0009507,GO:0015693
29638	BN15044	2.35232	784.427	333.469	1.23409	gi|15044|At2g47250_Contig1	At2g47250.1	68415.m05900 RNA helicase, putative similar to SP|P53131 Pre-mRNA splicing factor RNA helicase PRP43 (Helicase JA1) {Saccharomyces cerevisiae}; contains Pfam profiles PF04408: Helicase associated domain (HA2), PF00271: Helicase conserved C-terminal domain	GO:0008372,GO:0005524,GO:0003676,GO:0004386,GO:0000004,GO:0003724,GO:0008026
29326	BN15044	2.86562	2449.78	854.888	1.51884	gi|15044|At2g47250_Contig1	At2g47250.1	68415.m05900 RNA helicase, putative similar to SP|P53131 Pre-mRNA splicing factor RNA helicase PRP43 (Helicase JA1) {Saccharomyces cerevisiae}; contains Pfam profiles PF04408: Helicase associated domain (HA2), PF00271: Helicase conserved C-terminal domain	GO:0008372,GO:0005524,GO:0003676,GO:0004386,GO:0000004,GO:0003724,GO:0008026
29638	BN15044	2.98825	2040.03	682.683	1.5793	gi|15044|At2g47250_Contig1	At2g47250.1	68415.m05900 RNA helicase, putative similar to SP|P53131 Pre-mRNA splicing factor RNA helicase PRP43 (Helicase JA1) {Saccharomyces cerevisiae}; contains Pfam profiles PF04408: Helicase associated domain (HA2), PF00271: Helicase conserved C-terminal domain	GO:0008372,GO:0005524,GO:0003676,GO:0004386,GO:0000004,GO:0003724,GO:0008026
29326	BN15044	2.3501	953.771	405.843	1.23272	gi|15044|At2g47250_Contig1	At2g47250.1	68415.m05900 RNA helicase, putative similar to SP|P53131 Pre-mRNA splicing factor RNA helicase PRP43 (Helicase JA1) {Saccharomyces cerevisiae}; contains Pfam profiles PF04408: Helicase associated domain (HA2), PF00271: Helicase conserved C-terminal domain	GO:0008372,GO:0005524,GO:0003676,GO:0004386,GO:0000004,GO:0003724,GO:0008026
27038	BN15045	2.54241	2130.9	838.142	1.3462	gi|15045|At2g47250_Contig2	At2g47250.1	68415.m05900 RNA helicase, putative similar to SP|P53131 Pre-mRNA splicing factor RNA helicase PRP43 (Helicase JA1) {Saccharomyces cerevisiae}; contains Pfam profiles PF04408: Helicase associated domain (HA2), PF00271: Helicase conserved C-terminal domain	GO:0008372,GO:0005524,GO:0003676,GO:0004386,GO:0000004,GO:0003724,GO:0008026
26726	BN15045	3.70662	2657.26	716.895	1.89011	gi|15045|At2g47250_Contig2	At2g47250.1	68415.m05900 RNA helicase, putative similar to SP|P53131 Pre-mRNA splicing factor RNA helicase PRP43 (Helicase JA1) {Saccharomyces cerevisiae}; contains Pfam profiles PF04408: Helicase associated domain (HA2), PF00271: Helicase conserved C-terminal domain	GO:0008372,GO:0005524,GO:0003676,GO:0004386,GO:0000004,GO:0003724,GO:0008026
24126	BN15046	2.08655	928.809	445.14	1.06112	gi|15046|At3g10480_Contig1	At3g10480.2	68416.m01257 no apical meristem (NAM) family protein similar to to NAC2 (GI:645671) [Arabidopsis thaliana]; contains Pfam PF02365: No apical meristem (NAM) protein; N-terminus similar to unknown protein GB:AAD25613 [Arabidopsis thaliana]	GO:0007275,GO:0003700,GO:0009507
24438	BN15046	2.02944	944.629	465.462	1.02108	gi|15046|At3g10480_Contig1	At3g10480.2	68416.m01257 no apical meristem (NAM) family protein similar to to NAC2 (GI:645671) [Arabidopsis thaliana]; contains Pfam PF02365: No apical meristem (NAM) protein; N-terminus similar to unknown protein GB:AAD25613 [Arabidopsis thaliana]	GO:0007275,GO:0003700,GO:0009507
6238	BN15057	2.28528	2108.34	922.574	1.19237	gi|15057|At3g05560_Contig4	At3g05560.2	68416.m00614 60S ribosomal protein L22-2 (RPL22B) identical to 60S ribosomal protein L22-2 SP:Q9M9W1 from [Arabidopsis thaliana]	GO:0006412,GO:0003735,GO:0008372
6892	BN15074	3.10443	13246.3	4266.9	1.63433	gi|15074|At1g53280_Contig3	At1g53280.1	68414.m06038 DJ-1 family protein similar to DJ-1 protein [Homo sapiens] GI:1780755; similar to DJ-1 beta (GI:18642508) [Drosophila melanogaster]; contains Pfam profile: PF01965 ThiJ/PfpI family; TIGRFAM TIGR01383: DJ-1 family protein	GO:0005554,GO:0000004,GO:0009507
25088	BN15079	2.72237	1210.38	444.605	1.44486	gi|15079|At1g08880_Contig2	At1g08880.1	68414.m00988 histone H2A, putative Strong similarity to histone H2A Cicer arietinum SP|O65759, Picea abies SP|P35063; contains Pfam profile PF00125 Core histone H2A/H2B/H3/H4; ESTs gb|ATTS3874,gb|T46627,gb|T14194 come from this gene	GO:0007001,GO:0003677,GO:0006334,GO:0000786,GO:0005634,GO:0009507
24776	BN15079	2.51769	1103.93	438.469	1.3321	gi|15079|At1g08880_Contig2	At1g08880.1	68414.m00988 histone H2A, putative Strong similarity to histone H2A Cicer arietinum SP|O65759, Picea abies SP|P35063; contains Pfam profile PF00125 Core histone H2A/H2B/H3/H4; ESTs gb|ATTS3874,gb|T46627,gb|T14194 come from this gene	GO:0007001,GO:0003677,GO:0006334,GO:0000786,GO:0005634,GO:0009507
4288	BN15088	2.17662	1330.95	611.476	1.12209	gi|15088|At2g18160_Contig1	At2g18160.1	68415.m02113 bZIP transcription factor family protein contains a bZIP transcription factor basic domain signature (PDOC00036)	GO:0009507,GO:0003700,GO:0006355,GO:0003677,GO:0005634
30630	BN15091	2.15897	525.798	243.541	1.11034	gi|15091|At4g32260_Contig2	At4g32260.1	68417.m04590 ATP synthase family contains Pfam profile: PF00430 ATP synthase B/B' CF(0); identical to cDNA chloroplast ATP synthase beta chain precursor (atpG) GI:5730140	GO:0009507,GO:0045264,GO:0005554,GO:0015992
28030	BN15094	2.93142	658.9	224.772	1.5516	gi|15094|At4g32260_Contig1	At4g32260.1	68417.m04590 ATP synthase family contains Pfam profile: PF00430 ATP synthase B/B' CF(0); identical to cDNA chloroplast ATP synthase beta chain precursor (atpG) GI:5730140	GO:0009507,GO:0045264,GO:0005554,GO:0015992
28342	BN15094	2.95665	944.972	319.609	1.56396	gi|15094|At4g32260_Contig1	At4g32260.1	68417.m04590 ATP synthase family contains Pfam profile: PF00430 ATP synthase B/B' CF(0); identical to cDNA chloroplast ATP synthase beta chain precursor (atpG) GI:5730140	GO:0009507,GO:0045264,GO:0005554,GO:0015992
28030	BN15094	4.37433	3750.29	857.341	2.12906	gi|15094|At4g32260_Contig1	At4g32260.1	68417.m04590 ATP synthase family contains Pfam profile: PF00430 ATP synthase B/B' CF(0); identical to cDNA chloroplast ATP synthase beta chain precursor (atpG) GI:5730140	GO:0009507,GO:0045264,GO:0005554,GO:0015992
28342	BN15094	4.61399	2609.48	565.558	2.20602	gi|15094|At4g32260_Contig1	At4g32260.1	68417.m04590 ATP synthase family contains Pfam profile: PF00430 ATP synthase B/B' CF(0); identical to cDNA chloroplast ATP synthase beta chain precursor (atpG) GI:5730140	GO:0009507,GO:0045264,GO:0005554,GO:0015992
25430	BN15095	3.45562	7119.17	2060.17	1.78895	gi|15095|At3g53420_Contig1	At3g53420.1	68416.m05895 plasma membrane intrinsic protein 2A (PIP2A) / aquaporin PIP2.1 (PIP2.1) identical to plasma membrane intrinsic protein 2A SP: P43286 from [Arabidopsis thaliana]	GO:0016020,GO:0006810,GO:0015250,GO:0005886,GO:0006833
25742	BN15095	3.3354	10327.4	3096.3	1.73786	gi|15095|At3g53420_Contig1	At3g53420.1	68416.m05895 plasma membrane intrinsic protein 2A (PIP2A) / aquaporin PIP2.1 (PIP2.1) identical to plasma membrane intrinsic protein 2A SP: P43286 from [Arabidopsis thaliana]	GO:0016020,GO:0006810,GO:0015250,GO:0005886,GO:0006833
12742	BN15103	2.17352	6676.54	3071.77	1.12003	gi|15103|At1g09070_Contig4	At1g09070.1	68414.m01012 C2 domain-containing protein / src2-like protein, putative similar to cold-regulated gene SRC2 [Glycine max] GI:2055230; contains Pfam profile PF00168: C2 domain; identical to cDNA src2-like protein GI:3426059	GO:0007186,GO:0001584,GO:0016021
12430	BN15103	2.91942	9404.94	3221.51	1.54568	gi|15103|At1g09070_Contig4	At1g09070.1	68414.m01012 C2 domain-containing protein / src2-like protein, putative similar to cold-regulated gene SRC2 [Glycine max] GI:2055230; contains Pfam profile PF00168: C2 domain; identical to cDNA src2-like protein GI:3426059	GO:0007186,GO:0001584,GO:0016021
2342	BN15107	2.82807	15999.1	5657.26	1.49982	gi|15107|At1g24575_DC2195R	At1g24575.1	68414.m03093 expressed protein	GO:0005554,GO:0000004,GO:0005739
2030	BN15107	2.61595	12617.5	4823.29	1.38734	gi|15107|At1g24575_DC2195R	At1g24575.1	68414.m03093 expressed protein	GO:0005554,GO:0000004,GO:0005739
30626	BN15108	2.92394	613.695	209.886	1.54792	gi|15108|At3g21055_Contig3	At3g21055.1	68416.m02661 photosystem II 5 kD protein, putative identical to Swiss-Prot:Q39195 photosystem II 5 kDa protein, chloroplast precursor (PSII-T) [Arabidopsis thaliana]	GO:0005554,GO:0000004,GO:0009507
30938	BN15108	3.99146	811.379	203.279	1.99691	gi|15108|At3g21055_Contig3	At3g21055.1	68416.m02661 photosystem II 5 kD protein, putative identical to Swiss-Prot:Q39195 photosystem II 5 kDa protein, chloroplast precursor (PSII-T) [Arabidopsis thaliana]	GO:0005554,GO:0000004,GO:0009507
30626	BN15108	3.99632	2194.69	549.178	1.99867	gi|15108|At3g21055_Contig3	At3g21055.1	68416.m02661 photosystem II 5 kD protein, putative identical to Swiss-Prot:Q39195 photosystem II 5 kDa protein, chloroplast precursor (PSII-T) [Arabidopsis thaliana]	GO:0005554,GO:0000004,GO:0009507
28338	BN15111	2.37706	3914.8	1646.91	1.24918	gi|15111|At3g21055_Contig2	At3g21055.1	68416.m02661 photosystem II 5 kD protein, putative identical to Swiss-Prot:Q39195 photosystem II 5 kDa protein, chloroplast precursor (PSII-T) [Arabidopsis thaliana]	GO:0005554,GO:0000004,GO:0009507
[truncated: 3,107 more rows]
