# Supplementary material for: Transcriptome profiling of Brassica napus stem sections in relation to differences in lignin content
Source: BMC Genomics. 2018 Apr 16;19:255. doi: 10.1186/s12864-018-4645-6 (PMC5903004; doi:10.1186/s12864-018-4645-6)
Supplement: Supplementary file 5 — Table S3A. Differential expression of YN1 vs YN4 less than point 5 (microarray). (XLSX 226 kb) [file 12864_2018_4645_MOESM5_ESM.xlsx]

## Sheet: Query1
Position	Reporter ID	ratio1_2	intensity1	intensity2	l2ratio1_2	Contig	AT ID	Gene name	GO term
19166	BN10062	0.403715	132.685	328.66	-1.30859	gi|10062|At3g18490_Contig1	At3g18490.1	68416.m02350 aspartyl protease family protein contains Pfam domain, PF00026: eukaryotic aspartyl protease	GO:0004194,GO:0009507,GO:0004190,GO:0006508
17866	BN10145	0.484699	3922.65	8092.96	-1.04484	gi|10145|At4g39330_Contig2	At4g39330.1	68417.m05568 mannitol dehydrogenase, putative nearly identical to SP|P42734, probable mannitol dehydrogenase	GO:0046029,GO:0019592
18521	BN10168	0.433769	922.227	2126.08	-1.205	gi|10168|At3g15760_Contig2	At3g15760.1	68416.m01996 expressed protein	GO:0005554,GO:0000004,GO:0012505
11371	BN10210	0.434511	513.796	1182.47	-1.20254	gi|10210|At1g65520_Contig1	At1g65520.1	68414.m07434 enoyl-CoA hydratase/isomerase family protein low similarity to enoyl-CoA hydratase [Escherichia coli] GI:2764828, carnitine racemase SP|P31551 [Escherichia coli]; contains Pfam profile PF00378 enoyl-CoA hydratase/isomerase family protein	GO:0008152,GO:0008809,GO:0003824,GO:0008372
12017	BN10253	0.408299	310.394	760.212	-1.2923	gi|10253|At1g01090_Contig1	At1g01090.1	68414.m00011 pyruvate dehydrogenase E1 component alpha subunit, chloroplast identical to pyruvate dehydrogenase E1 alpha subunit GB:AAB86803 GI:2454182 from [Arabidopsis thaliana]; identical to cDNA pyruvate dehydrogenase E1 alpha subunit mRNA, nuclear ge	GO:0008152,GO:0016624,GO:0004739,GO:0009507
2271	BN10269	0.48825	499.006	1022.03	-1.03431	gi|10269|At3g63460_Contig2	At3g63460.2	68416.m07146 WD-40 repeat family protein hypothetical protein contains similarity to ec31p [Oryza sativa] gi|13928450|dbj|BAB47154; contains Pfam profile PF00400: WD domain, G-beta repeat	GO:0005554,GO:0000004,GO:0012505
20467	BN10274	0.455216	303.267	666.205	-1.13538	gi|10274|At3g08730_Contig2	At3g08730.1	68416.m01015 serine/threonine protein kinase (PK1) (PK6) identical to serine/threonine-protein kinase AtPK1/AtPK6 (ribosomal-protein S6 kinase ATPK6) [Arabidopsis thaliana] SWISS-PROT:P42818	GO:0009651,GO:0004674,GO:0009409,GO:0004672,GO:0005739,GO:0016301
10067	BN10279	0.449191	1089.63	2425.76	-1.1546	gi|10279|At3g07540_Contig1	At3g07540.1	68416.m00900 formin homology 2 domain-containing protein / FH2 domain-containing protein contains formin homology 2 domain, Pfam:PF02181	GO:0012505,GO:0003779,GO:0006355,GO:0003700,GO:0005634
318	BN10317	0.495814	296.384	597.773	-1.01213	gi|10317|At5g55930_Contig1	At5g55930.1	68418.m06976 oligopeptide transporter OPT family protein similar to SP|P40900 Sexual differentiation process protein isp4 {Schizosaccharomyces pombe}, oligopeptide transporter Opt1p [Candida albicans] GI:2367386; contains Pfam profile PF03169: OPT oligope	GO:0015198,GO:0006857,GO:0016020
17218	BN10384	0.359957	233.362	648.306	-1.47411	gi|10384|At5g25560_Contig1	At5g25560.1	68418.m03041 zinc finger (C3HC4-type RING finger) family protein contains Pfam domain PF00097: Zinc finger, C3HC4 type (RING finger)	GO:0008372,GO:0005515,GO:0008270,GO:0003677,GO:0006355
5523	BN10445	0.44846	718.657	1602.5	-1.15695	gi|10445|At3g62120_Contig2	At3g62120.2	68416.m06980 tRNA synthetase class II (G, H, P and S) family protein similar to SP|P07814 Bifunctional aminoacyl-tRNA synthetase [Includes: Glutamyl-tRNA synthetase (EC 6.1.1.17) (Glutamate--tRNA ligase); Prolyl-tRNA synthetase (EC 6.1.1.15) (Proline--tRN	GO:0006418,GO:0005524,GO:0006433,GO:0004829,GO:0006435,GO:0004827,GO:0005737,GO:0004812,GO:0006412
8769	BN10489	0.371282	5231.51	14090.4	-1.42941	gi|10489|At2g38730_Contig1	At2g38730.1	68415.m04756 peptidyl-prolyl cis-trans isomerase, putative / cyclophilin, putative / rotamase, putative similar to cyclophilin [Homo sapiens] gi|3647230|gb|AAC60793	GO:0006457,GO:0003755,GO:0008372
14619	BN10527	0.384502	274.275	713.325	-1.37894	gi|10527|At1g29930_Contig3	At1g29930.1	68414.m03657 chlorophyll A-B binding protein 2, chloroplast / LHCII type I CAB-2 / CAB-140 (CAB2B) identical to SP|P04778 Chlorophyll A-B binding protein 2, chloroplast precursor (LHCII type I CAB-2) (CAB-140) (LHCP) {Arabidopsis thaliana}	GO:0015979,GO:0030076,GO:0009507,GO:0016168
1619	BN10533	0.383709	149.457	389.506	-1.38192	gi|10533|At1g32050_Contig2	At1g32050.1	68414.m03943 secretory carrier membrane protein (SCAMP) family protein contains Pfam domain, PF04144: SCAMP family	GO:0008372,GO:0005386,GO:0045045
12669	BN10566	0.469368	712.834	1518.71	-1.09121	gi|10566|At5g22060_Contig5	At5g22060.1	68418.m02569 DNAJ heat shock protein, putative strong similarity to SP|O60884 DnaJ homolog subfamily A member 2 (Dnj3) Homo sapiens, several plant DnaJ proteins from PGR; contains Pfam profiles PF00226 DnaJ domain, PF00684 DnaJ central domain (4 repeats),	GO:0003767,GO:0008372,GO:0003754,GO:0006457
2924	BN10598	0.493247	365.406	740.817	-1.01962	gi|10598|At2g16430_Contig4	At2g16430.2	68415.m01882 purple acid phosphatase (PAP10) identical to purple acid phosphatase (PAP10) GI:20257482 from [Arabidopsis thaliana]	GO:0016787,GO:0004722,GO:0012505,GO:0000004,GO:0005739
6824	BN10674	0.486346	176.102	362.092	-1.03995	gi|10674|At1g75030_Contig3	At1g75030.1	68414.m08715 pathogenesis-related thaumatin family protein identical to thaumatin-like protein [Arabidopsis thaliana] GI:2435406; contains Pfam profile: PF00314 Thaumatin family	GO:0012505,GO:0005554,GO:0042828
4224	BN10675	0.4922	2238.74	4548.44	-1.02268	gi|10675|At1g75030_ESS674R	At1g75030.1	68414.m08715 pathogenesis-related thaumatin family protein identical to thaumatin-like protein [Arabidopsis thaliana] GI:2435406; contains Pfam profile: PF00314 Thaumatin family	GO:0012505,GO:0005554,GO:0042828
17878	BN10683	0.340809	460.787	1352.04	-1.55297	gi|10683|At2g30060_Contig1	At2g30060.1	68415.m03656 Ran-binding protein 1b (RanBP1b) nearly identical to atranbp1b [Arabidopsis thaliana] GI:2058284	GO:0008372,GO:0000060,GO:0008536
17874	BN10697	0.493589	481.608	975.727	-1.01862	gi|10697|At4g37990_Contig1	At4g37990.1	68417.m05368 mannitol dehydrogenase, putative (ELI3-2) identical to GI:16269	GO:0019592,GO:0009617,GO:0018456,GO:0008372,GO:0009626,GO:0046029
13979	BN10757	0.402267	192.705	479.048	-1.31378	gi|10757|At3g46510_Contig1	At3g46510.1	68416.m05049 armadillo/beta-catenin repeat family protein / U-box domain-containing family protein contains Pfam domain, PF00514: Armadillo/beta-catenin-like repeats and Pfam, PF04564: U-box domain	GO:0005554,GO:0000004,GO:0008372
1625	BN10810	0.487734	945.116	1937.77	-1.03583	gi|10810|At1g22840_Contig2	At1g22840.1	68414.m02852 cytochrome c, putative similar to cytochrome c [Pumpkin, Winter squash] SWISS-PROT:P00051	GO:0005746,GO:0009055,GO:0005489,GO:0006118
5530	BN10847	0.492204	980.726	1992.52	-1.02267	gi|10847|At3g03610_Contig2	At3g03610.1	68416.m00364 phagocytosis and cell motility protein ELMO1-related contains weak similarity to ELMO1 [Mus musculus] gi|16118551|gb|AAL14464	GO:0005554,GO:0000004,GO:0005739
2926	BN10863	0.37458	210.346	561.552	-1.41666	gi|10863|At4g34850_Contig2	At4g34850.1	68417.m04944 chalcone and stilbene synthase family protein similar to chalcone synthase homolog PrChS1, Pinus radiata, gb:U90341; similar to anther-specific protein [Nicotiana sylvestris][GI:2326774], YY2 protein [Oryza sativa][GI:2645170]	GO:0009058,GO:0006633,GO:0008415,GO:0004315,GO:0008372,GO:0009699
19830	BN10902	0.415883	178.628	429.515	-1.26575	gi|10902|At3g25530_Contig1	At3g25530.1	68416.m03174 6-phosphogluconate dehydrogenase NAD-binding domain-containing protein low similarity to SP|P23523 2-hydroxy-3-oxopropionate reductase (EC 1.1.1.60) (Tartronate semialdehyde reductase) {Escherichia coli}; contains Pfam profile PF03446: NAD bi	GO:0008372,GO:0006098,GO:0006574,GO:0004616,GO:0006573,GO:0008442
14630	BN10905	0.376402	196.509	522.072	-1.40965	gi|10905|At1g04430_Contig1	At1g04430.1	68414.m00434 dehydration-responsive protein-related similar to early-responsive to dehydration stress ERD3 protein [Arabidopsis thaliana] GI:15320410; contains Pfam profile PF03141: Putative methyltransferase	GO:0005554,GO:0000004,GO:0012505
8777	BN11046	0.285709	304.44	1065.56	-1.80738	gi|11046|At3g44310_Contig1	At3g44310.2	68416.m04759 nitrilase 1 (NIT1) identical to SP|P32961 Nitrilase 1 (EC 3.5.5.1) {Arabidopsis thaliana}	GO:0008372,GO:0000257,GO:0009684
336	BN11140	0.49511	300.738	607.416	-1.01418	gi|11140|At1g71695_Contig2	At1g71695.1	68414.m08281 peroxidase 12 (PER12) (P12) (PRXR6) identical to SP|Q96520 Peroxidase 12 precursor (EC 1.11.1.7) (Atperox P12) (PRXR6) (ATP4a) {Arabidopsis thaliana}	GO:0004601,GO:0000004,GO:0012505
13333	BN11313	0.165588	3284.89	19837.7	-2.59433	gi|11313|At2g47400_Contig4	At2g47400.1	68415.m05916 CP12 domain-containing protein contains Pfam profile: PF02672 CP12 domain	GO:0005554,GO:0000004,GO:0009507
10083	BN11428	0.452639	621.093	1372.16	-1.14357	gi|11428|At1g54410_Contig1	At1g54410.1	68414.m06207 dehydrin family protein contains Pfam domain, PF00257: Dehydrin	GO:0006950,GO:0009415,GO:0005554,GO:0008372
10739	BN11569	0.455454	155.824	342.129	-1.13462	gi|11569|At3g04910_Contig1	At3g04910.1	68416.m00533 protein kinase family protein contains protein kinase domain, Pfam:PF00069	GO:0008372,GO:0004674,GO:0007623,GO:0004672,GO:0006468,GO:0016301
16589	BN11597	0.29952	268.684	897.05	-1.73928	gi|11597|At1g06650_Contig1	At1g06650.2	68414.m00705 2-oxoglutarate-dependent dioxygenase, putative similar to 2A6 (GI:599622) and tomato ethylene synthesis regulatory protein E8 (SP|P10967); contains Pfam profile: PF00671 Iron/Ascorbate oxidoreductase family	GO:0016706,GO:0009692
10740	BN11721	0.471364	259.744	551.047	-1.08509	gi|11721|At5g42090_Contig1	At5g42090.1	68418.m05124 expressed protein	GO:0005554,GO:0000004,GO:0012505
13682	BN11739	0.494	2042.69	4135	-1.01742	gi|11739|At3g20050_Contig3	At3g20050.1	68416.m02536 T-complex protein 1 alpha subunit / TCP-1-alpha / chaperonin (CCT1) identical to SWISS-PROT:P28769- T-complex protein 1, alpha subunit (TCP-1-alpha) [Arabidopsis thaliana]	GO:0003754,GO:0000004,GO:0008372
11394	BN11740	0.483528	1358.51	2809.58	-1.04833	gi|11740|At3g20050_Contig1	At3g20050.1	68416.m02536 T-complex protein 1 alpha subunit / TCP-1-alpha / chaperonin (CCT1) identical to SWISS-PROT:P28769- T-complex protein 1, alpha subunit (TCP-1-alpha) [Arabidopsis thaliana]	GO:0003754,GO:0000004,GO:0008372
11082	BN11740	0.464638	863.376	1858.17	-1.10582	gi|11740|At3g20050_Contig1	At3g20050.1	68416.m02536 T-complex protein 1 alpha subunit / TCP-1-alpha / chaperonin (CCT1) identical to SWISS-PROT:P28769- T-complex protein 1, alpha subunit (TCP-1-alpha) [Arabidopsis thaliana]	GO:0003754,GO:0000004,GO:0008372
10094	BN11811	0.423221	191.701	452.957	-1.24052	gi|11811|At4g20150_Contig3	At4g20150.1	68417.m02948 expressed protein	GO:0005554,GO:0000004,GO:0005739
7182	BN11816	0.204436	592.808	2899.72	-2.29028	gi|11816|At2g29550_EL2597F	At2g29550.1	68415.m03589 tubulin beta-7 chain (TUB7) identical to GB:M84704 SP|P29515 Tubulin beta-7 chain {Arabidopsis thaliana}	Not annotated
7494	BN11816	0.196485	487.957	2483.43	-2.34751	gi|11816|At2g29550_EL2597F	At2g29550.1	68415.m03589 tubulin beta-7 chain (TUB7) identical to GB:M84704 SP|P29515 Tubulin beta-7 chain {Arabidopsis thaliana}	Not annotated
1982	BN11818	0.0438069	403.78	9217.26	-4.5127	gi|11818|At5g12350_EL2821R	At5g12350.1	68418.m01453 zinc finger protein, putative / regulator of chromosome condensation (RCC1) family protein similar to zinc finger protein [Arabidopsis thaliana] gi|15811367|gb|AAL08940	GO:0015467,GO:0006813,GO:0008536,GO:0003682,GO:0008270,GO:0016020
2294	BN11818	0.0476014	532.745	11191.8	-4.39285	gi|11818|At5g12350_EL2821R	At5g12350.1	68418.m01453 zinc finger protein, putative / regulator of chromosome condensation (RCC1) family protein similar to zinc finger protein [Arabidopsis thaliana] gi|15811367|gb|AAL08940	GO:0015467,GO:0006813,GO:0008536,GO:0003682,GO:0008270,GO:0016020
29	BN11877	0.474895	194.277	409.095	-1.07432	gi|11877|At1g76300_VA1118R	At1g76300.1	68414.m08862 small nuclear ribonucleoprotein D3, putative / snRNP core protein D3, putative / Sm protein D3, putative similar to SWISS-PROT:P43331 small nuclear ribonucleoprotein Sm D3 (snRNP core protein D3, Sm-D3) [Mouse]	GO:0005634,GO:0008248,GO:0000004,GO:0005732
995	BN11905	0.149884	603.836	4028.68	-2.73808	gi|11905|At3g43810_Contig1	At3g43810.1	68416.m04682 calmodulin-7 (CAM7) almost identical to calmodulin GI:16227 from [Arabidopsis thaliana], SP|P59220 Calmodulin-7 {Arabidopsis thaliana}	GO:0005513,GO:0019722,GO:0005509,GO:0009288
683	BN11905	0.179104	503.575	2811.63	-2.48113	gi|11905|At3g43810_Contig1	At3g43810.1	68416.m04682 calmodulin-7 (CAM7) almost identical to calmodulin GI:16227 from [Arabidopsis thaliana], SP|P59220 Calmodulin-7 {Arabidopsis thaliana}	GO:0005513,GO:0019722,GO:0005509,GO:0009288
19533	BN11926	0.485041	872.297	1798.4	-1.04382	gi|11926|At4g39260_Contig3	At4g39260.4	68417.m05560 glycine-rich RNA-binding protein 8 (GRP8) (CCR1) SP|Q03251 Glycine-rich RNA-binding protein 8 (CCR1 protein) (GRP8) {Arabidopsis thaliana} isoform contains a non-consensus CG acceptor splice site at intron 2	GO:0009409,GO:0003723,GO:0008372,GO:0003676,GO:0007623
17245	BN11928	0.149717	710.284	4744.19	-2.73969	gi|11928|At4g39260_VA1074F	At2g21660.1	68415.m02577 glycine-rich RNA-binding protein (GRP7) SP|Q03250 Glycine-rich RNA-binding protein 7 {Arabidopsis thaliana}	GO:0009409,GO:0003723,GO:0008372,GO:0003676,GO:0007623
16933	BN11928	0.169806	695.403	4095.29	-2.55804	gi|11928|At4g39260_VA1074F	At2g21660.1	68415.m02577 glycine-rich RNA-binding protein (GRP7) SP|Q03250 Glycine-rich RNA-binding protein 7 {Arabidopsis thaliana}	GO:0009409,GO:0003723,GO:0008372,GO:0003676,GO:0007623
14645	BN11929	0.295375	5044.98	17079.9	-1.75938	gi|11929|At4g02570_Contig1	At4g02570.1	68417.m00351 cullin family protein similar to cullin 3 [Homo sapiens] GI:3639052; contains Pfam profile PF00888: Cullin family	GO:0007049,GO:0005634,GO:0009524,GO:0005554,GO:0000794,GO:0005737,GO:0000151,GO:0005819
14333	BN11929	0.370694	4505.38	12153.9	-1.4317	gi|11929|At4g02570_Contig1	At4g02570.1	68417.m00351 cullin family protein similar to cullin 3 [Homo sapiens] GI:3639052; contains Pfam profile PF00888: Cullin family	GO:0007049,GO:0005634,GO:0009524,GO:0005554,GO:0000794,GO:0005737,GO:0000151,GO:0005819
27983	BN11953	0.427604	561.914	1314.1	-1.22565	gi|11953|At1g53580_CL2741F	At1g53580.2	68414.m06085 hydroxyacylglutathione hydrolase, putative / glyoxalase II, putative similar to glyoxalase II GI:1644427 from (Arabidopsis thaliana)	GO:0006499,GO:0019243,GO:0004416,GO:0012505
14983	BN11959	0.475522	750.555	1578.38	-1.07241	gi|11959|At3g11750_Contig1	At3g11750.1	68416.m01442 dihydroneopterin aldolase, putative similar to SP|P28823 Dihydroneopterin aldolase (EC 4.1.2.25) (DHNA) {Bacillus subtilis}; contains Pfam profile PF02152: dihydroneopterin aldolase	GO:0006760,GO:0004150,GO:0008372
15295	BN11959	0.477862	827.901	1732.51	-1.06533	gi|11959|At3g11750_Contig1	At3g11750.1	68416.m01442 dihydroneopterin aldolase, putative similar to SP|P28823 Dihydroneopterin aldolase (EC 4.1.2.25) (DHNA) {Bacillus subtilis}; contains Pfam profile PF02152: dihydroneopterin aldolase	GO:0006760,GO:0004150,GO:0008372
13342	BN12016	0.321896	2583.29	8025.23	-1.63533	gi|12016|At1g55670_Contig3	At1g55670.1	68414.m06372 photosystem I reaction center subunit V, chloroplast, putative / PSI-G, putative (PSAG) identical to SP|Q9S7N7; similar to SP|Q00327 Photosystem I reaction center subunit V, chloroplast precursor (PSI-G) (Photosystem I 9 kDa protein) {Hordeum	GO:0016020,GO:0009507,GO:0015979,GO:0005554,GO:0009522
13030	BN12016	0.309948	2443.36	7883.14	-1.6899	gi|12016|At1g55670_Contig3	At1g55670.1	68414.m06372 photosystem I reaction center subunit V, chloroplast, putative / PSI-G, putative (PSAG) identical to SP|Q9S7N7; similar to SP|Q00327 Photosystem I reaction center subunit V, chloroplast precursor (PSI-G) (Photosystem I 9 kDa protein) {Hordeum	GO:0016020,GO:0009507,GO:0015979,GO:0005554,GO:0009522
11084	BN12032	0.488556	714.137	1461.73	-1.0334	gi|12032|At3g56800_Contig6	At3g56800.1	68416.m06317 calmodulin-2/3/5 (CAM3) identical to calmodulin GI:474183 from [Arabidopsis thaliana]; almost identical to calmodulin-2/3/5 SP:P25069 [Arabidopsis thaliana]	GO:0009288,GO:0005509
996	BN12037	0.481614	18413.4	38232.7	-1.05405	gi|12037|At5g04600_Contig1	At5g04600.1	68418.m00460 RNA recognition motif (RRM)-containing protein contains InterPro entry IPR000504: RNA-binding region RNP-1 (RNA recognition motif) (RRM)	GO:0003676,GO:0009507,GO:0000004,GO:0003723
11080	BN12047	0.291398	117.715	403.966	-1.77894	gi|12047|At3g53710_Contig3	At3g53710.1	68416.m05933 ARF GAP-like zinc finger-containing protein ZIGA2 (ZIGA2) nearly identical to ARF GAP-like zinc finger-containing protein ZIGA2 from GI:10441356 [Arabidopsis thaliana]; contains InterPro accession IPR001164: Human Rev interacting-like protein	GO:0003677,GO:0005739,GO:0000004,GO:0005634
11392	BN12047	0.235275	184.267	783.2	-2.08758	gi|12047|At3g53710_Contig3	At3g53710.1	68416.m05933 ARF GAP-like zinc finger-containing protein ZIGA2 (ZIGA2) nearly identical to ARF GAP-like zinc finger-containing protein ZIGA2 from GI:10441356 [Arabidopsis thaliana]; contains InterPro accession IPR001164: Human Rev interacting-like protein	GO:0003677,GO:0005739,GO:0000004,GO:0005634
2631	BN12184	0.388311	15894.7	40932.9	-1.36472	gi|12184|At2g39750_Contig1	At2g39750.1	68415.m04881 dehydration-responsive family protein similar to early-responsive to dehydration stress ERD3 protein [Arabidopsis thaliana] GI:15320410; contains Pfam profile PF03141: Putative methyltransferase	GO:0005554,GO:0000004,GO:0012505
2943	BN12184	0.311914	11116.4	35639.3	-1.68078	gi|12184|At2g39750_Contig1	At2g39750.1	68415.m04881 dehydration-responsive family protein similar to early-responsive to dehydration stress ERD3 protein [Arabidopsis thaliana] GI:15320410; contains Pfam profile PF03141: Putative methyltransferase	GO:0005554,GO:0000004,GO:0012505
11393	BN12217	0.296274	238.534	805.113	-1.755	gi|12217|At3g02480_Contig1	At3g02480.1	68416.m00236 ABA-responsive protein-related similar to ABA-inducible protein [Fagus sylvatica] GI:3901016, cold-induced protein kin1 [Brassica napus] GI:167146	GO:0005554,GO:0000004,GO:0008372
11081	BN12217	0.318122	157.593	495.385	-1.65235	gi|12217|At3g02480_Contig1	At3g02480.1	68416.m00236 ABA-responsive protein-related similar to ABA-inducible protein [Fagus sylvatica] GI:3901016, cold-induced protein kin1 [Brassica napus] GI:167146	GO:0005554,GO:0000004,GO:0008372
6193	BN12219	0.222538	915.219	4112.64	-2.16788	gi|12219|At2g38540_Contig4	At2g38530.1	68415.m04734 nonspecific lipid transfer protein 2 (LTP2) identical to nonspecific lipid-transfer protein 2 from Arabidopsis thaliana [SP|Q9S7I3]; contains Pfam protease inhibitor/seed storage/LTP family domain PF00234	GO:0008289,GO:0006869,GO:0012505
5881	BN12219	0.207629	1397.51	6730.8	-2.26792	gi|12219|At2g38540_Contig4	At2g38530.1	68415.m04734 nonspecific lipid transfer protein 2 (LTP2) identical to nonspecific lipid-transfer protein 2 from Arabidopsis thaliana [SP|Q9S7I3]; contains Pfam protease inhibitor/seed storage/LTP family domain PF00234	GO:0008289,GO:0006869,GO:0012505
3281	BN12222	0.44955	19785.9	44012.7	-1.15345	gi|12222|At2g38540_Contig5	At2g38540.1	68415.m04735 nonspecific lipid transfer protein 1 (LTP1) identical to SP|Q42589	GO:0008289,GO:0006869,GO:0012505
3593	BN12222	0.461801	21249.2	46013.8	-1.11466	gi|12222|At2g38540_Contig5	At2g38540.1	68415.m04735 nonspecific lipid transfer protein 1 (LTP1) identical to SP|Q42589	GO:0008289,GO:0006869,GO:0012505
1331	BN12250	0.465241	262.612	564.464	-1.10395	gi|12250|At3g54080_Contig2	At3g54080.1	68416.m05979 expressed protein	GO:0005554,GO:0000004,GO:0012505
10093	BN12279	0.483218	100.662	208.316	-1.04925	gi|12279|At5g44430_ESS1507R	At5g44430.1	68418.m05445 plant defensin-fusion protein, putative (PDF1.2c) plant defensin protein family member, personal communication, Bart Thomma (Bart.Thomma@agr.kuleuven.ac.be); similar to antifungal protein 1 preprotein [Raphanus sativus] gi|609322|gb|AAA69541	GO:0005554,GO:0012505,GO:0000004,GO:0005618
7181	BN12280	0.333394	274.646	823.789	-1.5847	gi|12280|At3g28790_Contig3	At3g28830.1	68416.m03597 expressed protein	GO:0006350,GO:0003899,GO:0012505
7493	BN12280	0.370041	355.519	960.757	-1.43424	gi|12280|At3g28790_Contig3	At3g28830.1	68416.m03597 expressed protein	GO:0006350,GO:0003899,GO:0012505
13040	BN12297	0.456089	1156.19	2535.01	-1.13261	gi|12297|At1g76670_LB723R	At1g76670.1	68414.m08921 transporter-related low similarity to glucose-6-phosphate/phosphate-translocator precursor [Solanum tuberosum] GI:2997593, GDP-Mannose transporter [Arabidopsis thaliana] GI:15487237; contains Pfam profile PF00892: Integral membrane protein	GO:0006810,GO:0016021,GO:0005215,GO:0016020
5548	BN12317	0.492141	1771.66	3599.9	-1.02286	gi|12317|At1g07260_LB748R	At1g07260.1	68414.m00772 UDP-glucoronosyl/UDP-glucosyl transferase family protein contains Pfam profile: PF00201 UDP-glucoronosyl and UDP-glucosyl transferase	GO:0008194,GO:0016757,GO:0008152,GO:0008372
19202	BN12326	0.19736	358.848	1818.24	-2.3411	gi|12326|At5g54960_Contig1	At5g54960.1	68418.m06845 pyruvate decarboxylase, putative strong similarity to pyruvate decarboxylase 1 [Vitis vinifera] GI:10732644; contains InterPro entry IPR000399: Pyruvate decarboxylase	GO:0009028,GO:0003984,GO:0008372,GO:0001666,GO:0004737
18890	BN12326	0.155322	454.778	2927.96	-2.68666	gi|12326|At5g54960_Contig1	At5g54960.1	68418.m06845 pyruvate decarboxylase, putative strong similarity to pyruvate decarboxylase 1 [Vitis vinifera] GI:10732644; contains InterPro entry IPR000399: Pyruvate decarboxylase	GO:0009028,GO:0003984,GO:0008372,GO:0001666,GO:0004737
5886	BN12352	0.35027	282.044	805.218	-1.51346	gi|12352|At1g61520_Contig4	At1g61520.1	68414.m06931 chlorophyll A-B binding protein / LHCI type III (LHCA3.1) nearly identical to PSI type III chlorophyll a/b-binding protein GI:430947; contains Pfam profile: PF00504 chlorophyll A-B binding protein; similar to PSI type III chlorophyll a/b-bind	GO:0030076,GO:0009765,GO:0016168,GO:0009507,GO:0015979
6198	BN12352	0.299735	366.966	1224.3	-1.73824	gi|12352|At1g61520_Contig4	At1g61520.1	68414.m06931 chlorophyll A-B binding protein / LHCI type III (LHCA3.1) nearly identical to PSI type III chlorophyll a/b-binding protein GI:430947; contains Pfam profile: PF00504 chlorophyll A-B binding protein; similar to PSI type III chlorophyll a/b-bind	GO:0030076,GO:0009765,GO:0016168,GO:0009507,GO:0015979
3598	BN12357	0.479756	1188.59	2477.49	-1.05963	gi|12357|At1g02790_Contig4	At1g02790.1	68414.m00235 exopolygalacturonase / galacturan 1,4-alpha-galacturonidase (PGA3) / pectinase identical to SP|P49062 Exopolygalacturonase clone GBGE184 precursor (EC 3.2.1.67) (ExoPG) (Galacturan 1,4-alpha-galacturonidase) {Arabidopsis thaliana}	GO:0005975,GO:0016020,GO:0004650,GO:0012505
1340	BN12372	0.466093	7382.64	15839.4	-1.10131	gi|12372|At4g25870_LB610R	At4g25870.1	68417.m03720 expressed protein contains Pfam profile PF03267: Arabidopsis protein of unknown function, DUF266	GO:0005554,GO:0000004,GO:0005739
12698	BN12431	0.466707	11745.1	25165.9	-1.09941	gi|12431|At5g22740_Contig3	At5g22740.1	68418.m02656 glycosyl transferase family 2 protein similar to beta-(1-3)-glucosyl transferase GB:AAC62210 GI:3687658 from [Bradyrhizobium japonicum], cellulose synthase from Agrobacterium tumeficiens [gi:710492] and Agrobacterium radiobacter [gi:710493];	GO:0008372,GO:0016759,GO:0000004,GO:0016757
12386	BN12431	0.493772	10765.9	21803.4	-1.01808	gi|12431|At5g22740_Contig3	At5g22740.1	68418.m02656 glycosyl transferase family 2 protein similar to beta-(1-3)-glucosyl transferase GB:AAC62210 GI:3687658 from [Bradyrhizobium japonicum], cellulose synthase from Agrobacterium tumeficiens [gi:710492] and Agrobacterium radiobacter [gi:710493];	GO:0008372,GO:0016759,GO:0000004,GO:0016757
37	BN12468	0.439253	201.478	458.683	-1.18688	gi|12468|At1g60770_RL2788R	At1g60770.1	68414.m06841 pentatricopeptide (PPR) repeat-containing protein low similarity to DNA-binding protein [Triticum aestivum] GI:6958202; contains Pfam profile PF01535: PPR repeat	GO:0005554,GO:0000004,GO:0008372
349	BN12468	0.467936	259.75	555.097	-1.09562	gi|12468|At1g60770_RL2788R	At1g60770.1	68414.m06841 pentatricopeptide (PPR) repeat-containing protein low similarity to DNA-binding protein [Triticum aestivum] GI:6958202; contains Pfam profile PF01535: PPR repeat	GO:0005554,GO:0000004,GO:0008372
16603	BN12478	0.462212	92.9458	201.089	-1.11337	gi|12478|At5g62600_Contig1	At5g62600.1	68418.m07856 transportin-SR-related contains weak similarity to transportin-SR (GI:5052414) [Homo sapiens]	GO:0005554,GO:0000004,GO:0008372
11403	BN12480	0.46703	314.505	673.415	-1.09841	gi|12480|At4g21280_Contig1	At4g21280.1	68417.m03075 oxygen-evolving enhancer protein 3, chloroplast, putative (PSBQ1) (PSBQ) identical to SP|Q9XFT3 Oxygen-evolving enhancer protein 3-1, chloroplast precursor (OEE3) (16 kDa subunit of oxygen evolving system of photosystem II) (OEC 16 kDa subuni	GO:0009654,GO:0009543,GO:0030095
11091	BN12480	0.466386	348.453	747.135	-1.1004	gi|12480|At4g21280_Contig1	At4g21280.1	68417.m03075 oxygen-evolving enhancer protein 3, chloroplast, putative (PSBQ1) (PSBQ) identical to SP|Q9XFT3 Oxygen-evolving enhancer protein 3-1, chloroplast precursor (OEE3) (16 kDa subunit of oxygen evolving system of photosystem II) (OEC 16 kDa subuni	GO:0009654,GO:0009543,GO:0030095
1991	BN12556	0.4963	466.156	939.262	-1.01071	gi|12556|At3g26110_FL535F	At3g26110.1	68416.m03252 expressed protein	GO:0005554,GO:0000004,GO:0012505
4899	BN12575	0.477938	382.12	799.518	-1.0651	gi|12575|At1g13280_Contig2	At1g13280.1	68414.m01542 allene oxide cyclase family protein similar to ERD12 [GI:15320414], allene oxide cyclase GI:8977961 from [Lycopersicon esculentum]; contains Pfam profile PF06351: Allene oxide cyclase	GO:0009507,GO:0046423,GO:0009269,GO:0009695
4587	BN12575	0.491007	323.609	659.072	-1.02618	gi|12575|At1g13280_Contig2	At1g13280.1	68414.m01542 allene oxide cyclase family protein similar to ERD12 [GI:15320414], allene oxide cyclase GI:8977961 from [Lycopersicon esculentum]; contains Pfam profile PF06351: Allene oxide cyclase	GO:0009507,GO:0046423,GO:0009269,GO:0009695
5554	BN12587	0.491643	340.42	692.413	-1.02432	gi|12587|At2g44680_Contig2	At2g44680.1	68415.m05560 casein kinase II beta chain, putative similar to casein kinase II beta-3 chain (CK II) [Arabidopsis thaliana] SWISS-PROT:O81275	GO:0005956,GO:0000004,GO:0008605
5238	BN12600	0.253491	509.457	2009.76	-1.97999	gi|12600|At4g32760_Contig3	At4g32760.1	68417.m04661 VHS domain-containing protein / GAT domain-containing protein weak similarity to hepatocyte growth factor-regulated tyrosine kinase substrate HRS isoform 2 [Homo sapiens] GI:9022389; contains Pfam profiles PF00790: VHS domain, PF03127: GAT do	GO:0006886,GO:0008565,GO:0005795,GO:0006891
5550	BN12600	0.253917	500.211	1969.98	-1.97757	gi|12600|At4g32760_Contig3	At4g32760.1	68417.m04661 VHS domain-containing protein / GAT domain-containing protein weak similarity to hepatocyte growth factor-regulated tyrosine kinase substrate HRS isoform 2 [Homo sapiens] GI:9022389; contains Pfam profiles PF00790: VHS domain, PF03127: GAT do	GO:0006886,GO:0008565,GO:0005795,GO:0006891
16292	BN12609	0.302172	85.2232	282.035	-1.72656	gi|12609|At3g25170_Contig2	At3g25170.1	68416.m03143 rapid alkalinization factor (RALF) family protein	GO:0005578,GO:0004871,GO:0007267
692	BN12615	0.347164	208.358	600.171	-1.52631	gi|12615|At1g08200_Contig4	At1g08200.1	68414.m00906 expressed protein	GO:0019305,GO:0009225,GO:0003978,GO:0008460,GO:0003824,GO:0006012,GO:0009246
1004	BN12615	0.368428	149.268	405.148	-1.44054	gi|12615|At1g08200_Contig4	At1g08200.1	68414.m00906 expressed protein	GO:0019305,GO:0009225,GO:0003978,GO:0008460,GO:0003824,GO:0006012,GO:0009246
21800	BN12620	0.295531	2880.56	9747.08	-1.75862	gi|12620|At5g35200_Contig1	At5g35200.1	68418.m04171 epsin N-terminal homology (ENTH) domain-containing protein contains Pfam PF01417: ENTH domain. ENTH (Epsin N-terminal homology) domain; similar to clathrin assembly protein short form, Rattus norvegicus, EMBL:AF041373;similar to Chain A, Calm	GO:0005488,GO:0000004,GO:0008372
21488	BN12620	0.275457	3025.76	10984.5	-1.8601	gi|12620|At5g35200_Contig1	At5g35200.1	68418.m04171 epsin N-terminal homology (ENTH) domain-containing protein contains Pfam PF01417: ENTH domain. ENTH (Epsin N-terminal homology) domain; similar to clathrin assembly protein short form, Rattus norvegicus, EMBL:AF041373;similar to Chain A, Calm	GO:0005488,GO:0000004,GO:0008372
19200	BN12621	0.488254	9036.31	18507.4	-1.0343	gi|12621|At5g49180_Contig1	At5g49180.1	68418.m06087 pectinesterase family protein contains Pfam profile: PF01095 pectinesterase	GO:0042545,GO:0009505,GO:0030599,GO:0005618,GO:0012505
18888	BN12621	0.485388	13069.9	26926.7	-1.04279	gi|12621|At5g49180_Contig1	At5g49180.1	68418.m06087 pectinesterase family protein contains Pfam profile: PF01095 pectinesterase	GO:0042545,GO:0009505,GO:0030599,GO:0005618,GO:0012505
14650	BN12654	0.489333	440.056	899.298	-1.03111	gi|12654|At5g57815_Contig2	At5g57815.1	68418.m07230 cytochrome c oxidase subunit 6b, putative similar to subunit 6b of cytochrome c oxidase [Arabidopsis thaliana] gi|6518353|dbj|BAA87883	GO:0005739,GO:0004129,GO:0006118
25704	BN12662	0.397999	78.5128	197.269	-1.32916	gi|12662|At3g63310_Contig2	At3g63310.1	68416.m07121 expressed protein low similarity to N-methyl-D-aspartate receptor-associated protein [Drosophila melanogaster] GI:567104; contains Pfam profile PF01027: Uncharacterized protein family UPF0005	GO:0005554,GO:0016595,GO:0000004,GO:0008372
10100	BN12696	0.484519	1019.5	2104.15	-1.04538	gi|12696|At3g28830_Contig1	At3g28830.1	68416.m03597 expressed protein	GO:0005524,GO:0000004,GO:0012505
39	BN12735	0.17731	848.838	4787.31	-2.49565	gi|12735|At5g02502_Contig1	At5g02502.1	68418.m00184 expressed protein 8113.	GO:0005554,GO:0000004,GO:0012505
351	BN12735	0.17417	825.07	4737.15	-2.52143	gi|12735|At5g02502_Contig1	At5g02502.1	68418.m00184 expressed protein 8113.	GO:0005554,GO:0000004,GO:0012505
19205	BN12741	0.251887	159.884	634.745	-1.98915	gi|12741|At3g12630_Contig3	At3g12630.1	68416.m01572 zinc finger (AN1-like) family protein contains Pfam domain, PF01428: AN1-like Zinc finger	GO:0003677,GO:0008372,GO:0000004,GO:0008270
18893	BN12741	0.204732	225.121	1099.59	-2.28819	gi|12741|At3g12630_Contig3	At3g12630.1	68416.m01572 zinc finger (AN1-like) family protein contains Pfam domain, PF01428: AN1-like Zinc finger	GO:0003677,GO:0008372,GO:0000004,GO:0008270
11739	BN12791	0.357923	4760.02	13299	-1.48228	gi|12791|At5g07600_Contig3	At5g07600.1	68418.m00871 oleosin / glycine-rich protein	GO:0012505,GO:0019915,GO:0005554,GO:0016020
12051	BN12791	0.330813	4279.1	12935.1	-1.59591	gi|12791|At5g07600_Contig3	At5g07600.1	68418.m00871 oleosin / glycine-rich protein	GO:0012505,GO:0019915,GO:0005554,GO:0016020
1339	BN12795	0.474587	1582.25	3333.95	-1.07525	gi|12795|At5g25460_Contig2	At5g25460.1	68418.m03026 expressed protein contains Pfam profile PF04862: Protein of unknown function, DUF642	GO:0005554,GO:0000004,GO:0012505
4593	BN12815	0.476746	1799.53	3774.61	-1.06871	gi|12815|At5g07410_Contig2	At5g07410.1	68418.m00848 pectinesterase family protein contains Pfam profile: PF01095 pectinesterase	GO:0030599,GO:0005618,GO:0012505,GO:0005524,GO:0009505,GO:0042545
2960	BN12856	0.491429	1029.22	2094.34	-1.02494	gi|12856|At1g08480_Contig2	At1g08480.1	68414.m00939 expressed protein	GO:0005554,GO:0000004,GO:0008372
11098	BN12888	0.432734	999.191	2309.02	-1.20845	gi|12888|At5g67030_Contig3	At5g67030.1	68418.m08450 zeaxanthin epoxidase (ZEP) (ABA1) identical to GI:9857296 AtABA1; controls Pfam profiles PF01360: Monooxygenase and PF00498: FHA domain; identical to cDNA AtABA1, GI:9857295	GO:0009688,GO:0009414,GO:0009540,GO:0006970,GO:0009507,GO:0016123
11410	BN12888	0.427734	906.07	2118.3	-1.22521	gi|12888|At5g67030_Contig3	At5g67030.1	68418.m08450 zeaxanthin epoxidase (ZEP) (ABA1) identical to GI:9857296 AtABA1; controls Pfam profiles PF01360: Monooxygenase and PF00498: FHA domain; identical to cDNA AtABA1, GI:9857295	GO:0009688,GO:0009414,GO:0009540,GO:0006970,GO:0009507,GO:0016123
26694	BN12899	0.401669	160.348	399.204	-1.31592	gi|12899|At3g01085_Contig1	At3g01085.1	68416.m00012 protein kinase family protein contains Pfam domain, PF00069: Protein kinase domain; contains non-consensus splice site (GC) at intron 2	GO:0009507,GO:0005524,GO:0016301,GO:0004713,GO:0004674,GO:0006468,GO:0004672,GO:0006499
21494	BN12901	0.464092	3764.79	8112.17	-1.10752	gi|12901|At5g59880_LB149R	At5g59880.2	68418.m07509 actin-depolymerizing factor 3 (ADF3) identical to SP|Q9ZSK4 Actin-depolymerizing factor 3 (ADF 3) (AtADF3) {Arabidopsis thaliana}	GO:0003779,GO:0005622,GO:0000004,GO:0003787
21806	BN12901	0.445157	3221.31	7236.34	-1.16761	gi|12901|At5g59880_LB149R	At5g59880.2	68418.m07509 actin-depolymerizing factor 3 (ADF3) identical to SP|Q9ZSK4 Actin-depolymerizing factor 3 (ADF 3) (AtADF3) {Arabidopsis thaliana}	GO:0003779,GO:0005622,GO:0000004,GO:0003787
19548	BN12921	0.482897	779.937	1615.12	-1.05021	gi|12921|At3g21175_Contig1	At3g21175.2	68416.m02676 zinc finger (GATA type) family protein similar to zinc finger protein ZIM gi:8918533 from [Arabidopsis thaliana]; contains Pfam PF00320: GATA zinc finger	GO:0005634,GO:0003700,GO:0006355
19860	BN12921	0.480569	723.881	1506.3	-1.05718	gi|12921|At3g21175_Contig1	At3g21175.2	68416.m02676 zinc finger (GATA type) family protein similar to zinc finger protein ZIM gi:8918533 from [Arabidopsis thaliana]; contains Pfam PF00320: GATA zinc finger	GO:0005634,GO:0003700,GO:0006355
17256	BN12939	0.485611	1051.62	2165.56	-1.04213	gi|12939|At5g66570_Contig7	At5g66570.1	68418.m08392 oxygen-evolving enhancer protein 1-1, chloroplast / 33 kDa subunit of oxygen evolving system of photosystem II (PSBO1) (PSBO) identical to SP:P23321 Oxygen-evolving enhancer protein 1-1, chloroplast precursor (OEE1) (33 kDa subunit of oxygen	GO:0009654,GO:0030095,GO:0009543,GO:0009781
16944	BN12939	0.445696	715.793	1606.01	-1.16587	gi|12939|At5g66570_Contig7	At5g66570.1	68418.m08392 oxygen-evolving enhancer protein 1-1, chloroplast / 33 kDa subunit of oxygen evolving system of photosystem II (PSBO1) (PSBO) identical to SP:P23321 Oxygen-evolving enhancer protein 1-1, chloroplast precursor (OEE1) (33 kDa subunit of oxygen	GO:0009654,GO:0030095,GO:0009543,GO:0009781
1998	BN12964	0.449188	913.595	2033.88	-1.15461	gi|12964|At3g24420_Contig2	At3g24420.1	68416.m03065 hydrolase, alpha/beta fold family protein low similarity to 3-oxoadipate enol-lactone hydrolase [Pseudomonas sp. B13] GI:17736948, B-ketoadipate enol-lactone hydrolase [Bradyrhizobium japonicum] GI:2239060; contains Pfam profile:PF00561 abhyd	GO:0012505,GO:0006725,GO:0016787
2306	BN12983	0.43728	427.414	977.437	-1.19337	gi|12983|At2g47710_Contig2	At2g47710.1	68415.m05958 universal stress protein (USP) family protein similar to ER6 protein [Lycopersicon esculentum] GI:5669654; contains Pfam profile PF00582: universal stress protein family	GO:0006950,GO:0005554,GO:0008372
1994	BN12983	0.45089	299.47	664.176	-1.14915	gi|12983|At2g47710_Contig2	At2g47710.1	68415.m05958 universal stress protein (USP) family protein similar to ER6 protein [Lycopersicon esculentum] GI:5669654; contains Pfam profile PF00582: universal stress protein family	GO:0006950,GO:0005554,GO:0008372
10445	BN13008	0.243828	417.187	1710.99	-2.03607	gi|13008|At1g63930_LB2358F	At1g63930.1	68414.m07238 expressed protein ; expression supported by MPSS	GO:0005554,GO:0000004,GO:0005739
10757	BN13008	0.326785	380.316	1163.81	-1.61359	gi|13008|At1g63930_LB2358F	At1g63930.1	68414.m07238 expressed protein ; expression supported by MPSS	GO:0005554,GO:0000004,GO:0005739
19211	BN13025	0.211954	194.209	916.278	-2.23818	gi|13025|At2g17710_Contig4	At2g17710.1	68415.m02052 expressed protein	GO:0005554,GO:0000004,GO:0008372
18899	BN13025	0.196834	175.457	891.396	-2.34495	gi|13025|At2g17710_Contig4	At2g17710.1	68415.m02052 expressed protein	GO:0005554,GO:0000004,GO:0008372
11411	BN13028	0.378893	464.977	1227.2	-1.40014	gi|13028|At4g13560_Contig1	At4g13560.1	68417.m02113 late embryogenesis abundant domain-containing protein / LEA domain-containing protein similar to LEA protein [Cicer arietinum] GI:2909420; contains Pfam profile PF02987: Late embryogenesis abundant protein	GO:0008372,GO:0005554,GO:0009793
11099	BN13028	0.400891	588.095	1466.97	-1.31872	gi|13028|At4g13560_Contig1	At4g13560.1	68417.m02113 late embryogenesis abundant domain-containing protein / LEA domain-containing protein similar to LEA protein [Cicer arietinum] GI:2909420; contains Pfam profile PF02987: Late embryogenesis abundant protein	GO:0008372,GO:0005554,GO:0009793
695	BN13055	0.356249	198.914	558.357	-1.48904	gi|13055|At4g25860_Contig1	At4g25860.1	68417.m03719 oxysterol-binding family protein contains Pfam profile PF01237: Oxysterol-binding protein	GO:0008202,GO:0008142,GO:0008372
1007	BN13055	0.329986	190.944	578.643	-1.59952	gi|13055|At4g25860_Contig1	At4g25860.1	68417.m03719 oxysterol-binding family protein contains Pfam profile PF01237: Oxysterol-binding protein	GO:0008202,GO:0008142,GO:0008372
25061	BN13058	0.470373	79.4836	168.98	-1.08812	gi|13058|At4g13850_Contig2	At4g13850.2	68417.m02146 glycine-rich RNA-binding protein (GRP2) glycine-rich RNA binding protein 2 AtGRP2 [Arabidopsis thaliana] GI:2826811	GO:0003676,GO:0005739,GO:0000004,GO:0003723
22461	BN13059	0.468979	124.136	264.694	-1.0924	gi|13059|At5g14700_Contig1	At5g14700.1	68418.m01723 cinnamoyl-CoA reductase-related similar to cinnamoyl-CoA reductase from Pinus taeda [GI:17978649], Saccharum officinarum [GI:3341511]	GO:0009809,GO:0008372,GO:0016621
22149	BN13059	0.48275	163.632	338.958	-1.05065	gi|13059|At5g14700_Contig1	At5g14700.1	68418.m01723 cinnamoyl-CoA reductase-related similar to cinnamoyl-CoA reductase from Pinus taeda [GI:17978649], Saccharum officinarum [GI:3341511]	GO:0009809,GO:0008372,GO:0016621
1349	BN13069	0.366981	1102.05	3003.02	-1.44622	gi|13069|At5g64350_Contig1	At5g64350.1	68418.m08082 FK506-binding protein (FKBP12) / immunophilin identical to immunophilin (GI:2104957) [Arabidopsis thaliana]	GO:0005528,GO:0009543,GO:0003755,GO:0006457
1661	BN13069	0.395082	1426.67	3611.07	-1.33977	gi|13069|At5g64350_Contig1	At5g64350.1	68418.m08082 FK506-binding protein (FKBP12) / immunophilin identical to immunophilin (GI:2104957) [Arabidopsis thaliana]	GO:0005528,GO:0009543,GO:0003755,GO:0006457
6857	BN13089	0.382327	567.461	1484.23	-1.38712	gi|13089|At3g22560_Contig1	At3g22560.1	68416.m02851 GCN5-related N-acetyltransferase (GNAT) family protein contains Pfam profile:PF00583 Acetyltransf:Acetyltransferase (GNAT) family	GO:0008152,GO:0008080,GO:0008372
6545	BN13089	0.387742	573.68	1479.54	-1.36683	gi|13089|At3g22560_Contig1	At3g22560.1	68416.m02851 GCN5-related N-acetyltransferase (GNAT) family protein contains Pfam profile:PF00583 Acetyltransf:Acetyltransferase (GNAT) family	GO:0008152,GO:0008080,GO:0008372
10111	BN13107	0.184328	845.098	4584.74	-2.43965	gi|13107|At1g02080_Contig1	At1g02080.1	68414.m00130 transcriptional regulator-related contains Pfam PF04054: CCR4-Not complex component, Not1; contains TIGRFAM TIGR01612: reticulocyte binding protein; similar to General negative regulator of transcription subunit 1 (SP:P25655) {Saccharomyces c	GO:0005554,GO:0000004,GO:0019028
9799	BN13107	0.189551	662.737	3496.35	-2.39934	gi|13107|At1g02080_Contig1	At1g02080.1	68414.m00130 transcriptional regulator-related contains Pfam PF04054: CCR4-Not complex component, Not1; contains TIGRFAM TIGR01612: reticulocyte binding protein; similar to General negative regulator of transcription subunit 1 (SP:P25655) {Saccharomyces c	GO:0005554,GO:0000004,GO:0019028
25707	BN13116	0.302077	8739.61	28931.7	-1.72701	gi|13116|At3g27810_Contig2	At3g27810.1	68416.m03469 myb family transcription factor (MYB3) (MYB21) contains Pfam profile: PF00249 myb-like DNA-binding domain ;identical to ATMYB3 GI:2280528 from [Arabidopsis thaliana]; identical to cDNA putative transcription factor (MYB21) mRNA, partial cds G	GO:0003700,GO:0006355,GO:0003677,GO:0005634
25395	BN13116	0.248301	6734	27120.3	-2.00984	gi|13116|At3g27810_Contig2	At3g27810.1	68416.m03469 myb family transcription factor (MYB3) (MYB21) contains Pfam profile: PF00249 myb-like DNA-binding domain ;identical to ATMYB3 GI:2280528 from [Arabidopsis thaliana]; identical to cDNA putative transcription factor (MYB21) mRNA, partial cds G	GO:0003700,GO:0006355,GO:0003677,GO:0005634
23107	BN13117	0.472383	2348.66	4971.94	-1.08197	gi|13117|At5g07440_Contig4	At5g07440.1	68418.m00851 glutamate dehydrogenase 2 (GDH2) identical to glutamate dehydrogenase 2 (GDH 2) [Arabidopsis thaliana] SWISS-PROT:Q38946	GO:0016491,GO:0006813,GO:0005739,GO:0006520,GO:0005509,GO:0006118,GO:0008152
20195	BN13118	0.456941	4766.67	10431.7	-1.12992	gi|13118|At5g07440_Contig5	At5g07440.1	68418.m00851 glutamate dehydrogenase 2 (GDH2) identical to glutamate dehydrogenase 2 (GDH 2) [Arabidopsis thaliana] SWISS-PROT:Q38946	GO:0016491,GO:0006813,GO:0005739,GO:0006520,GO:0005509,GO:0006118,GO:0008152
20507	BN13118	0.414022	4266.08	10304	-1.27222	gi|13118|At5g07440_Contig5	At5g07440.1	68418.m00851 glutamate dehydrogenase 2 (GDH2) identical to glutamate dehydrogenase 2 (GDH 2) [Arabidopsis thaliana] SWISS-PROT:Q38946	GO:0016491,GO:0006813,GO:0005739,GO:0006520,GO:0005509,GO:0006118,GO:0008152
13362	BN13135	0.348248	598.148	1717.59	-1.52181	gi|13135|At2g21170_Contig1	At2g21170.1	68415.m02511 triosephosphate isomerase, chloroplast, putative similar to Triosephosphate isomerase, chloroplast precursor: SP|P48496 from Spinacia oleracea, SP|P46225 from Secale cereale	GO:0008152,GO:0019253,GO:0004807,GO:0009507
13050	BN13135	0.354242	592.909	1673.74	-1.49719	gi|13135|At2g21170_Contig1	At2g21170.1	68415.m02511 triosephosphate isomerase, chloroplast, putative similar to Triosephosphate isomerase, chloroplast precursor: SP|P48496 from Spinacia oleracea, SP|P46225 from Secale cereale	GO:0008152,GO:0019253,GO:0004807,GO:0009507
7850	BN13139	0.334839	1511.62	4514.47	-1.57846	gi|13139|At4g23680_Contig2	At4g23680.1	68417.m03409 major latex protein-related / MLP-related low similarity to major latex protein {Papaver somniferum}[GI:294060] ; contains Pfam profile PF00407: Pathogenesis-related protein Bet v I family	GO:0009820,GO:0005554
8162	BN13139	0.343944	1284.08	3733.4	-1.53976	gi|13139|At4g23680_Contig2	At4g23680.1	68417.m03409 major latex protein-related / MLP-related low similarity to major latex protein {Papaver somniferum}[GI:294060] ; contains Pfam profile PF00407: Pathogenesis-related protein Bet v I family	GO:0009820,GO:0005554
27012	BN13162	0.455577	963.888	2115.75	-1.13423	gi|13162|At3g03100_Contig1	At3g03100.1	68416.m00306 NADH:ubiquinone oxidoreductase family protein contains Pfam PF05071: NADH:ubiquinone oxidoreductase 17.2 kD subunit; similar to ethylene-regulated ER6 protein (GI:5669654) [Lycopersicon esculentum]; identical to Probable NADH-ubiquinone oxido	GO:0008372,GO:0000004,GO:0016491
26700	BN13162	0.327837	989.31	3017.69	-1.60895	gi|13162|At3g03100_Contig1	At3g03100.1	68416.m00306 NADH:ubiquinone oxidoreductase family protein contains Pfam PF05071: NADH:ubiquinone oxidoreductase 17.2 kD subunit; similar to ethylene-regulated ER6 protein (GI:5669654) [Lycopersicon esculentum]; identical to Probable NADH-ubiquinone oxido	GO:0008372,GO:0000004,GO:0016491
16612	BN13168	0.431317	6061.95	14054.5	-1.21318	gi|13168|At5g54240_LB2173F	At5g54240.1	68418.m06756 expressed protein	GO:0005554,GO:0000004,GO:0005739
16300	BN13168	0.485153	4397.07	9063.26	-1.04349	gi|13168|At5g54240_LB2173F	At5g54240.1	68418.m06756 expressed protein	GO:0005554,GO:0000004,GO:0005739
8496	BN13210	0.324031	271.245	837.095	-1.62579	gi|13210|At1g78300_Contig4	At1g78300.1	68414.m09125 14-3-3 protein GF14 omega (GRF2) identical to GF14omega isoform GI:487791 from [Arabidopsis thaliana]	GO:0008372,GO:0045309,GO:0007165,GO:0045308
8808	BN13210	0.449498	197.372	439.094	-1.15361	gi|13210|At1g78300_Contig4	At1g78300.1	68414.m09125 14-3-3 protein GF14 omega (GRF2) identical to GF14omega isoform GI:487791 from [Arabidopsis thaliana]	GO:0008372,GO:0045309,GO:0007165,GO:0045308
29950	BN13217	0.368166	1049.7	2851.16	-1.44157	gi|13217|At1g10770_Contig1	At1g10770.1	68414.m01233 invertase/pectin methylesterase inhibitor family protein contains Pfam profile PF04043: Plant invertase/pectin methylesterase inhibitor	GO:0012505,GO:0000004,GO:0046910
30262	BN13217	0.464096	1083.21	2334.02	-1.1075	gi|13217|At1g10770_Contig1	At1g10770.1	68414.m01233 invertase/pectin methylesterase inhibitor family protein contains Pfam profile PF04043: Plant invertase/pectin methylesterase inhibitor	GO:0012505,GO:0000004,GO:0046910
6546	BN13248	0.321842	89.2609	277.344	-1.63558	gi|13248|At3g56940_Contig1	At3g56940.1	68416.m06334 dicarboxylate diiron protein, putative (Crd1) similar to leucine-containing zipper protein At103 GP:6911864; contains Pfam profile PF05447: Copper response defect 1 (CRD1)	GO:0003677,GO:0009507,GO:0000004,GO:0005507
1996	BN13290	0.3839	12622.1	32878.6	-1.3812	gi|13290|At1g43860_Contig1	At1g43860.1	68414.m05053 expressed protein	GO:0005739,GO:0003700,GO:0045449
2308	BN13290	0.385116	17639.1	45802.1	-1.37664	gi|13290|At1g43860_Contig1	At1g43860.1	68414.m05053 expressed protein	GO:0005739,GO:0003700,GO:0045449
5251	BN13319	0.466279	142.071	304.691	-1.10073	gi|13319|At4g18596_Contig3	At4g18596.1	68417.m02754 pollen Ole e 1 allergen and extensin family protein contains Pfam domain, PF01190: Pollen proteins Ole e I family	GO:0005554,GO:0000004,GO:0012505
2963	BN13320	0.388275	212.056	546.149	-1.36485	gi|13320|At4g03420_Contig2	At4g03420.1	68417.m00469 expressed protein	GO:0005554,GO:0000004,GO:0008372
2651	BN13320	0.441009	168.53	382.146	-1.18112	gi|13320|At4g03420_Contig2	At4g03420.1	68417.m00469 expressed protein	GO:0005554,GO:0000004,GO:0008372
7847	BN13333	0.445693	474.846	1065.41	-1.16588	gi|13333|At2g39720_BL1428F	At2g39720.1	68415.m04874 zinc finger (C3HC4-type RING finger) family protein contains Pfam domain, PF00097: Zinc finger, C3HC4 type (RING finger)	GO:0008372,GO:0005515,GO:0008270,GO:0003677,GO:0006355
5559	BN13334	0.216998	761.221	3507.96	-2.20424	gi|13334|At1g15690_Contig2	At1g15690.1	68414.m01883 pyrophosphate-energized vacuolar membrane proton pump / pyrophosphate-energized inorganic pyrophosphatase (AVP-3) identical to pyrophosphate-energized vacuolar membrane proton pump (pyrophosphate-energized inorganic pyrophosphatase) SP:P31414	GO:0009705,GO:0009678,GO:0016887
5247	BN13334	0.224021	720.138	3214.6	-2.15829	gi|13334|At1g15690_Contig2	At1g15690.1	68414.m01883 pyrophosphate-energized vacuolar membrane proton pump / pyrophosphate-energized inorganic pyrophosphatase (AVP-3) identical to pyrophosphate-energized vacuolar membrane proton pump (pyrophosphate-energized inorganic pyrophosphatase) SP:P31414	GO:0009705,GO:0009678,GO:0016887
14009	BN13362	0.314536	11690.5	37167.5	-1.66871	gi|13362|At4g33030_Contig2	At4g33030.1	68417.m04699 UDP-sulfoquinovose synthase / sulfite:UDP-glucose sulfotransferase / sulfolipid biosynthesis protein (SQD1) identical to gi:2736155	GO:0046506,GO:0009247,GO:0016036,GO:0008146,GO:0009507,GO:0046507
25063	BN13373	0.239753	255.534	1065.82	-2.06038	gi|13373|At3g11010_LB1951R	At3g11010.1	68416.m01329 disease resistance family protein / LRR family protein contains leucine rich-repeat domains Pfam:PF00560, INTERPRO:IPR001611; similar to disease resistance protein [Lycopersicon esculentum] gi|3894383|gb|AAC78591	GO:0006952,GO:0016301,GO:0005515,GO:0007165
24751	BN13373	0.268738	555.685	2067.76	-1.89573	gi|13373|At3g11010_LB1951R	At3g11010.1	68416.m01329 disease resistance family protein / LRR family protein contains leucine rich-repeat domains Pfam:PF00560, INTERPRO:IPR001611; similar to disease resistance protein [Lycopersicon esculentum] gi|3894383|gb|AAC78591	GO:0006952,GO:0016301,GO:0005515,GO:0007165
706	BN13486	0.488764	850.664	1740.44	-1.03279	gi|13486|At2g40730_Contig2	At2g40730.1	68415.m05024 HEAT repeat-containing protein contains INTERPRO:IPR000357 HEAT repeat	GO:0005524,GO:0008372,GO:0004672,GO:0006468
16302	BN13492	0.411396	3967.48	9643.94	-1.2814	gi|13492|At2g37640_Contig1	At2g37640.1	68415.m04617 expansin, putative (EXP3) identical to Alpha-expansin 3 precursor (At-EXP3)[Arabidopsis thaliana] SWISS-PROT:O80932; alpha-expansin gene family, PMID:11641069	GO:0009831,GO:0005576,GO:0009828,GO:0005554,GO:0009826,GO:0012505
16614	BN13492	0.415022	3642.79	8777.34	-1.26874	gi|13492|At2g37640_Contig1	At2g37640.1	68415.m04617 expansin, putative (EXP3) identical to Alpha-expansin 3 precursor (At-EXP3)[Arabidopsis thaliana] SWISS-PROT:O80932; alpha-expansin gene family, PMID:11641069	GO:0009831,GO:0005576,GO:0009828,GO:0005554,GO:0009826,GO:0012505
13702	BN13493	0.441679	2323.51	5260.63	-1.17893	gi|13493|At4g09950_Contig1	At4g09950.1	68417.m01628 avirulence-responsive family protein / avirulence induced gene (AIG1) family protein similar to AIG1 protein SP:P54120 [Arabidopsis thaliana]; contains Pfam PF04548: AIG1 family;	GO:0009318,GO:0006886,GO:0009618,GO:0015450,GO:0006308,GO:0009707,GO:0005525,GO:0007049,GO:0005524,GO:0008855
14014	BN13493	0.432917	2151.4	4969.54	-1.20784	gi|13493|At4g09950_Contig1	At4g09950.1	68417.m01628 avirulence-responsive family protein / avirulence induced gene (AIG1) family protein similar to AIG1 protein SP:P54120 [Arabidopsis thaliana]; contains Pfam PF04548: AIG1 family;	GO:0009318,GO:0006886,GO:0009618,GO:0015450,GO:0006308,GO:0009707,GO:0005525,GO:0007049,GO:0005524,GO:0008855
1668	BN13512	0.351907	376.533	1069.98	-1.50674	gi|13512|At1g72390_Contig1	At1g72390.1	68414.m08373 expressed protein	GO:0005215,GO:0016020,GO:0004872,GO:0006810
1356	BN13512	0.326188	374.324	1147.57	-1.61622	gi|13512|At1g72390_Contig1	At1g72390.1	68414.m08373 expressed protein	GO:0005215,GO:0016020,GO:0004872,GO:0006810
27352	BN13515	0.420539	2014.25	4789.69	-1.24969	gi|13515|At2g41410_Contig3	At2g41410.1	68415.m05110 calmodulin, putative identical to SP|P30188 Calmodulin-like protein {Arabidopsis thaliana}	GO:0009288,GO:0005509,GO:0009507
27664	BN13515	0.486597	1799.03	3697.17	-1.0392	gi|13515|At2g41410_Contig3	At2g41410.1	68415.m05110 calmodulin, putative identical to SP|P30188 Calmodulin-like protein {Arabidopsis thaliana}	GO:0009288,GO:0005509,GO:0009507
1664	BN13529	0.441315	436.424	988.917	-1.18012	gi|13529|At2g18740_Contig3	At2g18740.1	68415.m02182 small nuclear ribonucleoprotein E, putative / snRNP-E, putative / Sm protein E, putative similar to SWISS-PROT:P08578 small nuclear ribonucleoprotein E (snRNP-E) (Sm protein E, Sm-E, SmE) [Chicken]	GO:0008248,GO:0005634,GO:0005739,GO:0000004,GO:0005732
1352	BN13529	0.430116	295.631	687.329	-1.2172	gi|13529|At2g18740_Contig3	At2g18740.1	68415.m02182 small nuclear ribonucleoprotein E, putative / snRNP-E, putative / Sm protein E, putative similar to SWISS-PROT:P08578 small nuclear ribonucleoprotein E (snRNP-E) (Sm protein E, Sm-E, SmE) [Chicken]	GO:0008248,GO:0005634,GO:0005739,GO:0000004,GO:0005732
17918	BN13535	0.448911	873.836	1946.57	-1.1555	gi|13535|At4g35000_Contig2	At4g35000.1	68417.m04963 L-ascorbate peroxidase 3 (APX3) identical to ascorbate peroxidase 3 [Arabidopsis thaliana] GI:2444019, L-ascorbate peroxidase [Arabidopsis thaliana] gi|1523791|emb|CAA66926; similar to ascorbate peroxidase [Gossypium hirsutum] gi|1019946|gb|A	GO:0006979,GO:0005778,GO:0016688
17606	BN13535	0.461667	982.146	2127.39	-1.11508	gi|13535|At4g35000_Contig2	At4g35000.1	68417.m04963 L-ascorbate peroxidase 3 (APX3) identical to ascorbate peroxidase 3 [Arabidopsis thaliana] GI:2444019, L-ascorbate peroxidase [Arabidopsis thaliana] gi|1523791|emb|CAA66926; similar to ascorbate peroxidase [Gossypium hirsutum] gi|1019946|gb|A	GO:0006979,GO:0005778,GO:0016688
2657	BN13583	0.41897	391.178	933.665	-1.25508	gi|13583|At3g51260_Contig3	At3g51260.1	68416.m05611 20S proteasome alpha subunit D (PAD1)	GO:0008233,GO:0019773,GO:0005819,GO:0008372,GO:0009700,GO:0005634,GO:0009524,GO:0005554,GO:0005839,GO:0004175,GO:0009816,GO:0006511
365	BN13598	0.283038	5901.35	20850	-1.82093	gi|13598|At3g22020_Contig1	At3g22020.1	68416.m02778 receptor-like protein kinase-related contains Pfam profile: PF01657 Domain of unknown function; weak similarity to receptor-like protein kinase 5 (GI:13506747) [Arabidopsis thaliana]; weak similarity to receptor-like protein kinase homolog RK	GO:0005554,GO:0000004,GO:0005739
53	BN13598	0.246804	2258.75	9151.99	-2.01856	gi|13598|At3g22020_Contig1	At3g22020.1	68416.m02778 receptor-like protein kinase-related contains Pfam profile: PF01657 Domain of unknown function; weak similarity to receptor-like protein kinase 5 (GI:13506747) [Arabidopsis thaliana]; weak similarity to receptor-like protein kinase homolog RK	GO:0005554,GO:0000004,GO:0005739
6219	BN13620	0.14389	8831.65	61377.8	-2.79696	gi|13620|At3g61980_Contig1	At3g61980.1	68416.m06961 serine protease inhibitor, Kazal-type family protein contains Pfam domain PF00050: Kazal-type serine protease inhibitor domain	GO:0005554,GO:0000004,GO:0012505
5907	BN13620	0.151602	9573.12	63146.6	-2.72164	gi|13620|At3g61980_Contig1	At3g61980.1	68416.m06961 serine protease inhibitor, Kazal-type family protein contains Pfam domain PF00050: Kazal-type serine protease inhibitor domain	GO:0005554,GO:0000004,GO:0012505
3307	BN13621	0.117348	2459.7	20960.7	-3.09113	gi|13621|At3g61980_Contig2	At3g61980.1	68416.m06961 serine protease inhibitor, Kazal-type family protein contains Pfam domain PF00050: Kazal-type serine protease inhibitor domain	GO:0005554,GO:0000004,GO:0012505
3619	BN13621	0.102159	995.84	9747.97	-3.29112	gi|13621|At3g61980_Contig2	At3g61980.1	68416.m06961 serine protease inhibitor, Kazal-type family protein contains Pfam domain PF00050: Kazal-type serine protease inhibitor domain	GO:0005554,GO:0000004,GO:0012505
707	BN13622	0.247672	13084.6	52830.4	-2.0135	gi|13622|At5g59160_Contig1	At5g59160.2	68418.m07415 serine/threonine protein phosphatase PP1 isozyme 2 (TOPP2) identical to SP|P48482 Serine/threonine protein phosphatase PP1 isozyme 2 (EC 3.1.3.16) {Arabidopsis thaliana}	GO:0000164,GO:0006470,GO:0000163,GO:0004722
1019	BN13622	0.191644	6374.8	33263.8	-2.3835	gi|13622|At5g59160_Contig1	At5g59160.2	68418.m07415 serine/threonine protein phosphatase PP1 isozyme 2 (TOPP2) identical to SP|P48482 Serine/threonine protein phosphatase PP1 isozyme 2 (EC 3.1.3.16) {Arabidopsis thaliana}	GO:0000164,GO:0006470,GO:0000163,GO:0004722
703	BN13636	0.495357	2784.36	5620.92	-1.01346	gi|13636|At4g18830_LB1765F	At4g18830.1	68417.m02779 ovate family protein 52% similar to ovate protein (GI:23429649) [Lycopersicon esculentum]; contains TIGRFAM TIGR01568 : uncharacterized plant-specific domain TIGR01568	GO:0005554,GO:0000004,GO:0009507
1015	BN13636	0.494986	2689.63	5433.75	-1.01454	gi|13636|At4g18830_LB1765F	At4g18830.1	68417.m02779 ovate family protein 52% similar to ovate protein (GI:23429649) [Lycopersicon esculentum]; contains TIGRFAM TIGR01568 : uncharacterized plant-specific domain TIGR01568	GO:0005554,GO:0000004,GO:0009507
14665	BN13661	0.463098	7106.7	15346	-1.11061	gi|13661|At2g33810_Contig1	At2g33810.1	68415.m04148 squamosa promoter-binding protein-like 3 (SPL3) identical to squamosa-promoter binding protein like 3 [Arabidopsis thaliana] GI:2462081; contains Pfam profile PF03110: SBP domain	GO:0003700,GO:0009911,GO:0003677,GO:0005634
1353	BN13668	0.495829	270.051	544.645	-1.01208	gi|13668|At2g26600_Contig4	At2g26600.2	68415.m03192 glycosyl hydrolase family 17 protein	GO:0005975,GO:0004553,GO:0012505
1665	BN13668	0.495997	241.392	486.68	-1.0116	gi|13668|At2g26600_Contig4	At2g26600.2	68415.m03192 glycosyl hydrolase family 17 protein	GO:0005975,GO:0004553,GO:0012505
28319	BN13676	0.496514	7759.27	15627.5	-1.01009	gi|13676|At3g28917_Contig1	At3g28917.1	68416.m03610 zinc finger homeobox family protein / ZF-HD homeobox family protein contains Pfam profile PF04770:ZF-HD protein dimerisation region	GO:0005554,GO:0000004,GO:0008372
25403	BN13690	0.394376	2912.26	7384.47	-1.34236	gi|13690|At2g32560_Contig2	At2g32560.1	68415.m03977 F-box family protein contains Pfam PF00646: F-box domain; similar to SKP1 interacting partner 2 (SKIP2) TIGR_Ath1:At5g67250	GO:0005554,GO:0000004,GO:0012505
25715	BN13690	0.422769	2797.49	6617.06	-1.24206	gi|13690|At2g32560_Contig2	At2g32560.1	68415.m03977 F-box family protein contains Pfam PF00646: F-box domain; similar to SKP1 interacting partner 2 (SKIP2) TIGR_Ath1:At5g67250	GO:0005554,GO:0000004,GO:0012505
23115	BN13692	0.194997	5702.7	29245.1	-2.35848	gi|13692|At2g32560_Contig1	At2g32560.1	68415.m03977 F-box family protein contains Pfam PF00646: F-box domain; similar to SKP1 interacting partner 2 (SKIP2) TIGR_Ath1:At5g67250	GO:0005554,GO:0000004,GO:0012505
22803	BN13692	0.192728	6056.57	31425.4	-2.37536	gi|13692|At2g32560_Contig1	At2g32560.1	68415.m03977 F-box family protein contains Pfam PF00646: F-box domain; similar to SKP1 interacting partner 2 (SKIP2) TIGR_Ath1:At5g67250	GO:0005554,GO:0000004,GO:0012505
20203	BN13693	0.182727	230.448	1261.16	-2.45224	gi|13693|At5g18200_Contig1	At5g18200.1	68418.m02136 expressed protein	GO:0009242,GO:0005990,GO:0008372,GO:0003982,GO:0006012,GO:0016740
20515	BN13693	0.176891	196.482	1110.75	-2.49907	gi|13693|At5g18200_Contig1	At5g18200.1	68418.m02136 expressed protein	GO:0009242,GO:0005990,GO:0008372,GO:0003982,GO:0006012,GO:0016740
17915	BN13696	0.497715	4958.82	9963.18	-1.00661	gi|13696|At5g54200_Contig3	At5g54200.1	68418.m06748 WD-40 repeat family protein contains Pfam PF00400: WD domain, G-beta repeat; similar to WD-repeat protein 5 (WD repeat protein BIG-3) (SP: Q9UGP9) [Homo sapiens]	GO:0005834,GO:0004871,GO:0007165
370	BN13720	0.476847	210.216	440.846	-1.0684	gi|13720|At1g52230_Contig5	At1g52230.1	68414.m05893 photosystem I reaction center subunit VI, chloroplast, putative / PSI-H, putative (PSAH2) identical to SP|Q9SUI6; similar to PSI-H precursor [Nicotiana sylvestris] GI:407355; contains Pfam profile PF03244: Photosystem I reaction centre subuni	GO:0009507,GO:0015979,GO:0005554,GO:0009538
58	BN13720	0.44806	225.7	503.727	-1.15824	gi|13720|At1g52230_Contig5	At1g52230.1	68414.m05893 photosystem I reaction center subunit VI, chloroplast, putative / PSI-H, putative (PSAH2) identical to SP|Q9SUI6; similar to PSI-H precursor [Nicotiana sylvestris] GI:407355; contains Pfam profile PF03244: Photosystem I reaction centre subuni	GO:0009507,GO:0015979,GO:0005554,GO:0009538
11416	BN13764	0.327238	1805.82	5518.37	-1.61159	gi|13764|At1g74950_Contig4	At1g74950.1	68414.m08697 expressed protein	GO:0005554,GO:0000004,GO:0008372
11104	BN13764	0.338959	1927.09	5685.32	-1.56082	gi|13764|At1g74950_Contig4	At1g74950.1	68414.m08697 expressed protein	GO:0005554,GO:0000004,GO:0008372
8504	BN13765	0.411675	4242.68	10305.9	-1.28042	gi|13765|At5g11440_Contig1	At5g11440.1	68418.m01336 hypothetical protein	GO:0005554,GO:0000004,GO:0008372
8816	BN13765	0.27365	2163.29	7905.31	-1.86959	gi|13765|At5g11440_Contig1	At5g11440.1	68418.m01336 hypothetical protein	GO:0005554,GO:0000004,GO:0008372
14666	BN13790	0.450625	1090.67	2420.35	-1.15	gi|13790|At5g14640_Contig2	At5g14640.1	68418.m01715 protein kinase family protein similar to glycogen synthase kinase-3 homolog MsK-3 SP:P51139 from [Medicago sativa]; contains Pfam profile PF00069: Protein kinase domain	GO:0008372,GO:0004674,GO:0006468,GO:0004672,GO:0005524
11754	BN13793	0.387571	886.902	2288.36	-1.36747	gi|13793|At3g13920_Contig3	At3g13920.1	68416.m01758 eukaryotic translation initiation factor 4A-1 / eIF-4A-1 eIF-4A-1 gi:15293046, gi:15450485; contains Pfam profile PF00270: DEAD/DEAH box helicase; contains Pfam profile PF00271: Helicase conserved C-terminal domain	GO:0006413,GO:0008372,GO:0003743,GO:0008026
20516	BN13821	0.4187	2304.51	5503.96	-1.25601	gi|13821|At4g38520_Contig1	At4g38520.2	68417.m05451 protein phosphatase 2C family protein / PP2C family protein similar to Ser/Thr protein phosphatase 2C (PP2C6) (GI:15020818) [Arabidopsis thaliana]; similar to protein phosphatase 2C (GI:3608412) [Mesembryanthemum crystallinum]; contains Pfam	GO:0006470,GO:0015071,GO:0005739,GO:0008287
20204	BN13821	0.427639	2380.43	5566.45	-1.22554	gi|13821|At4g38520_Contig1	At4g38520.2	68417.m05451 protein phosphatase 2C family protein / PP2C family protein similar to Ser/Thr protein phosphatase 2C (PP2C6) (GI:15020818) [Arabidopsis thaliana]; similar to protein phosphatase 2C (GI:3608412) [Mesembryanthemum crystallinum]; contains Pfam	GO:0006470,GO:0015071,GO:0005739,GO:0008287
11109	BN13881	0.403745	1433.93	3551.57	-1.30848	gi|13881|At4g21105_Contig2	At4g21105.1	68417.m03052 expressed protein	GO:0005554,GO:0000004,GO:0008372
17267	BN13929	0.314496	1355.57	4310.29	-1.66889	gi|13929|At5g20230_Contig1	At5g20230.1	68418.m02408 plastocyanin-like domain-containing protein	GO:0005507,GO:0012505,GO:0005489,GO:0006118
16955	BN13929	0.317412	1348.97	4249.9	-1.65557	gi|13929|At5g20230_Contig1	At5g20230.1	68418.m02408 plastocyanin-like domain-containing protein	GO:0005507,GO:0012505,GO:0005489,GO:0006118
1667	BN13941	0.431849	705.74	1634.23	-1.2114	gi|13941|At4g33580_Contig2	At4g33580.1	68417.m04771 carbonic anhydrase family protein / carbonate dehydratase family protein similar to SP|P46512 Carbonic anhydrase 1 (EC 4.2.1.1) (Carbonate dehydratase 1) {Flaveria linearis}; contains Pfam profile PF00484: Carbonic anhydrase	GO:0009507,GO:0004182,GO:0008270,GO:0004089,GO:0006508,GO:0015976
1355	BN13941	0.431104	740.188	1716.96	-1.21389	gi|13941|At4g33580_Contig2	At4g33580.1	68417.m04771 carbonic anhydrase family protein / carbonate dehydratase family protein similar to SP|P46512 Carbonic anhydrase 1 (EC 4.2.1.1) (Carbonate dehydratase 1) {Flaveria linearis}; contains Pfam profile PF00484: Carbonic anhydrase	GO:0009507,GO:0004182,GO:0008270,GO:0004089,GO:0006508,GO:0015976
2009	BN13955	0.355574	1857.44	5223.78	-1.49178	gi|13955|At3g20530_LB1171R	At3g20530.1	68416.m02599 protein kinase family protein contains protein kinase domain, Pfam:PF00069	GO:0016301,GO:0005739,GO:0004674,GO:0005524,GO:0004672,GO:0004713,GO:0006468
2321	BN13955	0.369829	1992.22	5386.87	-1.43507	gi|13955|At3g20530_LB1171R	At3g20530.1	68416.m02599 protein kinase family protein contains protein kinase domain, Pfam:PF00069	GO:0016301,GO:0005739,GO:0004674,GO:0005524,GO:0004672,GO:0004713,GO:0006468
17605	BN13970	0.385757	1605.59	4162.18	-1.37424	gi|13970|At1g20100_Contig1	At1g20100.1	68414.m02515 expressed protein	GO:0005554,GO:0000004,GO:0005739
17917	BN13970	0.373105	1340.9	3593.89	-1.42234	gi|13970|At1g20100_Contig1	At1g20100.1	68414.m02515 expressed protein	GO:0005554,GO:0000004,GO:0005739
2317	BN13976	0.463305	3758.74	8112.88	-1.10997	gi|13976|At1g10270_Contig2	At1g10270.1	68414.m01157 pentatricopeptide (PPR) repeat-containing protein contains Pfam profile: PF01535 PPR repeat; similar to ESTs gb|R30192 and gb|AA651017	GO:0005554,GO:0000004,GO:0005739
2005	BN13976	0.424282	3144.58	7411.54	-1.23691	gi|13976|At1g10270_Contig2	At1g10270.1	68414.m01157 pentatricopeptide (PPR) repeat-containing protein contains Pfam profile: PF01535 PPR repeat; similar to ESTs gb|R30192 and gb|AA651017	GO:0005554,GO:0000004,GO:0005739
2664	BN13991	0.318639	9862.07	30950.6	-1.65	gi|13991|At1g11850_Contig1	At1g11850.2	68414.m01364 expressed protein	GO:0005554,GO:0000004,GO:0012505
2976	BN13991	0.411593	8641.4	20995	-1.28071	gi|13991|At1g11850_Contig1	At1g11850.2	68414.m01364 expressed protein	GO:0005554,GO:0000004,GO:0012505
64	BN13992	0.387309	2899.29	7485.73	-1.36844	gi|13992|At4g02860_Contig2	At4g02860.1	68417.m00386 phenazine biosynthesis PhzC/PhzF family protein contains Pfam profile: PF02567 phenazine biosynthesis-like protein	GO:0009058,GO:0003824,GO:0012505
376	BN13992	0.365614	2867.1	7841.87	-1.45161	gi|13992|At4g02860_Contig2	At4g02860.1	68417.m00386 phenazine biosynthesis PhzC/PhzF family protein contains Pfam profile: PF02567 phenazine biosynthesis-like protein	GO:0009058,GO:0003824,GO:0012505
18910	BN14046	0.442051	463.468	1048.45	-1.17772	gi|14046|At4g34990_Contig2	At4g34990.1	68417.m04961 myb family transcription factor (MYB32) similar to myb DNA-binding protein GI:19052 from [Hordeum vulgare]	GO:0003700,GO:0006355,GO:0003677,GO:0005634
11110	BN14049	0.487925	16165.5	33131.1	-1.03527	gi|14049|At1g50430_Contig1	At1g50430.1	68414.m05652 7-dehydrocholesterol reductase / 7-DHC reductase / sterol delta-7-reductase (ST7R) / dwarf5 protein (DWF5) identical to SP|Q9LDU6 7-dehydrocholesterol reductase (EC 1.3.1.21) (7-DHC reductase) (Sterol delta-7-reductase) (Dwarf5 protein) {Arab	GO:0030176,GO:0009918,GO:0016132,GO:0009826,GO:0016126
11422	BN14049	0.497462	16237.6	32640.9	-1.00734	gi|14049|At1g50430_Contig1	At1g50430.1	68414.m05652 7-dehydrocholesterol reductase / 7-DHC reductase / sterol delta-7-reductase (ST7R) / dwarf5 protein (DWF5) identical to SP|Q9LDU6 7-dehydrocholesterol reductase (EC 1.3.1.21) (7-DHC reductase) (Sterol delta-7-reductase) (Dwarf5 protein) {Arab	GO:0030176,GO:0009918,GO:0016132,GO:0009826,GO:0016126
7865	BN14131	0.486684	394.442	810.468	-1.03894	gi|14131|At1g62750_Contig1	At1g62750.1	68414.m07082 elongation factor Tu family protein similar to elongation factor G SP:P34811 [Glycine max (Soybean)]	GO:0006414,GO:0005525,GO:0006415,GO:0009507,GO:0005524,GO:0008135,GO:0003746,GO:0005737,GO:0003743,GO:0016149,GO:0006413
2977	BN14133	0.339196	259.738	765.746	-1.55981	gi|14133|At4g20760_Contig1	At4g20760.1	68417.m03015 short-chain dehydrogenase/reductase (SDR) family protein contains Pfam profile: PF00106 short chain dehydrogenase	GO:0008152,GO:0005739,GO:0016491
2665	BN14133	0.306675	278.606	908.474	-1.70522	gi|14133|At4g20760_Contig1	At4g20760.1	68417.m03015 short-chain dehydrogenase/reductase (SDR) family protein contains Pfam profile: PF00106 short chain dehydrogenase	GO:0008152,GO:0005739,GO:0016491
10773	BN14145	0.407822	276.969	679.142	-1.29399	gi|14145|At3g54250_Contig2	At3g54250.1	68416.m05996 mevalonate diphosphate decarboxylase, putative similar to mevalonate diphosphate decarboxylase [Arabidopsis thaliana] gi|2288887|emb|CAA74700	GO:0004163,GO:0000004,GO:0008372
10461	BN14145	0.402086	289.073	718.934	-1.31443	gi|14145|At3g54250_Contig2	At3g54250.1	68416.m05996 mevalonate diphosphate decarboxylase, putative similar to mevalonate diphosphate decarboxylase [Arabidopsis thaliana] gi|2288887|emb|CAA74700	GO:0004163,GO:0000004,GO:0008372
5911	BN14186	0.385092	12422.4	32258.3	-1.37673	gi|14186|At2g47050_Contig1	At2g47050.1	68415.m05878 invertase/pectin methylesterase inhibitor family protein low similarity to pollen-specific pectin esterase [Brassica rapa subsp. pekinensis] GI:1620652; contains Pfam profile PF04043: Plant invertase/pectin methylesterase inhibitor	GO:0012505,GO:0000004,GO:0046910
6223	BN14186	0.467583	14344.8	30678.6	-1.0967	gi|14186|At2g47050_Contig1	At2g47050.1	68415.m05878 invertase/pectin methylesterase inhibitor family protein low similarity to pollen-specific pectin esterase [Brassica rapa subsp. pekinensis] GI:1620652; contains Pfam profile PF04043: Plant invertase/pectin methylesterase inhibitor	GO:0012505,GO:0000004,GO:0046910
3623	BN14187	0.47854	19702.4	41171.9	-1.06329	gi|14187|At2g47050_Contig2	At2g47050.1	68415.m05878 invertase/pectin methylesterase inhibitor family protein low similarity to pollen-specific pectin esterase [Brassica rapa subsp. pekinensis] GI:1620652; contains Pfam profile PF04043: Plant invertase/pectin methylesterase inhibitor	GO:0012505,GO:0000004,GO:0046910
3311	BN14187	0.455658	15383.7	33761.5	-1.13398	gi|14187|At2g47050_Contig2	At2g47050.1	68415.m05878 invertase/pectin methylesterase inhibitor family protein low similarity to pollen-specific pectin esterase [Brassica rapa subsp. pekinensis] GI:1620652; contains Pfam profile PF04043: Plant invertase/pectin methylesterase inhibitor	GO:0012505,GO:0000004,GO:0046910
4615	BN14230	0.498758	1836.65	3682.45	-1.00359	gi|14230|At1g31812_Contig1	At1g31812.1	68414.m03905 acyl-CoA binding protein / ACBP identical to acyl-CoA-binding protein (ACBP) [Arabidopsis thaliana] SWISS-PROT:P57752	GO:0000062,GO:0000004,GO:0008372
2327	BN14232	0.239299	953.079	3982.8	-2.06312	gi|14232|At1g31812_Contig2	At1g31812.1	68414.m03905 acyl-CoA binding protein / ACBP identical to acyl-CoA-binding protein (ACBP) [Arabidopsis thaliana] SWISS-PROT:P57752	GO:0000062,GO:0000004,GO:0008372
2015	BN14232	0.206886	732.315	3539.71	-2.27309	gi|14232|At1g31812_Contig2	At1g31812.1	68414.m03905 acyl-CoA binding protein / ACBP identical to acyl-CoA-binding protein (ACBP) [Arabidopsis thaliana] SWISS-PROT:P57752	GO:0000062,GO:0000004,GO:0008372
3628	BN14295	0.371478	165.991	446.839	-1.42865	gi|14295|At1g47960_Contig2	At1g47960.1	68414.m05342 invertase/pectin methylesterase inhibitor family protein low similarity to SP|P83326 Pectinesterase inhibitor (Pectin methylesterase inhibitor) (PMEI) {Actinidia chinensis}; contains Pfam profile PF04043: Plant invertase/pectin methylesterase	GO:0012505,GO:0000004,GO:0046910
3316	BN14295	0.336799	242.162	719.01	-1.57004	gi|14295|At1g47960_Contig2	At1g47960.1	68414.m05342 invertase/pectin methylesterase inhibitor family protein low similarity to SP|P83326 Pectinesterase inhibitor (Pectin methylesterase inhibitor) (PMEI) {Actinidia chinensis}; contains Pfam profile PF04043: Plant invertase/pectin methylesterase	GO:0012505,GO:0000004,GO:0046910
1028	BN14296	0.445275	263.384	591.509	-1.16723	gi|14296|At5g60360_Contig3	At5g60360.1	68418.m07568 cysteine proteinase, putative / AALP protein (AALP) identical to AALP protein GI:7230640 from [Arabidopsis thaliana]; similar to barley aleurain	GO:0008234,GO:0006508,GO:0012505
716	BN14296	0.486996	314.459	645.712	-1.03802	gi|14296|At5g60360_Contig3	At5g60360.1	68418.m07568 cysteine proteinase, putative / AALP protein (AALP) identical to AALP protein GI:7230640 from [Arabidopsis thaliana]; similar to barley aleurain	GO:0008234,GO:0006508,GO:0012505
16624	BN14304	0.454078	2344.7	5163.65	-1.13899	gi|14304|At1g05000_Contig1	At1g05000.1	68414.m00501 tyrosine specific protein phosphatase family protein contains tyrosine specific protein phosphatases active site, PROSITE:PS00383	GO:0006470,GO:0004721,GO:0008372
16312	BN14304	0.450882	2746.87	6092.21	-1.14918	gi|14304|At1g05000_Contig1	At1g05000.1	68414.m00501 tyrosine specific protein phosphatase family protein contains tyrosine specific protein phosphatases active site, PROSITE:PS00383	GO:0006470,GO:0004721,GO:0008372
5912	BN14312	0.445085	8549.64	19209	-1.16785	gi|14312|At2g46540_Contig3	At2g46540.1	68415.m05806 expressed protein	GO:0005554,GO:0000004,GO:0012505
6224	BN14312	0.499878	8021.49	16046.9	-1.00035	gi|14312|At2g46540_Contig3	At2g46540.1	68415.m05806 expressed protein	GO:0005554,GO:0000004,GO:0012505
11766	BN14326	0.43902	3436.65	7828.01	-1.18764	gi|14326|At5g15830_Contig1	At5g15830.1	68418.m01852 bZIP transcription factor family protein similar to common plant regulatory factor 7 GI:9650828 from [Petroselinum crispum]; contains Pfam profile: PF00170 bZIP transcription factor	GO:0003700,GO:0006355,GO:0003677,GO:0005634
12078	BN14326	0.457757	3996.08	8729.7	-1.12735	gi|14326|At5g15830_Contig1	At5g15830.1	68418.m01852 bZIP transcription factor family protein similar to common plant regulatory factor 7 GI:9650828 from [Petroselinum crispum]; contains Pfam profile: PF00170 bZIP transcription factor	GO:0003700,GO:0006355,GO:0003677,GO:0005634
1678	BN14331	0.451486	424.188	939.537	-1.14725	gi|14331|At4g37930_Contig4	At4g37930.1	68417.m05363 glycine hydroxymethyltransferase / serine hydroxymethyltransferase / serine/threonine aldolase (SHM1) identical to serine hydroxymethyl transferase [Arabidopsis thaliana] GI:6899945	GO:0019464,GO:0005759,GO:0006563,GO:0004372,GO:0006544
1366	BN14331	0.39011	328.394	841.798	-1.35805	gi|14331|At4g37930_Contig4	At4g37930.1	68417.m05363 glycine hydroxymethyltransferase / serine hydroxymethyltransferase / serine/threonine aldolase (SHM1) identical to serine hydroxymethyl transferase [Arabidopsis thaliana] GI:6899945	GO:0019464,GO:0005759,GO:0006563,GO:0004372,GO:0006544
1674	BN14349	0.245124	749.899	3059.27	-2.02842	gi|14349|At5g42530_Contig4	At5g42530.1	68418.m05177 expressed protein	GO:0005554,GO:0000004,GO:0012505
1362	BN14349	0.270575	896.882	3314.73	-1.8859	gi|14349|At5g42530_Contig4	At5g42530.1	68418.m05177 expressed protein	GO:0005554,GO:0000004,GO:0012505
2324	BN14379	0.485374	1234.2	2542.78	-1.04283	gi|14379|At1g07350_Contig1	At1g07350.2	68414.m00784 transformer serine/arginine-rich ribonucleoprotein, putative similar to GB:Y09506 from [Nicotiana tabacum] (Plant Mol. Biol. 35 (3), 261-269 (1997))	GO:0003676,GO:0009507,GO:0000004,GO:0003723
11425	BN14441	0.389561	289.934	744.259	-1.36008	gi|14441|At3g54050_Contig5	At3g54050.1	68416.m05976 fructose-1,6-bisphosphatase, putative / D-fructose-1,6-bisphosphate 1-phosphohydrolase, putative / FBPase, putative strong similarity to fructose-1,6-bisphosphatase [Brassica napus] GI:289367; identical to SP|P25851 Fructose-1,6-bisphosphatas	GO:0042578,GO:0006000,GO:0042132,GO:0005975,GO:0009507
11113	BN14441	0.373891	264.378	707.099	-1.41931	gi|14441|At3g54050_Contig5	At3g54050.1	68416.m05976 fructose-1,6-bisphosphatase, putative / D-fructose-1,6-bisphosphate 1-phosphohydrolase, putative / FBPase, putative strong similarity to fructose-1,6-bisphosphatase [Brassica napus] GI:289367; identical to SP|P25851 Fructose-1,6-bisphosphatas	GO:0042578,GO:0006000,GO:0042132,GO:0005975,GO:0009507
8825	BN14443	0.441668	656.937	1487.4	-1.17897	gi|14443|At3g54050_Contig3	At3g54050.1	68416.m05976 fructose-1,6-bisphosphatase, putative / D-fructose-1,6-bisphosphate 1-phosphohydrolase, putative / FBPase, putative strong similarity to fructose-1,6-bisphosphatase [Brassica napus] GI:289367; identical to SP|P25851 Fructose-1,6-bisphosphatas	GO:0042578,GO:0006000,GO:0042132,GO:0005975,GO:0009507
8513	BN14443	0.436915	736.686	1686.11	-1.19458	gi|14443|At3g54050_Contig3	At3g54050.1	68416.m05976 fructose-1,6-bisphosphatase, putative / D-fructose-1,6-bisphosphate 1-phosphohydrolase, putative / FBPase, putative strong similarity to fructose-1,6-bisphosphatase [Brassica napus] GI:289367; identical to SP|P25851 Fructose-1,6-bisphosphatas	GO:0042578,GO:0006000,GO:0042132,GO:0005975,GO:0009507
3625	BN14445	0.442597	4997.41	11291.1	-1.17593	gi|14445|At3g15353_Contig1	At3g15353.1	68416.m01944 metallothionein protein, putative	GO:0006878,GO:0005507,GO:0008372
19567	BN14452	0.126914	5334.04	42028.7	-2.97807	gi|14452|At2g36990_Contig2	At2g36990.1	68415.m04537 RNA polymerase sigma subunit SigF (sigF) / sigma-like factor (SIG6) identical to RNA polymerase sigma subunit SigF [Arabidopsis thaliana] GI:7209640; contains Pfam profiles PF04545: Sigma-70, region 4, PF04539: Sigma-70 region 3, PF04542: Sig	GO:0016987,GO:0006355,GO:0003700,GO:0006352,GO:0003677,GO:0003899,GO:0009507
19879	BN14452	0.120947	5268.46	43560	-3.04755	gi|14452|At2g36990_Contig2	At2g36990.1	68415.m04537 RNA polymerase sigma subunit SigF (sigF) / sigma-like factor (SIG6) identical to RNA polymerase sigma subunit SigF [Arabidopsis thaliana] GI:7209640; contains Pfam profiles PF04545: Sigma-70, region 4, PF04539: Sigma-70 region 3, PF04542: Sig	GO:0016987,GO:0006355,GO:0003700,GO:0006352,GO:0003677,GO:0003899,GO:0009507
14679	BN14454	0.231306	181.746	785.737	-2.11212	gi|14454|At2g43420_DC640F	At2g43420.1	68415.m05396 3-beta hydroxysteroid dehydrogenase/isomerase family protein contains Pfam profile PF01073 3-beta hydroxysteroid dehydrogenase/isomerase domain; similar to NAD(P)-dependent steroid dehydrogenase from Homo sapiens [SP|Q15738], Mus musculus [SP	GO:0008460,GO:0005783,GO:0008831,GO:0045226,GO:0003978,GO:0009225,GO:0003854,GO:0006012,GO:0003824,GO:0006694
14367	BN14454	0.229411	185.516	808.661	-2.12399	gi|14454|At2g43420_DC640F	At2g43420.1	68415.m05396 3-beta hydroxysteroid dehydrogenase/isomerase family protein contains Pfam profile PF01073 3-beta hydroxysteroid dehydrogenase/isomerase domain; similar to NAD(P)-dependent steroid dehydrogenase from Homo sapiens [SP|Q15738], Mus musculus [SP	GO:0008460,GO:0005783,GO:0008831,GO:0045226,GO:0003978,GO:0009225,GO:0003854,GO:0006012,GO:0003824,GO:0006694
14675	BN14472	0.463431	343.575	741.372	-1.10957	gi|14472|At3g53570_Contig2	At3g53570.1	68416.m05917 protein kinase (AFC1) (AME2) identical to protein kinase AFC1 (EC 2.7.1.-) [Arabidopsis thaliana]	GO:0016301,GO:0004674,GO:0008372,GO:0004672,GO:0005524,GO:0045449
14363	BN14472	0.370221	297.758	804.272	-1.43354	gi|14472|At3g53570_Contig2	At3g53570.1	68416.m05917 protein kinase (AFC1) (AME2) identical to protein kinase AFC1 (EC 2.7.1.-) [Arabidopsis thaliana]	GO:0016301,GO:0004674,GO:0008372,GO:0004672,GO:0005524,GO:0045449
15325	BN14502	0.489925	1054.04	2151.43	-1.02937	gi|14502|At5g48385_Contig1	At5g48385.1	68418.m05980 expressed protein	GO:0005554,GO:0000004,GO:0008372
17284	BN14579	0.451953	269.815	596.998	-1.14576	gi|14579|At4g23100_Contig1	At4g23100.1	68417.m03329 glutamate-cysteine ligase / gamma-glutamylcysteine synthetase (GSH1) identical to glutamate-cysteine ligase SP:P46309 from [Arabidopsis thaliana]; contains Pfam profile: PF04107 glutamate-cysteine ligase family 2(GCS2)	GO:0046686,GO:0006750,GO:0009908,GO:0004357,GO:0009507
16972	BN14579	0.478914	305.127	637.123	-1.06216	gi|14579|At4g23100_Contig1	At4g23100.1	68417.m03329 glutamate-cysteine ligase / gamma-glutamylcysteine synthetase (GSH1) identical to glutamate-cysteine ligase SP:P46309 from [Arabidopsis thaliana]; contains Pfam profile: PF04107 glutamate-cysteine ligase family 2(GCS2)	GO:0046686,GO:0006750,GO:0009908,GO:0004357,GO:0009507
10134	BN14617	0.305537	266.481	872.173	-1.71058	gi|14617|At5g55450_Contig1	At5g55450.1	68418.m06907 protease inhibitor/seed storage/lipid transfer protein (LTP) family protein contains Pfam protease inhibitor/seed storage/LTP family domain PF00234	GO:0008289,GO:0006869,GO:0012505
9822	BN14617	0.335915	311.572	927.533	-1.57383	gi|14617|At5g55450_Contig1	At5g55450.1	68418.m06907 protease inhibitor/seed storage/lipid transfer protein (LTP) family protein contains Pfam protease inhibitor/seed storage/LTP family domain PF00234	GO:0008289,GO:0006869,GO:0012505
23130	BN14627	0.465638	4976.04	10686.5	-1.10272	gi|14627|At3g54360_Contig3	At3g54360.1	68416.m06008 expressed protein DNA-binding Mel-18 protein, Homo sapiens, PIR:JN0717	GO:0005554,GO:0000004,GO:0009507
22818	BN14627	0.436524	4949.31	11338	-1.19587	gi|14627|At3g54360_Contig3	At3g54360.1	68416.m06008 expressed protein DNA-binding Mel-18 protein, Homo sapiens, PIR:JN0717	GO:0005554,GO:0000004,GO:0009507
7530	BN14640	0.415843	12580.7	30253.5	-1.26589	gi|14640|At1g19770_Contig2	At1g19770.1	68414.m02471 purine permease-related low similarity to purine permease [Arabidopsis thaliana] GI:7620007; contains Pfam profile PF03151: Domain of unknown function, DUF250	GO:0005345,GO:0000004,GO:0009507
7218	BN14640	0.439097	16277.4	37070.2	-1.18739	gi|14640|At1g19770_Contig2	At1g19770.1	68414.m02471 purine permease-related low similarity to purine permease [Arabidopsis thaliana] GI:7620007; contains Pfam profile PF03151: Domain of unknown function, DUF250	GO:0005345,GO:0000004,GO:0009507
2018	BN14643	0.448284	2524.89	5632.34	-1.15751	gi|14643|At5g43745_Contig1	At5g43745.1	68418.m05349 phosphotransferase-related similar to streptomycin-3'-phosphotransferase [Streptomyces griseus] GI:153164	GO:0005524,GO:0009507,GO:0004674,GO:0006468
7869	BN14670	0.284011	262.744	925.118	-1.81598	gi|14670|At3g16320_DC472F	At3g16320.1	68416.m02061 cell division cycle family protein / CDC family protein similar to SP|P30260|CC27_HUMAN Protein CDC27Hs (Cell division cycle protein 27 homolog) Homo sapiens, C-terminus similar to C-term of cell division control protein 27 SP:P38042 (Sacchar	GO:0007049,GO:0005554,GO:0012505
8181	BN14670	0.453238	241.178	532.122	-1.14166	gi|14670|At3g16320_DC472F	At3g16320.1	68416.m02061 cell division cycle family protein / CDC family protein similar to SP|P30260|CC27_HUMAN Protein CDC27Hs (Cell division cycle protein 27 homolog) Homo sapiens, C-terminus similar to C-term of cell division control protein 27 SP:P38042 (Sacchar	GO:0007049,GO:0005554,GO:0012505
5581	BN14671	0.230265	422.525	1834.95	-2.11863	gi|14671|At5g46350_Contig1	At5g46350.1	68418.m05705 WRKY family transcription factor contains similarity to WRKY-type DNA-binding protein	GO:0006355,GO:0003700,GO:0008372
5269	BN14671	0.247964	563.251	2271.5	-2.0118	gi|14671|At5g46350_Contig1	At5g46350.1	68418.m05705 WRKY family transcription factor contains similarity to WRKY-type DNA-binding protein	GO:0006355,GO:0003700,GO:0008372
723	BN14691	0.460897	151.076	327.787	-1.11748	gi|14691|At1g21080_Contig1	At1g21080.1	68414.m02637 DNAJ heat shock N-terminal domain-containing protein similar to SP|P39101 CAJ1 protein [Saccharomyces cerevisiae]; contains Pfam profile PF00226 DnaJ domain;	GO:0008372,GO:0003767,GO:0006457,GO:0003754,GO:0005524
1035	BN14691	0.449604	178.973	398.068	-1.15327	gi|14691|At1g21080_Contig1	At1g21080.1	68414.m02637 DNAJ heat shock N-terminal domain-containing protein similar to SP|P39101 CAJ1 protein [Saccharomyces cerevisiae]; contains Pfam profile PF00226 DnaJ domain;	GO:0008372,GO:0003767,GO:0006457,GO:0003754,GO:0005524
8519	BN14701	0.332974	994.426	2986.5	-1.58652	gi|14701|At4g34350_Contig3	At4g34350.1	68417.m04881 LytB family protein contains Pfam profile: PF02401 LytB protein	GO:0009507,GO:0005554,GO:0019288
8831	BN14701	0.326539	790.4	2420.54	-1.61467	gi|14701|At4g34350_Contig3	At4g34350.1	68417.m04881 LytB family protein contains Pfam profile: PF02401 LytB protein	GO:0009507,GO:0005554,GO:0019288
5919	BN14702	0.389745	3862.48	9910.28	-1.3594	gi|14702|At4g34350_Contig2	At4g34350.1	68417.m04881 LytB family protein contains Pfam profile: PF02401 LytB protein	GO:0009507,GO:0005554,GO:0019288
6231	BN14702	0.395252	3558.7	9003.62	-1.33915	gi|14702|At4g34350_Contig2	At4g34350.1	68417.m04881 LytB family protein contains Pfam profile: PF02401 LytB protein	GO:0009507,GO:0005554,GO:0019288
3319	BN14704	0.451325	1057.95	2344.1	-1.14776	gi|14704|At4g34350_Contig4	At4g34350.1	68417.m04881 LytB family protein contains Pfam profile: PF02401 LytB protein	GO:0009507,GO:0005554,GO:0019288
3631	BN14704	0.417032	777.139	1863.5	-1.26177	gi|14704|At4g34350_Contig4	At4g34350.1	68417.m04881 LytB family protein contains Pfam profile: PF02401 LytB protein	GO:0009507,GO:0005554,GO:0019288
12085	BN14716	0.475382	15461	32523.3	-1.07284	gi|14716|At3g62030_Contig2	At3g62030.1	68416.m06967 peptidyl-prolyl cis-trans isomerase, chloroplast / cyclophilin / rotamase / cyclosporin A-binding protein (ROC4) identical to peptidyl-prolyl cis-trans isomerase, chloroplast precursor, PPIase (cyclophilin, cyclosporin A-binding protein) [Ara	GO:0007165,GO:0045036,GO:0003755,GO:0009570
10474	BN14772	0.469562	1046.62	2228.93	-1.09061	gi|14772|At1g21310_Contig5	At1g21310.1	68414.m02662 proline-rich extensin-like family protein contains extensin-like region, Pfam:PF04554	GO:0012505,GO:0000004,GO:0045735
11120	BN14818	0.470741	21201.6	45038.8	-1.087	gi|14818|At5g12020_Contig2	At5g12020.1	68418.m01405 17.6 kDa class II heat shock protein (HSP17.6-CII) identical to 17.6 kDa class II heat shock protein SP:P29830 from [Arabidopsis thaliana]	GO:0009408,GO:0003773
11432	BN14818	0.461678	21651.2	46896.8	-1.11504	gi|14818|At5g12020_Contig2	At5g12020.1	68418.m01405 17.6 kDa class II heat shock protein (HSP17.6-CII) identical to 17.6 kDa class II heat shock protein SP:P29830 from [Arabidopsis thaliana]	GO:0009408,GO:0003773
16970	BN14847	0.473759	11902.4	25123.3	-1.07777	gi|14847|At1g19710_DC109F	At1g19710.1	68414.m02459 glycosyl transferase family 1 protein contains Pfam profile: PF00534 glycosyl transferases group 1	GO:0005739,GO:0000004,GO:0016757
17282	BN14847	0.475331	11130.6	23416.5	-1.07299	gi|14847|At1g19710_DC109F	At1g19710.1	68414.m02459 glycosyl transferase family 1 protein contains Pfam profile: PF00534 glycosyl transferases group 1	GO:0005739,GO:0000004,GO:0016757
4624	BN14865	0.470531	136.504	290.106	-1.08764	gi|14865|At1g28330_Contig1	At1g28330.3	68414.m03480 dormancy-associated protein, putative (DRM1) identical to dormancy-associated protein [Arabidopsis thaliana] GI:2995990; similar to dormancy-associated protein GI:2605887 from [Pisum sativum]; contains Pfam profile PF05564: Dormancy/auxin ass	GO:0005554,GO:0000004,GO:0008372
23132	BN14873	0.0867069	72.828	839.933	-3.52771	gi|14873|At5g64770_Contig1	At5g64770.1	68418.m08144 expressed protein	GO:0005554,GO:0000004,GO:0012505
20532	BN14874	0.319517	115.029	360.009	-1.64604	gi|14874|At2g15960_Contig1	At2g15960.1	68415.m01827 expressed protein	GO:0005554,GO:0000004,GO:0008372
20220	BN14874	0.341946	156.026	456.289	-1.54816	gi|14874|At2g15960_Contig1	At2g15960.1	68415.m01827 expressed protein	GO:0005554,GO:0000004,GO:0008372
17932	BN14875	0.440624	5807.86	13181	-1.18238	gi|14875|At2g15960_Contig2	At2g15960.1	68415.m01827 expressed protein	GO:0005554,GO:0000004,GO:0008372
17620	BN14875	0.446344	5619.52	12590.1	-1.16377	gi|14875|At2g15960_Contig2	At2g15960.1	68415.m01827 expressed protein	GO:0005554,GO:0000004,GO:0008372
15332	BN14877	0.359647	1319.86	3669.88	-1.47535	gi|14877|At3g56240_Contig3	At3g56240.1	68416.m06250 copper homeostasis factor / copper chaperone (CCH) (ATX1) identical to gi:3168840 Pfam profile PF00403: Heavy-metal-associated domain	GO:0012505,GO:0006827,GO:0007568,GO:0000302,GO:0006878,GO:0016531
15020	BN14877	0.353497	1290.32	3650.16	-1.50023	gi|14877|At3g56240_Contig3	At3g56240.1	68416.m06250 copper homeostasis factor / copper chaperone (CCH) (ATX1) identical to gi:3168840 Pfam profile PF00403: Heavy-metal-associated domain	GO:0012505,GO:0006827,GO:0007568,GO:0000302,GO:0006878,GO:0016531
7871	BN14905	0.477765	481.128	1007.04	-1.06563	gi|14905|At2g29080_Contig1	At2g29080.1	68415.m03535 FtsH protease, putative similar to AAA-metalloprotease FtsH [Pisum sativum] GI:15021761; contains Pfam profiles PF01434: Peptidase family M41, PF00004: ATPase AAA family	GO:0016887,GO:0005739,GO:0030163,GO:0005737,GO:0005634,GO:0006508,GO:0004176,GO:0016020
21525	BN14912	0.476859	641.904	1346.11	-1.06837	gi|14912|At1g74230_Contig5	At1g74230.1	68414.m08597 glycine-rich RNA-binding protein similar to RNA-binding protein GB:S46286 from [Nicotiana sylvestris]	GO:0016829,GO:0003723,GO:0008152,GO:0003676,GO:0005739
12087	BN14942	0.467213	513.785	1099.68	-1.09785	gi|14942|At5g47120_Contig1	At5g47120.1	68418.m05809 Bax inhibitor-1 putative / BI-1 putative SP:Q9LD45: Bax inhibitor-1 (BI-1) (AtBI-1). [Mouse-ear cress] {Arabidopsis thaliana}	GO:0006916,GO:0005635,GO:0006915,GO:0005554,GO:0005783
11775	BN14942	0.499996	519.711	1039.43	-1.00001	gi|14942|At5g47120_Contig1	At5g47120.1	68418.m05809 Bax inhibitor-1 putative / BI-1 putative SP:Q9LD45: Bax inhibitor-1 (BI-1) (AtBI-1). [Mouse-ear cress] {Arabidopsis thaliana}	GO:0006916,GO:0005635,GO:0006915,GO:0005554,GO:0005783
22825	BN14968	0.405952	1037.8	2556.46	-1.30062	gi|14968|At2g20610_Contig2	At2g20610.1	68415.m02411 aminotransferase, putative similar to nicotianamine aminotransferase from Hordeum vulgare [GI:6498122, GI:6469087]; contains Pfam profile PF00155 aminotransferase, classes I and II	GO:0016847,GO:0008483,GO:0004400,GO:0008372,GO:0003824,GO:0004838,GO:0009684
23137	BN14968	0.434568	955.928	2199.72	-1.20235	gi|14968|At2g20610_Contig2	At2g20610.1	68415.m02411 aminotransferase, putative similar to nicotianamine aminotransferase from Hordeum vulgare [GI:6498122, GI:6469087]; contains Pfam profile PF00155 aminotransferase, classes I and II	GO:0016847,GO:0008483,GO:0004400,GO:0008372,GO:0003824,GO:0004838,GO:0009684
20537	BN14969	0.447868	6084.51	13585.5	-1.15885	gi|14969|At2g20610_DC2218R	At2g20610.2	68415.m02412 aminotransferase, putative similar to nicotianamine aminotransferase from Hordeum vulgare [GI:6498122, GI:6469087]; contains Pfam profile PF00155 aminotransferase, classes I and II	GO:0016847,GO:0008483,GO:0004400,GO:0008372,GO:0003824,GO:0004838,GO:0009684
17625	BN14970	0.454592	10953.9	24096.1	-1.13735	gi|14970|At3g24160_Contig4	At3g24160.1	68416.m03033 expressed protein identical to cDNA putative type 1 membrane protein (PMP)GI:4206764	GO:0005554,GO:0000004,GO:0012505
17937	BN14970	0.404565	8491.53	20989.3	-1.30556	gi|14970|At3g24160_Contig4	At3g24160.1	68416.m03033 expressed protein identical to cDNA putative type 1 membrane protein (PMP)GI:4206764	GO:0005554,GO:0000004,GO:0012505
2333	BN14992	0.291943	149.495	512.069	-1.77624	gi|14992|At3g27690_Contig8	At3g27690.1	68416.m03457 chlorophyll A-B binding protein (LHCB2:4) nearly identical to Lhcb2 protein [Arabidopsis thaliana] GI:4741950; similar to chlorophyll A-B binding protein 151 precursor (LHCP) GB:P27518 from [Gossypium hirsutum]; contains Pfam PF00504: Chlorop	GO:0030076,GO:0009765,GO:0016168,GO:0009507,GO:0015979
2021	BN14992	0.299904	130.907	436.496	-1.73743	gi|14992|At3g27690_Contig8	At3g27690.1	68416.m03457 chlorophyll A-B binding protein (LHCB2:4) nearly identical to Lhcb2 protein [Arabidopsis thaliana] GI:4741950; similar to chlorophyll A-B binding protein 151 precursor (LHCP) GB:P27518 from [Gossypium hirsutum]; contains Pfam PF00504: Chlorop	GO:0030076,GO:0009765,GO:0016168,GO:0009507,GO:0015979
392	BN15009	0.478245	2667.73	5578.16	-1.06418	gi|15009|At2g43570_Contig1	At2g43570.1	68415.m05413 chitinase, putative similar to chitinase class IV GI:722272 from [Brassica napus]	GO:0009613,GO:0016998,GO:0004568,GO:0012505
15676	BN15017	0.464456	2749.25	5919.29	-1.10639	gi|15017|At4g35450_Contig3	At4g35450.4	68417.m05039 ankyrin repeat family protein / AFT protein (AFT) contains ankyrin repeats, Pfam:PF00023; identical to cDNA AFT protein (AFT) GI:3478699	GO:0005515,GO:0009816,GO:0004553,GO:0009507
15988	BN15017	0.498951	2198.5	4406.24	-1.00303	gi|15017|At4g35450_Contig3	At4g35450.4	68417.m05039 ankyrin repeat family protein / AFT protein (AFT) contains ankyrin repeats, Pfam:PF00023; identical to cDNA AFT protein (AFT) GI:3478699	GO:0005515,GO:0009816,GO:0004553,GO:0009507
2988	BN15026	0.310771	4688.36	15086.2	-1.68607	gi|15026|At1g30380_Contig1	At1g30380.1	68414.m03714 photosystem I reaction center subunit psaK, chloroplast, putative / photosystem I subunit X, putative / PSI-K, putative (PSAK) identical to SP|Q9SUI5; strong similarity to SP|P36886 Photosystem I reaction center subunit psaK, chloroplast prec	GO:0016020,GO:0009507,GO:0015979,GO:0005554,GO:0009522
2676	BN15026	0.319304	4773.63	14950.1	-1.647	gi|15026|At1g30380_Contig1	At1g30380.1	68414.m03714 photosystem I reaction center subunit psaK, chloroplast, putative / photosystem I subunit X, putative / PSI-K, putative (PSAK) identical to SP|Q9SUI5; strong similarity to SP|P36886 Photosystem I reaction center subunit psaK, chloroplast prec	GO:0016020,GO:0009507,GO:0015979,GO:0005554,GO:0009522
388	BN15028	0.473442	280.953	593.426	-1.07874	gi|15028|At1g30380_Contig2	At1g30380.1	68414.m03714 photosystem I reaction center subunit psaK, chloroplast, putative / photosystem I subunit X, putative / PSI-K, putative (PSAK) identical to SP|Q9SUI5; strong similarity to SP|P36886 Photosystem I reaction center subunit psaK, chloroplast prec	GO:0016020,GO:0009507,GO:0015979,GO:0005554,GO:0009522
11776	BN15084	0.189082	2769.83	14648.8	-2.40291	gi|15084|At3g54000_Contig1	At3g54000.1	68416.m05970 expressed protein	GO:0005554,GO:0000004,GO:0008372
12088	BN15084	0.187192	2795.42	14933.4	-2.41741	gi|15084|At3g54000_Contig1	At3g54000.1	68416.m05970 expressed protein	GO:0005554,GO:0000004,GO:0008372
17630	BN15101	0.333116	4950.23	14860.4	-1.58591	gi|15101|At4g13110_Contig1	At4g13110.1	68417.m02043 BSD domain-containing protein contains Pfam profile PF03909: BSD domain	GO:0005554,GO:0000004,GO:0009507
17942	BN15101	0.294757	3985.59	13521.6	-1.7624	gi|15101|At4g13110_Contig1	At4g13110.1	68417.m02043 BSD domain-containing protein contains Pfam profile PF03909: BSD domain	GO:0005554,GO:0000004,GO:0009507
9826	BN15120	0.0695881	4263.08	61261.6	-3.84502	gi|15120|At5g52470_DC2127F	At5g52470.1	68418.m06510 fibrillarin 1 (FBR1) (FIB1) (SKIP7) identical to fibrillarin 1 GI:9965653 from [Arabidopsis thaliana]; C-terminus identical to SKP1 interacting partner 7 GI:10716959 from [Arabidopsis thaliana]; contains Pfam domain PF01269: Fibrillarin	GO:0005730,GO:0030515,GO:0001510,GO:0006364
10138	BN15120	0.0745943	4336.92	58140.1	-3.74479	gi|15120|At5g52470_DC2127F	At5g52470.1	68418.m06510 fibrillarin 1 (FBR1) (FIB1) (SKIP7) identical to fibrillarin 1 GI:9965653 from [Arabidopsis thaliana]; C-terminus identical to SKP1 interacting partner 7 GI:10716959 from [Arabidopsis thaliana]; contains Pfam domain PF01269: Fibrillarin	GO:0005730,GO:0030515,GO:0001510,GO:0006364
18277	BN15146	0.459861	3213.42	6987.81	-1.12073	gi|15146|At4g10480_Contig4	At4g10480.1	68417.m01720 nascent polypeptide associated complex alpha chain protein, putative / alpha-NAC, putative similar to alpha-NAC, non-muscle form [Mus musculus] GI:1666690; contains Pfam profiles PF01849: NAC domain, PF00627: UBA/TS-N domain	GO:0005554,GO:0000004,GO:0008372
18589	BN15146	0.475059	2756.42	5802.27	-1.07382	gi|15146|At4g10480_Contig4	At4g10480.1	68417.m01720 nascent polypeptide associated complex alpha chain protein, putative / alpha-NAC, putative similar to alpha-NAC, non-muscle form [Mus musculus] GI:1666690; contains Pfam profiles PF01849: NAC domain, PF00627: UBA/TS-N domain	GO:0005554,GO:0000004,GO:0008372
2677	BN15152	0.470408	1154.7	2454.68	-1.08802	gi|15152|At3g51510_Contig2	At3g51510.1	68416.m05641 expressed protein	GO:0005554,GO:0000004,GO:0009507
2989	BN15152	0.472552	1128.43	2387.95	-1.08146	gi|15152|At3g51510_Contig2	At3g51510.1	68416.m05641 expressed protein	GO:0005554,GO:0000004,GO:0009507
77	BN15153	0.42704	6535.8	15304.9	-1.22756	gi|15153|At4g37270_Contig2	At4g37270.1	68417.m05275 cadmium/zinc-transporting ATPase, putative (HMA1) contains InterPro accession IPR001757: ATPase, E1-E2 type; identical to Potential cadmium/zinc-transporting ATPase HMA1 (EC 3.6.3.3) (EC 3.6.3.5) (Swiss-Prot:Q9M3H5) [Arabidopsis thaliana]; id	GO:0008152,GO:0030001,GO:0006813,GO:0015693,GO:0016020,GO:0006812,GO:0015992,GO:0005739,GO:0006816,GO:0004008,GO:0016021,GO:0006825
389	BN15153	0.405578	6265.82	15449.1	-1.30195	gi|15153|At4g37270_Contig2	At4g37270.1	68417.m05275 cadmium/zinc-transporting ATPase, putative (HMA1) contains InterPro accession IPR001757: ATPase, E1-E2 type; identical to Potential cadmium/zinc-transporting ATPase HMA1 (EC 3.6.3.3) (EC 3.6.3.5) (Swiss-Prot:Q9M3H5) [Arabidopsis thaliana]; id	GO:0008152,GO:0030001,GO:0006813,GO:0015693,GO:0016020,GO:0006812,GO:0015992,GO:0005739,GO:0006816,GO:0004008,GO:0016021,GO:0006825
13731	BN15162	0.477387	1331.5	2789.14	-1.06677	gi|15162|At5g49360_Contig3	At5g49360.1	68418.m06108 glycosyl hydrolase family 3 protein	GO:0005975,GO:0004553,GO:0012505
14043	BN15162	0.48877	1291.56	2642.47	-1.03277	gi|15162|At5g49360_Contig3	At5g49360.1	68418.m06108 glycosyl hydrolase family 3 protein	GO:0005975,GO:0004553,GO:0012505
9493	BN15192	0.471455	1343.1	2848.84	-1.08481	gi|15192|At4g34180_Contig1	At4g34180.1	68417.m04850 cyclase family protein contains Pfam profile: PF04199 putative cyclase	GO:0005554,GO:0000004,GO:0012505
9181	BN15192	0.403229	1077.92	2673.22	-1.31033	gi|15192|At4g34180_Contig1	At4g34180.1	68417.m04850 cyclase family protein contains Pfam profile: PF04199 putative cyclase	GO:0005554,GO:0000004,GO:0012505
16977	BN15201	0.466184	15927.8	34166.3	-1.10103	gi|15201|At4g14570_Contig3	At4g14570.1	68417.m02243 acylaminoacyl-peptidase-related similar to Acylamino-acid-releasing enzyme (EC 3.4.19.1) (Acyl-peptide hydrolase) (APH) (Acylaminoacyl-peptidase) (Swiss-Prot:P13676) [Rattus norvegicus]; annotated with nonconsensus TT and CT acceptor splice s	GO:0004254,GO:0008372,GO:0004190,GO:0006508
17289	BN15201	0.430376	13511.3	31394.2	-1.21633	gi|15201|At4g14570_Contig3	At4g14570.1	68417.m02243 acylaminoacyl-peptidase-related similar to Acylamino-acid-releasing enzyme (EC 3.4.19.1) (Acyl-peptide hydrolase) (APH) (Acylaminoacyl-peptidase) (Swiss-Prot:P13676) [Rattus norvegicus]; annotated with nonconsensus TT and CT acceptor splice s	GO:0004254,GO:0008372,GO:0004190,GO:0006508
9489	BN15204	0.471929	455.439	965.059	-1.08336	gi|15204|At1g04080_Contig3	At1g04080.1	68414.m00396 hydroxyproline-rich glycoprotein family protein Contains similarity to pre-mRNA processing protein PRP39 gb L29224 from S. cerevisiae. ESTs gb|R64908 and gb|T88158, gb|N38703 and gb|AA651043 come from this gene	GO:0016021,GO:0005622,GO:0007186,GO:0001584,GO:0006396
1377	BN15208	0.418155	633.442	1514.85	-1.25789	gi|15208|At1g74710_Contig1	At1g74710.1	68414.m08654 isochorismate synthase 1 (ICS1) / isochorismate mutase identical to GI:17223087 and GB:AF078080; contains Pfam profile PF00425: chorismate binding enzyme; contains TIGRfam profile TIGR00543: isochorismate synthases; identical to cDNA isochori	GO:0009507,GO:0009697,GO:0008909,GO:0009627
25743	BN15212	0.49751	299.507	602.012	-1.0072	gi|15212|At2g36830_FL377F	At2g36830.1	68415.m04516 major intrinsic family protein / MIP family protein contains Pfam profile: MIP PF00230	GO:0009705,GO:0016020,GO:0006810,GO:0015250
25431	BN15212	0.497387	235.904	474.287	-1.00756	gi|15212|At2g36830_FL377F	At2g36830.1	68415.m04516 major intrinsic family protein / MIP family protein contains Pfam profile: MIP PF00230	GO:0009705,GO:0016020,GO:0006810,GO:0015250
22831	BN15213	0.24843	11668.8	46970.1	-2.00909	gi|15213|At5g53280_Contig1	At5g53280.1	68418.m06622 expressed protein	GO:0005554,GO:0000004,GO:0008372
23143	BN15213	0.251538	10964.7	43590.7	-1.99115	gi|15213|At5g53280_Contig1	At5g53280.1	68418.m06622 expressed protein	GO:0005554,GO:0000004,GO:0008372
12431	BN15217	0.156866	121.679	775.689	-2.6724	gi|15217|At1g02270_Contig1	At1g02270.1	68414.m00167 endonuclease/exonuclease/phosphatase family protein / calcium-binding EF hand family protein contains Pfam profiles: PF03372 endonuclease/exonuclease/phosphatase family, PF00036 EF hand	GO:0005509,GO:0000004,GO:0005739
12743	BN15217	0.153716	106.118	690.35	-2.70166	gi|15217|At1g02270_Contig1	At1g02270.1	68414.m00167 endonuclease/exonuclease/phosphatase family protein / calcium-binding EF hand family protein contains Pfam profiles: PF03372 endonuclease/exonuclease/phosphatase family, PF00036 EF hand	GO:0005509,GO:0000004,GO:0005739
28339	BN15224	0.449791	670.652	1491.03	-1.15267	gi|15224|At3g10060_Contig1	At3g10060.1	68416.m01206 immunophilin, putative / FKBP-type peptidyl-prolyl cis-trans isomerase, putative Pfam:PF-254: FKBP-type peptidyl-prolyl cis-trans isomerases	GO:0005528,GO:0009543,GO:0003755,GO:0006457
82	BN15248	0.49388	2792.78	5654.77	-1.01777	gi|15248|At5g48790_Contig1	At5g48790.1	68418.m06037 expressed protein	GO:0005554,GO:0000004,GO:0009507
394	BN15248	0.488755	2559.02	5235.79	-1.03282	gi|15248|At5g48790_Contig1	At5g48790.1	68418.m06037 expressed protein	GO:0005554,GO:0000004,GO:0009507
2678	BN15261	0.35585	3017.59	8479.96	-1.49066	gi|15261|At3g19910_Contig1	At3g19910.1	68416.m02521 zinc finger (C3HC4-type RING finger) family protein contains Pfam profile: PF00097 zinc finger, C3HC4 type (RING finger)	GO:0008372,GO:0005515,GO:0008270,GO:0003677,GO:0006355
2990	BN15261	0.342757	2245.03	6549.91	-1.54474	gi|15261|At3g19910_Contig1	At3g19910.1	68416.m02521 zinc finger (C3HC4-type RING finger) family protein contains Pfam profile: PF00097 zinc finger, C3HC4 type (RING finger)	GO:0008372,GO:0005515,GO:0008270,GO:0003677,GO:0006355
11132	BN15276	0.476264	473.463	994.118	-1.07017	gi|15276|At3g12290_Contig1	At3g12290.1	68416.m01534 tetrahydrofolate dehydrogenase/cyclohydrolase, putative similar to SP|P07245 C-1-tetrahydrofolate synthase, cytoplasmic (C1-THF synthase) [Includes: Methylenetetrahydrofolate dehydrogenase (EC 1.5.1.5); Methenyltetrahydrofolate cyclohydrolase	GO:0008372,GO:0003824,GO:0009396
9490	BN15323	0.4617	324.55	702.946	-1.11497	gi|15323|At3g26570_Contig2	At3g26570.2	68416.m03317 phosphate transporter family protein contains Pfam profile: PF01384 phosphate transporter family	GO:0009673,GO:0006817,GO:0009941
9178	BN15323	0.483039	286.698	593.53	-1.04979	gi|15323|At3g26570_Contig2	At3g26570.2	68416.m03317 phosphate transporter family protein contains Pfam profile: PF01384 phosphate transporter family	GO:0009673,GO:0006817,GO:0009941
2032	BN15341	0.385272	196.895	511.054	-1.37605	gi|15341|At2g38170_Contig2	At2g38170.1	68415.m04685 calcium exchanger (CAX1) identical to high affinity calcium antiporter CAX1 [Arabidopsis thaliana] gi|9256741|gb|AAB05913, except a possible frameshift at base 58008. Sequence has been confirmed with 5 sequencing reads.; Ca2+:Cation Antiporte	GO:0015369,GO:0006816,GO:0015368,GO:0005774,GO:0009705
2344	BN15341	0.390165	206.074	528.171	-1.35784	gi|15341|At2g38170_Contig2	At2g38170.1	68415.m04685 calcium exchanger (CAX1) identical to high affinity calcium antiporter CAX1 [Arabidopsis thaliana] gi|9256741|gb|AAB05913, except a possible frameshift at base 58008. Sequence has been confirmed with 5 sequencing reads.; Ca2+:Cation Antiporte	GO:0015369,GO:0006816,GO:0015368,GO:0005774,GO:0009705
19245	BN15390	0.487859	211.905	434.357	-1.03546	gi|15390|At4g14430_Contig1	At4g14430.1	68417.m02226 enoyl-CoA hydratase/isomerase family protein low siimilarity to 2-cyclohexenylcarbonyl CoA isomerase [Streptomyces collinus] GI:8133118, enoyl-CoA isomerase [Escherichia coli] GI:2764829; contains Pfam profile PF00378 enoyl-CoA hydratase/isom	GO:0008152,GO:0003824,GO:0008372
14045	BN15392	0.365295	638.434	1747.72	-1.45286	gi|15392|At2g38480_Contig1	At2g38480.1	68415.m04726 integral membrane protein, putative contains 4 transmembrane domains; contains plant integral membrane protein domain, TIGR01569 and PF04535;: Domain of unknown function (DUF588); At3g16300, At1g45222 both share this domain structure; distant	GO:0005554,GO:0000004,GO:0008372
13733	BN15392	0.334004	814.052	2437.25	-1.58206	gi|15392|At2g38480_Contig1	At2g38480.1	68415.m04726 integral membrane protein, putative contains 4 transmembrane domains; contains plant integral membrane protein domain, TIGR01569 and PF04535;: Domain of unknown function (DUF588); At3g16300, At1g45222 both share this domain structure; distant	GO:0005554,GO:0000004,GO:0008372
6245	BN15395	0.250705	309.776	1235.62	-1.99594	gi|15395|At5g15490_Contig3	At5g15490.1	68418.m01813 UDP-glucose 6-dehydrogenase, putative very strong similarity to SP|Q96558 UDP-glucose 6-dehydrogenase (EC 1.1.1.22) (UDP-Glc dehydrogenase) (UDP-GlcDH) (UDPGDH) {Glycine max}; contains Pfam profiles PF03721: UDP-glucose/GDP-mannose dehydrogen	GO:0006118,GO:0003979,GO:0012505
5933	BN15395	0.253859	228.954	901.895	-1.9779	gi|15395|At5g15490_Contig3	At5g15490.1	68418.m01813 UDP-glucose 6-dehydrogenase, putative very strong similarity to SP|Q96558 UDP-glucose 6-dehydrogenase (EC 1.1.1.22) (UDP-Glc dehydrogenase) (UDP-GlcDH) (UDPGDH) {Glycine max}; contains Pfam profiles PF03721: UDP-glucose/GDP-mannose dehydrogen	GO:0006118,GO:0003979,GO:0012505
18929	BN15403	0.42974	208.992	486.322	-1.21846	gi|15403|At4g32910_RL3684F	At4g32910.1	68417.m04683 expressed protein	GO:0005554,GO:0000004,GO:0008372
19583	BN15423	0.350061	959.223	2740.16	-1.51432	gi|15423|At1g30810_Contig1	At1g30810.1	68414.m03767 transcription factor jumonji (jmj) family protein / zinc finger (C5HC2 type) family protein contains similarity to Swiss-Prot:P29375 retinoblastoma-binding protein 2 (RBBP-2) [Homo sapiens]; contains Pfam domains PF02375: jmjN domain and PF02	GO:0008372,GO:0003700,GO:0045449
19895	BN15423	0.354304	826.502	2332.75	-1.49694	gi|15423|At1g30810_Contig1	At1g30810.1	68414.m03767 transcription factor jumonji (jmj) family protein / zinc finger (C5HC2 type) family protein contains similarity to Swiss-Prot:P29375 retinoblastoma-binding protein 2 (RBBP-2) [Homo sapiens]; contains Pfam domains PF02375: jmjN domain and PF02	GO:0008372,GO:0003700,GO:0045449
9491	BN15450	0.483542	371.704	768.711	-1.04829	gi|15450|At5g41190_Contig1	At5g41190.1	68418.m05006 expressed protein ; expression supported by MPSS	GO:0005554,GO:0000004,GO:0008372
6891	BN15451	0.478989	603.478	1259.9	-1.06194	gi|15451|At5g41190_Contig2	At5g41190.1	68418.m05006 expressed protein ; expression supported by MPSS	GO:0005554,GO:0000004,GO:0008372
3979	BN15452	0.461127	275.709	597.903	-1.11677	gi|15452|At3g46230_Contig1	At3g46230.1	68416.m05004 17.4 kDa class I heat shock protein (HSP17.4-CI) identical to 17.4 kDa class I heat shock protein SP:P19036 from [Arabidopsis thaliana]	GO:0008372,GO:0003773,GO:0009408
28033	BN15456	0.461624	783.343	1696.93	-1.11521	gi|15456|At5g57660_Contig1	At5g57660.1	68418.m07205 zinc finger (B-box type) family protein contains Pfam domain, PF00643: B-box zinc finger	GO:0005622,GO:0045449,GO:0003700,GO:0008270
25745	BN15457	0.466158	3257.78	6988.58	-1.10111	gi|15457|At1g80950_Contig1	At1g80950.1	68414.m09498 phospholipid/glycerol acyltransferase family protein low similarity to SP|Q59601 1-acyl-sn-glycerol-3-phosphate acyltransferase (EC 2.3.1.51) {Neisseria gonorrhoeae}; contains Pfam profile PF01553: Acyltransferase	GO:0016020,GO:0008152,GO:0008654,GO:0003841,GO:0008415
25433	BN15457	0.453693	3098.96	6830.52	-1.14021	gi|15457|At1g80950_Contig1	At1g80950.1	68414.m09498 phospholipid/glycerol acyltransferase family protein low similarity to SP|Q59601 1-acyl-sn-glycerol-3-phosphate acyltransferase (EC 2.3.1.51) {Neisseria gonorrhoeae}; contains Pfam profile PF01553: Acyltransferase	GO:0016020,GO:0008152,GO:0008654,GO:0003841,GO:0008415
13400	BN15491	0.257462	109.644	425.865	-1.95757	gi|15491|At5g56190_Contig1	At5g56190.2	68418.m07011 WD-40 repeat family protein contains 3 (2 significant) WD-40 repeats (PF0400); similar to beta transducin-like protein HET-E2C*40 (GI:17225208) [Podospora anserina]	GO:0005554,GO:0000004,GO:0005834
13088	BN15491	0.217272	133.339	613.695	-2.20242	gi|15491|At5g56190_Contig1	At5g56190.2	68418.m07011 WD-40 repeat family protein contains 3 (2 significant) WD-40 repeats (PF0400); similar to beta transducin-like protein HET-E2C*40 (GI:17225208) [Podospora anserina]	GO:0005554,GO:0000004,GO:0005834
5288	BN15494	0.307526	468.267	1522.69	-1.70122	gi|15494|At1g24560_Contig1	At1g24560.1	68414.m03090 expressed protein	GO:0005554,GO:0000004,GO:0008372
5600	BN15494	0.30238	490.602	1622.47	-1.72557	gi|15494|At1g24560_Contig1	At1g24560.1	68414.m03090 expressed protein	GO:0005554,GO:0000004,GO:0008372
16650	BN15518	0.467944	76.069	162.56	-1.09559	gi|15518|At5g21930_Contig2	At5g21930.1	68418.m02545 ATPase E1-E2 type family protein / haloacid dehalogenase-like hydrolase family protein / heavy-metal-associated domain-containing protein contains InterPro accession IPR001757: ATPase, E1-E2 type; contains Pfam profiles PF00403: Heavy-metal-a	GO:0015444,GO:0006825,GO:0016787,GO:0005507,GO:0005388,GO:0016887,GO:0004008,GO:0016021,GO:0015693,GO:0006816,GO:0005524,GO:0008556,GO:0015662,GO:0046872,GO:0015992,GO:0016020,GO:0008152,GO:0006812,GO:0030001,GO:0009507,GO:0006813
16338	BN15518	0.324809	137.814	424.292	-1.62234	gi|15518|At5g21930_Contig2	At5g21930.1	68418.m02545 ATPase E1-E2 type family protein / haloacid dehalogenase-like hydrolase family protein / heavy-metal-associated domain-containing protein contains InterPro accession IPR001757: ATPase, E1-E2 type; contains Pfam profiles PF00403: Heavy-metal-a	GO:0015444,GO:0006825,GO:0016787,GO:0005507,GO:0005388,GO:0016887,GO:0004008,GO:0016021,GO:0015693,GO:0006816,GO:0005524,GO:0008556,GO:0015662,GO:0046872,GO:0015992,GO:0016020,GO:0008152,GO:0006812,GO:0030001,GO:0009507,GO:0006813
24788	BN15543	0.460252	8183.37	17780.2	-1.1195	gi|15543|At5g65940_Contig2	At5g65940.1	68418.m08301 3-hydroxyisobutyryl-coenzyme A hydrolase / CoA-thioester hydrolase (CHY1) identical to gi:8572760; contains Pfam profile PF00388 enoyl-CoA hydratase/isomerase family protein	GO:0009733,GO:0005777,GO:0006635,GO:0003860,GO:0006574
25100	BN15543	0.465064	4634.41	9965.1	-1.1045	gi|15543|At5g65940_Contig2	At5g65940.1	68418.m08301 3-hydroxyisobutyryl-coenzyme A hydrolase / CoA-thioester hydrolase (CHY1) identical to gi:8572760; contains Pfam profile PF00388 enoyl-CoA hydratase/isomerase family protein	GO:0009733,GO:0005777,GO:0006635,GO:0003860,GO:0006574
19588	BN15545	0.352219	15127	42947.7	-1.50545	gi|15545|At4g33960_Contig1	At4g33960.1	68417.m04819 expressed protein	GO:0005554,GO:0000004,GO:0012505
19900	BN15545	0.344576	13688.6	39725.9	-1.5371	gi|15545|At4g33960_Contig1	At4g33960.1	68417.m04819 expressed protein	GO:0005554,GO:0000004,GO:0012505
14700	BN15547	0.326333	1565.01	4795.75	-1.61558	gi|15547|At5g64430_Contig2	At5g64430.1	68418.m08093 octicosapeptide/Phox/Bem1p (PB1) domain-containing protein contains Pfam profile PF00564: PB1 domain	GO:0005554,GO:0000004,GO:0008372
14388	BN15547	0.339591	1614.36	4753.84	-1.55813	gi|15547|At5g64430_Contig2	At5g64430.1	68418.m08093 octicosapeptide/Phox/Bem1p (PB1) domain-containing protein contains Pfam profile PF00564: PB1 domain	GO:0005554,GO:0000004,GO:0008372
3988	BN15551	0.415956	4950.71	11902	-1.2655	gi|15551|At3g58610_Contig4	At3g58610.1	68416.m06532 ketol-acid reductoisomerase identical to ketol-acid reductoisomerase, chloroplast precursor (EC 1.1.1.86) (Acetohydroxy-acid reductoisomerase) (Alpha-keto-beta-hydroxylacil reductoisomerase) (Swiss-Prot:Q05758) [Arabidopsis thaliana]	GO:0009082,GO:0004455,GO:0009507
4300	BN15551	0.404749	4240.07	10475.8	-1.3049	gi|15551|At3g58610_Contig4	At3g58610.1	68416.m06532 ketol-acid reductoisomerase identical to ketol-acid reductoisomerase, chloroplast precursor (EC 1.1.1.86) (Acetohydroxy-acid reductoisomerase) (Alpha-keto-beta-hydroxylacil reductoisomerase) (Swiss-Prot:Q05758) [Arabidopsis thaliana]	GO:0009082,GO:0004455,GO:0009507
1388	BN15553	0.276485	3789.67	13706.6	-1.85473	gi|15553|At3g58610_Contig1	At3g58610.1	68416.m06532 ketol-acid reductoisomerase identical to ketol-acid reductoisomerase, chloroplast precursor (EC 1.1.1.86) (Acetohydroxy-acid reductoisomerase) (Alpha-keto-beta-hydroxylacil reductoisomerase) (Swiss-Prot:Q05758) [Arabidopsis thaliana]	GO:0009082,GO:0004455,GO:0009507
1700	BN15553	0.284158	3115.25	10963.1	-1.81524	gi|15553|At3g58610_Contig1	At3g58610.1	68416.m06532 ketol-acid reductoisomerase identical to ketol-acid reductoisomerase, chloroplast precursor (EC 1.1.1.86) (Acetohydroxy-acid reductoisomerase) (Alpha-keto-beta-hydroxylacil reductoisomerase) (Swiss-Prot:Q05758) [Arabidopsis thaliana]	GO:0009082,GO:0004455,GO:0009507
22838	BN15574	0.432932	9269.24	21410.4	-1.20779	gi|15574|At5g44070_Contig1	At5g44070.1	68418.m05392 phytochelatin synthase 1 (PCS1) identical to phytochelatin synthase [Arabidopsis thaliana] gi|18254401|gb|AAL66747; identical to cDNA phytochelatin synthase, GI:18254400	GO:0046870,GO:0008372,GO:0046686,GO:0005507,GO:0016756,GO:0046938
17638	BN15577	0.475327	3687.48	7757.77	-1.07301	gi|15577|At3g55450_Contig1	At3g55450.1	68416.m06158 protein kinase, putative similar to protein kinase APK1B [Arabidopsis thaliana] SWISS-PROT:P46573	GO:0016301,GO:0006468,GO:0004674,GO:0005524,GO:0004672,GO:0004713,GO:0009507
17950	BN15577	0.465193	3678.19	7906.8	-1.1041	gi|15577|At3g55450_Contig1	At3g55450.1	68416.m06158 protein kinase, putative similar to protein kinase APK1B [Arabidopsis thaliana] SWISS-PROT:P46573	GO:0016301,GO:0006468,GO:0004674,GO:0005524,GO:0004672,GO:0004713,GO:0009507
85	BN15624	0.483316	3077.11	6366.66	-1.04896	gi|15624|At2g20120_Contig2	At2g20120.1	68415.m02351 expressed protein contains Pfam domain, PF04367: Protein of unknown function (DUF502); identical to cDNA putative membrane protein COV (COV) GI:30059123	GO:0009734,GO:0005554,GO:0016021
397	BN15624	0.459157	3138.39	6835.12	-1.12294	gi|15624|At2g20120_Contig2	At2g20120.1	68415.m02351 expressed protein contains Pfam domain, PF04367: Protein of unknown function (DUF502); identical to cDNA putative membrane protein COV (COV) GI:30059123	GO:0009734,GO:0005554,GO:0016021
13739	BN15632	0.45793	2345.39	5121.72	-1.1268	gi|15632|At5g63840_Contig1	At5g63840.1	68418.m08014 alpha-glucosidase, putative similar to alpha-glucosidase GI:2648032 from [Solanum tuberosum]	GO:0012505,GO:0004553
14051	BN15632	0.469621	2331.36	4964.34	-1.09043	gi|15632|At5g63840_Contig1	At5g63840.1	68418.m08014 alpha-glucosidase, putative similar to alpha-glucosidase GI:2648032 from [Solanum tuberosum]	GO:0012505,GO:0004553
3339	BN15636	0.254059	10409.5	40972.8	-1.97677	gi|15636|At2g18300_Contig3	At2g18300.2	68415.m02134 basic helix-loop-helix (bHLH) family protein contains Pfam profile: PF00010 helix-loop-helix DNA-binding domain ;supported by cDNA gi|20127067|gb|AF488597.1|	GO:0008372,GO:0003700,GO:0045449
3651	BN15636	0.26114	9591.03	36727.5	-1.9371	gi|15636|At2g18300_Contig3	At2g18300.2	68415.m02134 basic helix-loop-helix (bHLH) family protein contains Pfam profile: PF00010 helix-loop-helix DNA-binding domain ;supported by cDNA gi|20127067|gb|AF488597.1|	GO:0008372,GO:0003700,GO:0045449
22501	BN15653	0.43388	9536.43	21979.4	-1.20463	gi|15653|At5g36220_Contig1	At5g36220.1	68418.m04368 cytochrome P450 81D1 (CYP81D1) (CYP91A1) Identical to Cytochrome P450 (SP:Q9FG65) [Arabidopsis thaliana];	GO:0012505,GO:0006118,GO:0019825
22189	BN15653	0.385639	9706.31	25169.4	-1.37468	gi|15653|At5g36220_Contig1	At5g36220.1	68418.m04368 cytochrome P450 81D1 (CYP81D1) (CYP91A1) Identical to Cytochrome P450 (SP:Q9FG65) [Arabidopsis thaliana];	GO:0012505,GO:0006118,GO:0019825
28351	BN15677	0.289429	890.951	3078.31	-1.78872	gi|15677|At4g14210_Contig1	At4g14210.2	68417.m02193 phytoene dehydrogenase, chloroplast / phytoene desaturase (PDS) identical to SP|Q07356 Phytoene dehydrogenase, chloroplast precursor (EC 1.14.99.-) (Phytoene desaturase){Arabidopsis thaliana}; high similarity to phytoene desaturase [Lycopersi	GO:0016117,GO:0016166,GO:0009507,GO:0016120
28039	BN15677	0.239514	808.454	3375.39	-2.06182	gi|15677|At4g14210_Contig1	At4g14210.2	68417.m02193 phytoene dehydrogenase, chloroplast / phytoene desaturase (PDS) identical to SP|Q07356 Phytoene dehydrogenase, chloroplast precursor (EC 1.14.99.-) (Phytoene desaturase){Arabidopsis thaliana}; high similarity to phytoene desaturase [Lycopersi	GO:0016117,GO:0016166,GO:0009507,GO:0016120
740	BN15750	0.193516	333.995	1725.93	-2.36948	gi|15750|At1g04290_Contig1	At1g04290.1	68414.m00420 thioesterase family protein contains Pfam profile PF03061: thioesterase family protein; EST gb|T45093 comes from this gene	GO:0016788,GO:0003824,GO:0016291,GO:0000004,GO:0008372
1052	BN15750	0.181668	224.038	1233.23	-2.46063	gi|15750|At1g04290_Contig1	At1g04290.1	68414.m00420 thioesterase family protein contains Pfam profile PF03061: thioesterase family protein; EST gb|T45093 comes from this gene	GO:0016788,GO:0003824,GO:0016291,GO:0000004,GO:0008372
29648	BN15751	0.333049	76.4167	229.446	-1.58619	gi|15751|At1g04290_Contig2	At1g04290.1	68414.m00420 thioesterase family protein contains Pfam profile PF03061: thioesterase family protein; EST gb|T45093 comes from this gene	GO:0016788,GO:0003824,GO:0016291,GO:0000004,GO:0008372
29336	BN15751	0.192973	136.435	707.017	-2.37353	gi|15751|At1g04290_Contig2	At1g04290.1	68414.m00420 thioesterase family protein contains Pfam profile PF03061: thioesterase family protein; EST gb|T45093 comes from this gene	GO:0016788,GO:0003824,GO:0016291,GO:0000004,GO:0008372
6902	BN15777	0.441156	209.956	475.922	-1.18064	gi|15777|At2g33830_Contig4	At2g33830.2	68415.m04151 dormancy/auxin associated family protein contains Pfam profile: PF05564 dormancy/auxin associated protein	GO:0005524,GO:0008372,GO:0004672,GO:0006468
6590	BN15777	0.457434	232.864	509.066	-1.12837	gi|15777|At2g33830_Contig4	At2g33830.2	68415.m04151 dormancy/auxin associated family protein contains Pfam profile: PF05564 dormancy/auxin associated protein	GO:0005524,GO:0008372,GO:0004672,GO:0006468
16986	BN15786	0.480056	1794.55	3738.21	-1.05873	gi|15786|At5g08170_Contig2	At5g08170.1	68418.m00954 porphyromonas-type peptidyl-arginine deiminase family protein contains Pfam PF04371: Porphyromonas-type peptidyl-arginine deiminase	GO:0008372,GO:0006596,GO:0047632
17298	BN15786	0.497887	1651.5	3317.02	-1.00611	gi|15786|At5g08170_Contig2	At5g08170.1	68418.m00954 porphyromonas-type peptidyl-arginine deiminase family protein contains Pfam PF04371: Porphyromonas-type peptidyl-arginine deiminase	GO:0008372,GO:0006596,GO:0047632
12098	BN15788	0.394986	11371.2	28788.9	-1.34013	gi|15788|At1g52260_Contig1	At1g52260.1	68414.m05897 thioredoxin family protein similar to protein disulfide isomerase GI:5902592 from [Volvox carteri f. nagariensis], GI:2708314 from Chlamydomonas reinhardtii; contains Pfam profile: PF00085 Thioredoxin	GO:0006118,GO:0030508,GO:0005489,GO:0012505
11786	BN15788	0.455366	13784.6	30271.5	-1.1349	gi|15788|At1g52260_Contig1	At1g52260.1	68414.m05897 thioredoxin family protein similar to protein disulfide isomerase GI:5902592 from [Volvox carteri f. nagariensis], GI:2708314 from Chlamydomonas reinhardtii; contains Pfam profile: PF00085 Thioredoxin	GO:0006118,GO:0030508,GO:0005489,GO:0012505
10152	BN15807	0.329416	195.068	592.163	-1.60202	gi|15807|At4g20300_Contig2	At4g20300.2	68417.m02965 expressed protein	GO:0005554,GO:0000004,GO:0005739
9840	BN15807	0.348325	303.753	872.038	-1.52149	gi|15807|At4g20300_Contig2	At4g20300.2	68417.m02965 expressed protein	GO:0005554,GO:0000004,GO:0005739
15036	BN15820	0.492877	8879.09	18014.8	-1.0207	gi|15820|At4g11660_DC1141F	At4g11660.1	68417.m01864 heat shock factor protein 7 (HSF7) / heat shock transcription factor 7 (HSTF7) identical to heat shock factor protein 7 (HSF7) SP:Q9T0D3 from [Arabidopsis thaliana]	GO:0003773,GO:0006355,GO:0003700,GO:0005634
15348	BN15820	0.458755	6412.71	13978.5	-1.1242	gi|15820|At4g11660_DC1141F	At4g11660.1	68417.m01864 heat shock factor protein 7 (HSF7) / heat shock transcription factor 7 (HSTF7) identical to heat shock factor protein 7 (HSF7) SP:Q9T0D3 from [Arabidopsis thaliana]	GO:0003773,GO:0006355,GO:0003700,GO:0005634
2348	BN15827	0.487995	6845.2	14027.2	-1.03506	gi|15827|At2g30110_Contig2	At2g30110.1	68415.m03664 ubiquitin activating enzyme 1 (UBA1) E1; identical to GB:U80808	GO:0004840,GO:0016567,GO:0004839,GO:0006511
2036	BN15827	0.40583	5164.47	12725.7	-1.30105	gi|15827|At2g30110_Contig2	At2g30110.1	68415.m03664 ubiquitin activating enzyme 1 (UBA1) E1; identical to GB:U80808	GO:0004840,GO:0016567,GO:0004839,GO:0006511
3653	BN15876	0.470988	2559.13	5433.54	-1.08624	gi|15876|At3g52800_Contig4	At3g52800.1	68416.m05818 zinc finger (AN1-like) family protein contains Pfam domain, PF01428: AN1-like Zinc finger	GO:0003677,GO:0008372,GO:0000004,GO:0008270
12103	BN15901	0.46775	14228.5	30419	-1.09619	gi|15901|At2g21530_Contig1	At2g21530.1	68415.m02562 forkhead-associated domain-containing protein / FHA domain-containing protein	GO:0005554,GO:0000004,GO:0009507
11791	BN15901	0.460744	13064.2	28354.6	-1.11796	gi|15901|At2g21530_Contig1	At2g21530.1	68415.m02562 forkhead-associated domain-containing protein / FHA domain-containing protein	GO:0005554,GO:0000004,GO:0009507
3991	BN15904	0.461277	1105.05	2395.63	-1.11629	gi|15904|At3g57020_Contig2	At3g57020.1	68416.m06347 strictosidine synthase family protein similar to strictosidine synthase [Rauvolfia serpentina][SP|P15324]	GO:0009821,GO:0016844,GO:0009058,GO:0012505
4303	BN15904	0.479535	1084.55	2261.67	-1.06029	gi|15904|At3g57020_Contig2	At3g57020.1	68416.m06347 strictosidine synthase family protein similar to strictosidine synthase [Rauvolfia serpentina][SP|P15324]	GO:0009821,GO:0016844,GO:0009058,GO:0012505
1391	BN15905	0.47602	465.538	977.979	-1.0709	gi|15905|At1g69640_Contig1	At1g69640.1	68414.m08012 acid phosphatase, putative similar to GI:5360721 from [Lupinus albus]	GO:0008152,GO:0003824,GO:0012505
7241	BN15931	0.260963	991.371	3798.89	-1.93808	gi|15931|At1g71040_Contig2	At1g71040.1	68414.m08199 multi-copper oxidase type I family protein similar to SP|P07788 Spore coat protein A {Bacillus subtilis}; contains Pfam profile PF00394: Multicopper oxidase	GO:0005507,GO:0000004,GO:0008372
7553	BN15931	0.258824	1051.07	4060.94	-1.94996	gi|15931|At1g71040_Contig2	At1g71040.1	68414.m08199 multi-copper oxidase type I family protein similar to SP|P07788 Spore coat protein A {Bacillus subtilis}; contains Pfam profile PF00394: Multicopper oxidase	GO:0005507,GO:0000004,GO:0008372
22837	BN15938	0.476773	2428.76	5094.16	-1.06862	gi|15938|At4g24190_Contig1	At4g24190.2	68417.m03473 shepherd protein (SHD) / clavata formation protein, putative nearly identical to SHEPHERD [Arabidopsis thaliana] GI:19570872; contains Pfam profiles PF02518: ATPase, histidine kinase-, DNA gyrase B-, and HSP90-like domain protein, PF00183: Hs	GO:0009934,GO:0005524,GO:0006457,GO:0003754,GO:0005783,GO:0010075
2037	BN15955	0.444294	3484.31	7842.35	-1.17041	gi|15955|At4g14605_VA2020R	At4g14605.1	68417.m02247 mitochondrial transcription termination factor-related / mTERF-related contains Pfam profile PF02536: mTERF	GO:0005554,GO:0000004,GO:0009507
2349	BN15955	0.470102	3815.89	8117.16	-1.08896	gi|15955|At4g14605_VA2020R	At4g14605.1	68417.m02247 mitochondrial transcription termination factor-related / mTERF-related contains Pfam profile PF02536: mTERF	GO:0005554,GO:0000004,GO:0009507
408	BN15971	0.454654	7035.77	15475	-1.13716	gi|15971|At5g16330_FB1006F	At5g16330.1	68418.m01909 NC domain-containing protein contains Pfam profile PF04970: NC domain	GO:0005554,GO:0000004,GO:0008372
14058	BN15992	0.48893	8274.99	16924.7	-1.0323	gi|15992|At1g09430_Contig1	At1g09430.1	68414.m01055 ATP-citrate synthase (ATP-citrate (pro-S-)-lyase/citrate cleavage enzyme), putative similar to ATP-citrate-lyase (GI:16648642) [Arabidopsis thaliana]; similar to ATP-citrate (pro-S-)-lyase (EC 4.1.3.8) (Citrate cleavage enzyme)(SP:Q91V92) {Mu	GO:0008815,GO:0006085,GO:0009346
746	BN15999	0.474554	582.415	1227.29	-1.07536	gi|15999|At3g28380_Contig1	At3g28380.1	68416.m03546 P-glycoprotein, putative similar to P-glycoprotein homologue GI:2292907 from [Hordeum vulgare subsp. vulgare]	GO:0015171,GO:0016021,GO:0006865,GO:0015706,GO:0005315,GO:0017004,GO:0005215,GO:0015833,GO:0004009,GO:0019534,GO:0015632,GO:0015238,GO:0030288,GO:0006824,GO:0005524,GO:0015112,GO:0015197,GO:0016020,GO:0015406,GO:0015417,GO:0009877,GO:0006810,GO:0019866,GO
1058	BN15999	0.461731	728.681	1578.15	-1.11488	gi|15999|At3g28380_Contig1	At3g28380.1	68416.m03546 P-glycoprotein, putative similar to P-glycoprotein homologue GI:2292907 from [Hordeum vulgare subsp. vulgare]	GO:0015171,GO:0016021,GO:0006865,GO:0015706,GO:0005315,GO:0017004,GO:0005215,GO:0015833,GO:0004009,GO:0019534,GO:0015632,GO:0015238,GO:0030288,GO:0006824,GO:0005524,GO:0015112,GO:0015197,GO:0016020,GO:0015406,GO:0015417,GO:0009877,GO:0006810,GO:0019866,GO
21854	BN16003	0.478917	3583.16	7481.8	-1.06215	gi|16003|At1g44970_VA2094F	At1g44970.1	68414.m05155 peroxidase, putative similar to peroxidase GI:993004 from [Mercurialis annua]	GO:0006979,GO:0004601,GO:0012505
21542	BN16003	0.473923	4422.53	9331.75	-1.07728	gi|16003|At1g44970_VA2094F	At1g44970.1	68414.m05155 peroxidase, putative similar to peroxidase GI:993004 from [Mercurialis annua]	GO:0006979,GO:0004601,GO:0012505
5942	BN16009	0.405407	8790.52	21683.2	-1.30256	gi|16009|At2g02090_Contig1	At2g02090.1	68415.m00145 SNF2 domain-containing protein / helicase domain-containing protein similar to transcriptional activator SRCAP [Homo sapiens] GI:5106572; contains Pfam profiles PF00271: Helicase conserved C-terminal domain, PF00176: SNF2 family N-terminal do	GO:0005524,GO:0003676,GO:0004386,GO:0000004,GO:0003677,GO:0009507
6254	BN16009	0.411519	8303.09	20176.7	-1.28097	gi|16009|At2g02090_Contig1	At2g02090.1	68415.m00145 SNF2 domain-containing protein / helicase domain-containing protein similar to transcriptional activator SRCAP [Homo sapiens] GI:5106572; contains Pfam profiles PF00271: Helicase conserved C-terminal domain, PF00176: SNF2 family N-terminal do	GO:0005524,GO:0003676,GO:0004386,GO:0000004,GO:0003677,GO:0009507
3654	BN16010	0.391832	4705.04	12007.8	-1.35169	gi|16010|At5g14220_Contig1	At5g14220.1	68418.m01661 protoporphyrinogen oxidase, putative similar to protoporphyrinogen IX oxidase, mitochondrial (PPO II) from Nicotiana tabacum [SP|O24164], Glycine max, AB025102, Spinacia oleracea [GI:14349153]; contains Pfam amine oxidase, flavin-containing d	GO:0005739,GO:0004729,GO:0006779
3342	BN16010	0.437548	7042.78	16096	-1.19249	gi|16010|At5g14220_Contig1	At5g14220.1	68418.m01661 protoporphyrinogen oxidase, putative similar to protoporphyrinogen IX oxidase, mitochondrial (PPO II) from Nicotiana tabacum [SP|O24164], Glycine max, AB025102, Spinacia oleracea [GI:14349153]; contains Pfam amine oxidase, flavin-containing d	GO:0005739,GO:0004729,GO:0006779
11792	BN16035	0.481169	220.739	458.756	-1.05539	gi|16035|At4g19670_Contig1	At4g19670.1	68417.m02889 zinc finger (C3HC4-type RING finger) family protein contains a Prosite:PS00518 Zinc finger, C3HC4 type (RING finger), signature and Pfam domain PF01485: IBR domain	GO:0005554,GO:0000004,GO:0008372
12104	BN16035	0.424051	313.851	740.125	-1.23769	gi|16035|At4g19670_Contig1	At4g19670.1	68417.m02889 zinc finger (C3HC4-type RING finger) family protein contains a Prosite:PS00518 Zinc finger, C3HC4 type (RING finger), signature and Pfam domain PF01485: IBR domain	GO:0005554,GO:0000004,GO:0008372
6904	BN16037	0.449752	2780.54	6182.38	-1.1528	gi|16037|At2g01750_VA2361R	At2g01750.1	68415.m00104 expressed protein	GO:0005554,GO:0000004,GO:0008372
6592	BN16037	0.472548	2702.65	5719.31	-1.08147	gi|16037|At2g01750_VA2361R	At2g01750.1	68415.m00104 expressed protein	GO:0005554,GO:0000004,GO:0008372
3992	BN16038	0.431528	4246.75	9841.19	-1.21247	gi|16038|At5g43850_Contig1	At5g43850.1	68418.m05361 acireductone dioxygenase (ARD/ARD') family protein similar to iron-deficiency induced gene [Hordeum vulgare] GI:14522834, SIPL [Homo sapiens] GI:16551383; contains Pfam profile PF03079: ARD/ARD' family	GO:0008372,GO:0000004,GO:0046872
4304	BN16038	0.451671	4522.9	10013.7	-1.14666	gi|16038|At5g43850_Contig1	At5g43850.1	68418.m05361 acireductone dioxygenase (ARD/ARD') family protein similar to iron-deficiency induced gene [Hordeum vulgare] GI:14522834, SIPL [Homo sapiens] GI:16551383; contains Pfam profile PF03079: ARD/ARD' family	GO:0008372,GO:0000004,GO:0046872
22846	BN16043	0.203562	1980.87	9731.02	-2.29646	gi|16043|At1g60340_VA2380R	At1g60340.1	68414.m06794 apical meristem formation protein-related contains similarity to CUC1 [Arabidopsis thaliana] gi|12060422|dbj|BAB20598 and NAM [Petunia x hybrida] gi|1279640|emb|CAA63101	GO:0008372,GO:0003700,GO:0045449
23158	BN16043	0.220362	2117.09	9607.32	-2.18205	gi|16043|At1g60340_VA2380R	At1g60340.1	68414.m06794 apical meristem formation protein-related contains similarity to CUC1 [Arabidopsis thaliana] gi|12060422|dbj|BAB20598 and NAM [Petunia x hybrida] gi|1279640|emb|CAA63101	GO:0008372,GO:0003700,GO:0045449
20558	BN16045	0.467266	6356.54	13603.7	-1.09769	gi|16045|At1g48110_VA2388R	At1g48110.1	68414.m05369 expressed protein contains Pfam profile PF04146: YT521-B-like family	GO:0005554,GO:0000004,GO:0008372
17958	BN16046	0.202972	3232.66	15926.6	-2.30064	gi|16046|At1g09330_Contig1	At1g09330.1	68414.m01044 expressed protein contains 3 transmembrane domains; contains Pfam profile PF05832: Eukaryotic protein of unknown function	GO:0005554,GO:0000004,GO:0008372
17646	BN16046	0.30889	9746.49	31553.3	-1.69484	gi|16046|At1g09330_Contig1	At1g09330.1	68414.m01044 expressed protein contains 3 transmembrane domains; contains Pfam profile PF05832: Eukaryotic protein of unknown function	GO:0005554,GO:0000004,GO:0008372
15358	BN16047	0.422853	2754.92	6515.08	-1.24177	gi|16047|At1g09330_Contig2	At1g09330.1	68414.m01044 expressed protein contains 3 transmembrane domains; contains Pfam profile PF05832: Eukaryotic protein of unknown function	GO:0005554,GO:0000004,GO:0008372
15046	BN16047	0.450374	2866.88	6365.55	-1.1508	gi|16047|At1g09330_Contig2	At1g09330.1	68414.m01044 expressed protein contains 3 transmembrane domains; contains Pfam profile PF05832: Eukaryotic protein of unknown function	GO:0005554,GO:0000004,GO:0008372
3005	BN16107	0.448176	8043.11	17946.3	-1.15786	gi|16107|At1g21400_Contig1	At1g21400.1	68414.m02678 2-oxoisovalerate dehydrogenase, putative / 3-methyl-2-oxobutanoate dehydrogenase, putative / branched-chain alpha-keto acid dehydrogenase E1 alpha subunit, putative similar to branched-chain alpha-keto acid dehydrogenase E1-alpha subunit [Gal	GO:0005739,GO:0016624,GO:0003863,GO:0008152
24147	BN16111	0.199421	314.577	1577.45	-2.32611	gi|16111|At5g39360_Contig1	At5g39360.1	68418.m04768 circadian clock coupling factor-related similar to circadian clock coupling factor ZGT [Nicotiana tabacum] GI:14210079	GO:0005554,GO:0000004,GO:0008372
24459	BN16111	0.216291	264.691	1223.77	-2.20895	gi|16111|At5g39360_Contig1	At5g39360.1	68418.m04768 circadian clock coupling factor-related similar to circadian clock coupling factor ZGT [Nicotiana tabacum] GI:14210079	GO:0005554,GO:0000004,GO:0008372
21547	BN16112	0.223029	123.335	553.001	-2.1647	gi|16112|At1g69370_BL4867R	At1g69370.1	68414.m07962 chorismate mutase, putative similar to gi:5732016 and SP|P42738; contains Pfam profile: PF01817: Chorismate mutase	GO:0016089,GO:0009096,GO:0009607,GO:0004106,GO:0009536
21859	BN16112	0.259926	113.957	438.421	-1.94383	gi|16112|At1g69370_BL4867R	At1g69370.1	68414.m07962 chorismate mutase, putative similar to gi:5732016 and SP|P42738; contains Pfam profile: PF01817: Chorismate mutase	GO:0016089,GO:0009096,GO:0009607,GO:0004106,GO:0009536
8547	BN16117	0.471212	367.941	780.839	-1.08555	gi|16117|At3g18165_Contig1	At3g18165.1	68416.m02311 expressed protein similar to DAM1 (GI:3985930) [Homo sapiens]; contains Pfam profile PF05700: Breast carcinoma amplified sequence 2 (BCAS2)	GO:0005554,GO:0000004,GO:0008372
22193	BN16155	0.482271	1127.12	2337.11	-1.05208	gi|16155|At2g01710_Contig1	At2g01710.1	68415.m00099 DNAJ heat shock N-terminal domain-containing protein simlar to AHM1 [Triticum aestivum] GI:6691467; contains Pfam profile PF00226: DnaJ domain	GO:0006457,GO:0003754,GO:0006355,GO:0003677,GO:0005634
15047	BN16173	0.324675	144.015	443.567	-1.62293	gi|16173|At3g06100_VA1974R	At3g06100.1	68416.m00700 major intrinsic family protein / MIP family protein contains Pfam profile: PF00230 major intrinsic protein; contains non-consensus TT acceptor splice site at exon 4	GO:0015250,GO:0006810,GO:0016020
15359	BN16173	0.372595	118.797	318.837	-1.42432	gi|16173|At3g06100_VA1974R	At3g06100.1	68416.m00700 major intrinsic family protein / MIP family protein contains Pfam profile: PF00230 major intrinsic protein; contains non-consensus TT acceptor splice site at exon 4	GO:0015250,GO:0006810,GO:0016020
7247	BN16176	0.148194	1923.91	12982.4	-2.75444	gi|16176|At5g42300_Contig1	At5g42300.1	68418.m05148 ubiquitin family protein contains INTERPRO:IPR000626 ubiquitin domain	GO:0006512,GO:0005554,GO:0008372
7559	BN16176	0.159815	3011.5	18843.7	-2.64553	gi|16176|At5g42300_Contig1	At5g42300.1	68418.m05148 ubiquitin family protein contains INTERPRO:IPR000626 ubiquitin domain	GO:0006512,GO:0005554,GO:0008372
4647	BN16178	0.342302	816.215	2384.49	-1.54666	gi|16178|At3g23620_Contig1	At3g23620.1	68416.m02971 brix domain-containing protein contains Pfam domain, PF04427: Brix domain	GO:0005554,GO:0000004,GO:0008372
4959	BN16178	0.317794	893.907	2812.85	-1.65384	gi|16178|At3g23620_Contig1	At3g23620.1	68416.m02971 brix domain-containing protein contains Pfam domain, PF04427: Brix domain	GO:0005554,GO:0000004,GO:0008372
2355	BN16199	0.492338	5922.87	12030.1	-1.02228	gi|16199|At3g13420_VA1980F	At3g13420.1	68416.m01687 expressed protein	GO:0005554,GO:0000004,GO:0009507
2043	BN16199	0.460348	5561.7	12081.5	-1.1192	gi|16199|At3g13420_VA1980F	At3g13420.1	68416.m01687 expressed protein	GO:0005554,GO:0000004,GO:0009507
5294	BN16232	0.461202	1525.77	3308.25	-1.11653	gi|16232|At5g13490_ESS2161R	At5g13490.1	68418.m01556 ADP, ATP carrier protein 2, mitochondrial / ADP/ATP translocase 2 / adenine nucleotide translocator 2 (ANT2) identical to SWISS-PROT:P40941 ADP,ATP carrier protein 2, mitochondrial precursor (Adenine nucleotide translocator 2) [Arabidopsis th	GO:0006810,GO:0005488,GO:0005743,GO:0005471,GO:0005740,GO:0015865
5606	BN16232	0.433411	1143.58	2638.56	-1.20619	gi|16232|At5g13490_ESS2161R	At5g13490.1	68418.m01556 ADP, ATP carrier protein 2, mitochondrial / ADP/ATP translocase 2 / adenine nucleotide translocator 2 (ANT2) identical to SWISS-PROT:P40941 ADP,ATP carrier protein 2, mitochondrial precursor (Adenine nucleotide translocator 2) [Arabidopsis th	GO:0006810,GO:0005488,GO:0005743,GO:0005471,GO:0005740,GO:0015865
2694	BN16233	0.496852	234.72	472.414	-1.00911	gi|16233|At5g13490_FL335R	At5g13490.1	68418.m01556 ADP, ATP carrier protein 2, mitochondrial / ADP/ATP translocase 2 / adenine nucleotide translocator 2 (ANT2) identical to SWISS-PROT:P40941 ADP,ATP carrier protein 2, mitochondrial precursor (Adenine nucleotide translocator 2) [Arabidopsis th	GO:0006810,GO:0005488,GO:0005743,GO:0005471,GO:0005740,GO:0015865
8860	BN16244	0.429185	2707.91	6309.42	-1.22033	gi|16244|At2g39450_Contig1	At2g39450.1	68415.m04842 cation efflux family protein contains cation efflux family protein domain, Pfam:PF01545	GO:0008324,GO:0006812,GO:0016020
8548	BN16244	0.44178	2704.99	6122.93	-1.1786	gi|16244|At2g39450_Contig1	At2g39450.1	68415.m04842 cation efflux family protein contains cation efflux family protein domain, Pfam:PF01545	GO:0008324,GO:0006812,GO:0016020
3660	BN16246	0.46883	209.836	447.574	-1.09286	gi|16246|At3g28970_Contig1	At3g28970.1	68416.m03621 expressed protein contains Pfam domain PF03556: Domain of unknown function (DUF298)	GO:0005554,GO:0000004,GO:0008372
3348	BN16246	0.454887	399.431	878.089	-1.13642	gi|16246|At3g28970_Contig1	At3g28970.1	68416.m03621 expressed protein contains Pfam domain PF03556: Domain of unknown function (DUF298)	GO:0005554,GO:0000004,GO:0008372
29344	BN16249	0.463191	601.426	1298.44	-1.11032	gi|16249|At4g17050_Contig1	At4g17050.1	68417.m02571 expressed protein	GO:0012505,GO:0003700,GO:0045449
1706	BN16290	0.175465	303.736	1731.03	-2.51074	gi|16290|At3g48690_VA1757F	At3g48690.1	68416.m05317 expressed protein similar to PrMC3 [Pinus radiata] GI:5487873	GO:0005554,GO:0000004,GO:0008372
1394	BN16290	0.145167	271.822	1872.48	-2.78422	gi|16290|At3g48690_VA1757F	At3g48690.1	68416.m05317 expressed protein similar to PrMC3 [Pinus radiata] GI:5487873	GO:0005554,GO:0000004,GO:0008372
28048	BN16292	0.290805	375.572	1291.49	-1.78188	gi|16292|At1g07570_Contig3	At1g07570.2	68414.m00811 protein kinase (APK1a) identical to Protein kinase APK1A from [Arabidopsis thaliana] SWISS-PROT:Q06548	GO:0016301,GO:0006468,GO:0009507,GO:0004674,GO:0006499
28360	BN16292	0.351487	373.371	1062.26	-1.50846	gi|16292|At1g07570_Contig3	At1g07570.2	68414.m00811 protein kinase (APK1a) identical to Protein kinase APK1A from [Arabidopsis thaliana] SWISS-PROT:Q06548	GO:0016301,GO:0006468,GO:0009507,GO:0004674,GO:0006499
4960	BN16302	0.458082	404.775	883.629	-1.12632	gi|16302|At4g02680_Contig1	At4g02680.1	68417.m00363 tetratricopeptide repeat (TPR)-containing protein contains Pfam profile PF00515 TPR Domain	GO:0005515,GO:0000004,GO:0008372
4648	BN16302	0.426878	464.584	1088.33	-1.2281	gi|16302|At4g02680_Contig1	At4g02680.1	68417.m00363 tetratricopeptide repeat (TPR)-containing protein contains Pfam profile PF00515 TPR Domain	GO:0005515,GO:0000004,GO:0008372
2048	BN16303	0.466164	2905.35	6232.46	-1.10109	gi|16303|At5g64130_Contig3	At5g64130.1	68418.m08053 expressed protein	GO:0005554,GO:0000004,GO:0008372
13411	BN16322	0.0364678	69.5397	1906.88	-4.77723	gi|16322|At1g27150_Contig1	At1g27150.1	68414.m03308 expressed protein	GO:0005554,GO:0000004,GO:0008372
13099	BN16322	0.0365644	61.0033	1668.38	-4.77342	gi|16322|At1g27150_Contig1	At1g27150.1	68414.m03308 expressed protein	GO:0005554,GO:0000004,GO:0008372
95	BN16345	0.273753	351.269	1283.16	-1.86905	gi|16345|At2g28000_Contig1	At2g28000.1	68415.m03393 RuBisCO subunit binding-protein alpha subunit, chloroplast / 60 kDa chaperonin alpha subunit / CPN-60 alpha identical to SWISS-PROT:P21238- RuBisCO subunit binding-protein alpha subunit, chloroplast precursor (60 kDa chaperonin alpha subunit,	GO:0009507,GO:0009790,GO:0003754,GO:0009658
407	BN16345	0.249673	292.397	1171.12	-2.00189	gi|16345|At2g28000_Contig1	At2g28000.1	68415.m03393 RuBisCO subunit binding-protein alpha subunit, chloroplast / 60 kDa chaperonin alpha subunit / CPN-60 alpha identical to SWISS-PROT:P21238- RuBisCO subunit binding-protein alpha subunit, chloroplast precursor (60 kDa chaperonin alpha subunit,	GO:0009507,GO:0009790,GO:0003754,GO:0009658
16661	BN16352	0.34474	223.109	647.181	-1.53642	gi|16352|At1g57750_Contig3	At1g57750.1	68414.m06552 cytochrome P450, putative similar to cytochrome P450 GI:4688670 from [Catharanthus roseus]	GO:0006118,GO:0019825,GO:0004497,GO:0012505
16349	BN16352	0.370497	351.692	949.245	-1.43247	gi|16352|At1g57750_Contig3	At1g57750.1	68414.m06552 cytochrome P450, putative similar to cytochrome P450 GI:4688670 from [Catharanthus roseus]	GO:0006118,GO:0019825,GO:0004497,GO:0012505
6261	BN16356	0.432321	1192.89	2759.27	-1.20983	gi|16356|At1g76490_Contig1	At1g76490.1	68414.m08899 3-hydroxy-3-methylglutaryl-CoA reductase 1 / HMG-CoA reductase 1 (HMG1) identical to HMG-CoA reductase 1 [SP|P14891]	GO:0042282,GO:0005783,GO:0016020,GO:0004420,GO:0008299
6257	BN16375	0.378743	390.488	1031.01	-1.40071	gi|16375|At2g35580_ST479R	At2g35580.1	68415.m04357 serpin family protein / serine protease inhibitor family protein similar to protein zx [Hordeum vulgare subsp. vulgare] GI:19071, serpin [Triticum aestivum] GI:1885350; contains Pfam profile PF00079: Serpin (serine protease inhibitor)	GO:0004867,GO:0000004,GO:0008372
14399	BN16388	0.455434	801.969	1760.89	-1.13469	gi|16388|At1g72140_ST312R	At1g72140.1	68414.m08341 proton-dependent oligopeptide transport (POT) family protein contains Pfam profile: PF00854 POT family	GO:0006857,GO:0016021,GO:0005215,GO:0016020
14711	BN16388	0.447778	656.559	1466.26	-1.15914	gi|16388|At1g72140_ST312R	At1g72140.1	68414.m08341 proton-dependent oligopeptide transport (POT) family protein contains Pfam profile: PF00854 POT family	GO:0006857,GO:0016021,GO:0005215,GO:0016020
6911	BN16391	0.481694	309.767	643.079	-1.05381	gi|16391|At3g11070_ST322R	At3g11070.1	68416.m01337 outer membrane OMP85 family protein contains Pfam profile PF01103: outer membrane protein, OMP85 family	GO:0005554,GO:0000004,GO:0008372
4311	BN16392	0.125003	4353.41	34826.4	-2.99996	gi|16392|At5g19090_Contig1	At5g19090.2	68418.m02270 heavy-metal-associated domain-containing protein contains Pfam heavy-metal-associated domain PF00403; glycine-rich protein GRP22, rape, PIR:S31415; isoform contains a non-consensus TG-acceptor splice site at intron 3	GO:0030001,GO:0008372,GO:0046872
3999	BN16392	0.122929	4321.01	35150.4	-3.0241	gi|16392|At5g19090_Contig1	At5g19090.2	68418.m02270 heavy-metal-associated domain-containing protein contains Pfam heavy-metal-associated domain PF00403; glycine-rich protein GRP22, rape, PIR:S31415; isoform contains a non-consensus TG-acceptor splice site at intron 3	GO:0030001,GO:0008372,GO:0046872
16995	BN16402	0.281223	224.721	799.084	-1.83021	gi|16402|At3g11490_ST350R	At3g11490.1	68416.m01401 rac GTPase activating protein, putative similar to rac GTPase activating protein 1 GB:AAC62624 GI:3695059 [Lotus japonicus]; contains Pfam profile PF00620: RhoGAP domain	GO:0009507,GO:0000004,GO:0030675
17307	BN16402	0.274247	221.982	809.424	-1.86645	gi|16402|At3g11490_ST350R	At3g11490.1	68416.m01401 rac GTPase activating protein, putative similar to rac GTPase activating protein 1 GB:AAC62624 GI:3695059 [Lotus japonicus]; contains Pfam profile PF00620: RhoGAP domain	GO:0009507,GO:0000004,GO:0030675
6595	BN16406	0.415386	5497.18	13233.9	-1.26747	gi|16406|At1g76310_ST358R	At1g76310.1	68414.m08864 cyclin, putative similar to B-like cyclin GI:780267 from (Medicago sativa); contains Pfam profiles PF00134: Cyclin, N-terminal domain, PF02984: Cyclin, C-terminal domain	GO:0008372,GO:0000074,GO:0016538
6907	BN16406	0.378715	4993.02	13184.1	-1.40081	gi|16406|At1g76310_ST358R	At1g76310.1	68414.m08864 cyclin, putative similar to B-like cyclin GI:780267 from (Medicago sativa); contains Pfam profiles PF00134: Cyclin, N-terminal domain, PF02984: Cyclin, C-terminal domain	GO:0008372,GO:0000074,GO:0016538
1395	BN16409	0.481549	1038.58	2156.75	-1.05425	gi|16409|At1g12810_Contig1	At1g12810.1	68414.m01488 proline-rich family protein contains proline rich extensin domains, INTERPRO:IPR002965	GO:0007186,GO:0001584,GO:0016021
4649	BN16421	0.379938	3541.64	9321.62	-1.39616	gi|16421|At3g07480_Contig1	At3g07480.1	68416.m00892 expressed protein	GO:0005554,GO:0000004,GO:0009507
4961	BN16421	0.404356	3593.38	8886.68	-1.3063	gi|16421|At3g07480_Contig1	At3g07480.1	68416.m00892 expressed protein	GO:0005554,GO:0000004,GO:0009507
2361	BN16422	0.223286	3859.05	17283	-2.16304	gi|16422|At3g07480_Contig2	At3g07480.1	68416.m00892 expressed protein	GO:0005554,GO:0000004,GO:0009507
2049	BN16422	0.174508	2086.07	11954	-2.51863	gi|16422|At3g07480_Contig2	At3g07480.1	68416.m00892 expressed protein	GO:0005554,GO:0000004,GO:0009507
7557	BN16435	0.47361	1645.86	3475.14	-1.07823	gi|16435|At1g78870_Contig1	At1g78870.2	68414.m09194 ubiquitin-conjugating enzyme, putative nearly identical to ubiquitin-conjugating enzyme E2 [Catharanthus roseus] GI:5381319; contains Pfam profile PF00179: Ubiquitin-conjugating enzyme	GO:0006464,GO:0008372,GO:0004840,GO:0006512
2045	BN16440	0.492222	684.381	1390.39	-1.02262	gi|16440|At3g12030_Contig1	At3g12030.1	68416.m01492 expressed protein similar to membrane protein GB:BAA86974 GI:6467175 from [Homo sapiens]	GO:0005554,GO:0000004,GO:0012505
18304	BN16445	0.425176	1854.32	4361.3	-1.23387	gi|16445|At1g54580_Contig2	At1g54580.1	68414.m06225 acyl carrier protein, chloroplast, putative / ACP, putative strong similarity to SP|P25701 Acyl carrier protein 2, chloroplast precursor (ACP) {Arabidopsis thaliana}; contains InterPro accession IPR003881: Isochorismatase	GO:0006633,GO:0000036,GO:0009507
10504	BN16448	0.324424	1303.78	4018.75	-1.62405	gi|16448|At3g28180_Contig2	At3g28180.1	68416.m03521 glycosyl transferase family 2 protein similar to beta-(1-3)-glucosyl transferase GB:AAC62210 GI:3687658 from [Bradyrhizobium japonicum], cellulose synthase from Agrobacterium tumeficiens [gi:710492] and Agrobacterium radiobacter [gi:710493];	GO:0008372,GO:0016759,GO:0000004,GO:0016757
10816	BN16448	0.263545	1237.47	4695.47	-1.92388	gi|16448|At3g28180_Contig2	At3g28180.1	68416.m03521 glycosyl transferase family 2 protein similar to beta-(1-3)-glucosyl transferase GB:AAC62210 GI:3687658 from [Bradyrhizobium japonicum], cellulose synthase from Agrobacterium tumeficiens [gi:710492] and Agrobacterium radiobacter [gi:710493];	GO:0008372,GO:0016759,GO:0000004,GO:0016757
7904	BN16449	0.443064	465.186	1049.93	-1.17441	gi|16449|At3g28180_Contig3	At3g28180.1	68416.m03521 glycosyl transferase family 2 protein similar to beta-(1-3)-glucosyl transferase GB:AAC62210 GI:3687658 from [Bradyrhizobium japonicum], cellulose synthase from Agrobacterium tumeficiens [gi:710492] and Agrobacterium radiobacter [gi:710493];	GO:0008372,GO:0016759,GO:0000004,GO:0016757
13412	BN16466	0.34749	86.2113	248.097	-1.52496	gi|16466|At3g12400_Contig1	At3g12400.1	68416.m01545 tumour susceptibility gene 101 (TSG101) family protein contains Pfam profile PF05743: Tumour susceptibility gene 101 protein (TSG101); similar to Tumor susceptibility gene 101 protein (Swiss-Prot:Q99816) [Homo sapiens]	GO:0005554,GO:0000004,GO:0009507
13100	BN16466	0.384104	81.3597	211.817	-1.38043	gi|16466|At3g12400_Contig1	At3g12400.1	68416.m01545 tumour susceptibility gene 101 (TSG101) family protein contains Pfam profile PF05743: Tumour susceptibility gene 101 protein (TSG101); similar to Tumor susceptibility gene 101 protein (Swiss-Prot:Q99816) [Homo sapiens]	GO:0005554,GO:0000004,GO:0009507
10500	BN16467	0.299109	712.586	2382.36	-1.74126	gi|16467|At1g04820_Contig1	At1g50010.1	68414.m05612 tubulin alpha-2/alpha-4 chain (TUA2) identical to tubulin alpha-2/alpha-4 chain SP|P29510 GB:P29510 from [Arabidopsis thaliana]	GO:0007017,GO:0005200,GO:0045298
10812	BN16467	0.314893	596.723	1895	-1.66706	gi|16467|At1g04820_Contig1	At1g50010.1	68414.m05612 tubulin alpha-2/alpha-4 chain (TUA2) identical to tubulin alpha-2/alpha-4 chain SP|P29510 GB:P29510 from [Arabidopsis thaliana]	GO:0007017,GO:0005200,GO:0045298
2700	BN16471	0.47099	1131.87	2403.17	-1.08623	gi|16471|At3g60220_ST73F	At3g60220.1	68416.m06730 zinc finger (C3HC4-type RING finger) family protein (ATL4) contains Pfam profile: PF00097 zinc finger, C3HC4 type (RING finger)	GO:0008372,GO:0005515,GO:0008270,GO:0003677,GO:0006355
3012	BN16471	0.445167	862.252	1936.92	-1.16758	gi|16471|At3g60220_ST73F	At3g60220.1	68416.m06730 zinc finger (C3HC4-type RING finger) family protein (ATL4) contains Pfam profile: PF00097 zinc finger, C3HC4 type (RING finger)	GO:0008372,GO:0005515,GO:0008270,GO:0003677,GO:0006355
750	BN16513	0.493994	11750.1	23785.9	-1.01743	gi|16513|At4g21960_Contig1	At4g21960.1	68417.m03178 peroxidase 42 (PER42) (P42) (PRXR1) identical to SP|Q9SB81 Peroxidase 42 precursor (EC 1.11.1.7) (Atperox P42) (PRXR1) (ATP1a/ATP1b) {Arabidopsis thaliana}	GO:0004601,GO:0000004,GO:0012505
4004	BN16526	0.413564	923.2	2232.3	-1.27382	gi|16526|At5g24490_Contig2	At5g24490.1	68418.m02886 30S ribosomal protein, putative similar to SP|P19954 Plastid-specific 30S ribosomal protein 1, chloroplast precursor (CS-S5) (CS5) (S22) (Ribosomal protein 1) (PSRP-1) {Spinacia oleracea}; contains Pfam profile PF02482: Sigma 54 modulation pr	GO:0005554,GO:0000004,GO:0009507
4316	BN16526	0.430588	872.596	2026.52	-1.21562	gi|16526|At5g24490_Contig2	At5g24490.1	68418.m02886 30S ribosomal protein, putative similar to SP|P19954 Plastid-specific 30S ribosomal protein 1, chloroplast precursor (CS-S5) (CS5) (S22) (Ribosomal protein 1) (PSRP-1) {Spinacia oleracea}; contains Pfam profile PF02482: Sigma 54 modulation pr	GO:0005554,GO:0000004,GO:0009507
6600	BN16539	0.439521	412.036	937.466	-1.186	gi|16539|At5g09650_Contig1	At5g09650.1	68418.m01116 inorganic pyrophosphatase family protein similar to SP|Q15181 Inorganic pyrophosphatase (EC 3.6.1.1) (Pyrophosphate {Homo sapiens}; contains Pfam profile PF00719: inorganic pyrophosphatase	GO:0009507,GO:0016462,GO:0008152,GO:0016020
6912	BN16539	0.398033	426.262	1070.92	-1.32904	gi|16539|At5g09650_Contig1	At5g09650.1	68418.m01116 inorganic pyrophosphatase family protein similar to SP|Q15181 Inorganic pyrophosphatase (EC 3.6.1.1) (Pyrophosphate {Homo sapiens}; contains Pfam profile PF00719: inorganic pyrophosphatase	GO:0009507,GO:0016462,GO:0008152,GO:0016020
28054	BN16545	0.441354	5951.13	13483.8	-1.17999	gi|16545|At3g06070_Contig1	At3g06070.1	68416.m00694 expressed protein	GO:0005554,GO:0000004,GO:0008372
23166	BN16547	0.391358	7812.06	19961.4	-1.35344	gi|16547|At1g61010_LL2886F	At1g61010.2	68414.m06870 cleavage and polyadenylation specificity factor, putative similar to cleavage and polyadenylation specificity factor 73 kDa subunit [Homo sapiens] SWISS-PROT:Q9UKF6	GO:0006378,GO:0005847,GO:0030364
22854	BN16547	0.384103	8045.11	20945.2	-1.38044	gi|16547|At1g61010_LL2886F	At1g61010.2	68414.m06870 cleavage and polyadenylation specificity factor, putative similar to cleavage and polyadenylation specificity factor 73 kDa subunit [Homo sapiens] SWISS-PROT:Q9UKF6	GO:0006378,GO:0005847,GO:0030364
2054	BN16556	0.495573	5775.8	11654.8	-1.01283	gi|16556|At5g63820_Contig1	At5g63820.1	68418.m08010 expressed protein contains Pfam profile PF04776: Protein of unknown function (DUF626)	GO:0005554,GO:0000004,GO:0008372
23162	BN16561	0.387327	265.216	684.734	-1.36838	gi|16561|At1g64370_Contig3	At1g64370.1	68414.m07295 expressed protein	GO:0005554,GO:0000004,GO:0008372
2050	BN16569	0.368475	2675.58	7261.23	-1.44036	gi|16569|At2g33845_Contig2	At2g33845.1	68415.m04154 DNA-binding protein-related contains weak similarity to G-quartet DNA binding protein 3 [Tetrahymena thermophila] gi|4583503|gb|AAD25098	GO:0005554,GO:0000004,GO:0009507
2362	BN16569	0.403752	2841.85	7038.61	-1.30846	gi|16569|At2g33845_Contig2	At2g33845.1	68415.m04154 DNA-binding protein-related contains weak similarity to G-quartet DNA binding protein 3 [Tetrahymena thermophila] gi|4583503|gb|AAD25098	GO:0005554,GO:0000004,GO:0009507
13101	BN16595	0.343319	2457.08	7156.84	-1.54238	gi|16595|At5g26880_Contig1	At5g26880.1	68418.m03206 tRNA/rRNA methyltransferase (SpoU) family protein low similarity to tRNA (Gm18) methyltransferase [Thermus thermophilus] GI:11079208; contains Pfam profile PF00588: SpoU rRNA Methylase (RNA methyltransferase, TrmH) family	GO:0009451,GO:0005739,GO:0008173,GO:0003723,GO:0006396
13413	BN16595	0.343958	2438.18	7088.59	-1.53969	gi|16595|At5g26880_Contig1	At5g26880.1	68418.m03206 tRNA/rRNA methyltransferase (SpoU) family protein low similarity to tRNA (Gm18) methyltransferase [Thermus thermophilus] GI:11079208; contains Pfam profile PF00588: SpoU rRNA Methylase (RNA methyltransferase, TrmH) family	GO:0009451,GO:0005739,GO:0008173,GO:0003723,GO:0006396
3013	BN16602	0.316171	208.284	658.77	-1.66122	gi|16602|At4g34710_Contig2	At4g34710.2	68417.m04927 arginine decarboxylase 2 (SPE2) identical to SP|O23141 Arginine decarboxylase 2 (EC 4.1.1.19) (ARGDC 2) (ADC 2) (ADC-N) {Arabidopsis thaliana}	GO:0008792,GO:0006596
2701	BN16602	0.332907	251.987	756.929	-1.58681	gi|16602|At4g34710_Contig2	At4g34710.2	68417.m04927 arginine decarboxylase 2 (SPE2) identical to SP|O23141 Arginine decarboxylase 2 (EC 4.1.1.19) (ARGDC 2) (ADC 2) (ADC-N) {Arabidopsis thaliana}	GO:0008792,GO:0006596
101	BN16603	0.46297	1825.12	3942.2	-1.11101	gi|16603|At2g17190_Contig1	At2g17190.1	68415.m01985 ubiquitin family protein contains INTERPRO:IPR000626 ubiquitin domain	GO:0006512,GO:0005634,GO:0006355,GO:0003700,GO:0006289
11155	BN16616	0.483633	191.252	395.449	-1.04802	gi|16616|At1g21750_Contig2	At1g21750.1	68414.m02722 protein disulfide isomerase, putative similar to SP|P29828 Protein disulfide isomerase precursor (PDI) (EC 5.3.4.1) {Medicago sativa}; isoform contains non-consensus GA donor splice site at intron 9	GO:0012505,GO:0005514,GO:0015036,GO:0017004,GO:0005509,GO:0016853,GO:0005489,GO:0005783,GO:0003756,GO:0030288,GO:0006118
5955	BN16618	0.44866	2506.74	5587.17	-1.15631	gi|16618|At1g21750_Contig6	At1g21750.1	68414.m02722 protein disulfide isomerase, putative similar to SP|P29828 Protein disulfide isomerase precursor (PDI) (EC 5.3.4.1) {Medicago sativa}; isoform contains non-consensus GA donor splice site at intron 9	GO:0012505,GO:0005514,GO:0015036,GO:0017004,GO:0005509,GO:0016853,GO:0005489,GO:0005783,GO:0003756,GO:0030288,GO:0006118
6267	BN16618	0.465071	2632.4	5660.21	-1.10448	gi|16618|At1g21750_Contig6	At1g21750.1	68414.m02722 protein disulfide isomerase, putative similar to SP|P29828 Protein disulfide isomerase precursor (PDI) (EC 5.3.4.1) {Medicago sativa}; isoform contains non-consensus GA donor splice site at intron 9	GO:0012505,GO:0005514,GO:0015036,GO:0017004,GO:0005509,GO:0016853,GO:0005489,GO:0005783,GO:0003756,GO:0030288,GO:0006118
3355	BN16619	0.183819	226.461	1231.98	-2.44364	gi|16619|At1g21750_Contig4	At1g21750.1	68414.m02722 protein disulfide isomerase, putative similar to SP|P29828 Protein disulfide isomerase precursor (PDI) (EC 5.3.4.1) {Medicago sativa}; isoform contains non-consensus GA donor splice site at intron 9	GO:0012505,GO:0005514,GO:0015036,GO:0017004,GO:0005509,GO:0016853,GO:0005489,GO:0005783,GO:0003756,GO:0030288,GO:0006118
3667	BN16619	0.199868	189.724	949.246	-2.32288	gi|16619|At1g21750_Contig4	At1g21750.1	68414.m02722 protein disulfide isomerase, putative similar to SP|P29828 Protein disulfide isomerase precursor (PDI) (EC 5.3.4.1) {Medicago sativa}; isoform contains non-consensus GA donor splice site at intron 9	GO:0012505,GO:0005514,GO:0015036,GO:0017004,GO:0005509,GO:0016853,GO:0005489,GO:0005783,GO:0003756,GO:0030288,GO:0006118
1063	BN16638	0.439071	254.478	579.583	-1.18747	gi|16638|At1g62380_Contig1	At1g62380.1	68414.m07038 1-aminocyclopropane-1-carboxylate oxidase, putative / ACC oxidase, putative nearly identical to ACC oxidase (ACC ox1) GI:587086 from [Brassica oleracea]	GO:0008372,GO:0009815,GO:0007568,GO:0009693
22201	BN16660	0.460285	750.974	1631.54	-1.1194	gi|16660|At1g20960_Contig1	At1g20960.1	68414.m02624 U5 small nuclear ribonucleoprotein helicase, putative similar to SP|O75643 U5 small nuclear ribonucleoprotein 200 kDa helicase {Homo sapiens}; contains Pfam profiles PF00270: DEAD/DEAH box helicase, PF00271: Helicase conserved C-terminal doma	GO:0006259,GO:0005524,GO:0007186,GO:0016021,GO:0004386,GO:0008026,GO:0003676,GO:0005634,GO:0001584,GO:0005739
30967	BN16674	0.441371	2143.12	4855.6	-1.17994	gi|16674|At5g64270_Contig1	At5g64270.1	68418.m08074 splicing factor, putative similar to splicing factor 3B subunit 1 (Spliceosome associated protein 155) (SAP 155) (SF3b155) (Pre-mRNA splicing factor SF3b 155 kDa subunit) (146 kDa nuclear protein) SP:O57683 from [Xenopus laevis]	GO:0005554,GO:0000004,GO:0008372
30655	BN16674	0.399389	2607.98	6529.93	-1.32413	gi|16674|At5g64270_Contig1	At5g64270.1	68418.m08074 splicing factor, putative similar to splicing factor 3B subunit 1 (Spliceosome associated protein 155) (SAP 155) (SF3b155) (Pre-mRNA splicing factor SF3b 155 kDa subunit) (146 kDa nuclear protein) SP:O57683 from [Xenopus laevis]	GO:0005554,GO:0000004,GO:0008372
17655	BN16679	0.264442	226.883	857.969	-1.91898	gi|16679|At1g73180_Contig1	At1g73180.1	68414.m08469 eukaryotic translation initiation factor-related similar to eukaryotic translation initiation factor 2A (GI:21956484) [Homo sapiens]; similar to Eukaryotic translation initiation factor 3 subunit 9 (eIF-3 eta) (eIF3 p116) (eIF3 p110) (eIF3b)	GO:0005554,GO:0000004,GO:0008372
17967	BN16679	0.266981	199.608	747.649	-1.90519	gi|16679|At1g73180_Contig1	At1g73180.1	68414.m08469 eukaryotic translation initiation factor-related similar to eukaryotic translation initiation factor 2A (GI:21956484) [Homo sapiens]; similar to Eukaryotic translation initiation factor 3 subunit 9 (eIF-3 eta) (eIF3 p116) (eIF3 p110) (eIF3b)	GO:0005554,GO:0000004,GO:0008372
12455	BN16681	0.262103	168.337	642.254	-1.93179	gi|16681|At5g22360_FL486F	At5g22360.1	68418.m02609 synaptobrevin family protein similar to Synaptobrevin-like protein 1 (SP:P51809) [Homo sapiens]	GO:0016021,GO:0015520,GO:0016020,GO:0012505,GO:0015904
12767	BN16681	0.270987	138.495	511.077	-1.88371	gi|16681|At5g22360_FL486F	At5g22360.1	68418.m02609 synaptobrevin family protein similar to Synaptobrevin-like protein 1 (SP:P51809) [Homo sapiens]	GO:0016021,GO:0015520,GO:0016020,GO:0012505,GO:0015904
28051	BN16690	0.34258	87.6005	255.708	-1.54549	gi|16690|At2g19760_Contig2	At2g19760.1	68415.m02309 profilin 1 (PRO1) (PFN1) (PRF1) / allergen Ara t 8 identical to profilin 1 (Allergen Ara t 8) SP:Q42449 GI:1353770 from [Arabidopsis thaliana]	GO:0009826,GO:0005737,GO:0008154,GO:0003779,GO:0007010,GO:0015629
2051	BN16704	0.403959	198.321	490.943	-1.30772	gi|16704|At5g57270_Contig2	At5g57270.3	68418.m07155 expressed protein contains Pfam profile PF03267: Arabidopsis protein of unknown function, DUF266	GO:0006118,GO:0009326,GO:0005739,GO:0008863
2363	BN16704	0.417896	246.154	589.032	-1.25878	gi|16704|At5g57270_Contig2	At5g57270.3	68418.m07155 expressed protein contains Pfam profile PF03267: Arabidopsis protein of unknown function, DUF266	GO:0006118,GO:0009326,GO:0005739,GO:0008863
10818	BN16717	0.291297	8068.45	27698.4	-1.77944	gi|16717|At2g39330_Contig1	At2g39330.1	68415.m04828 jacalin lectin family protein similar to myrosinase-binding protein homolog [Arabidopsis thaliana] GI:2997767, myrosinase binding protein [Brassica napus] GI:1711296; contains Pfam profile PF01419 jacalin-like lectin domain	GO:0005554,GO:0000004,GO:0008372
10506	BN16717	0.29722	9132.58	30726.7	-1.7504	gi|16717|At2g39330_Contig1	At2g39330.1	68415.m04828 jacalin lectin family protein similar to myrosinase-binding protein homolog [Arabidopsis thaliana] GI:2997767, myrosinase binding protein [Brassica napus] GI:1711296; contains Pfam profile PF01419 jacalin-like lectin domain	GO:0005554,GO:0000004,GO:0008372
418	BN16721	0.25121	217.378	865.324	-1.99303	gi|16721|At1g12000_Contig2	At1g12000.1	68414.m01386 pyrophosphate--fructose-6-phosphate 1-phosphotransferase beta subunit, putative / pyrophosphate-dependent 6-phosphofructose-1-kinase, putative strong similarity to SP|Q41141 Pyrophosphate--fructose 6-phosphate 1-phosphotransferase beta subuni	GO:0005945,GO:0009507,GO:0003872,GO:0006096
106	BN16721	0.256332	194.539	758.935	-1.96392	gi|16721|At1g12000_Contig2	At1g12000.1	68414.m01386 pyrophosphate--fructose-6-phosphate 1-phosphotransferase beta subunit, putative / pyrophosphate-dependent 6-phosphofructose-1-kinase, putative strong similarity to SP|Q41141 Pyrophosphate--fructose 6-phosphate 1-phosphotransferase beta subuni	GO:0005945,GO:0009507,GO:0003872,GO:0006096
3014	BN16739	0.463872	1967.53	4241.54	-1.1082	gi|16739|At5g19390_Contig1	At5g19390.2	68418.m02311 pleckstrin homology (PH) domain-containing protein / RhoGAP domain-containing protein weak similarity to rho-GTPase activating protein [Homo sapiens] GI:14245732; contains Pfam profiles PF00169: PH domain, PF00620: RhoGAP domain	GO:0009507,GO:0005554
2702	BN16739	0.439287	2280.49	5191.34	-1.18676	gi|16739|At5g19390_Contig1	At5g19390.2	68418.m02311 pleckstrin homology (PH) domain-containing protein / RhoGAP domain-containing protein weak similarity to rho-GTPase activating protein [Homo sapiens] GI:14245732; contains Pfam profiles PF00169: PH domain, PF00620: RhoGAP domain	GO:0009507,GO:0005554
1064	BN16771	0.349536	320.488	916.895	-1.51649	gi|16771|At5g11710_Contig2	At5g11710.1	68418.m01368 epsin N-terminal homology (ENTH) domain-containing protein / clathrin assembly protein-related contains Pfam PF01417: ENTH domain. ENTH (Epsin N-terminal homology) domain; similar to Af10-protein (GI:1724114) [Avena fatua]; similar to clathri	GO:0005488,GO:0008372,GO:0000004,GO:0005524
752	BN16771	0.336415	185.597	551.69	-1.57168	gi|16771|At5g11710_Contig2	At5g11710.1	68418.m01368 epsin N-terminal homology (ENTH) domain-containing protein / clathrin assembly protein-related contains Pfam PF01417: ENTH domain. ENTH (Epsin N-terminal homology) domain; similar to Af10-protein (GI:1724114) [Avena fatua]; similar to clathri	GO:0005488,GO:0008372,GO:0000004,GO:0005524
1406	BN16786	0.452421	460.257	1017.32	-1.14426	gi|16786|At4g01690_Contig1	At4g01690.1	68417.m00219 protoporphyrinogen oxidase (PPOX) identical to SP|P55826	GO:0005739,GO:0004729,GO:0006779
9202	BN16805	0.450478	572.422	1270.7	-1.15047	gi|16805|At5g38830_Contig1	At5g38830.1	68418.m04697 tRNA synthetase class I (C) family protein similar to SP|Q06752 Cysteinyl-tRNA synthetase (EC 6.1.1.16) (Cysteine--tRNA ligase) (CysRS) {Bacillus subtilis}; contains Pfam profile PF01406: tRNA synthetases class I (C)	GO:0006431,GO:0004825,GO:0006423,GO:0004817,GO:0005524,GO:0008372
9514	BN16805	0.411953	557.002	1352.1	-1.27945	gi|16805|At5g38830_Contig1	At5g38830.1	68418.m04697 tRNA synthetase class I (C) family protein similar to SP|Q06752 Cysteinyl-tRNA synthetase (EC 6.1.1.16) (Cysteine--tRNA ligase) (CysRS) {Bacillus subtilis}; contains Pfam profile PF01406: tRNA synthetases class I (C)	GO:0006431,GO:0004825,GO:0006423,GO:0004817,GO:0005524,GO:0008372
15056	BN16815	0.478884	3357.85	7011.83	-1.06225	gi|16815|At1g79210_Contig2	At1g79210.1	68414.m09235 20S proteasome alpha subunit B, putative nearly identical to SP|O23708 Proteasome subunit alpha type 2 (EC 3.4.25.1) (20S proteasome alpha subunit B) {Arabidopsis thaliana} and to At1g16470	GO:0006511,GO:0004197,GO:0006508,GO:0004175,GO:0005839
15368	BN16815	0.458856	3212.81	7001.79	-1.12389	gi|16815|At1g79210_Contig2	At1g79210.1	68414.m09235 20S proteasome alpha subunit B, putative nearly identical to SP|O23708 Proteasome subunit alpha type 2 (EC 3.4.25.1) (20S proteasome alpha subunit B) {Arabidopsis thaliana} and to At1g16470	GO:0006511,GO:0004197,GO:0006508,GO:0004175,GO:0005839
20252	BN16826	0.492833	2194.15	4452.12	-1.02083	gi|16826|At3g46830_Contig2	At3g46830.1	68416.m05083 Ras-related protein (RAB11A) / small GTP-binding protein, putative identical to SP|Q96283 Ras-related protein Rab11A {Arabidopsis thaliana}; identical to cDNA Rab11 protein GI:2598228	GO:0005525,GO:0008372,GO:0003925,GO:0006355,GO:0007186,GO:0003746,GO:0006414,GO:0003677,GO:0004871,GO:0000160,GO:0007264,GO:0005524
20564	BN16826	0.4823	2164.2	4487.25	-1.052	gi|16826|At3g46830_Contig2	At3g46830.1	68416.m05083 Ras-related protein (RAB11A) / small GTP-binding protein, putative identical to SP|Q96283 Ras-related protein Rab11A {Arabidopsis thaliana}; identical to cDNA Rab11 protein GI:2598228	GO:0005525,GO:0008372,GO:0003925,GO:0006355,GO:0007186,GO:0003746,GO:0006414,GO:0003677,GO:0004871,GO:0000160,GO:0007264,GO:0005524
2364	BN16834	0.42062	5369.63	12766	-1.24941	gi|16834|At4g29750_CD4434R	At4g29750.1	68417.m04237 expressed protein contains Pfam domain, PF04581: Protein of unknown function (DUF578)	GO:0005554,GO:0000004,GO:0009507
2052	BN16834	0.394535	4638.78	11757.6	-1.34178	gi|16834|At4g29750_CD4434R	At4g29750.1	68417.m04237 expressed protein contains Pfam domain, PF04581: Protein of unknown function (DUF578)	GO:0005554,GO:0000004,GO:0009507
14069	BN16878	0.452272	304.057	672.288	-1.14474	gi|16878|At1g70940_Contig1	At1g70940.1	68414.m08184 auxin transport protein, putative (PIN3) similar to auxin transport protein [Arabidopsis thaliana] gi|5817301|gb|AAD52695	GO:0016328,GO:0009926,GO:0005886,GO:0009672,GO:0005215,GO:0009606,GO:0012506
13757	BN16878	0.447923	271.432	605.979	-1.15868	gi|16878|At1g70940_Contig1	At1g70940.1	68414.m08184 auxin transport protein, putative (PIN3) similar to auxin transport protein [Arabidopsis thaliana] gi|5817301|gb|AAD52695	GO:0016328,GO:0009926,GO:0005886,GO:0009672,GO:0005215,GO:0009606,GO:0012506
11469	BN16879	0.419153	1011.13	2412.32	-1.25445	gi|16879|At4g18710_Contig1	At4g18710.1	68417.m02766 shaggy-related protein kinase eta / ASK-eta (ASK7) identical to shaggy-related protein kinase eta (ASK-eta) [Arabidopsis thaliana] SWISS-PROT:Q39011	GO:0016301
11157	BN16879	0.41133	785.9	1910.63	-1.28163	gi|16879|At4g18710_Contig1	At4g18710.1	68417.m02766 shaggy-related protein kinase eta / ASK-eta (ASK7) identical to shaggy-related protein kinase eta (ASK-eta) [Arabidopsis thaliana] SWISS-PROT:Q39011	GO:0016301
11153	BN16893	0.373665	961.015	2571.86	-1.42018	gi|16893|At4g34200_Contig2	At4g34200.1	68417.m04854 D-3-phosphoglycerate dehydrogenase, putative / 3-PGDH, putative similar to phosphoglycerate dehydrogenase, Arabidopsis thaliana, SP:O04130	GO:0006564,GO:0004617,GO:0009507
11465	BN16893	0.37902	1133.19	2989.79	-1.39965	gi|16893|At4g34200_Contig2	At4g34200.1	68417.m04854 D-3-phosphoglycerate dehydrogenase, putative / 3-PGDH, putative similar to phosphoglycerate dehydrogenase, Arabidopsis thaliana, SP:O04130	GO:0006564,GO:0004617,GO:0009507
30007	BN16900	0.427234	2860.69	6695.84	-1.2269	gi|16900|At5g64840_Contig1	At5g64840.1	68418.m08157 ABC transporter family protein	GO:0009507,GO:0016020,GO:0006824,GO:0009877,GO:0015833,GO:0016021,GO:0006810,GO:0019878,GO:0019866,GO:0015706,GO:0005215,GO:0006865,GO:0004009,GO:0030288,GO:0017004,GO:0015846,GO:0009401
30319	BN16900	0.462202	2425.9	5248.57	-1.1134	gi|16900|At5g64840_Contig1	At5g64840.1	68418.m08157 ABC transporter family protein	GO:0009507,GO:0016020,GO:0006824,GO:0009877,GO:0015833,GO:0016021,GO:0006810,GO:0019878,GO:0019866,GO:0015706,GO:0005215,GO:0006865,GO:0004009,GO:0030288,GO:0017004,GO:0015846,GO:0009401
27407	BN16901	0.289778	257.6	888.955	-1.78698	gi|16901|At1g33110_Contig1	At1g33110.1	68414.m04089 MATE efflux family protein similar to ripening regulated protein DDTFR18 [Lycopersicon esculentum] GI:12231296; contains Pfam profile PF01554: Uncharacterized membrane protein family	GO:0015238,GO:0016020,GO:0006855,GO:0015297
27719	BN16901	0.333713	230.869	691.82	-1.58332	gi|16901|At1g33110_Contig1	At1g33110.1	68414.m04089 MATE efflux family protein similar to ripening regulated protein DDTFR18 [Lycopersicon esculentum] GI:12231296; contains Pfam profile PF01554: Uncharacterized membrane protein family	GO:0015238,GO:0016020,GO:0006855,GO:0015297
1403	BN16928	0.497912	940.287	1888.46	-1.00604	gi|16928|At5g41990_Contig1	At5g41990.1	68418.m05112 protein kinase family protein contains protein kinase domain, Pfam:PF00069	GO:0006468,GO:0016301,GO:0004672,GO:0008372
22853	BN16945	0.430984	270.543	627.733	-1.21429	gi|16945|At4g01150_Contig3	At4g01150.1	68417.m00153 expressed protein	GO:0005554,GO:0005513,GO:0009507
23165	BN16945	0.456724	490.165	1073.22	-1.13061	gi|16945|At4g01150_Contig3	At4g01150.1	68417.m00153 expressed protein	GO:0005554,GO:0005513,GO:0009507
7565	BN16958	0.232428	134.332	577.952	-2.10515	gi|16958|At2g46640_BL5746F	At2g46640.1	68415.m05818 hypothetical protein and genefinder; expression supported by MPSS	GO:0005554,GO:0000004,GO:0008372
7253	BN16958	0.437648	99.638	227.667	-1.19216	gi|16958|At2g46640_BL5746F	At2g46640.1	68415.m05818 hypothetical protein and genefinder; expression supported by MPSS	GO:0005554,GO:0000004,GO:0008372
11470	BN17014	0.347961	13347	38357.8	-1.523	gi|17014|At5g22510_Contig2	At5g22510.1	68418.m02627 beta-fructofuranosidase, putative / invertase, putative / saccharase, putative / beta-fructosidase, putative similar to neutral invertase [Daucus carota] GI:4200165; contains Pfam profile PF04853: Plant neutral invertase	GO:0004564,GO:0000004,GO:0009507
11158	BN17014	0.340403	14519.7	42654.5	-1.55469	gi|17014|At5g22510_Contig2	At5g22510.1	68418.m02627 beta-fructofuranosidase, putative / invertase, putative / saccharase, putative / beta-fructosidase, putative similar to neutral invertase [Daucus carota] GI:4200165; contains Pfam profile PF04853: Plant neutral invertase	GO:0004564,GO:0000004,GO:0009507
1724	BN17040	0.190863	7301.44	38254.9	-2.38939	gi|17040|At2g27180_FL813F	At2g27180.1	68415.m03267 expressed protein	GO:0005554,GO:0000004,GO:0008372
1412	BN17040	0.189314	6378.51	33692.7	-2.40114	gi|17040|At2g27180_FL813F	At2g27180.1	68415.m03267 expressed protein	GO:0005554,GO:0000004,GO:0008372
22208	BN17044	0.391394	3802.79	9716.01	-1.35331	gi|17044|At2g14750_Contig2	At2g14750.1	68415.m01666 adenylylsulfate kinase 1 (AKN1) identical to adenylylsulfate kinase 1, chloroplast precursor (APS kinase, Adenosine-5'phosphosulfate kinase, ATP adenosine-5'- phosphosulfate 3'-phosphotransferase) [Arabidopsis thaliana] SWISS-PROT:Q43295	GO:0016772,GO:0005524,GO:0016301,GO:0000103,GO:0009507
22520	BN17044	0.386055	3769.75	9764.79	-1.37312	gi|17044|At2g14750_Contig2	At2g14750.1	68415.m01666 adenylylsulfate kinase 1 (AKN1) identical to adenylylsulfate kinase 1, chloroplast precursor (APS kinase, Adenosine-5'phosphosulfate kinase, ATP adenosine-5'- phosphosulfate 3'-phosphotransferase) [Arabidopsis thaliana] SWISS-PROT:Q43295	GO:0016772,GO:0005524,GO:0016301,GO:0000103,GO:0009507
19608	BN17045	0.316681	1364.09	4307.46	-1.6589	gi|17045|At5g20600_Contig1	At5g20600.1	68418.m02446 expressed protein	GO:0005554,GO:0000004,GO:0008372
19920	BN17045	0.337408	1158.44	3433.35	-1.56743	gi|17045|At5g20600_Contig1	At5g20600.1	68418.m02446 expressed protein	GO:0005554,GO:0000004,GO:0008372
14720	BN17050	0.453863	4810	10597.9	-1.13967	gi|17050|At4g30210_Contig5	At4g30210.2	68417.m04297 NADPH-cytochrome p450 reductase, putative / NADPH-ferrihemoprotein reductase, putative similar to NADPH-cytochrome P450 oxydoreductase from [Populus balsamifera subsp. trichocarpa x Populus deltoides] GI:13183564, GI:13183566	GO:0009507,GO:0003958,GO:0009698
22862	BN17059	0.0870105	150.945	1734.79	-3.52267	gi|17059|At1g03020_Contig1	At1g03020.1	68414.m00274 glutaredoxin family protein contains INTERPRO Domain IPR002109, Glutaredoxin (thioltransferase)	GO:0030508,GO:0006118,GO:0008794,GO:0005489,GO:0008372
23174	BN17059	0.0980033	99.9379	1019.74	-3.35103	gi|17059|At1g03020_Contig1	At1g03020.1	68414.m00274 glutaredoxin family protein contains INTERPRO Domain IPR002109, Glutaredoxin (thioltransferase)	GO:0030508,GO:0006118,GO:0008794,GO:0005489,GO:0008372
17970	BN17076	0.403841	515.656	1276.88	-1.30814	gi|17076|At2g20340_Contig1	At2g20340.1	68415.m02375 tyrosine decarboxylase, putative similar to tyrosine/dopa decarboxylase [Papaver somniferum] GI:3282527, SP|Q06087 Tyrosine decarboxylase 3 (EC 4.1.1.25) {Petroselinum crispum}; contains Pfam profile PF00282: Pyridoxal-dependent decarboxylase	GO:0006520,GO:0016831,GO:0004837,GO:0008372
17658	BN17076	0.425892	630.836	1481.21	-1.23144	gi|17076|At2g20340_Contig1	At2g20340.1	68415.m02375 tyrosine decarboxylase, putative similar to tyrosine/dopa decarboxylase [Papaver somniferum] GI:3282527, SP|Q06087 Tyrosine decarboxylase 3 (EC 4.1.1.25) {Petroselinum crispum}; contains Pfam profile PF00282: Pyridoxal-dependent decarboxylase	GO:0006520,GO:0016831,GO:0004837,GO:0008372
2058	BN17086	0.45188	5849.13	12944	-1.14599	gi|17086|At5g53590_Contig1	At5g53590.1	68418.m06658 auxin-responsive family protein similar to indole-3-acetic acid induced protein ARG7 (SP:P32295) [Vigna radiata]	GO:0005739,GO:0005554,GO:0009733
13113	BN17096	0.446829	7242.34	16208.3	-1.1622	gi|17096|At1g40129_Contig3	At1g40129.1	68414.m04766 hypothetical protein	GO:0005554,GO:0000004,GO:0008372
8875	BN17127	0.499223	5617.56	11252.6	-1.00224	gi|17127|At1g73760_Contig2	At1g73760.1	68414.m08540 zinc finger (C3HC4-type RING finger) family protein similar to Pfam domain, PF00097: Zinc finger, C3HC4 type (RING finger)	GO:0009507,GO:0005515,GO:0008270,GO:0003677,GO:0006355
8563	BN17127	0.49956	5304.63	10618.6	-1.00127	gi|17127|At1g73760_Contig2	At1g73760.1	68414.m08540 zinc finger (C3HC4-type RING finger) family protein similar to Pfam domain, PF00097: Zinc finger, C3HC4 type (RING finger)	GO:0009507,GO:0005515,GO:0008270,GO:0003677,GO:0006355
8559	BN17140	0.416901	267.307	641.176	-1.26222	gi|17140|At3g56950_Contig1	At3g56950.1	68416.m06336 small basic membrane integral family protein contains similarity to small basic membrane integral protein ZmSIP2-1 (GI:13447817) [Zea mays]	GO:0006810,GO:0016020,GO:0005215,GO:0012505
8871	BN17140	0.296486	249.297	840.84	-1.75397	gi|17140|At3g56950_Contig1	At3g56950.1	68416.m06336 small basic membrane integral family protein contains similarity to small basic membrane integral protein ZmSIP2-1 (GI:13447817) [Zea mays]	GO:0006810,GO:0016020,GO:0005215,GO:0012505
3359	BN17143	0.45846	1230.87	2684.79	-1.12513	gi|17143|At3g06170_Contig1	At3g06170.1	68416.m00709 TMS membrane family protein / tumour differentially expressed (TDE) family protein contains Pfam domain, PF03348: TMS membrane protein/tumour differentially expressed protein (TDE)	GO:0005554,GO:0000004,GO:0016020
1071	BN17144	0.491471	1696.11	3451.09	-1.02482	gi|17144|At5g54585_ML3482F	At5g54585.1	68418.m06795 expressed protein	GO:0005554,GO:0000004,GO:0008372
759	BN17144	0.478935	1647.23	3439.36	-1.0621	gi|17144|At5g54585_ML3482F	At5g54585.1	68418.m06795 expressed protein	GO:0005554,GO:0000004,GO:0008372
17013	BN17150	0.414	304.469	735.432	-1.2723	gi|17150|At4g36920_Contig2	At4g36920.1	68417.m05233 floral homeotic protein APETALA2 (AP2) Identical to (SP:P47927) Floral homeotic protein APETALA2. [Mouse-ear cress] {Arabidopsis thaliana}	GO:0019953,GO:0005634,GO:0009908,GO:0003700,GO:0006355,GO:0030154
14413	BN17152	0.479664	305.703	637.327	-1.0599	gi|17152|At3g07090_FL540F	At3g07090.1	68416.m00843 expressed protein	GO:0005554,GO:0000004,GO:0008372
14721	BN17167	0.480007	319.684	665.998	-1.05887	gi|17167|At1g74210_Contig1	At1g74210.1	68414.m08595 glycerophosphoryl diester phosphodiesterase family protein low similarity to glycerophosphodiester phosphodiesterase [Borrelia hermsii] GI:1399038; contains Pfam profile PF03009: Glycerophosphoryl diester phosphodiesterase family	GO:0006071,GO:0005739,GO:0008889
14409	BN17167	0.496458	324.847	654.329	-1.01026	gi|17167|At1g74210_Contig1	At1g74210.1	68414.m08595 glycerophosphoryl diester phosphodiesterase family protein low similarity to glycerophosphodiester phosphodiesterase [Borrelia hermsii] GI:1399038; contains Pfam profile PF03009: Glycerophosphoryl diester phosphodiesterase family	GO:0006071,GO:0005739,GO:0008889
11809	BN17168	0.36888	196.327	532.224	-1.43877	gi|17168|At1g74210_Contig3	At1g74210.1	68414.m08595 glycerophosphoryl diester phosphodiesterase family protein low similarity to glycerophosphodiester phosphodiesterase [Borrelia hermsii] GI:1399038; contains Pfam profile PF03009: Glycerophosphoryl diester phosphodiesterase family	GO:0006071,GO:0005739,GO:0008889
12121	BN17168	0.344943	185.647	538.196	-1.53557	gi|17168|At1g74210_Contig3	At1g74210.1	68414.m08595 glycerophosphoryl diester phosphodiesterase family protein low similarity to glycerophosphodiester phosphodiesterase [Borrelia hermsii] GI:1399038; contains Pfam profile PF03009: Glycerophosphoryl diester phosphodiesterase family	GO:0006071,GO:0005739,GO:0008889
4321	BN17171	0.184752	349.26	1890.43	-2.43634	gi|17171|At5g52310_Contig1	At5g52310.1	68418.m06492 low-temperature-responsive protein 78 (LTI78) / desiccation-responsive protein 29A (RD29A)	GO:0009737,GO:0008372,GO:0009409,GO:0005554,GO:0009269,GO:0042538
4009	BN17171	0.187617	437.139	2329.96	-2.41414	gi|17171|At5g52310_Contig1	At5g52310.1	68418.m06492 low-temperature-responsive protein 78 (LTI78) / desiccation-responsive protein 29A (RD29A)	GO:0009737,GO:0008372,GO:0009409,GO:0005554,GO:0009269,GO:0042538
17663	BN17178	0.462056	295.16	638.797	-1.11386	gi|17178|At2g31810_Contig2	At2g31810.1	68415.m03883 acetolactate synthase small subunit, putative similar to gi:5931761 from Nicotiana plumbaginifolia	GO:0009082,GO:0003984,GO:0009507
17975	BN17178	0.455647	343.093	752.979	-1.13401	gi|17178|At2g31810_Contig2	At2g31810.1	68415.m03883 acetolactate synthase small subunit, putative similar to gi:5931761 from Nicotiana plumbaginifolia	GO:0009082,GO:0003984,GO:0009507
4659	BN17203	0.319651	92.2352	288.55	-1.64543	gi|17203|At4g24280_Contig2	At4g24280.1	68417.m03486 heat shock protein 70, putative / HSP70, putative strong similarity to heat shock protein 70 [Arabidopsis thaliana] GI:6746592; similar to heat shock 70 protein - Spinacia oleracea,PID:g2654208	GO:0006457,GO:0003773,GO:0009532
4971	BN17203	0.467843	81.4216	174.036	-1.0959	gi|17203|At4g24280_Contig2	At4g24280.1	68417.m03486 heat shock protein 70, putative / HSP70, putative strong similarity to heat shock protein 70 [Arabidopsis thaliana] GI:6746592; similar to heat shock 70 protein - Spinacia oleracea,PID:g2654208	GO:0006457,GO:0003773,GO:0009532
2059	BN17204	0.325136	488.305	1501.85	-1.62089	gi|17204|At4g22330_Contig1	At4g22330.1	68417.m03228 alkaline phytoceramidase family / aPHC family contains Pfam profile: PF05875: alkaline phytoceramidase (aPHC)	GO:0005554,GO:0000004,GO:0008372
2371	BN17204	0.34227	538.503	1573.33	-1.54679	gi|17204|At4g22330_Contig1	At4g22330.1	68417.m03228 alkaline phytoceramidase family / aPHC family contains Pfam profile: PF05875: alkaline phytoceramidase (aPHC)	GO:0005554,GO:0000004,GO:0008372
110	BN17232	0.286463	493.702	1723.44	-1.80358	gi|17232|At3g22425_Contig1	At3g22425.2	68416.m02833 imidazoleglycerol-phosphate dehydratase 1 (IGPD1) identical to SP|P34047 Imidazoleglycerol-phosphate dehydratase 1 (EC 4.2.1.19) (IGPD 1) {Arabidopsis thaliana}; supporting cDNA gi|437212|gb|U02689.1|ATU02689	GO:0004424,GO:0000105,GO:0009507
422	BN17232	0.270296	410.663	1519.31	-1.88739	gi|17232|At3g22425_Contig1	At3g22425.2	68416.m02833 imidazoleglycerol-phosphate dehydratase 1 (IGPD1) identical to SP|P34047 Imidazoleglycerol-phosphate dehydratase 1 (EC 4.2.1.19) (IGPD 1) {Arabidopsis thaliana}; supporting cDNA gi|437212|gb|U02689.1|ATU02689	GO:0004424,GO:0000105,GO:0009507
16364	BN17243	0.49741	284.158	571.275	-1.00749	gi|17243|At4g35160_Contig1	At4g35160.1	68417.m04998 O-methyltransferase family 2 protein similar to caffeic acid O-methyltransferase, Pinus taeda, gb:U39301	GO:0008171,GO:0005829,GO:0009809
11476	BN17245	0.455356	278.756	612.171	-1.13493	gi|17245|At2g46080_Contig3	At2g46080.1	68415.m05732 expressed protein	GO:0005554,GO:0000004,GO:0009507
11164	BN17245	0.486095	238.542	490.731	-1.04069	gi|17245|At2g46080_Contig3	At2g46080.1	68415.m05732 expressed protein	GO:0005554,GO:0000004,GO:0009507
13760	BN17258	0.488309	1456.86	2983.48	-1.03413	gi|17258|At1g11650_Contig2	At1g11650.2	68414.m01337 RNA-binding protein 45 (RBP45), putative similar to gb|U90212 DNA binding protein ACBF from Nicotiana tabacum and contains 3 PF|00076 RNA recognition motif domains. ESTs gb|T44278, gb|R65195, gb|N65904, gb|H37499, gb|R90487, gb|N95952, gb|T44	GO:0003723
17014	BN17274	0.122914	684.693	5570.49	-3.02428	gi|17274|At1g76880_Contig1	At1g76880.1	68414.m08946 trihelix DNA-binding protein, putative similar to DNA-binding protein DF1 [Pisum sativum] GI:13646986	GO:0007186,GO:0003700,GO:0016021
17326	BN17274	0.11523	666.102	5780.65	-3.11742	gi|17274|At1g76880_Contig1	At1g76880.1	68414.m08946 trihelix DNA-binding protein, putative similar to DNA-binding protein DF1 [Pisum sativum] GI:13646986	GO:0007186,GO:0003700,GO:0016021
14414	BN17275	0.474487	1068.06	2250.98	-1.07556	gi|17275|At1g76880_Contig3	At1g76880.1	68414.m08946 trihelix DNA-binding protein, putative similar to DNA-binding protein DF1 [Pisum sativum] GI:13646986	GO:0007186,GO:0003700,GO:0016021
14726	BN17275	0.472789	1057.44	2236.6	-1.08073	gi|17275|At1g76880_Contig3	At1g76880.1	68414.m08946 trihelix DNA-binding protein, putative similar to DNA-binding protein DF1 [Pisum sativum] GI:13646986	GO:0007186,GO:0003700,GO:0016021
5315	BN17330	0.268085	513.72	1916.26	-1.89924	gi|17330|At4g29210_Contig1	At4g29210.1	68417.m04179 gamma-glutamyltranspeptidase family protein similar to SP|P07314 Gamma-glutamyltranspeptidase precursor (EC 2.3.2.2) (Gamma- glutamyltransferase) (GGT) {Rattus norvegicus}; contains Pfam profilePF01019: Gamma-glutamyltranspeptidase	GO:0004871,GO:0016020,GO:0003840,GO:0007165
5627	BN17330	0.264492	540.784	2044.61	-1.9187	gi|17330|At4g29210_Contig1	At4g29210.1	68417.m04179 gamma-glutamyltranspeptidase family protein similar to SP|P07314 Gamma-glutamyltranspeptidase precursor (EC 2.3.2.2) (Gamma- glutamyltransferase) (GGT) {Rattus norvegicus}; contains Pfam profilePF01019: Gamma-glutamyltranspeptidase	GO:0004871,GO:0016020,GO:0003840,GO:0007165
3027	BN17331	0.304061	111.018	365.117	-1.71757	gi|17331|At4g29210_Contig2	At4g29210.1	68417.m04179 gamma-glutamyltranspeptidase family protein similar to SP|P07314 Gamma-glutamyltranspeptidase precursor (EC 2.3.2.2) (Gamma- glutamyltransferase) (GGT) {Rattus norvegicus}; contains Pfam profilePF01019: Gamma-glutamyltranspeptidase	GO:0004871,GO:0016020,GO:0003840,GO:0007165
2715	BN17331	0.246206	125.112	508.159	-2.02206	gi|17331|At4g29210_Contig2	At4g29210.1	68417.m04179 gamma-glutamyltranspeptidase family protein similar to SP|P07314 Gamma-glutamyltranspeptidase precursor (EC 2.3.2.2) (Gamma- glutamyltransferase) (GGT) {Rattus norvegicus}; contains Pfam profilePF01019: Gamma-glutamyltranspeptidase	GO:0004871,GO:0016020,GO:0003840,GO:0007165
10511	BN17342	0.492947	1945	3945.66	-1.0205	gi|17342|At4g24390_Contig1	At4g24390.2	68417.m03498 F-box family protein (FBX14) similar to transport inhibitor response 1 protein GI:8777429 from [Arabidopsis thaliana]	GO:0006511,GO:0004842,GO:0009507
8223	BN17343	0.469486	2254.1	4801.21	-1.09085	gi|17343|At2g18230_Contig1	At2g18230.1	68415.m02124 inorganic pyrophosphatase [soluble] (PPA) / pyrophosphate phospho-hydrolase / PPase nearly identical to SP|P21216 Soluble inorganic pyrophosphatase (EC 3.6.1.1) (Pyrophosphate phospho- hydrolase) (PPase) {Arabidopsis thaliana}	GO:0016020,GO:0008152,GO:0016462
7911	BN17343	0.391596	3182.24	8126.34	-1.35256	gi|17343|At2g18230_Contig1	At2g18230.1	68415.m02124 inorganic pyrophosphatase [soluble] (PPA) / pyrophosphate phospho-hydrolase / PPase nearly identical to SP|P21216 Soluble inorganic pyrophosphatase (EC 3.6.1.1) (Pyrophosphate phospho- hydrolase) (PPase) {Arabidopsis thaliana}	GO:0016020,GO:0008152,GO:0016462
2711	BN17345	0.474033	1109.1	2339.71	-1.07694	gi|17345|At5g62390_Contig1	At5g62390.1	68418.m07830 calmodulin-binding family protein contains IQ calmodulin-binding motif, Pfam:PF00612	GO:0005516,GO:0000004,GO:0008372
3023	BN17345	0.469645	1138.73	2424.66	-1.09036	gi|17345|At5g62390_Contig1	At5g62390.1	68418.m07830 calmodulin-binding family protein contains IQ calmodulin-binding motif, Pfam:PF00612	GO:0005516,GO:0000004,GO:0008372
11477	BN17354	0.499275	327.956	656.864	-1.00209	gi|17354|At1g23260_Contig1	At1g23260.1	68414.m02910 ubiquitin-conjugating enzyme family protein similar to TRAF6-regulated IKK activator 1 beta Uev1A [Homo sapiens] GI:10880969; contains Pfam profile PF00179: Ubiquitin-conjugating enzyme	GO:0006464,GO:0008372,GO:0004840,GO:0006512
8877	BN17355	0.205606	150.181	730.431	-2.28205	gi|17355|At1g23260_Contig2	At1g23260.1	68414.m02910 ubiquitin-conjugating enzyme family protein similar to TRAF6-regulated IKK activator 1 beta Uev1A [Homo sapiens] GI:10880969; contains Pfam profile PF00179: Ubiquitin-conjugating enzyme	GO:0006464,GO:0008372,GO:0004840,GO:0006512
8565	BN17355	0.208595	145.54	697.717	-2.26123	gi|17355|At1g23260_Contig2	At1g23260.1	68414.m02910 ubiquitin-conjugating enzyme family protein similar to TRAF6-regulated IKK activator 1 beta Uev1A [Homo sapiens] GI:10880969; contains Pfam profile PF00179: Ubiquitin-conjugating enzyme	GO:0006464,GO:0008372,GO:0004840,GO:0006512
765	BN17359	0.316824	134.503	424.536	-1.65825	gi|17359|At1g04470_Contig1	At1g04470.1	68414.m00438 expressed protein EST gb|ATTS5672 comes from this gene	GO:0005554,GO:0000004,GO:0008372
1077	BN17359	0.227189	147.777	650.457	-2.13803	gi|17359|At1g04470_Contig1	At1g04470.1	68414.m00438 expressed protein EST gb|ATTS5672 comes from this gene	GO:0005554,GO:0000004,GO:0008372
16361	BN17365	0.368187	210.448	571.579	-1.44149	gi|17365|At4g39400_FL4043F	At4g39400.1	68417.m05577 brassinosteroid insensitive 1 (BRI1) identical to GI:2392895	GO:0016301,GO:0009742,GO:0005886,GO:0007169,GO:0004674,GO:0006468,GO:0009826
16673	BN17365	0.484384	131.15	270.756	-1.04578	gi|17365|At4g39400_FL4043F	At4g39400.1	68417.m05577 brassinosteroid insensitive 1 (BRI1) identical to GI:2392895	GO:0016301,GO:0009742,GO:0005886,GO:0007169,GO:0004674,GO:0006468,GO:0009826
5961	BN17369	0.397327	157.526	396.464	-1.3316	gi|17369|At5g57035_Contig1	At5g57035.1	68418.m07119 protein kinase family protein contains Pfam profile: PF00069 Eukaryotic protein kinase domain	GO:0016301,GO:0006468,GO:0004674,GO:0005524,GO:0004672,GO:0004713,GO:0008372
6273	BN17369	0.351331	138.586	394.46	-1.5091	gi|17369|At5g57035_Contig1	At5g57035.1	68418.m07119 protein kinase family protein contains Pfam profile: PF00069 Eukaryotic protein kinase domain	GO:0016301,GO:0006468,GO:0004674,GO:0005524,GO:0004672,GO:0004713,GO:0008372
20261	BN17416	0.292938	189.251	646.045	-1.77133	gi|17416|At1g09210_Contig2	At1g09210.1	68414.m01028 calreticulin 2 (CRT2) identical to SP|Q38858 Calreticulin 2 precursor {Arabidopsis thaliana}	GO:0005509,GO:0012505,GO:0000004,GO:0005514
20573	BN17416	0.307772	164.269	533.736	-1.70007	gi|17416|At1g09210_Contig2	At1g09210.1	68414.m01028 calreticulin 2 (CRT2) identical to SP|Q38858 Calreticulin 2 precursor {Arabidopsis thaliana}	GO:0005509,GO:0012505,GO:0000004,GO:0005514
17661	BN17419	0.259745	381.557	1468.97	-1.94483	gi|17419|At1g09210_Contig5	At1g09210.1	68414.m01028 calreticulin 2 (CRT2) identical to SP|Q38858 Calreticulin 2 precursor {Arabidopsis thaliana}	GO:0005509,GO:0012505,GO:0000004,GO:0005514
17973	BN17419	0.220411	216.616	982.78	-2.18173	gi|17419|At1g09210_Contig5	At1g09210.1	68414.m01028 calreticulin 2 (CRT2) identical to SP|Q38858 Calreticulin 2 precursor {Arabidopsis thaliana}	GO:0005509,GO:0012505,GO:0000004,GO:0005514
2373	BN17425	0.453453	2242.75	4945.94	-1.14098	gi|17425|At3g07810_Contig1	At3g07810.2	68416.m00956 heterogeneous nuclear ribonucleoprotein, putative / hnRNP, putative contains Pfam profile: PF00076 RNA recognition motif. (a.k.a. RRM, RBD, or RNP domain)	GO:0003723,GO:0008372,GO:0003676,GO:0006457
2061	BN17425	0.370349	1742.14	4704.05	-1.43304	gi|17425|At3g07810_Contig1	At3g07810.2	68416.m00956 heterogeneous nuclear ribonucleoprotein, putative / hnRNP, putative contains Pfam profile: PF00076 RNA recognition motif. (a.k.a. RRM, RBD, or RNP domain)	GO:0003723,GO:0008372,GO:0003676,GO:0006457
10832	BN17434	0.460761	583.476	1266.33	-1.11791	gi|17434|At1g53320_Contig1	At1g53320.1	68414.m06043 F-box family protein / tubby family protein (TULP7) similar to Tubby related protein 2 (Tubby-like protein 2) (P4-6 protein) (Fragment) (SP:P46686) [Mus musculus]; similar to phosphodiesterase (GI:467578) [Mus musculus]; similar to Tubby prot	GO:0005739,GO:0045449,GO:0003700,GO:0008081
432	BN17438	0.104095	76.7449	737.26	-3.26403	gi|17438|At5g65720_Contig1	At5g65720.1	68418.m08271 cysteine desulfurase, mitochondrial (NIFS) identical to Cysteine desulfurase, mitochondrial precursor (SP:O49543) {Arabidopsis thaliana}; identical to cDNA GI:12656131; contains Pfam profile PF00266: aminotransferase, class V	GO:0016831,GO:0008901,GO:0006520,GO:0008483,GO:0005739,GO:0008152,GO:0009375
5316	BN17453	0.449177	435.19	968.861	-1.15464	gi|17453|At5g16470_Contig2	At5g16470.1	68418.m01925 zinc finger (C2H2 type) family protein contains Pfam profile: PF00096 zinc finger, C2H2 type	GO:0045449,GO:0003700,GO:0008372,GO:0003676,GO:0008270
5628	BN17453	0.425249	367.546	864.308	-1.23362	gi|17453|At5g16470_Contig2	At5g16470.1	68418.m01925 zinc finger (C2H2 type) family protein contains Pfam profile: PF00096 zinc finger, C2H2 type	GO:0045449,GO:0003700,GO:0008372,GO:0003676,GO:0008270
3028	BN17454	0.40169	648.095	1613.42	-1.31584	gi|17454|At5g16470_Contig3	At5g16470.1	68418.m01925 zinc finger (C2H2 type) family protein contains Pfam profile: PF00096 zinc finger, C2H2 type	GO:0045449,GO:0003700,GO:0008372,GO:0003676,GO:0008270
2716	BN17454	0.333375	699.921	2099.5	-1.58478	gi|17454|At5g16470_Contig3	At5g16470.1	68418.m01925 zinc finger (C2H2 type) family protein contains Pfam profile: PF00096 zinc finger, C2H2 type	GO:0045449,GO:0003700,GO:0008372,GO:0003676,GO:0008270
21878	BN17472	0.25862	5331.81	20616.4	-1.9511	gi|17472|At2g39010_Contig1	At2g39010.1	68415.m04796 aquaporin, putative similar to plasma membrane aquaporin 2b GI:7209560 from [Raphanus sativus]	GO:0015250,GO:0006810,GO:0016020
21566	BN17472	0.238038	5510.61	23150.1	-2.07073	gi|17472|At2g39010_Contig1	At2g39010.1	68415.m04796 aquaporin, putative similar to plasma membrane aquaporin 2b GI:7209560 from [Raphanus sativus]	GO:0015250,GO:0006810,GO:0016020
13766	BN17476	0.298429	140.319	470.193	-1.74454	gi|17476|At2g19180_Contig1	At2g19180.1	68415.m02238 expressed protein	GO:0005554,GO:0000004,GO:0005739
14078	BN17476	0.256642	144.717	563.886	-1.96217	gi|17476|At2g19180_Contig1	At2g19180.1	68415.m02238 expressed protein	GO:0005554,GO:0000004,GO:0005739
6928	BN17509	0.419994	18318.8	43616.8	-1.25156	gi|17509|At5g45900_Contig1	At5g45900.1	68418.m05645 autophagy 7 (APG7) nearly identical to autophagy 7 [Arabidopsis thaliana] GI:19912147; contains Pfam profile PF00899: ThiF family	GO:0042050,GO:0007568,GO:0019779,GO:0006914,GO:0008372
6616	BN17509	0.438107	20726	47308.1	-1.19065	gi|17509|At5g45900_Contig1	At5g45900.1	68418.m05645 autophagy 7 (APG7) nearly identical to autophagy 7 [Arabidopsis thaliana] GI:19912147; contains Pfam profile PF00899: ThiF family	GO:0042050,GO:0007568,GO:0019779,GO:0006914,GO:0008372
4016	BN17511	0.241202	11376	47163.7	-2.05168	gi|17511|At5g16230_Contig2	At5g16230.1	68418.m01896 acyl-[acyl-carrier-protein] desaturase, putative / stearoyl-ACP desaturase, putative similar to Acyl-[acyl-carrier protein] desaturase from Spinacia oleracea SP|P28645, Ricinus communis SP|P22337; contains Pfam profile PF03405 Fatty acid desa	GO:0006633,GO:0045300,GO:0006631,GO:0009507
4328	BN17511	0.255806	11145.8	43571.3	-1.96688	gi|17511|At5g16230_Contig2	At5g16230.1	68418.m01896 acyl-[acyl-carrier-protein] desaturase, putative / stearoyl-ACP desaturase, putative similar to Acyl-[acyl-carrier protein] desaturase from Spinacia oleracea SP|P28645, Ricinus communis SP|P22337; contains Pfam profile PF03405 Fatty acid desa	GO:0006633,GO:0045300,GO:0006631,GO:0009507
23178	BN17530	0.228786	278.563	1217.57	-2.12793	gi|17530|At2g19480_Contig2	At2g19480.1	68415.m02277 nucleosome assembly protein (NAP), putative similar to nucleosome assembly protein 1 [Glycine max] GI:1161252; contains Pfam profile PF00956: Nucleosome assembly protein (NAP)	GO:0005634,GO:0003677,GO:0006334
22866	BN17530	0.233003	398.866	1711.85	-2.10158	gi|17530|At2g19480_Contig2	At2g19480.1	68415.m02277 nucleosome assembly protein (NAP), putative similar to nucleosome assembly protein 1 [Glycine max] GI:1161252; contains Pfam profile PF00956: Nucleosome assembly protein (NAP)	GO:0005634,GO:0003677,GO:0006334
15378	BN17533	0.494781	389.494	787.205	-1.01514	gi|17533|At5g23760_Contig1	At5g23760.1	68418.m02790 heavy-metal-associated domain-containing protein Pfam profile PF00403: Heavy-metal-associated domain	GO:0030001,GO:0008372,GO:0046872
8233	BN17548	0.496697	8689.42	17494.4	-1.00956	gi|17548|At4g01610_Contig3	At4g01610.1	68417.m00210 cathepsin B-like cysteine protease, putative similar to cathepsin B-like cysteine proteinase GI:609175 from [Nicotiana rustica]; contains an unusually short, 5nt exon	GO:0006508,GO:0012505,GO:0004197,GO:0008234
433	BN17551	0.494458	2454.49	4964	-1.01608	gi|17551|At1g72450_Contig1	At1g72450.1	68414.m08378 expressed protein	GO:0005554,GO:0000004,GO:0008372
429	BN17563	0.441865	172.974	391.463	-1.17832	gi|17563|At3g12280_Contig2	At3g12280.1	68416.m01533 retinoblastoma-related protein (RBR1) nearly identical to retinoblastoma-related protein [Arabidopsis thaliana] GI:8777927; contains Pfam profiles: PF01858 retinoblastoma-associated protein A domain, PF01857 retinoblastoma-associated protein	GO:0008134,GO:0000082
13767	BN17584	0.465165	2887.33	6207.11	-1.10419	gi|17584|At1g16880_Contig4	At1g16880.1	68414.m02040 uridylyltransferase-related similar to [Protein-PII] uridylyltransferase (PII uridylyl- transferase) (Uridylyl removing enzyme) (UTase)(SP:Q9AC53) [Caulobacter crescentus]	GO:0009507,GO:0008152,GO:0016597
14079	BN17584	0.492816	2336.49	4741.1	-1.02088	gi|17584|At1g16880_Contig4	At1g16880.1	68414.m02040 uridylyltransferase-related similar to [Protein-PII] uridylyltransferase (PII uridylyl- transferase) (Uridylyl removing enzyme) (UTase)(SP:Q9AC53) [Caulobacter crescentus]	GO:0009507,GO:0008152,GO:0016597
767	BN17589	0.342479	3487.46	10183	-1.54591	gi|17589|At5g63120_Contig1	At5g63120.1	68418.m07925 ethylene-responsive DEAD box RNA helicase, putative (RH30) strong similarity to ethylene-responsive RNA helicase [Lycopersicon esculentum] GI:5669638; contains Pfam profiles PF00270: DEAD/DEAH box helicase, PF00271: Helicase conserved C-termi	GO:0008026,GO:0005524,GO:0003676,GO:0004386,GO:0000004,GO:0004086,GO:0005739
1079	BN17589	0.348297	2804.07	8050.8	-1.52161	gi|17589|At5g63120_Contig1	At5g63120.1	68418.m07925 ethylene-responsive DEAD box RNA helicase, putative (RH30) strong similarity to ethylene-responsive RNA helicase [Lycopersicon esculentum] GI:5669638; contains Pfam profiles PF00270: DEAD/DEAH box helicase, PF00271: Helicase conserved C-termi	GO:0008026,GO:0005524,GO:0003676,GO:0004386,GO:0000004,GO:0004086,GO:0005739
17021	BN17595	0.3954	341.562	863.839	-1.33861	gi|17595|At5g65890_Contig1	At5g65890.1	68418.m08294 ACT domain-containing protein (ACR1) contains Pfam profile ACT domain PF01842	GO:0008152,GO:0005634,GO:0016597
17333	BN17595	0.386063	286.336	741.683	-1.37309	gi|17595|At5g65890_Contig1	At5g65890.1	68418.m08294 ACT domain-containing protein (ACR1) contains Pfam profile ACT domain PF01842	GO:0008152,GO:0005634,GO:0016597
1733	BN17601	0.475685	4784.01	10057.1	-1.07192	gi|17601|At1g42960_Contig1	At1g42960.1	68414.m04946 expressed protein	GO:0006334,GO:0009706,GO:0003677,GO:0007001
1421	BN17601	0.462048	4265.32	9231.33	-1.11388	gi|17601|At1g42960_Contig1	At1g42960.1	68414.m04946 expressed protein	GO:0006334,GO:0009706,GO:0003677,GO:0007001
19929	BN17612	0.306451	10254.7	33462.8	-1.70627	gi|17612|At3g16060_Contig3	At3g16060.1	68416.m02030 kinesin motor family protein similar to kinesin heavy chain member 2 GB:NP_032468 from [Mus musculus]; contains Pfam profile PF00225: Kinesin motor domain	GO:0005871,GO:0003774,GO:0005739,GO:0000004,GO:0005524,GO:0005875
19617	BN17612	0.317054	11524.6	36349	-1.6572	gi|17612|At3g16060_Contig3	At3g16060.1	68416.m02030 kinesin motor family protein similar to kinesin heavy chain member 2 GB:NP_032468 from [Mus musculus]; contains Pfam profile PF00225: Kinesin motor domain	GO:0005871,GO:0003774,GO:0005739,GO:0000004,GO:0005524,GO:0005875
17329	BN17613	0.381063	1734.25	4551.09	-1.3919	gi|17613|At3g16060_Contig1	At3g16060.1	68416.m02030 kinesin motor family protein similar to kinesin heavy chain member 2 GB:NP_032468 from [Mus musculus]; contains Pfam profile PF00225: Kinesin motor domain	GO:0005871,GO:0003774,GO:0005739,GO:0000004,GO:0005524,GO:0005875
25779	BN17637	0.41816	1475.24	3527.93	-1.25787	gi|17637|At1g29850_Contig4	At1g29850.2	68414.m03649 double-stranded DNA-binding family protein contains Pfam profile: PF01984 double-stranded DNA-binding domain	GO:0005554,GO:0000004,GO:0008372
25467	BN17637	0.400029	1402.28	3505.45	-1.32183	gi|17637|At1g29850_Contig4	At1g29850.2	68414.m03649 double-stranded DNA-binding family protein contains Pfam profile: PF01984 double-stranded DNA-binding domain	GO:0005554,GO:0000004,GO:0008372
5322	BN17660	0.497886	3550.97	7132.1	-1.00611	gi|17660|At2g38430_Contig2	At2g38430.1	68415.m04720 expressed protein	GO:0005554,GO:0000004,GO:0008372
2718	BN17676	0.343269	186.281	542.667	-1.54259	gi|17676|At2g44610_Contig2	At2g44610.1	68415.m05553 Ras-related GTP-binding protein, putative similar to GTP-binding protein GI:623586 from [Nicotiana tabacum] ; contains an ADP-ribosylation factors family signature for proteins involved in protein trafficking	GO:0005624,GO:0005525,GO:0045045
3030	BN17676	0.425801	143.397	336.77	-1.23175	gi|17676|At2g44610_Contig2	At2g44610.1	68415.m05553 Ras-related GTP-binding protein, putative similar to GTP-binding protein GI:623586 from [Nicotiana tabacum] ; contains an ADP-ribosylation factors family signature for proteins involved in protein trafficking	GO:0005624,GO:0005525,GO:0045045
6284	BN17687	0.429228	139.698	325.463	-1.22018	gi|17687|At4g16380_Contig1	At4g16380.1	68417.m02480 expressed protein	GO:0005554,GO:0000004,GO:0008372
14730	BN17725	0.14484	104.76	723.282	-2.78747	gi|17725|At1g20110_Contig1	At1g20110.1	68414.m02516 zinc finger (FYVE type) family protein contains Pfam profile: PF01363 FYVE zinc finger	GO:0008270,GO:0000004,GO:0008372
14418	BN17725	0.136826	104.47	763.522	-2.86958	gi|17725|At1g20110_Contig1	At1g20110.1	68414.m02516 zinc finger (FYVE type) family protein contains Pfam profile: PF01363 FYVE zinc finger	GO:0008270,GO:0000004,GO:0008372
7584	BN17740	0.499339	702.92	1407.7	-1.00191	gi|17740|At2g29400_Contig3	At2g29400.1	68415.m03573 serine/threonine protein phosphatase PP1 isozyme 1 (TOPP1) / phosphoprotein phosphatase 1 identical to SP|P30366| Serine/threonine protein phosphatase PP1 isozyme 1 (EC 3.1.3.16) {Arabidopsis thaliana}, phosphoprotein phosphatase 1 GI:166572	GO:0000164,GO:0000163,GO:0006470
7272	BN17740	0.491623	732.455	1489.87	-1.02437	gi|17740|At2g29400_Contig3	At2g29400.1	68415.m03573 serine/threonine protein phosphatase PP1 isozyme 1 (TOPP1) / phosphoprotein phosphatase 1 identical to SP|P30366| Serine/threonine protein phosphatase PP1 isozyme 1 (EC 3.1.3.16) {Arabidopsis thaliana}, phosphoprotein phosphatase 1 GI:166572	GO:0000164,GO:0000163,GO:0006470
4984	BN17741	0.462012	270.246	584.933	-1.114	gi|17741|At4g32480_Contig1	At4g32480.1	68417.m04624 expressed protein contains Pfam profile PF04720: Protein of unknown function (DUF506)	GO:0005554,GO:0000004,GO:0008372
4672	BN17741	0.480843	296.371	616.357	-1.05636	gi|17741|At4g32480_Contig1	At4g32480.1	68417.m04624 expressed protein contains Pfam profile PF04720: Protein of unknown function (DUF506)	GO:0005554,GO:0000004,GO:0008372
22868	BN17747	0.452748	279.895	618.213	-1.14322	gi|17747|At5g12200_ESS1545R	At5g12200.1	68418.m01431 dihydropyrimidinase / DHPase / dihydropyrimidine amidohydrolase / hydantoinase (PYD2) identical to dihydropyrimidine amidohydrolase (PYD2) [Arabidopsis thaliana] GI:28194047; similar to SP|Q9EQF5 Dihydropyrimidinase (EC 3.5.2.2) (DHPase) (Hyd	GO:0004157,GO:0000004,GO:0008372
2723	BN17772	0.478757	102.52	214.138	-1.06264	gi|17772|At3g02810_FL965F	At3g02810.1	68416.m00273 protein kinase family protein contains protein kinase domain, Pfam:PF00069	GO:0016301,GO:0006468,GO:0004674,GO:0005524,GO:0004672,GO:0004713,GO:0009507
435	BN17773	0.495109	733.835	1482.17	-1.01418	gi|17773|At2g19010_FL992F	At2g19010.1	68415.m02219 GDSL-motif lipase/hydrolase family protein similar to family II lipase EXL1 GI:15054382 from [Arabidopsis thaliana]; contains Pfam profile PF00657: GDSL-like Lipase/Acylhydrolase	GO:0005554,GO:0000004,GO:0012505
123	BN17773	0.44691	466.498	1043.83	-1.16194	gi|17773|At2g19010_FL992F	At2g19010.1	68415.m02219 GDSL-motif lipase/hydrolase family protein similar to family II lipase EXL1 GI:15054382 from [Arabidopsis thaliana]; contains Pfam profile PF00657: GDSL-like Lipase/Acylhydrolase	GO:0005554,GO:0000004,GO:0012505
119	BN17787	0.398174	191.646	481.312	-1.32853	gi|17787|At1g42550_Contig1	At1g42550.1	68414.m04906 expressed protein	GO:0005554,GO:0000004,GO:0012505
431	BN17787	0.43557	165.567	380.116	-1.19902	gi|17787|At1g42550_Contig1	At1g42550.1	68414.m04906 expressed protein	GO:0005554,GO:0000004,GO:0012505
2073	BN17867	0.30029	1726.05	5747.95	-1.73557	gi|17867|At5g62860_EA741R	At5g62860.1	68418.m07889 F-box family protein-related contains TIGRFAM TIGR01640: F-box protein interaction domain	GO:0005554,GO:0000004,GO:0005739
2385	BN17867	0.390501	2274.14	5823.65	-1.3566	gi|17867|At5g62860_EA741R	At5g62860.1	68418.m07889 F-box family protein-related contains TIGRFAM TIGR01640: F-box protein interaction domain	GO:0005554,GO:0000004,GO:0005739
13128	BN17891	0.440905	632.818	1435.27	-1.18146	gi|17891|At3g60520_Contig1	At3g60520.1	68416.m06769 expressed protein	GO:0006355,GO:0003677,GO:0008372
2724	BN17912	0.323977	958.54	2958.67	-1.62604	gi|17912|At4g20095_Contig1	At4g20095.1	68417.m02939 hypothetical protein contains Pfam profile PF04776: Protein of unknown function (DUF626)	GO:0005554,GO:0000004,GO:0008372
3036	BN17912	0.299611	256.822	857.185	-1.73884	gi|17912|At4g20095_Contig1	At4g20095.1	68417.m02939 hypothetical protein contains Pfam profile PF04776: Protein of unknown function (DUF626)	GO:0005554,GO:0000004,GO:0008372
27090	BN17916	0.263433	390.99	1484.21	-1.92449	gi|17916|At5g24660_EA661F	At5g24660.1	68418.m02914 expressed protein	GO:0005554,GO:0000004,GO:0008372
26778	BN17916	0.237014	653.4	2756.8	-2.07696	gi|17916|At5g24660_EA661F	At5g24660.1	68418.m02914 expressed protein	GO:0005554,GO:0000004,GO:0008372
11490	BN17923	0.0582804	177.176	3040.06	-4.10084	gi|17923|At4g10265_Contig3	At4g10265.1	68417.m01686 wound-responsive protein, putative similar to wound induced protein [Lycopersicon esculentum] GI:19320	GO:0005554,GO:0000004,GO:0009507
11178	BN17923	0.0637815	248.439	3895.16	-3.97072	gi|17923|At4g10265_Contig3	At4g10265.1	68417.m01686 wound-responsive protein, putative similar to wound induced protein [Lycopersicon esculentum] GI:19320	GO:0005554,GO:0000004,GO:0009507
4028	BN17963	0.236326	815.045	3448.82	-2.08115	gi|17963|At2g03200_EA404F	At2g03200.1	68415.m00273 aspartyl protease family protein contains Pfam domain, PF00026: eukaryotic aspartyl protease	GO:0016020,GO:0006810,GO:0004194,GO:0006508,GO:0004190,GO:0005215,GO:0012505
4340	BN17963	0.262209	662.228	2525.57	-1.93121	gi|17963|At2g03200_EA404F	At2g03200.1	68415.m00273 aspartyl protease family protein contains Pfam domain, PF00026: eukaryotic aspartyl protease	GO:0016020,GO:0006810,GO:0004194,GO:0006508,GO:0004190,GO:0005215,GO:0012505
4678	BN18001	0.497224	3101.14	6236.91	-1.00803	gi|18001|At1g13560_Contig1	At1g13560.1	68414.m01590 aminoalcoholphosphotransferase (AAPT1) identical to aminoalcoholphosphotransferase GI:3661593 from [Arabidopsis thaliana]	GO:0008654,GO:0005739,GO:0030572
4990	BN18001	0.494509	2946.15	5957.73	-1.01593	gi|18001|At1g13560_Contig1	At1g13560.1	68414.m01590 aminoalcoholphosphotransferase (AAPT1) identical to aminoalcoholphosphotransferase GI:3661593 from [Arabidopsis thaliana]	GO:0008654,GO:0005739,GO:0030572
7929	BN18024	0.457502	2558.23	5591.74	-1.12815	gi|18024|At2g45790_Contig4	At2g45790.1	68415.m05695 eukaryotic phosphomannomutase family protein contains Pfam profile: PF03332 eukaryotic phosphomannomutase	GO:0019307,GO:0005737,GO:0009242,GO:0004615,GO:0006013
129	BN18029	0.395373	1168.43	2955.26	-1.33871	gi|18029|At3g07880_Contig3	At3g07880.1	68416.m00963 Rho GDP-dissociation inhibitor family protein similar to SP|P52565 Rho GDP-dissociation inhibitor 1 (Rho GDI 1) (Rho-GDI alpha) {Homo sapiens}; contains Pfam profile PF02115: RHO protein GDP dissociation inhibitor	GO:0005094,GO:0000004,GO:0005737
441	BN18029	0.359386	979.683	2725.99	-1.47639	gi|18029|At3g07880_Contig3	At3g07880.1	68416.m00963 Rho GDP-dissociation inhibitor family protein similar to SP|P52565 Rho GDP-dissociation inhibitor 1 (Rho GDI 1) (Rho-GDI alpha) {Homo sapiens}; contains Pfam profile PF02115: RHO protein GDP dissociation inhibitor	GO:0005094,GO:0000004,GO:0005737
125	BN18043	0.470766	4866.07	10336.5	-1.08692	gi|18043|At5g13140_EA363F	At5g13140.1	68418.m01505 expressed protein	GO:0005554,GO:0000004,GO:0005739
14091	BN18051	0.468606	4336.29	9253.59	-1.09355	gi|18051|At3g21930_EA120R	At3g21930.1	68416.m02764 receptor-like protein kinase-related contains Pfam profile: PF01657 Domain of unknown function that is usually associated with protein kinase domain Pfam:PF00069; similar to receptor-like protein kinase 4 (GI:13506745) and receptor-like prote	GO:0005554,GO:0000004,GO:0008372
19937	BN18088	0.35364	203.961	576.748	-1.49965	gi|18088|At5g59510_EA1169R	At5g59510.1	68418.m07458 expressed protein	GO:0005554,GO:0000004,GO:0008372
19625	BN18088	0.369496	246.628	667.472	-1.43637	gi|18088|At5g59510_EA1169R	At5g59510.1	68418.m07458 expressed protein	GO:0005554,GO:0000004,GO:0008372
17025	BN18089	0.304471	89.3979	293.617	-1.71562	gi|18089|At5g08030_Contig1	At5g08030.1	68418.m00934 glycerophosphoryl diester phosphodiesterase family protein similar to glycerophosphodiester phosphodiesterase [Borrelia hermsii] GI:1399038; contains Pfam profile PF03009: Glycerophosphoryl diester phosphodiesterase family	GO:0008889,GO:0006071,GO:0012505
17337	BN18089	0.328591	89.9906	273.868	-1.60563	gi|18089|At5g08030_Contig1	At5g08030.1	68418.m00934 glycerophosphoryl diester phosphodiesterase family protein similar to glycerophosphodiester phosphodiesterase [Borrelia hermsii] GI:1399038; contains Pfam profile PF03009: Glycerophosphoryl diester phosphodiesterase family	GO:0008889,GO:0006071,GO:0012505
14737	BN18090	0.344642	183.59	532.698	-1.53683	gi|18090|At1g02280_Contig1	At1g02280.1	68414.m00169 GTP-binding protein (TOC33) identical to atToc33 protein (GI:11557973) [Arabidopsis thaliana]; Carboxyl-terminal end highly similar to GTP-binding protein SP:U43377, location of EST gb|AA394770 and gb|R30089; identical to cDNA for chloroplast	GO:0045036,GO:0009658,GO:0010006,GO:0005525,GO:0009707
14425	BN18090	0.369774	234.52	634.225	-1.43528	gi|18090|At1g02280_Contig1	At1g02280.1	68414.m00169 GTP-binding protein (TOC33) identical to atToc33 protein (GI:11557973) [Arabidopsis thaliana]; Carboxyl-terminal end highly similar to GTP-binding protein SP:U43377, location of EST gb|AA394770 and gb|R30089; identical to cDNA for chloroplast	GO:0045036,GO:0009658,GO:0010006,GO:0005525,GO:0009707
1425	BN18095	0.491208	440.446	896.659	-1.02559	gi|18095|At1g79390_Contig1	At1g79390.1	68414.m09252 expressed protein	GO:0005554,GO:0000004,GO:0005739
7279	BN18112	0.135236	107.378	794.003	-2.88645	gi|18112|At5g13240_Contig1	At5g13240.1	68418.m01521 expressed protein prdeicted proteins, Schizosaccharomyces pombe	GO:0005554,GO:0000004,GO:0008372
7591	BN18112	0.147989	136.354	921.382	-2.75644	gi|18112|At5g13240_Contig1	At5g13240.1	68418.m01521 expressed protein prdeicted proteins, Schizosaccharomyces pombe	GO:0005554,GO:0000004,GO:0008372
15387	BN18121	0.407955	265.215	650.109	-1.29352	gi|18121|At3g42950_Contig1	At3g42950.1	68416.m04511 glycoside hydrolase family 28 protein / polygalacturonase (pectinase) family protein weak similarity to polygalacturonase precursor [Cucumis melo] GI:3320460; contains PF00295: Glycosyl hydrolases family 28	GO:0005975,GO:0004650,GO:0012505
15075	BN18121	0.41881	273.098	652.081	-1.25563	gi|18121|At3g42950_Contig1	At3g42950.1	68416.m04511 glycoside hydrolase family 28 protein / polygalacturonase (pectinase) family protein weak similarity to polygalacturonase precursor [Cucumis melo] GI:3320460; contains PF00295: Glycosyl hydrolases family 28	GO:0005975,GO:0004650,GO:0012505
2075	BN18126	0.431313	1836.04	4256.86	-1.21319	gi|18126|At1g16960_Contig2	At1g16960.1	68414.m02059 expressed protein	GO:0006499,GO:0005554,GO:0008372
7926	BN18158	0.406182	649.846	1599.89	-1.2998	gi|18158|At3g57230_DL792F	At3g57230.1	68416.m06371 MADS-box protein (AGL16) MADS-box transcription factor DEFH125 - Antirrhinum majus, PIR:T17029; contains Pfam domain PF00319: SRF-type transcription factor (DNA-binding and dimerisation domain); contains Pfam domain PF01486: K-box region	GO:0005634,GO:0003700,GO:0006355
438	BN18161	0.330799	3541.93	10707.2	-1.59597	gi|18161|At3g10370_Contig1	At3g10370.1	68416.m01243 glycerol-3-phosphate dehydrogenase, putative similar to glycerol-3-phosphate dehydrogenase GB:BAA08926 from Mus musculus [SP|Q64521], Homo sapiens [GI:1020315], Rattus norvegicus [SP|P35571]; contains Pfam profile PF01266 FAD dependent oxidor	GO:0009507,GO:0006072,GO:0016491,GO:0006071,GO:0005743,GO:0006118,GO:0004368,GO:0009331
126	BN18161	0.323786	2062.91	6371.22	-1.62689	gi|18161|At3g10370_Contig1	At3g10370.1	68416.m01243 glycerol-3-phosphate dehydrogenase, putative similar to glycerol-3-phosphate dehydrogenase GB:BAA08926 from Mus musculus [SP|Q64521], Homo sapiens [GI:1020315], Rattus norvegicus [SP|P35571]; contains Pfam profile PF01266 FAD dependent oxidor	GO:0009507,GO:0006072,GO:0016491,GO:0006071,GO:0005743,GO:0006118,GO:0004368,GO:0009331
14088	BN18181	0.438413	285.227	650.589	-1.18964	gi|18181|At1g55850_ES3943F	At1g55850.1	68414.m06405 cellulose synthase family protein similar to cellulose synthase catalytic subunit [gi:13925881] from Nicotiana alata, cellulose synthase-5 [gi:9622882] from Zea mays	GO:0016759,GO:0009832,GO:0016757,GO:0000271,GO:0016020,GO:0030244
3376	BN18185	0.395148	220.531	558.097	-1.33953	gi|18185|At3g14990_Contig3	At3g14990.1	68416.m01895 4-methyl-5(b-hydroxyethyl)-thiazole monophosphate biosynthesis protein, putative supporting cDNA gi|11908017|gb|AF326856.1|; contains Pfam profile PF01965:DJ-1/PfpI family; identical to cDNA EST Athsr7 GI:5281061	GO:0008372,GO:0003824,GO:0009228
1088	BN18186	0.40116	8834.67	22022.8	-1.31775	gi|18186|At3g14990_Contig1	At3g14990.2	68416.m01896 4-methyl-5(b-hydroxyethyl)-thiazole monophosphate biosynthesis protein, putative supporting cDNA gi|11908017|gb|AF326856.1|; contains Pfam profile PF01965:DJ-1/PfpI family; identical to cDNA EST Athsr7 GI:5281061	GO:0008372,GO:0003824,GO:0009228
776	BN18186	0.438963	15854.7	36118.5	-1.18783	gi|18186|At3g14990_Contig1	At3g14990.2	68416.m01896 4-methyl-5(b-hydroxyethyl)-thiazole monophosphate biosynthesis protein, putative supporting cDNA gi|11908017|gb|AF326856.1|; contains Pfam profile PF01965:DJ-1/PfpI family; identical to cDNA EST Athsr7 GI:5281061	GO:0008372,GO:0003824,GO:0009228
20276	BN18231	0.389823	3112.36	7984.03	-1.35911	gi|18231|At3g18035_Contig1	At3g18035.1	68416.m02292 histone H1/H5 family protein contains Pfam domain, PF00538: linker histone H1 and H5 family;similar to HMG I/Y like protein (GI:15706274) [Glycine max];similar to HMR1 protein (GI:4218141) [Antirrhinum majus]; similar to high mobility group p	GO:0003677,GO:0000786,GO:0006334
20588	BN18231	0.378025	2617.54	6924.25	-1.40345	gi|18231|At3g18035_Contig1	At3g18035.1	68416.m02292 histone H1/H5 family protein contains Pfam domain, PF00538: linker histone H1 and H5 family;similar to HMG I/Y like protein (GI:15706274) [Glycine max];similar to HMR1 protein (GI:4218141) [Antirrhinum majus]; similar to high mobility group p	GO:0003677,GO:0000786,GO:0006334
10527	BN18260	0.192035	1130.49	5886.89	-2.38056	gi|18260|At5g03380_DL507F	At5g03380.1	68418.m00291 heavy-metal-associated domain-containing protein similar to farnesylated protein ATFP2 [GI:4097545]; contains Pfam profile PF00403: Heavy-metal-associated domain	GO:0008372,GO:0000004,GO:0046872
10839	BN18260	0.161359	1114.97	6909.88	-2.63166	gi|18260|At5g03380_DL507F	At5g03380.1	68418.m00291 heavy-metal-associated domain-containing protein similar to farnesylated protein ATFP2 [GI:4097545]; contains Pfam profile PF00403: Heavy-metal-associated domain	GO:0008372,GO:0000004,GO:0046872
5639	BN18262	0.358656	80.2547	223.765	-1.47933	gi|18262|At5g11480_Contig1	At5g11480.1	68418.m01340 expressed protein	GO:0009507,GO:0005524,GO:0007264,GO:0003925,GO:0005525
5327	BN18262	0.238567	215.841	904.741	-2.06754	gi|18262|At5g11480_Contig1	At5g11480.1	68418.m01340 expressed protein	GO:0009507,GO:0005524,GO:0007264,GO:0003925,GO:0005525
3039	BN18263	0.426872	470.938	1103.23	-1.22812	gi|18263|At5g11480_Contig2	At5g11480.1	68418.m01340 expressed protein	GO:0009507,GO:0005524,GO:0007264,GO:0003925,GO:0005525
2727	BN18263	0.426928	600.756	1407.16	-1.22794	gi|18263|At5g11480_Contig2	At5g11480.1	68418.m01340 expressed protein	GO:0009507,GO:0005524,GO:0007264,GO:0003925,GO:0005525
16381	BN18271	0.363016	11027.6	30377.7	-1.46189	gi|18271|At4g38060_DL528F	At4g38060.2	68417.m05375 expressed protein	GO:0005554,GO:0000004,GO:0005739
16693	BN18271	0.376408	10386.4	27593.5	-1.40963	gi|18271|At4g38060_DL528F	At4g38060.2	68417.m05375 expressed protein	GO:0005554,GO:0000004,GO:0005739
14093	BN18272	0.374028	7426.59	19855.7	-1.41878	gi|18272|At3g25800_Contig1	At3g25800.1	68416.m03211 serine/threonine protein phosphatase 2A (PP2A) 65 KDa regulatory subunit A identical to protein phosphatase 2A 65 kDa regulatory subunit (pDF1) GI:683502 from [Arabidopsis thaliana]	GO:0030089,GO:0008601,GO:0042325
13781	BN18272	0.350399	8540.88	24374.7	-1.51293	gi|18272|At3g25800_Contig1	At3g25800.1	68416.m03211 serine/threonine protein phosphatase 2A (PP2A) 65 KDa regulatory subunit A identical to protein phosphatase 2A 65 kDa regulatory subunit (pDF1) GI:683502 from [Arabidopsis thaliana]	GO:0030089,GO:0008601,GO:0042325
3689	BN18289	0.164731	221.328	1343.57	-2.60181	gi|18289|At4g30220_Contig1	At4g30220.1	68417.m04298 small nuclear ribonucleoprotein F, putative / snRNP-F, putative / Sm protein F, putative similar to SWISS-PROT:Q15356 small nuclear ribonucleoprotein F (snRNP-F, Sm protein F, Sm-F, SmF) [Mouse]	GO:0005634,GO:0008248,GO:0000004,GO:0005732
3377	BN18289	0.180985	431.943	2386.62	-2.46606	gi|18289|At4g30220_Contig1	At4g30220.1	68417.m04298 small nuclear ribonucleoprotein F, putative / snRNP-F, putative / Sm protein F, putative similar to SWISS-PROT:Q15356 small nuclear ribonucleoprotein F (snRNP-F, Sm protein F, Sm-F, SmF) [Mouse]	GO:0005634,GO:0008248,GO:0000004,GO:0005732
16048	BN18346	0.47756	1355.21	2837.78	-1.06625	gi|18346|At2g39970_Contig4	At2g39970.1	68415.m04911 peroxisomal membrane protein (PMP36) identical to 36kDa-peroxisomal membrane protein (PMP36) GI:15146342 from [Arabidopsis thaliana]	GO:0006810,GO:0005488,GO:0005778,GO:0005215,GO:0005743
15736	BN18346	0.391878	728.046	1857.84	-1.35152	gi|18346|At2g39970_Contig4	At2g39970.1	68415.m04911 peroxisomal membrane protein (PMP36) identical to 36kDa-peroxisomal membrane protein (PMP36) GI:15146342 from [Arabidopsis thaliana]	GO:0006810,GO:0005488,GO:0005778,GO:0005215,GO:0005743
7932	BN18363	0.342787	88.9406	259.463	-1.54461	gi|18363|At5g47650_Contig1	At5g47650.1	68418.m05883 MutT/nudix family protein similar to Nucleoside diphosphate-linked moiety X motif 6 (Protein GFG) from {Xenopus laevis} SP|P13420, {Homo sapiens} SP|P53370; contains Pfam profile PF00293: NUDIX domain	GO:0008372,GO:0016787,GO:0006281,GO:0008413
8244	BN18363	0.318702	91.6346	287.524	-1.64972	gi|18363|At5g47650_Contig1	At5g47650.1	68418.m05883 MutT/nudix family protein similar to Nucleoside diphosphate-linked moiety X motif 6 (Protein GFG) from {Xenopus laevis} SP|P13420, {Homo sapiens} SP|P53370; contains Pfam profile PF00293: NUDIX domain	GO:0008372,GO:0016787,GO:0006281,GO:0008413
11494	BN18387	0.496883	2511.35	5054.21	-1.00902	gi|18387|At4g28030_Contig2	At4g28030.1	68417.m04021 GCN5-related N-acetyltransferase (GNAT) family protein contains Pfam profile PF00583: acetyltransferase, GNAT family	GO:0016407,GO:0008080,GO:0009507,GO:0006474,GO:0008152
782	BN18392	0.409724	1506.86	3677.74	-1.28727	gi|18392|At1g05530_DL219R	At1g05530.1	68414.m00567 UDP-glucoronosyl/UDP-glucosyl transferase family protein contains Pfam profile: PF00201 UDP-glucoronosyl and UDP-glucosyl transferase	GO:0008194,GO:0016757,GO:0008152,GO:0009507
1094	BN18392	0.433716	1424.42	3284.22	-1.20518	gi|18392|At1g05530_DL219R	At1g05530.1	68414.m00567 UDP-glucoronosyl/UDP-glucosyl transferase family protein contains Pfam profile: PF00201 UDP-glucoronosyl and UDP-glucosyl transferase	GO:0008194,GO:0016757,GO:0008152,GO:0009507
14744	BN18412	0.475667	9556.38	20090.5	-1.07198	gi|18412|At4g31980_DL117R	At4g31980.1	68417.m04547 expressed protein contains Pfam profile PF03140: Plant protein of unknown function	GO:0006810,GO:0005215,GO:0005739,GO:0003677,GO:0005634
10198	BN18428	0.394997	502.728	1272.74	-1.34009	gi|18428|At1g57680_Contig2	At1g57680.2	68414.m06546 expressed protein	GO:0005554,GO:0000004,GO:0012505
9886	BN18428	0.39078	459.862	1176.78	-1.35557	gi|18428|At1g57680_Contig2	At1g57680.2	68414.m06546 expressed protein	GO:0005554,GO:0000004,GO:0012505
2737	BN18457	0.487089	695.305	1427.47	-1.03774	gi|18457|At1g12370_Contig1	At1g12370.2	68414.m01430 type II CPD photolyase PHR1 (PHR1) nearly identical to type II CPD photolyase PHR1 [Arabidopsis thaliana] GI:2984707; similar to class II DNA photolyase (GI:5081541) [Chlamydomonas reinhardtii]; supporting cDNA gi|2984706|gb|AF053365.1|AF0533	GO:0003913,GO:0000719,GO:0008372
133	BN18471	0.396619	1051.23	2650.48	-1.33418	gi|18471|At4g13250_Contig1	At4g13250.1	68417.m02060 short-chain dehydrogenase/reductase (SDR) family protein contains INTERPRO family IPR002198 Short-chain dehydrogenase/reductase (SDR) superfamily	GO:0016491,GO:0006561,GO:0008372,GO:0004349,GO:0008152
445	BN18471	0.404768	1452.74	3589.07	-1.30483	gi|18471|At4g13250_Contig1	At4g13250.1	68417.m02060 short-chain dehydrogenase/reductase (SDR) family protein contains INTERPRO family IPR002198 Short-chain dehydrogenase/reductase (SDR) superfamily	GO:0016491,GO:0006561,GO:0008372,GO:0004349,GO:0008152
18987	BN18476	0.469945	623.415	1326.57	-1.08944	gi|18476|At1g09500_DL1548R	At1g09500.2	68414.m01065 cinnamyl-alcohol dehydrogenase family / CAD family similar to cinnamyl alcohol dehydrogenase, Eucalyptus gunnii [gi:1143445], CPRD14 protein, Vigna unguiculata [gi:1854445]	GO:0009225,GO:0006012,GO:0009809,GO:0016491,GO:0003978,GO:0012505,GO:0003854,GO:0006694,GO:0003824,GO:0045551,GO:0008152
16387	BN18477	0.488595	385.718	789.444	-1.03329	gi|18477|At5g60790_Contig1	At5g60790.1	68418.m07627 ABC transporter family protein similar to ABC transporter homolog PnATH GI:7573600 from [Populus nigra]	GO:0009877,GO:0019866,GO:0006824,GO:0015706,GO:0016020,GO:0030288,GO:0006810,GO:0015846,GO:0005215,GO:0006865,GO:0004009,GO:0017004,GO:0009507
16699	BN18477	0.459397	354.984	772.717	-1.12219	gi|18477|At5g60790_Contig1	At5g60790.1	68418.m07627 ABC transporter family protein similar to ABC transporter homolog PnATH GI:7573600 from [Populus nigra]	GO:0009877,GO:0019866,GO:0006824,GO:0015706,GO:0016020,GO:0030288,GO:0006810,GO:0015846,GO:0005215,GO:0006865,GO:0004009,GO:0017004,GO:0009507
787	BN18487	0.348657	322.637	925.372	-1.52012	gi|18487|At5g46210_Contig2	At5g46210.1	68418.m05686 cullin, putative similar to SP|Q13619 Cullin homolog 4A (CUL-4A) {Homo sapiens}; contains Pfam profile PF00888: Cullin family	GO:0007049,GO:0005554,GO:0009507
1099	BN18487	0.370233	352.262	951.46	-1.43349	gi|18487|At5g46210_Contig2	At5g46210.1	68418.m05686 cullin, putative similar to SP|Q13619 Cullin homolog 4A (CUL-4A) {Homo sapiens}; contains Pfam profile PF00888: Cullin family	GO:0007049,GO:0005554,GO:0009507
27095	BN18489	0.484749	3342.07	6894.43	-1.04469	gi|18489|At5g67370_Contig1	At5g67370.1	68418.m08495 expressed protein similar to unknown protein (gb|AAC18972.1)	GO:0005554,GO:0000004,GO:0005739
24183	BN18490	0.482063	2604.22	5402.24	-1.05271	gi|18490|At5g67370_Contig2	At5g67370.1	68418.m08495 expressed protein similar to unknown protein (gb|AAC18972.1)	GO:0005554,GO:0000004,GO:0005739
24495	BN18490	0.40849	1728.96	4232.56	-1.29163	gi|18490|At5g67370_Contig2	At5g67370.1	68418.m08495 expressed protein similar to unknown protein (gb|AAC18972.1)	GO:0005554,GO:0000004,GO:0005739
3695	BN18498	0.492699	288.11	584.759	-1.02122	gi|18498|At5g45190_Contig1	At5g45190.1	68418.m05547 cyclin family protein similar to cyclin T1 [Equus caballus] GI:5052355; contains Pfam profile PF00134: Cyclin, N-terminal domain	GO:0006367,GO:0005667,GO:0003702,GO:0005634,GO:0000074,GO:0004693,GO:0006355
3383	BN18498	0.477862	362.295	758.159	-1.06534	gi|18498|At5g45190_Contig1	At5g45190.1	68418.m05547 cyclin family protein similar to cyclin T1 [Equus caballus] GI:5052355; contains Pfam profile PF00134: Cyclin, N-terminal domain	GO:0006367,GO:0005667,GO:0003702,GO:0005634,GO:0000074,GO:0004693,GO:0006355
783	BN18499	0.478266	2838.96	5935.94	-1.06411	gi|18499|At5g45190_ESS185R	At5g45190.1	68418.m05547 cyclin family protein similar to cyclin T1 [Equus caballus] GI:5052355; contains Pfam profile PF00134: Cyclin, N-terminal domain	GO:0006367,GO:0005667,GO:0003702,GO:0005634,GO:0000074,GO:0004693,GO:0006355
17687	BN18532	0.403155	686.133	1701.91	-1.31059	gi|18532|At4g36220_Contig1	At4g36220.1	68417.m05153 cytochrome P450 84A1 (CYP84A1) / ferulate-5-hydroxylase (FAH1) identical to Cytochrome P450 84A1 (Ferulate-5-hydroxylase) (SP|Q42600) [Arabidopsis thaliana]	GO:0046424,GO:0005783,GO:0009809,GO:0004497,GO:0009699
17999	BN18532	0.414159	826.509	1995.63	-1.27174	gi|18532|At4g36220_Contig1	At4g36220.1	68417.m05153 cytochrome P450 84A1 (CYP84A1) / ferulate-5-hydroxylase (FAH1) identical to Cytochrome P450 84A1 (Ferulate-5-hydroxylase) (SP|Q42600) [Arabidopsis thaliana]	GO:0046424,GO:0005783,GO:0009809,GO:0004497,GO:0009699
134	BN18585	0.388981	1940.11	4987.67	-1.36223	gi|18585|At3g26840_DL1217R	At3g26840.1	68416.m03357 esterase/lipase/thioesterase family protein contains Pfam profile PF03096: Ndr family	GO:0008415,GO:0008152,GO:0009507
446	BN18585	0.404184	1574.81	3896.27	-1.30692	gi|18585|At3g26840_DL1217R	At3g26840.1	68416.m03357 esterase/lipase/thioesterase family protein contains Pfam profile PF03096: Ndr family	GO:0008415,GO:0008152,GO:0009507
6300	BN18596	0.176842	410.271	2319.99	-2.49947	gi|18596|At3g28860_Contig2	At3g28860.1	68416.m03602 multidrug resistance P-glycoprotein, putative similar to mdr-like P-glycoprotein GI:3849833 from [Arabidopsis thaliana]; contains Pfam profiles PF00005: ABC transporter and PF00664: ABC transporter transmembrane region; identical to cDNA MDR-	GO:0009380,GO:0016020,GO:0006817,GO:0009877,GO:0015833,GO:0016021,GO:0006810,GO:0030288,GO:0019866,GO:0015706,GO:0006289,GO:0006824,GO:0004009,GO:0017004,GO:0015846,GO:0006865
5988	BN18596	0.16618	392.969	2364.72	-2.58918	gi|18596|At3g28860_Contig2	At3g28860.1	68416.m03602 multidrug resistance P-glycoprotein, putative similar to mdr-like P-glycoprotein GI:3849833 from [Arabidopsis thaliana]; contains Pfam profiles PF00005: ABC transporter and PF00664: ABC transporter transmembrane region; identical to cDNA MDR-	GO:0009380,GO:0016020,GO:0006817,GO:0009877,GO:0015833,GO:0016021,GO:0006810,GO:0030288,GO:0019866,GO:0015706,GO:0006289,GO:0006824,GO:0004009,GO:0017004,GO:0015846,GO:0006865
3388	BN18597	0.482542	432.842	897.003	-1.05127	gi|18597|At3g52060_Contig1	At3g52060.2	68416.m05712 expressed protein contains Pfam profile PF03267: Arabidopsis protein of unknown function, DUF266	GO:0005554,GO:0000004,GO:0012505
788	BN18598	0.466924	5954.54	12752.7	-1.09874	gi|18598|At3g52060_ES893F	At3g52060.1	68416.m05711 expressed protein contains Pfam profile PF03267: Arabidopsis protein of unknown function, DUF266	GO:0005554,GO:0000004,GO:0012505
8584	BN18608	0.458068	176.939	386.272	-1.12637	gi|18608|At4g29490_Contig1	At4g29490.1	68417.m04208 Xaa-Pro dipeptidase, putative / prolidase, putative / imidodipeptidase, putative similar to SP|P12955 Xaa-Pro dipeptidase (EC 3.4.13.9) (X-Pro dipeptidase) (Proline dipeptidase) (Prolidase) (Imidodipeptidase) {Homo sapiens}; contains Pfam pro	GO:0006508,GO:0009507,GO:0004251,GO:0008235
8896	BN18608	0.312265	185.757	594.869	-1.67916	gi|18608|At4g29490_Contig1	At4g29490.1	68417.m04208 Xaa-Pro dipeptidase, putative / prolidase, putative / imidodipeptidase, putative similar to SP|P12955 Xaa-Pro dipeptidase (EC 3.4.13.9) (X-Pro dipeptidase) (Proline dipeptidase) (Prolidase) (Imidodipeptidase) {Homo sapiens}; contains Pfam pro	GO:0006508,GO:0009507,GO:0004251,GO:0008235
2396	BN18668	0.367246	1779.32	4845.04	-1.44518	gi|18668|At1g49590_Contig1	At1g49590.1	68414.m05560 formin-binding protein-related similar to formin binding protein 21 (GI:3550080) [Homo sapiens]; similar to formin binding protein 21 (GI:3550077) [Mus musculus]; similar to Dinap1-interacting protein 1 (GI:8745458) [Crypthecodinium cohnii]	GO:0005554,GO:0000004,GO:0008372
2084	BN18668	0.329256	1311.37	3982.83	-1.60272	gi|18668|At1g49590_Contig1	At1g49590.1	68414.m05560 formin-binding protein-related similar to formin binding protein 21 (GI:3550080) [Homo sapiens]; similar to formin binding protein 21 (GI:3550077) [Mus musculus]; similar to Dinap1-interacting protein 1 (GI:8745458) [Crypthecodinium cohnii]	GO:0005554,GO:0000004,GO:0008372
7939	BN18677	0.308115	2404.71	7804.59	-1.69846	gi|18677|At3g19410_DL892R	At3g19410.1	68416.m02462 F-box family protein contains Pfam PF00646: F-box domain; contains TIGRFAM TIGR01640: F-box protein interaction domain; similar to hypothetical protein GB:AAC69119 from [Arabidopsis thaliana]	GO:0005554,GO:0000004,GO:0008372
8251	BN18677	0.336702	1438.62	4272.68	-1.57046	gi|18677|At3g19410_DL892R	At3g19410.1	68416.m02462 F-box family protein contains Pfam PF00646: F-box domain; contains TIGRFAM TIGR01640: F-box protein interaction domain; similar to hypothetical protein GB:AAC69119 from [Arabidopsis thaliana]	GO:0005554,GO:0000004,GO:0008372
135	BN18692	0.377307	1120.29	2969.17	-1.40619	gi|18692|At5g27420_DL944R	At5g27420.1	68418.m03273 zinc finger (C3HC4-type RING finger) family protein similar to RING-H2 zinc finger protein ATL6 [Arabidopsis thaliana] gi|4928403|gb|AAD33584.1|AF132016_1[4928403]; contains Pfam domain, PF00097: Zinc finger, C3HC4 type (RING finger)	GO:0012505,GO:0005515,GO:0008270,GO:0003677,GO:0006355
447	BN18692	0.372203	1009.24	2711.53	-1.42584	gi|18692|At5g27420_DL944R	At5g27420.1	68418.m03273 zinc finger (C3HC4-type RING finger) family protein similar to RING-H2 zinc finger protein ATL6 [Arabidopsis thaliana] gi|4928403|gb|AAD33584.1|AF132016_1[4928403]; contains Pfam domain, PF00097: Zinc finger, C3HC4 type (RING finger)	GO:0012505,GO:0005515,GO:0008270,GO:0003677,GO:0006355
16385	BN18712	0.123859	394.785	3187.37	-3.01323	gi|18712|At1g18870_Contig1	At1g18870.1	68414.m02349 isochorismate synthase, putative / isochorismate mutase, putative similar to GI:17223087	GO:0009627,GO:0008909,GO:0009697
16697	BN18712	0.12662	356.621	2816.46	-2.98142	gi|18712|At1g18870_Contig1	At1g18870.1	68414.m02349 isochorismate synthase, putative / isochorismate mutase, putative similar to GI:17223087	GO:0009627,GO:0008909,GO:0009697
11497	BN18714	0.462992	2369.1	5116.94	-1.11094	gi|18714|At3g26710_Contig1	At3g26710.1	68416.m03340 expressed protein	GO:0005554,GO:0000004,GO:0009507
11185	BN18714	0.483899	2725.8	5632.99	-1.04722	gi|18714|At3g26710_Contig1	At3g26710.1	68416.m03340 expressed protein	GO:0005554,GO:0000004,GO:0009507
17039	BN18730	0.412694	254.842	617.509	-1.27686	gi|18730|At4g12720_Contig1	At4g12720.3	68417.m01998 MutT/nudix family protein similar to SP|P53370 Nucleoside diphosphate-linked moiety X motif 6 {Homo sapiens}; contains Pfam profile PF00293: NUDIX domain	GO:0008372,GO:0000004,GO:0016787
17351	BN18730	0.441618	240.962	545.635	-1.17913	gi|18730|At4g12720_Contig1	At4g12720.3	68417.m01998 MutT/nudix family protein similar to SP|P53370 Nucleoside diphosphate-linked moiety X motif 6 {Homo sapiens}; contains Pfam profile PF00293: NUDIX domain	GO:0008372,GO:0000004,GO:0016787
4035	BN18752	0.451199	812.687	1801.17	-1.14816	gi|18752|At2g41190_Contig1	At2g41190.1	68415.m05087 amino acid transporter family protein low similarity to vesicular GABA transporter [Rattus norvegicus] GI:2587061; belongs to INTERPRO:IPR002422 amino acid/polyamine transporter, family II	GO:0015359,GO:0016021,GO:0006865,GO:0016020
4347	BN18752	0.48192	788.436	1636.03	-1.05313	gi|18752|At2g41190_Contig1	At2g41190.1	68415.m05087 amino acid transporter family protein low similarity to vesicular GABA transporter [Rattus norvegicus] GI:2587061; belongs to INTERPRO:IPR002422 amino acid/polyamine transporter, family II	GO:0015359,GO:0016021,GO:0006865,GO:0016020
9885	BN18782	0.488354	3243.63	6641.97	-1.034	gi|18782|At3g26650_Contig1	At3g26650.1	68416.m03330 glyceraldehyde 3-phosphate dehydrogenase A, chloroplast (GAPA) / NADP-dependent glyceraldehydephosphate dehydrogenase subunit A identical to SP|P25856 Glyceraldehyde 3-phosphate dehydrogenase A, chloroplast precursor (EC 1.2.1.13) (NADP-depen	GO:0008943,GO:0006096,GO:0009507
10197	BN18782	0.466005	3486.38	7481.42	-1.10158	gi|18782|At3g26650_Contig1	At3g26650.1	68416.m03330 glyceraldehyde 3-phosphate dehydrogenase A, chloroplast (GAPA) / NADP-dependent glyceraldehydephosphate dehydrogenase subunit A identical to SP|P25856 Glyceraldehyde 3-phosphate dehydrogenase A, chloroplast precursor (EC 1.2.1.13) (NADP-depen	GO:0008943,GO:0006096,GO:0009507
16056	BN18793	0.262848	4469.62	17004.6	-1.9277	gi|18793|At5g45170_Contig1	At5g45170.1	68418.m05545 CbbY protein-related low similarity to SP|P40119 CbbY protein, chromosomal {Alcaligenes eutrophus}	GO:0005554,GO:0000004,GO:0009507
15744	BN18793	0.262107	6487.37	24750.8	-1.93177	gi|18793|At5g45170_Contig1	At5g45170.1	68418.m05545 CbbY protein-related low similarity to SP|P40119 CbbY protein, chromosomal {Alcaligenes eutrophus}	GO:0005554,GO:0000004,GO:0009507
13456	BN18794	0.20177	646.867	3205.96	-2.30922	gi|18794|At3g20970_Contig1	At3g20970.1	68416.m02650 nitrogen fixation NifU-like family protein simikar ti HIRA-interacting protein 5 (NIFU FAMILY) (SP:Q9QZ23) {Mus musculus}; contains Pfam profile: PF01106 NifU-like domain	GO:0005739,GO:0005198,GO:0016226
13144	BN18794	0.19482	620.616	3185.58	-2.35978	gi|18794|At3g20970_Contig1	At3g20970.1	68416.m02650 nitrogen fixation NifU-like family protein simikar ti HIRA-interacting protein 5 (NIFU FAMILY) (SP:Q9QZ23) {Mus musculus}; contains Pfam profile: PF01106 NifU-like domain	GO:0005739,GO:0005198,GO:0016226
7944	BN18796	0.429342	206.511	480.994	-1.2198	gi|18796|At5g37480_Contig1	At5g37480.1	68418.m04514 expressed protein	GO:0005554,GO:0000004,GO:0008372
13140	BN18806	0.496615	2485.83	5005.55	-1.0098	gi|18806|At1g68190_Contig1	At1g68190.1	68414.m07790 zinc finger (B-box type) family protein	GO:0045449,GO:0005622,GO:0012505,GO:0003700,GO:0008270
452	BN18811	0.495873	227.248	458.279	-1.01196	gi|18811|At1g78995_Contig1	At1g78995.1	68414.m09211 expressed protein	GO:0005554,GO:0000004,GO:0009507
15406	BN18879	0.439934	350.925	797.677	-1.18464	gi|18879|At2g40610_ML303R	At2g40610.1	68415.m05009 expansin, putative (EXP8) similar to expansin 2 GI:7025493 from [Zinnia elegans]; alpha-expansin gene family, PMID:11641069	GO:0009831,GO:0005576,GO:0009828,GO:0005554,GO:0009826,GO:0012505
3057	BN18909	0.203678	165.98	814.912	-2.29563	gi|18909|At5g24890_Contig1	At5g24890.1	68418.m02947 expressed protein weak similarity to MTD1 [Medicago truncatula] GI:9294810	GO:0005554,GO:0000004,GO:0008372
2745	BN18909	0.194542	184.405	947.892	-2.36184	gi|18909|At5g24890_Contig1	At5g24890.1	68418.m02947 expressed protein weak similarity to MTD1 [Medicago truncatula] GI:9294810	GO:0005554,GO:0000004,GO:0008372
3391	BN18952	0.415384	1809.2	4355.49	-1.26748	gi|18952|At5g40170_CD3123F	At5g40170.1	68418.m04875 disease resistance family protein contains leucine rich-repeat (LRR) domains Pfam:PF00560, INTERPRO:IPR001611; similar to Cf-4 [Lycopersicon hirsutum] gi|2808683|emb|CAA05268	GO:0016301,GO:0006952,GO:0012505,GO:0005515,GO:0007165
3703	BN18952	0.457765	1669.73	3647.57	-1.12732	gi|18952|At5g40170_CD3123F	At5g40170.1	68418.m04875 disease resistance family protein contains leucine rich-repeat (LRR) domains Pfam:PF00560, INTERPRO:IPR001611; similar to Cf-4 [Lycopersicon hirsutum] gi|2808683|emb|CAA05268	GO:0016301,GO:0006952,GO:0012505,GO:0005515,GO:0007165
1445	BN18966	0.201195	72.1846	358.78	-2.31334	gi|18966|At3g13360_Contig2	At3g13360.1	68416.m01681 expressed protein	GO:0005554,GO:0000004,GO:0008372
20603	BN19001	0.414247	338.53	817.218	-1.27144	gi|19001|At4g24540_Contig1	At4g24540.1	68417.m03517 MADS-box family protein	GO:0005515,GO:0006355,GO:0003700,GO:0005634
20291	BN19001	0.479929	649.195	1352.69	-1.05911	gi|19001|At4g24540_Contig1	At4g24540.1	68417.m03517 MADS-box family protein	GO:0005515,GO:0006355,GO:0003700,GO:0005634
13142	BN19033	0.289022	4289.63	14841.9	-1.79075	gi|19033|At5g01300_Contig1	At5g01300.1	68418.m00041 phosphatidylethanolamine-binding family protein similar to cold-regulated protein [Hordeum vulgare subsp. vulgare] GI:10799810; contains Pfam profile PF01161: Phosphatidylethanolamine-binding protein	GO:0008372,GO:0000004,GO:0008429
13454	BN19033	0.27604	3044.86	11030.5	-1.85705	gi|19033|At5g01300_Contig1	At5g01300.1	68418.m00041 phosphatidylethanolamine-binding family protein similar to cold-regulated protein [Hordeum vulgare subsp. vulgare] GI:10799810; contains Pfam profile PF01161: Phosphatidylethanolamine-binding protein	GO:0008372,GO:0000004,GO:0008429
454	BN19038	0.431268	4160.13	9646.28	-1.21334	gi|19038|At3g50790_Contig2	At3g50790.1	68416.m05562 late embryogenesis abundant protein, putative / LEA protein, putative similar to Picea glauca late embryogenesis abundant protein (EMB8), PID:g1350545 SP|Q40863; contains Pfam profile PF00561: hydrolase, alpha/beta fold family	GO:0009793,GO:0009507,GO:0016787
24196	BN19041	0.46787	228.737	488.89	-1.09582	gi|19041|At5g20950_Contig2	At5g20950.2	68418.m02490 glycosyl hydrolase family 3 protein beta-D-glucan exohydrolase, Nicotiana tabacum, EMBL:AB017502	GO:0005975,GO:0004553,GO:0012505
24508	BN19041	0.499489	318.869	638.391	-1.00148	gi|19041|At5g20950_Contig2	At5g20950.2	68418.m02490 glycosyl hydrolase family 3 protein beta-D-glucan exohydrolase, Nicotiana tabacum, EMBL:AB017502	GO:0005975,GO:0004553,GO:0012505
16396	BN19045	0.371991	174.451	468.966	-1.42666	gi|19045|At5g11500_Contig4	At5g11500.1	68418.m01342 expressed protein contains Pfam profile PF05670: Domain of unknown function (DUF814)	GO:0005554,GO:0000004,GO:0008372
16708	BN19045	0.438087	157.102	358.609	-1.19071	gi|19045|At5g11500_Contig4	At5g11500.1	68418.m01342 expressed protein contains Pfam profile PF05670: Domain of unknown function (DUF814)	GO:0005554,GO:0000004,GO:0008372
796	BN19054	0.253023	519.218	2052.06	-1.98266	gi|19054|At1g17100_Contig1	At1g17100.1	68414.m02083 SOUL heme-binding family protein similar to SOUL protein [Mus musculus] GI:4886906; contains Pfam profile PF04832: SOUL heme-binding protein	GO:0005488,GO:0000004,GO:0012505
1108	BN19054	0.247706	458.459	1850.82	-2.0133	gi|19054|At1g17100_Contig1	At1g17100.1	68414.m02083 SOUL heme-binding family protein similar to SOUL protein [Mus musculus] GI:4886906; contains Pfam profile PF04832: SOUL heme-binding protein	GO:0005488,GO:0000004,GO:0012505
9246	BN19087	0.306546	85.5061	278.934	-1.70582	gi|19087|At5g48930_Contig2	At5g48930.1	68418.m06053 transferase family protein similar to anthranilate N-hydroxycinnamoyl/benzoyltransferase from Dianthus caryophyllus [GI:3288180, GI:2239091]; contains Pfam profile PF02458 transferase family	GO:0008372,GO:0000004,GO:0016740
2096	BN19121	0.496252	325.105	655.121	-1.01086	gi|19121|At4g30280_Contig2	At4g30280.1	68417.m04304 xyloglucan:xyloglucosyl transferase, putative / xyloglucan endotransglycosylase, putative / endo-xyloglucan transferase, putative similar to xyloglucan endotransglycosylase TCH4 GI:886116 from [Arabidopsis thaliana]	GO:0005975,GO:0016798,GO:0004553,GO:0012505
12492	BN19129	0.154126	205.163	1331.14	-2.69782	gi|19129|At1g31810_Contig1	At1g31810.1	68414.m03904 formin homology 2 domain-containing protein / FH2 domain-containing protein low similarity to SP|P48608 Diaphanous protein {Drosophila melanogaster}; contains Pfam profile PF02181: Formin Homology 2(FH2) Domain	GO:0005199,GO:0006281,GO:0003899,GO:0005523,GO:0005856,GO:0006350,GO:0003779,GO:0016021,GO:0012505,GO:0005524,GO:0003677,GO:0004003,GO:0001584,GO:0007186,GO:0005975,GO:0004134
12804	BN19129	0.14781	165.195	1117.62	-2.75819	gi|19129|At1g31810_Contig1	At1g31810.1	68414.m03904 formin homology 2 domain-containing protein / FH2 domain-containing protein low similarity to SP|P48608 Diaphanous protein {Drosophila melanogaster}; contains Pfam profile PF02181: Formin Homology 2(FH2) Domain	GO:0005199,GO:0006281,GO:0003899,GO:0005523,GO:0005856,GO:0006350,GO:0003779,GO:0016021,GO:0012505,GO:0005524,GO:0003677,GO:0004003,GO:0001584,GO:0007186,GO:0005975,GO:0004134
459	BN19146	0.277116	1346.43	4858.73	-1.85144	gi|19146|At2g26170_ESS4858R	At2g26170.2	68415.m03141 thromboxane-A synthase, putative / cytochrome P450 family protein simiar to Thromboxane-A synthase (TXA synthase) (TXS) (SP:P47787) [Sus scrofa]; contains Pfam profile: PF00067: Cytochrome P450; supported by cDNA: gi_15810029_gb_AY054283.1_	GO:0012505,GO:0006118,GO:0019825
147	BN19146	0.283549	1495.21	5273.2	-1.81833	gi|19146|At2g26170_ESS4858R	At2g26170.2	68415.m03141 thromboxane-A synthase, putative / cytochrome P450 family protein simiar to Thromboxane-A synthase (TXA synthase) (TXS) (SP:P47787) [Sus scrofa]; contains Pfam profile: PF00067: Cytochrome P450; supported by cDNA: gi_15810029_gb_AY054283.1_	GO:0012505,GO:0006118,GO:0019825
11197	BN19168	0.457139	1306.1	2857.12	-1.1293	gi|19168|At4g35785_Contig2	At4g35785.2	68417.m05083 transformer serine/arginine-rich ribonucleoprotein, putative similar to transformer-SR ribonucleoprotein [Nicotiana tabacum] gi|1781299|emb|CAA70700	GO:0005554,GO:0000004,GO:0009507
11509	BN19168	0.441965	1406.7	3182.83	-1.178	gi|19168|At4g35785_Contig2	At4g35785.2	68417.m05083 transformer serine/arginine-rich ribonucleoprotein, putative similar to transformer-SR ribonucleoprotein [Nicotiana tabacum] gi|1781299|emb|CAA70700	GO:0005554,GO:0000004,GO:0009507
27105	BN19175	0.31672	150.711	475.85	-1.65872	gi|19175|At4g27450_Contig2	At4g27450.1	68417.m03945 expressed protein similar to auxin down-regulated protein ARG10 [Vigna radiata] GI:2970051, wali7 (aluminum-induced protein) [Triticum aestivum] GI:451193	GO:0005554,GO:0000004,GO:0008372
26793	BN19175	0.404261	126.115	311.964	-1.30664	gi|19175|At4g27450_Contig2	At4g27450.1	68417.m03945 expressed protein similar to auxin down-regulated protein ARG10 [Vigna radiata] GI:2970051, wali7 (aluminum-induced protein) [Triticum aestivum] GI:451193	GO:0005554,GO:0000004,GO:0008372
14105	BN19182	0.407204	863.887	2121.51	-1.29618	gi|19182|At3g10040_Contig1	At3g10040.1	68416.m01204 expressed protein est match	GO:0009507,GO:0003700,GO:0045449
13793	BN19182	0.36673	1150.91	3138.3	-1.44721	gi|19182|At3g10040_Contig1	At3g10040.1	68416.m01204 expressed protein est match	GO:0009507,GO:0003700,GO:0045449
5993	BN19187	0.410508	312.705	761.751	-1.28452	gi|19187|At1g28400_Contig1	At1g28400.1	68414.m03492 expressed protein similar to E6 (GI:1000090) [Gossypium barbadense]	GO:0005554,GO:0000004,GO:0012505
6305	BN19187	0.438348	216.289	493.419	-1.18985	gi|19187|At1g28400_Contig1	At1g28400.1	68414.m03492 expressed protein similar to E6 (GI:1000090) [Gossypium barbadense]	GO:0005554,GO:0000004,GO:0012505
10209	BN19232	0.398979	286.168	717.251	-1.32562	gi|19232|At2g01110_Contig2	At2g01110.1	68415.m00019 thylakoid membrane formation protein / cpTatC (APG2) identical to thylakoid membrane formation protein (cpTatC) GI:15004994 from [Arabidopsis thaliana]; contains Pfam profile PF00902: MttB family; identical to cDNA apg2 for cpTatC GI:15004993	GO:0009977,GO:0009507,GO:0010027
9897	BN19232	0.413872	401.112	969.169	-1.27274	gi|19232|At2g01110_Contig2	At2g01110.1	68415.m00019 thylakoid membrane formation protein / cpTatC (APG2) identical to thylakoid membrane formation protein (cpTatC) GI:15004994 from [Arabidopsis thaliana]; contains Pfam profile PF00902: MttB family; identical to cDNA apg2 for cpTatC GI:15004993	GO:0009977,GO:0009507,GO:0010027
7952	BN19257	0.423798	155.867	367.786	-1.23855	gi|19257|At3g04600_Contig4	At3g04600.2	68416.m00491 tRNA synthetase class I (W and Y) family protein contains Pfam profile: PF00579 tRNA synthetases class I (W and Y)	GO:0006436,GO:0004830,GO:0006418,GO:0004812,GO:0005524,GO:0008372
8264	BN19257	0.475613	163.014	342.745	-1.07214	gi|19257|At3g04600_Contig4	At3g04600.2	68416.m00491 tRNA synthetase class I (W and Y) family protein contains Pfam profile: PF00579 tRNA synthetases class I (W and Y)	GO:0006436,GO:0004830,GO:0006418,GO:0004812,GO:0005524,GO:0008372
11202	BN19282	0.497989	1185.01	2379.59	-1.00581	gi|19282|At1g70770_ESS4551R	At1g70770.1	68414.m08158 expressed protein	GO:0005524,GO:0000004,GO:0008372
11510	BN19303	0.359197	204.858	570.322	-1.47715	gi|19303|At5g13420_Contig3	At5g13420.1	68418.m01545 transaldolase, putative similar to transaldolase [Solanum tuberosum] gi|2078350|gb|AAB54016	GO:0009507,GO:0006015,GO:0016228,GO:0005975,GO:0019658,GO:0005737,GO:0006098,GO:0004801,GO:0009052
11198	BN19303	0.358844	189.792	528.899	-1.47857	gi|19303|At5g13420_Contig3	At5g13420.1	68418.m01545 transaldolase, putative similar to transaldolase [Solanum tuberosum] gi|2078350|gb|AAB54016	GO:0009507,GO:0006015,GO:0016228,GO:0005975,GO:0019658,GO:0005737,GO:0006098,GO:0004801,GO:0009052
9564	BN19320	0.494424	1504.38	3042.69	-1.01618	gi|19320|At5g55290_Contig1	At5g55290.1	68418.m06890 ATP synthase subunit H family protein contains weak similarity to Vacuolar ATP synthase subunit H (EC 3.6.3.14) (V-ATPase H subunit) (Vacuolar proton pump H subunit) (V-ATPase M9.2 subunit) (V-ATPase 9.2 kDa membrane accessory protein) (Swiss	GO:0012505,GO:0000004
2414	BN19348	0.306471	1539.5	5023.31	-1.70618	gi|19348|At1g67170_BL2508F	At1g67170.1	68414.m07641 expressed protein similar to enterophilin-2L (GI:12718845) [Cavia porcellus]; similar to Hyaluronan mediated motility receptor (Intracellular hyaluronic acid binding protein) (Receptor for hyaluronan-mediated motility) (CD168 antigen) (Swiss-	GO:0005554,GO:0000004,GO:0008372
2102	BN19348	0.281082	1063.8	3784.66	-1.83094	gi|19348|At1g67170_BL2508F	At1g67170.1	68414.m07641 expressed protein similar to enterophilin-2L (GI:12718845) [Cavia porcellus]; similar to Hyaluronan mediated motility receptor (Intracellular hyaluronic acid binding protein) (Receptor for hyaluronan-mediated motility) (CD168 antigen) (Swiss-	GO:0005554,GO:0000004,GO:0008372
28098	BN19350	0.370761	211.616	570.761	-1.43144	gi|19350|At2g38240_Contig2	At2g38240.1	68415.m04696 oxidoreductase, 2OG-Fe(II) oxygenase family protein similar to flavonol synthase [Citrus unshiu][gi:4126403], leucoanthocyanidin dioxygenase [Daucus carota][gi:5924383]; contains PF03171 2OG-Fe(II) oxygenase superfamily domain	GO:0009813,GO:0009507,GO:0016706
28410	BN19350	0.288701	188.529	653.025	-1.79235	gi|19350|At2g38240_Contig2	At2g38240.1	68415.m04696 oxidoreductase, 2OG-Fe(II) oxygenase family protein similar to flavonol synthase [Citrus unshiu][gi:4126403], leucoanthocyanidin dioxygenase [Daucus carota][gi:5924383]; contains PF03171 2OG-Fe(II) oxygenase superfamily domain	GO:0009813,GO:0009507,GO:0016706
4698	BN19360	0.462367	2123.01	4591.61	-1.11289	gi|19360|At1g22200_RL6539F	At1g22200.1	68414.m02776 expressed protein	GO:0005554,GO:0000004,GO:0008372
7953	BN19371	0.49753	9958.07	20015	-1.00714	gi|19371|At5g41060_Contig1	At5g41060.1	68418.m04991 zinc finger (DHHC type) family protein contains Pfam profile PF01529: DHHC zinc finger domain	GO:0005554,GO:0000004,GO:0008372
13799	BN19409	0.180041	563.78	3131.39	-2.4736	gi|19409|At2g38680_ESS4198F	At2g38680.1	68415.m04750 pyrimidine 5'-nucleotidase family protein / uridine monophosphate hydrolase-1 (UMPH-1) family protein similar to pyrimidine 5'-nucleotidase [Homo sapiens] GI:11245474; contains Pfam profile PF05822: Pyrimidine 5'-nucleotidase (UMPH-1)	GO:0005554,GO:0000004,GO:0008372
14111	BN19409	0.172541	564.61	3272.32	-2.53499	gi|19409|At2g38680_ESS4198F	At2g38680.1	68415.m04750 pyrimidine 5'-nucleotidase family protein / uridine monophosphate hydrolase-1 (UMPH-1) family protein similar to pyrimidine 5'-nucleotidase [Homo sapiens] GI:11245474; contains Pfam profile PF05822: Pyrimidine 5'-nucleotidase (UMPH-1)	GO:0005554,GO:0000004,GO:0008372
1765	BN19430	0.463079	1033.42	2231.63	-1.11067	gi|19430|At1g06080_Contig1	At1g06080.1	68414.m00637 delta 9 desaturase (ADS1) identical to delta 9 acyl-lipid desaturase (ADS1) GB:BAA25180 GI:2970034 from [Arabidopsis thaliana]	GO:0016020,GO:0005506,GO:0006633,GO:0004768,GO:0005783,GO:0016491
1453	BN19430	0.422629	914.353	2163.49	-1.24254	gi|19430|At1g06080_Contig1	At1g06080.1	68414.m00637 delta 9 desaturase (ADS1) identical to delta 9 acyl-lipid desaturase (ADS1) GB:BAA25180 GI:2970034 from [Arabidopsis thaliana]	GO:0016020,GO:0005506,GO:0006633,GO:0004768,GO:0005783,GO:0016491
4703	BN19457	0.319893	1315.69	4112.9	-1.64434	gi|19457|At1g03900_Contig2	At1g03900.1	68414.m00374 expressed protein	GO:0005215,GO:0008372,GO:0004009,GO:0006858
5015	BN19457	0.366072	1562.75	4268.97	-1.4498	gi|19457|At1g03900_Contig2	At1g03900.1	68414.m00374 expressed protein	GO:0005215,GO:0008372,GO:0004009,GO:0006858
20299	BN19465	0.488202	346.421	709.586	-1.03445	gi|19465|At1g70570_Contig1	At1g70570.1	68414.m08125 anthranilate phosphoribosyltransferase, putative similar to anthranilate phosphoribosyltransferase (EC 2.4.2.18) SP:O66576 from [Aquifex aeolicus]	GO:0004048,GO:0000162,GO:0009507
2099	BN19472	0.35764	185.567	518.865	-1.48342	gi|19472|At5g62270_Contig1	At5g62270.1	68418.m07818 expressed protein	GO:0005554,GO:0000004,GO:0005739
2411	BN19472	0.363056	296.813	817.54	-1.46174	gi|19472|At5g62270_Contig1	At5g62270.1	68418.m07818 expressed protein	GO:0005554,GO:0000004,GO:0005739
13154	BN19482	0.39666	171.53	432.436	-1.33403	gi|19482|At4g33630_Contig1	At4g33630.2	68417.m04778 expressed protein	GO:0009507,GO:0004518,GO:0006412,GO:0003677,GO:0006289,GO:0017068
15750	BN19493	0.342888	675.626	1970.4	-1.54419	gi|19493|At3g46440_ESS4094F	At3g46440.1	68416.m05034 NAD-dependent epimerase/dehydratase family protein similar to UDP-glucuronic acid decarboxylase Uxs1p from Filobasidiella neoformans GI:14318327; contains Pfam profile PF01370 NAD dependent epimerase/dehydratase family	GO:0048040,GO:0009225,GO:0042732,GO:0003824,GO:0009507
16062	BN19493	0.350907	657.09	1872.55	-1.51084	gi|19493|At3g46440_ESS4094F	At3g46440.1	68416.m05034 NAD-dependent epimerase/dehydratase family protein similar to UDP-glucuronic acid decarboxylase Uxs1p from Filobasidiella neoformans GI:14318327; contains Pfam profile PF01370 NAD dependent epimerase/dehydratase family	GO:0048040,GO:0009225,GO:0042732,GO:0003824,GO:0009507
5662	BN19499	0.453215	210.359	464.148	-1.14173	gi|19499|At4g12040_Contig1	At4g12040.2	68417.m01916 zinc finger (AN1-like) family protein contains Pfam domains, PF01428: AN1-like Zinc finger and PF01754: A20-like zinc finger	GO:0008270,GO:0004872,GO:0006810,GO:0003677,GO:0005215,GO:0016020
5350	BN19499	0.465408	369.314	793.528	-1.10343	gi|19499|At4g12040_Contig1	At4g12040.2	68417.m01916 zinc finger (AN1-like) family protein contains Pfam domains, PF01428: AN1-like Zinc finger and PF01754: A20-like zinc finger	GO:0008270,GO:0004872,GO:0006810,GO:0003677,GO:0005215,GO:0016020
9566	BN19543	0.365221	311.32	852.416	-1.45316	gi|19543|At3g16420_Contig2	At3g16420.2	68416.m02084 jacalin lectin family protein similar to myrosinase binding protein [Brassica napus] GI:1711296; contains Pfam profile: PF01419 jacalin-like lectin domain	GO:0005554,GO:0000004,GO:0008372
9254	BN19543	0.425378	395.932	930.777	-1.23318	gi|19543|At3g16420_Contig2	At3g16420.2	68416.m02084 jacalin lectin family protein similar to myrosinase binding protein [Brassica napus] GI:1711296; contains Pfam profile: PF01419 jacalin-like lectin domain	GO:0005554,GO:0000004,GO:0008372
2105	BN19689	0.457309	7216.61	15780.6	-1.12876	gi|19689|At1g55170_Contig1	At1g55170.1	68414.m06301 expressed protein	GO:0005554,GO:0000004,GO:0008372
2417	BN19689	0.474818	9041.68	19042.4	-1.07455	gi|19689|At1g55170_Contig1	At1g55170.1	68414.m06301 expressed protein	GO:0005554,GO:0000004,GO:0008372
10872	BN19710	0.290668	316.988	1090.55	-1.78256	gi|19710|At2g33430_Contig1	At2g33430.1	68415.m04097 plastid developmental protein DAG, putative similar to DAG protein, chloroplast precursor [Garden snapdragon] SWISS-PROT:Q38732	GO:0005554,GO:0000004,GO:0005739
10560	BN19710	0.317932	436.499	1372.93	-1.65321	gi|19710|At2g33430_Contig1	At2g33430.1	68415.m04097 plastid developmental protein DAG, putative similar to DAG protein, chloroplast precursor [Garden snapdragon] SWISS-PROT:Q38732	GO:0005554,GO:0000004,GO:0005739
15756	BN19720	0.436332	169.308	388.026	-1.1965	gi|19720|At1g07590_Contig1	At1g07590.1	68414.m00812 pentatricopeptide (PPR) repeat-containing protein low similarity to DNA-binding protein [Triticum aestivum] GI:6958202; contains Pfam profile PF01535: PPR repeat	GO:0005554,GO:0000004,GO:0005739
2756	BN19729	0.356965	294.858	826.014	-1.48615	gi|19729|At1g34630_Contig1	At1g34630.1	68414.m04305 expressed protein	GO:0015977,GO:0009573,GO:0016984
3068	BN19729	0.435507	184.706	424.117	-1.19923	gi|19729|At1g34630_Contig1	At1g34630.1	68414.m04305 expressed protein	GO:0015977,GO:0009573,GO:0016984
19010	BN19735	0.40616	255.595	629.296	-1.29988	gi|19735|At3g57330_RL2234F	At3g57330.1	68416.m06381 calcium-transporting ATPase, plasma membrane-type, putative / Ca2+-ATPase, putative (ACA11) identical to SP|Q9M2L4|ACAB_ARATH Potential calcium-transporting ATPase 11, plasma membrane-type (EC 3.6.3.8) (Ca(2+)-ATPase isoform 11) {Arabidopsis	GO:0008152,GO:0016020,GO:0006812,GO:0009507,GO:0015693,GO:0016021,GO:0006564,GO:0015672,GO:0005516,GO:0006813,GO:0005388,GO:0030001,GO:0015992,GO:0006816
8918	BN19753	0.359733	918.56	2553.45	-1.475	gi|19753|At5g14250_ESS2832R	At5g14250.1	68418.m01665 COP9 signalosome complex subunit 3 / CSN complex subunit 3 (CSN3) / FUSCA protein (FUS11) CSN3, FUS11; identical to COP9 signalosome subunit 3 GI:14388969 [Arabidopsis thaliana]; identical to cDNA CSN complex subunit 3 (CSN3) GI:18056656; con	GO:0008180,GO:0005554,GO:0009640
19660	BN19761	0.485886	2135.49	4395.04	-1.04131	gi|19761|At3g54090_BL1977F	At3g54090.1	68416.m05980 pfkB-type carbohydrate kinase family protein contains Pfam profile: PF00294 pfkB family carbohydrate kinase	GO:0019654,GO:0009507,GO:0019575,GO:0005986,GO:0016301
7310	BN19795	0.345111	220.898	640.078	-1.53487	gi|19795|At2g30100_Contig2	At2g30100.1	68415.m03663 ubiquitin family protein low similarity to SP|Q9UQ13 Leucine-rich repeat protein SHOC-2 (Ras-binding protein Sur-8) {Homo sapiens}; contains Pfam profiles PF00240: Ubiquitin family, PF01535: PPR repeat, PF00560: Leucine Rich Repeat	GO:0006512,GO:0005554,GO:0009507
7622	BN19795	0.332411	205.945	619.55	-1.58896	gi|19795|At2g30100_Contig2	At2g30100.1	68415.m03663 ubiquitin family protein low similarity to SP|Q9UQ13 Leucine-rich repeat protein SHOC-2 (Ras-binding protein Sur-8) {Homo sapiens}; contains Pfam profiles PF00240: Ubiquitin family, PF01535: PPR repeat, PF00560: Leucine Rich Repeat	GO:0006512,GO:0005554,GO:0009507
2761	BN19824	0.27805	178.251	641.075	-1.84658	gi|19824|At3g15690_Contig1	At3g15690.2	68416.m01989 biotin carboxyl carrier protein of acetyl-CoA carboxylase-related contains weak similarity to Biotin carboxyl carrier protein of acetyl-CoA carboxylase, chloroplast precursor (BCCP) (Swiss-Prot:Q42533) [Arabidopsis thaliana]	GO:0009507,GO:0008305,GO:0006633,GO:0007160,GO:0003989,GO:0007155,GO:0009317
3073	BN19824	0.258051	163.421	633.29	-1.95427	gi|19824|At3g15690_Contig1	At3g15690.2	68416.m01989 biotin carboxyl carrier protein of acetyl-CoA carboxylase-related contains weak similarity to Biotin carboxyl carrier protein of acetyl-CoA carboxylase, chloroplast precursor (BCCP) (Swiss-Prot:Q42533) [Arabidopsis thaliana]	GO:0009507,GO:0008305,GO:0006633,GO:0007160,GO:0003989,GO:0007155,GO:0009317
13811	BN19856	0.498467	339.857	681.804	-1.00443	gi|19856|At1g69390_Contig2	At1g69390.1	68414.m07966 chloroplast division protein, putative (MinE1) identical to chloroplast division protein homolog MinE1 GI:17511220 from [Arabidopsis thaliana]	GO:0005554,GO:0000004,GO:0009507
1123	BN19862	0.47881	2955.88	6173.39	-1.06248	gi|19862|At2g01600_Contig1	At2g01600.1	68415.m00084 epsin N-terminal homology (ENTH) domain-containing protein contains Pfam PF01417: ENTH domain. ENTH (Epsin N-terminal homology) domain; similar to clathrin assembly protein AP180 (GI:6492344) [Xenopus laevis]	GO:0007160,GO:0005739,GO:0006499,GO:0005488,GO:0005856
19661	BN19885	0.497257	1566.91	3151.11	-1.00794	gi|19885|At5g26000_Contig4	At5g26000.1	68418.m03093 glycosyl hydrolase family 1 protein contains Pfam PF00232 : Glycosyl hydrolase family 1 domain; TIGRFAM TIGR01233: 6-phospho-beta-galactosidase; identical to Myrosinase precursor (Sinigrinase) (SP:P37702) [Arabidopsis thaliana]	GO:0012505,GO:0019762,GO:0004553,GO:0019137
6661	BN19890	0.271416	232.455	856.454	-1.88142	gi|19890|At4g18425_Contig1	At4g18425.1	68417.m02734 expressed protein contains Pfam profile PF05078: Protein of unknown function (DUF679)	GO:0008372,GO:0006508,GO:0008462
6973	BN19890	0.237797	245.663	1033.08	-2.0722	gi|19890|At4g18425_Contig1	At4g18425.1	68417.m02734 expressed protein contains Pfam profile PF05078: Protein of unknown function (DUF679)	GO:0008372,GO:0006508,GO:0008462
9569	BN19902	0.355174	1058.23	2979.47	-1.4934	gi|19902|At1g01640_Contig1	At1g01640.2	68414.m00082 speckle-type POZ protein-related contains Pfam profile:PF00651 BTB/POZ domain; similar to Speckle-type POZ protein (SP:O43791) [Homo sapiens]	GO:0005515,GO:0000004,GO:0008372
5019	BN19930	0.441333	1147.03	2599.01	-1.18006	gi|19930|At1g76140_Contig4	At1g76140.1	68414.m08842 prolyl oligopeptidase, putative / prolyl endopeptidase, putative / post-proline cleaving enzyme, putative similar to SP|Q9QUR6 Prolyl endopeptidase (EC 3.4.21.26) (Post-proline cleaving enzyme) {Mus musculus}; contains Pfam profiles PF00326:	GO:0008372,GO:0004287,GO:0008236,GO:0004252,GO:0006508
4707	BN19930	0.386345	1067.97	2764.29	-1.37204	gi|19930|At1g76140_Contig4	At1g76140.1	68414.m08842 prolyl oligopeptidase, putative / prolyl endopeptidase, putative / post-proline cleaving enzyme, putative similar to SP|Q9QUR6 Prolyl endopeptidase (EC 3.4.21.26) (Post-proline cleaving enzyme) {Mus musculus}; contains Pfam profiles PF00326:	GO:0008372,GO:0004287,GO:0008236,GO:0004252,GO:0006508
8612	BN19971	0.176822	1258.75	7118.74	-2.49963	gi|19971|At5g06370_Contig1	At5g06370.1	68418.m00713 NC domain-containing protein contains Pfam domain, PF04970: NC domain	GO:0005554,GO:0000004,GO:0005739
8924	BN19971	0.242481	875.911	3612.28	-2.04405	gi|19971|At5g06370_Contig1	At5g06370.1	68418.m00713 NC domain-containing protein contains Pfam domain, PF04970: NC domain	GO:0005554,GO:0000004,GO:0005739
19008	BN19979	0.420361	9110.65	21673.4	-1.2503	gi|19979|At3g49430_Contig3	At3g49430.1	68416.m05403 pre-mRNA splicing factor, putative strong similarity to SP|O22315 Pre-mRNA splicing factor SF2 (SR1 protein) {Arabidopsis thaliana}	GO:0003723,GO:0000004,GO:0008372
19320	BN19979	0.460371	7485.87	16260.5	-1.11913	gi|19979|At3g49430_Contig3	At3g49430.1	68416.m05403 pre-mRNA splicing factor, putative strong similarity to SP|O22315 Pre-mRNA splicing factor SF2 (SR1 protein) {Arabidopsis thaliana}	GO:0003723,GO:0000004,GO:0008372
8920	BN19983	0.173959	211.124	1213.64	-2.52318	gi|19983|At5g62090_Contig1	At5g62090.2	68418.m07793 expressed protein	GO:0005634,GO:0003712,GO:0007275
8608	BN19983	0.215005	265.92	1236.81	-2.21756	gi|19983|At5g62090_Contig1	At5g62090.2	68418.m07793 expressed protein	GO:0005634,GO:0003712,GO:0007275
6320	BN19984	0.360414	2332.32	6471.23	-1.47227	gi|19984|At3g15410_Contig1	At3g15410.1	68416.m01955 leucine-rich repeat family protein contains leucine rich-repeat (LRR) domains Pfam:PF00560, INTERPRO:IPR001611; contains similarity to Hcr2-5D [Lycopersicon esculentum] gi|3894393|gb|AAC78596; identical to leucine-rich repeat protein [Arabido	GO:0005739,GO:0005515,GO:0007165
6008	BN19984	0.303875	2208.45	7267.63	-1.71845	gi|19984|At3g15410_Contig1	At3g15410.1	68416.m01955 leucine-rich repeat family protein contains leucine rich-repeat (LRR) domains Pfam:PF00560, INTERPRO:IPR001611; contains similarity to Hcr2-5D [Lycopersicon esculentum] gi|3894393|gb|AAC78596; identical to leucine-rich repeat protein [Arabido	GO:0005739,GO:0005515,GO:0007165
4058	BN20014	0.47465	607.134	1279.12	-1.07506	gi|20014|At2g04350_ML352F	At2g04350.2	68415.m00434 long-chain-fatty-acid--CoA ligase family protein / long-chain acyl-CoA synthetase family protein (LACS8) similar to LACS 4 [SP|O35547] from Rattus norvegicus, LACS 4 [SP|O60488] from Homo sapiens; contains Pfam HMM hit: AMP-binding enzymes PF	GO:0008372,GO:0004467,GO:0008152,GO:0003824,GO:0006633
22912	BN20020	0.357548	583.822	1632.85	-1.48379	gi|20020|At3g26720_Contig2	At3g26720.1	68416.m03341 glycosyl hydrolase family 38 protein similar to lysosomal alpha-mannosidase GI:3522867 from [Homo sapiens]	GO:0016020,GO:0006810,GO:0005215,GO:0005975,GO:0004559,GO:0005524,GO:0012505
23224	BN20020	0.390596	682.965	1748.52	-1.35625	gi|20020|At3g26720_Contig2	At3g26720.1	68416.m03341 glycosyl hydrolase family 38 protein similar to lysosomal alpha-mannosidase GI:3522867 from [Homo sapiens]	GO:0016020,GO:0006810,GO:0005215,GO:0005975,GO:0004559,GO:0005524,GO:0012505
20624	BN20021	0.414063	10144	24498.7	-1.27208	gi|20021|At5g53620_ESS2202F	At5g53620.2	68418.m06662 expressed protein	GO:0005554,GO:0000004,GO:0008372
20312	BN20021	0.457261	11847.5	25909.7	-1.12891	gi|20021|At5g53620_ESS2202F	At5g53620.2	68418.m06662 expressed protein	GO:0005554,GO:0000004,GO:0008372
159	BN20066	0.488895	1261.76	2580.84	-1.0324	gi|20066|At1g24510_Contig7	At1g24510.1	68414.m03086 T-complex protein 1 epsilon subunit, putative / TCP-1-epsilon, putative / chaperonin, putative identical to SWISS-PROT:O04450- T-complex protein 1, epsilon subunit (TCP-1-epsilon) [Arabidopsis thaliana]; strong similarity to SP|P54411 T-compl	GO:0003754,GO:0000004,GO:0008372
471	BN20066	0.426681	1222.88	2866.03	-1.22877	gi|20066|At1g24510_Contig7	At1g24510.1	68414.m03086 T-complex protein 1 epsilon subunit, putative / TCP-1-epsilon, putative / chaperonin, putative identical to SWISS-PROT:O04450- T-complex protein 1, epsilon subunit (TCP-1-epsilon) [Arabidopsis thaliana]; strong similarity to SP|P54411 T-compl	GO:0003754,GO:0000004,GO:0008372
16721	BN20090	0.442081	1646.45	3724.32	-1.17762	gi|20090|At3g26380_Contig1	At3g26380.1	68416.m03290 glycosyl hydrolase family protein 27 / alpha-galactosidase family protein / melibiase family protein similar to alpha-galactosidase GI:10944326 from [Phanerochaete chrysosporium]	GO:0008372,GO:0005990,GO:0004557,GO:0005975,GO:0004553,GO:0005524,GO:0006499
16409	BN20090	0.40788	1590.64	3899.77	-1.29378	gi|20090|At3g26380_Contig1	At3g26380.1	68416.m03290 glycosyl hydrolase family protein 27 / alpha-galactosidase family protein / melibiase family protein similar to alpha-galactosidase GI:10944326 from [Phanerochaete chrysosporium]	GO:0008372,GO:0005990,GO:0004557,GO:0005975,GO:0004553,GO:0005524,GO:0006499
14775	BN20104	0.42289	791.091	1870.68	-1.24165	gi|20104|At1g21840_ESS2018R	At1g21840.1	68414.m02733 expressed protein weak similarity to SP|Q07402 Urease accessory protein ureF [strain TB-90] {Bacillus sp.}	GO:0008372,GO:0006807,GO:0016151
14463	BN20104	0.411838	801.218	1945.47	-1.27985	gi|20104|At1g21840_ESS2018R	At1g21840.1	68414.m02733 expressed protein weak similarity to SP|Q07402 Urease accessory protein ureF [strain TB-90] {Bacillus sp.}	GO:0008372,GO:0006807,GO:0016151
4713	BN20136	0.466231	1376.99	2953.45	-1.10088	gi|20136|At5g16280_Contig3	At5g16280.1	68418.m01901 expressed protein	GO:0005743,GO:0012505,GO:0005488,GO:0006810
16418	BN20190	0.478341	2425.05	5069.71	-1.06389	gi|20190|At1g70290_Contig1	At1g70290.1	68414.m08087 trehalose-6-phosphate synthase, putative similar to Alpha,alpha-trehalose-phosphate synthase [UDP-forming] (EC 2.4.1.15) (Trehalose-6-phosphate synthase) from {Kluyveromyces lactis} SP|Q07158, {Saccharomyces cerevisiae} SP|Q00764; contains Pf	GO:0005992,GO:0016757,GO:0003825,GO:0012505
16730	BN20190	0.460699	2179.93	4731.79	-1.1181	gi|20190|At1g70290_Contig1	At1g70290.1	68414.m08087 trehalose-6-phosphate synthase, putative similar to Alpha,alpha-trehalose-phosphate synthase [UDP-forming] (EC 2.4.1.15) (Trehalose-6-phosphate synthase) from {Kluyveromyces lactis} SP|Q07158, {Saccharomyces cerevisiae} SP|Q00764; contains Pf	GO:0005992,GO:0016757,GO:0003825,GO:0012505
818	BN20197	0.26279	1251.22	4761.29	-1.92802	gi|20197|At1g60540_ESS1794F	At1g60540.1	68414.m06815 dynamin family protein similar to SP|Q91192 Interferon-induced GTP-binding protein Mx {Oncorhynchus mykiss}; contains Pfam profiles PF01031: Dynamin central region, PF00350: Dynamin family, PF02212: Dynamin GTPase effector domain	GO:0008372,GO:0003924,GO:0005525,GO:0000004,GO:0005524
1130	BN20197	0.339058	1239.79	3656.57	-1.5604	gi|20197|At1g60540_ESS1794F	At1g60540.1	68414.m06815 dynamin family protein similar to SP|Q91192 Interferon-induced GTP-binding protein Mx {Oncorhynchus mykiss}; contains Pfam profiles PF01031: Dynamin central region, PF00350: Dynamin family, PF02212: Dynamin GTPase effector domain	GO:0008372,GO:0003924,GO:0005525,GO:0000004,GO:0005524
13814	BN20204	0.313747	124.406	396.517	-1.67233	gi|20204|At2g39340_Contig1	At2g39340.1	68415.m04829 SAC3/GANP family protein contains Pfam profile: PF03399 SAC3/GANP family	GO:0005509,GO:0000004,GO:0008372
14126	BN20204	0.297428	130.647	439.256	-1.74939	gi|20204|At2g39340_Contig1	At2g39340.1	68415.m04829 SAC3/GANP family protein contains Pfam profile: PF03399 SAC3/GANP family	GO:0005509,GO:0000004,GO:0008372
1126	BN20211	0.392866	534.447	1360.38	-1.34789	gi|20211|At2g44650_Contig1	At2g44650.1	68415.m05557 chloroplast chaperonin 10 (cpn10) identical to chloroplast chaperonin 10 GI:14041813 from [Arabidopsis thaliana]	GO:0003772,GO:0009570,GO:0003754,GO:0006457
814	BN20211	0.373179	347.851	932.128	-1.42206	gi|20211|At2g44650_Contig1	At2g44650.1	68415.m05557 chloroplast chaperonin 10 (cpn10) identical to chloroplast chaperonin 10 GI:14041813 from [Arabidopsis thaliana]	GO:0003772,GO:0009570,GO:0003754,GO:0006457
18030	BN20242	0.49464	850.751	1719.94	-1.01555	gi|20242|At1g77220_ESS1743F	At1g77220.1	68414.m08994 expressed protein contains Pfam profile PF03619: Domain of unknown function	GO:0005554,GO:0000004,GO:0012505
12826	BN20257	0.328348	7165.81	21823.8	-1.6067	gi|20257|At1g49450_ESS1660R	At1g49450.1	68414.m05543 transducin family protein / WD-40 repeat family protein contains 7 WD-40 repeats (PF00400); similar to En/Spm-like transposon protein GI:2739374 from [Arabidopsis thaliana]; no characterized homologs	GO:0000166,GO:0000004,GO:0008372
12514	BN20257	0.327345	6428.79	19639.2	-1.61112	gi|20257|At1g49450_ESS1660R	At1g49450.1	68414.m05543 transducin family protein / WD-40 repeat family protein contains 7 WD-40 repeats (PF00400); similar to En/Spm-like transposon protein GI:2739374 from [Arabidopsis thaliana]; no characterized homologs	GO:0000166,GO:0000004,GO:0008372
19015	BN20312	0.300253	180.081	599.765	-1.73575	gi|20312|At2g45810_Contig1	At2g45810.1	68415.m05697 DEAD/DEAH box helicase, putative	GO:0008026,GO:0004386,GO:0006259,GO:0003676,GO:0005524,GO:0008372
19327	BN20312	0.329259	214.741	652.194	-1.6027	gi|20312|At2g45810_Contig1	At2g45810.1	68415.m05697 DEAD/DEAH box helicase, putative	GO:0008026,GO:0004386,GO:0006259,GO:0003676,GO:0005524,GO:0008372
22269	BN20324	0.310418	231.548	745.923	-1.68772	gi|20324|At5g45220_Contig1	At5g45220.1	68418.m05550 Toll-Interleukin-Resistance (TIR) domain-containing protein domain signature TIR exists, suggestive of a disease resistance protein.	GO:0009870,GO:0004888,GO:0016020
22581	BN20324	0.328731	246.621	750.221	-1.60502	gi|20324|At5g45220_Contig1	At5g45220.1	68418.m05550 Toll-Interleukin-Resistance (TIR) domain-containing protein domain signature TIR exists, suggestive of a disease resistance protein.	GO:0009870,GO:0004888,GO:0016020
4381	BN20331	0.370195	298.082	805.203	-1.43364	gi|20331|At4g39390_Contig1	At4g39390.2	68417.m05576 transporter-related low similarity to glucose-6-phosphate/phosphate-translocator precursor [Solanum tuberosum] GI:2997593	GO:0006810,GO:0005215,GO:0016021
4069	BN20331	0.425053	326.164	767.349	-1.23429	gi|20331|At4g39390_Contig1	At4g39390.2	68417.m05576 transporter-related low similarity to glucose-6-phosphate/phosphate-translocator precursor [Solanum tuberosum] GI:2997593	GO:0006810,GO:0005215,GO:0016021
2119	BN20366	0.474455	184.556	388.985	-1.07566	gi|20366|At5g65060_Contig2	At5g65060.1	68418.m08183 MADS-box protein (MAF3) contains Pfam profile PF00319: SRF-type transcription factor (DNA-binding and dimerisation domain); contains Pfam profile PF01486: K-box region	GO:0010048,GO:0005634,GO:0009910,GO:0003700,GO:0006355
10232	BN20470	0.49924	524.342	1050.28	-1.00219	gi|20470|At5g27470_Contig4	At5g27470.1	68418.m03281 seryl-tRNA synthetase / serine--tRNA ligase identical to SP|Q39230 Seryl-tRNA synthetase (EC 6.1.1.11) (Serine--tRNA ligase) (SerRS) {Arabidopsis thaliana}	GO:0006434,GO:0004828,GO:0008372
5028	BN20485	0.496437	124.003	249.786	-1.01032	gi|20485|At1g22220_Contig1	At1g22220.1	68414.m02778 F-box family protein contains F-box domain Pfam:PF00646	GO:0005554,GO:0000004,GO:0008372
4716	BN20485	0.481915	103.193	214.131	-1.05315	gi|20485|At1g22220_Contig1	At1g22220.1	68414.m02778 F-box family protein contains F-box domain Pfam:PF00646	GO:0005554,GO:0000004,GO:0008372
2771	BN20504	0.429198	226.764	528.344	-1.22029	gi|20504|At3g59350_EL4040F	At3g59350.2	68416.m06618 serine/threonine protein kinase, putative similar to Pto kinase interactor 1 (Pti1)[Lycopersicon esculentum] gi|3668069|gb|AAC61805	GO:0008372,GO:0004713,GO:0006468,GO:0004672,GO:0005524,GO:0016301
13479	BN20513	0.156126	84.7286	542.694	-2.67922	gi|20513|At1g58280_Contig1	At1g58280.1	68414.m06629 expressed protein	GO:0008152,GO:0003824,GO:0009507
13167	BN20513	0.143178	96.6792	675.236	-2.80411	gi|20513|At1g58280_Contig1	At1g58280.1	68414.m06629 expressed protein	GO:0008152,GO:0003824,GO:0009507
5679	BN20517	0.191051	91.7717	480.352	-2.38797	gi|20517|At1g06870_EL4084R	At1g06870.1	68414.m00731 signal peptidase, putative similar to chloroplast thylakoidal processing peptidase GB:CAA71502 GI:2769566 from [Arabidopsis thaliana]; contains Pfam profile PF00461: Signal peptidase I	GO:0016020,GO:0006508,GO:0008236,GO:0005739,GO:0008233
5367	BN20517	0.183956	103.112	560.524	-2.44256	gi|20517|At1g06870_EL4084R	At1g06870.1	68414.m00731 signal peptidase, putative similar to chloroplast thylakoidal processing peptidase GB:CAA71502 GI:2769566 from [Arabidopsis thaliana]; contains Pfam profile PF00461: Signal peptidase I	GO:0016020,GO:0006508,GO:0008236,GO:0005739,GO:0008233
11529	BN20544	0.436955	1341.15	3069.31	-1.19444	gi|20544|At2g28490_Contig1	At2g28490.1	68415.m03462 cupin family protein similar to preproMP27-MP32 [Cucurbita cv. Kurokawa Amakuri] GI:691752, allergen Gly m Bd 28K [Glycine max] GI:12697782, vicilin [Matteuccia struthiopteris] GI:1019792; contains Pfam profile PF00190: Cupin	GO:0012505,GO:0000004,GO:0045735
10229	BN20603	0.35894	2024.84	5641.17	-1.47819	gi|20603|At5g22250_Contig1	At5g22250.1	68418.m02591 CCR4-NOT transcription complex protein, putative similar to SWISS-PROT:Q60809 CCR4-NOT transcription complex, subunit 7 (CCR4-associated factor 1, (CAF1) [Mus musculus]	GO:0008372,GO:0004540,GO:0009451
9917	BN20603	0.369232	2037.1	5517.12	-1.4374	gi|20603|At5g22250_Contig1	At5g22250.1	68418.m02591 CCR4-NOT transcription complex protein, putative similar to SWISS-PROT:Q60809 CCR4-NOT transcription complex, subunit 7 (CCR4-associated factor 1, (CAF1) [Mus musculus]	GO:0008372,GO:0004540,GO:0009451
14138	BN20642	0.428805	249.459	581.754	-1.22161	gi|20642|At3g60600_Contig1	At3g60600.1	68416.m06781 vesicle-associated membrane protein, putative / VAMP, putative similar to VAP27 GI:6688926 [Nicotiana plumbaginifolia]	GO:0005789,GO:0005198,GO:0046907
3426	BN20646	0.484373	348.074	718.607	-1.04581	gi|20646|At2g26990_Contig2	At2g26990.1	68415.m03241 COP9 signalosome complex subunit 2 / CSN complex subunit 2 (CSN2) proteasome, COP9-complex and eIF3-domain protein; identical to CSN complex subunit 2 [Arabidopsis thaliana] GI:18056655; identical to cDNA CSN complex subunit 2 (CSN2) GI:18056	GO:0008180,GO:0005554,GO:0009640
826	BN20647	0.482905	163.881	339.365	-1.05019	gi|20647|At4g10360_Contig1	At4g10360.1	68417.m01701 expressed protein	GO:0005554,GO:0000004,GO:0008372
1138	BN20647	0.416746	226.149	542.654	-1.26276	gi|20647|At4g10360_Contig1	At4g10360.1	68417.m01701 expressed protein	GO:0005554,GO:0000004,GO:0008372
13822	BN20654	0.496011	1678.62	3384.24	-1.01156	gi|20654|At3g15570_Contig2	At3g15570.1	68416.m01973 phototropic-responsive NPH3 family protein contains NPH3 family domain, Pfam:PF03000	GO:0008372,GO:0004871,GO:0009416
11534	BN20655	0.492636	614.228	1246.82	-1.02141	gi|20655|At1g23170_Contig1	At1g23170.1	68414.m02895 expressed protein Location of ESTs gb|AA395014, gb|T23026, gb|N65311 and gb|N37226; expression supported by MPSS	GO:0005554,GO:0000004,GO:0008372
19676	BN20664	0.409567	2549.23	6224.21	-1.28783	gi|20664|At1g54860_Contig1	At1g54860.1	68414.m06263 expressed protein	GO:0005554,GO:0000004,GO:0012505
19988	BN20664	0.396031	2330.55	5884.76	-1.33631	gi|20664|At1g54860_Contig1	At1g54860.1	68414.m06263 expressed protein	GO:0005554,GO:0000004,GO:0012505
6676	BN20671	0.458639	270.572	589.946	-1.12457	gi|20671|At1g10570_Contig1	At1g10570.2	68414.m01191 Ulp1 protease family protein contains Pfam profile PF02902: Ulp1 protease family, C-terminal catalytic domain; similar to EST gb|N96456	GO:0008234,GO:0006508,GO:0008372
6988	BN20671	0.410979	246.015	598.607	-1.28286	gi|20671|At1g10570_Contig1	At1g10570.2	68414.m01191 Ulp1 protease family protein contains Pfam profile PF02902: Ulp1 protease family, C-terminal catalytic domain; similar to EST gb|N96456	GO:0008234,GO:0006508,GO:0008372
1788	BN20673	0.242624	880.452	3628.88	-2.04321	gi|20673|At2g23150_Contig1	At2g23150.1	68415.m02765 NRAMP metal ion transporter 3 (NRAMP3) identical to metal transporter Nramp3 [Arabidopsis thaliana] gi|6468012|gb|AAF13278; member of the natural resistance-associated macrophage protein (NRAMP) metal transporter family, PMID:11500563	GO:0015692,GO:0008372,GO:0030001,GO:0006875,GO:0046873,GO:0006828,GO:0015103,GO:0005384,GO:0015691
1476	BN20673	0.22028	855.611	3884.19	-2.18259	gi|20673|At2g23150_Contig1	At2g23150.1	68415.m02765 NRAMP metal ion transporter 3 (NRAMP3) identical to metal transporter Nramp3 [Arabidopsis thaliana] gi|6468012|gb|AAF13278; member of the natural resistance-associated macrophage protein (NRAMP) metal transporter family, PMID:11500563	GO:0015692,GO:0008372,GO:0030001,GO:0006875,GO:0046873,GO:0006828,GO:0015103,GO:0005384,GO:0015691
5034	BN20712	0.484451	157.174	324.437	-1.04558	gi|20712|At1g54870_Contig1	At1g54870.1	68414.m06265 short-chain dehydrogenase/reductase (SDR) family protein C-terminal similar to dormancy related protein GI:1220178 from [Trollius ledebourii]	GO:0008152,GO:0016491,GO:0004022,GO:0008372
4722	BN20712	0.319806	160.975	503.352	-1.64473	gi|20712|At1g54870_Contig1	At1g54870.1	68414.m06265 short-chain dehydrogenase/reductase (SDR) family protein C-terminal similar to dormancy related protein GI:1220178 from [Trollius ledebourii]	GO:0008152,GO:0016491,GO:0004022,GO:0008372
14139	BN20750	0.408556	212.004	518.911	-1.2914	gi|20750|At5g16240_Contig1	At5g16240.1	68418.m01897 acyl-[acyl-carrier-protein] desaturase, putative / stearoyl-ACP desaturase, putative similar to Acyl-[acyl-carrier protein] desaturase from Sesamum indicum GI:575942, Cucumis sativus SP|P32061, Ricinus communis SP|P22337; contains Pfam profil	GO:0006633,GO:0045300,GO:0006631,GO:0009507
6339	BN20753	0.480906	351.484	730.879	-1.05617	gi|20753|At3g19130_Contig2	At3g19130.1	68416.m02429 RNA-binding protein, putative similar to RNA Binding Protein 47 [Nicotiana plumbaginifolia] GI:9663769, DNA binding protein ACBF GB:AAC49850 from [Nicotiana tabacum]; contains InterPro entry IPR000504: RNA-binding region RNP-1 (RNA recognitio	GO:0003723
22277	BN20779	0.179338	123.397	688.068	-2.47924	gi|20779|At2g34700_Contig1	At2g34700.1	68415.m04262 pollen Ole e 1 allergen and extensin family protein contains Pfam domain, PF01190: Pollen proteins Ole e I family	GO:0005554,GO:0000004,GO:0012505
22589	BN20779	0.191054	114.016	596.773	-2.38795	gi|20779|At2g34700_Contig1	At2g34700.1	68415.m04262 pollen Ole e 1 allergen and extensin family protein contains Pfam domain, PF01190: Pollen proteins Ole e I family	GO:0005554,GO:0000004,GO:0012505
1477	BN20789	0.276983	1019.93	3682.29	-1.85213	gi|20789|At5g13930_Contig2	At5g13930.1	68418.m01629 chalcone synthase / naringenin-chalcone synthase identical to SP|P13114	GO:0016210,GO:0009705,GO:0009813,GO:0005783,GO:0009715
1789	BN20789	0.314383	1458.63	4639.66	-1.66941	gi|20789|At5g13930_Contig2	At5g13930.1	68418.m01629 chalcone synthase / naringenin-chalcone synthase identical to SP|P13114	GO:0016210,GO:0009705,GO:0009813,GO:0005783,GO:0009715
4727	BN20812	0.485249	125.975	259.609	-1.0432	gi|20812|At4g16700_EL3441F	At4g16700.1	68417.m02523 phosphatidylserine decarboxylase similar to SP|P27465 Phosphatidylserine decarboxylase proenzyme (EC 4.1.1.65 {Cricetulus griseus}; contains Pfam profile PF02666: phosphatidylserine decarboxylase	GO:0005739,GO:0004609,GO:0008654
23235	BN20817	0.407048	1578.09	3876.91	-1.29673	gi|20817|At1g76090_Contig1	At1g76090.1	68414.m08836 S-adenosyl-methionine-sterol-C-methyltransferase identical to S-adenosyl-methionine-sterol-C-methyltransferase GI:2246456 from [Arabidopsis thaliana]	GO:0008757,GO:0016126,GO:0003838,GO:0012505
23578	BN20830	0.486005	241.796	497.518	-1.04096	gi|20830|At1g66100_Contig1	At1g66100.1	68414.m07502 thionin, putative similar to thionin [Arabidopsis thaliana] GI:1181533	GO:0006952,GO:0005554,GO:0012505
2778	BN20839	0.482483	1549.89	3212.32	-1.05145	gi|20839|At5g54740_Contig1	At5g54740.1	68418.m06816 protease inhibitor/seed storage/lipid transfer protein (LTP) family protein similar to 2S seed storage proteins from Arabidosis thaliana: SP|P15457, SP|P15459, SP|P15458, SP|P15460 contains Pfam profile PF00234 Protease inhibitor/seed storage	GO:0008289,GO:0045735,GO:0006869,GO:0012505
3090	BN20839	0.465148	1646.69	3540.14	-1.10424	gi|20839|At5g54740_Contig1	At5g54740.1	68418.m06816 protease inhibitor/seed storage/lipid transfer protein (LTP) family protein similar to 2S seed storage proteins from Arabidosis thaliana: SP|P15457, SP|P15459, SP|P15458, SP|P15460 contains Pfam profile PF00234 Protease inhibitor/seed storage	GO:0008289,GO:0045735,GO:0006869,GO:0012505
178	BN20840	0.335056	1279.03	3817.36	-1.57753	gi|20840|At2g20900_Contig1	At2g20900.3	68415.m02465 diacylglycerol kinase, putative contains INTERPRO domain, IPR001206, DAG-kinase catalytic domain	GO:0007205,GO:0004143,GO:0008372
490	BN20840	0.325133	984.032	3026.55	-1.6209	gi|20840|At2g20900_Contig1	At2g20900.3	68415.m02465 diacylglycerol kinase, putative contains INTERPRO domain, IPR001206, DAG-kinase catalytic domain	GO:0007205,GO:0004143,GO:0008372
174	BN20857	0.456808	835.594	1829.2	-1.13034	gi|20857|At3g55460_Contig2	At3g55460.1	68416.m06159 SC35-like splicing factor, 30 kD (SCL30) nearly identical to SC35-like splicing factor SCL30, 30 kD [Arabidopsis thaliana] GI:9843657; Serine/arginine-rich protein/putative splicing factor, Arabidopdis thaliana, EMBL:AF099940; contains Pfam p	GO:0005739,GO:0003677,GO:0005634,GO:0003676,GO:0003723,GO:0006355
486	BN20857	0.489935	738.474	1507.29	-1.02934	gi|20857|At3g55460_Contig2	At3g55460.1	68416.m06159 SC35-like splicing factor, 30 kD (SCL30) nearly identical to SC35-like splicing factor SCL30, 30 kD [Arabidopsis thaliana] GI:9843657; Serine/arginine-rich protein/putative splicing factor, Arabidopdis thaliana, EMBL:AF099940; contains Pfam p	GO:0005739,GO:0003677,GO:0005634,GO:0003676,GO:0003723,GO:0006355
17390	BN20889	0.459212	5620.34	12239.1	-1.12277	gi|20889|At1g34750_Contig1	At1g34750.1	68414.m04321 protein phosphatase 2C, putative / PP2C, putative similar to GB:AAD17805 from (Lotus japonicus) (Proc. Natl. Acad. Sci. U.S.A. 96 (4), 1738-1743 (1999))	GO:0008372,GO:0000004,GO:0015071
6990	BN20893	0.356306	6400.04	17962.2	-1.48881	gi|20893|At5g44310_Contig1	At5g44310.2	68418.m05424 late embryogenesis abundant domain-containing protein / LEA domain-containing protein low similarity to 51 kDa seed maturation protein [Glycine max] GI:414977; contains Pfam profile PF02987: Late embryogenesis abundant protein	GO:0009507,GO:0005554,GO:0009793
6678	BN20893	0.376212	6383.57	16968	-1.41038	gi|20893|At5g44310_Contig1	At5g44310.2	68418.m05424 late embryogenesis abundant domain-containing protein / LEA domain-containing protein low similarity to 51 kDa seed maturation protein [Glycine max] GI:414977; contains Pfam profile PF02987: Late embryogenesis abundant protein	GO:0009507,GO:0005554,GO:0009793
4386	BN20910	0.461304	2257.57	4893.89	-1.11621	gi|20910|At5g15460_Contig2	At5g15460.2	68418.m01810 expressed protein	GO:0005554,GO:0000004,GO:0008372
2436	BN20938	0.468662	402.732	859.322	-1.09338	gi|20938|At5g04080_Contig1	At5g04080.1	68418.m00391 expressed protein	GO:0005554,GO:0000004,GO:0008372
2124	BN20938	0.287367	297.612	1035.65	-1.79903	gi|20938|At5g04080_Contig1	At5g04080.1	68418.m00391 expressed protein	GO:0005554,GO:0000004,GO:0008372
10579	BN20946	0.0939921	149.673	1592.4	-3.41132	gi|20946|At3g13470_Contig1	At3g13470.1	68416.m01695 chaperonin, putative similar SWISS-PROT:P21240- RuBisCO subunit binding-protein beta subunit, chloroplast precursor (60 kDa chaperonin beta subunit, CPN-60 beta) [Arabidopsis thaliana]; contains Pfam:PF00118 domain, TCP-1/cpn60 chaperonin fam	GO:0003754,GO:0000004,GO:0009507
10891	BN20946	0.0873771	143.454	1641.78	-3.5166	gi|20946|At3g13470_Contig1	At3g13470.1	68416.m01695 chaperonin, putative similar SWISS-PROT:P21240- RuBisCO subunit binding-protein beta subunit, chloroplast precursor (60 kDa chaperonin beta subunit, CPN-60 beta) [Arabidopsis thaliana]; contains Pfam:PF00118 domain, TCP-1/cpn60 chaperonin fam	GO:0003754,GO:0000004,GO:0009507
19341	BN20972	0.396662	688.923	1736.8	-1.33402	gi|20972|At1g28410_ML3914F	At1g28410.1	68414.m03493 expressed protein	GO:0005554,GO:0000004,GO:0012505
19029	BN20972	0.378773	759.497	2005.15	-1.40059	gi|20972|At1g28410_ML3914F	At1g28410.1	68414.m03493 expressed protein	GO:0005554,GO:0000004,GO:0012505
11541	BN20975	0.325425	530.329	1629.65	-1.6196	gi|20975|At1g74960_Contig1	At1g74960.2	68414.m08700 3-ketoacyl-ACP synthase, putative similar to 3-ketoacyl-ACP synthase [Cuphea pulcherrima] gi|3800747|gb|AAC68860; identical to cDNA beta-ketoacyl-ACP synthetase 2 nuclear gene for plastid product GI:14582700	GO:0009536,GO:0004315,GO:0006636,GO:0004312,GO:0006633
11229	BN20975	0.358156	1067.46	2980.43	-1.48134	gi|20975|At1g74960_Contig1	At1g74960.2	68414.m08700 3-ketoacyl-ACP synthase, putative similar to 3-ketoacyl-ACP synthase [Cuphea pulcherrima] gi|3800747|gb|AAC68860; identical to cDNA beta-ketoacyl-ACP synthetase 2 nuclear gene for plastid product GI:14582700	GO:0009536,GO:0004315,GO:0006636,GO:0004312,GO:0006633
2129	BN21033	0.344223	1326.92	3854.83	-1.53859	gi|21033|At2g29980_Contig2	At2g29980.2	68415.m03647 omega-3 fatty acid desaturase, endoplasmic reticulum (FAD3) identical to SP:48623	GO:0006633,GO:0042389,GO:0005783,GO:0006636
2441	BN21033	0.387139	1834.8	4739.38	-1.36908	gi|21033|At2g29980_Contig2	At2g29980.2	68415.m03647 omega-3 fatty acid desaturase, endoplasmic reticulum (FAD3) identical to SP:48623	GO:0006633,GO:0042389,GO:0005783,GO:0006636
10584	BN21056	0.484537	260.03	536.657	-1.04532	gi|21056|At3g55600_Contig1	At3g55600.1	68416.m06175 expressed protein predicted proteins, Arabidopsis thaliana	GO:0005554,GO:0000004,GO:0005739
10896	BN21056	0.481153	604.723	1256.82	-1.05543	gi|21056|At3g55600_Contig1	At3g55600.1	68416.m06175 expressed protein predicted proteins, Arabidopsis thaliana	GO:0005554,GO:0000004,GO:0005739
14142	BN21096	0.474077	1208.93	2550.07	-1.07681	gi|21096|At5g66900_Contig1	At5g66900.1	68418.m08433 disease resistance protein (CC-NBS-LRR class), putative domain signature CC-NBS-LRR exists, suggestive of a disease resistance protein.	GO:0007186,GO:0005524,GO:0006952,GO:0004963,GO:0006915,GO:0016021
11230	BN21097	0.165773	862.854	5205.03	-2.59272	gi|21097|At1g16860_EL2186R	At1g16860.1	68414.m02035 merozoite surface protein-related contains weak similarity to merozoite surface protein [Plasmodium falciparum] gi|12043655|gb|AAG47601	GO:0005739,GO:0003700,GO:0006355
11542	BN21097	0.19163	667.423	3482.88	-2.38361	gi|21097|At1g16860_EL2186R	At1g16860.1	68414.m02035 merozoite surface protein-related contains weak similarity to merozoite surface protein [Plasmodium falciparum] gi|12043655|gb|AAG47601	GO:0005739,GO:0003700,GO:0006355
8630	BN21098	0.213571	180.688	846.032	-2.22721	gi|21098|At1g16860_RL83F	At1g16860.1	68414.m02035 merozoite surface protein-related contains weak similarity to merozoite surface protein [Plasmodium falciparum] gi|12043655|gb|AAG47601	GO:0005739,GO:0003700,GO:0006355
8942	BN21098	0.225539	129.858	575.767	-2.14855	gi|21098|At1g16860_RL83F	At1g16860.1	68414.m02035 merozoite surface protein-related contains weak similarity to merozoite surface protein [Plasmodium falciparum] gi|12043655|gb|AAG47601	GO:0005739,GO:0003700,GO:0006355
830	BN21101	0.474789	449.941	947.666	-1.07464	gi|21101|At4g03010_EL2197F	At4g03010.1	68417.m00409 leucine-rich repeat family protein contains leucine rich-repeat domains Pfam:PF00560, INTERPRO:IPR001611; contains similarity to Hcr2-0A [Lycopersicon esculentum] gi|3894385|gb|AAC78592	GO:0007165,GO:0005515,GO:0012505
11884	BN21112	0.49388	433.571	877.888	-1.01777	gi|21112|At5g16150_Contig4	At5g16150.3	68418.m01888 hexose transporter, putative strong similarity to hexose transporter [Arabidopsis thaliana] GI:8347250; contains Pfam profile PF00083: major facilitator superfamily protein	GO:0008643,GO:0016021,GO:0006814,GO:0009507,GO:0015698,GO:0006811,GO:0015144,GO:0006810,GO:0006817,GO:0005351,GO:0016020,GO:0006820
8293	BN21181	0.492735	695.279	1411.06	-1.02112	gi|21181|At2g35780_Contig1	At2g35780.1	68415.m04390 serine carboxypeptidase S10 family protein similar to Serine carboxypeptidase II chains A and B (SP:P08819) (EC 3.4.16.6) [Triticum aestivum (Wheat)];	GO:0006508,GO:0004185,GO:0012505
11235	BN21192	0.411094	1221.75	2971.95	-1.28246	gi|21192|At2g27190_Contig1	At2g27190.1	68415.m03268 iron(III)-zinc(II) purple acid phosphatase (PAP12) identical to iron(III)-zinc(II) purple acid phosphatase [precursor] SP:Q38924 from [Arabidopsis thaliana]	GO:0012505,GO:0016787,GO:0004722,GO:0016036
11547	BN21192	0.325754	486.65	1493.92	-1.61815	gi|21192|At2g27190_Contig1	At2g27190.1	68415.m03268 iron(III)-zinc(II) purple acid phosphatase (PAP12) identical to iron(III)-zinc(II) purple acid phosphatase [precursor] SP:Q38924 from [Arabidopsis thaliana]	GO:0012505,GO:0016787,GO:0004722,GO:0016036
835	BN21197	0.460649	901.411	1956.83	-1.11826	gi|21197|At3g59770_EL1762R	At3g59770.1	68416.m06670 sacI homology domain-containing protein / WW domain-containing protein contains Pfam profiles PF00397: WW domain, PF02383: SacI homology domain; identical to cDNA SAC domain protein 9 (SAC9) GI:31415734	GO:0005524,GO:0000004,GO:0008372
1147	BN21197	0.465585	999.722	2147.24	-1.10288	gi|21197|At3g59770_EL1762R	At3g59770.1	68416.m06670 sacI homology domain-containing protein / WW domain-containing protein contains Pfam profiles PF00397: WW domain, PF02383: SacI homology domain; identical to cDNA SAC domain protein 9 (SAC9) GI:31415734	GO:0005524,GO:0000004,GO:0008372
11231	BN21206	0.490607	940.302	1916.61	-1.02736	gi|21206|At2g40070_Contig1	At2g40070.1	68415.m04923 expressed protein	GO:0005554,GO:0000004,GO:0008372
831	BN21210	0.256023	165.016	644.536	-1.96565	gi|21210|At3g55120_Contig1	At3g55120.1	68416.m06121 chalcone-flavanone isomerase / chalcone isomerase (CHI) identical to SP|P41088	GO:0042406,GO:0009411,GO:0009813,GO:0005783,GO:0009705,GO:0045430
1143	BN21210	0.321931	201.17	624.886	-1.63518	gi|21210|At3g55120_Contig1	At3g55120.1	68416.m06121 chalcone-flavanone isomerase / chalcone isomerase (CHI) identical to SP|P41088	GO:0042406,GO:0009411,GO:0009813,GO:0005783,GO:0009705,GO:0045430
14797	BN21218	0.450483	646.696	1435.56	-1.15045	gi|21218|At2g45470_Contig2	At2g45470.1	68415.m05655 fasciclin-like arabinogalactan-protein (FLA8)	GO:0007155,GO:0005554,GO:0012505
9597	BN21220	0.464446	1127.29	2427.17	-1.10642	gi|21220|At3g05070_Contig2	At3g05070.1	68416.m00550 expressed protein	GO:0005554,GO:0000004,GO:0008372
4393	BN21235	0.477667	14650.3	30670.5	-1.06592	gi|21235|At5g43100_BL2341F	At5g43100.1	68418.m05261 aspartyl protease family protein low similarity to CND41, chloroplast nucleoid DNA binding protein [Nicotiana tabacum] GI:2541876; contains Pfam profile PF00026: Eukaryotic aspartyl protease	GO:0004194,GO:0012505,GO:0004190,GO:0006508
4081	BN21235	0.437193	12547.3	28699.7	-1.19366	gi|21235|At5g43100_BL2341F	At5g43100.1	68418.m05261 aspartyl protease family protein low similarity to CND41, chloroplast nucleoid DNA binding protein [Nicotiana tabacum] GI:2541876; contains Pfam profile PF00026: Eukaryotic aspartyl protease	GO:0004194,GO:0012505,GO:0004190,GO:0006508
1793	BN21236	0.498557	127.458	255.654	-1.00417	gi|21236|At3g18960_ML110F	At3g18960.1	68416.m02407 transcriptional factor B3 family protein contains Pfam profile PF02362: B3 DNA binding domain	GO:0003700,GO:0008372,GO:0003677,GO:0006355
1481	BN21236	0.428986	97.2996	226.813	-1.221	gi|21236|At3g18960_ML110F	At3g18960.1	68416.m02407 transcriptional factor B3 family protein contains Pfam profile PF02362: B3 DNA binding domain	GO:0003700,GO:0008372,GO:0003677,GO:0006355
7643	BN21259	0.472139	240.807	510.034	-1.08272	gi|21259|At5g17340_Contig1	At5g17340.1	68418.m02031 expressed protein weak similarity to M3.4 protein [Brassica napus] GI:4574746	GO:0005554,GO:0000004,GO:0012505
7331	BN21259	0.412019	200.852	487.482	-1.27922	gi|21259|At5g17340_Contig1	At5g17340.1	68418.m02031 expressed protein weak similarity to M3.4 protein [Brassica napus] GI:4574746	GO:0005554,GO:0000004,GO:0012505
3098	BN21273	0.475933	769.013	1615.8	-1.07117	gi|21273|At3g48200_Contig1	At3g48200.1	68416.m05259 expressed protein	GO:0005554,GO:0000004,GO:0012505
3094	BN21287	0.470875	509.652	1082.35	-1.08658	gi|21287|At1g80380_Contig6	At1g80380.2	68414.m09410 phosphoribulokinase/uridine kinase-related	GO:0016301,GO:0005524,GO:0009507,GO:0004849,GO:0009058
2782	BN21287	0.38268	739.105	1931.39	-1.38579	gi|21287|At1g80380_Contig6	At1g80380.2	68414.m09410 phosphoribulokinase/uridine kinase-related	GO:0016301,GO:0005524,GO:0009507,GO:0004849,GO:0009058
3748	BN21299	0.438844	477.339	1087.72	-1.18822	gi|21299|At2g40400_CL787F	At2g40400.2	68415.m04982 expressed protein similar to GI:7572912 (At3g56140)[Arabidopsis thaliana]	GO:0045735,GO:0009543
3436	BN21299	0.404752	598.899	1479.67	-1.30489	gi|21299|At2g40400_CL787F	At2g40400.2	68415.m04982 expressed protein similar to GI:7572912 (At3g56140)[Arabidopsis thaliana]	GO:0045735,GO:0009543
3432	BN21314	0.473181	1474.12	3115.34	-1.07954	gi|21314|At3g04520_CL687F	At3g04520.1	68416.m00479 threonine aldolase family protein similar to L-allo-threonine aldolase SP:O07051 from [Aeromonas jandaei]	GO:0009102,GO:0008732,GO:0008372,GO:0008710,GO:0006520,GO:0008483,GO:0009058
18048	BN21347	0.455879	897.886	1969.57	-1.13328	gi|21347|At3g22430_CL580R	At3g22430.1	68416.m02834 expressed protein	GO:0005554,GO:0000004,GO:0009507
17736	BN21347	0.459689	880.778	1916.03	-1.12127	gi|21347|At3g22430_CL580R	At3g22430.1	68416.m02834 expressed protein	GO:0005554,GO:0000004,GO:0009507
15136	BN21348	0.499315	447.253	895.733	-1.00198	gi|21348|At1g69570_Contig1	At1g69570.1	68414.m08001 Dof-type zinc finger domain-containing protein nearly identical to H-protein promoter binding factor-2b (Arabidopsis thaliana) GI:3386548	GO:0003700,GO:0045449,GO:0003677,GO:0008372
15448	BN21348	0.470914	345.147	732.93	-1.08646	gi|21348|At1g69570_Contig1	At1g69570.1	68414.m08001 Dof-type zinc finger domain-containing protein nearly identical to H-protein promoter binding factor-2b (Arabidopsis thaliana) GI:3386548	GO:0003700,GO:0045449,GO:0003677,GO:0008372
2448	BN21353	0.275075	189.741	689.78	-1.8621	gi|21353|At5g21100_Contig1	At5g21100.1	68418.m02513 L-ascorbate oxidase, putative similar to L-ascorbate oxidase [Precursor] SP:Q40588 from [Nicotiana tabacum]	GO:0008447,GO:0005507,GO:0012505
2136	BN21353	0.273607	148.635	543.243	-1.86982	gi|21353|At5g21100_Contig1	At5g21100.1	68418.m02513 L-ascorbate oxidase, putative similar to L-ascorbate oxidase [Precursor] SP:Q40588 from [Nicotiana tabacum]	GO:0008447,GO:0005507,GO:0012505
11237	BN21405	0.493993	7018.61	14207.9	-1.01744	gi|21405|At1g43710_Contig4	At1g43710.1	68414.m05021 serine decarboxylase identical to serine decarboxylase [Arabidopsis thaliana] GI:15011302; contains Pfam profile PF00282: Pyridoxal-dependent decarboxylase conserved domain	GO:0008372,GO:0006520,GO:0016831
11549	BN21405	0.34309	1974.83	5756.01	-1.54334	gi|21405|At1g43710_Contig4	At1g43710.1	68414.m05021 serine decarboxylase identical to serine decarboxylase [Arabidopsis thaliana] GI:15011302; contains Pfam profile PF00282: Pyridoxal-dependent decarboxylase conserved domain	GO:0008372,GO:0006520,GO:0016831
3437	BN21408	0.457236	2853.93	6241.7	-1.12899	gi|21408|At4g24250_CL385R	At4g24250.1	68417.m03480 seven transmembrane MLO family protein / MLO-like protein 13 (MLO13) identical to membrane protein Mlo13 [Arabidopsis thaliana] gi|14091596|gb|AAK53806; similar to MLO protein SWISS-PROT:P93766, NCBI_gi:1877221 [Hordeum vulgare][Barley]	GO:0012505,GO:0005886,GO:0008219,GO:0005516,GO:0006952,GO:0016021
1149	BN21410	0.419205	1126.34	2686.85	-1.25427	gi|21410|At1g15950_Contig5	At1g15950.1	68414.m01914 cinnamoyl-CoA reductase, putative nearly identical to CCR1 (GI:12034897), similar to cinnamoyl CoA reductase GI:2058310 from [Eucalyptus gunnii]	GO:0009809,GO:0008372,GO:0016621
837	BN21410	0.443586	1413.16	3185.76	-1.17271	gi|21410|At1g15950_Contig5	At1g15950.1	68414.m01914 cinnamoyl-CoA reductase, putative nearly identical to CCR1 (GI:12034897), similar to cinnamoyl CoA reductase GI:2058310 from [Eucalyptus gunnii]	GO:0009809,GO:0008372,GO:0016621
16745	BN21418	0.488328	1213.89	2485.81	-1.03408	gi|21418|At2g35680_Contig4	At2g35680.1	68415.m04376 dual specificity protein phosphatase family protein contains Pfam profile: PF00782 dual specificity phosphatase, catalytic domain	GO:0008372,GO:0004725,GO:0008138,GO:0004721,GO:0006470
23245	BN21467	0.46018	185.498	403.099	-1.11973	gi|21467|At5g51120_ILU60R	At5g51120.1	68418.m06339 polyadenylate-binding protein, putative / PABP, putative contains similarity to poly(A)-binding protein II [Mus musculus] GI:2351846; contains InterPro entry IPR000504: RNA-binding region RNP-1 (RNA recognition motif) (RRM)	GO:0003676,GO:0008372,GO:0000004,GO:0003723
17733	BN21469	0.346239	813.218	2348.72	-1.53016	gi|21469|At3g03560_CL366F	At3g03560.1	68416.m00358 expressed protein	GO:0005554,GO:0000004,GO:0008372
18045	BN21469	0.359519	1792.79	4986.64	-1.47586	gi|21469|At3g03560_CL366F	At3g03560.1	68416.m00358 expressed protein	GO:0005554,GO:0000004,GO:0008372
12845	BN21471	0.398735	225.252	564.917	-1.3265	gi|21471|At1g11390_Contig2	At1g11390.1	68414.m01308 ABC1 family protein contains Pfam domain, PF03109: ABC1 family	GO:0005554,GO:0000004,GO:0005739
12533	BN21471	0.434513	250.392	576.259	-1.20253	gi|21471|At1g11390_Contig2	At1g11390.1	68414.m01308 ABC1 family protein contains Pfam domain, PF03109: ABC1 family	GO:0005554,GO:0000004,GO:0005739
1154	BN21518	0.413566	139.779	337.985	-1.27381	gi|21518|At4g11320_Contig5	At4g11320.1	68417.m01828 cysteine proteinase, putative contains similarity to cysteine proteinase RD21A (thiol protease) GI:435619, SP:P43297 from [Arabidopsis thaliana]	GO:0006508,GO:0012505,GO:0004197,GO:0008234
842	BN21518	0.331013	172.389	520.792	-1.59504	gi|21518|At4g11320_Contig5	At4g11320.1	68417.m01828 cysteine proteinase, putative contains similarity to cysteine proteinase RD21A (thiol protease) GI:435619, SP:P43297 from [Arabidopsis thaliana]	GO:0006508,GO:0012505,GO:0004197,GO:0008234
21950	BN21523	0.298045	468.369	1571.47	-1.7464	gi|21523|At1g66540_Contig1	At1g66540.1	68414.m07560 cytochrome P450, putative Similar to cytochrome P450 91A1 (SP:Q9FG65)[Arabidopsis thaliana]; contains Pfam profile: PF00067: Cytochrome P450	GO:0005739,GO:0019825,GO:0004497,GO:0006118
8950	BN21529	0.487821	2911.82	5969.03	-1.03558	gi|21529|At5g17900_Contig1	At5g17900.1	68418.m02099 expressed protein	GO:0005554,GO:0000004,GO:0008372
14800	BN21553	0.45199	545.19	1206.2	-1.14564	gi|21553|At2g11890_Contig1	At2g11890.1	68415.m01276 expressed protein	GO:0005554,GO:0000004,GO:0005739
20342	BN21565	0.181277	684.682	3777	-2.46373	gi|21565|At3g01870_CL4447R	At3g01870.1	68416.m00132 hypothetical protein	GO:0005554,GO:0000004,GO:0012505
20654	BN21565	0.190152	593.084	3119	-2.39478	gi|21565|At3g01870_CL4447R	At3g01870.1	68416.m00132 hypothetical protein	GO:0005554,GO:0000004,GO:0012505
18054	BN21566	0.392813	840.872	2140.64	-1.34808	gi|21566|At1g55920_Contig1	At1g55920.1	68414.m06414 serine O-acetyltransferase, putative identical to GI:608677 from [Arabidopsis thaliana]	GO:0009001,GO:0005829,GO:0009970
17742	BN21566	0.428048	964.315	2252.82	-1.22416	gi|21566|At1g55920_Contig1	At1g55920.1	68414.m06414 serine O-acetyltransferase, putative identical to GI:608677 from [Arabidopsis thaliana]	GO:0009001,GO:0005829,GO:0009970
189	BN21614	0.473066	675.779	1428.51	-1.07989	gi|21614|At4g20830_Contig2	At4g20830.2	68417.m03022 FAD-binding domain-containing protein similar to SP|P30986 reticuline oxidase precursor (Berberine-bridge-forming enzyme) (BBE) (Tetrahydroprotoberberine synthase) [Eschscholzia californica]; contains PF01565 FAD binding domain	GO:0009055,GO:0006118,GO:0012505
11551	BN21640	0.431849	133.758	309.733	-1.2114	gi|21640|At1g18900_CL4327F	At1g18900.2	68414.m02353 pentatricopeptide (PPR) repeat-containing protein low similarity to 67kD chloroplastic RNA-binding protein, P67 [Arabidopsis thaliana] GI:9755842; contains Pfam profile PF01535: PPR repeat	GO:0005554,GO:0000004,GO:0005739
11239	BN21640	0.486854	134.957	277.202	-1.03844	gi|21640|At1g18900_CL4327F	At1g18900.2	68414.m02353 pentatricopeptide (PPR) repeat-containing protein low similarity to 67kD chloroplastic RNA-binding protein, P67 [Arabidopsis thaliana] GI:9755842; contains Pfam profile PF01535: PPR repeat	GO:0005554,GO:0000004,GO:0005739
25201	BN21659	0.109772	328.46	2992.21	-3.18742	gi|21659|At5g52060_CL4264F	At5g52060.1	68418.m06462 BAG domain-containing protein contains Pfam:PF02179 BAG domain	GO:0006915,GO:0005515,GO:0008372
24889	BN21659	0.098949	504.927	5102.9	-3.33717	gi|21659|At5g52060_CL4264F	At5g52060.1	68418.m06462 BAG domain-containing protein contains Pfam:PF02179 BAG domain	GO:0006915,GO:0005515,GO:0008372
20343	BN21680	0.17273	72.0001	416.837	-2.53341	gi|21680|At5g10770_Contig4	At5g10770.1	68418.m01252 chloroplast nucleoid DNA-binding protein, putative similar to CND41, chloroplast nucleoid DNA binding protein [Nicotiana tabacum] GI:2541876; contains Pfam profile PF00026: Eukaryotic aspartyl protease	GO:0012505,GO:0004190,GO:0006508,GO:0003677,GO:0004194
7655	BN21685	0.46829	366.013	781.595	-1.09453	gi|21685|At1g33170_Contig2	At1g33170.1	68414.m04096 dehydration-responsive family protein similar to early-responsive to dehydration stress ERD3 protein [Arabidopsis thaliana] GI:15320410; contains Pfam profile PF03141: Putative methyltransferase	GO:0005554,GO:0000004,GO:0005739
18051	BN21693	0.468128	2340.87	5000.49	-1.09502	gi|21693|At3g12250_Contig2	At3g12250.3	68416.m01530 bZIP family transcription factor contains Pfam profile:PF00170 bZIP transcription factor	GO:0003700,GO:0009627,GO:0003677,GO:0005634
17739	BN21693	0.425583	1119.38	2630.23	-1.23249	gi|21693|At3g12250_Contig2	At3g12250.3	68416.m01530 bZIP family transcription factor contains Pfam profile:PF00170 bZIP transcription factor	GO:0003700,GO:0009627,GO:0003677,GO:0005634
17406	BN21761	0.313058	494.569	1579.8	-1.6755	gi|21761|At4g02750_CL3958F	At4g02750.1	68417.m00375 pentatricopeptide (PPR) repeat-containing protein contains INTERPRO:IPR002885 PPR repeats	GO:0005739,GO:0005489,GO:0006118
17094	BN21761	0.2867	445.501	1553.89	-1.80238	gi|21761|At4g02750_CL3958F	At4g02750.1	68417.m00375 pentatricopeptide (PPR) repeat-containing protein contains INTERPRO:IPR002885 PPR repeats	GO:0005739,GO:0005489,GO:0006118
22944	BN21785	0.284833	321.331	1128.14	-1.81181	gi|21785|At2g40290_Contig2	At2g40290.1	68415.m04960 eukaryotic translation initiation factor 2 subunit 1, putative / eIF-2A, putative / eIF-2-alpha, putative similar to Swiss-Prot:P05198 eukaryotic translation initiation factor 2 subunit 1 (Eukaryotic translation initiation factor 2 alpha subu	GO:0003723,GO:0000004,GO:0008372
23256	BN21785	0.325839	367.875	1129.01	-1.61777	gi|21785|At2g40290_Contig2	At2g40290.1	68415.m04960 eukaryotic translation initiation factor 2 subunit 1, putative / eIF-2A, putative / eIF-2-alpha, putative similar to Swiss-Prot:P05198 eukaryotic translation initiation factor 2 subunit 1 (Eukaryotic translation initiation factor 2 alpha subu	GO:0003723,GO:0000004,GO:0008372
12852	BN21804	0.450365	691.549	1535.53	-1.15083	gi|21804|At5g02480_Contig1	At5g02480.1	68418.m00181 expressed protein p	GO:0006508,GO:0004182,GO:0008372
507	BN21821	0.471261	859.576	1823.99	-1.0854	gi|21821|At3g07310_Contig1	At3g07310.1	68416.m00871 expressed protein	GO:0005554,GO:0000004,GO:0005739
195	BN21821	0.497313	845.924	1700.99	-1.00777	gi|21821|At3g07310_Contig1	At3g07310.1	68416.m00871 expressed protein	GO:0005554,GO:0000004,GO:0005739
5391	BN21831	0.476241	625.457	1313.32	-1.07024	gi|21831|At1g65450_CL3771F	At1g65450.1	68414.m07426 transferase family protein low similarity to anthranilate N-hydroxycinnamoyl/benzoyltransferase Dianthus caryophyllus GI:3288180, GI:2239091; contains Pfam profile PF02458 transferase family	GO:0008372,GO:0000004,GO:0016740
17095	BN21868	0.463894	301.304	649.51	-1.10813	gi|21868|At2g30950_Contig2	At2g30950.1	68415.m03775 FtsH protease (VAR2) identical to zinc dependent protease VAR2 GI:7650138 from [Arabidopsis thaliana]	GO:0010027,GO:0008270,GO:0010205,GO:0008237,GO:0016887,GO:0006510,GO:0009507,GO:0004176,GO:0009535
8000	BN21931	0.428938	257.81	601.042	-1.22116	gi|21931|At5g44680_Contig1	At5g44680.1	68418.m05474 methyladenine glycosylase family protein similar to SP|P05100 DNA-3-methyladenine glycosylase I (EC 3.2.2.20) (3-methyladenine-DNA glycosylase I, constitutive) {Escherichia coli}; contains Pfam profile PF03352: Methyladenine glycosylase	GO:0008725,GO:0006281,GO:0009507
17408	BN21991	0.367641	452.992	1232.16	-1.44363	gi|21991|At2g01910_CL3274F	At2g01910.1	68415.m00125 microtubule associated protein (MAP65/ASE1) family protein low similarity to protein regulating cytokinesis 1 (PRC1) [Homo sapiens] GI:2865521; contains Pfam profile PF03999: Microtubule associated protein (MAP65/ASE1 family)	GO:0005554,GO:0000004,GO:0008372
17096	BN21991	0.397039	665.719	1676.71	-1.33265	gi|21991|At2g01910_CL3274F	At2g01910.1	68415.m00125 microtubule associated protein (MAP65/ASE1) family protein low similarity to protein regulating cytokinesis 1 (PRC1) [Homo sapiens] GI:2865521; contains Pfam profile PF03999: Microtubule associated protein (MAP65/ASE1 family)	GO:0005554,GO:0000004,GO:0008372
7008	BN21995	0.465282	1182.16	2540.74	-1.10382	gi|21995|At3g20300_CL3180F	At3g20300.1	68416.m02572 expressed protein	GO:0005215,GO:0016020,GO:0004872,GO:0006810
20346	BN22015	0.477246	1568.04	3285.6	-1.06719	gi|22015|At3g20920_Contig4	At3g20920.1	68416.m02644 translocation protein-related contains weak similarity to Drosophila translocation protein 1 (GI:558181) [Drosophila melanogaster]	GO:0016021,GO:0009507,GO:0005743,GO:0008565,GO:0005488,GO:0006810,GO:0015031
20658	BN22015	0.488646	1446.68	2960.59	-1.03314	gi|22015|At3g20920_Contig4	At3g20920.1	68416.m02644 translocation protein-related contains weak similarity to Drosophila translocation protein 1 (GI:558181) [Drosophila melanogaster]	GO:0016021,GO:0009507,GO:0005743,GO:0008565,GO:0005488,GO:0006810,GO:0015031
201	BN22035	0.464321	566.694	1220.48	-1.10681	gi|22035|At3g51870_Contig1	At3g51870.1	68416.m05688 mitochondrial substrate carrier family protein peroxisomal Ca-dependent solute carrier - Oryctolagus cuniculus, EMBL:AF004161	GO:0009507,GO:0005488,GO:0006810,GO:0005215,GO:0005743
513	BN22035	0.496046	649.294	1308.94	-1.01146	gi|22035|At3g51870_Contig1	At3g51870.1	68416.m05688 mitochondrial substrate carrier family protein peroxisomal Ca-dependent solute carrier - Oryctolagus cuniculus, EMBL:AF004161	GO:0009507,GO:0005488,GO:0006810,GO:0005215,GO:0005743
19051	BN22053	0.460125	782.64	1700.93	-1.1199	gi|22053|At3g57810_CL2804F	At3g57810.2	68416.m06445 OTU-like cysteine protease family protein contains Pfam profile PF02338: OTU-like cysteine protease	GO:0008234,GO:0000004,GO:0009507
11563	BN22056	0.445593	269.912	605.736	-1.1662	gi|22056|At3g55330_Contig2	At3g55330.1	68416.m06145 photosystem II reaction center PsbP family protein contains Pfam profile PF01789: PsbP	GO:0009654,GO:0009543,GO:0030095
6359	BN22070	0.272318	307.425	1128.92	-1.87664	gi|22070|At4g26690_Contig1	At4g26690.1	68417.m03846 glycerophosphoryl diester phosphodiesterase family protein weak similarity to glycerophosphodiester phosphodiesterase [Borrelia hermsii] GI:1399038; contains Pfam profile PF03009: Glycerophosphoryl diester phosphodiesterase family	GO:0006071,GO:0016301,GO:0005739,GO:0008889
6047	BN22070	0.392444	281.917	718.363	-1.34944	gi|22070|At4g26690_Contig1	At4g26690.1	68417.m03846 glycerophosphoryl diester phosphodiesterase family protein weak similarity to glycerophosphodiester phosphodiesterase [Borrelia hermsii] GI:1399038; contains Pfam profile PF03009: Glycerophosphoryl diester phosphodiesterase family	GO:0006071,GO:0016301,GO:0005739,GO:0008889
20663	BN22110	0.455443	643.181	1412.21	-1.13466	gi|22110|At4g17960_CL2719R	At4g17960.1	68417.m02674 expressed protein	GO:0005554,GO:0000004,GO:0008372
20351	BN22110	0.435719	738.726	1695.42	-1.19853	gi|22110|At4g17960_CL2719R	At4g17960.1	68417.m02674 expressed protein	GO:0005554,GO:0000004,GO:0008372
4747	BN22129	0.414395	1094.31	2640.74	-1.27092	gi|22129|At4g24750_CL2601F	At4g24750.1	68417.m03542 expressed protein	GO:0005554,GO:0000004,GO:0009507
10914	BN22140	0.43839	156.067	356	-1.18971	gi|22140|At1g49670_ILS1105R	At1g49670.1	68414.m05570 ARP protein (REF) identical to ARP protein GB:CAA89858 GI:886434 from [Arabidopsis thaliana]; contains Pfam profile PF00107: oxidoreductase, zinc-binding dehydrogenase family	GO:0006810,GO:0005488,GO:0008152,GO:0008743,GO:0004024,GO:0008270,GO:0004022,GO:0005743,GO:0003960,GO:0016491,GO:0006567
510	BN22156	0.280364	4019.49	14336.7	-1.83463	gi|22156|At5g17300_Contig3	At5g17300.1	68418.m02026 myb family transcription factor similar to CCA1 [Arabidopsis thaliana] GI:4090569; contains Pfam profile PF00249: Myb-like DNA-binding domain	GO:0009507,GO:0003700,GO:0045449
198	BN22156	0.240278	3543.79	14748.7	-2.05722	gi|22156|At5g17300_Contig3	At5g17300.1	68418.m02026 myb family transcription factor similar to CCA1 [Arabidopsis thaliana] GI:4090569; contains Pfam profile PF00249: Myb-like DNA-binding domain	GO:0009507,GO:0003700,GO:0045449
3452	BN22167	0.479319	2594.08	5412.01	-1.06094	gi|22167|At4g16780_Contig1	At4g16780.1	68417.m02535 homeobox-leucine zipper protein 4 (HAT4) / HD-ZIP protein 4 SP|Q05466|HAT4_ARATH Homeobox-leucine zipper protein HAT4 (HD-ZIP protein 4) (SP:Q05466) [Arabidopsis thaliana] (HD-ZIP homeotic protein Athb-2	GO:0006355,GO:0003700,GO:0006350,GO:0003677,GO:0005634,GO:0009507
18399	BN22250	0.332424	313.938	944.39	-1.5889	gi|22250|At5g23660_Contig1	At5g23660.1	68418.m02774 nodulin MtN3 family protein similar to MtN3 GI:1619602 (root nodule development) from [Medicago truncatula]	GO:0005554,GO:0016020,GO:0000004,GO:0012505
18711	BN22250	0.403972	309.206	765.414	-1.30767	gi|22250|At5g23660_Contig1	At5g23660.1	68418.m02774 nodulin MtN3 family protein similar to MtN3 GI:1619602 (root nodule development) from [Medicago truncatula]	GO:0005554,GO:0016020,GO:0000004,GO:0012505
3453	BN22269	0.413509	861.599	2083.63	-1.27401	gi|22269|At5g22090_Contig1	At5g22090.1	68418.m02572 expressed protein	GO:0005554,GO:0000004,GO:0009507
3765	BN22269	0.357331	705.55	1974.5	-1.48467	gi|22269|At5g22090_Contig1	At5g22090.1	68418.m02572 expressed protein	GO:0005554,GO:0000004,GO:0009507
6049	BN22281	0.487799	522.067	1070.25	-1.03564	gi|22281|At2g37340_Contig1	At2g37340.1	68415.m04581 splicing factor RSZ33 (RSZ33) nearly identical to splicing factor RSZ33 [Arabidopsis thaliana] GI:9843663; contains Pfam profiles PF00076: RNA recognition motif. (a.k.a. RRM, RBD, or RNP domain), PF00098: Zinc knuckle	GO:0003676,GO:0008248,GO:0000004,GO:0005739
6361	BN22281	0.466387	475.295	1019.1	-1.1004	gi|22281|At2g37340_Contig1	At2g37340.1	68415.m04581 splicing factor RSZ33 (RSZ33) nearly identical to splicing factor RSZ33 [Arabidopsis thaliana] GI:9843663; contains Pfam profiles PF00076: RNA recognition motif. (a.k.a. RRM, RBD, or RNP domain), PF00098: Zinc knuckle	GO:0003676,GO:0008248,GO:0000004,GO:0005739
3449	BN22282	0.486779	542.676	1114.83	-1.03866	gi|22282|At4g39960_Contig1	At4g39960.1	68417.m05660 DNAJ heat shock family protein similar to SP|Q9S5A3 Chaperone protein dnaJ {Listeria monocytogenes}; contains Pfam profiles PF00226 DnaJ domain, PF01556 DnaJ C terminal region, PF00684 DnaJ central domain (4 repeats)	GO:0005739,GO:0003754,GO:0006457
12215	BN22292	0.367594	690.581	1878.65	-1.44381	gi|22292|At1g15980_Contig1	At1g15980.1	68414.m01917 expressed protein	GO:0005554,GO:0000004,GO:0009507
11903	BN22292	0.385549	775.185	2010.6	-1.37501	gi|22292|At1g15980_Contig1	At1g15980.1	68414.m01917 expressed protein	GO:0005554,GO:0000004,GO:0009507
8008	BN22344	0.473846	327.751	691.683	-1.07751	gi|22344|At5g67200_CL1541F	At5g67200.1	68418.m08471 leucine-rich repeat transmembrane protein kinase, putative	GO:0012505,GO:0006468,GO:0004674,GO:0005524,GO:0004672,GO:0004713,GO:0007169
16766	BN22379	0.355361	198.836	559.532	-1.49264	gi|22379|At2g34470_Contig1	At2g34470.1	68415.m04231 urease accessory protein (UREG) identical to urease accessory protein UREG GI:4324678 from [Arabidopsis thaliana]; contains Pfam profile: PF01495 HypB/UreG nucleotide-binding domain	GO:0016151,GO:0005524,GO:0008372,GO:0000166,GO:0006461,GO:0046872
16454	BN22379	0.415812	176.687	424.92	-1.266	gi|22379|At2g34470_Contig1	At2g34470.1	68415.m04231 urease accessory protein (UREG) identical to urease accessory protein UREG GI:4324678 from [Arabidopsis thaliana]; contains Pfam profile: PF01495 HypB/UreG nucleotide-binding domain	GO:0016151,GO:0005524,GO:0008372,GO:0000166,GO:0006461,GO:0046872
11566	BN22381	0.458891	254.545	554.696	-1.12378	gi|22381|At5g51460_Contig1	At5g51460.3	68418.m06381 trehalose-6-phosphate phosphatase (TPPA) identical to trehalose-6-phosphate phosphatase (AtTPPA) [Arabidopsis thaliana] GI:2944178	GO:0005992,GO:0004805,GO:0009507
11254	BN22381	0.493309	280.809	569.235	-1.01944	gi|22381|At5g51460_Contig1	At5g51460.3	68418.m06381 trehalose-6-phosphate phosphatase (TPPA) identical to trehalose-6-phosphate phosphatase (AtTPPA) [Arabidopsis thaliana] GI:2944178	GO:0005992,GO:0004805,GO:0009507
8654	BN22382	0.498942	415.134	832.029	-1.00306	gi|22382|At5g51460_Contig2	At5g51460.3	68418.m06381 trehalose-6-phosphate phosphatase (TPPA) identical to trehalose-6-phosphate phosphatase (AtTPPA) [Arabidopsis thaliana] GI:2944178	GO:0005992,GO:0004805,GO:0009507
17108	BN22393	0.416778	228.214	547.567	-1.26265	gi|22393|At3g04790_Contig1	At3g04790.1	68416.m00516 ribose 5-phosphate isomerase-related similar to ribose-5-phosphate isomerase GI:18654317 from [Spinacia oleracea]	GO:0019303,GO:0009507,GO:0019658,GO:0009052,GO:0006015,GO:0016853,GO:0004751,GO:0019253
17420	BN22393	0.404012	204.524	506.232	-1.30753	gi|22393|At3g04790_Contig1	At3g04790.1	68416.m00516 ribose 5-phosphate isomerase-related similar to ribose-5-phosphate isomerase GI:18654317 from [Spinacia oleracea]	GO:0019303,GO:0009507,GO:0019658,GO:0009052,GO:0006015,GO:0016853,GO:0004751,GO:0019253
1508	BN22399	0.376013	1065.05	2832.48	-1.41114	gi|22399|At2g30760_Contig1	At2g30760.1	68415.m03751 hypothetical protein	GO:0005554,GO:0000004,GO:0005739
1820	BN22399	0.393742	1124.18	2855.12	-1.34468	gi|22399|At2g30760_Contig1	At2g30760.1	68415.m03751 hypothetical protein	GO:0005554,GO:0000004,GO:0005739
521	BN22449	0.424747	653.72	1539.08	-1.23532	gi|22449|At2g23390_Contig1	At2g23390.1	68415.m02793 expressed protein	GO:0005554,GO:0000004,GO:0005739
209	BN22449	0.424988	841.897	1980.99	-1.23451	gi|22449|At2g23390_Contig1	At2g23390.1	68415.m02793 expressed protein	GO:0005554,GO:0000004,GO:0005739
11259	BN22469	0.350894	398.995	1137.08	-1.51089	gi|22469|At5g25360_Contig1	At5g25360.1	68418.m03008 expressed protein	GO:0005554,GO:0000004,GO:0008372
11571	BN22469	0.374894	410.869	1095.96	-1.41544	gi|22469|At5g25360_Contig1	At5g25360.1	68418.m03008 expressed protein	GO:0005554,GO:0000004,GO:0008372
11255	BN22482	0.396104	1441.25	3638.56	-1.33605	gi|22482|At5g67090_Contig1	At5g67090.1	68418.m08459 subtilase family protein contains similarity to subtilisin-like protease ag12 GI:757522 from [Alnus glutinosa]	GO:0006508,GO:0012505,GO:0004289,GO:0008233
14821	BN22495	0.479689	574.308	1197.25	-1.05983	gi|22495|At1g48620_Contig2	At1g48620.1	68414.m05439 histone H1/H5 family protein weak similarity to HMG I/Y like protein [Glycine max] GI:15706274, HMG-I/Y protein HMGa [Triticum aestivum] GI:20502966; contains Pfam profiles PF00538: linker histone H1 and H5 family, PF02178: AT hook motif	GO:0006334,GO:0005179,GO:0006355,GO:0008151,GO:0003677,GO:0007001,GO:0000786,GO:0005576,GO:0000785,GO:0009507,GO:0005634
2155	BN22538	0.49424	410.292	830.147	-1.01672	gi|22538|At1g45474_Contig1	At1g45474.2	68414.m05198 chlorophyll A-B binding protein, putative (LHCA5) identical to Lhca5 protein [Arabidopsis thaliana] GI:4741942; contains Pfam profile: PF00504 chlorophyll A-B binding protein; similar to light-harvesting complex protein GI:22752 from [Pinus s	GO:0030076,GO:0005739,GO:0015979,GO:0005554,GO:0009765
522	BN22553	0.467558	359.587	769.074	-1.09678	gi|22553|At5g14590_CD663F	At5g14590.1	68418.m01711 isocitrate dehydrogenase, putative / NADP+ isocitrate dehydrogenase, putative strong similarity to isocitrate dehydrogenase (NADP+) [Nicotiana tabacum] GI:3021512; contains Pfam domain PF00180: dehydrogenase, isocitrate/isopropylmalate family	GO:0009507,GO:0006092,GO:0008152,GO:0004450,GO:0006099,GO:0016491
210	BN22553	0.458548	327.56	714.342	-1.12486	gi|22553|At5g14590_CD663F	At5g14590.1	68418.m01711 isocitrate dehydrogenase, putative / NADP+ isocitrate dehydrogenase, putative strong similarity to isocitrate dehydrogenase (NADP+) [Nicotiana tabacum] GI:3021512; contains Pfam domain PF00180: dehydrogenase, isocitrate/isopropylmalate family	GO:0009507,GO:0006092,GO:0008152,GO:0004450,GO:0006099,GO:0016491
19056	BN22584	0.444964	12171.4	27353.7	-1.16824	gi|22584|At1g36320_Contig1	At1g36320.1	68414.m04514 expressed protein similar to hypothetical protein GB:CAB37532 from [Arabidopsis thaliana],	GO:0005554,GO:0000004,GO:0009507
19368	BN22584	0.456631	9476.14	20752.3	-1.1309	gi|22584|At1g36320_Contig1	At1g36320.1	68414.m04514 expressed protein similar to hypothetical protein GB:CAB37532 from [Arabidopsis thaliana],	GO:0005554,GO:0000004,GO:0009507
11568	BN22587	0.409346	468.329	1144.09	-1.28861	gi|22587|At4g36870_Contig2	At4g36870.1	68417.m05228 BEL1-like homeobox 2 protein (BLH2)	GO:0003700,GO:0006355,GO:0003677,GO:0005634
11256	BN22587	0.405177	532.857	1315.12	-1.30337	gi|22587|At4g36870_Contig2	At4g36870.1	68417.m05228 BEL1-like homeobox 2 protein (BLH2)	GO:0003700,GO:0006355,GO:0003677,GO:0005634
1168	BN22595	0.483893	845.201	1746.67	-1.04724	gi|22595|At4g18570_Contig1	At4g18570.1	68417.m02749 proline-rich family protein common family members: At3g25690, At4g04980, At5g61090 [Arabidopsis thaliana]	GO:0005554,GO:0000004,GO:0009507
856	BN22595	0.427712	653.104	1526.97	-1.22529	gi|22595|At4g18570_Contig1	At4g18570.1	68417.m02749 proline-rich family protein common family members: At3g25690, At4g04980, At5g61090 [Arabidopsis thaliana]	GO:0005554,GO:0000004,GO:0009507
24910	BN22599	0.492602	113.557	230.525	-1.02151	gi|22599|At5g45430_CD413F	At5g45430.1	68418.m05582 protein kinase, putative contains similarity to male germ cell-associated kinase [Homo sapiens] gi|23268497|gb|AAN16405	GO:0016301,GO:0006468,GO:0004674,GO:0005524,GO:0004672,GO:0004713,GO:0008372
24910	BN22599	0.499401	110.101	220.466	-1.00173	gi|22599|At5g45430_CD413F	At5g45430.1	68418.m05582 protein kinase, putative contains similarity to male germ cell-associated kinase [Homo sapiens] gi|23268497|gb|AAN16405	GO:0016301,GO:0006468,GO:0004674,GO:0005524,GO:0004672,GO:0004713,GO:0008372
25222	BN22599	0.399585	84.8735	212.404	-1.32342	gi|22599|At5g45430_CD413F	At5g45430.1	68418.m05582 protein kinase, putative contains similarity to male germ cell-associated kinase [Homo sapiens] gi|23268497|gb|AAN16405	GO:0016301,GO:0006468,GO:0004674,GO:0005524,GO:0004672,GO:0004713,GO:0008372
2160	BN22635	0.368406	931.047	2527.23	-1.44063	gi|22635|At1g54130_CD4343F	At1g54130.1	68414.m06171 RelA/SpoT protein, putative (RSH3) identical to RSH3 (RelA/SpoT homolog) GI:7141308 from [Arabidopsis thaliana]; contains Pfam profiles PF01966: HD domain, PF04607: Region found in RelA / SpoT proteins	GO:0009507,GO:0005554,GO:0015969
2472	BN22635	0.455747	1085.02	2380.75	-1.13369	gi|22635|At1g54130_CD4343F	At1g54130.1	68414.m06171 RelA/SpoT protein, putative (RSH3) identical to RSH3 (RelA/SpoT homolog) GI:7141308 from [Arabidopsis thaliana]; contains Pfam profiles PF01966: HD domain, PF04607: Region found in RelA / SpoT proteins	GO:0009507,GO:0005554,GO:0015969
4756	BN22646	0.34591	173.533	501.671	-1.53153	gi|22646|At5g50740_CD4281R	At5g50740.1	68418.m06287 copper chaperone (CCH)-related low similarity to copper homeostasis factor [GI:3168840][PMID: 9701579]; similar to farnesylated protein ATFP3 [GI:4097547]; contains Pfam profile PF00403: Heavy-metal-associated domain	GO:0030001,GO:0008372,GO:0046872
5411	BN22657	0.309991	92.4041	298.086	-1.6897	gi|22657|At5g43700_CD4138F	At5g43700.1	68418.m05342 auxin-responsive protein / indoleacetic acid-induced protein 4 (IAA4) / auxin-induced protein (AUX2-11) identical to SP|P33077 Auxin-responsive protein IAA4 (Indoleacetic acid-induced protein 4) (Auxin-induced protein AUX2-11) {Arabidopsis th	GO:0006445,GO:0003700,GO:0005634,GO:0003677,GO:0005622,GO:0009733
5723	BN22657	0.255435	102.73	402.177	-1.96897	gi|22657|At5g43700_CD4138F	At5g43700.1	68418.m05342 auxin-responsive protein / indoleacetic acid-induced protein 4 (IAA4) / auxin-induced protein (AUX2-11) identical to SP|P33077 Auxin-responsive protein IAA4 (Indoleacetic acid-induced protein 4) (Auxin-induced protein AUX2-11) {Arabidopsis th	GO:0006445,GO:0003700,GO:0005634,GO:0003677,GO:0005622,GO:0009733
519	BN22671	0.322705	420.249	1302.27	-1.63171	gi|22671|At4g30200_Contig1	At4g30200.3	68417.m04295 expressed protein contains weak similarities to Pfam profiles: PF00041 Fibronectin type III domain, PF00628 PHD-finger; supporting cDNA gi|11177136|dbj|AB050977.1|	GO:0006355,GO:0003677,GO:0008372
207	BN22671	0.333459	528.136	1583.81	-1.58442	gi|22671|At4g30200_Contig1	At4g30200.3	68417.m04295 expressed protein contains weak similarities to Pfam profiles: PF00041 Fibronectin type III domain, PF00628 PHD-finger; supporting cDNA gi|11177136|dbj|AB050977.1|	GO:0006355,GO:0003677,GO:0008372
13857	BN22693	0.341322	125.873	368.781	-1.5508	gi|22693|At5g44200_Contig2	At5g44200.1	68418.m05408 nuclear cap-binding protein, putative similar to SP|P52298 20 kDa nuclear cap binding protein (CBP20) (NCBP interacting protein 1) {Homo sapiens}; non-consensus AT donor splice site at exon 4, AC acceptor splice site at exon 5; contains Inter	GO:0003723,GO:0000339,GO:0005739
14169	BN22693	0.338122	113.594	335.956	-1.56439	gi|22693|At5g44200_Contig2	At5g44200.1	68418.m05408 nuclear cap-binding protein, putative similar to SP|P52298 20 kDa nuclear cap binding protein (CBP20) (NCBP interacting protein 1) {Homo sapiens}; non-consensus AT donor splice site at exon 4, AC acceptor splice site at exon 5; contains Inter	GO:0003723,GO:0000339,GO:0005739
14511	BN22707	0.484282	695.478	1436.1	-1.04608	gi|22707|At1g04280_Contig2	At1g04280.1	68414.m00419 expressed protein	GO:0005524,GO:0000004,GO:0008372
14823	BN22707	0.384522	572.703	1489.39	-1.37886	gi|22707|At1g04280_Contig2	At1g04280.1	68414.m00419 expressed protein	GO:0005524,GO:0000004,GO:0008372
4111	BN22711	0.498472	353.949	710.068	-1.00442	gi|22711|At3g48750_Contig1	At3g48750.1	68416.m05324 cell division control protein 2 homolog A (CDC2A) identical to cell division control protein 2 homolog A [Arabidopsis thaliana] SWISS-PROT:P24100	GO:0016301,GO:0004693,GO:0010005,GO:0000910,GO:0009574
22961	BN22729	0.361714	7389.23	20428.4	-1.46708	gi|22729|At3g47000_Contig1	At3g47000.1	68416.m05104 glycosyl hydrolase family 3 protein beta-D-glucan exohydrolase, Nicotiana tabacum, TREMBL:AB017502_1	GO:0005975,GO:0004553,GO:0008372
23273	BN22729	0.41433	7741.88	18685.3	-1.27115	gi|22729|At3g47000_Contig1	At3g47000.1	68416.m05104 glycosyl hydrolase family 3 protein beta-D-glucan exohydrolase, Nicotiana tabacum, TREMBL:AB017502_1	GO:0005975,GO:0004553,GO:0008372
20361	BN22730	0.407551	2368.13	5810.63	-1.29495	gi|22730|At4g17790_Contig1	At4g17790.1	68417.m02655 expressed protein	GO:0005554,GO:0000004,GO:0008372
20673	BN22730	0.432267	2558.07	5917.8	-1.21001	gi|22730|At4g17790_Contig1	At4g17790.1	68417.m02655 expressed protein	GO:0005554,GO:0000004,GO:0008372
15161	BN22732	0.366087	146.941	401.383	-1.44974	gi|22732|At1g53840_Contig1	At1g53840.1	68414.m06128 pectinesterase family protein contains Pfam profile: PF01095 pectinesterase	GO:0009505,GO:0042545,GO:0005576,GO:0030599
15473	BN22732	0.461266	91.0572	197.407	-1.11633	gi|22732|At1g53840_Contig1	At1g53840.1	68414.m06128 pectinesterase family protein contains Pfam profile: PF01095 pectinesterase	GO:0009505,GO:0042545,GO:0005576,GO:0030599
2157	BN22750	0.365925	232.492	635.354	-1.45038	gi|22750|At2g41330_CD3679R	At2g41330.1	68415.m05102 glutaredoxin family protein contains Pfam profile PF00462: Glutaredoxin	GO:0006499,GO:0005554,GO:0009507
8016	BN22760	0.349061	2653.72	7602.45	-1.51845	gi|22760|At5g65140_CD3600F	At5g65140.1	68418.m08194 trehalose-6-phosphate phosphatase, putative similar to trehalose-6-phosphate phosphatase (AtTPPB) [Arabidopsis thaliana] GI:2944180; contains Pfam profile PF02358: Trehalose-phosphatase	GO:0005992,GO:0004805,GO:0009507
8328	BN22760	0.260451	3222.93	12374.4	-1.94091	gi|22760|At5g65140_CD3600F	At5g65140.1	68418.m08194 trehalose-6-phosphate phosphatase, putative similar to trehalose-6-phosphate phosphatase (AtTPPB) [Arabidopsis thaliana] GI:2944180; contains Pfam profile PF02358: Trehalose-phosphatase	GO:0005992,GO:0004805,GO:0009507
2812	BN22776	0.473474	882.072	1862.98	-1.07864	gi|22776|At3g54960_Contig1	At3g54960.1	68416.m06094 thioredoxin family protein similar to protein disulfide isomerase GI:5902592 from [Volvox carteri f. nagariensis], GI:2708314 from Chlamydomonas reinhardtii; contains Pfam profile: PF00085 Thioredoxin	GO:0006118,GO:0030508,GO:0005783,GO:0012505
3124	BN22776	0.453038	963.037	2125.73	-1.1423	gi|22776|At3g54960_Contig1	At3g54960.1	68416.m06094 thioredoxin family protein similar to protein disulfide isomerase GI:5902592 from [Volvox carteri f. nagariensis], GI:2708314 from Chlamydomonas reinhardtii; contains Pfam profile: PF00085 Thioredoxin	GO:0006118,GO:0030508,GO:0005783,GO:0012505
6374	BN22801	0.458136	2144.21	4680.29	-1.12615	gi|22801|At4g23640_Contig1	At4g23640.1	68417.m03404 potassium transporter / tiny root hair 1 protein (TRH1) identical to tiny root hair 1 protein [Arabidopsis thaliana] gi|11181958|emb|CAC16137; KUP/HAK/KT Transporter family member, PMID:11500563; identical to cDNA mRNA for tiny root hair 1 pr	GO:0016020,GO:0009826,GO:0015079,GO:0006813,GO:0009932
6062	BN22801	0.463447	2280.5	4920.74	-1.10953	gi|22801|At4g23640_Contig1	At4g23640.1	68417.m03404 potassium transporter / tiny root hair 1 protein (TRH1) identical to tiny root hair 1 protein [Arabidopsis thaliana] gi|11181958|emb|CAC16137; KUP/HAK/KT Transporter family member, PMID:11500563; identical to cDNA mRNA for tiny root hair 1 pr	GO:0016020,GO:0009826,GO:0015079,GO:0006813,GO:0009932
1516	BN22817	0.388904	220.319	566.512	-1.36251	gi|22817|At1g29740_CD3391F	At1g29740.1	68414.m03636 leucine-rich repeat family protein / protein kinase family protein contains Pfam domains PF00560: Leucine Rich Repeat and PF00069: Protein kinase domain	GO:0012505,GO:0006468,GO:0016301
1828	BN22817	0.473606	243.757	514.683	-1.07824	gi|22817|At1g29740_CD3391F	At1g29740.1	68414.m03636 leucine-rich repeat family protein / protein kinase family protein contains Pfam domains PF00560: Leucine Rich Repeat and PF00069: Protein kinase domain	GO:0012505,GO:0006468,GO:0016301
12224	BN22825	0.493939	997.505	2019.49	-1.0176	gi|22825|At3g30390_Contig2	At3g30390.1	68416.m03836 amino acid transporter family protein low similarity to neuronal glutamine transporter [Rattus norvegicus] GI:6978016; belongs to INTERPRO:IPR002422 amino acid/polyamine transporter, family II	GO:0015359,GO:0006865,GO:0016020
1824	BN22829	0.255537	256.618	1004.23	-1.9684	gi|22829|At5g19330_RL1189F	At5g19330.1	68418.m02303 armadillo/beta-catenin repeat family protein / BTB/POZ domain-containing protein contains armadillo/beta-catenin-like repeats, Pfam:PF00514 and a BTB/POZ domain, Pfam:PF00651	GO:0005515,GO:0000004,GO:0008372
1512	BN22829	0.314471	314.679	1000.66	-1.669	gi|22829|At5g19330_RL1189F	At5g19330.1	68418.m02303 armadillo/beta-catenin repeat family protein / BTB/POZ domain-containing protein contains armadillo/beta-catenin-like repeats, Pfam:PF00514 and a BTB/POZ domain, Pfam:PF00651	GO:0005515,GO:0000004,GO:0008372
7674	BN22855	0.466234	637.916	1368.23	-1.10087	gi|22855|At4g04890_Contig1	At4g04890.1	68417.m00712 homeobox-leucine zipper protein protodermal factor 2 (PDF2) identical to GP|14276060| protodermal factor2 (GI:14276060)	GO:0009913,GO:0003700,GO:0006355,GO:0003677,GO:0005634
7362	BN22855	0.44613	679.353	1522.77	-1.16446	gi|22855|At4g04890_Contig1	At4g04890.1	68417.m00712 homeobox-leucine zipper protein protodermal factor 2 (PDF2) identical to GP|14276060| protodermal factor2 (GI:14276060)	GO:0009913,GO:0003700,GO:0006355,GO:0003677,GO:0005634
10617	BN22865	0.446512	439.826	985.026	-1.16323	gi|22865|At3g55410_Contig3	At3g55410.1	68416.m06154 2-oxoglutarate dehydrogenase E1 component, putative / oxoglutarate decarboxylase, putative / alpha-ketoglutaric dehydrogenase, putative similar to SP|P20967 2-oxoglutarate dehydrogenase E1 component, mitochondrial precursor (EC 1.2.4.2) (Alph	GO:0005739,GO:0016624,GO:0004591,GO:0008152
10929	BN22865	0.424699	399.881	941.563	-1.23549	gi|22865|At3g55410_Contig3	At3g55410.1	68416.m06154 2-oxoglutarate dehydrogenase E1 component, putative / oxoglutarate decarboxylase, putative / alpha-ketoglutaric dehydrogenase, putative similar to SP|P20967 2-oxoglutarate dehydrogenase E1 component, mitochondrial precursor (EC 1.2.4.2) (Alph	GO:0005739,GO:0016624,GO:0004591,GO:0008152
17113	BN22928	0.424677	268.619	632.525	-1.23556	gi|22928|At2g46430_Contig1	At2g46430.1	68415.m05778 cyclic nucleotide-regulated ion channel / cyclic nucleotide-gated channel (CNGC3) identical to cyclic nucleotide and calmodulin-regulated ion channel GI:4581201 from [Arabidopsis thaliana]	GO:0030551,GO:0005516,GO:0016020,GO:0005216,GO:0006811
7025	BN22933	0.407891	277.034	679.187	-1.29375	gi|22933|At5g05880_Contig1	At5g05880.1	68418.m00647 UDP-glucoronosyl/UDP-glucosyl transferase family protein contains Pfam profile: PF00201 UDP-glucoronosyl and UDP-glucosyl transferase	GO:0008194,GO:0016757,GO:0008152,GO:0008372
6713	BN22933	0.481025	308.532	641.406	-1.05582	gi|22933|At5g05880_Contig1	At5g05880.1	68418.m00647 UDP-glucoronosyl/UDP-glucosyl transferase family protein contains Pfam profile: PF00201 UDP-glucoronosyl and UDP-glucosyl transferase	GO:0008194,GO:0016757,GO:0008152,GO:0008372
20367	BN22940	0.47033	12602.3	26794.6	-1.08826	gi|22940|At4g26640_CD2578F	At4g26640.2	68417.m03839 WRKY family transcription factor contains Pfam profile: PF03106 WRKY DNA -binding domain	GO:0006355,GO:0003700,GO:0009507
20679	BN22940	0.436976	9331.45	21354.6	-1.19437	gi|22940|At4g26640_CD2578F	At4g26640.2	68417.m03839 WRKY family transcription factor contains Pfam profile: PF03106 WRKY DNA -binding domain	GO:0006355,GO:0003700,GO:0009507
17767	BN22941	0.347234	2284.64	6579.54	-1.52602	gi|22941|At5g41620_Contig1	At5g41620.1	68418.m05057 expressed protein weak similarity to microtubule binding protein D-CLIP-190 (GI:2773363) [Drosophila melanogaster]; weak similarity to Synaptonemal complex protein 1 (SCP-1 protein) (Swiss-Prot:Q15431) [Homo sapiens]; weak similarity to DNA d	GO:0005554,GO:0000004,GO:0008372
18079	BN22941	0.326709	2190.34	6704.26	-1.61392	gi|22941|At5g41620_Contig1	At5g41620.1	68418.m05057 expressed protein weak similarity to microtubule binding protein D-CLIP-190 (GI:2773363) [Drosophila melanogaster]; weak similarity to Synaptonemal complex protein 1 (SCP-1 protein) (Swiss-Prot:Q15431) [Homo sapiens]; weak similarity to DNA d	GO:0005554,GO:0000004,GO:0008372
18730	BN22964	0.448028	2976.05	6642.55	-1.15834	gi|22964|At1g20220_Contig2	At1g20220.1	68414.m02525 expressed protein	GO:0005634,GO:0003677,GO:0006355
18418	BN22964	0.453712	3729.96	8220.99	-1.14015	gi|22964|At1g20220_Contig2	At1g20220.1	68414.m02525 expressed protein	GO:0005634,GO:0003677,GO:0006355
21980	BN22988	0.37007	308.898	834.701	-1.43413	gi|22988|At5g44250_Contig1	At5g44250.1	68418.m05413 expressed protein contains Pfam PF05705: Eukaryotic protein of unknown function (DUF829)	GO:0005554,GO:0000004,GO:0008372
19718	BN23017	0.46041	1473.87	3201.21	-1.11901	gi|23017|At5g33320_Contig1	At5g33320.1	68418.m03955 triose phosphate/phosphate translocator, putative similar to SWISS-PROT:P52178 triose phosphate/phosphate translocator [Cauliflower] {Brassica oleracea}	GO:0009670,GO:0015717,GO:0009528,GO:0015297
20030	BN23017	0.428118	1141.58	2666.51	-1.22392	gi|23017|At5g33320_Contig1	At5g33320.1	68418.m03955 triose phosphate/phosphate translocator, putative similar to SWISS-PROT:P52178 triose phosphate/phosphate translocator [Cauliflower] {Brassica oleracea}	GO:0009670,GO:0015717,GO:0009528,GO:0015297
30768	BN23039	0.473624	2810.42	5933.86	-1.07819	gi|23039|At2g40940_Contig1	At2g40940.1	68415.m05055 ethylene response sensor / ethylene-responsive sensor (ERS) identical to ethylene response sensor (ERS) [Arabidopsis thaliana] GI:1046225	GO:0007165,GO:0004673,GO:0016020
25568	BN23041	0.128443	97.0391	755.504	-2.9608	gi|23041|At2g23140_CD1868F	At2g23140.1	68415.m02763 armadillo/beta-catenin repeat family protein / U-box domain-containing protein contains Pfam domain, PF00514: Armadillo/beta-catenin-like repeats and Pfam, PF04564: U-box domain	GO:0005554,GO:0000004,GO:0008372
25880	BN23041	0.133631	158.893	1189.04	-2.90367	gi|23041|At2g23140_CD1868F	At2g23140.1	68415.m02763 armadillo/beta-catenin repeat family protein / U-box domain-containing protein contains Pfam domain, PF00514: Armadillo/beta-catenin-like repeats and Pfam, PF04564: U-box domain	GO:0005554,GO:0000004,GO:0008372
22968	BN23042	0.0940217	135.553	1441.72	-3.41086	gi|23042|At2g46020_Contig1	At2g46020.2	68415.m05725 transcription regulatory protein SNF2, putative similar to SP|P22082 Transcription regulatory protein SNF2 (SWI/SNF complex component SNF2) {Saccharomyces cerevisiae}; contains Pfam profiles PF00271: Helicase conserved C-terminal domain, PF00	GO:0008372,GO:0004386,GO:0030528,GO:0003677,GO:0003676,GO:0005524,GO:0000004,GO:0008026
23280	BN23042	0.11047	147.123	1331.79	-3.17827	gi|23042|At2g46020_Contig1	At2g46020.2	68415.m05725 transcription regulatory protein SNF2, putative similar to SP|P22082 Transcription regulatory protein SNF2 (SWI/SNF complex component SNF2) {Saccharomyces cerevisiae}; contains Pfam profiles PF00271: Helicase conserved C-terminal domain, PF00	GO:0008372,GO:0004386,GO:0030528,GO:0003677,GO:0003676,GO:0005524,GO:0000004,GO:0008026
18080	BN23044	0.269693	187.403	694.876	-1.89061	gi|23044|At1g63730_CD1887F	At1g63730.1	68414.m07212 disease resistance protein (TIR-NBS-LRR class), putative domain signature TIR-NBS-LRR exists, suggestive of a disease resistance protein.	GO:0005739,GO:0005524,GO:0006952
17768	BN23044	0.313017	322.893	1031.55	-1.67569	gi|23044|At1g63730_CD1887F	At1g63730.1	68414.m07212 disease resistance protein (TIR-NBS-LRR class), putative domain signature TIR-NBS-LRR exists, suggestive of a disease resistance protein.	GO:0005739,GO:0005524,GO:0006952
9968	BN23047	0.446689	250.015	559.707	-1.16266	gi|23047|At1g77990_Contig1	At1g77990.1	68414.m09088 sulfate transporter identical to sulfate transporter [Arabidopsis thaliana] GI:1498120	GO:0008272,GO:0016020,GO:0006810,GO:0015116
10280	BN23047	0.4666	279.308	598.603	-1.09974	gi|23047|At1g77990_Contig1	At1g77990.1	68414.m09088 sulfate transporter identical to sulfate transporter [Arabidopsis thaliana] GI:1498120	GO:0008272,GO:0016020,GO:0006810,GO:0015116
12876	BN23059	0.458043	462.93	1010.67	-1.12645	gi|23059|At3g12080_Contig1	At3g12080.1	68416.m01504 GTP-binding family protein contains Pfam domain, PF01926: GTPase of unknown function	GO:0006414,GO:0005524,GO:0006468,GO:0008151,GO:0004703,GO:0007165,GO:0003924,GO:0005525,GO:0003746,GO:0009507,GO:0006400
12564	BN23059	0.494321	433.441	876.841	-1.01648	gi|23059|At3g12080_Contig1	At3g12080.1	68416.m01504 GTP-binding family protein contains Pfam domain, PF01926: GTPase of unknown function	GO:0006414,GO:0005524,GO:0006468,GO:0008151,GO:0004703,GO:0007165,GO:0003924,GO:0005525,GO:0003746,GO:0009507,GO:0006400
16469	BN23097	0.409099	463.918	1134	-1.28948	gi|23097|At5g14720_CD1701F	At5g14720.1	68418.m01727 protein kinase family protein contains eukaryotic protein kinase domain, INTERPRO:IPR000719	GO:0008372,GO:0004713,GO:0006468,GO:0004672,GO:0005524,GO:0016301
16781	BN23097	0.398537	398.029	998.725	-1.32721	gi|23097|At5g14720_CD1701F	At5g14720.1	68418.m01727 protein kinase family protein contains eukaryotic protein kinase domain, INTERPRO:IPR000719	GO:0008372,GO:0004713,GO:0006468,GO:0004672,GO:0005524,GO:0016301
14181	BN23098	0.484643	651.545	1344.38	-1.045	gi|23098|At5g02320_Contig1	At5g02320.1	68418.m00155 myb family transcription factor (MYB3R5) contains Pfam profile: PF00249 myb-like DNA binding domain; identical to cDNA putative c-myb-like transcription factor MYB3R-5 (MYB3R5) GI:15375300	GO:0009507,GO:0003700,GO:0006355,GO:0003677,GO:0005634
9315	BN23139	0.443632	444.431	1001.8	-1.17256	gi|23139|At4g35030_Contig1	At4g35030.1	68417.m04969 protein kinase family protein contains Pfam domain, PF00069: Protein kinase domain	GO:0008372,GO:0006468,GO:0016301
9627	BN23139	0.431292	390.493	905.403	-1.21326	gi|23139|At4g35030_Contig1	At4g35030.1	68417.m04969 protein kinase family protein contains Pfam domain, PF00069: Protein kinase domain	GO:0008372,GO:0006468,GO:0016301
20681	BN23148	0.47084	3652.59	7757.61	-1.08669	gi|23148|At1g29950_Contig1	At1g29950.2	68414.m03661 expressed protein	GO:0003700,GO:0000004,GO:0008372
20369	BN23148	0.444406	3466.52	7800.35	-1.17005	gi|23148|At1g29950_Contig1	At1g29950.2	68414.m03661 expressed protein	GO:0003700,GO:0000004,GO:0008372
4769	BN23156	0.49088	2242.9	4569.14	-1.02656	gi|23156|At1g44000_Contig1	At1g44000.1	68414.m05076 expressed protein	GO:0005554,GO:0000004,GO:0009507
23277	BN23161	0.498157	2077.29	4169.95	-1.00533	gi|23161|At1g12220_CD1338F	At1g12220.1	68414.m01414 disease resistance protein RPS5 (CC-NBS-LRR class) / resistance to Pseudomonas syringae protein 5 (CC-NBS-LRR class) domain signature CC-NBS-LRR exists, suggestive of a disease resistance protein. Identical to RPS5 (resistance to Pseudomonas	GO:0009626,GO:0005622,GO:0006952,GO:0000166,GO:0006499
22965	BN23161	0.459148	2082.86	4536.36	-1.12297	gi|23161|At1g12220_CD1338F	At1g12220.1	68414.m01414 disease resistance protein RPS5 (CC-NBS-LRR class) / resistance to Pseudomonas syringae protein 5 (CC-NBS-LRR class) domain signature CC-NBS-LRR exists, suggestive of a disease resistance protein. Identical to RPS5 (resistance to Pseudomonas	GO:0009626,GO:0005622,GO:0006952,GO:0000166,GO:0006499
2824	BN23180	0.472687	1177.79	2491.69	-1.08104	gi|23180|At1g09290_Contig1	At1g09290.1	68414.m09506 expressed protein This gene is continued on the 5' end of BAC T12M14	GO:0005554,GO:0000004,GO:0008372
2820	BN23193	0.493788	1366.82	2768.03	-1.01804	gi|23193|At3g17650_Contig1	At3g17650.1	68416.m02254 oligopeptide transporter OPT family protein similar to iron-phytosiderophore transporter protein yellow stripe 1 [Zea mays] GI:10770865; contains Pfam profile PF03169: OPT oligopeptide transporter protein	GO:0008372,GO:0006857,GO:0015198
9324	BN23230	0.147991	562.909	3803.68	-2.75642	gi|23230|At5g18660_CD946F	At5g18660.1	68418.m02215 isoflavone reductase-related low similarity to SP|P52575 Isoflavone reductase (EC 1.3.1.-) (IFR) {Medicago sativa}	GO:0009507,GO:0003779,GO:0005622,GO:0000004,GO:0003824
9636	BN23230	0.145981	623.516	4271.21	-2.77615	gi|23230|At5g18660_CD946F	At5g18660.1	68418.m02215 isoflavone reductase-related low similarity to SP|P52575 Isoflavone reductase (EC 1.3.1.-) (IFR) {Medicago sativa}	GO:0009507,GO:0003779,GO:0005622,GO:0000004,GO:0003824
7036	BN23231	0.458031	3008.88	6569.16	-1.12648	gi|23231|At3g27470_CD958R	At3g27470.1	68416.m03433 expressed protein contains Pfam profile PF05212: Protein of unknown function (DUF707)	GO:0006835,GO:0016020,GO:0005554,GO:0012505
6724	BN23231	0.462351	3170.54	6857.43	-1.11294	gi|23231|At3g27470_CD958R	At3g27470.1	68416.m03433 expressed protein contains Pfam profile PF05212: Protein of unknown function (DUF707)	GO:0006835,GO:0016020,GO:0005554,GO:0012505
17432	BN23240	0.430669	236.495	549.134	-1.21535	gi|23240|At5g41070_Contig1	At5g41070.1	68418.m04992 double-stranded RNA-binding domain (DsRBD)-containing protein contains Pfam profile PF00035: Double-stranded RNA binding motif	GO:0003725,GO:0005739,GO:0000004,GO:0005622
2174	BN23259	0.327804	375.391	1145.17	-1.6091	gi|23259|At3g18630_BL5483F	At3g18630.1	68416.m02367 uracil DNA glycosylase family protein contains Pfam profile: PF03167 uracil DNA glycosylase superfamily	GO:0006281,GO:0004844,GO:0009507
2486	BN23259	0.379342	413.904	1091.11	-1.39843	gi|23259|At3g18630_BL5483F	At3g18630.1	68416.m02367 uracil DNA glycosylase family protein contains Pfam profile: PF03167 uracil DNA glycosylase superfamily	GO:0006281,GO:0004844,GO:0009507
2825	BN23286	0.475811	546.16	1147.85	-1.07154	gi|23286|At1g07750_Contig3	At1g07750.1	68414.m00837 cupin family protein similar to legumin (11S-globulin) from Ginkgo biloba [GI:949869], 11S globulin from Avena sativa [GI:472867]	GO:0008372,GO:0000004,GO:0045735
3137	BN23286	0.487365	418.466	858.63	-1.03693	gi|23286|At1g07750_Contig3	At1g07750.1	68414.m00837 cupin family protein similar to legumin (11S-globulin) from Ginkgo biloba [GI:949869], 11S globulin from Avena sativa [GI:472867]	GO:0008372,GO:0000004,GO:0045735
10933	BN23296	0.484337	716.601	1479.55	-1.04592	gi|23296|At1g14690_BL5209R	At1g14690.1	68414.m01756 microtubule associated protein (MAP65/ASE1) family protein low similarity to SP|P32380 NUF1 protein (Spindle poly body spacer protein SPC110) {Saccharomyces cerevisiae}, smooth muscle myosin heavy chain [Homo sapiens] GI:4417214; contains Pfa	GO:0005554,GO:0000004,GO:0008372
24275	BN23304	0.107038	101.766	950.748	-3.22381	gi|23304|At5g25830_Contig1	At5g25830.1	68418.m03065 zinc finger (GATA type) family protein GATA transcription factor, Arabidopsis thaliana, PIR:T05288	GO:0005634,GO:0003700,GO:0006355
24587	BN23304	0.105416	141.239	1339.82	-3.24583	gi|23304|At5g25830_Contig1	At5g25830.1	68418.m03065 zinc finger (GATA type) family protein GATA transcription factor, Arabidopsis thaliana, PIR:T05288	GO:0005634,GO:0003700,GO:0006355
19725	BN23332	0.479085	441.865	922.311	-1.06165	gi|23332|At3g10700_BL5167F	At3g10700.1	68416.m01288 GHMP kinase family protein contains Pfam profile: PF00288 GHMP kinases putative ATP-binding proteins	GO:0009242,GO:0005990,GO:0016301,GO:0016773,GO:0005737,GO:0016310,GO:0005524,GO:0006012,GO:0004335,GO:0019515,GO:0008152
9321	BN23352	0.322706	1448.09	4487.34	-1.63171	gi|23352|At5g51410_BL5070R	At5g51410.2	68418.m06374 LUC7 N_terminus domain-containing protein similar to cisplatin resistance-associated overexpressed protein [Homo sapiens] GI:6899846; contains Pfam profile PF03194: LUC7 N_terminus	GO:0003723,GO:0000004,GO:0008372
9633	BN23352	0.296905	1378.44	4642.69	-1.75192	gi|23352|At5g51410_BL5070R	At5g51410.2	68418.m06374 LUC7 N_terminus domain-containing protein similar to cisplatin resistance-associated overexpressed protein [Homo sapiens] GI:6899846; contains Pfam profile PF03194: LUC7 N_terminus	GO:0003723,GO:0000004,GO:0008372
4771	BN23381	0.497746	173.983	349.542	-1.00652	gi|23381|At5g44400_Contig1	At5g44400.1	68418.m05436 FAD-binding domain-containing protein similar to SP|P30986 reticuline oxidase precursor (Berberine-bridge-forming enzyme) (BBE) (Tetrahydroprotoberberine synthase) [Eschscholzia californica]; contains PF01565 FAD binding domain	GO:0012505,GO:0008891,GO:0009339,GO:0006118,GO:0009055
2171	BN23382	0.496696	223.041	449.049	-1.00956	gi|23382|At1g13980_BL4969F	At1g13980.1	68414.m01647 pattern formation protein (EMB30) (GNOM) identical to SP|Q42510; contains Pfam profile PF01369: Sec7 domain	GO:0009826,GO:0007155,GO:0009880,GO:0010087,GO:0007047,GO:0009942,GO:0005554,GO:0008372,GO:0000911,GO:0009793
2483	BN23382	0.488093	259.607	531.88	-1.03477	gi|23382|At1g13980_BL4969F	At1g13980.1	68414.m01647 pattern formation protein (EMB30) (GNOM) identical to SP|Q42510; contains Pfam profile PF01369: Sec7 domain	GO:0009826,GO:0007155,GO:0009880,GO:0010087,GO:0007047,GO:0009942,GO:0005554,GO:0008372,GO:0000911,GO:0009793
8026	BN23393	0.484767	1536.59	3169.75	-1.04464	gi|23393|At1g56720_Contig1	At1g56720.2	68414.m06524 protein kinase family protein contains protein kinase domain, Pfam:PF00069	GO:0016301,GO:0006468,GO:0004674,GO:0005524,GO:0004672,GO:0004713,GO:0008372
5426	BN23394	0.469436	438.931	935.018	-1.091	gi|23394|At2g17880_Contig1	At2g17880.1	68415.m02071 DNAJ heat shock protein, putative similar to J11 protein [Arabidopsis thaliana] GI:9843641; contains Pfam profile PF00226 DnaJ domain	GO:0006457,GO:0003754,GO:0009507
5738	BN23394	0.47909	481.663	1005.37	-1.06163	gi|23394|At2g17880_Contig1	At2g17880.1	68415.m02071 DNAJ heat shock protein, putative similar to J11 protein [Arabidopsis thaliana] GI:9843641; contains Pfam profile PF00226 DnaJ domain	GO:0006457,GO:0003754,GO:0009507
3134	BN23409	0.495034	429.013	866.633	-1.0144	gi|23409|At5g18720_BL4879F	At5g18720.1	68418.m02221 hypothetical protein predicted proteins - Arabidopsis thaliana	GO:0005554,GO:0000004,GO:0008372
2822	BN23409	0.366976	850.753	2318.28	-1.44624	gi|23409|At5g18720_BL4879F	At5g18720.1	68418.m02221 hypothetical protein predicted proteins - Arabidopsis thaliana	GO:0005554,GO:0000004,GO:0008372
24588	BN23414	0.428265	985.82	2301.89	-1.22342	gi|23414|At5g63470_Contig1	At5g63470.1	68418.m07968 CCAAT-box binding transcription factor Hap5a, putative	GO:0003700,GO:0006355,GO:0003677,GO:0005634
24276	BN23414	0.407725	1075.49	2637.78	-1.29433	gi|23414|At5g63470_Contig1	At5g63470.1	68418.m07968 CCAAT-box binding transcription factor Hap5a, putative	GO:0003700,GO:0006355,GO:0003677,GO:0005634
6076	BN23422	0.449758	531.38	1181.48	-1.15278	gi|23422|At2g04780_Contig1	At2g04780.2	68415.m00489 fasciclin-like arabinogalactan-protein (FLA7) identical to gi_13377782_gb_AAK20860	GO:0007155,GO:0005554,GO:0012505
6388	BN23422	0.484115	723.065	1493.58	-1.04658	gi|23422|At2g04780_Contig1	At2g04780.2	68415.m00489 fasciclin-like arabinogalactan-protein (FLA7) identical to gi_13377782_gb_AAK20860	GO:0007155,GO:0005554,GO:0012505
6384	BN23434	0.379652	291.773	768.527	-1.39725	gi|23434|At5g51750_Contig1	At5g51750.1	68418.m06417 subtilase family protein similar to subtilisin-like protease GI:3687307 from [Lycopersicon esculentum]	GO:0012505,GO:0004289,GO:0008233,GO:0003824,GO:0006508
872	BN23436	0.346769	342.097	986.526	-1.52795	gi|23436|At3g52660_Contig1	At3g52660.1	68416.m05801 RNA recognition motif (RRM)-containing protein heterogeneous nuclear ribonucleoprotein R, Homo sapiens, PIR:T02673; contains InterPro entry IPR000504: RNA-binding region RNP-1 (RNA recognition motif) (RRM)	GO:0003676,GO:0008372,GO:0000004,GO:0003723
1184	BN23436	0.340547	319.56	938.372	-1.55407	gi|23436|At3g52660_Contig1	At3g52660.1	68416.m05801 RNA recognition motif (RRM)-containing protein heterogeneous nuclear ribonucleoprotein R, Homo sapiens, PIR:T02673; contains InterPro entry IPR000504: RNA-binding region RNP-1 (RNA recognition motif) (RRM)	GO:0003676,GO:0008372,GO:0000004,GO:0003723
17126	BN23443	0.455367	2361.49	5185.9	-1.1349	gi|23443|At1g15470_BL2790F	At1g15470.1	68414.m01860 transducin family protein / WD-40 repeat family protein Strong similarity to gb AF096285 serine-threonine kinase receptor-associated protein from Mus musculus and contains 5 PF|00400 WD40, G-beta repeat domains. EST gb|F14050 comes from this	GO:0000166,GO:0000004,GO:0008372
17438	BN23443	0.474821	2394.16	5042.24	-1.07455	gi|23443|At1g15470_BL2790F	At1g15470.1	68414.m01860 transducin family protein / WD-40 repeat family protein Strong similarity to gb AF096285 serine-threonine kinase receptor-associated protein from Mus musculus and contains 5 PF|00400 WD40, G-beta repeat domains. EST gb|F14050 comes from this	GO:0000166,GO:0000004,GO:0008372
14526	BN23445	0.49133	3039.46	6186.19	-1.02524	gi|23445|At1g52630_BL4694F	At1g52630.1	68414.m05943 expressed protein contains Pfam PF03138: Plant protein family. The function of this family of plant proteins is unknown;	GO:0005554,GO:0000004,GO:0012505
14838	BN23445	0.459842	2520.47	5481.16	-1.12079	gi|23445|At1g52630_BL4694F	At1g52630.1	68414.m05943 expressed protein contains Pfam PF03138: Plant protein family. The function of this family of plant proteins is unknown;	GO:0005554,GO:0000004,GO:0012505
17434	BN23457	0.455663	3935.62	8637.12	-1.13396	gi|23457|At4g36020_Contig1	At4g36020.1	68417.m05128 cold-shock DNA-binding family protein contains Pfam domains, PF00313: 'Cold-shock' DNA-binding domain and PF00098: Zinc knuckle	GO:0008372,GO:0003677,GO:0006355,GO:0003676,GO:0005509
20376	BN23469	0.411578	126.888	308.296	-1.28076	gi|23469|At4g39350_BL4577F	At4g39350.1	68417.m05570 cellulose synthase, catalytic subunit (Ath-A) identical to gi:2827141	GO:0030244,GO:0009833,GO:0016759,GO:0005886,GO:0016757
20688	BN23469	0.453676	114.468	252.312	-1.14026	gi|23469|At4g39350_BL4577F	At4g39350.1	68417.m05570 cellulose synthase, catalytic subunit (Ath-A) identical to gi:2827141	GO:0030244,GO:0009833,GO:0016759,GO:0005886,GO:0016757
10939	BN23497	0.256932	121.245	471.895	-1.96054	gi|23497|At5g04530_BL4354F	At5g04530.1	68418.m00453 beta-ketoacyl-CoA synthase family protein KCS1 fatty acid elongase 3-ketoacyl-CoA synthase 1, Arabidopsis thaliana, EMBL:AF053345	GO:0009058,GO:0008415,GO:0012505
10627	BN23497	0.317857	113.464	356.966	-1.65355	gi|23497|At5g04530_BL4354F	At5g04530.1	68418.m00453 beta-ketoacyl-CoA synthase family protein KCS1 fatty acid elongase 3-ketoacyl-CoA synthase 1, Arabidopsis thaliana, EMBL:AF053345	GO:0009058,GO:0008415,GO:0012505
5427	BN23499	0.382841	3562.12	9304.43	-1.38518	gi|23499|At1g22040_Contig1	At1g22040.1	68414.m02757 kelch repeat-containing F-box family protein contains Pfam profiles PF01344: Kelch motif, PF00646: F-box domain	GO:0006499,GO:0005554,GO:0009507
5739	BN23499	0.386902	3934.68	10169.7	-1.36996	gi|23499|At1g22040_Contig1	At1g22040.1	68414.m02757 kelch repeat-containing F-box family protein contains Pfam profiles PF01344: Kelch motif, PF00646: F-box domain	GO:0006499,GO:0005554,GO:0009507
3139	BN23500	0.337557	825.059	2444.21	-1.5668	gi|23500|At1g56120_BL4394F	At1g56120.1	68414.m06444 leucine-rich repeat family protein / protein kinase family protein contains Pfam domains PF00560: Leucine Rich Repeat and PF00069: Protein kinase domain	GO:0006468,GO:0005739,GO:0016301
2827	BN23500	0.324803	984.27	3030.36	-1.62236	gi|23500|At1g56120_BL4394F	At1g56120.1	68414.m06444 leucine-rich repeat family protein / protein kinase family protein contains Pfam domains PF00560: Leucine Rich Repeat and PF00069: Protein kinase domain	GO:0006468,GO:0005739,GO:0016301
8023	BN23511	0.499432	518.625	1038.43	-1.00164	gi|23511|At1g55540_BL4287R	At1g55540.1	68414.m06356 proline-rich family protein contains proline rich extensin domain, INTERPRO:IPR002965	GO:0005554,GO:0000004,GO:0008372
16473	BN23532	0.368132	172.205	467.78	-1.4417	gi|23532|At3g55740_BL4104F	At3g55740.2	68416.m06193 proline transporter 2 (ProT2) identical to proline transporter 2 GI:1769903 from [Arabidopsis thaliana]	GO:0015359,GO:0006865,GO:0016020
22977	BN23568	0.484741	283.534	584.919	-1.04472	gi|23568|At2g24640_Contig3	At2g24640.1	68415.m02943 ubiquitin carboxyl-terminal hydrolase family protein / zinc finger (MYND type) family protein similar to ubiquitin-specific protease 15 (UBP15) [Arabidopsis thaliana] GI:11993475; contains Pfam profiles PF00443: Ubiquitin carboxyl-terminal hy	GO:0004221,GO:0012505,GO:0004197,GO:0006511
18089	BN23570	0.342696	473.589	1381.95	-1.545	gi|23570|At3g19970_Contig2	At3g19970.1	68416.m02527 expressed protein	GO:0005554,GO:0000004,GO:0005739
17777	BN23570	0.340744	496.805	1458	-1.55324	gi|23570|At3g19970_Contig2	At3g19970.1	68416.m02527 expressed protein	GO:0005554,GO:0000004,GO:0005739
15177	BN23571	0.310633	853.157	2746.51	-1.68672	gi|23571|At3g19970_BL3062R	At3g19970.1	68416.m02527 expressed protein	GO:0005554,GO:0000004,GO:0005739
15489	BN23571	0.30531	725.929	2377.68	-1.71165	gi|23571|At3g19970_BL3062R	At3g19970.1	68416.m02527 expressed protein	GO:0005554,GO:0000004,GO:0005739
8344	BN23600	0.493296	575.06	1165.75	-1.01947	gi|23600|At5g55170_Contig1	At5g55170.1	68418.m06878 small ubiquitin-like modifier 3 (SUMO) similar to SP|O13351 Ubiquitin-like protein smt3/pmt3 {Schizosaccharomyces pombe}; identical to cDNA small ubiquitin-like modifier 3 (SUMO) GI:22652845	GO:0008638,GO:0008372,GO:0016925
8028	BN23612	0.442245	566.83	1281.71	-1.17708	gi|23612|At4g39110_BL3574F	At4g39110.1	68417.m05538 protein kinase family protein contains protein kinase domain, Pfam:PF00069	GO:0016301,GO:0006508,GO:0012505,GO:0006468,GO:0009058
14194	BN23622	0.372498	858.698	2305.24	-1.42469	gi|23622|At5g45520_BL3627F	At5g45520.1	68418.m05591 hypothetical protein	GO:0005554,GO:0000004,GO:0008372
13882	BN23622	0.374734	951.355	2538.75	-1.41606	gi|23622|At5g45520_BL3627F	At5g45520.1	68418.m05591 hypothetical protein	GO:0005554,GO:0000004,GO:0008372
14190	BN23635	0.291236	396.439	1361.23	-1.77974	gi|23635|At1g17980_Contig1	At1g17980.1	68414.m02225 nucleotidyltransferase family protein contains Pfam profiles: PF01909 nucleotidyltransferase domain, PF04926 poly(A) polymerase predicted RNA binding domain	GO:0006350,GO:0016779,GO:0004652,GO:0008372
20044	BN23645	0.490972	452.229	921.089	-1.02629	gi|23645|At2g20690_Contig1	At2g20690.1	68415.m02429 lumazine-binding family protein SP|P50854 Riboflavin synthase alpha chain (EC 2.5.1.9) {Actinobacillus pleuropneumoniae}; contains Pfam profile PF00677: Lumazine binding domain	GO:0005554,GO:0000004,GO:0009507
19732	BN23645	0.419696	271.607	647.152	-1.25258	gi|23645|At2g20690_Contig1	At2g20690.1	68415.m02429 lumazine-binding family protein SP|P50854 Riboflavin synthase alpha chain (EC 2.5.1.9) {Actinobacillus pleuropneumoniae}; contains Pfam profile PF00677: Lumazine binding domain	GO:0005554,GO:0000004,GO:0009507
545	BN23711	0.457018	1199.39	2624.38	-1.12968	gi|23711|At3g18480_Contig1	At3g18480.1	68416.m02348 CCAAT displacement protein-related / CDP-related similar to CCAAT displacement protein (CDP) (Cut-like 1) (Swiss-Prot:P39880) [Homo sapiens]; contains Pfam:PF00904 Involucrin repeat	GO:0005554,GO:0000004,GO:0009507
233	BN23711	0.487194	1263.3	2593.01	-1.03743	gi|23711|At3g18480_Contig1	At3g18480.1	68416.m02348 CCAAT displacement protein-related / CDP-related similar to CCAAT displacement protein (CDP) (Cut-like 1) (Swiss-Prot:P39880) [Homo sapiens]; contains Pfam:PF00904 Involucrin repeat	GO:0005554,GO:0000004,GO:0009507
3795	BN23738	0.407436	737.948	1811.2	-1.29535	gi|23738|At4g29990_RL7011R	At4g29990.1	68417.m04266 light repressible receptor protein kinase identical to light repressible receptor protein kinase [Arabidopsis thaliana] gi|1321686|emb|CAA66376	GO:0005524,GO:0012505,GO:0004672,GO:0006468
9641	BN23775	0.407434	1167.12	2864.56	-1.29536	gi|23775|At5g25050_RL6953F	At5g25050.1	68418.m02969 integral membrane transporter family protein similar to biopterin transporter (GI:3377706) [Leishmania mexicana]; contains 7 transmembrane domains; contains Pfam PF03092: BT1 family; contains TIGRFAMS TIGR00788: folate/biopterin transporter	GO:0006810,GO:0016020,GO:0005215,GO:0006814
9329	BN23775	0.406552	989.864	2434.78	-1.29849	gi|23775|At5g25050_RL6953F	At5g25050.1	68418.m02969 integral membrane transporter family protein similar to biopterin transporter (GI:3377706) [Leishmania mexicana]; contains 7 transmembrane domains; contains Pfam PF03092: BT1 family; contains TIGRFAMS TIGR00788: folate/biopterin transporter	GO:0006810,GO:0016020,GO:0005215,GO:0006814
6729	BN23776	0.1806	4748.71	26294.1	-2.46913	gi|23776|At2g25430_RL6975F	At2g25430.1	68415.m03046 epsin N-terminal homology (ENTH) domain-containing protein contains Pfam PF01417: ENTH domain. ENTH (Epsin N-terminal homology) domain;	GO:0005488,GO:0008372,GO:0000004,GO:0005524
7041	BN23776	0.16419	4915.2	29936.1	-2.60656	gi|23776|At2g25430_RL6975F	At2g25430.1	68415.m03046 epsin N-terminal homology (ENTH) domain-containing protein contains Pfam PF01417: ENTH domain. ENTH (Epsin N-terminal homology) domain;	GO:0005488,GO:0008372,GO:0000004,GO:0005524
4129	BN23777	0.481402	351.929	731.05	-1.05469	gi|23777|At2g19210_Contig1	At2g19210.1	68415.m02241 leucine-rich repeat protein kinase, putative similar to light repressible receptor protein kinase [Arabidopsis thaliana] gi|1321686|emb|CAA66376; contains leucine rich repeat (LRR) domains, Pfam:PF00560; contains protein kinase domain, Pfam:P	GO:0012505,GO:0006468,GO:0016301
20383	BN23784	0.2413	158.084	655.136	-2.0511	gi|23784|At3g59360_Contig2	At3g59360.2	68416.m06620 nucleotide-sugar transporter family protein low similarity to SP|P78382 CMP-sialic acid transporter {Homo sapiens}; contains Pfam profile PF04142: Nucleotide-sugar transporter	GO:0016020,GO:0005338,GO:0015780,GO:0004129,GO:0006118,GO:0016021
20695	BN23784	0.224895	156.55	696.102	-2.15268	gi|23784|At3g59360_Contig2	At3g59360.2	68416.m06620 nucleotide-sugar transporter family protein low similarity to SP|P78382 CMP-sialic acid transporter {Homo sapiens}; contains Pfam profile PF04142: Nucleotide-sugar transporter	GO:0016020,GO:0005338,GO:0015780,GO:0004129,GO:0006118,GO:0016021
9979	BN23802	0.470593	378.862	805.074	-1.08745	gi|23802|At4g21060_RL6878F	At4g21060.1	68417.m03045 galactosyltransferase family protein contains Pfam profile: PF01762 galactosyltransferase	GO:0016758,GO:0006486,GO:0016757,GO:0005739,GO:0016020
13546	BN23816	0.286084	1098.42	3839.5	-1.80549	gi|23816|At4g15400_Contig2	At4g15400.1	68417.m02354 transferase family protein similar to deacetylvindoline 4-O-acetyltransferase [Catharanthus roseus][GI:4091808][PMID:9681034], benzylalcohol acetyltransferase [Clarkia breweri][GI:6166336][PMID:10588064]	GO:0008372,GO:0016740,GO:0006461,GO:0016151
13234	BN23816	0.270319	1529.63	5658.62	-1.88727	gi|23816|At4g15400_Contig2	At4g15400.1	68417.m02354 transferase family protein similar to deacetylvindoline 4-O-acetyltransferase [Catharanthus roseus][GI:4091808][PMID:9681034], benzylalcohol acetyltransferase [Clarkia breweri][GI:6166336][PMID:10588064]	GO:0008372,GO:0016740,GO:0006461,GO:0016151
10634	BN23817	0.385149	934.799	2427.11	-1.37651	gi|23817|At1g78050_Contig1	At1g78050.1	68414.m09095 phosphoglycerate/bisphosphoglycerate mutase family protein similar to SP|P31217 Phosphoglycerate mutase 1 (EC 5.4.2.1) {Escherichia coli O157:H7}; contains Pfam profile PF00300: phosphoglycerate mutase family	GO:0016868,GO:0005739,GO:0008152,GO:0003824,GO:0006096
10946	BN23817	0.371854	859.745	2312.05	-1.42719	gi|23817|At1g78050_Contig1	At1g78050.1	68414.m09095 phosphoglycerate/bisphosphoglycerate mutase family protein similar to SP|P31217 Phosphoglycerate mutase 1 (EC 5.4.2.1) {Escherichia coli O157:H7}; contains Pfam profile PF00300: phosphoglycerate mutase family	GO:0016868,GO:0005739,GO:0008152,GO:0003824,GO:0006096
6392	BN23864	0.458598	1503.82	3279.17	-1.1247	gi|23864|At1g61800_ES4603F	At1g61800.1	68414.m06969 glucose-6-phosphate/phosphate translocator, putative similar to glucose-6-phosphate/phosphate-translocator precursor GI:2997591 from [Pisum sativum]	GO:0016020,GO:0015152,GO:0015712,GO:0009507,GO:0015297,GO:0016021
20696	BN23897	0.469995	376.32	800.689	-1.08928	gi|23897|At2g41790_Contig1	At2g41790.1	68415.m05165 peptidase M16 family protein / insulinase family protein contains Pfam domain, PF05193: Peptidase M16 inactive domain; similar to insulin-degrading enzyme (Insulysin, Insulinase, Insulin protease) [Mouse] SWISS-PROT:Q9JHR7	GO:0004222,GO:0008372,GO:0004197,GO:0006508
20384	BN23897	0.476618	419.334	879.811	-1.06909	gi|23897|At2g41790_Contig1	At2g41790.1	68415.m05165 peptidase M16 family protein / insulinase family protein contains Pfam domain, PF05193: Peptidase M16 inactive domain; similar to insulin-degrading enzyme (Insulysin, Insulinase, Insulin protease) [Mouse] SWISS-PROT:Q9JHR7	GO:0004222,GO:0008372,GO:0004197,GO:0006508
4780	BN23917	0.143873	110.709	769.492	-2.79713	gi|23917|At4g08780_RL6653F	At4g08780.1	68417.m01447 peroxidase, putative similar to peroxidase isozyme [Armoracia rusticana] gi|217932|dbj|BAA14143	GO:0005524,GO:0012505,GO:0004601,GO:0006979
5092	BN23917	0.147929	122.062	825.137	-2.75702	gi|23917|At4g08780_RL6653F	At4g08780.1	68417.m01447 peroxidase, putative similar to peroxidase isozyme [Armoracia rusticana] gi|217932|dbj|BAA14143	GO:0005524,GO:0012505,GO:0004601,GO:0006979
8347	BN23929	0.410174	375.217	914.775	-1.28569	gi|23929|At3g12610_Contig1	At3g12610.1	68416.m01570 DNA-damage-repair/toleration protein, putative (DRT100) similar to DNA-damage-repair/toleration protein DRT100 [Precursor] SWISS-PROT:Q00874, NCBI_gi:5701788; contains multiple LRR repeats Pfam profile: PF00560	GO:0009650,GO:0007165,GO:0042221,GO:0005554,GO:0042493,GO:0005515,GO:0009411,GO:0000166,GO:0009507
13231	BN23940	0.422403	710.055	1680.99	-1.24331	gi|23940|At5g62520_Contig2	At5g62520.1	68418.m07847 expressed protein	GO:0005554,GO:0000004,GO:0008372
13543	BN23940	0.470386	672.855	1430.43	-1.08808	gi|23940|At5g62520_Contig2	At5g62520.1	68418.m07847 expressed protein	GO:0005554,GO:0000004,GO:0008372
8997	BN23954	0.435828	1844.43	4232.01	-1.19817	gi|23954|At3g45840_Contig1	At3g45840.1	68416.m04961 DC1 domain-containing protein contains Pfam profile PF03107: DC1 domain	GO:0006118,GO:0005489,GO:0008372
885	BN23959	0.434186	309.679	713.241	-1.20362	gi|23959|At4g26060_Contig2	At4g26060.1	68417.m03751 expressed protein	GO:0005554,GO:0000004,GO:0008372
1197	BN23959	0.443851	509.359	1147.59	-1.17185	gi|23959|At4g26060_Contig2	At4g26060.1	68417.m03751 expressed protein	GO:0005554,GO:0000004,GO:0008372
9647	BN23982	0.446557	273.637	612.77	-1.16308	gi|23982|At1g36050_Contig2	At1g36050.1	68414.m04479 expressed protein	GO:0006633,GO:0005554,GO:0008372
12243	BN23994	0.348027	169.719	487.66	-1.52273	gi|23994|At1g70480_Contig1	At1g70480.1	68414.m08109 expressed protein contains Pfam profile PF02713: Domain of unknown function DUF220	GO:0005554,GO:0000004,GO:0008372
11931	BN23994	0.409452	121.916	297.754	-1.28823	gi|23994|At1g70480_Contig1	At1g70480.1	68414.m08109 expressed protein contains Pfam profile PF02713: Domain of unknown function DUF220	GO:0005554,GO:0000004,GO:0008372
13886	BN24076	0.316595	2049.35	6473.09	-1.65929	gi|24076|At2g29990_RL5079R	At2g29990.1	68415.m03648 pyridine nucleotide-disulphide oxidoreductase family protein similar to SP|P32340 Rotenone-insensitive NADH-ubiquinone oxidoreductase, mitochondrial precursor (EC 1.6.5.3) (Internal NADH dehydrogenase) {Saccharomyces cerevisiae} ; contains Pf	GO:0006749,GO:0005739,GO:0015036,GO:0004362,GO:0004148,GO:0006096,GO:0003954,GO:0006118
14198	BN24076	0.32418	1799.3	5550.32	-1.62514	gi|24076|At2g29990_RL5079R	At2g29990.1	68415.m03648 pyridine nucleotide-disulphide oxidoreductase family protein similar to SP|P32340 Rotenone-insensitive NADH-ubiquinone oxidoreductase, mitochondrial precursor (EC 1.6.5.3) (Internal NADH dehydrogenase) {Saccharomyces cerevisiae} ; contains Pf	GO:0006749,GO:0005739,GO:0015036,GO:0004362,GO:0004148,GO:0006096,GO:0003954,GO:0006118
12252	BN24090	0.47749	353.124	739.542	-1.06646	gi|24090|At5g04200_Contig2	At5g04200.1	68418.m00408 latex-abundant protein, putative (AMC9) / caspase family protein similar to latex-abundant protein [Hevea brasiliensis] gb:AAD13216; contains Pfam profile PF00656: ICE-like protease (caspase) p20 domain	GO:0008372,GO:0000004,GO:0030693
2841	BN24145	0.478195	257.243	537.946	-1.06433	gi|24145|At1g67590_RL2966F	At1g67590.1	68414.m07700 remorin family protein contains Pfam domain, PF03763: Remorin, C-terminal region	GO:0003677,GO:0000004,GO:0008372
11287	BN24188	0.449127	451.75	1005.84	-1.1548	gi|24188|At2g01690_Contig2	At2g01690.2	68415.m00097 expressed protein	GO:0005554,GO:0000004,GO:0008372
11599	BN24188	0.440208	497.968	1131.21	-1.18374	gi|24188|At2g01690_Contig2	At2g01690.2	68415.m00097 expressed protein	GO:0005554,GO:0000004,GO:0008372
14849	BN24212	0.413229	1055.77	2554.93	-1.27499	gi|24212|At3g60740_RL4863F	At3g60740.1	68416.m06795 tubulin folding cofactor D identical to tubulin folding cofactor D GI:20514263 from [Arabidopsis thaliana]	GO:0008372,GO:0006457,GO:0007021,GO:0000910,GO:0007017
14537	BN24212	0.398258	995.088	2498.6	-1.32822	gi|24212|At3g60740_RL4863F	At3g60740.1	68416.m06795 tubulin folding cofactor D identical to tubulin folding cofactor D GI:20514263 from [Arabidopsis thaliana]	GO:0008372,GO:0006457,GO:0007021,GO:0000910,GO:0007017
11937	BN24213	0.434556	235.656	542.292	-1.20239	gi|24213|At4g02260_RL4873F	At4g02260.1	68417.m00307 RelA/SpoT protein, putative (RSH1) identical to RSH1 (RelA/SpoT homolog) [Arabidopsis thaliana] GI:7141304; contains Pfam profiles PF02824: TGS domain, PF01966: HD domain, PF04607: Region found in RelA / SpoT proteins	GO:0015969,GO:0008152,GO:0016597,GO:0006629,GO:0005524,GO:0008728,GO:0003824,GO:0009507
12249	BN24213	0.422025	250.041	592.479	-1.2446	gi|24213|At4g02260_RL4873F	At4g02260.1	68417.m00307 RelA/SpoT protein, putative (RSH1) identical to RSH1 (RelA/SpoT homolog) [Arabidopsis thaliana] GI:7141304; contains Pfam profiles PF02824: TGS domain, PF01966: HD domain, PF04607: Region found in RelA / SpoT proteins	GO:0015969,GO:0008152,GO:0016597,GO:0006629,GO:0005524,GO:0008728,GO:0003824,GO:0009507
9649	BN24215	0.447977	590.994	1319.25	-1.1585	gi|24215|At1g47290_RL4513F	At1g47290.2	68414.m05236 3-beta hydroxysteroid dehydrogenase/isomerase family protein contains Pfam profile PF01073 3-beta hydroxysteroid dehydrogenase/isomerase domain; similar to NAD(P)-dependent steroid dehydrogenase from Homo sapiens [SP|Q15738], Mus musculus [SP	GO:0008372,GO:0045226,GO:0006012,GO:0008460,GO:0009225,GO:0003978,GO:0008831,GO:0003854,GO:0006694,GO:0003824,GO:0016491,GO:0008152
9337	BN24215	0.437543	625.822	1430.31	-1.1925	gi|24215|At1g47290_RL4513F	At1g47290.2	68414.m05236 3-beta hydroxysteroid dehydrogenase/isomerase family protein contains Pfam profile PF01073 3-beta hydroxysteroid dehydrogenase/isomerase domain; similar to NAD(P)-dependent steroid dehydrogenase from Homo sapiens [SP|Q15738], Mus musculus [SP	GO:0008372,GO:0045226,GO:0006012,GO:0008460,GO:0009225,GO:0003978,GO:0008831,GO:0003854,GO:0006694,GO:0003824,GO:0016491,GO:0008152
20391	BN24226	0.242763	502.592	2070.3	-2.04238	gi|24226|At4g27600_RL4557R	At4g27600.1	68417.m03966 pfkB-type carbohydrate kinase family protein contains Pfam profile: PF00294 pfkB family carbohydrate kinase	GO:0006014,GO:0016301,GO:0004747,GO:0009507
20703	BN24226	0.248827	451.193	1813.28	-2.00679	gi|24226|At4g27600_RL4557R	At4g27600.1	68417.m03966 pfkB-type carbohydrate kinase family protein contains Pfam profile: PF00294 pfkB family carbohydrate kinase	GO:0006014,GO:0016301,GO:0004747,GO:0009507
8354	BN24257	0.498028	1429.21	2869.74	-1.0057	gi|24257|At1g13300_Contig1	At1g13300.1	68414.m01544 myb family transcription factor contains Pfam domain, PF00249: Myb-like DNA-binding domain	GO:0003700,GO:0045449,GO:0003677,GO:0008372
5442	BN24258	0.26554	414.827	1562.2	-1.913	gi|24258|At5g18170_ESS34F	At5g18170.1	68418.m02133 glutamate dehydrogenase 1 (GDH1) identical to glutamate dehydrogenase 1 (GDH 1) [Arabidopsis thaliana] SWISS-PROT:Q43314	GO:0016491,GO:0006118,GO:0008152,GO:0005739,GO:0006520
5754	BN24258	0.281483	324.178	1151.68	-1.82888	gi|24258|At5g18170_ESS34F	At5g18170.1	68418.m02133 glutamate dehydrogenase 1 (GDH1) identical to glutamate dehydrogenase 1 (GDH 1) [Arabidopsis thaliana] SWISS-PROT:Q43314	GO:0016491,GO:0006118,GO:0008152,GO:0005739,GO:0006520
238	BN24273	0.405686	534.881	1318.46	-1.30156	gi|24273|At5g04510_Contig1	At5g04510.1	68418.m00451 3-phosphoinositide-dependent protein kinase, putative similar to 3-phosphoinositide-dependent protein kinase-1 [Oryza sativa] gi|5001830|gb|AAD37166	GO:0016301,GO:0006468
550	BN24273	0.406676	427.282	1050.67	-1.29805	gi|24273|At5g04510_Contig1	At5g04510.1	68418.m00451 3-phosphoinositide-dependent protein kinase, putative similar to 3-phosphoinositide-dependent protein kinase-1 [Oryza sativa] gi|5001830|gb|AAD37166	GO:0016301,GO:0006468
14200	BN24293	0.465293	119.415	256.645	-1.10379	gi|24293|At5g55530_Contig2	At5g55530.3	68418.m06918 C2 domain-containing protein low similarity to cold-regulated gene SRC2 [Glycine max] GI:2055230; contains Pfam profile PF00168: C2 domain	GO:0005554,GO:0000004,GO:0009507
3488	BN24297	0.436187	191.412	438.83	-1.19698	gi|24297|At4g39640_RL5401F	At4g39640.2	68417.m05603 gamma-glutamyltranspeptidase family protein similar to SP|P19440 Gamma-glutamyltranspeptidase 1 precursor (EC 2.3.2.2) (Gamma-glutamyltransferase 1) (CD224 antigen) {Homo sapiens}; contains Pfam profilePF01019: Gamma-glutamyltranspeptidase	GO:0006306,GO:0003840,GO:0012505
17138	BN24317	0.491471	937.452	1907.44	-1.02482	gi|24317|At4g26010_Contig1	At4g26010.1	68417.m03746 peroxidase, putative peroxidase ATP13a - Arabidopsis thaliana, PID:e264765; identical to cDNA class III peroxidase ATP35, GI:17530565	GO:0006979,GO:0004601,GO:0012505
7704	BN24333	0.464823	4947.48	10643.8	-1.10525	gi|24333|At4g16480_RL4645F	At4g16480.1	68417.m02495 sugar transporter family protein similar to SP|Q96QE2 Proton myo-inositol co-transporter (Hmit) [Homo sapiens]; contains Pfam profile PF00083: major facilitator superfamily protein	GO:0015144,GO:0006817,GO:0015698,GO:0016021,GO:0006811,GO:0016020,GO:0006810,GO:0006835,GO:0005351,GO:0008643
7392	BN24333	0.471838	5067.07	10739	-1.08364	gi|24333|At4g16480_RL4645F	At4g16480.1	68417.m02495 sugar transporter family protein similar to SP|Q96QE2 Proton myo-inositol co-transporter (Hmit) [Homo sapiens]; contains Pfam profile PF00083: major facilitator superfamily protein	GO:0015144,GO:0006817,GO:0015698,GO:0016021,GO:0006811,GO:0016020,GO:0006810,GO:0006835,GO:0005351,GO:0008643
17455	BN24404	0.395068	152.922	387.078	-1.33983	gi|24404|At4g15417_Contig1	At4g15417.1	68417.m02358 ribonuclease III family protein similar to CAF protein (RNA helicase/RNAseIII) [Arabidopsis thaliana] GI:6102610; contains Pfam profile PF00636 RNase3 domain	GO:0004525,GO:0008372,GO:0003723,GO:0006396
22651	BN24415	0.152489	109.245	716.414	-2.71323	gi|24415|At5g37380_RL3773F	At5g37380.2	68418.m04492 DNAJ heat shock N-terminal domain-containing protein similar to SP|Q9QYI4 DnaJ homolog subfamily B member 12 {Mus musculus}; contains Pfam profile PF00226: DnaJ domain	GO:0006457,GO:0003754,GO:0008372
22339	BN24415	0.16137	179.372	1111.56	-2.63156	gi|24415|At5g37380_RL3773F	At5g37380.2	68418.m04492 DNAJ heat shock N-terminal domain-containing protein similar to SP|Q9QYI4 DnaJ homolog subfamily B member 12 {Mus musculus}; contains Pfam profile PF00226: DnaJ domain	GO:0006457,GO:0003754,GO:0008372
18105	BN24429	0.481138	729.198	1515.57	-1.05548	gi|24429|At4g02060_Contig1	At4g02060.1	68417.m00276 prolifera protein (PRL) / DNA replication licensing factor Mcm7 (MCM7) identical to DNA replication licensing factor Mcm7 SP|P43299 PROLIFERA protein {Arabidopsis thaliana}; contains Pfam profile PF00493: MCM2/3/5 family	GO:0008094,GO:0005524,GO:0006270,GO:0003677,GO:0005634
5760	BN24458	0.427768	378.33	884.427	-1.2251	gi|24458|At1g04020_Contig1	At1g04020.2	68414.m00389 zinc finger (C3HC4-type RING finger) family protein / BRCT domain-containing protein contains Pfam domain, PF00533: BRCA1 C Terminus (BRCT) domain	GO:0003713,GO:0000004,GO:0005622
5448	BN24458	0.432826	408.85	944.605	-1.20814	gi|24458|At1g04020_Contig1	At1g04020.2	68414.m00389 zinc finger (C3HC4-type RING finger) family protein / BRCT domain-containing protein contains Pfam domain, PF00533: BRCA1 C Terminus (BRCT) domain	GO:0003713,GO:0000004,GO:0005622
14548	BN24507	0.069571	116.361	1672.55	-3.84537	gi|24507|At5g53770_RL3181F	At5g53770.1	68418.m06681 nucleotidyltransferase family protein contains Pfam domains PF03828: PAP/25A associated domain, PF01909: Nucleotidyltransferase domain	GO:0003676,GO:0000004,GO:0008372
14860	BN24507	0.0793333	159.448	2009.85	-3.65593	gi|24507|At5g53770_RL3181F	At5g53770.1	68418.m06681 nucleotidyltransferase family protein contains Pfam domains PF03828: PAP/25A associated domain, PF01909: Nucleotidyltransferase domain	GO:0003676,GO:0000004,GO:0008372
22344	BN24517	0.25136	164.901	656.034	-1.99217	gi|24517|At2g01070_Contig2	At2g01070.1	68415.m00013 expressed protein similar to membrane protein PTM1 precursor isolog GB:AAB65479	GO:0005524,GO:0000004,GO:0008372
22656	BN24517	0.281531	165.149	586.61	-1.82863	gi|24517|At2g01070_Contig2	At2g01070.1	68415.m00013 expressed protein similar to membrane protein PTM1 precursor isolog GB:AAB65479	GO:0005524,GO:0000004,GO:0008372
4794	BN24549	0.453905	292.493	644.393	-1.13954	gi|24549|At1g08320_Contig2	At1g08320.1	68414.m00920 bZIP family transcription factor contains Pfam profile: PF00170 bZIP transcription factor	GO:0003700,GO:0006355,GO:0003677,GO:0005634
2194	BN24550	0.49756	186.414	374.656	-1.00706	gi|24550|At2g39430_Contig1	At2g39430.1	68415.m04840 disease resistance-responsive protein-related / dirigent protein-related contains similarity to disease resistance response protein 206-d [Pisum sativum] gi|508844|gb|AAB18669; contains similarity to dirigent protein [Thuja plicata] gi|669470	GO:0009621,GO:0012505,GO:0005554,GO:0009807
3157	BN24573	0.427981	732.827	1712.29	-1.22438	gi|24573|At5g57070_Contig1	At5g57070.1	68418.m07124 hydroxyproline-rich glycoprotein family protein Common family members: At5g26070, At5g19800, At1g72790 [Arabidopsis thaliana]	GO:0004879,GO:0006355,GO:0003677,GO:0005634
2845	BN24573	0.453475	789.981	1742.06	-1.1409	gi|24573|At5g57070_Contig1	At5g57070.1	68418.m07124 hydroxyproline-rich glycoprotein family protein Common family members: At5g26070, At5g19800, At1g72790 [Arabidopsis thaliana]	GO:0004879,GO:0006355,GO:0003677,GO:0005634
11611	BN24584	0.477819	305.291	638.926	-1.06546	gi|24584|At1g01580_Contig2	At1g01580.1	68414.m00075 ferric-chelate reductase, putative similar to ferric-chelate reductase (FRO1) [Pisum sativum] GI:15341529; contains Pfam profile: PF01794 ferric reductase like transmembrane component	GO:0006118,GO:0016491,GO:0000293,GO:0016020
3495	BN24600	0.468116	447.156	955.224	-1.09506	gi|24600|At4g35640_Contig1	At4g35640.1	68417.m05061 serine O-acetyltransferase, putative similar to serine acetyltransferase, Arabidopsis thaliana, GI:905391; contains Pfam profile PF00132: Bacterial transferase hexapeptide (four repeats)	GO:0016407,GO:0006535,GO:0009507,GO:0005737,GO:0009001
1549	BN24614	0.441029	2487.85	5641.01	-1.18105	gi|24614|At5g35670_Contig1	At5g35670.1	68418.m04261 calmodulin-binding family protein contains IQ calmodulin-binding motif, Pfam:PF00612	GO:0005516,GO:0000004,GO:0005739
1861	BN24614	0.481322	2837.52	5895.26	-1.05492	gi|24614|At5g35670_Contig1	At5g35670.1	68418.m04261 calmodulin-binding family protein contains IQ calmodulin-binding motif, Pfam:PF00612	GO:0005516,GO:0000004,GO:0005739
2846	BN24677	0.438714	589.386	1343.44	-1.18865	gi|24677|At4g24260_ML4800R	At4g24260.1	68417.m03481 endo-1,4-beta-glucanase, putative / cellulase, putative similar to endo-1,4-beta-D-glucanase; cellulase GI:5689613 from [Brassica napus]	GO:0005975,GO:0004553,GO:0008372
246	BN24678	0.427326	537.465	1257.74	-1.22659	gi|24678|At2g42040_Contig1	At2g42040.1	68415.m05199 expressed protein	GO:0005554,GO:0000004,GO:0005739
558	BN24678	0.457074	544.338	1190.92	-1.1295	gi|24678|At2g42040_Contig1	At2g42040.1	68415.m05199 expressed protein	GO:0005554,GO:0000004,GO:0005739
11612	BN24688	0.37925	569.721	1502.23	-1.39878	gi|24688|At1g31160_ML4778F	At1g31160.1	68414.m03812 zinc-binding protein, putative / protein kinase C inhibitor, putative similar to 14 kDa zinc-binding protein (Protein kinase C inhibitor, PKCI) [Zea mays] Swiss-Prot:P42856	GO:0005080,GO:0009507,GO:0000004,GO:0008270
22346	BN24720	0.470508	2911.8	6188.63	-1.08771	gi|24720|At1g19870_Contig1	At1g19870.1	68414.m02492 calmodulin-binding family protein contains Pfam profile: PF00612 IQ calmodulin-binding motif	GO:0005516,GO:0000004,GO:0009507
22658	BN24720	0.464961	2269.54	4881.14	-1.10482	gi|24720|At1g19870_Contig1	At1g19870.1	68414.m02492 calmodulin-binding family protein contains Pfam profile: PF00612 IQ calmodulin-binding motif	GO:0005516,GO:0000004,GO:0009507
20058	BN24721	0.459859	490.973	1067.66	-1.12074	gi|24721|At3g27530_ML4577F	At3g27530.1	68416.m03441 vesicle tethering family protein contains Pfam PF04869: Uso1 / p115 like vesicle tethering protein, head region and PF04871: Uso1 / p115 like vesicle tethering protein, C terminal region	GO:0005554,GO:0000004,GO:0008372
19746	BN24721	0.434301	414.758	955.001	-1.20323	gi|24721|At3g27530_ML4577F	At3g27530.1	68416.m03441 vesicle tethering family protein contains Pfam PF04869: Uso1 / p115 like vesicle tethering protein, head region and PF04871: Uso1 / p115 like vesicle tethering protein, C terminal region	GO:0005554,GO:0000004,GO:0008372
17800	BN24734	0.443534	202.242	455.979	-1.17288	gi|24734|At5g56600_Contig1	At5g56600.1	68418.m07065 profilin 5 (PRO5) (PRF3) identical to SP|Q9FE63 Profilin 5 {Arabidopsis thaliana}	GO:0015629,GO:0005634,GO:0007010,GO:0003779,GO:0005737
18112	BN24734	0.449712	168.532	374.755	-1.15293	gi|24734|At5g56600_Contig1	At5g56600.1	68418.m07065 profilin 5 (PRO5) (PRF3) identical to SP|Q9FE63 Profilin 5 {Arabidopsis thaliana}	GO:0015629,GO:0005634,GO:0007010,GO:0003779,GO:0005737
15200	BN24735	0.484964	239.453	493.754	-1.04405	gi|24735|At5g56600_Contig2	At5g56600.1	68418.m07065 profilin 5 (PRO5) (PRF3) identical to SP|Q9FE63 Profilin 5 {Arabidopsis thaliana}	GO:0015629,GO:0005634,GO:0007010,GO:0003779,GO:0005737
22659	BN24830	0.391254	234.126	598.399	-1.35382	gi|24830|At2g42190_Contig2	At2g42190.1	68415.m05221 expressed protein ; similar to GP|9826|X07453	GO:0005634,GO:0003677,GO:0006355
22347	BN24830	0.368014	161.57	439.032	-1.44217	gi|24830|At2g42190_Contig2	At2g42190.1	68415.m05221 expressed protein ; similar to GP|9826|X07453	GO:0005634,GO:0003677,GO:0006355
7059	BN24838	0.476778	1099.95	2307.05	-1.06861	gi|24838|At2g37870_Contig1	At2g37870.1	68415.m04649 protease inhibitor/seed storage/lipid transfer protein (LTP) family protein contains Pfam protease inhibitor/seed storage/LTP family domain PF00234	GO:0008289,GO:0006869,GO:0012505
13568	BN24874	0.492799	451.197	915.581	-1.02093	gi|24874|At4g32730_Contig1	At4g32730.2	68417.m05680 myb family transcription factor identical to PC-MYB1 GI:5678826 from [Arabidopsis thaliana];	GO:0003700,GO:0006355,GO:0003677,GO:0005634
15852	BN24886	0.355734	349.368	982.104	-1.49113	gi|24886|At2g04515_Contig1	At2g04515.1	68415.m00457 expressed protein	GO:0006865,GO:0016020,GO:0005279,GO:0012505
16164	BN24886	0.432787	312.791	722.737	-1.20827	gi|24886|At2g04515_Contig1	At2g04515.1	68415.m00457 expressed protein	GO:0006865,GO:0016020,GO:0005279,GO:0012505
13252	BN24887	0.333784	778.244	2331.58	-1.58301	gi|24887|At5g24010_ESS3405F	At5g24010.1	68418.m02821 protein kinase family protein contains protein kinase domain, Pfam:PF00069	GO:0016301,GO:0006468,GO:0004674,GO:0005524,GO:0004672,GO:0004713,GO:0012505
13564	BN24887	0.351153	741.905	2112.77	-1.50983	gi|24887|At5g24010_ESS3405F	At5g24010.1	68418.m02821 protein kinase family protein contains protein kinase domain, Pfam:PF00069	GO:0016301,GO:0006468,GO:0004674,GO:0005524,GO:0004672,GO:0004713,GO:0012505
252	BN24892	0.432238	487.819	1128.59	-1.2101	gi|24892|At1g49300_Contig1	At1g49300.1	68414.m05526 Ras-related GTP-binding protein, putative contains Pfam profile: PF00071 Ras family	GO:0006355,GO:0005524,GO:0007264,GO:0003925,GO:0003677,GO:0005525,GO:0000160,GO:0005739
1868	BN24929	0.460334	288.26	626.197	-1.11925	gi|24929|At3g12930_Contig2	At3g12930.1	68416.m01611 expressed protein contains Pfam domain PF02410: Domain of unknown function DUF143	GO:0005554,GO:0000004,GO:0009507
7718	BN24959	0.484481	406.553	839.152	-1.04549	gi|24959|At3g58450_Contig1	At3g58450.1	68416.m06514 universal stress protein (USP) family protein contains Pfam PF00582: universal stress protein family	GO:0006950,GO:0005554,GO:0008372
2206	BN24961	0.480466	870.302	1811.37	-1.05749	gi|24961|At4g14240_Contig1	At4g14240.1	68417.m02197 expressed protein contains Pfam profile PF01595: Domain of unknown function	GO:0005554,GO:0000004,GO:0008372
2514	BN24973	0.488496	338.718	693.389	-1.03358	gi|24973|At2g01820_EL1065F	At2g01820.1	68415.m00113 leucine-rich repeat protein kinase, putative similar to protein kinase TMK1 gi|166888|gb|AAA32876; contains Pfam domains PF00560: Leucine Rich Repeat and PF00069: Protein kinase domain	GO:0005524,GO:0004672,GO:0004713,GO:0000074,GO:0004674,GO:0012505
2202	BN24973	0.463151	256.628	554.091	-1.11044	gi|24973|At2g01820_EL1065F	At2g01820.1	68415.m00113 leucine-rich repeat protein kinase, putative similar to protein kinase TMK1 gi|166888|gb|AAA32876; contains Pfam domains PF00560: Leucine Rich Repeat and PF00069: Protein kinase domain	GO:0005524,GO:0004672,GO:0004713,GO:0000074,GO:0004674,GO:0012505
19107	BN25005	0.236429	74.8133	316.43	-2.08052	gi|25005|At3g63090_Contig2	At3g63090.1	68416.m07086 expressed protein	GO:0005524,GO:0000004,GO:0008372
6419	BN25010	0.457046	765.278	1674.4	-1.12959	gi|25010|At1g53020_EL757R	At1g53020.1	68414.m06002 ubiquitin-conjugating enzyme family protein similar to ubiquitin-conjugating enzyme GB:3319990 from [Mus musculus]; contains Pfam profile PF00179: Ubiquitin-conjugating enzyme	GO:0004840,GO:0000004,GO:0008372
6107	BN25010	0.473886	933.509	1969.9	-1.07739	gi|25010|At1g53020_EL757R	At1g53020.1	68414.m06002 ubiquitin-conjugating enzyme family protein similar to ubiquitin-conjugating enzyme GB:3319990 from [Mus musculus]; contains Pfam profile PF00179: Ubiquitin-conjugating enzyme	GO:0004840,GO:0000004,GO:0008372
3815	BN25027	0.491822	398.946	811.16	-1.02379	gi|25027|At2g44525_Contig1	At2g44525.1	68415.m05537 expressed protein	GO:0005554,GO:0000004,GO:0005739
18119	BN25064	0.495729	391.456	789.658	-1.01238	gi|25064|At5g17530_Contig1	At5g17530.2	68418.m02057 phosphoglucosamine mutase family protein low similarity to phosphoglucomutase/phosphomannomutase [Sphingomonas paucimobilis] GI:6103619; contains InterPro accession IPR006352: Phosphoglucosamine mutase	GO:0005739,GO:0016868,GO:0004614,GO:0005975
6420	BN25118	0.387916	5530.02	14255.7	-1.36618	gi|25118|At1g71860_BL2937F	At1g71860.1	68414.m08305 protein tyrosine phosphatase 1 (PTP1) identical to protein tyrosine phosphatase 1 GI:3170531 from [Arabidopsis thaliana]; contains Pfam profile: PF00102 protein-tyrosine phosphatase	GO:0007243,GO:0004725,GO:0009507
6108	BN25118	0.40669	6470.52	15910.2	-1.298	gi|25118|At1g71860_BL2937F	At1g71860.1	68414.m08305 protein tyrosine phosphatase 1 (PTP1) identical to protein tyrosine phosphatase 1 GI:3170531 from [Arabidopsis thaliana]; contains Pfam profile: PF00102 protein-tyrosine phosphatase	GO:0007243,GO:0004725,GO:0009507
3508	BN25119	0.476656	1203.79	2525.49	-1.06898	gi|25119|At4g22790_BL2948R	At4g22790.1	68417.m03289 MATE efflux family protein contains Pfam profile PF01554: Uncharacterized membrane protein family	GO:0016020,GO:0015238,GO:0005337,GO:0006855,GO:0005215,GO:0006810,GO:0015297
30154	BN25148	0.482775	778.933	1613.45	-1.05058	gi|25148|At5g16260_BL2815F	At5g16260.1	68418.m01899 RNA recognition motif (RRM)-containing protein similar to Tat-SF1 - Homo sapiens, GI:1667611; contains InterPro entry IPR000504: RNA-binding region RNP-1 (RNA recognition motif) (RRM)	GO:0003676,GO:0008372,GO:0000004,GO:0003723
20066	BN25152	0.243985	209.947	860.491	-2.03513	gi|25152|At2g29660_Contig1	At2g29660.1	68415.m03605 zinc finger (C2H2 type) family protein contains zinc finger, C2H2 type, domain, PROSITE:PS00028	GO:0045449,GO:0003700,GO:0012505,GO:0003676,GO:0008270
19754	BN25152	0.226831	282.466	1245.27	-2.14031	gi|25152|At2g29660_Contig1	At2g29660.1	68415.m03605 zinc finger (C2H2 type) family protein contains zinc finger, C2H2 type, domain, PROSITE:PS00028	GO:0045449,GO:0003700,GO:0012505,GO:0003676,GO:0008270
20408	BN25166	0.473635	1029.81	2174.27	-1.07815	gi|25166|At1g72100_BL2743F	At1g72100.1	68414.m08334 late embryogenesis abundant domain-containing protein / LEA domain-containing protein low similarity to embryogenic gene [Betula pendula] GI:4539485; contains Pfam profile PF02987: Late embryogenesis abundant protein	GO:0016020,GO:0006835,GO:0012505,GO:0005554,GO:0009793
20720	BN25166	0.453496	1037.29	2287.32	-1.14084	gi|25166|At1g72100_BL2743F	At1g72100.1	68414.m08334 late embryogenesis abundant domain-containing protein / LEA domain-containing protein low similarity to embryogenic gene [Betula pendula] GI:4539485; contains Pfam profile PF02987: Late embryogenesis abundant protein	GO:0016020,GO:0006835,GO:0012505,GO:0005554,GO:0009793
23316	BN25177	0.487129	221.161	454.009	-1.03762	gi|25177|At2g26980_Contig1	At2g26980.3	68415.m03237 CBL-interacting protein kinase 3 (CIPK3) identical to CBL-interacting protein kinase 3 [Arabidopsis thaliana] gi|9280638|gb|AAF86507	GO:0009845,GO:0005739,GO:0009737,GO:0004674,GO:0009628,GO:0016301
20716	BN25178	0.0853622	133.614	1565.26	-3.55026	gi|25178|At1g29550_BL2620F	At1g29550.1	68414.m03614 eukaryotic translation initiation factor 4E, putative / eIF-4E, putative / eIF4E, putative / mRNA cap-binding protein, putative similar to SP|O23252 Eukaryotic translation initiation factor 4E (eIF-4E) (eIF4E) (mRNA cap-binding protein) (eIF-	GO:0003743,GO:0006413,GO:0003723,GO:0005737
20404	BN25178	0.0824791	144.613	1753.33	-3.59983	gi|25178|At1g29550_BL2620F	At1g29550.1	68414.m03614 eukaryotic translation initiation factor 4E, putative / eIF-4E, putative / eIF4E, putative / mRNA cap-binding protein, putative similar to SP|O23252 Eukaryotic translation initiation factor 4E (eIF-4E) (eIF4E) (mRNA cap-binding protein) (eIF-	GO:0003743,GO:0006413,GO:0003723,GO:0005737
4804	BN25184	0.389478	699.946	1797.14	-1.36039	gi|25184|At4g33495_BL2525F	At4g33495.1	68417.m04757 expressed protein	GO:0005554,GO:0000004,GO:0005739
2204	BN25185	0.440946	412.91	936.418	-1.18133	gi|25185|At5g23210_Contig1	At5g23210.2	68418.m02715 serine carboxypeptidase S10 family protein similar to Serine carboxypeptidase II chains A and B (SP:P08819) (EC 3.4.16.6) [Triticum aestivum (Wheat)];	GO:0006508,GO:0004185,GO:0008372
15521	BN25265	0.349211	591.951	1695.11	-1.51783	gi|25265|At5g46220_BL1779F	At5g46220.1	68418.m05688 expressed protein contains Pfam profile PF04765: Protein of unknown function (DUF616)	GO:0005554,GO:0000004,GO:0012505
15209	BN25265	0.369049	808.325	2190.29	-1.43811	gi|25265|At5g46220_BL1779F	At5g46220.1	68418.m05688 expressed protein contains Pfam profile PF04765: Protein of unknown function (DUF616)	GO:0005554,GO:0000004,GO:0012505
20717	BN25275	0.38798	1434.58	3697.56	-1.36595	gi|25275|At5g21990_Contig1	At5g21990.1	68418.m02557 tetratricopeptide repeat (TPR)-containing protein contains Pfam profile PF00515: TPR Domain	GO:0005554,GO:0000004,GO:0008372
18117	BN25276	0.234643	451.828	1925.6	-2.09146	gi|25276|At2g01120_Contig1	At2g01120.1	68415.m00020 origin recognition complex subunit 4, putative (ORC4) similar to origin recognition complex subunit 4 (GI:15866782) [Zea mays]	GO:0005554,GO:0000004,GO:0008372
17805	BN25276	0.233752	478.676	2047.79	-2.09695	gi|25276|At2g01120_Contig1	At2g01120.1	68415.m00020 origin recognition complex subunit 4, putative (ORC4) similar to origin recognition complex subunit 4 (GI:15866782) [Zea mays]	GO:0005554,GO:0000004,GO:0008372
10976	BN25290	0.105688	706.798	6687.61	-3.24212	gi|25290|At5g45780_LL2632F	At5g45780.1	68418.m05630 leucine-rich repeat transmembrane protein kinase, putative	GO:0012505,GO:0005524,GO:0007169,GO:0004674,GO:0006468,GO:0016301
10664	BN25290	0.102984	628.223	6100.2	-3.27951	gi|25290|At5g45780_LL2632F	At5g45780.1	68418.m05630 leucine-rich repeat transmembrane protein kinase, putative	GO:0012505,GO:0005524,GO:0007169,GO:0004674,GO:0006468,GO:0016301
13910	BN25326	0.497273	717.64	1443.15	-1.00789	gi|25326|At2g39310_Contig2	At2g39310.1	68415.m04826 jacalin lectin family protein similar to myrosinase-binding protein homolog [Arabidopsis thaliana] GI:2997767; contains Pfam profile PF01419 jacalin-like lectin domain	GO:0005554,GO:0000004,GO:0008372
9364	BN25342	0.381743	361.046	945.783	-1.38933	gi|25342|At3g24140_LL1788F	At3g24140.1	68416.m03031 basic helix-loop-helix (bHLH) family protein contains Pfam profile: PF00010 Helix-loop-helix DNA-binding domain	GO:0003700,GO:0008372,GO:0003677,GO:0008152
9676	BN25342	0.339771	511.685	1505.97	-1.55737	gi|25342|At3g24140_LL1788F	At3g24140.1	68416.m03031 basic helix-loop-helix (bHLH) family protein contains Pfam profile: PF00010 Helix-loop-helix DNA-binding domain	GO:0003700,GO:0008372,GO:0003677,GO:0008152
25614	BN25362	0.430227	371.488	863.469	-1.21683	gi|25362|At2g39130_Contig1	At2g39130.1	68415.m04807 amino acid transporter family protein belongs to INTERPRO:IPR002422 amino acid/polyamine transporter, family II	GO:0015359,GO:0006865,GO:0016020
25926	BN25362	0.499825	412.284	824.857	-1.00051	gi|25362|At2g39130_Contig1	At2g39130.1	68415.m04807 amino acid transporter family protein belongs to INTERPRO:IPR002422 amino acid/polyamine transporter, family II	GO:0015359,GO:0006865,GO:0016020
8065	BN25398	0.315181	76.799	243.666	-1.66575	gi|25398|At5g61930_RL2238R	At5g61930.1	68418.m07774 expressed protein contains Pfam PF05634: Arabidopsis thaliana protein of unknown function (DUF794)	GO:0005554,GO:0000004,GO:0008372
6423	BN25435	0.114777	171.644	1495.45	-3.12309	gi|25435|At1g59590_Contig1	At1g59590.1	68414.m06702 expressed protein	GO:0005554,GO:0000004,GO:0009507
6111	BN25435	0.10307	529.107	5133.45	-3.2783	gi|25435|At1g59590_Contig1	At1g59590.1	68414.m06702 expressed protein	GO:0005554,GO:0000004,GO:0009507
3823	BN25436	0.141342	163.015	1153.34	-2.82274	gi|25436|At3g28890_RL2017F	At3g28890.1	68416.m03606 leucine-rich repeat family protein contains leucine rich-repeat (LRR) domains Pfam:PF00560, INTERPRO:IPR001611; contains similarity to Hcr2-0B [Lycopersicon esculentum] gi|3894387|gb|AAC78593	GO:0007165,GO:0016301,GO:0005515,GO:0012505
3511	BN25436	0.137531	203.602	1480.41	-2.86217	gi|25436|At3g28890_RL2017F	At3g28890.1	68416.m03606 leucine-rich repeat family protein contains leucine rich-repeat (LRR) domains Pfam:PF00560, INTERPRO:IPR001611; contains similarity to Hcr2-0B [Lycopersicon esculentum] gi|3894387|gb|AAC78593	GO:0007165,GO:0016301,GO:0005515,GO:0012505
1223	BN25437	0.324381	531.028	1637.05	-1.62424	gi|25437|At4g25450_Contig1	At4g25450.1	68417.m03665 ABC transporter family protein similar to multidrug resistance protein 2 SP:P21440 from [Mus musculus]	GO:0006865,GO:0016020,GO:0006810,GO:0009877,GO:0015833,GO:0016021,GO:0005739,GO:0030288,GO:0019866,GO:0015706,GO:0005215,GO:0006817,GO:0004009,GO:0017004,GO:0015846,GO:0006824
911	BN25437	0.309971	498.198	1607.24	-1.68979	gi|25437|At4g25450_Contig1	At4g25450.1	68417.m03665 ABC transporter family protein similar to multidrug resistance protein 2 SP:P21440 from [Mus musculus]	GO:0006865,GO:0016020,GO:0006810,GO:0009877,GO:0015833,GO:0016021,GO:0005739,GO:0030288,GO:0019866,GO:0015706,GO:0005215,GO:0006817,GO:0004009,GO:0017004,GO:0015846,GO:0006824
12273	BN25457	0.355987	2653.58	7454.15	-1.4901	gi|25457|At1g18360_Contig1	At1g18360.1	68414.m02294 hydrolase, alpha/beta fold family protein similar to monoglyceride lipase from [Homo sapiens] GI:14594904, [Mus musculus] GI:2632162,[Rattus norvegicus] GI:19697886; contains Pfam profile PF00561: hydrolase, alpha/beta fold family	GO:0009507,GO:0006725,GO:0016787
11961	BN25457	0.258705	2114.59	8173.74	-1.95062	gi|25457|At1g18360_Contig1	At1g18360.1	68414.m02294 hydrolase, alpha/beta fold family protein similar to monoglyceride lipase from [Homo sapiens] GI:14594904, [Mus musculus] GI:2632162,[Rattus norvegicus] GI:19697886; contains Pfam profile PF00561: hydrolase, alpha/beta fold family	GO:0009507,GO:0006725,GO:0016787
4473	BN25460	0.493737	421.597	853.889	-1.01818	gi|25460|At2g06025_Contig1	At2g06025.1	68415.m00659 GCN5-related N-acetyltransferase (GNAT) family protein low similarity to streptothricin acetyltransferase homolog [Campylobacter jejuni] GI:6650363; contains Pfam profile PF00583: acetyltransferase, GNAT family	GO:0016407,GO:0006474,GO:0008152,GO:0005739,GO:0008080
15527	BN25470	0.42215	426.735	1010.86	-1.24417	gi|25470|At4g24400_RL1916F	At4g24400.1	68417.m03499 CBL-interacting protein kinase 8 (CIPK8) identical to CBL-interacting protein kinase 8 [Arabidopsis thaliana] GP|13249115|gb|AAK16683; contains Pfam profiles PF00069: Protein kinase domain and PF03822: NAF domain	GO:0016301,GO:0006468,GO:0004674,GO:0005524,GO:0004672,GO:0004713,GO:0007165
15215	BN25470	0.423484	405.67	957.934	-1.23962	gi|25470|At4g24400_RL1916F	At4g24400.1	68417.m03499 CBL-interacting protein kinase 8 (CIPK8) identical to CBL-interacting protein kinase 8 [Arabidopsis thaliana] GP|13249115|gb|AAK16683; contains Pfam profiles PF00069: Protein kinase domain and PF03822: NAF domain	GO:0016301,GO:0006468,GO:0004674,GO:0005524,GO:0004672,GO:0004713,GO:0007165
23323	BN25480	0.451522	989.078	2190.54	-1.14713	gi|25480|At1g63840_Contig1	At1g63840.1	68414.m07226 zinc finger (C3HC4-type RING finger) family protein similar to RING-H2 finger protein RHA1a (GI:3790554) [Arabidopsis thaliana]' similar to BRH1 RING finger protein [Arabidopsis thaliana] GI:4689366; contains Pfam profile PF00097: Zinc finger	GO:0005515,GO:0012505,GO:0000004,GO:0008270
23011	BN25480	0.358758	362.303	1009.88	-1.47892	gi|25480|At1g63840_Contig1	At1g63840.1	68414.m07226 zinc finger (C3HC4-type RING finger) family protein similar to RING-H2 finger protein RHA1a (GI:3790554) [Arabidopsis thaliana]' similar to BRH1 RING finger protein [Arabidopsis thaliana] GI:4689366; contains Pfam profile PF00097: Zinc finger	GO:0005515,GO:0012505,GO:0000004,GO:0008270
12923	BN25484	0.479252	179.016	373.532	-1.06114	gi|25484|At1g76660_ES1785F	At1g76660.1	68414.m08920 expressed protein	GO:0005554,GO:0000004,GO:0008372
5123	BN25487	0.462412	235.606	509.515	-1.11275	gi|25487|At4g32280_Contig1	At4g32280.1	68417.m04592 auxin-responsive AUX/IAA family protein contains Pfam profile: PF02309: AUX/IAA family	GO:0005622,GO:0003700,GO:0006445
4811	BN25487	0.466289	891.749	1912.44	-1.1007	gi|25487|At4g32280_Contig1	At4g32280.1	68417.m04592 auxin-responsive AUX/IAA family protein contains Pfam profile: PF02309: AUX/IAA family	GO:0005622,GO:0003700,GO:0006445
16516	BN25518	0.119046	149.819	1258.5	-3.07041	gi|25518|At2g35860_Contig1	At2g35860.1	68415.m04403 beta-Ig-H3 domain-containing protein / fasciclin domain-containing protein contains Pfam profile PF02469: Fasciclin domain	GO:0006499,GO:0012505,GO:0004379,GO:0007155
16828	BN25518	0.115928	139.161	1200.41	-3.1087	gi|25518|At2g35860_Contig1	At2g35860.1	68415.m04403 beta-Ig-H3 domain-containing protein / fasciclin domain-containing protein contains Pfam profile PF02469: Fasciclin domain	GO:0006499,GO:0012505,GO:0004379,GO:0007155
14566	BN25543	0.485899	202.07	415.868	-1.04127	gi|25543|At3g44990_Contig1	At3g44990.1	68416.m04847 xyloglucan:xyloglucosyl transferase, putative / xyloglucan endotransglycosylase, putative / endo-xyloglucan transferase, putative	GO:0016762,GO:0042546,GO:0009507,GO:0016798
1878	BN25548	0.40145	1583.81	3945.22	-1.31671	gi|25548|At2g38840_RL1454F	At2g38840.1	68415.m04772 guanylate-binding family protein similar to SP|Q01514 Interferon-induced guanylate-binding protein 1 (Guanine nucleotide-binding protein 1) (Interferon-gamma inducible protein MAG-1) {Mus musculus}; contains Pfam profile PF02263: Guanylate-bi	GO:0012505,GO:0005524,GO:0006955,GO:0003924,GO:0005525
1566	BN25548	0.383062	1511.9	3946.88	-1.38435	gi|25548|At2g38840_RL1454F	At2g38840.1	68415.m04772 guanylate-binding family protein similar to SP|Q01514 Interferon-induced guanylate-binding protein 1 (Guanine nucleotide-binding protein 1) (Interferon-gamma inducible protein MAG-1) {Mus musculus}; contains Pfam profile PF02263: Guanylate-bi	GO:0012505,GO:0005524,GO:0006955,GO:0003924,GO:0005525
14874	BN25555	0.337369	499.03	1479.18	-1.5676	gi|25555|At3g59200_Contig1	At3g59200.1	68416.m06600 F-box family protein contains F-box domain Pfam:PF00646	GO:0003676,GO:0000004,GO:0008372
14562	BN25555	0.349023	569.969	1633.04	-1.5186	gi|25555|At3g59200_Contig1	At3g59200.1	68416.m06600 F-box family protein contains F-box domain Pfam:PF00646	GO:0003676,GO:0000004,GO:0008372
25616	BN25563	0.456588	581.825	1274.29	-1.13104	gi|25563|At2g02400_RL1457R	At2g02400.1	68415.m00180 cinnamoyl-CoA reductase family similar to cinnamoyl-CoA reductase from Pinus taeda [GI:17978649], Eucalyptus gunnii [GI:2058311]	GO:0008372,GO:0006012,GO:0009225,GO:0016491,GO:0003978,GO:0009809,GO:0003854,GO:0006694,GO:0003824,GO:0016621,GO:0008152
25928	BN25563	0.454358	410.059	902.502	-1.1381	gi|25563|At2g02400_RL1457R	At2g02400.1	68415.m00180 cinnamoyl-CoA reductase family similar to cinnamoyl-CoA reductase from Pinus taeda [GI:17978649], Eucalyptus gunnii [GI:2058311]	GO:0008372,GO:0006012,GO:0009225,GO:0016491,GO:0003978,GO:0009809,GO:0003854,GO:0006694,GO:0003824,GO:0016621,GO:0008152
15528	BN25567	0.448377	7481.03	16684.7	-1.15722	gi|25567|At1g27130_Contig1	At1g27130.1	68414.m03306 glutathione S-transferase, putative similar to glutathione S-transferase GB: AAF22517 GI:6652870 from [Papaver somniferum]	GO:0004364,GO:0009407,GO:0003824,GO:0005737
15216	BN25567	0.438737	6530.07	14883.8	-1.18857	gi|25567|At1g27130_Contig1	At1g27130.1	68414.m03306 glutathione S-transferase, putative similar to glutathione S-transferase GB: AAF22517 GI:6652870 from [Papaver somniferum]	GO:0004364,GO:0009407,GO:0003824,GO:0005737
2867	BN25597	0.16243	369.235	2273.19	-2.62211	gi|25597|At3g11230_Contig2	At3g11230.1	68416.m01366 yippee family protein similar to qdgl-1 [Coturnix coturnix] GI:10441650, Yippee protein [Homo sapiens] GI:5713281; contains Pfam profile PF03226: Yippee putative zinc-binding protein	GO:0005554,GO:0000004,GO:0008372
3179	BN25597	0.190837	329.681	1727.55	-2.38958	gi|25597|At3g11230_Contig2	At3g11230.1	68416.m01366 yippee family protein similar to qdgl-1 [Coturnix coturnix] GI:10441650, Yippee protein [Homo sapiens] GI:5713281; contains Pfam profile PF03226: Yippee putative zinc-binding protein	GO:0005554,GO:0000004,GO:0008372
5463	BN25609	0.491473	809.49	1647.07	-1.02482	gi|25609|At1g35350_ML3230F	At1g35350.1	68414.m04383 EXS family protein / ERD1/XPR1/SYG1 family protein similar to PHO1 protein [Arabidopsis thaliana] GI:20069032; contains Pfam profiles PF03105: SPX domain, PF03124: EXS family	GO:0005554,GO:0000004,GO:0016021
5775	BN25609	0.480555	784.981	1633.49	-1.05723	gi|25609|At1g35350_ML3230F	At1g35350.1	68414.m04383 EXS family protein / ERD1/XPR1/SYG1 family protein similar to PHO1 protein [Arabidopsis thaliana] GI:20069032; contains Pfam profiles PF03105: SPX domain, PF03124: EXS family	GO:0005554,GO:0000004,GO:0016021
11629	BN25619	0.497759	3114	6256.04	-1.00648	gi|25619|At2g36670_Contig1	At2g36670.2	68415.m04498 aspartyl protease family protein contains Pfam profile: PF00026 eukaryotic aspartyl protease	GO:0006508,GO:0004194,GO:0012505
6429	BN25621	0.347609	1493.61	4296.81	-1.52446	gi|25621|At5g58784_Contig1	At5g58784.1	68418.m07364 dehydrodolichyl diphosphate synthase, putative / DEDOL-PP synthase, putative similar to GI:796076	GO:0019408,GO:0005789,GO:0045547
6117	BN25621	0.339534	1715.84	5053.51	-1.55837	gi|25621|At5g58784_Contig1	At5g58784.1	68418.m07364 dehydrodolichyl diphosphate synthase, putative / DEDOL-PP synthase, putative similar to GI:796076	GO:0019408,GO:0005789,GO:0045547
17167	BN25642	0.46162	1154.95	2501.95	-1.11522	gi|25642|At3g07670_Contig2	At3g07670.1	68416.m00919 SET domain-containing protein similar to ribulose-1,5-bisphosphate carboxylase/oxygenase small subunit N-methyltransferase I [Spinacia oleracea] GI:3403236; contains Pfam profile PF00856: SET domain	GO:0005554,GO:0000004,GO:0005739
12279	BN25644	0.381119	124.424	326.47	-1.39169	gi|25644|At4g31380_Contig1	At4g31380.1	68417.m04450 hypothetical protein	GO:0009507,GO:0005554
11967	BN25644	0.397857	122.405	307.661	-1.32968	gi|25644|At4g31380_Contig1	At4g31380.1	68417.m04450 hypothetical protein	GO:0009507,GO:0005554
14563	BN25655	0.451232	132.794	294.292	-1.14806	gi|25655|At5g13270_RL899F	At5g13270.1	68418.m01524 pentatricopeptide (PPR) repeat-containing protein contains INTERPRO:IPR002885 PPR repeats	GO:0006457,GO:0005554,GO:0009507
580	BN25710	0.20518	248.011	1208.75	-2.28504	gi|25710|At5g54630_Contig1	At5g54630.1	68418.m06802 zinc finger protein-related contains Prosite:PS00028 Zinc finger, C2H2 type, domain	GO:0005634,GO:0003700,GO:0006355
268	BN25710	0.222879	256.538	1151.02	-2.16567	gi|25710|At5g54630_Contig1	At5g54630.1	68418.m06802 zinc finger protein-related contains Prosite:PS00028 Zinc finger, C2H2 type, domain	GO:0005634,GO:0003700,GO:0006355
11322	BN25718	0.476775	12555.1	26333.4	-1.06862	gi|25718|At4g19050_ML2847F	At4g19050.1	68417.m02806 mob1/phocein family protein contains Pfam PF03637: Mob1/phocein family; contains Pfam F00560: Leucine Rich Repeats; contains TIGRFAMS profile TIGR01612: reticulocyte binding protein; hypothetical protein YIL106w, Saccharomyces cerevisiae, PIR	GO:0006915,GO:0008372,GO:0005524,GO:0006952
11634	BN25718	0.464511	12486.8	26881.6	-1.10622	gi|25718|At4g19050_ML2847F	At4g19050.1	68417.m02806 mob1/phocein family protein contains Pfam PF03637: Mob1/phocein family; contains Pfam F00560: Leucine Rich Repeats; contains TIGRFAMS profile TIGR01612: reticulocyte binding protein; hypothetical protein YIL106w, Saccharomyces cerevisiae, PIR	GO:0006915,GO:0008372,GO:0005524,GO:0006952
5134	BN25770	0.405308	741.721	1830.02	-1.30291	gi|25770|At3g15710_Contig1	At3g15710.1	68416.m01991 signal peptidase, putative similar to SP|P13679 Microsomal signal peptidase 21 kDa subunit (EC 3.4.-.-) {Canis familiaris}; contains Pfam profile: PF00461 signal peptidase I	GO:0006508,GO:0016020,GO:0006465,GO:0008233
4822	BN25770	0.33216	567.423	1708.28	-1.59005	gi|25770|At3g15710_Contig1	At3g15710.1	68416.m01991 signal peptidase, putative similar to SP|P13679 Microsomal signal peptidase 21 kDa subunit (EC 3.4.-.-) {Canis familiaris}; contains Pfam profile: PF00461 signal peptidase I	GO:0006508,GO:0016020,GO:0006465,GO:0008233
2873	BN25794	0.476023	656.488	1379.11	-1.0709	gi|25794|At5g41970_RL260R	At5g41970.1	68418.m05110 expressed protein contains Pfam profile PF03690: Uncharacterised protein family (UPF0160)	GO:0005554,GO:0000004,GO:0009507
3185	BN25794	0.464026	551.722	1188.99	-1.10772	gi|25794|At5g41970_RL260R	At5g41970.1	68418.m05110 expressed protein contains Pfam profile PF03690: Uncharacterised protein family (UPF0160)	GO:0005554,GO:0000004,GO:0009507
273	BN25795	0.18336	330.466	1802.28	-2.44725	gi|25795|At3g15356_RL269R	At3g15356.1	68416.m01940 legume lectin family protein contains Pfam domain, PF00139: Legume lectins beta domain	GO:0012505,GO:0000004,GO:0030246
585	BN25795	0.180115	306.793	1703.32	-2.47301	gi|25795|At3g15356_RL269R	At3g15356.1	68416.m01940 legume lectin family protein contains Pfam domain, PF00139: Legume lectins beta domain	GO:0012505,GO:0000004,GO:0030246
22685	BN25836	0.46978	289.306	615.833	-1.08994	gi|25836|At4g33390_ML2522F	At4g33390.1	68417.m04746 hypothetical protein contains Pfam profile PF05701: Plant protein of unknown function (DUF827)	GO:0005554,GO:0000004,GO:0008372
22373	BN25836	0.415403	292.663	704.528	-1.26742	gi|25836|At4g33390_ML2522F	At4g33390.1	68417.m04746 hypothetical protein contains Pfam profile PF05701: Plant protein of unknown function (DUF827)	GO:0005554,GO:0000004,GO:0008372
5782	BN25905	0.171968	440.855	2563.59	-2.53979	gi|25905|At3g12740_Contig1	At3g12740.1	68416.m01591 LEM3 (ligand-effect modulator 3) family protein / CDC50 family protein Similar to GI:4585976; GI:4966357; GI:4835763; GI:9757735 from [Arabidopsis thaliana]	GO:0005554,GO:0016020,GO:0000004,GO:0009507
5470	BN25905	0.175485	466.308	2657.25	-2.51058	gi|25905|At3g12740_Contig1	At3g12740.1	68416.m01591 LEM3 (ligand-effect modulator 3) family protein / CDC50 family protein Similar to GI:4585976; GI:4966357; GI:4835763; GI:9757735 from [Arabidopsis thaliana]	GO:0005554,GO:0016020,GO:0000004,GO:0009507
6120	BN25934	0.437375	187.182	427.967	-1.19306	gi|25934|At4g31560_ML1855R	At4g31560.1	68417.m04482 expressed protein	GO:0005554,GO:0000004,GO:0009507
6432	BN25934	0.472734	224.853	475.644	-1.0809	gi|25934|At4g31560_ML1855R	At4g31560.1	68417.m04482 expressed protein	GO:0005554,GO:0000004,GO:0009507
18132	BN25980	0.383747	714.521	1861.96	-1.38177	gi|25980|At5g57120_Contig1	At5g57120.1	68418.m07132 expressed protein weak similarity to SP|Q14978 Nucleolar phosphoprotein p130 {Homo sapiens}	GO:0005554,GO:0000004,GO:0008372
17820	BN25980	0.428612	648.867	1513.88	-1.22226	gi|25980|At5g57120_Contig1	At5g57120.1	68418.m07132 expressed protein weak similarity to SP|Q14978 Nucleolar phosphoprotein p130 {Homo sapiens}	GO:0005554,GO:0000004,GO:0008372
7732	BN25984	0.390404	288.089	737.926	-1.35696	gi|25984|At3g05640_Contig1	At3g05640.2	68416.m00628 protein phosphatase 2C, putative / PP2C, putative similar to protein phosphatase-2C GB:AAC36699 from [Mesembryanthemum crystallinum]	GO:0003824,GO:0000004,GO:0008372
7420	BN25984	0.343029	259.252	755.773	-1.5436	gi|25984|At3g05640_Contig1	At3g05640.2	68416.m00628 protein phosphatase 2C, putative / PP2C, putative similar to protein phosphatase-2C GB:AAC36699 from [Mesembryanthemum crystallinum]	GO:0003824,GO:0000004,GO:0008372
8387	BN25995	0.420148	582.271	1385.87	-1.25103	gi|25995|At3g04160_LL1631r	At3g04160.1	68416.m00440 expressed protein ; expression supported by MPSS	GO:0005554,GO:0000004,GO:0009507
[truncated: 185 more rows]
