# Supplementary material for: Transcriptome profiling of Brassica napus stem sections in relation to differences in lignin content
Source: BMC Genomics. 2018 Apr 16;19:255. doi: 10.1186/s12864-018-4645-6 (PMC5903004; doi:10.1186/s12864-018-4645-6)
Supplement: Supplementary file 6 — Table S3B. Differential expression of YN1 vs YN4 greater than 2 (microarray). (XLSX 417 kb) [file 12864_2018_4645_MOESM6_ESM.xlsx]

## Sheet: Query1
Position	Reporter ID	ratio1_2	intensity1	intensity2	l2ratio1_2	Contig	AT ID	Gene name	GO term
28920	BN10000	3.26373	1184.02	362.781	1.70652	gi|10000|At1g11910_Contig2	At1g11910.1	68414.m01374 aspartyl protease family protein contains Pfam profiles: PF00026 eukaryotic aspartyl protease, PF03489 surfactant protein B, PF05184 saposin-like type B, region 1	GO:0004194,GO:0012505,GO:0004190,GO:0006508
21120	BN10004	2.08586	398.527	191.061	1.06064	gi|10004|At1g11910_Contig1	At1g11910.1	68414.m01374 aspartyl protease family protein contains Pfam profiles: PF00026 eukaryotic aspartyl protease, PF03489 surfactant protein B, PF05184 saposin-like type B, region 1	GO:0004194,GO:0012505,GO:0004190,GO:0006508
21116	BN10025	3.13354	961.778	306.93	1.64779	gi|10025|At1g20340_Contig5	At1g20340.1	68414.m02538 plastocyanin similar to plastocyanin GI:1865683 from [Arabidopsis thaliana]	GO:0009543,GO:0005507,GO:0009411,GO:0005489,GO:0006118,GO:0042221
18516	BN10026	2.4144	550.291	227.92	1.27167	gi|10026|At1g20340_Contig1	At1g20340.1	68414.m02538 plastocyanin similar to plastocyanin GI:1865683 from [Arabidopsis thaliana]	GO:0009543,GO:0005507,GO:0009411,GO:0005489,GO:0006118,GO:0042221
21766	BN10060	2.4349	1303.39	535.295	1.28386	gi|10060|At3g18490_Contig3	At3g18490.1	68416.m02350 aspartyl protease family protein contains Pfam domain, PF00026: eukaryotic aspartyl protease	GO:0004194,GO:0009507,GO:0004190,GO:0006508
30220	BN10085	2.02667	6713.32	3312.49	1.01911	gi|10085|At1g09640_Contig5	At1g09640.1	68414.m01081 elongation factor 1B-gamma, putative / eEF-1B gamma, putative Similar to elongation factor 1-gamma (gb|EF1G_XENLA). ESTs gb|T20564,gb|T45940,gb|T04527 come from this gene	GO:0005853,GO:0003746,GO:0006414
18521	BN10168	4.38113	2884.7	658.438	2.1313	gi|10168|At3g15760_Contig2	At3g15760.1	68416.m01996 expressed protein	GO:0005554,GO:0000004,GO:0012505
26317	BN10177	3.39924	891.855	262.369	1.76521	gi|10177|At5g59845_Contig2	At5g59845.1	68418.m07504 gibberellin-regulated family protein similar to SP|P27057 GAST1 protein precursor {Lycopersicon esculentum}; contains Pfam profile PF02704: Gibberellin regulated protein	GO:0009739,GO:0005554,GO:0012505
21117	BN10179	2.35396	780.626	331.622	1.23509	gi|10179|At5g55300_Contig1	At5g55300.1	68418.m06891 DNA topoisomerase I identical to Swiss-Prot:P30181 DNA topoisomerase I [Arabidopsis thaliana]	GO:0006259,GO:0003917,GO:0008372
21117	BN10179	2.04502	891.027	435.705	1.03212	gi|10179|At5g55300_Contig1	At5g55300.1	68418.m06891 DNA topoisomerase I identical to Swiss-Prot:P30181 DNA topoisomerase I [Arabidopsis thaliana]	GO:0006259,GO:0003917,GO:0008372
11371	BN10210	2.46329	577.633	234.497	1.30058	gi|10210|At1g65520_Contig1	At1g65520.1	68414.m07434 enoyl-CoA hydratase/isomerase family protein low similarity to enoyl-CoA hydratase [Escherichia coli] GI:2764828, carnitine racemase SP|P31551 [Escherichia coli]; contains Pfam profile PF00378 enoyl-CoA hydratase/isomerase family protein	GO:0008152,GO:0008809,GO:0003824,GO:0008372
30217	BN10245	2.20137	1438.54	653.474	1.1384	gi|10245|At3g59530_Contig2	At3g59530.2	68416.m06644 strictosidine synthase family protein similar to strictosidine synthase [Rauvolfia serpentina][SP|P15324]	GO:0012505,GO:0009821,GO:0016844
27617	BN10246	2.23753	2372.59	1060.36	1.16191	gi|10246|At3g59530_Contig3	At3g59530.2	68416.m06644 strictosidine synthase family protein similar to strictosidine synthase [Rauvolfia serpentina][SP|P15324]	GO:0012505,GO:0009821,GO:0016844
21122	BN10287	2.36494	6085.5	2573.21	1.24181	gi|10287|At5g35680_Contig1	At2g04520.1	68415.m00458 eukaryotic translation initiation factor 1A, putative / eIF-1A, putative / eIF-4C, putative strong similarity to translation initiation factor (eIF-1A) [Beta vulgaris] GI:17977975; contains Pfam profile PF01176: Eukaryotic initiation factor 1	GO:0006413,GO:0003743,GO:0008372
28918	BN10302	2.97745	907.677	304.85	1.57408	gi|10302|At1g12840_Contig6	At1g12840.1	68414.m01491 vacuolar ATP synthase subunit C (VATC) / V-ATPase C subunit / vacuolar proton pump C subunit (DET3) identical to vacuolar ATP synthase subunit C SP:Q9SDS7 from [Arabidopsis thaliana]	GO:0005886,GO:0046961,GO:0000221,GO:0009826
26318	BN10303	2.18919	498.132	227.542	1.1304	gi|10303|At1g12840_Contig4	At1g12840.1	68414.m01491 vacuolar ATP synthase subunit C (VATC) / V-ATPase C subunit / vacuolar proton pump C subunit (DET3) identical to vacuolar ATP synthase subunit C SP:Q9SDS7 from [Arabidopsis thaliana]	GO:0005886,GO:0046961,GO:0000221,GO:0009826
23718	BN10304	2.73366	633.818	231.857	1.45083	gi|10304|At1g12840_Contig2	At1g12840.1	68414.m01491 vacuolar ATP synthase subunit C (VATC) / V-ATPase C subunit / vacuolar proton pump C subunit (DET3) identical to vacuolar ATP synthase subunit C SP:Q9SDS7 from [Arabidopsis thaliana]	GO:0005886,GO:0046961,GO:0000221,GO:0009826
21118	BN10306	2.03285	819.435	403.097	1.0235	gi|10306|At3g48140_Contig3	At3g48140.1	68416.m05250 senescence-associated protein, putative similar to B12D protein [Ipomoea batatas] GB:AAD22104	GO:0010150,GO:0005554,GO:0012505
21118	BN10306	2.17782	544.799	250.158	1.12288	gi|10306|At3g48140_Contig3	At3g48140.1	68416.m05250 senescence-associated protein, putative similar to B12D protein [Ipomoea batatas] GB:AAD22104	GO:0010150,GO:0005554,GO:0012505
18518	BN10307	3.65507	1113.36	304.607	1.8699	gi|10307|At3g48140_Contig1	At3g48140.1	68416.m05250 senescence-associated protein, putative similar to B12D protein [Ipomoea batatas] GB:AAD22104	GO:0010150,GO:0005554,GO:0012505
29572	BN10319	2.75692	533.076	193.359	1.46306	gi|10319|At5g67360_Contig4	At5g67360.1	68418.m08494 cucumisin-like serine protease (ARA12) Asp48; almost identical to cucumisin-like serine protease (ARA12) GI:3176874 from [Arabidopsis thaliana]	GO:0004289,GO:0006508,GO:0004252,GO:0005576
30868	BN10415	2.24036	430.398	192.111	1.16373	gi|10415|At1g14400_Contig2	At1g14400.2	68414.m01708 ubiquitin-conjugating enzyme 1 (UBC1) E2; identical to gi:431259, SP:P25865	GO:0005739,GO:0004840,GO:0006511
28923	BN10434	3.48618	711.069	203.968	1.80165	gi|10434|At5g66400_Contig4	At5g66400.1	68418.m08374 dehydrin (RAB18) nearly identical to SP|P30185 Dehydrin Rab18 {Arabidopsis thaliana}	GO:0009737,GO:0006950,GO:0009414,GO:0005554,GO:0008372
26323	BN10436	2.02584	1665.58	822.166	1.01852	gi|10436|At2g21230_Contig2	At2g21230.1	68415.m02520 bZIP family transcription factor contains a bZIP transcription factor basic domain signature (PDOC00036)	GO:0009507,GO:0003700,GO:0006355,GO:0003677,GO:0005634
26323	BN10436	2.18894	655.92	299.652	1.13023	gi|10436|At2g21230_Contig2	At2g21230.1	68415.m02520 bZIP family transcription factor contains a bZIP transcription factor basic domain signature (PDOC00036)	GO:0009507,GO:0003700,GO:0006355,GO:0003677,GO:0005634
21123	BN10438	2.37512	535.902	225.632	1.248	gi|10438|At5g24610_Contig2	At5g24610.1	68418.m02907 expressed protein similar to unknown protein (emb|CAB62459.1)	GO:0005554,GO:0000004,GO:0008372
28919	BN10448	3.85024	899.477	233.616	1.94495	gi|10448|At5g25080_VA667R	At5g25080.1	68418.m02972 expressed protein	GO:0005554,GO:0000004,GO:0008372
28919	BN10448	2.50517	1450.24	578.899	1.32491	gi|10448|At5g25080_VA667R	At5g25080.1	68418.m02972 expressed protein	GO:0005554,GO:0000004,GO:0008372
26319	BN10449	2.52117	7805.64	3096.04	1.33409	gi|10449|At4g20050_Contig1	At4g20050.1	68417.m02934 expressed protein C65DMY30S	GO:0012505,GO:0005554
23719	BN10450	4.47535	4038.24	902.329	2.162	gi|10450|At4g00240_Contig1	At4g00240.1	68417.m00031 phospholipase D beta 2 / PLD beta 2 (PLDBETA2) / PLDdelta1 identical to SP|O23078 Phospholipase D beta 2 (EC 3.1.4.4) (AtPLDbeta2) (PLD beta 2) (PLDdelta1) [Arabidopsis thaliana]; contains Pfam profiles: PF00614 phospholipase D.active site mo	GO:0008152,GO:0004630
29573	BN10462	2.10063	1502.49	715.258	1.07082	gi|10462|At4g37830_Contig3	At4g37830.1	68417.m05352 cytochrome c oxidase-related contains weak similarity to cytochrome c oxidase polypeptide VIa-liver, mitochondrial precursor (EC 1.9.3.1) (Swiss-Prot:P10818) [Rattus norvegicus]	GO:0005739,GO:0006118,GO:0004129,GO:0005740
8773	BN10471	2.02027	998.788	494.384	1.01455	gi|10471|At1g53210_Contig2	At1g53210.1	68414.m06031 sodium/calcium exchanger family protein / calcium-binding EF hand family protein contains Pfam profiles: PF01699 sodium/calcium exchanger protein, PF00036 EF hand	GO:0016021,GO:0006812,GO:0012505,GO:0005509,GO:0008324
8769	BN10489	2.15708	7825.96	3628.04	1.10908	gi|10489|At2g38730_Contig1	At2g38730.1	68415.m04756 peptidyl-prolyl cis-trans isomerase, putative / cyclophilin, putative / rotamase, putative similar to cyclophilin [Homo sapiens] gi|3647230|gb|AAC60793	GO:0006457,GO:0003755,GO:0008372
30223	BN10495	2.36302	916.903	388.022	1.24063	gi|10495|At5g07300_Contig1	At5g07300.1	68418.m00834 copine, putative strong similarity to BONZAI1 [Arabidopsis thaliana] GI:15487382; contains Pfam profile PF00168: C2 domain	GO:0005544
30219	BN10520	2.5536	546.664	214.076	1.35253	gi|10520|At2g43510_Contig2	At2g43510.1	68415.m05406 trypsin inhibitor, putative similar to SP|P26780 Trypsin inhibitor 2 precursor (MTI-2) {Sinapis alba}	GO:0012505,GO:0006952,GO:0030304
26328	BN10574	3.67377	1814.81	493.991	1.87726	gi|10574|At1g17550_CL2156F	At1g17550.1	68414.m02161 protein phosphatase 2C-related / PP2C-related similar to protein phosphatase 2C GI:3242077 from (Arabidopsis thaliana)	GO:0008287,GO:0006470,GO:0015071
28924	BN10588	3.77124	1000.13	265.199	1.91504	gi|10588|At1g28290_Contig5	At1g28290.1	68414.m03472 pollen Ole e 1 allergen and extensin family protein similar to arabinogalactan protein [Daucus carota] GI:11322245; contains Pfam profile PF01190: Pollen proteins Ole e I family	GO:0005199,GO:0000004,GO:0012505
28924	BN10588	4.22737	1218.5	288.241	2.07976	gi|10588|At1g28290_Contig5	At1g28290.1	68414.m03472 pollen Ole e 1 allergen and extensin family protein similar to arabinogalactan protein [Daucus carota] GI:11322245; contains Pfam profile PF01190: Pollen proteins Ole e I family	GO:0005199,GO:0000004,GO:0012505
26324	BN10589	2.4352	634.419	260.52	1.28404	gi|10589|At3g22290_Contig1	At3g22290.1	68416.m02816 expressed protein	GO:0005554,GO:0000004,GO:0008372
26324	BN10589	2.13479	2042.03	956.549	1.09409	gi|10589|At3g22290_Contig1	At3g22290.1	68416.m02816 expressed protein	GO:0005554,GO:0000004,GO:0008372
21124	BN10591	2.20868	976.147	441.96	1.14318	gi|10591|At4g31500_Contig1	At4g31500.1	68417.m04474 cytochrome P450 83B1 (CYP83B1) Identical to Cytochrome P450 (SP:O65782 )[Arabidopsis thaliana]	GO:0016709,GO:0009684,GO:0012505,GO:0000162,GO:0009759,GO:0019825
27624	BN10661	2.04894	3111.73	1518.7	1.03488	gi|10661|At1g65650_Contig1	At1g65650.1	68414.m07448 ubiquitin carboxyl-terminal hydrolase family 1 protein similar to 26S proteasome regulatory complex subunit p37A [Drosophila melanogaster] GI:6434962; contains Pfam profile PF01088: Ubiquitin carboxyl-terminal hydrolase, family 1	GO:0005622,GO:0004221,GO:0006511
23729	BN10709	2.85981	767.917	268.52	1.51592	gi|10709|At5g59890_Contig4	At5g59890.1	68418.m07510 actin-depolymerizing factor 4 (ADF4) identical to SP|Q9ZSK3 Actin-depolymerizing factor 4 (ADF-4) (AtADF4) {Arabidopsis thaliana}	GO:0003779,GO:0005622,GO:0000004,GO:0003787
28925	BN10728	2.24502	993.812	442.675	1.16673	gi|10728|At1g13920_Contig1	At1g13920.1	68414.m01633 remorin family protein contains Pfam domain, PF03763: Remorin, C-terminal region	GO:0003677,GO:0000004,GO:0008372
30879	BN10811	4.30119	1456.84	338.706	2.10474	gi|10811|At1g22840_Contig3	At1g22840.1	68414.m02852 cytochrome c, putative similar to cytochrome c [Pumpkin, Winter squash] SWISS-PROT:P00051	GO:0005746,GO:0009055,GO:0005489,GO:0006118
24376	BN10882	2.23831	410.212	183.269	1.16241	gi|10882|At3g58570_Contig3	At3g58570.1	68416.m06528 DEAD box RNA helicase, putative similar to SP|O00571 DEAD-box protein 3 (Helicase-like protein 2) {Homo sapiens}, DEAD box RNA helicase DDX3 [Homo sapiens] GI:3523150; contains Pfam profiles PF00270: DEAD/DEAH box helicase, PF00271: Helicase	GO:0009432,GO:0005524,GO:0009507,GO:0004386,GO:0004003,GO:0006310,GO:0003676,GO:0008026
19830	BN10902	2.55494	520.937	203.894	1.35329	gi|10902|At3g25530_Contig1	At3g25530.1	68416.m03174 6-phosphogluconate dehydrogenase NAD-binding domain-containing protein low similarity to SP|P23523 2-hydroxy-3-oxopropionate reductase (EC 1.1.1.60) (Tartronate semialdehyde reductase) {Escherichia coli}; contains Pfam profile PF03446: NAD bi	GO:0008372,GO:0006098,GO:0006574,GO:0004616,GO:0006573,GO:0008442
8777	BN11046	2.78731	642.289	230.433	1.47888	gi|11046|At3g44310_Contig1	At3g44310.2	68416.m04759 nitrilase 1 (NIT1) identical to SP|P32961 Nitrilase 1 (EC 3.5.5.1) {Arabidopsis thaliana}	GO:0008372,GO:0000257,GO:0009684
29582	BN11190	3.4439	2990.67	868.396	1.78404	gi|11190|At5g03560_Contig1	At5g03560.1	68418.m00314 expressed protein	GO:0005739,GO:0000004,GO:0015391
26982	BN11192	2.27941	2058.87	903.246	1.18866	gi|11192|At5g39570_Contig2	At5g39570.1	68418.m04793 expressed protein	GO:0005554,GO:0000004,GO:0012505
13333	BN11313	4.92956	22566	4577.69	2.30146	gi|11313|At2g47400_Contig4	At2g47400.1	68415.m05916 CP12 domain-containing protein contains Pfam profile: PF02672 CP12 domain	GO:0005554,GO:0000004,GO:0009507
10083	BN11428	2.37913	1795.82	754.823	1.25043	gi|11428|At1g54410_Contig1	At1g54410.1	68414.m06207 dehydrin family protein contains Pfam domain, PF00257: Dehydrin	GO:0006950,GO:0009415,GO:0005554,GO:0008372
29589	BN11592	3.41801	577.202	168.871	1.77315	gi|11592|At5g19250_Contig1	At5g19250.1	68418.m02292 expressed protein	GO:0005554,GO:0000004,GO:0012505
28632	BN11695	3.87669	5949.52	1534.69	1.95483	gi|11695|At1g66070_Contig1	At1g66070.1	68414.m07499 translation initiation factor-related similar to Eukaryotic translation initiation factor 3 subunit 1 (eIF-3 alpha) (eIF3 p35) (eIF3j) (Swiss-Prot:O75822) [Homo sapiens]	GO:0005554,GO:0000004,GO:0008372
28944	BN11695	4.47744	3927.67	877.213	2.16267	gi|11695|At1g66070_Contig1	At1g66070.1	68414.m07499 translation initiation factor-related similar to Eukaryotic translation initiation factor 3 subunit 1 (eIF-3 alpha) (eIF3 p35) (eIF3j) (Swiss-Prot:O75822) [Homo sapiens]	GO:0005554,GO:0000004,GO:0008372
21144	BN11699	3.28899	12421.1	3776.57	1.71764	gi|11699|At5g45130_Contig1	At5g45130.1	68418.m05540 Ras-related protein (RHA1) / small GTP-binding protein identical to Ras-related protein RHA1 SP:P31582 from [Arabidopsis thaliana]	GO:0006414,GO:0012505,GO:0005525,GO:0007264
20832	BN11699	2.06397	14620.5	7083.68	1.04542	gi|11699|At5g45130_Contig1	At5g45130.1	68418.m05540 Ras-related protein (RHA1) / small GTP-binding protein identical to Ras-related protein RHA1 SP:P31582 from [Arabidopsis thaliana]	GO:0006414,GO:0012505,GO:0005525,GO:0007264
18232	BN11700	2.11258	2554.03	1208.96	1.07901	gi|11700|At2g30860_Contig1	At2g30860.1	68415.m03761 glutathione S-transferase, putative identical to GB:Y12295	GO:0005737,GO:0004364,GO:0005524,GO:0003824,GO:0005247,GO:0009407
18544	BN11700	2.26984	2811.47	1238.62	1.18259	gi|11700|At2g30860_Contig1	At2g30860.1	68415.m03761 glutathione S-transferase, putative identical to GB:Y12295	GO:0005737,GO:0004364,GO:0005524,GO:0003824,GO:0005247,GO:0009407
15940	BN11718	2.0453	2383.31	1165.26	1.03231	gi|11718|At3g57870_Contig4	At3g57870.1	68416.m06451 ubiquitin-conjugating enzyme, putative strong similarity to SP|P50550 Ubiquitin-like protein SUMO-1 conjugating enzyme (EC 6.3.2.19) (SUMO- 1-protein ligase) (Ubiquitin carrier protein) (Ubiquitin-conjugating enzyme UbcE2A) {Xenopus laevis};	GO:0005739,GO:0004840,GO:0006511
21482	BN11736	2.33058	2782.6	1193.95	1.22069	gi|11736|At5g63130_EL750R	At5g63130.1	68418.m07926 octicosapeptide/Phox/Bem1p (PB1) domain-containing protein contains Pfam profile PF00564: PB1 domain	GO:0005554,GO:0000004,GO:0008372
21794	BN11736	2.46759	3762.71	1524.85	1.3031	gi|11736|At5g63130_EL750R	At5g63130.1	68418.m07926 octicosapeptide/Phox/Bem1p (PB1) domain-containing protein contains Pfam profile PF00564: PB1 domain	GO:0005554,GO:0000004,GO:0008372
27332	BN11762	2.00847	2017.59	1004.54	1.0061	gi|11762|At5g04130_Contig2	At5g04130.1	68418.m00399 DNA topoisomerase, ATP-hydrolyzing, putative / DNA topoisomerase II, putative / DNA gyrase, putative similar to SP|O50627 DNA gyrase subunit B (EC 5.99.1.3) {Bacillus halodurans}; contains Pfam profiles PF02518: ATPase, histidine kinase-, DNA	GO:0005739,GO:0007165,GO:0003918,GO:0006259,GO:0006268,GO:0003677,GO:0006265,GO:0003676,GO:0005524,GO:0000155,GO:0006304,GO:0005694
27644	BN11762	2.13061	2238.01	1050.41	1.09126	gi|11762|At5g04130_Contig2	At5g04130.1	68418.m00399 DNA topoisomerase, ATP-hydrolyzing, putative / DNA topoisomerase II, putative / DNA gyrase, putative similar to SP|O50627 DNA gyrase subunit B (EC 5.99.1.3) {Bacillus halodurans}; contains Pfam profiles PF02518: ATPase, histidine kinase-, DNA	GO:0005739,GO:0007165,GO:0003918,GO:0006259,GO:0006268,GO:0003677,GO:0006265,GO:0003676,GO:0005524,GO:0000155,GO:0006304,GO:0005694
30582	BN11800	2.5407	12051.9	4743.53	1.34523	gi|11800|At5g20240_Contig1	At5g20240.1	68418.m02409 floral homeotic protein PISTILLATA (PI) contains Pfam profiles PF01486: K-box region and PF00319: SRF-type transcription factor (DNA-binding and dimerisation domain)	GO:0006355,GO:0003700,GO:0005737,GO:0003677,GO:0005634
30894	BN11800	2.83634	9250.49	3261.42	1.50403	gi|11800|At5g20240_Contig1	At5g20240.1	68418.m02409 floral homeotic protein PISTILLATA (PI) contains Pfam profiles PF01486: K-box region and PF00319: SRF-type transcription factor (DNA-binding and dimerisation domain)	GO:0006355,GO:0003700,GO:0005737,GO:0003677,GO:0005634
7494	BN11816	4.29469	2551.77	594.168	2.10256	gi|11816|At2g29550_EL2597F	At2g29550.1	68415.m03589 tubulin beta-7 chain (TUB7) identical to GB:M84704 SP|P29515 Tubulin beta-7 chain {Arabidopsis thaliana}	Not annotated
7182	BN11816	4.88928	2374.15	485.583	2.28962	gi|11816|At2g29550_EL2597F	At2g29550.1	68415.m03589 tubulin beta-7 chain (TUB7) identical to GB:M84704 SP|P29515 Tubulin beta-7 chain {Arabidopsis thaliana}	Not annotated
1982	BN11818	9.92558	7261.97	731.642	3.31115	gi|11818|At5g12350_EL2821R	At5g12350.1	68418.m01453 zinc finger protein, putative / regulator of chromosome condensation (RCC1) family protein similar to zinc finger protein [Arabidopsis thaliana] gi|15811367|gb|AAL08940	GO:0015467,GO:0006813,GO:0008536,GO:0003682,GO:0008270,GO:0016020
2294	BN11818	10.0189	8254.05	823.851	3.32465	gi|11818|At5g12350_EL2821R	At5g12350.1	68418.m01453 zinc finger protein, putative / regulator of chromosome condensation (RCC1) family protein similar to zinc finger protein [Arabidopsis thaliana] gi|15811367|gb|AAL08940	GO:0015467,GO:0006813,GO:0008536,GO:0003682,GO:0008270,GO:0016020
28633	BN11840	2.27613	4872.33	2140.62	1.18658	gi|11840|At4g05420_Contig1	At4g05420.1	68417.m00824 UV-damaged DNA-binding protein, putative similar to UV-damaged DNA binding protein (GI:12082087) [Oryza sativa]; contains Pfam PF03178 : CPSF A subunit region	GO:0016481,GO:0003677,GO:0010100,GO:0003676,GO:0005634
28945	BN11840	2.49829	3888.81	1556.59	1.32094	gi|11840|At4g05420_Contig1	At4g05420.1	68417.m00824 UV-damaged DNA-binding protein, putative similar to UV-damaged DNA binding protein (GI:12082087) [Oryza sativa]; contains Pfam PF03178 : CPSF A subunit region	GO:0016481,GO:0003677,GO:0010100,GO:0003676,GO:0005634
20833	BN11843	2.32337	465.051	200.162	1.21622	gi|11843|At5g59080_Contig1	At5g59080.1	68418.m07402 expressed protein	GO:0005554,GO:0000004,GO:0009507
21145	BN11843	2.68875	575.415	214.008	1.42694	gi|11843|At5g59080_Contig1	At5g59080.1	68418.m07402 expressed protein	GO:0005554,GO:0000004,GO:0009507
18233	BN11844	2.01568	2761.94	1370.23	1.01126	gi|11844|At1g42970_Contig1	At1g42970.1	68414.m04947 glyceraldehyde-3-phosphate dehydrogenase B, chloroplast (GAPB) / NADP-dependent glyceraldehydephosphate dehydrogenase subunit B identical to SP|P25857 Glyceraldehyde 3-phosphate dehydrogenase B, chloroplast precursor (EC 1.2.1.13) (NADP-depen	GO:0008886,GO:0009507,GO:0006096,GO:0008943
29595	BN11878	2.26246	386.128	170.667	1.17789	gi|11878|At5g10960_Contig3	At5g10960.1	68418.m01273 CCR4-NOT transcription complex protein, putative similar to SWISS-PROT:Q9UFF9 CCR4-NOT transcription complex, subunit 8 (CAF1-like protein, CALIFp) [Homo sapiens]	GO:0008372,GO:0004540,GO:0009451
29283	BN11878	2.12554	430.043	202.322	1.08783	gi|11878|At5g10960_Contig3	At5g10960.1	68418.m01273 CCR4-NOT transcription complex protein, putative similar to SWISS-PROT:Q9UFF9 CCR4-NOT transcription complex, subunit 8 (CAF1-like protein, CALIFp) [Homo sapiens]	GO:0008372,GO:0004540,GO:0009451
24395	BN11881	2.4003	561.107	233.765	1.26322	gi|11881|At5g10960_Contig1	At5g10960.1	68418.m01273 CCR4-NOT transcription complex protein, putative similar to SWISS-PROT:Q9UFF9 CCR4-NOT transcription complex, subunit 8 (CAF1-like protein, CALIFp) [Homo sapiens]	GO:0008372,GO:0004540,GO:0009451
24083	BN11881	2.39097	503.33	210.513	1.2576	gi|11881|At5g10960_Contig1	At5g10960.1	68418.m01273 CCR4-NOT transcription complex protein, putative similar to SWISS-PROT:Q9UFF9 CCR4-NOT transcription complex, subunit 8 (CAF1-like protein, CALIFp) [Homo sapiens]	GO:0008372,GO:0004540,GO:0009451
21795	BN11886	3.17921	3778.11	1188.38	1.66867	gi|11886|At4g05050_Contig12	At4g05320.3	68417.m00812 polyubiquitin (UBQ10) (SEN3) senescence-associated protein; identical to GI:870791	GO:0005622,GO:0000211,GO:0006511
21483	BN11886	3.01173	2692.31	893.941	1.59059	gi|11886|At4g05050_Contig12	At4g05320.3	68417.m00812 polyubiquitin (UBQ10) (SEN3) senescence-associated protein; identical to GI:870791	GO:0005622,GO:0000211,GO:0006511
19195	BN11887	2.34687	6962.85	2966.87	1.23074	gi|11887|At4g05050_FL732R	At4g05050.1	68417.m00744 polyubiquitin (UBQ11) identical to GI:304117	GO:0005622,GO:0000211,GO:0006511
18883	BN11887	2.05999	6200.35	3009.9	1.04263	gi|11887|At4g05050_FL732R	At4g05050.1	68417.m00744 polyubiquitin (UBQ11) identical to GI:304117	GO:0005622,GO:0000211,GO:0006511
683	BN11905	3.49684	1170.13	334.625	1.80605	gi|11905|At3g43810_Contig1	At3g43810.1	68416.m04682 calmodulin-7 (CAM7) almost identical to calmodulin GI:16227 from [Arabidopsis thaliana], SP|P59220 Calmodulin-7 {Arabidopsis thaliana}	GO:0005513,GO:0019722,GO:0005509,GO:0009288
995	BN11905	3.94211	2176.88	552.212	1.97897	gi|11905|At3g43810_Contig1	At3g43810.1	68416.m04682 calmodulin-7 (CAM7) almost identical to calmodulin GI:16227 from [Arabidopsis thaliana], SP|P59220 Calmodulin-7 {Arabidopsis thaliana}	GO:0005513,GO:0019722,GO:0005509,GO:0009288
22133	BN11925	2.19218	19155.5	8738.09	1.13237	gi|11925|At4g39260_Contig7	At4g39260.2	68417.m05558 glycine-rich RNA-binding protein 8 (GRP8) (CCR1) SP|Q03251 Glycine-rich RNA-binding protein 8 (CCR1 protein) (GRP8) {Arabidopsis thaliana} isoform contains a non-consensus CG acceptor splice site at intron 2	GO:0009409,GO:0003723,GO:0008372,GO:0003676,GO:0007623
17245	BN11928	4.5309	6479.19	1430	2.1798	gi|11928|At4g39260_VA1074F	At2g21660.1	68415.m02577 glycine-rich RNA-binding protein (GRP7) SP|Q03250 Glycine-rich RNA-binding protein 7 {Arabidopsis thaliana}	GO:0009409,GO:0003723,GO:0008372,GO:0003676,GO:0007623
16933	BN11928	4.72928	5977.86	1264.01	2.24162	gi|11928|At4g39260_VA1074F	At2g21660.1	68415.m02577 glycine-rich RNA-binding protein (GRP7) SP|Q03250 Glycine-rich RNA-binding protein 7 {Arabidopsis thaliana}	GO:0009409,GO:0003723,GO:0008372,GO:0003676,GO:0007623
30895	BN11952	2.48671	648.373	260.735	1.31424	gi|11952|At1g53580_Contig2	At1g53580.2	68414.m06085 hydroxyacylglutathione hydrolase, putative / glyoxalase II, putative similar to glyoxalase II GI:1644427 from (Arabidopsis thaliana)	GO:0006499,GO:0019243,GO:0004416,GO:0012505
30583	BN11952	2.12454	733.597	345.297	1.08715	gi|11952|At1g53580_Contig2	At1g53580.2	68414.m06085 hydroxyacylglutathione hydrolase, putative / glyoxalase II, putative similar to glyoxalase II GI:1644427 from (Arabidopsis thaliana)	GO:0006499,GO:0019243,GO:0004416,GO:0012505
27983	BN11953	3.23361	1321.32	408.621	1.69314	gi|11953|At1g53580_CL2741F	At1g53580.2	68414.m06085 hydroxyacylglutathione hydrolase, putative / glyoxalase II, putative similar to glyoxalase II GI:1644427 from (Arabidopsis thaliana)	GO:0006499,GO:0019243,GO:0004416,GO:0012505
28295	BN11953	3.66775	1361.27	371.146	1.87489	gi|11953|At1g53580_CL2741F	At1g53580.2	68414.m06085 hydroxyacylglutathione hydrolase, putative / glyoxalase II, putative similar to glyoxalase II GI:1644427 from (Arabidopsis thaliana)	GO:0006499,GO:0019243,GO:0004416,GO:0012505
28946	BN11988	3.27338	6540.67	1998.14	1.71078	gi|11988|At4g23630_Contig6	At4g23630.1	68417.m03403 reticulon family protein (RTNLB1) weak similarity to Nogo-C protein [Rattus norvegicus] GI:6822251; contains Pfam profile PF02453: Reticulon	GO:0005554,GO:0000004,GO:0005783
28634	BN11988	2.89165	10354.6	3580.86	1.53189	gi|11988|At4g23630_Contig6	At4g23630.1	68417.m03403 reticulon family protein (RTNLB1) weak similarity to Nogo-C protein [Rattus norvegicus] GI:6822251; contains Pfam profile PF02453: Reticulon	GO:0005554,GO:0000004,GO:0005783
23746	BN11996	2.44463	18550.2	7588.14	1.28962	gi|11996|At5g15140_VA1039F	At5g15140.1	68418.m01774 aldose 1-epimerase family protein similar to SP|P05149 Aldose 1-epimerase precursor (EC 5.1.3.3) (Mutarotase) from Acinetobacter calcoaceticus; contains Pfam profile PF01263 Aldose 1-epimerase	GO:0016020,GO:0006012,GO:0012505,GO:0004034,GO:0008152
23434	BN11996	2.86047	22709.1	7938.93	1.51625	gi|11996|At5g15140_VA1039F	At5g15140.1	68418.m01774 aldose 1-epimerase family protein similar to SP|P05149 Aldose 1-epimerase precursor (EC 5.1.3.3) (Mutarotase) from Acinetobacter calcoaceticus; contains Pfam profile PF01263 Aldose 1-epimerase	GO:0016020,GO:0006012,GO:0012505,GO:0004034,GO:0008152
18234	BN11998	2.36885	22954.1	9689.96	1.24419	gi|11998|At3g62600_Contig1	At3g62600.1	68416.m07032 DNAJ heat shock family protein similar to DnaJ homolog subfamily B member 11 precursor (SP:Q99KV1){Mus musculus}; contains Pfam PF00226: DnaJ domain; contains PfaPF01556: DnaJ C terminal regionm	GO:0006457,GO:0003754,GO:0012505
18546	BN11998	2.21253	19475	8802.14	1.1457	gi|11998|At3g62600_Contig1	At3g62600.1	68416.m07032 DNAJ heat shock family protein similar to DnaJ homolog subfamily B member 11 precursor (SP:Q99KV1){Mus musculus}; contains Pfam PF00226: DnaJ domain; contains PfaPF01556: DnaJ C terminal regionm	GO:0006457,GO:0003754,GO:0012505
23742	BN12008	2.82703	874.369	309.289	1.49929	gi|12008|At3g52300_Contig4	At3g52300.1	68416.m05748 ATP synthase D chain-related contains weak similarity to ATP synthase D chain, mitochondrial (EC 3.6.3.14) (Swiss-Prot:P31399) [Rattus norvegicus]	GO:0005554,GO:0000004,GO:0008372
23430	BN12008	3.08504	1005.62	325.967	1.62529	gi|12008|At3g52300_Contig4	At3g52300.1	68416.m05748 ATP synthase D chain-related contains weak similarity to ATP synthase D chain, mitochondrial (EC 3.6.3.14) (Swiss-Prot:P31399) [Rattus norvegicus]	GO:0005554,GO:0000004,GO:0008372
20830	BN12010	4.31311	18149.6	4208.01	2.10873	gi|12010|At3g52300_Contig1	At3g52300.1	68416.m05748 ATP synthase D chain-related contains weak similarity to ATP synthase D chain, mitochondrial (EC 3.6.3.14) (Swiss-Prot:P31399) [Rattus norvegicus]	GO:0005554,GO:0000004,GO:0008372
21142	BN12010	5.54636	15315.1	2761.29	2.47154	gi|12010|At3g52300_Contig1	At3g52300.1	68416.m05748 ATP synthase D chain-related contains weak similarity to ATP synthase D chain, mitochondrial (EC 3.6.3.14) (Swiss-Prot:P31399) [Rattus norvegicus]	GO:0005554,GO:0000004,GO:0008372
18542	BN12013	2.03748	373.653	183.39	1.02678	gi|12013|At3g52300_Contig3	At3g52300.1	68416.m05748 ATP synthase D chain-related contains weak similarity to ATP synthase D chain, mitochondrial (EC 3.6.3.14) (Swiss-Prot:P31399) [Rattus norvegicus]	GO:0005554,GO:0000004,GO:0008372
13030	BN12016	4.50306	10021.3	2225.44	2.17091	gi|12016|At1g55670_Contig3	At1g55670.1	68414.m06372 photosystem I reaction center subunit V, chloroplast, putative / PSI-G, putative (PSAG) identical to SP|Q9S7N7; similar to SP|Q00327 Photosystem I reaction center subunit V, chloroplast precursor (PSI-G) (Photosystem I 9 kDa protein) {Hordeum	GO:0016020,GO:0009507,GO:0015979,GO:0005554,GO:0009522
13342	BN12016	4.67206	11477	2456.52	2.22406	gi|12016|At1g55670_Contig3	At1g55670.1	68414.m06372 photosystem I reaction center subunit V, chloroplast, putative / PSI-G, putative (PSAG) identical to SP|Q9S7N7; similar to SP|Q00327 Photosystem I reaction center subunit V, chloroplast precursor (PSI-G) (Photosystem I 9 kDa protein) {Hordeum	GO:0016020,GO:0009507,GO:0015979,GO:0005554,GO:0009522
24396	BN12026	2.01621	932.489	462.497	1.01164	gi|12026|At5g22080_Contig1	At5g22080.1	68418.m02571 DNAJ heat shock N-terminal domain-containing protein similar to J-domain protein Jiv [Bos taurus] GI:15777193; contains Pfam profile PF00226 DnaJ domain	GO:0006457,GO:0003754,GO:0008372
21796	BN12027	2.0094	3367.79	1676.02	1.00676	gi|12027|At1g12070_LB925F	At1g12070.1	68414.m01393 Rho GDP-dissociation inhibitor family protein similar to SP|P52565 Rho GDP-dissociation inhibitor 1 (Rho GDI 1) (Rho-GDI alpha) {Homo sapiens}; contains Pfam profile PF02115: RHO protein GDP dissociation inhibitor	GO:0005094,GO:0000004,GO:0005737
30246	BN12063	2.31801	7018.25	3027.7	1.21289	gi|12063|At1g07470_VA872R	At1g07470.1	68414.m00797 transcription factor IIA large subunit, putative / TFIIA large subunit, putative nearly identical to transcription factor IIA large subunit GI:2826884 from [Arabidopsis thaliana]; contains Pfam profile: PF03153 transcription factor IIA, alpha	GO:0005634,GO:0016986,GO:0003700,GO:0006367
29934	BN12063	2.13078	6873.63	3225.87	1.09138	gi|12063|At1g07470_VA872R	At1g07470.1	68414.m00797 transcription factor IIA large subunit, putative / TFIIA large subunit, putative nearly identical to transcription factor IIA large subunit GI:2826884 from [Arabidopsis thaliana]; contains Pfam profile: PF03153 transcription factor IIA, alpha	GO:0005634,GO:0016986,GO:0003700,GO:0006367
27646	BN12064	2.13035	11973.2	5620.29	1.09109	gi|12064|At5g05780_Contig1	At5g05780.1	68418.m00636 26S proteasome non-ATPase regulatory subunit 7, putative / 26S proteasome regulatory subunit S12, putative / MOV34 protein, putative contains similarity to 26s proteasome regulatory subunit s12 (proteasome subunit p40) (mov34 protein) SP:P265	GO:0006511,GO:0005554,GO:0008541
27334	BN12064	2.0769	13861.7	6674.24	1.05443	gi|12064|At5g05780_Contig1	At5g05780.1	68418.m00636 26S proteasome non-ATPase regulatory subunit 7, putative / 26S proteasome regulatory subunit S12, putative / MOV34 protein, putative contains similarity to 26s proteasome regulatory subunit s12 (proteasome subunit p40) (mov34 protein) SP:P265	GO:0006511,GO:0005554,GO:0008541
27642	BN12080	2.16634	1517.14	700.324	1.11526	gi|12080|At4g33120_Contig1	At4g33120.1	68417.m04718 coclaurine N-methyltransferase, putative similar to coclaurine N-methyltransferase [Coptis japonica] GI:16754879	GO:0030794,GO:0008372,GO:0008825,GO:0007049,GO:0008610
19842	BN12085	2.09136	6315.46	3019.78	1.06444	gi|12085|At3g17810_Contig2	At3g17810.1	68416.m02271 dihydroorotate dehydrogenase family protein / dihydroorotate oxidase family protein low similarity to SP|Q12882 Dihydropyrimidine dehydrogenase [NADP+] precursor (EC 1.3.1.2) (DPD) (DHPDHase) (Dihydrouracil dehydrogenase) (Dihydrothymine dehy	GO:0016627,GO:0009507,GO:0004158,GO:0006207,GO:0004152,GO:0005737,GO:0016020
19530	BN12085	2.08403	5412.34	2597.05	1.05938	gi|12085|At3g17810_Contig2	At3g17810.1	68416.m02271 dihydroorotate dehydrogenase family protein / dihydroorotate oxidase family protein low similarity to SP|Q12882 Dihydropyrimidine dehydrogenase [NADP+] precursor (EC 1.3.1.2) (DPD) (DHPDHase) (Dihydrouracil dehydrogenase) (Dihydrothymine dehy	GO:0016627,GO:0009507,GO:0004158,GO:0006207,GO:0004152,GO:0005737,GO:0016020
30896	BN12101	2.13311	8693.32	4075.42	1.09296	gi|12101|At1g63000_Contig2	At1g63000.1	68414.m07114 expressed protein	GO:0009225,GO:0008372,GO:0008831,GO:0003824,GO:0008460,GO:0045226
4580	BN12138	2.53148	21779.2	8603.34	1.33998	gi|12138|At2g04600_Contig3	At2g04600.1	68415.m00468 hypothetical protein	GO:0005554,GO:0000004,GO:0008372
4892	BN12138	2.54434	23477.8	9227.47	1.34729	gi|12138|At2g04600_Contig3	At2g04600.1	68415.m00468 hypothetical protein	GO:0005554,GO:0000004,GO:0008372
28947	BN12142	2.71247	11117.9	4098.81	1.43961	gi|12142|At1g07790_Contig6	At1g07790.1	68414.m00843 histone H2B, putative strong similarity to histone H2B Arabidopsis thaliana GI:2407802, Gossypium hirsutum SP|O22582, Lycopersicon esculentum GI:3021489, Capsicum annuum SP|O49118; contains Pfam profile PF00125 Core histone H2A/H2B/H3/H4	GO:0007001,GO:0003677,GO:0006334,GO:0000786,GO:0005634
28635	BN12142	2.39735	12320.1	5139.04	1.26144	gi|12142|At1g07790_Contig6	At1g07790.1	68414.m00843 histone H2B, putative strong similarity to histone H2B Arabidopsis thaliana GI:2407802, Gossypium hirsutum SP|O22582, Lycopersicon esculentum GI:3021489, Capsicum annuum SP|O49118; contains Pfam profile PF00125 Core histone H2A/H2B/H3/H4	GO:0007001,GO:0003677,GO:0006334,GO:0000786,GO:0005634
26035	BN12143	2.09409	12294.7	5871.15	1.06632	gi|12143|At1g07790_Contig3	At1g07790.1	68414.m00843 histone H2B, putative strong similarity to histone H2B Arabidopsis thaliana GI:2407802, Gossypium hirsutum SP|O22582, Lycopersicon esculentum GI:3021489, Capsicum annuum SP|O49118; contains Pfam profile PF00125 Core histone H2A/H2B/H3/H4	GO:0007001,GO:0003677,GO:0006334,GO:0000786,GO:0005634
26347	BN12143	2.00936	8212.96	4087.35	1.00674	gi|12143|At1g07790_Contig3	At1g07790.1	68414.m00843 histone H2B, putative strong similarity to histone H2B Arabidopsis thaliana GI:2407802, Gossypium hirsutum SP|O22582, Lycopersicon esculentum GI:3021489, Capsicum annuum SP|O49118; contains Pfam profile PF00125 Core histone H2A/H2B/H3/H4	GO:0007001,GO:0003677,GO:0006334,GO:0000786,GO:0005634
23435	BN12144	2.41208	1069.23	443.281	1.27028	gi|12144|At1g07790_Contig2	At1g07790.1	68414.m00843 histone H2B, putative strong similarity to histone H2B Arabidopsis thaliana GI:2407802, Gossypium hirsutum SP|O22582, Lycopersicon esculentum GI:3021489, Capsicum annuum SP|O49118; contains Pfam profile PF00125 Core histone H2A/H2B/H3/H4	GO:0007001,GO:0003677,GO:0006334,GO:0000786,GO:0005634
23747	BN12144	2.33218	962.102	412.533	1.22168	gi|12144|At1g07790_Contig2	At1g07790.1	68414.m00843 histone H2B, putative strong similarity to histone H2B Arabidopsis thaliana GI:2407802, Gossypium hirsutum SP|O22582, Lycopersicon esculentum GI:3021489, Capsicum annuum SP|O49118; contains Pfam profile PF00125 Core histone H2A/H2B/H3/H4	GO:0007001,GO:0003677,GO:0006334,GO:0000786,GO:0005634
23743	BN12171	3.04037	1781.86	586.067	1.60425	gi|12171|At5g27720_Contig2	At5g27720.1	68418.m03325 small nuclear ribonucleoprotein, putative / snRNP, putative / Sm protein, putative similar to SWISS-PROT:Q9QXA5 U6 snRNA-associated Sm-like protein LSm4 [Mus musculus]	GO:0005634,GO:0008248,GO:0000004,GO:0005732
23431	BN12171	3.44036	2173.87	631.872	1.78256	gi|12171|At5g27720_Contig2	At5g27720.1	68418.m03325 small nuclear ribonucleoprotein, putative / snRNP, putative / Sm protein, putative similar to SWISS-PROT:Q9QXA5 U6 snRNA-associated Sm-like protein LSm4 [Mus musculus]	GO:0005634,GO:0008248,GO:0000004,GO:0005732
21143	BN12172	3.4794	603.199	173.363	1.79884	gi|12172|At5g51070_Contig2	At5g51070.1	68418.m06330 ATP-dependent Clp protease ATP-binding subunit (ClpD), (ERD1) SAG15/ERD1; identical to ERD1 protein GI:497629, SP:P42762 from [Arabidopsis thaliana]; contains Pfam profile PF02861: Clp amino terminal domain	GO:0016887,GO:0009507,GO:0005524,GO:0009377,GO:0003754,GO:0006510,GO:0009570
20831	BN12172	2.24962	653.351	290.427	1.16968	gi|12172|At5g51070_Contig2	At5g51070.1	68418.m06330 ATP-dependent Clp protease ATP-binding subunit (ClpD), (ERD1) SAG15/ERD1; identical to ERD1 protein GI:497629, SP:P42762 from [Arabidopsis thaliana]; contains Pfam profile PF02861: Clp amino terminal domain	GO:0016887,GO:0009507,GO:0005524,GO:0009377,GO:0003754,GO:0006510,GO:0009570
29597	BN12186	2.25287	9399.78	4172.35	1.17177	gi|12186|At2g22860_Contig1	At2g22860.1	68415.m02714 phytosulfokines 2 (PSK2) identical to phytosulfokines 2 (PSK2) from [Arabidopsis thaliana]	GO:0030154,GO:0005578,GO:0009887,GO:0005554,GO:0008283
24085	BN12188	2.04569	2797.91	1367.71	1.03259	gi|12188|At3g55310_FL3970R	At3g55310.1	68416.m06143 short-chain dehydrogenase/reductase (SDR) family protein contains similarity to 3-oxoacyl-[acyl-carrier protein] reductase SP:P51831 from [Bacillus subtilis]	GO:0019367,GO:0008152,GO:0016491,GO:0004022,GO:0012505,GO:0019368
24397	BN12188	2.17777	3146.55	1444.85	1.12285	gi|12188|At3g55310_FL3970R	At3g55310.1	68416.m06143 short-chain dehydrogenase/reductase (SDR) family protein contains similarity to 3-oxoacyl-[acyl-carrier protein] reductase SP:P51831 from [Bacillus subtilis]	GO:0019367,GO:0008152,GO:0016491,GO:0004022,GO:0012505,GO:0019368
29281	BN12207	2.45629	1169.27	476.031	1.29648	gi|12207|At1g54030_Contig1	At1g54030.1	68414.m06156 GDSL-motif lipase, putative similar to myrosinase-associated proteins GI:1769968, GI:1769970, GI:1216391, GI:1216389 from [Brassica napus]; contains Pfam profile PF00657: GDSL-like Lipase/Acylhydrolase	GO:0016789,GO:0003824,GO:0016298,GO:0000004,GO:0008372
29593	BN12207	3.14927	990.911	314.648	1.65502	gi|12207|At1g54030_Contig1	At1g54030.1	68414.m06156 GDSL-motif lipase, putative similar to myrosinase-associated proteins GI:1769968, GI:1769970, GI:1216391, GI:1216389 from [Brassica napus]; contains Pfam profile PF00657: GDSL-like Lipase/Acylhydrolase	GO:0016789,GO:0003824,GO:0016298,GO:0000004,GO:0008372
26993	BN12209	2.30857	461.322	199.83	1.207	gi|12209|At1g63050_Contig1	At1g63050.1	68414.m07122 membrane bound O-acyl transferase (MBOAT) family protein low similarity to porcupine from [Xenopus laevis] GI:6714514, GI:6714520, GI:6714518, GI:6714516; contains Pfam profile PF03062: MBOAT family	GO:0008415,GO:0016020,GO:0000004,GO:0012505
24393	BN12210	3.62155	13848.9	3824.03	1.85661	gi|12210|At1g05410_LB828R	At1g05410.1	68414.m00549 expressed protein	GO:0005554,GO:0000004,GO:0008372
24081	BN12210	4.0941	15446.8	3772.94	2.03355	gi|12210|At1g05410_LB828R	At1g05410.1	68414.m00549 expressed protein	GO:0005554,GO:0000004,GO:0008372
21793	BN12211	2.24228	13745.4	6130.1	1.16497	gi|12211|At1g29140_Contig1	At1g29140.1	68414.m03566 pollen Ole e 1 allergen and extensin family protein contains Pfam domain, PF01190: Pollen proteins Ole e I family	GO:0005554,GO:0000004,GO:0012505
21481	BN12211	5.13954	13662.7	2658.35	2.36164	gi|12211|At1g29140_Contig1	At1g29140.1	68414.m03566 pollen Ole e 1 allergen and extensin family protein contains Pfam domain, PF01190: Pollen proteins Ole e I family	GO:0005554,GO:0000004,GO:0012505
6193	BN12219	4.31947	6916.29	1601.19	2.11085	gi|12219|At2g38540_Contig4	At2g38530.1	68415.m04734 nonspecific lipid transfer protein 2 (LTP2) identical to nonspecific lipid-transfer protein 2 from Arabidopsis thaliana [SP|Q9S7I3]; contains Pfam protease inhibitor/seed storage/LTP family domain PF00234	GO:0008289,GO:0006869,GO:0012505
5881	BN12219	4.38777	6012.52	1370.29	2.13349	gi|12219|At2g38540_Contig4	At2g38530.1	68415.m04734 nonspecific lipid transfer protein 2 (LTP2) identical to nonspecific lipid-transfer protein 2 from Arabidopsis thaliana [SP|Q9S7I3]; contains Pfam protease inhibitor/seed storage/LTP family domain PF00234	GO:0008289,GO:0006869,GO:0012505
30585	BN12251	2.17676	396.669	182.229	1.12218	gi|12251|At4g31860_Contig1	At4g31860.2	68417.m04527 protein phosphatase 2C, putative / PP2C, putative protein phosphatase 2C, Schizosaccharomyces pombe, PIR2:S54297	GO:0008287,GO:0004722,GO:0006499,GO:0003824,GO:0006470,GO:0015071
25381	BN12270	2.2025	866.681	393.498	1.13914	gi|12270|At3g62650_Contig1	At3g62650.2	68416.m07038 expressed protein putative mitochondrial carrier protein At2g47490 - Arabidopsis thaliana, EMBL:AC002535	GO:0005554,GO:0000004,GO:0008372
25693	BN12270	2.35253	1199.08	509.698	1.23421	gi|12270|At3g62650_Contig1	At3g62650.2	68416.m07038 expressed protein putative mitochondrial carrier protein At2g47490 - Arabidopsis thaliana, EMBL:AC002535	GO:0005554,GO:0000004,GO:0008372
26040	BN12292	6.18092	4476.3	724.213	2.62782	gi|12292|At3g27240_Contig1	At3g27240.1	68416.m03405 cytochrome c1, putative cytochrome c1, heme protein, mitochondrial precursor (Clone PC13III) [Solanum tuberosum] SWISS-PROT:P25076	GO:0045153,GO:0005739,GO:0006118,GO:0005489,GO:0005746
26040	BN12292	2.0285	1119.01	551.645	1.02041	gi|12292|At3g27240_Contig1	At3g27240.1	68416.m03405 cytochrome c1, putative cytochrome c1, heme protein, mitochondrial precursor (Clone PC13III) [Solanum tuberosum] SWISS-PROT:P25076	GO:0045153,GO:0005739,GO:0006118,GO:0005489,GO:0005746
26352	BN12292	6.48164	4103.62	633.114	2.69636	gi|12292|At3g27240_Contig1	At3g27240.1	68416.m03405 cytochrome c1, putative cytochrome c1, heme protein, mitochondrial precursor (Clone PC13III) [Solanum tuberosum] SWISS-PROT:P25076	GO:0045153,GO:0005739,GO:0006118,GO:0005489,GO:0005746
26352	BN12292	2.42228	1014.04	418.631	1.27636	gi|12292|At3g27240_Contig1	At3g27240.1	68416.m03405 cytochrome c1, putative cytochrome c1, heme protein, mitochondrial precursor (Clone PC13III) [Solanum tuberosum] SWISS-PROT:P25076	GO:0045153,GO:0005739,GO:0006118,GO:0005489,GO:0005746
23752	BN12293	2.52934	837.806	331.235	1.33876	gi|12293|At3g27240_Contig2	At3g27240.1	68416.m03405 cytochrome c1, putative cytochrome c1, heme protein, mitochondrial precursor (Clone PC13III) [Solanum tuberosum] SWISS-PROT:P25076	GO:0045153,GO:0005739,GO:0006118,GO:0005489,GO:0005746
23440	BN12293	2.42937	859.674	353.867	1.28058	gi|12293|At3g27240_Contig2	At3g27240.1	68416.m03405 cytochrome c1, putative cytochrome c1, heme protein, mitochondrial precursor (Clone PC13III) [Solanum tuberosum] SWISS-PROT:P25076	GO:0045153,GO:0005739,GO:0006118,GO:0005489,GO:0005746
26036	BN12307	2.00783	1190.9	593.129	1.00563	gi|12307|At3g07840_Contig1	At3g07840.1	68416.m00959 polygalacturonase, putative / pectinase, putative strong similarity to polygalacturonase PGA3 [Arabidopsis thaliana] GI:3152948; contains non-consensus AA acceptor splice site at exon 3	GO:0005975,GO:0004650,GO:0012505
26348	BN12307	2.2098	1200.52	543.271	1.14392	gi|12307|At3g07840_Contig1	At3g07840.1	68416.m00959 polygalacturonase, putative / pectinase, putative strong similarity to polygalacturonase PGA3 [Arabidopsis thaliana] GI:3152948; contains non-consensus AA acceptor splice site at exon 3	GO:0005975,GO:0004650,GO:0012505
21148	BN12309	3.09492	5305.87	1714.38	1.6299	gi|12309|At2g05990_Contig3	At2g05990.2	68415.m00652 enoyl-[acyl-carrier protein] reductase [NADH], chloroplast, putative / NADH-dependent enoyl-ACP reductase, putative strong similarity to enoyl-[acyl-carrier protein] reductase [NADH] SP:P80030 from [Brassica napus]	GO:0016631,GO:0005835,GO:0016491,GO:0004318,GO:0006633
20836	BN12309	2.24275	6636.62	2959.15	1.16527	gi|12309|At2g05990_Contig3	At2g05990.2	68415.m00652 enoyl-[acyl-carrier protein] reductase [NADH], chloroplast, putative / NADH-dependent enoyl-ACP reductase, putative strong similarity to enoyl-[acyl-carrier protein] reductase [NADH] SP:P80030 from [Brassica napus]	GO:0016631,GO:0005835,GO:0016491,GO:0004318,GO:0006633
18548	BN12310	2.62007	10786	4116.69	1.3896	gi|12310|At2g05990_Contig2	At2g05990.2	68415.m00652 enoyl-[acyl-carrier protein] reductase [NADH], chloroplast, putative / NADH-dependent enoyl-ACP reductase, putative strong similarity to enoyl-[acyl-carrier protein] reductase [NADH] SP:P80030 from [Brassica napus]	GO:0016631,GO:0005835,GO:0016491,GO:0004318,GO:0006633
18236	BN12310	2.56439	9062.21	3533.86	1.35862	gi|12310|At2g05990_Contig2	At2g05990.2	68415.m00652 enoyl-[acyl-carrier protein] reductase [NADH], chloroplast, putative / NADH-dependent enoyl-ACP reductase, putative strong similarity to enoyl-[acyl-carrier protein] reductase [NADH] SP:P80030 from [Brassica napus]	GO:0016631,GO:0005835,GO:0016491,GO:0004318,GO:0006633
18890	BN12326	6.31156	2623.84	415.72	2.658	gi|12326|At5g54960_Contig1	At5g54960.1	68418.m06845 pyruvate decarboxylase, putative strong similarity to pyruvate decarboxylase 1 [Vitis vinifera] GI:10732644; contains InterPro entry IPR000399: Pyruvate decarboxylase	GO:0009028,GO:0003984,GO:0008372,GO:0001666,GO:0004737
19202	BN12326	7.67931	2096.22	272.97	2.94098	gi|12326|At5g54960_Contig1	At5g54960.1	68418.m06845 pyruvate decarboxylase, putative strong similarity to pyruvate decarboxylase 1 [Vitis vinifera] GI:10732644; contains InterPro entry IPR000399: Pyruvate decarboxylase	GO:0009028,GO:0003984,GO:0008372,GO:0001666,GO:0004737
29598	BN12338	3.4028	1134.88	333.514	1.76672	gi|12338|At1g30510_Contig3	At1g30510.2	68414.m03732 ferredoxin--NADP(+) reductase, putative / adrenodoxin reductase, putative strong similarity to SP|P41345 Ferredoxin--NADP reductase, root isozyme, chloroplast precursor (EC 1.18.1.2) (FNR) {Oryza sativa}, ferredoxin-NADP reductase precursor [	GO:0006118,GO:0016491,GO:0005524,GO:0009507
29286	BN12338	3.15158	1198.39	380.251	1.65607	gi|12338|At1g30510_Contig3	At1g30510.2	68414.m03732 ferredoxin--NADP(+) reductase, putative / adrenodoxin reductase, putative strong similarity to SP|P41345 Ferredoxin--NADP reductase, root isozyme, chloroplast precursor (EC 1.18.1.2) (FNR) {Oryza sativa}, ferredoxin-NADP reductase precursor [	GO:0006118,GO:0016491,GO:0005524,GO:0009507
26998	BN12339	2.20225	4244.4	1927.3	1.13898	gi|12339|At5g32440_Contig1	At5g32440.1	68418.m03825 expressed protein	GO:0009507,GO:0006118,GO:0016491
26686	BN12339	2.21663	4339.41	1957.66	1.14837	gi|12339|At5g32440_Contig1	At5g32440.1	68418.m03825 expressed protein	GO:0009507,GO:0006118,GO:0016491
29936	BN12373	2.80349	5515.02	1967.2	1.48722	gi|12373|At1g14810_Contig1	At1g14810.1	68414.m01770 semialdehyde dehydrogenase family protein similar to SP:O31219 Aspartate-semialdehyde dehydrogenase (EC 1.2.1.11) (ASA dehydrogenase) (ASADH) {Legionella pneumophila}; contains Pfam profiles PF02774: Semialdehyde dehydrogenase dimerisation do	GO:0009507,GO:0006520,GO:0009088,GO:0004073,GO:0009086,GO:0016620
30248	BN12373	3.08599	5490.77	1779.26	1.62573	gi|12373|At1g14810_Contig1	At1g14810.1	68414.m01770 semialdehyde dehydrogenase family protein similar to SP:O31219 Aspartate-semialdehyde dehydrogenase (EC 1.2.1.11) (ASA dehydrogenase) (ASADH) {Legionella pneumophila}; contains Pfam profiles PF02774: Semialdehyde dehydrogenase dimerisation do	GO:0009507,GO:0006520,GO:0009088,GO:0004073,GO:0009086,GO:0016620
27648	BN12374	2.19529	6522.3	2971.04	1.13441	gi|12374|At1g14810_Contig3	At1g14810.1	68414.m01770 semialdehyde dehydrogenase family protein similar to SP:O31219 Aspartate-semialdehyde dehydrogenase (EC 1.2.1.11) (ASA dehydrogenase) (ASADH) {Legionella pneumophila}; contains Pfam profiles PF02774: Semialdehyde dehydrogenase dimerisation do	GO:0009507,GO:0006520,GO:0009088,GO:0004073,GO:0009086,GO:0016620
30902	BN12400	2.25185	4236.67	1881.42	1.17111	gi|12400|At2g43750_Contig3	At2g43750.1	68415.m05439 cysteine synthase, chloroplast / O-acetylserine (thiol)-lyase / O-acetylserine sulfhydrylase / cpACS1 (OASB) identical to SP|P47999 Cysteine synthase, chloroplast precursor (EC 4.2.99.8) (O-acetylserine sulfhydrylase) (O-acetylserine (Thiol)-	GO:0009536,GO:0004124,GO:0019344
28302	BN12401	2.30642	627.354	272.003	1.20566	gi|12401|At2g43750_Contig1	At2g43750.1	68415.m05439 cysteine synthase, chloroplast / O-acetylserine (thiol)-lyase / O-acetylserine sulfhydrylase / cpACS1 (OASB) identical to SP|P47999 Cysteine synthase, chloroplast precursor (EC 4.2.99.8) (O-acetylserine sulfhydrylase) (O-acetylserine (Thiol)-	GO:0009536,GO:0004124,GO:0019344
30898	BN12421	2.12909	11710.5	5500.24	1.09024	gi|12421|At1g70370_Contig1	At1g70370.1	68414.m08095 BURP domain-containing protein / polygalacturonase, putative similar to polygalacturonase isoenzyme 1 beta subunit [Lycopersicon esculentum] GI:170480; contains Pfam profile PF03181: BURP domain	GO:0003676,GO:0012505,GO:0000004,GO:0004650
30586	BN12421	2.00545	12839.2	6402.17	1.00392	gi|12421|At1g70370_Contig1	At1g70370.1	68414.m08095 BURP domain-containing protein / polygalacturonase, putative similar to polygalacturonase isoenzyme 1 beta subunit [Lycopersicon esculentum] GI:170480; contains Pfam profile PF03181: BURP domain	GO:0003676,GO:0012505,GO:0000004,GO:0004650
12698	BN12431	2.44019	16797.9	6883.86	1.28699	gi|12431|At5g22740_Contig3	At5g22740.1	68418.m02656 glycosyl transferase family 2 protein similar to beta-(1-3)-glucosyl transferase GB:AAC62210 GI:3687658 from [Bradyrhizobium japonicum], cellulose synthase from Agrobacterium tumeficiens [gi:710492] and Agrobacterium radiobacter [gi:710493];	GO:0008372,GO:0016759,GO:0000004,GO:0016757
12386	BN12431	2.62093	14551.8	5552.15	1.39008	gi|12431|At5g22740_Contig3	At5g22740.1	68418.m02656 glycosyl transferase family 2 protein similar to beta-(1-3)-glucosyl transferase GB:AAC62210 GI:3687658 from [Bradyrhizobium japonicum], cellulose synthase from Agrobacterium tumeficiens [gi:710492] and Agrobacterium radiobacter [gi:710493];	GO:0008372,GO:0016759,GO:0000004,GO:0016757
28641	BN12437	3.31499	689.809	208.088	1.729	gi|12437|At1g74320_LB482R	At1g74320.1	68414.m08606 choline kinase, putative similar to GmCK2p choline kinase gi|1438881|gb|AAC49375	GO:0004103,GO:0000004,GO:0008372
26041	BN12438	3.3697	8309.37	2465.91	1.75262	gi|12438|At1g61566_Contig1	At1g61566.1	68414.m06937 rapid alkalinization factor (RALF) family protein contains Pfam domain PF05498: Rapid ALkalinization Factor (RALF)	GO:0005578,GO:0004871,GO:0007267
26353	BN12438	3.98639	5821.56	1460.36	1.99508	gi|12438|At1g61566_Contig1	At1g61566.1	68414.m06937 rapid alkalinization factor (RALF) family protein contains Pfam domain PF05498: Rapid ALkalinization Factor (RALF)	GO:0005578,GO:0004871,GO:0007267
23753	BN12439	3.99983	6453.44	1613.43	1.99994	gi|12439|At1g61566_Contig3	At1g61566.1	68414.m06937 rapid alkalinization factor (RALF) family protein contains Pfam domain PF05498: Rapid ALkalinization Factor (RALF)	GO:0005578,GO:0004871,GO:0007267
23441	BN12439	3.63032	6617.79	1822.92	1.8601	gi|12439|At1g61566_Contig3	At1g61566.1	68414.m06937 rapid alkalinization factor (RALF) family protein contains Pfam domain PF05498: Rapid ALkalinization Factor (RALF)	GO:0005578,GO:0004871,GO:0007267
21153	BN12444	3.26304	7116.27	2180.87	1.70622	gi|12444|At1g61566_Contig8	At1g61566.1	68414.m06937 rapid alkalinization factor (RALF) family protein contains Pfam domain PF05498: Rapid ALkalinization Factor (RALF)	GO:0005578,GO:0004871,GO:0007267
20841	BN12444	2.17809	9072.14	4165.18	1.12306	gi|12444|At1g61566_Contig8	At1g61566.1	68414.m06937 rapid alkalinization factor (RALF) family protein contains Pfam domain PF05498: Rapid ALkalinization Factor (RALF)	GO:0005578,GO:0004871,GO:0007267
18241	BN12449	2.17562	2740.82	1259.79	1.12142	gi|12449|At5g46150_Contig1	At5g46150.2	68418.m05676 LEM3 (ligand-effect modulator 3) family protein / CDC50 family protein similar to GI:835763; GI:4966357; GI:4585976; GI:11994416 from [Arabidopsis thaliana]	GO:0005554,GO:0000004,GO:0016020
18553	BN12449	2.29753	2791.38	1214.95	1.20008	gi|12449|At5g46150_Contig1	At5g46150.2	68418.m05676 LEM3 (ligand-effect modulator 3) family protein / CDC50 family protein similar to GI:835763; GI:4966357; GI:4585976; GI:11994416 from [Arabidopsis thaliana]	GO:0005554,GO:0000004,GO:0016020
26037	BN12458	2.52351	985.784	390.64	1.33543	gi|12458|At5g02530_Contig2	At5g02530.1	68418.m00187 RNA and export factor-binding protein, putative BcDNA.LD24793, Drosophila melanogaster, EMBL:AF172637	GO:0003676,GO:0000004,GO:0008372
26349	BN12458	2.33068	634.43	272.208	1.22075	gi|12458|At5g02530_Contig2	At5g02530.1	68418.m00187 RNA and export factor-binding protein, putative BcDNA.LD24793, Drosophila melanogaster, EMBL:AF172637	GO:0003676,GO:0000004,GO:0008372
23437	BN12459	2.10273	349.652	166.285	1.07226	gi|12459|At1g14420_Contig1	At1g14420.1	68414.m01710 pectate lyase family protein similar to pectate lyase P59 SP:P15722 from [Lycopersicon esculentum]	GO:0016829,GO:0012505,GO:0030570
27003	BN12471	2.22966	710.403	318.615	1.15682	gi|12471|At3g12000_LB2121F	At3g12000.1	68416.m01486 S-locus related protein SLR1, putative (S1) identical to S-locus related protein SLR1 homolog (AtS1) GI:246209 Arabidopsis thaliana]; contains Pfam profiles PF01453: Lectin (probable mannose binding), PF00954: S-locus glycoprotein family	GO:0005529,GO:0000004,GO:0012505
24091	BN12472	2.01086	6888.33	3425.57	1.00781	gi|12472|At3g45140_Contig1	At3g45140.1	68416.m04872 lipoxygenase (LOX2) identical to SP|P38418	GO:0009753,GO:0009613,GO:0016165,GO:0009611,GO:0009507,GO:0009688,GO:0009414,GO:0009695
29599	BN12486	2.05183	3841.14	1872.06	1.03691	gi|12486|At4g10610_Contig2	At4g10610.1	68417.m01735 RNA-binding protein, putative	GO:0003723,GO:0000910,GO:0008372
29287	BN12486	2.83294	2976.4	1050.64	1.5023	gi|12486|At4g10610_Contig2	At4g10610.1	68417.m01735 RNA-binding protein, putative	GO:0003723,GO:0000910,GO:0008372
29599	BN12486	3.18548	2477.01	777.594	1.67151	gi|12486|At4g10610_Contig2	At4g10610.1	68417.m01735 RNA-binding protein, putative	GO:0003723,GO:0000910,GO:0008372
26687	BN12487	2.12567	2910.34	1369.14	1.08792	gi|12487|At1g29980_Contig1	At1g29980.1	68414.m03667 expressed protein contains Pfam profile PF04862: Protein of unknown function, DUF642	GO:0005554,GO:0000004,GO:0012505
26999	BN12487	2.29413	3193.84	1392.18	1.19795	gi|12487|At1g29980_Contig1	At1g29980.1	68414.m03667 expressed protein contains Pfam profile PF04862: Protein of unknown function, DUF642	GO:0005554,GO:0000004,GO:0012505
24087	BN12488	2.66659	688.174	258.073	1.41499	gi|12488|At5g04170_Contig1	At5g04170.1	68418.m00405 calcium-binding EF hand family protein low similarity to peflin [Homo sapiens] GI:6015440; contains INTERPRO:IPR002048 calcium-binding EF-hand domain	GO:0005509,GO:0000004,GO:0008372
21799	BN12489	2.80666	497.896	177.398	1.48885	gi|12489|At5g04170_LL2644F	At5g04170.1	68418.m00405 calcium-binding EF hand family protein low similarity to peflin [Homo sapiens] GI:6015440; contains INTERPRO:IPR002048 calcium-binding EF-hand domain	GO:0005509,GO:0000004,GO:0008372
18887	BN12491	2.17588	374.898	172.297	1.1216	gi|12491|At5g45880_Contig3	At5g45880.1	68418.m05643 pollen Ole e 1 allergen and extensin family protein contains Pfam domain, PF01190: Pollen proteins Ole e I family	GO:0005554,GO:0000004,GO:0012505
8799	BN12495	2.91129	14071.3	4833.36	1.54166	gi|12495|At3g02200_Contig2	At3g02200.2	68416.m00199 proteasome family protein contains Pfam domain, PF01399: PCI domain	GO:0005634,GO:0005554,GO:0006355
8487	BN12495	2.17597	17748.8	8156.74	1.12166	gi|12495|At3g02200_Contig2	At3g02200.2	68416.m00199 proteasome family protein contains Pfam domain, PF01399: PCI domain	GO:0005634,GO:0005554,GO:0006355
30253	BN12499	2.24517	2314.73	1030.98	1.16683	gi|12499|At3g04940_Contig2	At3g04940.1	68416.m00536 cysteine synthase, putative / O-acetylserine (thiol)-lyase, putative / O-acetylserine sulfhydrylase, putative similar to O-acetylserine(thiol) lyase (EC 4.2.99.8) [Brassica juncea] GI:2245144; contains Pfam profile PF00291: Pyridoxal-phosphat	GO:0009088,GO:0006535,GO:0019343,GO:0006520,GO:0019344,GO:0005737,GO:0006568,GO:0004124,GO:0007049
29941	BN12499	2.08838	2717.84	1301.41	1.06238	gi|12499|At3g04940_Contig2	At3g04940.1	68416.m00536 cysteine synthase, putative / O-acetylserine (thiol)-lyase, putative / O-acetylserine sulfhydrylase, putative similar to O-acetylserine(thiol) lyase (EC 4.2.99.8) [Brassica juncea] GI:2245144; contains Pfam profile PF00291: Pyridoxal-phosphat	GO:0009088,GO:0006535,GO:0019343,GO:0006520,GO:0019344,GO:0005737,GO:0006568,GO:0004124,GO:0007049
15303	BN12550	2.09571	27732.5	13233	1.06744	gi|12550|At5g58050_Contig1	At5g58050.1	68418.m07265 glycerophosphoryl diester phosphodiesterase family protein contains Pfam PF03009 : Glycerophosphoryl diester phosphodiesterase family; similar to Glycerophosphoryl diester phosphodiesterase precursor (Glycerophosphodiester phosphodiesterase)	GO:0008889,GO:0016301,GO:0006071,GO:0012505
14991	BN12550	2.20005	29030.1	13195.2	1.13754	gi|12550|At5g58050_Contig1	At5g58050.1	68418.m07265 glycerophosphoryl diester phosphodiesterase family protein contains Pfam PF03009 : Glycerophosphoryl diester phosphodiesterase family; similar to Glycerophosphoryl diester phosphodiesterase precursor (Glycerophosphodiester phosphodiesterase)	GO:0008889,GO:0016301,GO:0006071,GO:0012505
28642	BN12577	2.84092	500.567	176.199	1.50636	gi|12577|At4g14385_LB410R	At4g14385.1	68417.m02216 expressed protein	GO:0005554,GO:0000004,GO:0008372
26354	BN12578	2.19633	6939.36	3159.53	1.13509	gi|12578|At5g38630_Contig1	At5g38630.1	68418.m04672 cytochrome B561 family protein contains Pfam domain, PF03188: Cytochrome b561	GO:0008805,GO:0016021,GO:0006118,GO:0012505
26042	BN12578	2.05005	8199.43	3999.62	1.03566	gi|12578|At5g38630_Contig1	At5g38630.1	68418.m04672 cytochrome B561 family protein contains Pfam domain, PF03188: Cytochrome b561	GO:0008805,GO:0016021,GO:0006118,GO:0012505
21154	BN12581	2.18039	450.196	206.475	1.12459	gi|12581|At5g17230_Contig3	At5g17230.1	68418.m02019 phytoene synthase (PSY) / geranylgeranyl-diphosphate geranylgeranyl transferase identical to GB:L25812; synonymous with geranylgeranyl-diphosphate geranylgeranyl transferase	GO:0009507,GO:0009058,GO:0016767
28638	BN12590	2.054	2736.42	1332.24	1.03844	gi|12590|At4g17700_Contig3	At4g17700.1	68417.m02644 hypothetical protein contains Pfam profile PF04776: Protein of unknown function (DUF626)	GO:0005554,GO:0000004,GO:0008372
26038	BN12591	2.11461	1657.04	783.614	1.08039	gi|12591|At4g17700_Contig1	At4g17700.1	68417.m02644 hypothetical protein contains Pfam profile PF04776: Protein of unknown function (DUF626)	GO:0005554,GO:0000004,GO:0008372
26350	BN12591	2.0267	933.252	460.479	1.01913	gi|12591|At4g17700_Contig1	At4g17700.1	68417.m02644 hypothetical protein contains Pfam profile PF04776: Protein of unknown function (DUF626)	GO:0005554,GO:0000004,GO:0008372
23438	BN12592	2.33722	404.601	173.112	1.22479	gi|12592|At4g04950_Contig1	At4g04950.1	68417.m00719 thioredoxin family protein similar to PKCq-interacting protein PICOT from [Mus musculus] GI:6840949, [Rattus norvegicus] GI:6840951; contains Pfam profile PF00085: Thioredoxin	GO:0006118,GO:0016853,GO:0005489,GO:0008372
20838	BN12593	2.27854	3081.25	1352.29	1.18811	gi|12593|At2g43400_Contig1	At2g43400.1	68415.m05394 electron transfer flavoprotein-ubiquinone oxidoreductase family protein contains Pfam profile: PF05187 Electron transfer flavoprotein-ubiquinone oxidoreductase	GO:0009228,GO:0005737,GO:0009507,GO:0019430,GO:0005489,GO:0016491,GO:0004791,GO:0006118,GO:0004497,GO:0006725
21150	BN12593	2.14684	2099.52	977.958	1.10222	gi|12593|At2g43400_Contig1	At2g43400.1	68415.m05394 electron transfer flavoprotein-ubiquinone oxidoreductase family protein contains Pfam profile: PF05187 Electron transfer flavoprotein-ubiquinone oxidoreductase	GO:0009228,GO:0005737,GO:0009507,GO:0019430,GO:0005489,GO:0016491,GO:0004791,GO:0006118,GO:0004497,GO:0006725
20838	BN12593	2.00102	2596.6	1297.64	1.00073	gi|12593|At2g43400_Contig1	At2g43400.1	68415.m05394 electron transfer flavoprotein-ubiquinone oxidoreductase family protein contains Pfam profile: PF05187 Electron transfer flavoprotein-ubiquinone oxidoreductase	GO:0009228,GO:0005737,GO:0009507,GO:0019430,GO:0005489,GO:0016491,GO:0004791,GO:0006118,GO:0004497,GO:0006725
21150	BN12593	2.64387	1800.32	680.942	1.40265	gi|12593|At2g43400_Contig1	At2g43400.1	68415.m05394 electron transfer flavoprotein-ubiquinone oxidoreductase family protein contains Pfam profile: PF05187 Electron transfer flavoprotein-ubiquinone oxidoreductase	GO:0009228,GO:0005737,GO:0009507,GO:0019430,GO:0005489,GO:0016491,GO:0004791,GO:0006118,GO:0004497,GO:0006725
29288	BN12617	2.8091	669.158	238.211	1.49011	gi|12617|At1g08200_Contig1	At1g08200.1	68414.m00906 expressed protein	GO:0019305,GO:0009225,GO:0003978,GO:0008460,GO:0003824,GO:0006012,GO:0009246
29600	BN12617	2.12524	4000.58	1882.41	1.08763	gi|12617|At1g08200_Contig1	At1g08200.1	68414.m00906 expressed protein	GO:0019305,GO:0009225,GO:0003978,GO:0008460,GO:0003824,GO:0006012,GO:0009246
29288	BN12617	2.16782	5582.34	2575.09	1.11625	gi|12617|At1g08200_Contig1	At1g08200.1	68414.m00906 expressed protein	GO:0019305,GO:0009225,GO:0003978,GO:0008460,GO:0003824,GO:0006012,GO:0009246
29600	BN12617	3.42657	688.487	200.926	1.77677	gi|12617|At1g08200_Contig1	At1g08200.1	68414.m00906 expressed protein	GO:0019305,GO:0009225,GO:0003978,GO:0008460,GO:0003824,GO:0006012,GO:0009246
21488	BN12620	5.10826	10842.8	2122.6	2.35283	gi|12620|At5g35200_Contig1	At5g35200.1	68418.m04171 epsin N-terminal homology (ENTH) domain-containing protein contains Pfam PF01417: ENTH domain. ENTH (Epsin N-terminal homology) domain; similar to clathrin assembly protein short form, Rattus norvegicus, EMBL:AF041373;similar to Chain A, Calm	GO:0005488,GO:0000004,GO:0008372
21800	BN12620	5.00662	9494.55	1896.4	2.32384	gi|12620|At5g35200_Contig1	At5g35200.1	68418.m04171 epsin N-terminal homology (ENTH) domain-containing protein contains Pfam PF01417: ENTH domain. ENTH (Epsin N-terminal homology) domain; similar to clathrin assembly protein short form, Rattus norvegicus, EMBL:AF041373;similar to Chain A, Calm	GO:0005488,GO:0000004,GO:0008372
18888	BN12621	2.25261	29644.3	13160	1.1716	gi|12621|At5g49180_Contig1	At5g49180.1	68418.m06087 pectinesterase family protein contains Pfam profile: PF01095 pectinesterase	GO:0042545,GO:0009505,GO:0030599,GO:0005618,GO:0012505
19200	BN12621	2.71021	27782.9	10251.2	1.4384	gi|12621|At5g49180_Contig1	At5g49180.1	68418.m06087 pectinesterase family protein contains Pfam profile: PF01095 pectinesterase	GO:0042545,GO:0009505,GO:0030599,GO:0005618,GO:0012505
30250	BN12646	2.27708	388.27	170.512	1.18719	gi|12646|At1g32170_Contig2	At1g32170.1	68414.m03957 xyloglucan:xyloglucosyl transferase, putative / xyloglucan endotransglycosylase, putative / endo-xyloglucan transferase, putative (XTR4) identical to N-terminal partial sequence of xyloglucan endotransglycosylase-related protein XTR4 GI:12447	GO:0005975,GO:0016798,GO:0004553,GO:0012505
30904	BN12660	2.30291	828.856	359.917	1.20346	gi|12660|At2g02050_Contig2	At2g02050.1	68415.m00140 NADH-ubiquinone oxidoreductase B18 subunit, putative contains Pfam PF05676: NADH-ubiquinone oxidoreductase B18 subunit (NDUFB7); similar to NADH-ubiquinone oxidoreductase B18 subunit (EC 1.6.5.3) (EC 1.6.99.3) (Complex I-B18) (CI-B18) (Cell a	GO:0008137,GO:0006120,GO:0008372
10104	BN12672	2.03722	11203.8	5499.54	1.02661	gi|12672|At2g17500_Contig3	At2g17500.3	68415.m02024 auxin efflux carrier family protein contains auxin efflux carrier domain, Pfam:PF03547	GO:0009926,GO:0016021,GO:0009672,GO:0012505
12700	BN12695	2.16328	22875.6	10574.5	1.11322	gi|12695|At4g21620_Contig1	At4g21620.1	68417.m03134 glycine-rich protein	GO:0005554,GO:0000004,GO:0012505
12388	BN12695	2.28831	24191.6	10571.8	1.19429	gi|12695|At4g21620_Contig1	At4g21620.1	68417.m03134 glycine-rich protein	GO:0005554,GO:0000004,GO:0012505
28643	BN12701	3.16011	4915.4	1555.45	1.65998	gi|12701|At3g05930_Contig2	At3g05930.1	68416.m00670 germin-like protein (GLP8) identical to germin-like protein subfamily 2 member 3 SP|P93000 [PMID:9869400]; contains Pfam profile: PF01072 germin family	GO:0012505,GO:0000004,GO:0045735
28955	BN12701	2.16984	6110.74	2816.22	1.11759	gi|12701|At3g05930_Contig2	At3g05930.1	68416.m00670 germin-like protein (GLP8) identical to germin-like protein subfamily 2 member 3 SP|P93000 [PMID:9869400]; contains Pfam profile: PF01072 germin family	GO:0012505,GO:0000004,GO:0045735
26355	BN12702	2.19498	6148.86	2801.33	1.13421	gi|12702|At1g05805_Contig1	At1g05805.1	68414.m00607 basic helix-loop-helix (bHLH) family protein	GO:0003700,GO:0045449,GO:0003677,GO:0009507
21155	BN12708	4.26844	14572.8	3414.08	2.09371	gi|12708|At5g11550_Contig3	At5g11550.1	68418.m01347 expressed protein	GO:0005554,GO:0000004,GO:0009507
20843	BN12708	4.70002	18501	3936.37	2.23267	gi|12708|At5g11550_Contig3	At5g11550.1	68418.m01347 expressed protein	GO:0005554,GO:0000004,GO:0009507
28951	BN12721	5.67594	5158.48	908.832	2.50486	gi|12721|At4g38770_Contig2	At4g38770.1	68417.m05490 proline-rich family protein (PRP4) similar to proline-rich protein [Arabidopsis thaliana] gi|6782442|gb|AAF28388; contains proline-rich extensin domains, INTERPRO:IPR002965	GO:0005618,GO:0005199
28639	BN12721	4.70147	6157.52	1309.7	2.23311	gi|12721|At4g38770_Contig2	At4g38770.1	68417.m05490 proline-rich family protein (PRP4) similar to proline-rich protein [Arabidopsis thaliana] gi|6782442|gb|AAF28388; contains proline-rich extensin domains, INTERPRO:IPR002965	GO:0005618,GO:0005199
20839	BN12726	3.17216	10979.9	3461.33	1.66547	gi|12726|At1g09200_ML4300R	At1g09200.1	68414.m01027 histone H3 identical to histone H3 from Zea mays SP|P05203, Medicago sativa GI:166384, Encephalartos altensteinii SP|P08903, Pisum sativum SP|P02300; contains Pfam profile PF00125 Core histone H2A/H2B/H3/H4	GO:0007001,GO:0003677,GO:0006334,GO:0000786,GO:0005634,GO:0009507
21151	BN12726	3.37781	10176.6	3012.78	1.75609	gi|12726|At1g09200_ML4300R	At1g09200.1	68414.m01027 histone H3 identical to histone H3 from Zea mays SP|P05203, Medicago sativa GI:166384, Encephalartos altensteinii SP|P08903, Pisum sativum SP|P02300; contains Pfam profile PF00125 Core histone H2A/H2B/H3/H4	GO:0007001,GO:0003677,GO:0006334,GO:0000786,GO:0005634,GO:0009507
351	BN12735	3.15948	4329.66	1370.37	1.65969	gi|12735|At5g02502_Contig1	At5g02502.1	68418.m00184 expressed protein 8113.	GO:0005554,GO:0000004,GO:0012505
39	BN12735	3.44553	4491.8	1303.66	1.78473	gi|12735|At5g02502_Contig1	At5g02502.1	68418.m00184 expressed protein 8113.	GO:0005554,GO:0000004,GO:0012505
29293	BN12736	2.35398	2268	963.475	1.2351	gi|12736|At5g02502_Contig2	At5g02502.1	68418.m00184 expressed protein 8113.	GO:0005554,GO:0000004,GO:0012505
29605	BN12736	2.61904	2036.13	777.435	1.38904	gi|12736|At5g02502_Contig2	At5g02502.1	68418.m00184 expressed protein 8113.	GO:0005554,GO:0000004,GO:0012505
27005	BN12737	2.14772	866.746	403.565	1.10281	gi|12737|At3g12630_Contig4	At3g12630.1	68416.m01572 zinc finger (AN1-like) family protein contains Pfam domain, PF01428: AN1-like Zinc finger	GO:0003677,GO:0008372,GO:0000004,GO:0008270
18893	BN12741	3.42391	662.978	193.632	1.77564	gi|12741|At3g12630_Contig3	At3g12630.1	68416.m01572 zinc finger (AN1-like) family protein contains Pfam domain, PF01428: AN1-like Zinc finger	GO:0003677,GO:0008372,GO:0000004,GO:0008270
30255	BN12761	2.00867	8514.79	4239.01	1.00624	gi|12761|At5g26260_Contig1	At5g26260.1	68418.m03133 meprin and TRAF homology domain-containing protein / MATH domain-containing protein similar to ubiquitin-specific protease 12 [Arabidopsis thaliana] GI:11993471; contains Pfam profile PF00917: MATH domain	GO:0005554,GO:0000004,GO:0012505
11743	BN12776	2.15623	408.865	189.62	1.10851	gi|12776|At2g36880_Contig4	At2g36880.1	68415.m04521 S-adenosylmethionine synthetase, putative similar to S-adenosylmethionine synthetase 3 (Methionine adenosyltransferase 3, AdoMet synthetase 3) [Lycopersicon esculentum] SWISS-PROT:P43282	GO:0008372,GO:0005524,GO:0006730,GO:0004478,GO:0006556
12055	BN12776	2.20506	390.098	176.91	1.14082	gi|12776|At2g36880_Contig4	At2g36880.1	68415.m04521 S-adenosylmethionine synthetase, putative similar to S-adenosylmethionine synthetase 3 (Methionine adenosyltransferase 3, AdoMet synthetase 3) [Lycopersicon esculentum] SWISS-PROT:P43282	GO:0008372,GO:0005524,GO:0006730,GO:0004478,GO:0006556
29939	BN12781	2.16413	2406.69	1112.08	1.11379	gi|12781|At2g45070_Contig3	At2g45070.1	68415.m05610 sec61beta family protein similar to SP|P52870 Protein transport protein SEC61 beta 1 subunit {Saccharomyces cerevisiae}; contains Pfam profile PF03911: Sec61beta family	GO:0008565,GO:0005739,GO:0015031
30251	BN12781	2.28926	2365.1	1033.13	1.19488	gi|12781|At2g45070_Contig3	At2g45070.1	68415.m05610 sec61beta family protein similar to SP|P52870 Protein transport protein SEC61 beta 1 subunit {Saccharomyces cerevisiae}; contains Pfam profile PF03911: Sec61beta family	GO:0008565,GO:0005739,GO:0015031
12051	BN12791	2.63266	17101.4	6495.87	1.39652	gi|12791|At5g07600_Contig3	At5g07600.1	68418.m00871 oleosin / glycine-rich protein	GO:0012505,GO:0019915,GO:0005554,GO:0016020
11739	BN12791	2.74528	18131.2	6604.49	1.45696	gi|12791|At5g07600_Contig3	At5g07600.1	68418.m00871 oleosin / glycine-rich protein	GO:0012505,GO:0019915,GO:0005554,GO:0016020
30905	BN12797	2.20735	3508.71	1589.56	1.14231	gi|12797|At5g25460_Contig1	At5g25460.1	68418.m03026 expressed protein contains Pfam profile PF04862: Protein of unknown function, DUF642	GO:0005554,GO:0000004,GO:0012505
28960	BN12845	2.04873	405.567	197.96	1.03473	gi|12845|At3g01230_Contig2	At3g01230.1	68416.m00029 expressed protein	GO:0006508,GO:0004222,GO:0012505
26048	BN12846	2.57156	7989.51	3106.87	1.36265	gi|12846|At3g01230_Contig4	At3g01230.1	68416.m00029 expressed protein	GO:0006508,GO:0004222,GO:0012505
26360	BN12846	4.16641	8758.46	2102.16	2.0588	gi|12846|At3g01230_Contig4	At3g01230.1	68416.m00029 expressed protein	GO:0006508,GO:0004222,GO:0012505
23448	BN12847	2.19724	4257.37	1937.6	1.13569	gi|12847|At3g01230_Contig1	At3g01230.1	68416.m00029 expressed protein	GO:0006508,GO:0004222,GO:0012505
21160	BN12848	2.06797	1527.41	738.602	1.04822	gi|12848|At5g52030_LB110F	At5g52030.1	68418.m06457 TraB protein-related	GO:0005554,GO:0000004,GO:0008372
28956	BN12858	2.83893	6033.53	2125.28	1.50535	gi|12858|At1g08480_Contig1	At1g08480.1	68414.m00939 expressed protein	GO:0005554,GO:0000004,GO:0008372
28644	BN12858	2.30115	8042.07	3494.8	1.20236	gi|12858|At1g08480_Contig1	At1g08480.1	68414.m00939 expressed protein	GO:0005554,GO:0000004,GO:0008372
20844	BN12861	4.01449	6877.02	1713.05	2.00522	gi|12861|At1g69940_Contig2	At1g69940.1	68414.m08049 pectinesterase family protein contains Pfam profile: PF01095 pectinesterase	GO:0030599,GO:0005618,GO:0012505,GO:0005524,GO:0009505,GO:0042545
21156	BN12861	4.34885	6496.53	1493.85	2.12063	gi|12861|At1g69940_Contig2	At1g69940.1	68414.m08049 pectinesterase family protein contains Pfam profile: PF01095 pectinesterase	GO:0030599,GO:0005618,GO:0012505,GO:0005524,GO:0009505,GO:0042545
29298	BN12875	2.40711	2190.46	909.996	1.2673	gi|12875|At5g49400_ES5926F	At5g49400.1	68418.m06113 zinc knuckle (CCHC-type) family protein contains Pfam domain, PF00098: Zinc knuckle	GO:0003676,GO:0000004,GO:0008372
29610	BN12875	2.6371	1469.38	557.196	1.39895	gi|12875|At5g49400_ES5926F	At5g49400.1	68418.m06113 zinc knuckle (CCHC-type) family protein contains Pfam domain, PF00098: Zinc knuckle	GO:0003676,GO:0000004,GO:0008372
27006	BN12899	2.02261	2384.21	1178.78	1.01622	gi|12899|At3g01085_Contig1	At3g01085.1	68416.m00012 protein kinase family protein contains Pfam domain, PF00069: Protein kinase domain; contains non-consensus splice site (GC) at intron 2	GO:0009507,GO:0005524,GO:0016301,GO:0004713,GO:0004674,GO:0006468,GO:0004672,GO:0006499
26694	BN12899	2.25336	2430.79	1078.74	1.17208	gi|12899|At3g01085_Contig1	At3g01085.1	68416.m00012 protein kinase family protein contains Pfam domain, PF00069: Protein kinase domain; contains non-consensus splice site (GC) at intron 2	GO:0009507,GO:0005524,GO:0016301,GO:0004713,GO:0004674,GO:0006468,GO:0004672,GO:0006499
24094	BN12900	2.40534	2206.54	917.352	1.26624	gi|12900|At3g01085_LB148F	At3g01085.1	68416.m00012 protein kinase family protein contains Pfam domain, PF00069: Protein kinase domain; contains non-consensus splice site (GC) at intron 2	GO:0009507,GO:0005524,GO:0016301,GO:0004713,GO:0004674,GO:0006468,GO:0004672,GO:0006499
24406	BN12900	2.32459	2474.13	1064.33	1.21698	gi|12900|At3g01085_LB148F	At3g01085.1	68416.m00012 protein kinase family protein contains Pfam domain, PF00069: Protein kinase domain; contains non-consensus splice site (GC) at intron 2	GO:0009507,GO:0005524,GO:0016301,GO:0004713,GO:0004674,GO:0006468,GO:0004672,GO:0006499
21494	BN12901	3.0637	9843.75	3213.03	1.61527	gi|12901|At5g59880_LB149R	At5g59880.2	68418.m07509 actin-depolymerizing factor 3 (ADF3) identical to SP|Q9ZSK4 Actin-depolymerizing factor 3 (ADF 3) (AtADF3) {Arabidopsis thaliana}	GO:0003779,GO:0005622,GO:0000004,GO:0003787
21806	BN12901	3.27206	8455.91	2584.28	1.7102	gi|12901|At5g59880_LB149R	At5g59880.2	68418.m07509 actin-depolymerizing factor 3 (ADF3) identical to SP|Q9ZSK4 Actin-depolymerizing factor 3 (ADF 3) (AtADF3) {Arabidopsis thaliana}	GO:0003779,GO:0005622,GO:0000004,GO:0003787
27660	BN12917	2.02087	6483.4	3208.22	1.01498	gi|12917|At1g10060_Contig2	At1g10060.2	68414.m01135 branched-chain amino acid aminotransferase 1 / branched-chain amino acid transaminase 1 (BCAT1) nearly identical to SP|Q93Y32 Branched-chain amino acid aminotransferase 1, mitochondrial precursor (EC 2.6.1.42) (Atbcat-1) {Arabidopsis thaliana	GO:0008483,GO:0004084,GO:0008152,GO:0003824,GO:0005739,GO:0009081
29944	BN12932	2.48666	503.247	202.379	1.31421	gi|12932|At4g13940_Contig3	At4g13940.1	68417.m02157 adenosylhomocysteinase / S-adenosyl-L-homocysteine hydrolase / AdoHcyase (SAHH) identical to SP|O23255 Adenosylhomocysteinase (EC 3.3.1.1) (S-adenosyl-L-homocysteine hydrolase) (AdoHcyase) {Arabidopsis thaliana}; strong similarity to SP|P5024	GO:0006813,GO:0006564,GO:0016616,GO:0005739,GO:0004418,GO:0006730,GO:0004013,GO:0006779
28649	BN12984	2.12356	916.753	431.706	1.08648	gi|12984|At3g56260_LB2307F	At3g56260.1	68416.m06252 expressed protein	GO:0005554,GO:0000004,GO:0008372
28961	BN12984	4.69171	13631.3	2905.4	2.23011	gi|12984|At3g56260_LB2307F	At3g56260.1	68416.m06252 expressed protein	GO:0005554,GO:0000004,GO:0008372
28649	BN12984	4.93227	14419.5	2923.5	2.30225	gi|12984|At3g56260_LB2307F	At3g56260.1	68416.m06252 expressed protein	GO:0005554,GO:0000004,GO:0008372
28961	BN12984	2.95292	805.377	272.739	1.56214	gi|12984|At3g56260_LB2307F	At3g56260.1	68416.m06252 expressed protein	GO:0005554,GO:0000004,GO:0008372
26049	BN12987	2.28785	10921.5	4773.69	1.19399	gi|12987|At1g23205_Contig1	At1g23205.1	68414.m02900 invertase/pectin methylesterase inhibitor family protein low similarity to pectinesterase from Phaseolus vulgaris SP|Q43111, Lycopersicon esculentum SP|Q43143; contains Pfam profile PF04043: Plant invertase/pectin methylesterase inhibitor	GO:0012505,GO:0000004,GO:0046910
26361	BN12987	2.52158	8178.21	3243.29	1.33433	gi|12987|At1g23205_Contig1	At1g23205.1	68414.m02900 invertase/pectin methylesterase inhibitor family protein low similarity to pectinesterase from Phaseolus vulgaris SP|Q43111, Lycopersicon esculentum SP|Q43143; contains Pfam profile PF04043: Plant invertase/pectin methylesterase inhibitor	GO:0012505,GO:0000004,GO:0046910
23761	BN12988	2.40898	9613.69	3990.77	1.26842	gi|12988|At1g23205_Contig2	At1g23205.1	68414.m02900 invertase/pectin methylesterase inhibitor family protein low similarity to pectinesterase from Phaseolus vulgaris SP|Q43111, Lycopersicon esculentum SP|Q43143; contains Pfam profile PF04043: Plant invertase/pectin methylesterase inhibitor	GO:0012505,GO:0000004,GO:0046910
23449	BN12988	3.40089	9406.75	2765.97	1.76591	gi|12988|At1g23205_Contig2	At1g23205.1	68414.m02900 invertase/pectin methylesterase inhibitor family protein low similarity to pectinesterase from Phaseolus vulgaris SP|Q43111, Lycopersicon esculentum SP|Q43143; contains Pfam profile PF04043: Plant invertase/pectin methylesterase inhibitor	GO:0012505,GO:0000004,GO:0046910
21161	BN12989	2.68525	824.381	307.003	1.42506	gi|12989|At1g23205_Contig3	At1g23205.1	68414.m02900 invertase/pectin methylesterase inhibitor family protein low similarity to pectinesterase from Phaseolus vulgaris SP|Q43111, Lycopersicon esculentum SP|Q43143; contains Pfam profile PF04043: Plant invertase/pectin methylesterase inhibitor	GO:0012505,GO:0000004,GO:0046910
20849	BN12989	2.65017	875.401	330.319	1.40608	gi|12989|At1g23205_Contig3	At1g23205.1	68414.m02900 invertase/pectin methylesterase inhibitor family protein low similarity to pectinesterase from Phaseolus vulgaris SP|Q43111, Lycopersicon esculentum SP|Q43143; contains Pfam profile PF04043: Plant invertase/pectin methylesterase inhibitor	GO:0012505,GO:0000004,GO:0046910
8161	BN12995	2.43928	4469.11	1832.14	1.28646	gi|12995|At5g08570_Contig2	At5g08570.1	68418.m01020 pyruvate kinase, putative similar to pyruvate kinase, cytosolic isozyme [Glycine max] SWISS-PROT:Q42806	GO:0006096,GO:0008372,GO:0004743,GO:0008037
28645	BN13000	2.10859	2563.83	1215.9	1.07628	gi|13000|At1g53380_Contig1	At1g53380.1	68414.m06051 expressed protein contains Pfam profile PF04859: Plant protein of unknown function (DUF641	GO:0005554,GO:0000004,GO:0008372
28957	BN13000	2.53966	2531.49	996.782	1.34464	gi|13000|At1g53380_Contig1	At1g53380.1	68414.m06051 expressed protein contains Pfam profile PF04859: Plant protein of unknown function (DUF641	GO:0005554,GO:0000004,GO:0008372
21157	BN13004	2.03333	477.36	234.768	1.02384	gi|13004|At4g21326_Contig1	At4g21326.1	68417.m03081 subtilase family protein contains similarity to subtilase; SP1 GI:9957714 from [Oryza sativa]	GO:0006508,GO:0008372,GO:0004289,GO:0008233
10445	BN13008	2.54144	1361.49	535.715	1.34565	gi|13008|At1g63930_LB2358F	At1g63930.1	68414.m07238 expressed protein ; expression supported by MPSS	GO:0005554,GO:0000004,GO:0005739
10757	BN13008	2.58385	1311.54	507.592	1.36952	gi|13008|At1g63930_LB2358F	At1g63930.1	68414.m07238 expressed protein ; expression supported by MPSS	GO:0005554,GO:0000004,GO:0005739
29299	BN13015	2.33473	411.377	176.199	1.22326	gi|13015|At5g44340_Contig2	At5g44340.1	68418.m05429 tubulin beta-4 chain (TUB4) nearly identical to SP|P24636 Tubulin beta-4 chain {Arabidopsis thaliana}	GO:0007018,GO:0045298,GO:0005200,GO:0007049
24095	BN13040	2.16352	1807.05	835.237	1.11338	gi|13040|At5g51400_Contig1	At5g51400.1	68418.m06372 expressed protein contains Pfam profile PF04749: Protein of unknown function, DUF614	GO:0005554,GO:0000004,GO:0008372
27661	BN13057	2.21799	1127.51	508.347	1.14925	gi|13057|At4g13850_Contig1	At4g13850.2	68417.m02146 glycine-rich RNA-binding protein (GRP2) glycine-rich RNA binding protein 2 AtGRP2 [Arabidopsis thaliana] GI:2826811	GO:0003676,GO:0005739,GO:0000004,GO:0003723
6857	BN13089	2.78535	1787.44	641.728	1.47786	gi|13089|At3g22560_Contig1	At3g22560.1	68416.m02851 GCN5-related N-acetyltransferase (GNAT) family protein contains Pfam profile:PF00583 Acetyltransf:Acetyltransferase (GNAT) family	GO:0008152,GO:0008080,GO:0008372
6545	BN13089	2.6281	1602.62	609.801	1.39402	gi|13089|At3g22560_Contig1	At3g22560.1	68416.m02851 GCN5-related N-acetyltransferase (GNAT) family protein contains Pfam profile:PF00583 Acetyltransf:Acetyltransferase (GNAT) family	GO:0008152,GO:0008080,GO:0008372
30911	BN13092	2.21518	2321.13	1047.83	1.14742	gi|13092|At3g55430_Contig4	At3g55430.1	68416.m06156 glycosyl hydrolase family 17 protein / beta-1,3-glucanase, putative similar to beta-1,3 glucanase GI:7414433 from [Pisum sativum]; contains Pfam profile PF00332: Glycosyl hydrolases family 17	GO:0005975,GO:0004553,GO:0012505
30911	BN13092	2.05452	1807.91	879.966	1.0388	gi|13092|At3g55430_Contig4	At3g55430.1	68416.m06156 glycosyl hydrolase family 17 protein / beta-1,3-glucanase, putative similar to beta-1,3 glucanase GI:7414433 from [Pisum sativum]; contains Pfam profile PF00332: Glycosyl hydrolases family 17	GO:0005975,GO:0004553,GO:0012505
10111	BN13107	6.78041	5103.15	752.631	2.76137	gi|13107|At1g02080_Contig1	At1g02080.1	68414.m00130 transcriptional regulator-related contains Pfam PF04054: CCR4-Not complex component, Not1; contains TIGRFAM TIGR01612: reticulocyte binding protein; similar to General negative regulator of transcription subunit 1 (SP:P25655) {Saccharomyces c	GO:0005554,GO:0000004,GO:0019028
9799	BN13107	6.86825	4412.86	642.501	2.77994	gi|13107|At1g02080_Contig1	At1g02080.1	68414.m00130 transcriptional regulator-related contains Pfam PF04054: CCR4-Not complex component, Not1; contains TIGRFAM TIGR01612: reticulocyte binding protein; similar to General negative regulator of transcription subunit 1 (SP:P25655) {Saccharomyces c	GO:0005554,GO:0000004,GO:0019028
28307	BN13115	3.00778	1662.62	552.773	1.5887	gi|13115|At3g27810_Contig1	At3g27810.1	68416.m03469 myb family transcription factor (MYB3) (MYB21) contains Pfam profile: PF00249 myb-like DNA-binding domain ;identical to ATMYB3 GI:2280528 from [Arabidopsis thaliana]; identical to cDNA putative transcription factor (MYB21) mRNA, partial cds G	GO:0003700,GO:0006355,GO:0003677,GO:0005634
27995	BN13115	2.76758	4082.29	1475.04	1.46862	gi|13115|At3g27810_Contig1	At3g27810.1	68416.m03469 myb family transcription factor (MYB3) (MYB21) contains Pfam profile: PF00249 myb-like DNA-binding domain ;identical to ATMYB3 GI:2280528 from [Arabidopsis thaliana]; identical to cDNA putative transcription factor (MYB21) mRNA, partial cds G	GO:0003700,GO:0006355,GO:0003677,GO:0005634
22795	BN13117	2.05342	6869.65	3345.47	1.03803	gi|13117|At5g07440_Contig4	At5g07440.1	68418.m00851 glutamate dehydrogenase 2 (GDH2) identical to glutamate dehydrogenase 2 (GDH 2) [Arabidopsis thaliana] SWISS-PROT:Q38946	GO:0016491,GO:0006813,GO:0005739,GO:0006520,GO:0005509,GO:0006118,GO:0008152
23107	BN13117	2.08761	5781.65	2769.51	1.06185	gi|13117|At5g07440_Contig4	At5g07440.1	68418.m00851 glutamate dehydrogenase 2 (GDH2) identical to glutamate dehydrogenase 2 (GDH 2) [Arabidopsis thaliana] SWISS-PROT:Q38946	GO:0016491,GO:0006813,GO:0005739,GO:0006520,GO:0005509,GO:0006118,GO:0008152
20195	BN13118	2.02922	11893.8	5861.28	1.02092	gi|13118|At5g07440_Contig5	At5g07440.1	68418.m00851 glutamate dehydrogenase 2 (GDH2) identical to glutamate dehydrogenase 2 (GDH 2) [Arabidopsis thaliana] SWISS-PROT:Q38946	GO:0016491,GO:0006813,GO:0005739,GO:0006520,GO:0005509,GO:0006118,GO:0008152
26362	BN13130	2.47715	1088.58	439.449	1.30868	gi|13130|At5g13360_Contig3	At5g13360.1	68418.m01539 auxin-responsive GH3 family protein similar to auxin-responsive GH3 product [Glycine max] GI:18591; contains Pfam profile PF03321: GH3 auxin-responsive promoter	GO:0008372,GO:0005554,GO:0009733
23762	BN13131	2.05062	1528.69	745.477	1.03606	gi|13131|At5g13360_Contig1	At5g13360.1	68418.m01539 auxin-responsive GH3 family protein similar to auxin-responsive GH3 product [Glycine max] GI:18591; contains Pfam profile PF03321: GH3 auxin-responsive promoter	GO:0008372,GO:0005554,GO:0009733
23450	BN13131	2.57797	1024.68	397.475	1.36624	gi|13131|At5g13360_Contig1	At5g13360.1	68418.m01539 auxin-responsive GH3 family protein similar to auxin-responsive GH3 product [Glycine max] GI:18591; contains Pfam profile PF03321: GH3 auxin-responsive promoter	GO:0008372,GO:0005554,GO:0009733
20850	BN13132	2.49266	998.803	400.697	1.31769	gi|13132|At2g20250_Contig1	At2g20250.1	68415.m02366 hypothetical protein	GO:0005554,GO:0000004,GO:0005739
21162	BN13132	2.58938	854.45	329.983	1.3726	gi|13132|At2g20250_Contig1	At2g20250.1	68415.m02366 hypothetical protein	GO:0005554,GO:0000004,GO:0005739
8162	BN13139	3.17981	2356.35	741.035	1.66894	gi|13139|At4g23680_Contig2	At4g23680.1	68417.m03409 major latex protein-related / MLP-related low similarity to major latex protein {Papaver somniferum}[GI:294060] ; contains Pfam profile PF00407: Pathogenesis-related protein Bet v I family	GO:0009820,GO:0005554
28958	BN13144	3.69921	2722.58	735.99	1.88722	gi|13144|At3g51820_Contig2	At3g51820.1	68416.m05683 chlorophyll synthetase, putative identical to gi:972938 putative chlorophyll synthetase from Arabidopsis thaliana	GO:0015995,GO:0009535,GO:0046408
28646	BN13144	3.47979	3739.24	1074.56	1.799	gi|13144|At3g51820_Contig2	At3g51820.1	68416.m05683 chlorophyll synthetase, putative identical to gi:972938 putative chlorophyll synthetase from Arabidopsis thaliana	GO:0015995,GO:0009535,GO:0046408
26046	BN13145	2.00961	809.374	402.752	1.00691	gi|13145|At4g24820_Contig6	At4g24820.2	68417.m03556 26S proteasome regulatory subunit, putative (RPN7) contains similarity to ubiquitin activating enzyme GI:3647283 from [Lycopersicon esculentum]	GO:0006511,GO:0005554,GO:0008541
26358	BN13145	2.43067	815.761	335.612	1.28135	gi|13145|At4g24820_Contig6	At4g24820.2	68417.m03556 26S proteasome regulatory subunit, putative (RPN7) contains similarity to ubiquitin activating enzyme GI:3647283 from [Lycopersicon esculentum]	GO:0006511,GO:0005554,GO:0008541
29612	BN13161	2.0014	541.539	270.58	1.00101	gi|13161|At3g03100_Contig2	At3g03100.1	68416.m00306 NADH:ubiquinone oxidoreductase family protein contains Pfam PF05071: NADH:ubiquinone oxidoreductase 17.2 kD subunit; similar to ethylene-regulated ER6 protein (GI:5669654) [Lycopersicon esculentum]; identical to Probable NADH-ubiquinone oxido	GO:0008372,GO:0000004,GO:0016491
29296	BN13177	3.21087	825.064	256.96	1.68296	gi|13177|At1g26945_Contig2	At1g26945.1	68414.m03285 expressed protein supported by full length cDNA gi:26453215 from [Arabidopsis thaliana]	GO:0005554,GO:0000004,GO:0009507
29296	BN13177	2.72581	3660.74	1342.99	1.44669	gi|13177|At1g26945_Contig2	At1g26945.1	68414.m03285 expressed protein supported by full length cDNA gi:26453215 from [Arabidopsis thaliana]	GO:0005554,GO:0000004,GO:0009507
29608	BN13177	3.01301	3239.77	1075.26	1.59121	gi|13177|At1g26945_Contig2	At1g26945.1	68414.m03285 expressed protein supported by full length cDNA gi:26453215 from [Arabidopsis thaliana]	GO:0005554,GO:0000004,GO:0009507
30262	BN13217	6.63334	5872.83	885.351	2.72973	gi|13217|At1g10770_Contig1	At1g10770.1	68414.m01233 invertase/pectin methylesterase inhibitor family protein contains Pfam profile PF04043: Plant invertase/pectin methylesterase inhibitor	GO:0012505,GO:0000004,GO:0046910
29950	BN13217	6.47583	6748.59	1042.12	2.69506	gi|13217|At1g10770_Contig1	At1g10770.1	68414.m01233 invertase/pectin methylesterase inhibitor family protein contains Pfam profile PF04043: Plant invertase/pectin methylesterase inhibitor	GO:0012505,GO:0000004,GO:0046910
27662	BN13218	2.32707	6736.56	2894.87	1.21851	gi|13218|At1g10770_Contig2	At1g10770.1	68414.m01233 invertase/pectin methylesterase inhibitor family protein contains Pfam profile PF04043: Plant invertase/pectin methylesterase inhibitor	GO:0012505,GO:0000004,GO:0046910
27350	BN13218	2.06768	7036.84	3403.25	1.04801	gi|13218|At1g10770_Contig2	At1g10770.1	68414.m01233 invertase/pectin methylesterase inhibitor family protein contains Pfam profile PF04043: Plant invertase/pectin methylesterase inhibitor	GO:0012505,GO:0000004,GO:0046910
29946	BN13236	2.35294	535.93	227.77	1.23447	gi|13236|At1g56070_Contig5	At1g56070.1	68414.m06438 elongation factor 2, putative / EF-2, putative similar to ELONGATION FACTOR 2 GB:O14460 from [Schizosaccharomyces pombe]	GO:0006415,GO:0005525,GO:0008135,GO:0005524,GO:0016149,GO:0003746,GO:0005737,GO:0001514,GO:0006414
30912	BN13255	3.22794	722.272	223.756	1.69062	gi|13255|At4g00430_Contig3	At4g00430.1	68417.m00059 plasma membrane intrinsic protein, putative identical to transmembrane protein GI:535780 from [Arabidopsis thaliana]; very strong similarity to SP|Q08733 Plasma membrane intrinsic protein 1C (Transmembrane protein B) (TMP-B) {Arabidopsis thal	GO:0015250,GO:0006810,GO:0016020
30600	BN13255	2.66842	711.693	266.709	1.41599	gi|13255|At4g00430_Contig3	At4g00430.1	68417.m00059 plasma membrane intrinsic protein, putative identical to transmembrane protein GI:535780 from [Arabidopsis thaliana]; very strong similarity to SP|Q08733 Plasma membrane intrinsic protein 1C (Transmembrane protein B) (TMP-B) {Arabidopsis thal	GO:0015250,GO:0006810,GO:0016020
28963	BN13291	3.4638	789.255	227.858	1.79236	gi|13291|At5g39950_Contig2	At5g39950.1	68418.m04844 thioredoxin H-type 2 (TRX-H-2) (Gif2) identical to SP|Q38879 Thioredoxin H-type 2 (TRX-H-2) {Arabidopsis thaliana}; identical to cDNA (Gif2) mRNA for thioredoxin GI:992963	GO:0030508,GO:0005829,GO:0016671,GO:0000103,GO:0006499
26363	BN13293	3.04142	1305.16	429.128	1.60475	gi|13293|At5g39950_Contig1	At5g39950.1	68418.m04844 thioredoxin H-type 2 (TRX-H-2) (Gif2) identical to SP|Q38879 Thioredoxin H-type 2 (TRX-H-2) {Arabidopsis thaliana}; identical to cDNA (Gif2) mRNA for thioredoxin GI:992963	GO:0030508,GO:0005829,GO:0016671,GO:0000103,GO:0006499
26051	BN13293	2.12168	1726.14	813.571	1.08521	gi|13293|At5g39950_Contig1	At5g39950.1	68418.m04844 thioredoxin H-type 2 (TRX-H-2) (Gif2) identical to SP|Q38879 Thioredoxin H-type 2 (TRX-H-2) {Arabidopsis thaliana}; identical to cDNA (Gif2) mRNA for thioredoxin GI:992963	GO:0030508,GO:0005829,GO:0016671,GO:0000103,GO:0006499
5559	BN13334	2.1275	2796.86	1314.62	1.08916	gi|13334|At1g15690_Contig2	At1g15690.1	68414.m01883 pyrophosphate-energized vacuolar membrane proton pump / pyrophosphate-energized inorganic pyrophosphatase (AVP-3) identical to pyrophosphate-energized vacuolar membrane proton pump (pyrophosphate-energized inorganic pyrophosphatase) SP:P31414	GO:0009705,GO:0009678,GO:0016887
5247	BN13334	2.10296	2821.67	1341.76	1.07242	gi|13334|At1g15690_Contig2	At1g15690.1	68414.m01883 pyrophosphate-energized vacuolar membrane proton pump / pyrophosphate-energized inorganic pyrophosphatase (AVP-3) identical to pyrophosphate-energized vacuolar membrane proton pump (pyrophosphate-energized inorganic pyrophosphatase) SP:P31414	GO:0009705,GO:0009678,GO:0016887
26701	BN13338	2.387	1422.15	595.79	1.2552	gi|13338|At3g03940_LB2070F	At3g03940.1	68416.m00412 protein kinase family protein contains Pfam domains, PF00069: Protein kinase domain	GO:0009507,GO:0004674,GO:0006468,GO:0004672,GO:0005524,GO:0016301
27013	BN13338	6.35291	6101.23	960.383	2.66742	gi|13338|At3g03940_LB2070F	At3g03940.1	68416.m00412 protein kinase family protein contains Pfam domains, PF00069: Protein kinase domain	GO:0009507,GO:0004674,GO:0006468,GO:0004672,GO:0005524,GO:0016301
26701	BN13338	5.07604	6320.28	1245.12	2.3437	gi|13338|At3g03940_LB2070F	At3g03940.1	68416.m00412 protein kinase family protein contains Pfam domains, PF00069: Protein kinase domain	GO:0009507,GO:0004674,GO:0006468,GO:0004672,GO:0005524,GO:0016301
27013	BN13338	2.76712	908.438	328.297	1.46839	gi|13338|At3g03940_LB2070F	At3g03940.1	68416.m00412 protein kinase family protein contains Pfam domains, PF00069: Protein kinase domain	GO:0009507,GO:0004674,GO:0006468,GO:0004672,GO:0005524,GO:0016301
29609	BN13354	2.16614	741.724	342.417	1.11513	gi|13354|At4g35080_Contig2	At4g35080.1	68417.m04980 high-affinity nickel-transport family protein contains Pfam domain, PF03824: High-affinity nickel-transport protein	GO:0015099,GO:0016021,GO:0009507,GO:0015675
24751	BN13373	2.84966	1131.06	396.911	1.51079	gi|13373|At3g11010_LB1951R	At3g11010.1	68416.m01329 disease resistance family protein / LRR family protein contains leucine rich-repeat domains Pfam:PF00560, INTERPRO:IPR001611; similar to disease resistance protein [Lycopersicon esculentum] gi|3894383|gb|AAC78591	GO:0006952,GO:0016301,GO:0005515,GO:0007165
25063	BN13373	2.86322	1069.17	373.415	1.51764	gi|13373|At3g11010_LB1951R	At3g11010.1	68416.m01329 disease resistance family protein / LRR family protein contains leucine rich-repeat domains Pfam:PF00560, INTERPRO:IPR001611; similar to disease resistance protein [Lycopersicon esculentum] gi|3894383|gb|AAC78591	GO:0006952,GO:0016301,GO:0005515,GO:0007165
29947	BN13387	2.35737	10963.8	4650.86	1.23718	gi|13387|At1g61110_Contig1	At1g61110.1	68414.m06885 no apical meristem (NAM) family protein contains Pfam PF02365: No apical meristem (NAM) domain; similar to NAM protein GI:1279639 from [Petunia hybrida]	GO:0007275,GO:0003700,GO:0008372
30259	BN13387	2.34072	9665.27	4129.18	1.22695	gi|13387|At1g61110_Contig1	At1g61110.1	68414.m06885 no apical meristem (NAM) family protein contains Pfam PF02365: No apical meristem (NAM) domain; similar to NAM protein GI:1279639 from [Petunia hybrida]	GO:0007275,GO:0003700,GO:0008372
30601	BN13405	2.24682	510.525	227.221	1.16789	gi|13405|At4g02380_Contig4	At4g02380.1	68417.m00322 late embryogenesis abundant 3 family protein / LEA3 family protein similar to several small proteins (~100 aa) that are induced by heat, auxin, ethylene and wounding such as Phaseolus aureus indole-3-acetic acid induced protein ARG (SW:32292)	GO:0009790,GO:0005554,GO:0009507,GO:0000302,GO:0009409
28001	BN13406	2.11627	5295.57	2502.31	1.08153	gi|13406|At4g02380_Contig1	At4g02380.1	68417.m00322 late embryogenesis abundant 3 family protein / LEA3 family protein similar to several small proteins (~100 aa) that are induced by heat, auxin, ethylene and wounding such as Phaseolus aureus indole-3-acetic acid induced protein ARG (SW:32292)	GO:0009790,GO:0005554,GO:0009507,GO:0000302,GO:0009409
28313	BN13406	2.34339	5049.92	2154.96	1.2286	gi|13406|At4g02380_Contig1	At4g02380.1	68417.m00322 late embryogenesis abundant 3 family protein / LEA3 family protein similar to several small proteins (~100 aa) that are induced by heat, auxin, ethylene and wounding such as Phaseolus aureus indole-3-acetic acid induced protein ARG (SW:32292)	GO:0009790,GO:0005554,GO:0009507,GO:0000302,GO:0009409
23768	BN13438	2.19536	1296.44	590.536	1.13446	gi|13438|At3g53750_Contig1	At3g53750.1	68416.m05938 actin 3 (ACT3) identical to SP|P53493 Actin 3 {Arabidopsis thaliana}; supported by full-length cDNA: Ceres: 19581.	GO:0005200,GO:0015629,GO:0003774,GO:0005884
23456	BN13438	2.06513	1247.53	604.092	1.04623	gi|13438|At3g53750_Contig1	At3g53750.1	68416.m05938 actin 3 (ACT3) identical to SP|P53493 Actin 3 {Arabidopsis thaliana}; supported by full-length cDNA: Ceres: 19581.	GO:0005200,GO:0015629,GO:0003774,GO:0005884
23456	BN13438	2.76302	1799.43	651.255	1.46625	gi|13438|At3g53750_Contig1	At3g53750.1	68416.m05938 actin 3 (ACT3) identical to SP|P53493 Actin 3 {Arabidopsis thaliana}; supported by full-length cDNA: Ceres: 19581.	GO:0005200,GO:0015629,GO:0003774,GO:0005884
23768	BN13438	2.64725	1727.49	652.56	1.40449	gi|13438|At3g53750_Contig1	At3g53750.1	68416.m05938 actin 3 (ACT3) identical to SP|P53493 Actin 3 {Arabidopsis thaliana}; supported by full-length cDNA: Ceres: 19581.	GO:0005200,GO:0015629,GO:0003774,GO:0005884
21168	BN13439	3.23096	3318.62	1027.13	1.69196	gi|13439|At3g28750_Contig2	At3g28750.1	68416.m03589 expressed protein	GO:0005554,GO:0000004,GO:0012505
20856	BN13439	2.67496	3689.65	1379.33	1.41952	gi|13439|At3g28750_Contig2	At3g28750.1	68416.m03589 expressed protein	GO:0005554,GO:0000004,GO:0012505
21168	BN13439	2.15628	3613.61	1675.85	1.10855	gi|13439|At3g28750_Contig2	At3g28750.1	68416.m03589 expressed protein	GO:0005554,GO:0000004,GO:0012505
18568	BN13440	2.09108	7605.63	3637.17	1.06425	gi|13440|At3g28750_Contig3	At3g28750.1	68416.m03589 expressed protein	GO:0005554,GO:0000004,GO:0012505
18568	BN13440	2.02702	7044.71	3475.4	1.01936	gi|13440|At3g28750_Contig3	At3g28750.1	68416.m03589 expressed protein	GO:0005554,GO:0000004,GO:0012505
28964	BN13449	2.17007	455.235	209.779	1.11774	gi|13449|At1g63940_Contig2	At1g63940.1	68414.m07241 monodehydroascorbate reductase, putative similar to monodehydroascorbate reductase GB:AAD28178 [Brassica juncea]	GO:0006537,GO:0015036,GO:0005737,GO:0006749,GO:0008324,GO:0016491,GO:0004791,GO:0019430,GO:0016654,GO:0006813,GO:0004362,GO:0006096,GO:0004148,GO:0016639,GO:0009507,GO:0006118
18252	BN13457	2.19732	2001.95	911.087	1.13575	gi|13457|At1g74820_Contig1	At1g74820.1	68414.m08668 cupin family protein similar to germin-like protein SP|P92995; contains Pfam profile PF00190: Cupin	GO:0012505,GO:0000004,GO:0045735
18564	BN13457	2.46848	1771.76	717.753	1.30362	gi|13457|At1g74820_Contig1	At1g74820.1	68414.m08668 cupin family protein similar to germin-like protein SP|P92995; contains Pfam profile PF00190: Cupin	GO:0012505,GO:0000004,GO:0045735
15964	BN13458	2.11874	12744.2	6015	1.0832	gi|13458|At1g55260_Contig1	At1g55260.1	68414.m06312 protease inhibitor/seed storage/lipid transfer protein (LTP) family protein contains Pfam protease inhibitor/seed storage/LTP family domain PF00234	GO:0008289,GO:0006869,GO:0012505
15652	BN13458	2.00282	11112	5548.18	1.00203	gi|13458|At1g55260_Contig1	At1g55260.1	68414.m06312 protease inhibitor/seed storage/lipid transfer protein (LTP) family protein contains Pfam protease inhibitor/seed storage/LTP family domain PF00234	GO:0008289,GO:0006869,GO:0012505
24418	BN13471	2.27833	1690.76	742.105	1.18798	gi|13471|At2g37750_LB1852R	At2g37750.1	68415.m04631 expressed protein	GO:0005554,GO:0000004,GO:0005739
24106	BN13471	2.09886	1757.93	837.564	1.06961	gi|13471|At2g37750_LB1852R	At2g37750.1	68415.m04631 expressed protein	GO:0005554,GO:0000004,GO:0005739
16302	BN13492	2.73363	7700.09	2816.8	1.45082	gi|13492|At2g37640_Contig1	At2g37640.1	68415.m04617 expansin, putative (EXP3) identical to Alpha-expansin 3 precursor (At-EXP3)[Arabidopsis thaliana] SWISS-PROT:O80932; alpha-expansin gene family, PMID:11641069	GO:0009831,GO:0005576,GO:0009828,GO:0005554,GO:0009826,GO:0012505
16614	BN13492	2.21718	6689.44	3017.1	1.14872	gi|13492|At2g37640_Contig1	At2g37640.1	68415.m04617 expansin, putative (EXP3) identical to Alpha-expansin 3 precursor (At-EXP3)[Arabidopsis thaliana] SWISS-PROT:O80932; alpha-expansin gene family, PMID:11641069	GO:0009831,GO:0005576,GO:0009828,GO:0005554,GO:0009826,GO:0012505
13702	BN13493	2.11935	4352.74	2053.81	1.08362	gi|13493|At4g09950_Contig1	At4g09950.1	68417.m01628 avirulence-responsive family protein / avirulence induced gene (AIG1) family protein similar to AIG1 protein SP:P54120 [Arabidopsis thaliana]; contains Pfam PF04548: AIG1 family;	GO:0009318,GO:0006886,GO:0009618,GO:0015450,GO:0006308,GO:0009707,GO:0005525,GO:0007049,GO:0005524,GO:0008855
24756	BN13503	2.48743	8870.74	3566.22	1.31466	gi|13503|At4g39170_Contig2	At4g39170.1	68417.m05547 SEC14 cytosolic factor, putative / phosphoglyceride transfer protein, putative similar to phosphatidylinositol transfer-like protein IV (GI:14486707) [Lotus japonicus] and phosphatidylinositol-phosphatidylcholine transfer protein SEC14, Yarro	GO:0005622,GO:0008526,GO:0005215,GO:0006810
25068	BN13503	2.27862	7181.43	3151.66	1.18816	gi|13503|At4g39170_Contig2	At4g39170.1	68417.m05547 SEC14 cytosolic factor, putative / phosphoglyceride transfer protein, putative similar to phosphatidylinositol transfer-like protein IV (GI:14486707) [Lotus japonicus] and phosphatidylinositol-phosphatidylcholine transfer protein SEC14, Yarro	GO:0005622,GO:0008526,GO:0005215,GO:0006810
30264	BN13513	2.07358	10691.9	5156.25	1.05212	gi|13513|At1g72390_Contig2	At1g72390.1	68414.m08373 expressed protein	GO:0005215,GO:0016020,GO:0004872,GO:0006810
27664	BN13515	3.92683	6050.38	1540.78	1.97336	gi|13515|At2g41410_Contig3	At2g41410.1	68415.m05110 calmodulin, putative identical to SP|P30188 Calmodulin-like protein {Arabidopsis thaliana}	GO:0009288,GO:0005509,GO:0009507
27352	BN13515	3.18897	6918.28	2169.44	1.67309	gi|13515|At2g41410_Contig3	At2g41410.1	68415.m05110 calmodulin, putative identical to SP|P30188 Calmodulin-like protein {Arabidopsis thaliana}	GO:0009288,GO:0005509,GO:0009507
24752	BN13516	2.77375	15206.2	5482.18	1.47184	gi|13516|At2g41410_Contig1	At2g41410.1	68415.m05110 calmodulin, putative identical to SP|P30188 Calmodulin-like protein {Arabidopsis thaliana}	GO:0009288,GO:0005509,GO:0009507
25064	BN13516	2.7912	14330.1	5134.03	1.48089	gi|13516|At2g41410_Contig1	At2g41410.1	68415.m05110 calmodulin, putative identical to SP|P30188 Calmodulin-like protein {Arabidopsis thaliana}	GO:0009288,GO:0005509,GO:0009507
30914	BN13544	2.1186	9496.88	4482.63	1.08311	gi|13544|At3g51770_LB62F	At3g51770.1	68416.m05677 tetratricopeptide repeat (TPR)-containing protein contains Pfam profile PF00515: TPR Domain	GO:0005515,GO:0000004,GO:0008372
25402	BN13546	2.50459	9431.57	3765.71	1.32458	gi|13546|At3g22960_Contig2	At3g22960.1	68416.m02895 pyruvate kinase, putative similar to pyruvate kinase isozyme A, chloroplast precursor [Ricinus communis] SWISS-PROT:Q43117	GO:0006096,GO:0004743,GO:0009507
25714	BN13546	2.83707	10841.5	3821.37	1.5044	gi|13546|At3g22960_Contig2	At3g22960.1	68416.m02895 pyruvate kinase, putative similar to pyruvate kinase isozyme A, chloroplast precursor [Ricinus communis] SWISS-PROT:Q43117	GO:0006096,GO:0004743,GO:0009507
26057	BN13571	3.21036	3304.81	1029.42	1.68274	gi|13571|At1g27700_LB1746F	At1g27700.1	68414.m03386 expressed protein	GO:0005524,GO:0000004,GO:0008372
26369	BN13571	3.57323	2849.39	797.427	1.83723	gi|13571|At1g27700_LB1746F	At1g27700.1	68414.m03386 expressed protein	GO:0005524,GO:0000004,GO:0008372
23457	BN13572	2.3105	3020.08	1307.11	1.20821	gi|13572|At3g16350_Contig1	At3g16350.1	68416.m02068 myb family transcription factor ; contains Pfam profile: PF00249 Myb-like DNA-binding domain	GO:0045449,GO:0003700,GO:0005739,GO:0003677,GO:0005634
23769	BN13572	2.35862	2840.01	1204.1	1.23794	gi|13572|At3g16350_Contig1	At3g16350.1	68416.m02068 myb family transcription factor ; contains Pfam profile: PF00249 Myb-like DNA-binding domain	GO:0045449,GO:0003700,GO:0005739,GO:0003677,GO:0005634
23457	BN13572	2.0168	3091.93	1533.09	1.01207	gi|13572|At3g16350_Contig1	At3g16350.1	68416.m02068 myb family transcription factor ; contains Pfam profile: PF00249 Myb-like DNA-binding domain	GO:0045449,GO:0003700,GO:0005739,GO:0003677,GO:0005634
20857	BN13573	2.48397	3175.65	1278.46	1.31264	gi|13573|At3g43960_LB1757R	At3g43960.1	68416.m04706 cysteine proteinase, putative contains similarity to cysteine proteinase RD21A (thiol protease) GI:435619, SP:P43297 from [Arabidopsis thaliana]	GO:0006508,GO:0012505,GO:0004197,GO:0008234
21169	BN13573	2.57853	2420.89	938.864	1.36655	gi|13573|At3g43960_LB1757R	At3g43960.1	68416.m04706 cysteine proteinase, putative contains similarity to cysteine proteinase RD21A (thiol protease) GI:435619, SP:P43297 from [Arabidopsis thaliana]	GO:0006508,GO:0012505,GO:0004197,GO:0008234
21169	BN13573	2.29255	1942.47	847.295	1.19696	gi|13573|At3g43960_LB1757R	At3g43960.1	68416.m04706 cysteine proteinase, putative contains similarity to cysteine proteinase RD21A (thiol protease) GI:435619, SP:P43297 from [Arabidopsis thaliana]	GO:0006508,GO:0012505,GO:0004197,GO:0008234
18569	BN13574	2.10951	4501.43	2133.87	1.07691	gi|13574|At1g04660_LB1761R	At1g04660.1	68414.m00463 glycine-rich protein	GO:0015904,GO:0008152,GO:0016021,GO:0007186,GO:0016829,GO:0005524,GO:0012505,GO:0004937,GO:0015520
18257	BN13574	2.14073	4808.92	2246.39	1.0981	gi|13574|At1g04660_LB1761R	At1g04660.1	68414.m00463 glycine-rich protein	GO:0015904,GO:0008152,GO:0016021,GO:0007186,GO:0016829,GO:0005524,GO:0012505,GO:0004937,GO:0015520
21165	BN13588	4.40693	12322	2796.05	2.13977	gi|13588|At4g34150_Contig2	At4g34150.1	68417.m04846 C2 domain-containing protein similar to calcium-dependent protein kinase [Dunaliella tertiolecta] GI:6644464; contains Pfam profile PF00168: C2 domain	GO:0007186,GO:0001584,GO:0016021
20853	BN13588	2.67577	19033	7113.1	1.41995	gi|13588|At4g34150_Contig2	At4g34150.1	68417.m04846 C2 domain-containing protein similar to calcium-dependent protein kinase [Dunaliella tertiolecta] GI:6644464; contains Pfam profile PF00168: C2 domain	GO:0007186,GO:0001584,GO:0016021
18565	BN13589	3.00305	10777.3	3588.79	1.58643	gi|13589|At4g34150_Contig3	At4g34150.1	68417.m04846 C2 domain-containing protein similar to calcium-dependent protein kinase [Dunaliella tertiolecta] GI:6644464; contains Pfam profile PF00168: C2 domain	GO:0007186,GO:0001584,GO:0016021
18253	BN13589	3.06399	11537.4	3765.48	1.61541	gi|13589|At4g34150_Contig3	At4g34150.1	68417.m04846 C2 domain-containing protein similar to calcium-dependent protein kinase [Dunaliella tertiolecta] GI:6644464; contains Pfam profile PF00168: C2 domain	GO:0007186,GO:0001584,GO:0016021
53	BN13598	2.27333	16635.3	7317.59	1.18481	gi|13598|At3g22020_Contig1	At3g22020.1	68416.m02778 receptor-like protein kinase-related contains Pfam profile: PF01657 Domain of unknown function; weak similarity to receptor-like protein kinase 5 (GI:13506747) [Arabidopsis thaliana]; weak similarity to receptor-like protein kinase homolog RK	GO:0005554,GO:0000004,GO:0005739
365	BN13598	2.23197	16546.6	7413.44	1.15832	gi|13598|At3g22020_Contig1	At3g22020.1	68416.m02778 receptor-like protein kinase-related contains Pfam profile: PF01657 Domain of unknown function; weak similarity to receptor-like protein kinase 5 (GI:13506747) [Arabidopsis thaliana]; weak similarity to receptor-like protein kinase homolog RK	GO:0005554,GO:0000004,GO:0005739
29619	BN13604	3.58809	820.059	228.55	1.84322	gi|13604|At5g24420_Contig1	At5g24420.1	68418.m02878 glucosamine/galactosamine-6-phosphate isomerase-related contains weak similarity to Swiss-Prot:O95336 6-phosphogluconolactonase (EC 3.1.1.31) (6PGL) [Homo sapiens]	GO:0017057,GO:0008372,GO:0004342,GO:0006098,GO:0004341,GO:0006044,GO:0009051
29307	BN13604	2.29368	977.49	426.167	1.19766	gi|13604|At5g24420_Contig1	At5g24420.1	68418.m02878 glucosamine/galactosamine-6-phosphate isomerase-related contains weak similarity to Swiss-Prot:O95336 6-phosphogluconolactonase (EC 3.1.1.31) (6PGL) [Homo sapiens]	GO:0017057,GO:0008372,GO:0004342,GO:0006098,GO:0004341,GO:0006044,GO:0009051
6219	BN13620	2.83274	49350	17421.3	1.5022	gi|13620|At3g61980_Contig1	At3g61980.1	68416.m06961 serine protease inhibitor, Kazal-type family protein contains Pfam domain PF00050: Kazal-type serine protease inhibitor domain	GO:0005554,GO:0000004,GO:0012505
5907	BN13620	2.44639	37943	15509.8	1.29065	gi|13620|At3g61980_Contig1	At3g61980.1	68416.m06961 serine protease inhibitor, Kazal-type family protein contains Pfam domain PF00050: Kazal-type serine protease inhibitor domain	GO:0005554,GO:0000004,GO:0012505
3307	BN13621	5.70699	12878.5	2256.62	2.51273	gi|13621|At3g61980_Contig2	At3g61980.1	68416.m06961 serine protease inhibitor, Kazal-type family protein contains Pfam domain PF00050: Kazal-type serine protease inhibitor domain	GO:0005554,GO:0000004,GO:0012505
3619	BN13621	5.40266	11103.6	2055.21	2.43367	gi|13621|At3g61980_Contig2	At3g61980.1	68416.m06961 serine protease inhibitor, Kazal-type family protein contains Pfam domain PF00050: Kazal-type serine protease inhibitor domain	GO:0005554,GO:0000004,GO:0012505
29303	BN13623	4.39089	1002.33	228.275	2.13451	gi|13623|At5g59160_Contig2	At5g59160.1	68418.m07414 serine/threonine protein phosphatase PP1 isozyme 2 (TOPP2) identical to SP|P48482 Serine/threonine protein phosphatase PP1 isozyme 2 (EC 3.1.3.16) {Arabidopsis thaliana}	GO:0000164,GO:0006470,GO:0000163,GO:0004722
30269	BN13637	2.20859	1796.25	813.303	1.14312	gi|13637|At2g27830_Contig1	At2g27830.1	68415.m03374 expressed protein	GO:0005554,GO:0000004,GO:0009507
29957	BN13637	2.09486	3487.52	1664.8	1.06685	gi|13637|At2g27830_Contig1	At2g27830.1	68415.m03374 expressed protein	GO:0005554,GO:0000004,GO:0009507
29957	BN13637	2.12178	2414.59	1138	1.08528	gi|13637|At2g27830_Contig1	At2g27830.1	68415.m03374 expressed protein	GO:0005554,GO:0000004,GO:0009507
30269	BN13637	2.50284	2810.21	1122.81	1.32356	gi|13637|At2g27830_Contig1	At2g27830.1	68415.m03374 expressed protein	GO:0005554,GO:0000004,GO:0009507
30265	BN13654	2.48905	892.792	358.688	1.31559	gi|13654|At2g20290_Contig1	At2g20290.1	68415.m02370 myosin, putative similar to myosin (GI:499047) [Arabidopsis thaliana]	GO:0030048,GO:0005515,GO:0016459,GO:0003774,GO:0012505
22465	BN13658	2.30635	3897.66	1689.97	1.20561	gi|13658|At1g52830_LB1593R	At1g52830.1	68414.m05973 auxin-responsive protein / indoleacetic acid-induced protein 6 (IAA6) nearly identical to SP|Q38824 Auxin-responsive protein IAA6 (Indoleacetic acid-induced protein 6) {Arabidopsis thaliana}	GO:0005634,GO:0003700,GO:0009733
22153	BN13658	2.20709	4585.49	2077.62	1.14214	gi|13658|At1g52830_LB1593R	At1g52830.1	68414.m05973 auxin-responsive protein / indoleacetic acid-induced protein 6 (IAA6) nearly identical to SP|Q38824 Auxin-responsive protein IAA6 (Indoleacetic acid-induced protein 6) {Arabidopsis thaliana}	GO:0005634,GO:0003700,GO:0009733
30919	BN13669	2.5785	6301.84	2443.99	1.36653	gi|13669|At1g75520_Contig1	At1g75520.1	68414.m08776 lateral root primordium (LRP) protein-related similar to lateral root primordium 1 (LRP1) [Arabidopsis thaliana] GI:882341; contains Pfam profile PF05142: Domain of unknown function (DUF702)	GO:0005554,GO:0000004,GO:0008372
28007	BN13676	3.09326	16915.6	5468.53	1.62913	gi|13676|At3g28917_Contig1	At3g28917.1	68416.m03610 zinc finger homeobox family protein / ZF-HD homeobox family protein contains Pfam profile PF04770:ZF-HD protein dimerisation region	GO:0005554,GO:0000004,GO:0008372
28319	BN13676	3.40977	13620	3994.4	1.76968	gi|13676|At3g28917_Contig1	At3g28917.1	68416.m03610 zinc finger homeobox family protein / ZF-HD homeobox family protein contains Pfam profile PF04770:ZF-HD protein dimerisation region	GO:0005554,GO:0000004,GO:0008372
25715	BN13690	2.40307	5953.5	2477.46	1.26488	gi|13690|At2g32560_Contig2	At2g32560.1	68415.m03977 F-box family protein contains Pfam PF00646: F-box domain; similar to SKP1 interacting partner 2 (SKIP2) TIGR_Ath1:At5g67250	GO:0005554,GO:0000004,GO:0012505
22803	BN13692	2.67965	13189.2	4921.98	1.42205	gi|13692|At2g32560_Contig1	At2g32560.1	68415.m03977 F-box family protein contains Pfam PF00646: F-box domain; similar to SKP1 interacting partner 2 (SKIP2) TIGR_Ath1:At5g67250	GO:0005554,GO:0000004,GO:0012505
23115	BN13692	2.93183	16435.8	5605.98	1.5518	gi|13692|At2g32560_Contig1	At2g32560.1	68415.m03977 F-box family protein contains Pfam PF00646: F-box domain; similar to SKP1 interacting partner 2 (SKIP2) TIGR_Ath1:At5g67250	GO:0005554,GO:0000004,GO:0012505
20515	BN13693	3.73039	856.762	229.671	1.89933	gi|13693|At5g18200_Contig1	At5g18200.1	68418.m02136 expressed protein	GO:0009242,GO:0005990,GO:0008372,GO:0003982,GO:0006012,GO:0016740
20203	BN13693	3.90867	789.806	202.065	1.96668	gi|13693|At5g18200_Contig1	At5g18200.1	68418.m02136 expressed protein	GO:0009242,GO:0005990,GO:0008372,GO:0003982,GO:0006012,GO:0016740
28970	BN13704	3.58339	2183.53	609.347	1.84133	gi|13704|At4g31750_Contig2	At4g31750.1	68417.m04506 protein phosphatase 2C, putative / PP2C, putative protein phosphatase 2C, Medicago sativa, PID:g2582800	GO:0008287,GO:0005743,GO:0015071,GO:0005488,GO:0004722,GO:0006470,GO:0003824,GO:0006810
28658	BN13704	3.08924	2655.33	859.541	1.62725	gi|13704|At4g31750_Contig2	At4g31750.1	68417.m04506 protein phosphatase 2C, putative / PP2C, putative protein phosphatase 2C, Medicago sativa, PID:g2582800	GO:0008287,GO:0005743,GO:0015071,GO:0005488,GO:0004722,GO:0006470,GO:0003824,GO:0006810
26370	BN13705	2.57165	2887.32	1122.75	1.36269	gi|13705|At1g22930_Contig2	At1g22930.1	68414.m02866 T-complex protein 11 contains Pfam PF05794: T-complex protein 11	GO:0005554,GO:0000004,GO:0008372
26058	BN13705	2.34873	3034.82	1292.11	1.23188	gi|13705|At1g22930_Contig2	At1g22930.1	68414.m02866 T-complex protein 11 contains Pfam PF05794: T-complex protein 11	GO:0005554,GO:0000004,GO:0008372
26370	BN13705	2.28522	1997.53	874.109	1.19233	gi|13705|At1g22930_Contig2	At1g22930.1	68414.m02866 T-complex protein 11 contains Pfam PF05794: T-complex protein 11	GO:0005554,GO:0000004,GO:0008372
23770	BN13706	3.35104	6525.58	1947.33	1.74461	gi|13706|At5g54160_Contig2	At5g54160.1	68418.m06744 quercetin 3-O-methyltransferase 1 / flavonol 3-O-methyltransferase 1 / caffeic acid/5-hydroxyferulic acid O-methyltransferase (OMT1) identical to O-methyltransferase 1 [Arabidopsis thaliana][GI:2781394], SP|Q9FK25 Quercetin 3-O-methyltransfer	GO:0008171,GO:0005829,GO:0009809
23458	BN13706	3.62811	6296.25	1735.41	1.85922	gi|13706|At5g54160_Contig2	At5g54160.1	68418.m06744 quercetin 3-O-methyltransferase 1 / flavonol 3-O-methyltransferase 1 / caffeic acid/5-hydroxyferulic acid O-methyltransferase (OMT1) identical to O-methyltransferase 1 [Arabidopsis thaliana][GI:2781394], SP|Q9FK25 Quercetin 3-O-methyltransfer	GO:0008171,GO:0005829,GO:0009809
21170	BN13707	2.89659	1002.48	346.09	1.53435	gi|13707|At5g54160_Contig4	At5g54160.1	68418.m06744 quercetin 3-O-methyltransferase 1 / flavonol 3-O-methyltransferase 1 / caffeic acid/5-hydroxyferulic acid O-methyltransferase (OMT1) identical to O-methyltransferase 1 [Arabidopsis thaliana][GI:2781394], SP|Q9FK25 Quercetin 3-O-methyltransfer	GO:0008171,GO:0005829,GO:0009809
18570	BN13708	2.37056	10342.2	4362.77	1.24523	gi|13708|At5g54160_Contig5	At5g54160.1	68418.m06744 quercetin 3-O-methyltransferase 1 / flavonol 3-O-methyltransferase 1 / caffeic acid/5-hydroxyferulic acid O-methyltransferase (OMT1) identical to O-methyltransferase 1 [Arabidopsis thaliana][GI:2781394], SP|Q9FK25 Quercetin 3-O-methyltransfer	GO:0008171,GO:0005829,GO:0009809
18258	BN13708	2.70677	21307.5	7871.94	1.43657	gi|13708|At5g54160_Contig5	At5g54160.1	68418.m06744 quercetin 3-O-methyltransferase 1 / flavonol 3-O-methyltransferase 1 / caffeic acid/5-hydroxyferulic acid O-methyltransferase (OMT1) identical to O-methyltransferase 1 [Arabidopsis thaliana][GI:2781394], SP|Q9FK25 Quercetin 3-O-methyltransfer	GO:0008171,GO:0005829,GO:0009809
20854	BN13727	2.4748	470.293	190.033	1.30731	gi|13727|At2g43910_Contig4	At2g43910.1	68415.m05458 thiol methyltransferase, putative similar to thiol methyltransferase 1 GI:14583119 from [Brassica oleracea]	GO:0008168,GO:0000004,GO:0008372
21166	BN13727	2.12811	366.522	172.229	1.08957	gi|13727|At2g43910_Contig4	At2g43910.1	68415.m05458 thiol methyltransferase, putative similar to thiol methyltransferase 1 GI:14583119 from [Brassica oleracea]	GO:0008168,GO:0000004,GO:0008372
18254	BN13728	2.4226	514.428	212.345	1.27656	gi|13728|At2g43910_Contig1	At2g43910.1	68415.m05458 thiol methyltransferase, putative similar to thiol methyltransferase 1 GI:14583119 from [Brassica oleracea]	GO:0008168,GO:0000004,GO:0008372
18566	BN13728	2.23003	508.227	227.901	1.15707	gi|13728|At2g43910_Contig1	At2g43910.1	68415.m05458 thiol methyltransferase, putative similar to thiol methyltransferase 1 GI:14583119 from [Brassica oleracea]	GO:0008168,GO:0000004,GO:0008372
29308	BN13739	3.78615	785.361	207.43	1.92073	gi|13739|At1g65410_Contig1	At1g65410.1	68414.m07421 ABC transporter family protein contains similarity to toluene tolerance protein Ttg2A GI:4336798 from [Pseudomonas putida]	GO:0009507,GO:0016020,GO:0006817,GO:0009877,GO:0015846,GO:0017004,GO:0006810,GO:0030288,GO:0015706,GO:0005215,GO:0006824,GO:0004009,GO:0019866,GO:0015992,GO:0006865
27020	BN13740	2.03736	587.877	288.549	1.0267	gi|13740|At1g03550_Contig1	At1g03550.1	68414.m00336 secretory carrier membrane protein (SCAMP) family protein contains Pfam domain, PF04144: SCAMP family	GO:0008372,GO:0005386,GO:0045045
19220	BN13743	2.52196	9619.76	3814.4	1.33454	gi|13743|At1g62020_Contig5	At1g62020.1	68414.m06995 coatomer protein complex, subunit alpha, putative contains Pfam PF00400: WD domain, G-beta repeat; similar to Coatomer alpha subunit (Alpha-coat protein) (Alpha-COP) (HEPCOP) (HEP-COP) (SP:P53621) [Homo sapiens]	GO:0005739,GO:0030126,GO:0005215,GO:0006888
8820	BN13747	2.08501	10563.1	5066.22	1.06005	gi|13747|At1g62020_Contig2	At1g62020.1	68414.m06995 coatomer protein complex, subunit alpha, putative contains Pfam PF00400: WD domain, G-beta repeat; similar to Coatomer alpha subunit (Alpha-coat protein) (Alpha-COP) (HEPCOP) (HEP-COP) (SP:P53621) [Homo sapiens]	GO:0005739,GO:0030126,GO:0005215,GO:0006888
29616	BN13751	3.75416	865.716	230.602	1.90849	gi|13751|At1g11270_Contig1	At1g11270.2	68414.m01292 F-box family protein contains F-box domain Pfam:PF00646	GO:0005554,GO:0000004,GO:0008372
29304	BN13751	2.29122	1059.02	462.208	1.19612	gi|13751|At1g11270_Contig1	At1g11270.2	68414.m01292 F-box family protein contains F-box domain Pfam:PF00646	GO:0005554,GO:0000004,GO:0008372
27016	BN13752	2.11259	2502.93	1184.77	1.07901	gi|13752|At1g11270_LB1513F	At1g11270.3	68414.m01293 F-box family protein contains F-box domain Pfam:PF00646	GO:0005554,GO:0000004,GO:0008372
11416	BN13764	2.46634	3470.43	1407.12	1.30237	gi|13764|At1g74950_Contig4	At1g74950.1	68414.m08697 expressed protein	GO:0005554,GO:0000004,GO:0008372
8816	BN13765	2.87682	6887.39	2394.1	1.52447	gi|13765|At5g11440_Contig1	At5g11440.1	68418.m01336 hypothetical protein	GO:0005554,GO:0000004,GO:0008372
30270	BN13770	3.22346	1601.73	496.897	1.68861	gi|13770|At3g11200_Contig2	At3g11200.1	68416.m01360 PHD finger family protein contains Pfam domain, PF00628: PHD-finger	GO:0006355,GO:0003677,GO:0008372
29958	BN13770	2.70114	1881.15	696.429	1.43357	gi|13770|At3g11200_Contig2	At3g11200.1	68416.m01360 PHD finger family protein contains Pfam domain, PF00628: PHD-finger	GO:0006355,GO:0003677,GO:0008372
30916	BN13816	2.40077	7004.93	2917.78	1.2635	gi|13816|At5g41370_LB1402R	At5g41370.1	68418.m05027 DNA repair protein, putative / TFIIH basal transcription factor complex helicase XPB subunit, putative (XPB1) contains Pfam profile PF00271:Helicase conserved C-terminal domain; identical to cDNA putative DNA repair protein (XPB1) GI:10314019	GO:0006289,GO:0004386,GO:0008026,GO:0004003,GO:0003677,GO:0005524,GO:0003676,GO:0005634
28659	BN13838	2.76382	3190.22	1154.28	1.46666	gi|13838|At5g49560_Contig1	At5g49560.1	68418.m06134 expressed protein similar to SP|P40389 Rapid response to glucose protein 1 {Schizosaccharomyces pombe}	GO:0005554,GO:0000004,GO:0008372
28659	BN13838	3.57404	2314.56	647.604	1.83755	gi|13838|At5g49560_Contig1	At5g49560.1	68418.m06134 expressed protein similar to SP|P40389 Rapid response to glucose protein 1 {Schizosaccharomyces pombe}	GO:0005554,GO:0000004,GO:0008372
28971	BN13838	2.84234	2574.43	905.744	1.50708	gi|13838|At5g49560_Contig1	At5g49560.1	68418.m06134 expressed protein similar to SP|P40389 Rapid response to glucose protein 1 {Schizosaccharomyces pombe}	GO:0005554,GO:0000004,GO:0008372
28971	BN13838	4.15438	2310.48	556.155	2.05463	gi|13838|At5g49560_Contig1	At5g49560.1	68418.m06134 expressed protein similar to SP|P40389 Rapid response to glucose protein 1 {Schizosaccharomyces pombe}	GO:0005554,GO:0000004,GO:0008372
26371	BN13843	2.18953	1995.29	911.285	1.13062	gi|13843|At2g02730_LB1434R	At2g02730.1	68415.m00215 expressed protein	GO:0005554,GO:0000004,GO:0012505
23771	BN13844	2.03659	603.099	296.132	1.02615	gi|13844|At2g40880_Contig1	At2g40880.1	68415.m05045 cysteine protease inhibitor, putative / cystatin, putative (FL3-27) similar to PRLI-interacting factor M [Arabidopsis thaliana] GI:11139270, cysteine proteinase inhibitor [Brassica rapa] GI:762785; contains Pfam profile PF00031: Cystatin doma	GO:0004869,GO:0000004,GO:0012505
23459	BN13844	2.07514	559.959	269.841	1.05321	gi|13844|At2g40880_Contig1	At2g40880.1	68415.m05045 cysteine protease inhibitor, putative / cystatin, putative (FL3-27) similar to PRLI-interacting factor M [Arabidopsis thaliana] GI:11139270, cysteine proteinase inhibitor [Brassica rapa] GI:762785; contains Pfam profile PF00031: Cystatin doma	GO:0004869,GO:0000004,GO:0012505
21171	BN13845	2.85321	3105.78	1088.52	1.51259	gi|13845|At2g40880_Contig2	At2g40880.1	68415.m05045 cysteine protease inhibitor, putative / cystatin, putative (FL3-27) similar to PRLI-interacting factor M [Arabidopsis thaliana] GI:11139270, cysteine proteinase inhibitor [Brassica rapa] GI:762785; contains Pfam profile PF00031: Cystatin doma	GO:0004869,GO:0000004,GO:0012505
15659	BN13849	2.52745	5096.14	2016.32	1.33768	gi|13849|At4g28300_Contig2	At4g28300.2	68417.m04053 hydroxyproline-rich glycoprotein family protein	GO:0005554,GO:0000004,GO:0008372
15971	BN13849	2.69508	4742.81	1759.8	1.43033	gi|13849|At4g28300_Contig2	At4g28300.2	68417.m04053 hydroxyproline-rich glycoprotein family protein	GO:0005554,GO:0000004,GO:0008372
26367	BN13859	4.10531	4143.08	1009.2	2.03749	gi|13859|At3g04120_Contig2	At3g04120.1	68416.m00436 glyceraldehyde-3-phosphate dehydrogenase, cytosolic (GAPC) / NAD-dependent glyceraldehyde-3-phosphate dehydrogenase identical to SP|P25858 Glyceraldehyde 3-phosphate dehydrogenase, cytosolic (EC 1.2.1.12) {Arabidopsis thaliana}	GO:0009408,GO:0006979,GO:0009744,GO:0006950,GO:0006096,GO:0008372,GO:0004365,GO:0008943
26055	BN13859	3.73425	4138.59	1108.28	1.90082	gi|13859|At3g04120_Contig2	At3g04120.1	68416.m00436 glyceraldehyde-3-phosphate dehydrogenase, cytosolic (GAPC) / NAD-dependent glyceraldehyde-3-phosphate dehydrogenase identical to SP|P25858 Glyceraldehyde 3-phosphate dehydrogenase, cytosolic (EC 1.2.1.12) {Arabidopsis thaliana}	GO:0009408,GO:0006979,GO:0009744,GO:0006950,GO:0006096,GO:0008372,GO:0004365,GO:0008943
23455	BN13862	4.52274	3325.39	735.26	2.1772	gi|13862|At3g04120_Contig6	At3g04120.1	68416.m00436 glyceraldehyde-3-phosphate dehydrogenase, cytosolic (GAPC) / NAD-dependent glyceraldehyde-3-phosphate dehydrogenase identical to SP|P25858 Glyceraldehyde 3-phosphate dehydrogenase, cytosolic (EC 1.2.1.12) {Arabidopsis thaliana}	GO:0009408,GO:0006979,GO:0009744,GO:0006950,GO:0006096,GO:0008372,GO:0004365,GO:0008943
23767	BN13862	4.97809	4686.42	941.41	2.31559	gi|13862|At3g04120_Contig6	At3g04120.1	68416.m00436 glyceraldehyde-3-phosphate dehydrogenase, cytosolic (GAPC) / NAD-dependent glyceraldehyde-3-phosphate dehydrogenase identical to SP|P25858 Glyceraldehyde 3-phosphate dehydrogenase, cytosolic (EC 1.2.1.12) {Arabidopsis thaliana}	GO:0009408,GO:0006979,GO:0009744,GO:0006950,GO:0006096,GO:0008372,GO:0004365,GO:0008943
18255	BN13864	2.00866	7556.88	3762.15	1.00623	gi|13864|At3g04120_Contig8	At3g04120.1	68416.m00436 glyceraldehyde-3-phosphate dehydrogenase, cytosolic (GAPC) / NAD-dependent glyceraldehyde-3-phosphate dehydrogenase identical to SP|P25858 Glyceraldehyde 3-phosphate dehydrogenase, cytosolic (EC 1.2.1.12) {Arabidopsis thaliana}	GO:0009408,GO:0006979,GO:0009744,GO:0006950,GO:0006096,GO:0008372,GO:0004365,GO:0008943
18567	BN13864	2.17121	6565.86	3024.05	1.1185	gi|13864|At3g04120_Contig8	At3g04120.1	68416.m00436 glyceraldehyde-3-phosphate dehydrogenase, cytosolic (GAPC) / NAD-dependent glyceraldehyde-3-phosphate dehydrogenase identical to SP|P25858 Glyceraldehyde 3-phosphate dehydrogenase, cytosolic (EC 1.2.1.12) {Arabidopsis thaliana}	GO:0009408,GO:0006979,GO:0009744,GO:0006950,GO:0006096,GO:0008372,GO:0004365,GO:0008943
18255	BN13864	2.26357	6954.26	3072.25	1.1786	gi|13864|At3g04120_Contig8	At3g04120.1	68416.m00436 glyceraldehyde-3-phosphate dehydrogenase, cytosolic (GAPC) / NAD-dependent glyceraldehyde-3-phosphate dehydrogenase identical to SP|P25858 Glyceraldehyde 3-phosphate dehydrogenase, cytosolic (EC 1.2.1.12) {Arabidopsis thaliana}	GO:0009408,GO:0006979,GO:0009744,GO:0006950,GO:0006096,GO:0008372,GO:0004365,GO:0008943
18567	BN13864	2.23478	6397.18	2862.55	1.16014	gi|13864|At3g04120_Contig8	At3g04120.1	68416.m00436 glyceraldehyde-3-phosphate dehydrogenase, cytosolic (GAPC) / NAD-dependent glyceraldehyde-3-phosphate dehydrogenase identical to SP|P25858 Glyceraldehyde 3-phosphate dehydrogenase, cytosolic (EC 1.2.1.12) {Arabidopsis thaliana}	GO:0009408,GO:0006979,GO:0009744,GO:0006950,GO:0006096,GO:0008372,GO:0004365,GO:0008943
15655	BN13865	2.04296	5938.32	2906.73	1.03066	gi|13865|At3g04120_Contig1	At3g04120.1	68416.m00436 glyceraldehyde-3-phosphate dehydrogenase, cytosolic (GAPC) / NAD-dependent glyceraldehyde-3-phosphate dehydrogenase identical to SP|P25858 Glyceraldehyde 3-phosphate dehydrogenase, cytosolic (EC 1.2.1.12) {Arabidopsis thaliana}	GO:0009408,GO:0006979,GO:0009744,GO:0006950,GO:0006096,GO:0008372,GO:0004365,GO:0008943
15967	BN13865	2.14361	6862.18	3201.23	1.10004	gi|13865|At3g04120_Contig1	At3g04120.1	68416.m00436 glyceraldehyde-3-phosphate dehydrogenase, cytosolic (GAPC) / NAD-dependent glyceraldehyde-3-phosphate dehydrogenase identical to SP|P25858 Glyceraldehyde 3-phosphate dehydrogenase, cytosolic (EC 1.2.1.12) {Arabidopsis thaliana}	GO:0009408,GO:0006979,GO:0009744,GO:0006950,GO:0006096,GO:0008372,GO:0004365,GO:0008943
29309	BN13874	2.44952	788.067	321.723	1.2925	gi|13874|At3g57930_LB1313R	At3g57930.1	68416.m06457 expressed protein	GO:0006355,GO:0003677,GO:0005739,GO:0000785,GO:0005634,GO:0007001
29621	BN13874	3.05699	726.134	237.532	1.61211	gi|13874|At3g57930_LB1313R	At3g57930.1	68416.m06457 expressed protein	GO:0006355,GO:0003677,GO:0005739,GO:0000785,GO:0005634,GO:0007001
26709	BN13875	2.12012	3489.69	1645.99	1.08414	gi|13875|At4g28210_Contig1	At4g28210.1	68417.m04043 expressed protein	GO:0005554,GO:0000004,GO:0009507
26705	BN13887	2.55414	3861.91	1512.02	1.35284	gi|13887|At3g22270_Contig2	At3g22270.1	68416.m02815 expressed protein	GO:0005554,GO:0000004,GO:0008372
24417	BN13893	2.15444	4146.29	1924.53	1.10731	gi|13893|At3g01280_Contig1	At3g01280.1	68416.m00035 porin, putative similar to SP|P42055 34 kDa outer mitochondrial membrane protein porin (Voltage-dependent anion-selective channel protein) (VDAC) {Solanum tuberosum}; contains Pfam profile PF01459: Eukaryotic porin	GO:0005554,GO:0000004,GO:0008372
19217	BN13895	2.0139	22415.7	11130.5	1.00999	gi|13895|At3g01280_Contig2	At3g01280.1	68416.m00035 porin, putative similar to SP|P42055 34 kDa outer mitochondrial membrane protein porin (Voltage-dependent anion-selective channel protein) (VDAC) {Solanum tuberosum}; contains Pfam profile PF01459: Eukaryotic porin	GO:0005554,GO:0000004,GO:0008372
27671	BN13909	2.16447	1596.95	737.802	1.11401	gi|13909|At3g62400_Contig1	At3g62400.2	68416.m07010 expressed protein cytochrome c oxidase subunit 5c - Oryza sativa, EMBL:AB027123	GO:0005554,GO:0000004,GO:0008372
22471	BN13912	2.02248	2128.78	1052.56	1.01612	gi|13912|At2g46790_Contig2	At2g46790.2	68415.m05838 pseudo-response regulator 9 (APRR9) / timing of CAB expression 1-like protein (TL1) identical to pseudo-response regulator 9 GI:10281000 from [Arabidopsis thaliana], timing of CAB expression 1-like protein [Arabidopsis thaliana] GI:9247022; c	GO:0007623,GO:0000156,GO:0008372
22159	BN13912	2.03026	2018.01	993.966	1.02166	gi|13912|At2g46790_Contig2	At2g46790.2	68415.m05838 pseudo-response regulator 9 (APRR9) / timing of CAB expression 1-like protein (TL1) identical to pseudo-response regulator 9 GI:10281000 from [Arabidopsis thaliana], timing of CAB expression 1-like protein [Arabidopsis thaliana] GI:9247022; c	GO:0007623,GO:0000156,GO:0008372
27667	BN13925	2.02503	843.628	416.601	1.01794	gi|13925|At5g48950_LB1310F	At5g48950.1	68418.m06056 thioesterase family protein contains Pfam profile PF03061: thioesterase family protein	GO:0016788,GO:0003824,GO:0016291,GO:0000004,GO:0008372
16955	BN13929	3.3221	3829.98	1152.88	1.73209	gi|13929|At5g20230_Contig1	At5g20230.1	68418.m02408 plastocyanin-like domain-containing protein	GO:0005507,GO:0012505,GO:0005489,GO:0006118
17267	BN13929	3.32232	4124.5	1241.45	1.73219	gi|13929|At5g20230_Contig1	At5g20230.1	68418.m02408 plastocyanin-like domain-containing protein	GO:0005507,GO:0012505,GO:0005489,GO:0006118
30921	BN13942	3.20499	950.854	296.679	1.68032	gi|13942|At4g19120_Contig1	At4g19120.2	68417.m02822 early-responsive to dehydration stress protein (ERD3) identical to ERD3 protein [Arabidopsis thaliana] GI:15320410; contains Pfam profile PF03141: Putative methyltransferase; identical to cDNA ERD3 GI:15320409	GO:0005554,GO:0000004,GO:0008372
30609	BN13942	2.3333	867.893	371.959	1.22237	gi|13942|At4g19120_Contig1	At4g19120.2	68417.m02822 early-responsive to dehydration stress protein (ERD3) identical to ERD3 protein [Arabidopsis thaliana] GI:15320410; contains Pfam profile PF03141: Putative methyltransferase; identical to cDNA ERD3 GI:15320409	GO:0005554,GO:0000004,GO:0008372
25721	BN13945	2.11282	2174.85	1029.36	1.07917	gi|13945|At4g19120_Contig3	At4g19120.2	68417.m02822 early-responsive to dehydration stress protein (ERD3) identical to ERD3 protein [Arabidopsis thaliana] GI:15320410; contains Pfam profile PF03141: Putative methyltransferase; identical to cDNA ERD3 GI:15320409	GO:0005554,GO:0000004,GO:0008372
9809	BN13952	2.01158	11907	5919.22	1.00833	gi|13952|At2g07560_LB1163F	At2g07560.1	68415.m00875 ATPase, plasma membrane-type, putative / proton pump, putative similar to P-type H(+)-transporting ATPase from [Phaseolus vulgaris] GI:758250, [Lycopersicon esculentum] GI:1621440, SP|Q03194 {Nicotiana plumbaginifolia}, [Solanum tuberosum] GI	GO:0016020,GO:0008152,GO:0016021,GO:0030001,GO:0006816,GO:0016887,GO:0006813,GO:0015693,GO:0006812,GO:0015992
2009	BN13955	2.02553	5659.82	2794.24	1.0183	gi|13955|At3g20530_LB1171R	At3g20530.1	68416.m02599 protein kinase family protein contains protein kinase domain, Pfam:PF00069	GO:0016301,GO:0005739,GO:0004674,GO:0005524,GO:0004672,GO:0004713,GO:0006468
30917	BN13964	3.59657	4063.37	1129.79	1.84662	gi|13964|At2g41420_Contig5	At2g41420.1	68415.m05111 proline-rich family protein contains proline rich extensin domains, INTERPRO:IPR002965	GO:0007186,GO:0001584,GO:0016021
30605	BN13964	3.11537	4563.55	1464.85	1.6394	gi|13964|At2g41420_Contig5	At2g41420.1	68415.m05111 proline-rich family protein contains proline rich extensin domains, INTERPRO:IPR002965	GO:0007186,GO:0001584,GO:0016021
28976	BN13977	2.65415	2218.62	835.905	1.40825	gi|13977|At4g12400_Contig1	At4g12400.1	68417.m01960 stress-inducible protein, putative similar to sti (stress inducible protein) [Glycine max] GI:872116; contains Pfam profile PF00515 TPR Domain	GO:0006950,GO:0005554,GO:0008372
28664	BN13977	2.23747	2354.65	1052.37	1.16187	gi|13977|At4g12400_Contig1	At4g12400.1	68417.m01960 stress-inducible protein, putative similar to sti (stress inducible protein) [Glycine max] GI:872116; contains Pfam profile PF00515 TPR Domain	GO:0006950,GO:0005554,GO:0008372
26376	BN13978	2.21676	1224.3	552.292	1.14845	gi|13978|At5g55560_Contig1	At5g55560.1	68418.m06923 protein kinase family protein contains protein kinase domain, Pfam:PF00069	GO:0008372,GO:0006468,GO:0016301
23776	BN13979	2.04469	1836.74	898.298	1.03188	gi|13979|At5g55560_Contig2	At5g55560.1	68418.m06923 protein kinase family protein contains protein kinase domain, Pfam:PF00069	GO:0008372,GO:0006468,GO:0016301
23464	BN13979	2.21406	2156.8	974.137	1.1467	gi|13979|At5g55560_Contig2	At5g55560.1	68418.m06923 protein kinase family protein contains protein kinase domain, Pfam:PF00069	GO:0008372,GO:0006468,GO:0016301
28660	BN14003	3.38649	3183.91	940.179	1.75979	gi|14003|At1g69340_Contig1	At1g69340.1	68414.m07956 appr-1-p processing enzyme family protein contains Pfam domain PF01661: Appr-1-p processing enzyme family	GO:0005554,GO:0000004,GO:0008372
28972	BN14003	3.37321	2784.47	825.465	1.75412	gi|14003|At1g69340_Contig1	At1g69340.1	68414.m07956 appr-1-p processing enzyme family protein contains Pfam domain PF01661: Appr-1-p processing enzyme family	GO:0005554,GO:0000004,GO:0008372
28972	BN14003	4.07768	6550.39	1606.4	2.02775	gi|14003|At1g69340_Contig1	At1g69340.1	68414.m07956 appr-1-p processing enzyme family protein contains Pfam domain PF01661: Appr-1-p processing enzyme family	GO:0005554,GO:0000004,GO:0008372
28660	BN14003	3.83257	11063.7	2886.76	1.93831	gi|14003|At1g69340_Contig1	At1g69340.1	68414.m07956 appr-1-p processing enzyme family protein contains Pfam domain PF01661: Appr-1-p processing enzyme family	GO:0005554,GO:0000004,GO:0008372
26060	BN14004	3.50735	3711.83	1058.3	1.81038	gi|14004|At1g69340_Contig3	At1g69340.1	68414.m07956 appr-1-p processing enzyme family protein contains Pfam domain PF01661: Appr-1-p processing enzyme family	GO:0005554,GO:0000004,GO:0008372
26372	BN14004	4.12122	5965.13	1447.42	2.04307	gi|14004|At1g69340_Contig3	At1g69340.1	68414.m07956 appr-1-p processing enzyme family protein contains Pfam domain PF01661: Appr-1-p processing enzyme family	GO:0005554,GO:0000004,GO:0008372
18572	BN14010	2.16419	3604.11	1665.34	1.11383	gi|14010|At5g54770_Contig2	At5g54770.1	68418.m06822 thiazole biosynthetic enzyme, chloroplast (ARA6) (THI1) (THI4) identical to SP|Q38814 Thiazole biosynthetic enzyme, chloroplast precursor (ARA6) {Arabidopsis thaliana}	GO:0016491,GO:0009228,GO:0004497,GO:0006974,GO:0003824,GO:0005739,GO:0009507
18260	BN14010	2.05029	4207.24	2052.02	1.03583	gi|14010|At5g54770_Contig2	At5g54770.1	68418.m06822 thiazole biosynthetic enzyme, chloroplast (ARA6) (THI1) (THI4) identical to SP|Q38814 Thiazole biosynthetic enzyme, chloroplast precursor (ARA6) {Arabidopsis thaliana}	GO:0016491,GO:0009228,GO:0004497,GO:0006974,GO:0003824,GO:0005739,GO:0009507
29626	BN14025	2.4398	942.36	386.244	1.28677	gi|14025|At2g37500_Contig3	At2g37500.1	68415.m04599 arginine biosynthesis protein ArgJ family contains Pfam profile: PF01960 ArgJ family	GO:0006526,GO:0004358,GO:0009507
29314	BN14025	2.20777	1145.96	519.057	1.14259	gi|14025|At2g37500_Contig3	At2g37500.1	68415.m04599 arginine biosynthesis protein ArgJ family contains Pfam profile: PF01960 ArgJ family	GO:0006526,GO:0004358,GO:0009507
26714	BN14026	3.3329	1946.34	583.978	1.73678	gi|14026|At1g65980_Contig1	At1g65980.1	68414.m07486 peroxiredoxin type 2, putative strong similarity to type 2 peroxiredoxin [Brassica rapa subsp. pekinensis] GI:4928472; contains Pfam profile: PF00578 AhpC/TSA (alkyl hydroperoxide reductase and thiol-specific antioxidant) family	GO:0008372,GO:0000004,GO:0016209
27026	BN14026	2.85107	1132.92	397.366	1.51151	gi|14026|At1g65980_Contig1	At1g65980.1	68414.m07486 peroxiredoxin type 2, putative strong similarity to type 2 peroxiredoxin [Brassica rapa subsp. pekinensis] GI:4928472; contains Pfam profile: PF00578 AhpC/TSA (alkyl hydroperoxide reductase and thiol-specific antioxidant) family	GO:0008372,GO:0000004,GO:0016209
24114	BN14028	2.6223	11352.7	4329.29	1.39083	gi|14028|At4g34720_Contig2	At4g34720.1	68417.m04928 vacuolar ATP synthase 16 kDa proteolipid subunit 1 / V-ATPase 16 kDa proteolipid subunit 1 (AVAP1) (AVA-P1) identical to SP|P59227 Vacuolar ATP synthase 16 kDa proteolipid subunit 1/3/5 (EC 3.6.3.14) (V-ATPase 16 kDa proteolipid subunit 1/3/5	GO:0046961,GO:0015992,GO:0016887,GO:0012505,GO:0016020
29622	BN14041	2.46063	599.762	243.743	1.29903	gi|14041|At3g51600_Contig2	At3g51600.1	68416.m05654 nonspecific lipid transfer protein 5 (LTP5) identical to SP|Q9XFS7 Nonspecific lipid-transfer protein 5 (LTP 5) {Arabidopsis thaliana}	GO:0006869,GO:0005319,GO:0012505
29310	BN14041	2.08426	593.706	284.852	1.05954	gi|14041|At3g51600_Contig2	At3g51600.1	68416.m05654 nonspecific lipid transfer protein 5 (LTP5) identical to SP|Q9XFS7 Nonspecific lipid-transfer protein 5 (LTP 5) {Arabidopsis thaliana}	GO:0006869,GO:0005319,GO:0012505
18910	BN14046	2.12313	1040.78	490.211	1.08619	gi|14046|At4g34990_Contig2	At4g34990.1	68417.m04961 myb family transcription factor (MYB32) similar to myb DNA-binding protein GI:19052 from [Hordeum vulgare]	GO:0003700,GO:0006355,GO:0003677,GO:0005634
19222	BN14046	3.53744	861.516	243.542	1.82271	gi|14046|At4g34990_Contig2	At4g34990.1	68417.m04961 myb family transcription factor (MYB32) similar to myb DNA-binding protein GI:19052 from [Hordeum vulgare]	GO:0003700,GO:0006355,GO:0003677,GO:0005634
11422	BN14049	2.01593	20256.1	10048	1.01145	gi|14049|At1g50430_Contig1	At1g50430.1	68414.m05652 7-dehydrocholesterol reductase / 7-DHC reductase / sterol delta-7-reductase (ST7R) / dwarf5 protein (DWF5) identical to SP|Q9LDU6 7-dehydrocholesterol reductase (EC 1.3.1.21) (7-DHC reductase) (Sterol delta-7-reductase) (Dwarf5 protein) {Arab	GO:0030176,GO:0009918,GO:0016132,GO:0009826,GO:0016126
8822	BN14050	2.35981	9835.09	4167.74	1.23867	gi|14050|At1g50430_Contig2	At1g50430.1	68414.m05652 7-dehydrocholesterol reductase / 7-DHC reductase / sterol delta-7-reductase (ST7R) / dwarf5 protein (DWF5) identical to SP|Q9LDU6 7-dehydrocholesterol reductase (EC 1.3.1.21) (7-DHC reductase) (Sterol delta-7-reductase) (Dwarf5 protein) {Arab	GO:0030176,GO:0009918,GO:0016132,GO:0009826,GO:0016126
29960	BN14072	2.96701	1708.67	575.889	1.56901	gi|14072|At1g12310_Contig1	At1g12310.1	68414.m01423 calmodulin, putative similar to calmodulin SP:P04465 from [Trypanosoma brucei gambiense]	GO:0005509,GO:0000004,GO:0008372
30272	BN14072	2.73421	1102.49	403.221	1.45112	gi|14072|At1g12310_Contig1	At1g12310.1	68414.m01423 calmodulin, putative similar to calmodulin SP:P04465 from [Trypanosoma brucei gambiense]	GO:0005509,GO:0000004,GO:0008372
30926	BN14092	2.51281	1198.51	476.96	1.3293	gi|14092|At5g15650_Contig6	At5g15650.1	68418.m01831 reversibly glycosylated polypeptide-2 (RGP2) identical to reversibly glycosylated polypeptide-2 [Arabidopsis thaliana] GI:2317731	GO:0005554,GO:0000004,GO:0016020
30614	BN14092	2.06642	1134.55	549.042	1.04713	gi|14092|At5g15650_Contig6	At5g15650.1	68418.m01831 reversibly glycosylated polypeptide-2 (RGP2) identical to reversibly glycosylated polypeptide-2 [Arabidopsis thaliana] GI:2317731	GO:0005554,GO:0000004,GO:0016020
30926	BN14092	2.18379	762.185	349.02	1.12683	gi|14092|At5g15650_Contig6	At5g15650.1	68418.m01831 reversibly glycosylated polypeptide-2 (RGP2) identical to reversibly glycosylated polypeptide-2 [Arabidopsis thaliana] GI:2317731	GO:0005554,GO:0000004,GO:0016020
30610	BN14108	2.52287	836.774	331.676	1.33506	gi|14108|At1g72750_Contig1	At1g72750.1	68414.m08412 mitochondrial import inner membrane translocase subunit Tim17/Tim22/Tim23 family protein contains Pfam PF02466: Mitochondrial import inner membrane translocase subunit Tim17	GO:0015450,GO:0005744,GO:0015031,GO:0005743,GO:0006886
30922	BN14108	2.97956	819.332	274.984	1.5751	gi|14108|At1g72750_Contig1	At1g72750.1	68414.m08412 mitochondrial import inner membrane translocase subunit Tim17/Tim22/Tim23 family protein contains Pfam PF02466: Mitochondrial import inner membrane translocase subunit Tim17	GO:0015450,GO:0005744,GO:0015031,GO:0005743,GO:0006886
28977	BN14122	3.69769	888.626	240.319	1.88663	gi|14122|At5g53140_Contig1	At5g53140.1	68418.m06606 protein phosphatase 2C, putative / PP2C, putative	GO:0008287,GO:0004722,GO:0006470,GO:0003824,GO:0005739,GO:0015071
28665	BN14122	6.14753	1311.76	213.38	2.62001	gi|14122|At5g53140_Contig1	At5g53140.1	68418.m06606 protein phosphatase 2C, putative / PP2C, putative	GO:0008287,GO:0004722,GO:0006470,GO:0003824,GO:0005739,GO:0015071
26377	BN14123	3.22697	844.289	261.635	1.69018	gi|14123|At1g13890_Contig1	At1g13890.1	68414.m01630 SNAP25 homologous protein, putative / synaptosomal-associated protein SNAP25-like, putative (SNAP30) identical to SP|Q9LMG8 Putative SNAP25 homologous protein SNAP30 (AtSNAP30) (Synaptosomal-associated protein SNAP25-like 3) {Arabidopsis thal	GO:0006944,GO:0005484,GO:0016192
26377	BN14123	3.61787	729.131	201.536	1.85514	gi|14123|At1g13890_Contig1	At1g13890.1	68414.m01630 SNAP25 homologous protein, putative / synaptosomal-associated protein SNAP25-like, putative (SNAP30) identical to SP|Q9LMG8 Putative SNAP25 homologous protein SNAP30 (AtSNAP30) (Synaptosomal-associated protein SNAP25-like 3) {Arabidopsis thal	GO:0006944,GO:0005484,GO:0016192
26065	BN14123	2.76117	952.067	344.806	1.46528	gi|14123|At1g13890_Contig1	At1g13890.1	68414.m01630 SNAP25 homologous protein, putative / synaptosomal-associated protein SNAP25-like, putative (SNAP30) identical to SP|Q9LMG8 Putative SNAP25 homologous protein SNAP30 (AtSNAP30) (Synaptosomal-associated protein SNAP25-like 3) {Arabidopsis thal	GO:0006944,GO:0005484,GO:0016192
26065	BN14123	3.01996	765.946	253.628	1.59453	gi|14123|At1g13890_Contig1	At1g13890.1	68414.m01630 SNAP25 homologous protein, putative / synaptosomal-associated protein SNAP25-like, putative (SNAP30) identical to SP|Q9LMG8 Putative SNAP25 homologous protein SNAP30 (AtSNAP30) (Synaptosomal-associated protein SNAP25-like 3) {Arabidopsis thal	GO:0006944,GO:0005484,GO:0016192
21177	BN14125	2.81176	2333.33	829.846	1.49147	gi|14125|At1g17940_Contig1	At1g17940.1	68414.m02220 expressed protein	GO:0006499,GO:0005554,GO:0008372
21177	BN14125	2.02182	2498.4	1235.72	1.01565	gi|14125|At1g17940_Contig1	At1g17940.1	68414.m02220 expressed protein	GO:0006499,GO:0005554,GO:0008372
20865	BN14125	2.68961	2719.11	1010.97	1.42739	gi|14125|At1g17940_Contig1	At1g17940.1	68414.m02220 expressed protein	GO:0006499,GO:0005554,GO:0008372
28661	BN14137	2.99955	11074.1	3691.92	1.58475	gi|14137|At2g20990_Contig2	At2g20990.1	68415.m02485 C2 domain-containing protein (sytA) similar to Ca2+-dependent lipid-binding protein (CLB1) GI:2789434 from [Lycopersicon esculentum]	GO:0005554,GO:0000004,GO:0012505
28973	BN14137	2.49553	8678.05	3477.44	1.31935	gi|14137|At2g20990_Contig2	At2g20990.1	68415.m02485 C2 domain-containing protein (sytA) similar to Ca2+-dependent lipid-binding protein (CLB1) GI:2789434 from [Lycopersicon esculentum]	GO:0005554,GO:0000004,GO:0012505
28661	BN14137	2.3001	10425.3	4532.54	1.2017	gi|14137|At2g20990_Contig2	At2g20990.1	68415.m02485 C2 domain-containing protein (sytA) similar to Ca2+-dependent lipid-binding protein (CLB1) GI:2789434 from [Lycopersicon esculentum]	GO:0005554,GO:0000004,GO:0012505
28973	BN14137	3.5926	7496.75	2086.72	1.84503	gi|14137|At2g20990_Contig2	At2g20990.1	68415.m02485 C2 domain-containing protein (sytA) similar to Ca2+-dependent lipid-binding protein (CLB1) GI:2789434 from [Lycopersicon esculentum]	GO:0005554,GO:0000004,GO:0012505
23773	BN14140	3.10806	612.161	196.959	1.63602	gi|14140|At3g22320_Contig3	At3g22320.1	68416.m02819 DNA-directed RNA polymerase, putative similar to SP|P19388 DNA-directed RNA polymerase II 23 kDa polypeptide (EC 2.7.7.6) {Homo sapiens}; contains Pfam profiles PF03871: RNA polymerase Rpb5 N-terminal domain, PF01191: RNA polymerase Rpb5 C-te	GO:0003899,GO:0008372,GO:0003677,GO:0006350
23461	BN14140	2.69632	559.537	207.519	1.43099	gi|14140|At3g22320_Contig3	At3g22320.1	68416.m02819 DNA-directed RNA polymerase, putative similar to SP|P19388 DNA-directed RNA polymerase II 23 kDa polypeptide (EC 2.7.7.6) {Homo sapiens}; contains Pfam profiles PF03871: RNA polymerase Rpb5 N-terminal domain, PF01191: RNA polymerase Rpb5 C-te	GO:0003899,GO:0008372,GO:0003677,GO:0006350
23773	BN14140	2.06652	498.527	241.24	1.0472	gi|14140|At3g22320_Contig3	At3g22320.1	68416.m02819 DNA-directed RNA polymerase, putative similar to SP|P19388 DNA-directed RNA polymerase II 23 kDa polypeptide (EC 2.7.7.6) {Homo sapiens}; contains Pfam profiles PF03871: RNA polymerase Rpb5 N-terminal domain, PF01191: RNA polymerase Rpb5 C-te	GO:0003899,GO:0008372,GO:0003677,GO:0006350
23461	BN14140	2.18821	571.496	261.17	1.12975	gi|14140|At3g22320_Contig3	At3g22320.1	68416.m02819 DNA-directed RNA polymerase, putative similar to SP|P19388 DNA-directed RNA polymerase II 23 kDa polypeptide (EC 2.7.7.6) {Homo sapiens}; contains Pfam profiles PF03871: RNA polymerase Rpb5 N-terminal domain, PF01191: RNA polymerase Rpb5 C-te	GO:0003899,GO:0008372,GO:0003677,GO:0006350
21173	BN14141	2.11443	468.561	221.602	1.08027	gi|14141|At3g22320_Contig2	At3g22320.1	68416.m02819 DNA-directed RNA polymerase, putative similar to SP|P19388 DNA-directed RNA polymerase II 23 kDa polypeptide (EC 2.7.7.6) {Homo sapiens}; contains Pfam profiles PF03871: RNA polymerase Rpb5 N-terminal domain, PF01191: RNA polymerase Rpb5 C-te	GO:0003899,GO:0008372,GO:0003677,GO:0006350
29315	BN14150	2.0976	1589.49	757.767	1.06874	gi|14150|At5g60020_Contig2	At5g60020.1	68418.m07526 laccase, putative / diphenol oxidase, putative similar to laccase LAC2-4, Liriodendron tulipifera, EMBL:LTU73106 [GI:1621467]	GO:0008471,GO:0012505,GO:0005507,GO:0009809
29627	BN14150	2.08668	1228.77	588.863	1.06121	gi|14150|At5g60020_Contig2	At5g60020.1	68418.m07526 laccase, putative / diphenol oxidase, putative similar to laccase LAC2-4, Liriodendron tulipifera, EMBL:LTU73106 [GI:1621467]	GO:0008471,GO:0012505,GO:0005507,GO:0009809
27027	BN14152	2.0496	3408.86	1663.18	1.03535	gi|14152|At5g13430_Contig4	At5g13430.1	68418.m01546 ubiquinol-cytochrome C reductase iron-sulfur subunit, mitochondrial, putative / Rieske iron-sulfur protein, putative similar to ubiquinol--cytochrome-c reductase from Solanum tuberosum [SP|P37841], Nicotiana tabacum [SP|P51132] [SP|P51133]; n	GO:0006118,GO:0005746,GO:0008121
26715	BN14152	2.44522	5194.46	2124.33	1.28997	gi|14152|At5g13430_Contig4	At5g13430.1	68418.m01546 ubiquinol-cytochrome C reductase iron-sulfur subunit, mitochondrial, putative / Rieske iron-sulfur protein, putative similar to ubiquinol--cytochrome-c reductase from Solanum tuberosum [SP|P37841], Nicotiana tabacum [SP|P51132] [SP|P51133]; n	GO:0006118,GO:0005746,GO:0008121
24115	BN14157	2.63258	1180.69	448.492	1.39648	gi|14157|At3g10985_Contig1	At3g10985.1	68416.m01326 wound-responsive protein-related similar to SP|P20144 Wound-induced protein 1 {Solanum tuberosum}	GO:0005554,GO:0000004,GO:0008372
24427	BN14157	2.05752	1291.4	627.648	1.04091	gi|14157|At3g10985_Contig1	At3g10985.1	68416.m01326 wound-responsive protein-related similar to SP|P20144 Wound-induced protein 1 {Solanum tuberosum}	GO:0005554,GO:0000004,GO:0008372
29311	BN14172	5.44992	1767.56	324.328	2.44623	gi|14172|At4g34510_LB873F	At4g34510.1	68417.m04905 fatty acid elongase, putative similar to fatty acid elongase 1, Arabidopsis thaliana,gb:U29142 [GI:881615]	GO:0004315,GO:0030497,GO:0000038,GO:0008415
29623	BN14172	5.93189	1276.43	215.181	2.56849	gi|14172|At4g34510_LB873F	At4g34510.1	68417.m04905 fatty acid elongase, putative similar to fatty acid elongase 1, Arabidopsis thaliana,gb:U29142 [GI:881615]	GO:0004315,GO:0030497,GO:0000038,GO:0008415
26711	BN14174	2.04544	1313.79	642.301	1.03241	gi|14174|At3g01980_LB884F	At3g01980.1	68416.m00155 short-chain dehydrogenase/reductase (SDR) family protein contains Pfam profiles: PF00106 short chain dehydrogenase, PF00678 short chain dehydrogenase/reductase C-terminus	GO:0008372,GO:0008152,GO:0016491
27023	BN14174	2.19804	1259.32	572.928	1.13622	gi|14174|At3g01980_LB884F	At3g01980.1	68416.m00155 short-chain dehydrogenase/reductase (SDR) family protein contains Pfam profiles: PF00106 short chain dehydrogenase, PF00678 short chain dehydrogenase/reductase C-terminus	GO:0008372,GO:0008152,GO:0016491
5911	BN14186	3.60805	37940.1	10515.4	1.85122	gi|14186|At2g47050_Contig1	At2g47050.1	68415.m05878 invertase/pectin methylesterase inhibitor family protein low similarity to pollen-specific pectin esterase [Brassica rapa subsp. pekinensis] GI:1620652; contains Pfam profile PF04043: Plant invertase/pectin methylesterase inhibitor	GO:0012505,GO:0000004,GO:0046910
6223	BN14186	2.59219	37784	14576.1	1.37417	gi|14186|At2g47050_Contig1	At2g47050.1	68415.m05878 invertase/pectin methylesterase inhibitor family protein low similarity to pollen-specific pectin esterase [Brassica rapa subsp. pekinensis] GI:1620652; contains Pfam profile PF04043: Plant invertase/pectin methylesterase inhibitor	GO:0012505,GO:0000004,GO:0046910
3623	BN14187	2.38207	50499.5	21199.8	1.25222	gi|14187|At2g47050_Contig2	At2g47050.1	68415.m05878 invertase/pectin methylesterase inhibitor family protein low similarity to pollen-specific pectin esterase [Brassica rapa subsp. pekinensis] GI:1620652; contains Pfam profile PF04043: Plant invertase/pectin methylesterase inhibitor	GO:0012505,GO:0000004,GO:0046910
3311	BN14187	2.37641	53819.3	22647.3	1.24878	gi|14187|At2g47050_Contig2	At2g47050.1	68415.m05878 invertase/pectin methylesterase inhibitor family protein low similarity to pollen-specific pectin esterase [Brassica rapa subsp. pekinensis] GI:1620652; contains Pfam profile PF04043: Plant invertase/pectin methylesterase inhibitor	GO:0012505,GO:0000004,GO:0046910
29965	BN14189	2.28623	4682.65	2048.2	1.19297	gi|14189|At2g47050_Contig4	At2g47050.1	68415.m05878 invertase/pectin methylesterase inhibitor family protein low similarity to pollen-specific pectin esterase [Brassica rapa subsp. pekinensis] GI:1620652; contains Pfam profile PF04043: Plant invertase/pectin methylesterase inhibitor	GO:0012505,GO:0000004,GO:0046910
30277	BN14189	2.58343	3696.52	1430.86	1.36929	gi|14189|At2g47050_Contig4	At2g47050.1	68415.m05878 invertase/pectin methylesterase inhibitor family protein low similarity to pollen-specific pectin esterase [Brassica rapa subsp. pekinensis] GI:1620652; contains Pfam profile PF04043: Plant invertase/pectin methylesterase inhibitor	GO:0012505,GO:0000004,GO:0046910
30273	BN14206	4.27306	19202	4493.74	2.09527	gi|14206|At2g45220_Contig1	At2g45220.1	68415.m05630 pectinesterase family protein contains Pfam profile: PF01095 pectinesterase	GO:0042545,GO:0016020,GO:0006835,GO:0012505,GO:0005618,GO:0009505,GO:0030599
29961	BN14206	3.62976	17214.4	4742.57	1.85988	gi|14206|At2g45220_Contig1	At2g45220.1	68415.m05630 pectinesterase family protein contains Pfam profile: PF01095 pectinesterase	GO:0042545,GO:0016020,GO:0006835,GO:0012505,GO:0005618,GO:0009505,GO:0030599
30927	BN14219	2.1512	1393.74	647.891	1.10514	gi|14219|At2g34860_Contig2	At2g34860.1	68415.m04280 chaperone protein dnaJ-related contains Pfam PF00684 : DnaJ central domain (4 repeats); similar to Chaperone protein dnaJ (Heat shock protein 40) (SP:Q9UXR9) {Methanosarcina thermophila}	GO:0006457,GO:0003754,GO:0009507
30927	BN14219	2.11166	992.128	469.834	1.07838	gi|14219|At2g34860_Contig2	At2g34860.1	68415.m04280 chaperone protein dnaJ-related contains Pfam PF00684 : DnaJ central domain (4 repeats); similar to Chaperone protein dnaJ (Heat shock protein 40) (SP:Q9UXR9) {Methanosarcina thermophila}	GO:0006457,GO:0003754,GO:0009507
2015	BN14232	2.82387	2606.31	922.956	1.49767	gi|14232|At1g31812_Contig2	At1g31812.1	68414.m03905 acyl-CoA binding protein / ACBP identical to acyl-CoA-binding protein (ACBP) [Arabidopsis thaliana] SWISS-PROT:P57752	GO:0000062,GO:0000004,GO:0008372
2327	BN14232	2.88247	3378.17	1171.97	1.52731	gi|14232|At1g31812_Contig2	At1g31812.1	68414.m03905 acyl-CoA binding protein / ACBP identical to acyl-CoA-binding protein (ACBP) [Arabidopsis thaliana] SWISS-PROT:P57752	GO:0000062,GO:0000004,GO:0008372
28978	BN14254	2.09455	921.348	439.878	1.06664	gi|14254|At3g56010_Contig2	At3g56010.1	68416.m06223 expressed protein	GO:0005554,GO:0000004,GO:0009507
26066	BN14255	2.14785	646.929	301.198	1.1029	gi|14255|At3g56010_Contig4	At3g56010.1	68416.m06223 expressed protein	GO:0005554,GO:0000004,GO:0009507
26378	BN14255	2.39971	600.828	250.375	1.26286	gi|14255|At3g56010_Contig4	At3g56010.1	68416.m06223 expressed protein	GO:0005554,GO:0000004,GO:0009507
23778	BN14256	2.06411	504.246	244.292	1.04552	gi|14256|At3g56010_Contig1	At3g56010.1	68416.m06223 expressed protein	GO:0005554,GO:0000004,GO:0009507
23466	BN14256	2.13886	599.417	280.251	1.09684	gi|14256|At3g56010_Contig1	At3g56010.1	68416.m06223 expressed protein	GO:0005554,GO:0000004,GO:0009507
23466	BN14256	2.03145	588.309	289.601	1.02251	gi|14256|At3g56010_Contig1	At3g56010.1	68416.m06223 expressed protein	GO:0005554,GO:0000004,GO:0009507
20866	BN14257	2.68765	517.322	192.481	1.42635	gi|14257|At3g56010_Contig3	At3g56010.1	68416.m06223 expressed protein	GO:0005554,GO:0000004,GO:0009507
21178	BN14257	2.18537	615.466	281.63	1.12788	gi|14257|At3g56010_Contig3	At3g56010.1	68416.m06223 expressed protein	GO:0005554,GO:0000004,GO:0009507
21178	BN14257	2.43844	464.164	190.353	1.28596	gi|14257|At3g56010_Contig3	At3g56010.1	68416.m06223 expressed protein	GO:0005554,GO:0000004,GO:0009507
28974	BN14270	2.82968	11841.6	4184.78	1.50064	gi|14270|At5g45390_Contig2	At5g45390.1	68418.m05578 ATP-dependent Clp protease proteolytic subunit (ClpP4) identical to nClpP4 GI:5360593 from [Arabidopsis thaliana]	GO:0009840,GO:0008462,GO:0009570,GO:0006510,GO:0009535
28662	BN14270	2.25775	11472.8	5081.52	1.17489	gi|14270|At5g45390_Contig2	At5g45390.1	68418.m05578 ATP-dependent Clp protease proteolytic subunit (ClpP4) identical to nClpP4 GI:5360593 from [Arabidopsis thaliana]	GO:0009840,GO:0008462,GO:0009570,GO:0006510,GO:0009535
28662	BN14270	2.02531	381.721	188.475	1.01815	gi|14270|At5g45390_Contig2	At5g45390.1	68418.m05578 ATP-dependent Clp protease proteolytic subunit (ClpP4) identical to nClpP4 GI:5360593 from [Arabidopsis thaliana]	GO:0009840,GO:0008462,GO:0009570,GO:0006510,GO:0009535
10774	BN14277	2.06817	13382.1	6470.5	1.04836	gi|14277|At1g54520_Contig1	At1g54520.1	68414.m06218 expressed protein	GO:0005554,GO:0000004,GO:0009507
29628	BN14282	2.25973	1415.41	626.363	1.17615	gi|14282|At1g21065_Contig1	At1g21065.1	68414.m02635 expressed protein	GO:0005554,GO:0000004,GO:0009507
27024	BN14299	2.22562	427.36	192.018	1.15421	gi|14299|At5g60360_Contig4	At5g60360.1	68418.m07568 cysteine proteinase, putative / AALP protein (AALP) identical to AALP protein GI:7230640 from [Arabidopsis thaliana]; similar to barley aleurain	GO:0008234,GO:0006508,GO:0012505
16312	BN14304	2.15785	6917.37	3205.68	1.10959	gi|14304|At1g05000_Contig1	At1g05000.1	68414.m00501 tyrosine specific protein phosphatase family protein contains tyrosine specific protein phosphatases active site, PROSITE:PS00383	GO:0006470,GO:0004721,GO:0008372
16624	BN14304	2.02805	5700.05	2810.6	1.0201	gi|14304|At1g05000_Contig1	At1g05000.1	68414.m00501 tyrosine specific protein phosphatase family protein contains tyrosine specific protein phosphatases active site, PROSITE:PS00383	GO:0006470,GO:0004721,GO:0008372
6224	BN14312	2.08962	22849.8	10934.9	1.06324	gi|14312|At2g46540_Contig3	At2g46540.1	68415.m05806 expressed protein	GO:0005554,GO:0000004,GO:0012505
5912	BN14312	2.44729	21589.8	8821.91	1.29119	gi|14312|At2g46540_Contig3	At2g46540.1	68415.m05806 expressed protein	GO:0005554,GO:0000004,GO:0012505
29962	BN14332	2.85709	608.594	213.012	1.51455	gi|14332|At4g37930_Contig2	At4g37930.1	68417.m05363 glycine hydroxymethyltransferase / serine hydroxymethyltransferase / serine/threonine aldolase (SHM1) identical to serine hydroxymethyl transferase [Arabidopsis thaliana] GI:6899945	GO:0019464,GO:0005759,GO:0006563,GO:0004372,GO:0006544
1674	BN14349	2.54563	2463.29	967.654	1.34802	gi|14349|At5g42530_Contig4	At5g42530.1	68418.m05177 expressed protein	GO:0005554,GO:0000004,GO:0012505
1362	BN14349	2.17463	2005.52	922.234	1.12077	gi|14349|At5g42530_Contig4	At5g42530.1	68418.m05177 expressed protein	GO:0005554,GO:0000004,GO:0012505
28324	BN14366	2.32071	389.055	167.645	1.21456	gi|14366|At5g47860_Contig2	At5g47860.1	68418.m05913 expressed protein	GO:0008033,GO:0004526,GO:0009507
26379	BN14383	2.02484	585.23	289.026	1.0178	gi|14383|At4g20360_Contig7	At4g20360.1	68417.m02971 elongation factor Tu / EF-Tu (TUFA) identical to SWISS-PROT:P17745 elongation factor Tu, chloroplast precursor (EF-Tu) [Arabidopsis thaliana]	GO:0009507,GO:0005737,GO:0003746,GO:0005525,GO:0001514,GO:0005524,GO:0006414
28663	BN14400	4.22692	1815.63	429.54	2.07961	gi|14400|At4g35100_Contig7	At4g35100.1	68417.m04986 plasma membrane intrinsic protein (SIMIP) nearly identical to plasma membrane intrinsic protein [Arabidopsis thaliana] GI:2306917	GO:0006810,GO:0016020,GO:0005886,GO:0015250
28975	BN14400	3.07139	1721.58	560.522	1.61889	gi|14400|At4g35100_Contig7	At4g35100.1	68417.m04986 plasma membrane intrinsic protein (SIMIP) nearly identical to plasma membrane intrinsic protein [Arabidopsis thaliana] GI:2306917	GO:0006810,GO:0016020,GO:0005886,GO:0015250
26375	BN14403	2.68219	1317.66	491.263	1.42341	gi|14403|At4g35100_Contig2	At4g35100.1	68417.m04986 plasma membrane intrinsic protein (SIMIP) nearly identical to plasma membrane intrinsic protein [Arabidopsis thaliana] GI:2306917	GO:0006810,GO:0016020,GO:0005886,GO:0015250
26063	BN14403	2.41188	1402.57	581.525	1.27016	gi|14403|At4g35100_Contig2	At4g35100.1	68417.m04986 plasma membrane intrinsic protein (SIMIP) nearly identical to plasma membrane intrinsic protein [Arabidopsis thaliana] GI:2306917	GO:0006810,GO:0016020,GO:0005886,GO:0015250
29625	BN14432	2.56465	916.63	357.409	1.35876	gi|14432|At3g02690_Contig1	At3g02690.1	68416.m00260 integral membrane family protein similar to PecM protein (GI:5852331) {Vogesella indigofera} and PecM protein (SP:P42194) [Erwinia chrysanthemi]	GO:0016021,GO:0005554,GO:0016020,GO:0000004,GO:0009507
29625	BN14432	5.41295	1682.1	310.755	2.43641	gi|14432|At3g02690_Contig1	At3g02690.1	68416.m00260 integral membrane family protein similar to PecM protein (GI:5852331) {Vogesella indigofera} and PecM protein (SP:P42194) [Erwinia chrysanthemi]	GO:0016021,GO:0005554,GO:0016020,GO:0000004,GO:0009507
29313	BN14432	3.88909	1069.89	275.1	1.95943	gi|14432|At3g02690_Contig1	At3g02690.1	68416.m00260 integral membrane family protein similar to PecM protein (GI:5852331) {Vogesella indigofera} and PecM protein (SP:P42194) [Erwinia chrysanthemi]	GO:0016021,GO:0005554,GO:0016020,GO:0000004,GO:0009507
30279	BN14447	2.70524	571.374	211.21	1.43576	gi|14447|At1g09140_DC629R	At1g09140.1	68414.m01018 SF2/ASF-like splicing modulator (SRP30) nearly identical to SF2/ASF-like splicing modulator Srp30 [Arabidopsis thaliana] GI:4775270	GO:0006376,GO:0003723,GO:0005681,GO:0000245,GO:0003729,GO:0048024
29967	BN14447	2.33462	748.292	320.52	1.22319	gi|14447|At1g09140_DC629R	At1g09140.1	68414.m01018 SF2/ASF-like splicing modulator (SRP30) nearly identical to SF2/ASF-like splicing modulator Srp30 [Arabidopsis thaliana] GI:4775270	GO:0006376,GO:0003723,GO:0005681,GO:0000245,GO:0003729,GO:0048024
25079	BN14449	2.61281	458.368	175.431	1.3856	gi|14449|At4g34950_Contig1	At4g34950.1	68417.m04954 nodulin family protein similar to nodulin-like protein [Arabidopsis thaliana] GI:3329368, nodule-specific protein Nlj70 [Lotus japonicus] GI:3329366	GO:0005554,GO:0000004,GO:0005739
19879	BN14452	3.80723	31247.4	8207.38	1.92874	gi|14452|At2g36990_Contig2	At2g36990.1	68415.m04537 RNA polymerase sigma subunit SigF (sigF) / sigma-like factor (SIG6) identical to RNA polymerase sigma subunit SigF [Arabidopsis thaliana] GI:7209640; contains Pfam profiles PF04545: Sigma-70, region 4, PF04539: Sigma-70 region 3, PF04542: Sig	GO:0016987,GO:0006355,GO:0003700,GO:0006352,GO:0003677,GO:0003899,GO:0009507
19567	BN14452	3.90687	23777.3	6086.03	1.96601	gi|14452|At2g36990_Contig2	At2g36990.1	68415.m04537 RNA polymerase sigma subunit SigF (sigF) / sigma-like factor (SIG6) identical to RNA polymerase sigma subunit SigF [Arabidopsis thaliana] GI:7209640; contains Pfam profiles PF04545: Sigma-70, region 4, PF04539: Sigma-70 region 3, PF04542: Sig	GO:0016987,GO:0006355,GO:0003700,GO:0006352,GO:0003677,GO:0003899,GO:0009507
27675	BN14462	2.0491	3095.94	1510.88	1.03499	gi|14462|At2g01670_ESS985R	At2g01670.1	68415.m00094 MutT/nudix family protein similar to SP|Q09790 Diadenosine 5',5'''-P1,P6-hexaphosphate hydrolase (EC 3.6.1.-) (Ap6A hydrolase) {Schizosaccharomyces pombe}; contains Pfam profile PF00293: NUDIX domain	GO:0005507,GO:0016787,GO:0000004,GO:0005739
30929	BN14479	2.35981	4255.61	1803.37	1.23867	gi|14479|At1g19350_Contig5	At1g19350.5	68414.m02408 brassinosteroid signalling positive regulator, putative similar to BZR1 protein [Arabidopsis thaliana] gi|20270971|gb|AAM18490	GO:0005634,GO:0005515,GO:0009742
26072	BN14511	2.23801	4950.26	2211.9	1.16222	gi|14511|At1g71180_Contig1	At1g71180.1	68414.m08213 6-phosphogluconate dehydrogenase NAD-binding domain-containing protein similar to SP|P23523 2-hydroxy-3-oxopropionate reductase (EC 1.1.1.60) (Tartronate semialdehyde reductase) {Escherichia coli}; contains Pfam profile PF03446: NAD binding d	GO:0006098,GO:0008372,GO:0004616,GO:0006118
26072	BN14511	2.66616	434.104	162.82	1.41476	gi|14511|At1g71180_Contig1	At1g71180.1	68414.m08213 6-phosphogluconate dehydrogenase NAD-binding domain-containing protein similar to SP|P23523 2-hydroxy-3-oxopropionate reductase (EC 1.1.1.60) (Tartronate semialdehyde reductase) {Escherichia coli}; contains Pfam profile PF03446: NAD binding d	GO:0006098,GO:0008372,GO:0004616,GO:0006118
26384	BN14511	3.05191	4434.89	1453.15	1.60971	gi|14511|At1g71180_Contig1	At1g71180.1	68414.m08213 6-phosphogluconate dehydrogenase NAD-binding domain-containing protein similar to SP|P23523 2-hydroxy-3-oxopropionate reductase (EC 1.1.1.60) (Tartronate semialdehyde reductase) {Escherichia coli}; contains Pfam profile PF03446: NAD binding d	GO:0006098,GO:0008372,GO:0004616,GO:0006118
15672	BN14517	2.03571	6909.98	3394.39	1.02553	gi|14517|At4g38970_Contig6	At4g38970.1	68417.m05521 fructose-bisphosphate aldolase, putative strong similarity to plastidic fructose-bisphosphate aldolase (EC 4.1.2.13) from Nicotiana paniculata (NPALDP1) [GI:4827251], Oryza sativa, PIR2:T02057 [SP|Q40677]	GO:0019648,GO:0009507,GO:0019650,GO:0006096,GO:0019654,GO:0006094,GO:0019253,GO:0004332,GO:0019642
28668	BN14531	4.55432	938.913	206.159	2.18723	gi|14531|At5g01410_Contig3	At5g01410.1	68418.m00054 stress-responsive protein, putative similar to ethylene-inducible protein HEVER [Hevea brasiliensis] SWISS-PROT:Q39963	GO:0005554,GO:0000004,GO:0008372
28980	BN14531	2.75393	527.173	191.426	1.46149	gi|14531|At5g01410_Contig3	At5g01410.1	68418.m00054 stress-responsive protein, putative similar to ethylene-inducible protein HEVER [Hevea brasiliensis] SWISS-PROT:Q39963	GO:0005554,GO:0000004,GO:0008372
26380	BN14532	2.91942	602.764	206.467	1.54568	gi|14532|At5g18140_Contig1	At5g18140.1	68418.m02130 DNAJ heat shock N-terminal domain-containing protein similar to DnaJ protein Tid-1 [Homo sapiens] GI:17066575; contains Pfam profile PF00226 DnaJ domain	GO:0006457,GO:0003754,GO:0009507
26068	BN14532	2.37348	584.883	246.424	1.24701	gi|14532|At5g18140_Contig1	At5g18140.1	68418.m02130 DNAJ heat shock N-terminal domain-containing protein similar to DnaJ protein Tid-1 [Homo sapiens] GI:17066575; contains Pfam profile PF00226 DnaJ domain	GO:0006457,GO:0003754,GO:0009507
23780	BN14533	2.53889	1418.19	558.587	1.3442	gi|14533|At3g17780_Contig1	At3g17780.1	68416.m02268 expressed protein	GO:0005554,GO:0000004,GO:0012505
23468	BN14533	2.28534	1175.1	514.191	1.19241	gi|14533|At3g17780_Contig1	At3g17780.1	68416.m02268 expressed protein	GO:0005554,GO:0000004,GO:0012505
21180	BN14534	2.89476	646.067	223.185	1.53344	gi|14534|At3g17780_Contig2	At3g17780.1	68416.m02268 expressed protein	GO:0005554,GO:0000004,GO:0012505
29968	BN14589	2.00376	6435.75	3211.83	1.00271	gi|14589|At3g19820_Contig1	At3g19820.2	68416.m02511 cell elongation protein / DWARF1 / DIMINUTO (DIM) identical to GB:S71189 [SP|Q39085] from [Arabidopsis thaliana]; contains Pfam FAD binding domain PF01565	GO:0016021,GO:0006694,GO:0009826,GO:0003824,GO:0009416,GO:0016132
30280	BN14589	2.27425	6054.87	2662.36	1.18539	gi|14589|At3g19820_Contig1	At3g19820.2	68416.m02511 cell elongation protein / DWARF1 / DIMINUTO (DIM) identical to GB:S71189 [SP|Q39085] from [Arabidopsis thaliana]; contains Pfam FAD binding domain PF01565	GO:0016021,GO:0006694,GO:0009826,GO:0003824,GO:0009416,GO:0016132
4280	BN14602	2.12398	19991.3	9412.18	1.08677	gi|14602|At1g51980_DC455R	At1g51980.1	68414.m05863 mitochondrial processing peptidase alpha subunit, putative similar to mitochondrial processing peptidase alpha subunit, mitochondrial precursor, Alpha-MPP (Ubiquinol-cytochrome C reductase subunit II) [Potato] SWISS-PROT:P29677	GO:0005739,GO:0004222,GO:0006508
30934	BN14605	2.01268	1264.7	628.366	1.00912	gi|14605|At2g24810_Contig3	At2g24810.1	68415.m02968 pathogenesis-related thaumatin family protein similar to thaumatin-like protein [Arabidopsis thaliana] GI:2435406; contains Pfam profile PF00314: Thaumatin family	GO:0012505,GO:0005554,GO:0042828
10134	BN14617	2.35756	711.553	301.818	1.23729	gi|14617|At5g55450_Contig1	At5g55450.1	68418.m06907 protease inhibitor/seed storage/lipid transfer protein (LTP) family protein contains Pfam protease inhibitor/seed storage/LTP family domain PF00234	GO:0008289,GO:0006869,GO:0012505
9822	BN14617	2.39007	774.417	324.015	1.25705	gi|14617|At5g55450_Contig1	At5g55450.1	68418.m06907 protease inhibitor/seed storage/lipid transfer protein (LTP) family protein contains Pfam protease inhibitor/seed storage/LTP family domain PF00234	GO:0008289,GO:0006869,GO:0012505
22818	BN14627	2.44149	13573.5	5559.51	1.28776	gi|14627|At3g54360_Contig3	At3g54360.1	68416.m06008 expressed protein DNA-binding Mel-18 protein, Homo sapiens, PIR:JN0717	GO:0005554,GO:0000004,GO:0009507
23130	BN14627	2.07935	7971.16	3833.48	1.05614	gi|14627|At3g54360_Contig3	At3g54360.1	68416.m06008 expressed protein DNA-binding Mel-18 protein, Homo sapiens, PIR:JN0717	GO:0005554,GO:0000004,GO:0009507
28673	BN14646	3.58951	1966.55	547.86	1.84379	gi|14646|At2g39730_Contig3	At2g39730.3	68415.m04879 ribulose bisphosphate carboxylase/oxygenase activase / RuBisCO activase identical to SWISS-PROT:P10896 ribulose bisphosphate carboxylase/oxygenase activase, chloroplast precursor (RuBisCO activase, RA)[Arabidopsis thaliana]	GO:0009507,GO:0009416,GO:0030234
28985	BN14646	3.56987	1704.74	477.536	1.83587	gi|14646|At2g39730_Contig3	At2g39730.3	68415.m04879 ribulose bisphosphate carboxylase/oxygenase activase / RuBisCO activase identical to SWISS-PROT:P10896 ribulose bisphosphate carboxylase/oxygenase activase, chloroplast precursor (RuBisCO activase, RA)[Arabidopsis thaliana]	GO:0009507,GO:0009416,GO:0030234
28981	BN14662	3.11634	760.028	243.885	1.63985	gi|14662|At4g20260_Contig2	At4g20260.2	68417.m02960 DREPP plasma membrane polypeptide family protein contains Pfam profile: PF05558 DREPP plasma membrane polypeptide	GO:0005554,GO:0000004,GO:0008372
28669	BN14662	2.90274	1137.14	391.747	1.53742	gi|14662|At4g20260_Contig2	At4g20260.2	68417.m02960 DREPP plasma membrane polypeptide family protein contains Pfam profile: PF05558 DREPP plasma membrane polypeptide	GO:0005554,GO:0000004,GO:0008372
26381	BN14663	2.3348	1325.4	567.673	1.2233	gi|14663|At3g57340_ILS456R	At5g05760.1	68418.m00634 syntaxin 31 (SYP31) / SED5 identical to SP|Q9FFK1 Syntaxin 31 (AtSYP31) (AtSED5) {Arabidopsis thaliana}	GO:0006457,GO:0003754,GO:0008372
26723	BN14676	2.17052	951.605	438.423	1.11804	gi|14676|At2g27510_Contig3	At2g27510.1	68415.m03327 ferredoxin, putative similar to non-photosynthetic ferredoxin from Citrus sinensis [GI:1360725], Ferredoxin, root R-B2 from Raphanus sativus [SP|P14937]; contains Pfam profile PF00111 2Fe-2S iron-sulfur cluster binding domain	GO:0006118,GO:0009507,GO:0005489,GO:0009055
27035	BN14676	2.694	902.543	335.02	1.42975	gi|14676|At2g27510_Contig3	At2g27510.1	68415.m03327 ferredoxin, putative similar to non-photosynthetic ferredoxin from Citrus sinensis [GI:1360725], Ferredoxin, root R-B2 from Raphanus sativus [SP|P14937]; contains Pfam profile PF00111 2Fe-2S iron-sulfur cluster binding domain	GO:0006118,GO:0009507,GO:0005489,GO:0009055
27031	BN14693	2.91954	3382.34	1158.52	1.54574	gi|14693|At5g50200_Contig3	At5g50200.2	68418.m06218 expressed protein similar to unknown protein (pir||T05562) isoform contains a non-consensus AT acceptor splice site at intron 1	GO:0012505,GO:0005554
26719	BN14693	2.62388	3856.71	1469.85	1.3917	gi|14693|At5g50200_Contig3	At5g50200.2	68418.m06218 expressed protein similar to unknown protein (pir||T05562) isoform contains a non-consensus AT acceptor splice site at intron 1	GO:0012505,GO:0005554
24119	BN14694	2.58732	4779.46	1847.26	1.37146	gi|14694|At5g50200_Contig1	At5g50200.2	68418.m06218 expressed protein similar to unknown protein (pir||T05562) isoform contains a non-consensus AT acceptor splice site at intron 1	GO:0012505,GO:0005554
24431	BN14694	2.5242	5471.88	2167.77	1.33582	gi|14694|At5g50200_Contig1	At5g50200.2	68418.m06218 expressed protein similar to unknown protein (pir||T05562) isoform contains a non-consensus AT acceptor splice site at intron 1	GO:0012505,GO:0005554
8519	BN14701	3.79747	2007.39	528.613	1.92504	gi|14701|At4g34350_Contig3	At4g34350.1	68417.m04881 LytB family protein contains Pfam profile: PF02401 LytB protein	GO:0009507,GO:0005554,GO:0019288
8831	BN14701	2.74692	1678.52	611.055	1.45782	gi|14701|At4g34350_Contig3	At4g34350.1	68417.m04881 LytB family protein contains Pfam profile: PF02401 LytB protein	GO:0009507,GO:0005554,GO:0019288
5919	BN14702	3.17613	7250.38	2282.77	1.66727	gi|14702|At4g34350_Contig2	At4g34350.1	68417.m04881 LytB family protein contains Pfam profile: PF02401 LytB protein	GO:0009507,GO:0005554,GO:0019288
6231	BN14702	2.31653	7851.11	3389.17	1.21196	gi|14702|At4g34350_Contig2	At4g34350.1	68417.m04881 LytB family protein contains Pfam profile: PF02401 LytB protein	GO:0009507,GO:0005554,GO:0019288
28986	BN14764	2.09903	1048.81	499.663	1.06973	gi|14764|At5g55230_CL700F	At5g55230.1	68418.m06884 microtubule associated protein (MAP65/ASE1) family protein low similarity to protein regulating cytokinesis 1 (PRC1) [Homo sapiens] GI:2865521; contains Pfam profile PF03999: Microtubule associated protein (MAP65/ASE1 family)	GO:0007165,GO:0004871,GO:0008372
18586	BN14768	2.55648	2751	1076.09	1.35416	gi|14768|At5g16650_Contig2	At5g16650.1	68418.m01949 DNAJ heat shock N-terminal domain-containing protein similar to SP|P30725 Chaperone protein dnaJ Clostridium acetobutylicum; contains Pfam profile PF00226: DnaJ domain	GO:0006457,GO:0003754,GO:0008372
26382	BN14783	2.08101	1519.45	730.151	1.05728	gi|14783|At3g17390_Contig4	At3g17390.1	68416.m02222 S-adenosylmethionine synthetase, putative similar to S-adenosylmethionine synthetase 2 (Methionine adenosyltransferase 2, AdoMet synthetase 2) [Catharanthus roseus] SWISS-PROT:Q96552	GO:0009809,GO:0006555,GO:0008372,GO:0004478,GO:0006556
26070	BN14783	2.98182	2425.21	813.333	1.57619	gi|14783|At3g17390_Contig4	At3g17390.1	68416.m02222 S-adenosylmethionine synthetase, putative similar to S-adenosylmethionine synthetase 2 (Methionine adenosyltransferase 2, AdoMet synthetase 2) [Catharanthus roseus] SWISS-PROT:Q96552	GO:0009809,GO:0006555,GO:0008372,GO:0004478,GO:0006556
26382	BN14783	3.60916	2081.31	576.675	1.85166	gi|14783|At3g17390_Contig4	At3g17390.1	68416.m02222 S-adenosylmethionine synthetase, putative similar to S-adenosylmethionine synthetase 2 (Methionine adenosyltransferase 2, AdoMet synthetase 2) [Catharanthus roseus] SWISS-PROT:Q96552	GO:0009809,GO:0006555,GO:0008372,GO:0004478,GO:0006556
29324	BN14795	2.22036	722.074	325.206	1.15079	gi|14795|At5g03650_Contig1	At5g03650.1	68418.m00324 1,4-alpha-glucan branching enzyme / starch branching enzyme class II (SBE2-2) identical to starch branching enzyme class II [Arabidopsis thaliana] GI:726490	GO:0010021,GO:0003844
29636	BN14795	3.00019	697.433	232.463	1.58505	gi|14795|At5g03650_Contig1	At5g03650.1	68418.m00324 1,4-alpha-glucan branching enzyme / starch branching enzyme class II (SBE2-2) identical to starch branching enzyme class II [Arabidopsis thaliana] GI:726490	GO:0010021,GO:0003844
29320	BN14811	2.87066	598.541	208.503	1.52138	gi|14811|At4g28750_Contig2	At4g28750.1	68417.m04111 photosystem I reaction center subunit IV, chloroplast, putative / PSI-E, putative (PSAE1) identical to SP|Q9S831; similar to SP|P12354 Photosystem I reaction center subunit IV, chloroplast precursor (PSI-E) {Spinacia oleracea}; contains Pfam	GO:0006118,GO:0009538,GO:0005554,GO:0009507
29320	BN14811	2.01601	2053.93	1018.81	1.0115	gi|14811|At4g28750_Contig2	At4g28750.1	68417.m04111 photosystem I reaction center subunit IV, chloroplast, putative / PSI-E, putative (PSAE1) identical to SP|Q9S831; similar to SP|P12354 Photosystem I reaction center subunit IV, chloroplast precursor (PSI-E) {Spinacia oleracea}; contains Pfam	GO:0006118,GO:0009538,GO:0005554,GO:0009507
29632	BN14811	2.20367	1910.45	866.942	1.13991	gi|14811|At4g28750_Contig2	At4g28750.1	68417.m04111 photosystem I reaction center subunit IV, chloroplast, putative / PSI-E, putative (PSAE1) identical to SP|Q9S831; similar to SP|P12354 Photosystem I reaction center subunit IV, chloroplast precursor (PSI-E) {Spinacia oleracea}; contains Pfam	GO:0006118,GO:0009538,GO:0005554,GO:0009507
29632	BN14811	3.2733	567.758	173.451	1.71075	gi|14811|At4g28750_Contig2	At4g28750.1	68417.m04111 photosystem I reaction center subunit IV, chloroplast, putative / PSI-E, putative (PSAE1) identical to SP|Q9S831; similar to SP|P12354 Photosystem I reaction center subunit IV, chloroplast precursor (PSI-E) {Spinacia oleracea}; contains Pfam	GO:0006118,GO:0009538,GO:0005554,GO:0009507
29974	BN14824	2.45404	2268.74	924.493	1.29516	gi|14824|At4g19860_Contig2	At4g19860.1	68417.m02910 lecithin:cholesterol acyltransferase family protein / LACT family protein similar to lysosomal phospholipase A2 [Mus musculus] GI:18699602; contains Pfam profile PF02450: Lecithin:cholesterol acyltransferase (phosphatidylcholine-sterol acyltr	GO:0006629,GO:0004607,GO:0008372
30286	BN14824	2.70082	1903.38	704.742	1.4334	gi|14824|At4g19860_Contig2	At4g19860.1	68417.m02910 lecithin:cholesterol acyltransferase family protein / LACT family protein similar to lysosomal phospholipase A2 [Mus musculus] GI:18699602; contains Pfam profile PF02450: Lecithin:cholesterol acyltransferase (phosphatidylcholine-sterol acyltr	GO:0006629,GO:0004607,GO:0008372
30282	BN14840	2.02035	12721.3	6296.58	1.01461	gi|14840|At1g77920_Contig1	At1g77920.1	68414.m09080 bZIP family transcription factor contains Pfam profile: PF00170 bZIP transcription factor	GO:0005516,GO:0006355,GO:0003700,GO:0005634
30620	BN14870	2.47931	399.068	160.959	1.30994	gi|14870|At5g13740_Contig1	At5g13740.1	68418.m01599 sugar transporter family protein contains Pfam profile PF00083: major facilitator superfamily protein	GO:0015103,GO:0016020,GO:0006811,GO:0015144,GO:0015698,GO:0016021,GO:0006810,GO:0015520,GO:0005351,GO:0008643,GO:0005215,GO:0015904,GO:0015075
15332	BN14877	2.94243	4403.53	1496.56	1.55701	gi|14877|At3g56240_Contig3	At3g56240.1	68416.m06250 copper homeostasis factor / copper chaperone (CCH) (ATX1) identical to gi:3168840 Pfam profile PF00403: Heavy-metal-associated domain	GO:0012505,GO:0006827,GO:0007568,GO:0000302,GO:0006878,GO:0016531
15020	BN14877	3.07291	4610.57	1500.39	1.61961	gi|14877|At3g56240_Contig3	At3g56240.1	68416.m06250 copper homeostasis factor / copper chaperone (CCH) (ATX1) identical to gi:3168840 Pfam profile PF00403: Heavy-metal-associated domain	GO:0012505,GO:0006827,GO:0007568,GO:0000302,GO:0006878,GO:0016531
23471	BN14898	2.44081	1538.31	630.246	1.28736	gi|14898|At3g15360_Contig1	At3g15360.1	68416.m01948 thioredoxin M-type 4, chloroplast (TRX-M4) nearly identical to SP|Q9SEU6 Thioredoxin M-type 4, chloroplast precursor (TRX-M4) {Arabidopsis thaliana}	GO:0030288,GO:0015036,GO:0030508,GO:0009507,GO:0006118,GO:0016853,GO:0005489,GO:0017004
23783	BN14898	2.32718	1478.57	635.349	1.21858	gi|14898|At3g15360_Contig1	At3g15360.1	68416.m01948 thioredoxin M-type 4, chloroplast (TRX-M4) nearly identical to SP|Q9SEU6 Thioredoxin M-type 4, chloroplast precursor (TRX-M4) {Arabidopsis thaliana}	GO:0030288,GO:0015036,GO:0030508,GO:0009507,GO:0006118,GO:0016853,GO:0005489,GO:0017004
21525	BN14912	2.01116	1161.94	577.746	1.00803	gi|14912|At1g74230_Contig5	At1g74230.1	68414.m08597 glycine-rich RNA-binding protein similar to RNA-binding protein GB:S46286 from [Nicotiana sylvestris]	GO:0016829,GO:0003723,GO:0008152,GO:0003676,GO:0005739
21837	BN14912	2.01492	1170.5	580.916	1.01072	gi|14912|At1g74230_Contig5	At1g74230.1	68414.m08597 glycine-rich RNA-binding protein similar to RNA-binding protein GB:S46286 from [Nicotiana sylvestris]	GO:0016829,GO:0003723,GO:0008152,GO:0003676,GO:0005739
29633	BN14923	2.66152	3091.76	1161.65	1.41225	gi|14923|At5g51230_Contig1	At5g51230.2	68418.m06353 embryonic flower 2 (EMF2) identical to embryonic flower 2 [Arabidopsis thaliana] GI:14276050; supporting cDNA gi|14276049|dbj|AB053171.1|	GO:0003700,GO:0009910,GO:0003677,GO:0005634
29321	BN14923	2.21811	3409.44	1537.09	1.14933	gi|14923|At5g51230_Contig1	At5g51230.2	68418.m06353 embryonic flower 2 (EMF2) identical to embryonic flower 2 [Arabidopsis thaliana] GI:14276050; supporting cDNA gi|14276049|dbj|AB053171.1|	GO:0003700,GO:0009910,GO:0003677,GO:0005634
30283	BN14948	2.15439	12024.3	5581.3	1.10728	gi|14948|At5g06290_Contig1	At5g06290.1	68418.m00705 2-cys peroxiredoxin, chloroplast, putative very strong similarity to SP|Q96291 2-cys peroxiredoxin BAS1, chloroplast precursor {Arabidopsis thaliana}; contains Pfam profile: PF00578 AhpC/TSA (alkyl hydroperoxide reductase and thiol-specific a	GO:0009507,GO:0000004,GO:0016209
28337	BN14966	2.05746	1227.48	596.601	1.04086	gi|14966|At4g12480_Contig2	At4g12480.1	68417.m01973 protease inhibitor/seed storage/lipid transfer protein (LTP) family protein identical to pEARLI 1 (Accession No. L43080): an Arabidopsis member of a conserved gene family (PGF95-099), Plant Physiol. 109 (4), 1497 (1995); contains Pfam proteas	GO:0008289,GO:0045735,GO:0006869,GO:0012505
17625	BN14970	2.01316	22518.4	11185.6	1.00946	gi|14970|At3g24160_Contig4	At3g24160.1	68416.m03033 expressed protein identical to cDNA putative type 1 membrane protein (PMP)GI:4206764	GO:0005554,GO:0000004,GO:0012505
30933	BN14978	3.3249	16022.1	4818.82	1.73331	gi|14978|At2g22640_Contig1	At2g22640.1	68415.m02683 BRICK1, putative similar to BRICK1 (GI:20338425) [Zea mays]	GO:0007163,GO:0005554,GO:0008372
30621	BN14978	2.8993	14733.8	5081.85	1.5357	gi|14978|At2g22640_Contig1	At2g22640.1	68415.m02683 BRICK1, putative similar to BRICK1 (GI:20338425) [Zea mays]	GO:0007163,GO:0005554,GO:0008372
28992	BN14994	3.58825	2750.84	766.625	1.84328	gi|14994|At3g27690_Contig9	At3g27690.1	68416.m03457 chlorophyll A-B binding protein (LHCB2:4) nearly identical to Lhcb2 protein [Arabidopsis thaliana] GI:4741950; similar to chlorophyll A-B binding protein 151 precursor (LHCP) GB:P27518 from [Gossypium hirsutum]; contains Pfam PF00504: Chlorop	GO:0030076,GO:0009765,GO:0016168,GO:0009507,GO:0015979
28680	BN14994	2.0167	3032.72	1503.8	1.012	gi|14994|At3g27690_Contig9	At3g27690.1	68416.m03457 chlorophyll A-B binding protein (LHCB2:4) nearly identical to Lhcb2 protein [Arabidopsis thaliana] GI:4741950; similar to chlorophyll A-B binding protein 151 precursor (LHCP) GB:P27518 from [Gossypium hirsutum]; contains Pfam PF00504: Chlorop	GO:0030076,GO:0009765,GO:0016168,GO:0009507,GO:0015979
20880	BN14999	2.29975	2696.06	1172.33	1.20147	gi|14999|At2g05100_Contig4	At2g05100.1	68415.m00535 chlorophyll A-B binding protein / LHCII type II (LHCB2.1) (LHCB2.3) identical to Lhcb2 protein [Arabidopsis thaliana] GI:4741948, GI:4741944; contains Pfam profile PF00504: Chlorophyll A-B binding protein	GO:0030076,GO:0009765,GO:0016168,GO:0009507,GO:0015979
21192	BN14999	2.78128	2354.34	846.495	1.47575	gi|14999|At2g05100_Contig4	At2g05100.1	68415.m00535 chlorophyll A-B binding protein / LHCII type II (LHCB2.1) (LHCB2.3) identical to Lhcb2 protein [Arabidopsis thaliana] GI:4741948, GI:4741944; contains Pfam profile PF00504: Chlorophyll A-B binding protein	GO:0030076,GO:0009765,GO:0016168,GO:0009507,GO:0015979
20880	BN14999	2.57239	2730.54	1061.48	1.36311	gi|14999|At2g05100_Contig4	At2g05100.1	68415.m00535 chlorophyll A-B binding protein / LHCII type II (LHCB2.1) (LHCB2.3) identical to Lhcb2 protein [Arabidopsis thaliana] GI:4741948, GI:4741944; contains Pfam profile PF00504: Chlorophyll A-B binding protein	GO:0030076,GO:0009765,GO:0016168,GO:0009507,GO:0015979
21192	BN14999	3.43019	2179.47	635.378	1.77829	gi|14999|At2g05100_Contig4	At2g05100.1	68415.m00535 chlorophyll A-B binding protein / LHCII type II (LHCB2.1) (LHCB2.3) identical to Lhcb2 protein [Arabidopsis thaliana] GI:4741948, GI:4741944; contains Pfam profile PF00504: Chlorophyll A-B binding protein	GO:0030076,GO:0009765,GO:0016168,GO:0009507,GO:0015979
23788	BN15014	2.18053	496.127	227.526	1.12468	gi|15014|At5g20070_Contig1	At5g20070.1	68418.m02390 MutT/nudix family protein low similarity to SP|Q19427 NADH pyrophosphatase (EC 3.6.1.-) {Caenorhabditis elegans}; contains Pfam profile PF00293: NUDIX domain	GO:0009507,GO:0000004,GO:0016787
15988	BN15017	2.36041	4711.89	1996.22	1.23904	gi|15017|At4g35450_Contig3	At4g35450.4	68417.m05039 ankyrin repeat family protein / AFT protein (AFT) contains ankyrin repeats, Pfam:PF00023; identical to cDNA AFT protein (AFT) GI:3478699	GO:0005515,GO:0009816,GO:0004553,GO:0009507
15676	BN15017	2.3931	6021.69	2516.27	1.25888	gi|15017|At4g35450_Contig3	At4g35450.4	68417.m05039 ankyrin repeat family protein / AFT protein (AFT) contains ankyrin repeats, Pfam:PF00023; identical to cDNA AFT protein (AFT) GI:3478699	GO:0005515,GO:0009816,GO:0004553,GO:0009507
2988	BN15026	2.06588	7583.76	3670.95	1.04676	gi|15026|At1g30380_Contig1	At1g30380.1	68414.m03714 photosystem I reaction center subunit psaK, chloroplast, putative / photosystem I subunit X, putative / PSI-K, putative (PSAK) identical to SP|Q9SUI5; strong similarity to SP|P36886 Photosystem I reaction center subunit psaK, chloroplast prec	GO:0016020,GO:0009507,GO:0015979,GO:0005554,GO:0009522
2676	BN15026	2.02986	9292.78	4578.04	1.02138	gi|15026|At1g30380_Contig1	At1g30380.1	68414.m03714 photosystem I reaction center subunit psaK, chloroplast, putative / photosystem I subunit X, putative / PSI-K, putative (PSAK) identical to SP|Q9SUI5; strong similarity to SP|P36886 Photosystem I reaction center subunit psaK, chloroplast prec	GO:0016020,GO:0009507,GO:0015979,GO:0005554,GO:0009522
24442	BN15031	2.58098	7442.5	2883.59	1.36792	gi|15031|At2g01890_Contig2	At2g01890.1	68415.m00122 purple acid phosphatase, putative contains Pfam profile: PF00149 calcineurin-like phosphoesterase; identical to purple acid phosphatase (GI:20257479) [Arabidopsis thaliana];	GO:0004722,GO:0003993,GO:0012505
24130	BN15031	2.41633	6511.94	2694.97	1.27282	gi|15031|At2g01890_Contig2	At2g01890.1	68415.m00122 purple acid phosphatase, putative contains Pfam profile: PF00149 calcineurin-like phosphoesterase; identical to purple acid phosphatase (GI:20257479) [Arabidopsis thaliana];	GO:0004722,GO:0003993,GO:0012505
21530	BN15032	3.09629	11835.9	3822.61	1.63054	gi|15032|At2g01890_Contig3	At2g01890.2	68415.m00123 purple acid phosphatase, putative contains Pfam profile: PF00149 calcineurin-like phosphoesterase; identical to purple acid phosphatase (GI:20257479) [Arabidopsis thaliana];	GO:0004722,GO:0003993,GO:0012505
21842	BN15032	2.84098	9849.01	3466.77	1.50639	gi|15032|At2g01890_Contig3	At2g01890.2	68415.m00123 purple acid phosphatase, putative contains Pfam profile: PF00149 calcineurin-like phosphoesterase; identical to purple acid phosphatase (GI:20257479) [Arabidopsis thaliana];	GO:0004722,GO:0003993,GO:0012505
29326	BN15044	2.06622	2860.54	1384.43	1.047	gi|15044|At2g47250_Contig1	At2g47250.1	68415.m05900 RNA helicase, putative similar to SP|P53131 Pre-mRNA splicing factor RNA helicase PRP43 (Helicase JA1) {Saccharomyces cerevisiae}; contains Pfam profiles PF04408: Helicase associated domain (HA2), PF00271: Helicase conserved C-terminal domain	GO:0008372,GO:0005524,GO:0003676,GO:0004386,GO:0000004,GO:0003724,GO:0008026
29638	BN15044	2.26612	2264.94	999.479	1.18022	gi|15044|At2g47250_Contig1	At2g47250.1	68415.m05900 RNA helicase, putative similar to SP|P53131 Pre-mRNA splicing factor RNA helicase PRP43 (Helicase JA1) {Saccharomyces cerevisiae}; contains Pfam profiles PF04408: Helicase associated domain (HA2), PF00271: Helicase conserved C-terminal domain	GO:0008372,GO:0005524,GO:0003676,GO:0004386,GO:0000004,GO:0003724,GO:0008026
26726	BN15045	2.22129	398.222	179.275	1.1514	gi|15045|At2g47250_Contig2	At2g47250.1	68415.m05900 RNA helicase, putative similar to SP|P53131 Pre-mRNA splicing factor RNA helicase PRP43 (Helicase JA1) {Saccharomyces cerevisiae}; contains Pfam profiles PF04408: Helicase associated domain (HA2), PF00271: Helicase conserved C-terminal domain	GO:0008372,GO:0005524,GO:0003676,GO:0004386,GO:0000004,GO:0003724,GO:0008026
29980	BN15062	2.10765	770.958	365.79	1.07564	gi|15062|At1g56300_DC2138R	At1g56300.1	68414.m06472 DNAJ heat shock N-terminal domain-containing protein similar to SP|Q9QYI7 DnaJ homolog subfamily B member 8 Mus musculus; contains Pfam profile: PF00226: DnaJ domain	GO:0006457,GO:0003754,GO:0008372
30292	BN15062	2.74145	816.09	297.686	1.45494	gi|15062|At1g56300_DC2138R	At1g56300.1	68414.m06472 DNAJ heat shock N-terminal domain-containing protein similar to SP|Q9QYI7 DnaJ homolog subfamily B member 8 Mus musculus; contains Pfam profile: PF00226: DnaJ domain	GO:0006457,GO:0003754,GO:0008372
12088	BN15084	5.57201	18490.7	3318.5	2.4782	gi|15084|At3g54000_Contig1	At3g54000.1	68416.m05970 expressed protein	GO:0005554,GO:0000004,GO:0008372
11776	BN15084	5.45908	16929.7	3101.2	2.44866	gi|15084|At3g54000_Contig1	At3g54000.1	68416.m05970 expressed protein	GO:0005554,GO:0000004,GO:0008372
30942	BN15091	2.08758	887.445	425.107	1.06183	gi|15091|At4g32260_Contig2	At4g32260.1	68417.m04590 ATP synthase family contains Pfam profile: PF00430 ATP synthase B/B' CF(0); identical to cDNA chloroplast ATP synthase beta chain precursor (atpG) GI:5730140	GO:0009507,GO:0045264,GO:0005554,GO:0015992
17942	BN15101	2.13014	14176	6654.96	1.09095	gi|15101|At4g13110_Contig1	At4g13110.1	68417.m02043 BSD domain-containing protein contains Pfam profile PF03909: BSD domain	GO:0005554,GO:0000004,GO:0009507
17630	BN15101	2.24462	15539.6	6923.04	1.16647	gi|15101|At4g13110_Contig1	At4g13110.1	68417.m02043 BSD domain-containing protein contains Pfam profile PF03909: BSD domain	GO:0005554,GO:0000004,GO:0009507
30626	BN15108	2.9027	4378.23	1508.33	1.5374	gi|15108|At3g21055_Contig3	At3g21055.1	68416.m02661 photosystem II 5 kD protein, putative identical to Swiss-Prot:Q39195 photosystem II 5 kDa protein, chloroplast precursor (PSII-T) [Arabidopsis thaliana]	GO:0005554,GO:0000004,GO:0009507
30938	BN15108	3.21743	3541.14	1100.61	1.68591	gi|15108|At3g21055_Contig3	At3g21055.1	68416.m02661 photosystem II 5 kD protein, putative identical to Swiss-Prot:Q39195 photosystem II 5 kDa protein, chloroplast precursor (PSII-T) [Arabidopsis thaliana]	GO:0005554,GO:0000004,GO:0009507
28026	BN15111	2.02518	8425.56	4160.41	1.01805	gi|15111|At3g21055_Contig2	At3g21055.1	68416.m02661 photosystem II 5 kD protein, putative identical to Swiss-Prot:Q39195 photosystem II 5 kDa protein, chloroplast precursor (PSII-T) [Arabidopsis thaliana]	GO:0005554,GO:0000004,GO:0009507
28338	BN15111	2.17185	8260.29	3803.34	1.11893	gi|15111|At3g21055_Contig2	At3g21055.1	68416.m02661 photosystem II 5 kD protein, putative identical to Swiss-Prot:Q39195 photosystem II 5 kDa protein, chloroplast precursor (PSII-T) [Arabidopsis thaliana]	GO:0005554,GO:0000004,GO:0009507
9826	BN15120	6.76674	31195.9	4610.18	2.75846	gi|15120|At5g52470_DC2127F	At5g52470.1	68418.m06510 fibrillarin 1 (FBR1) (FIB1) (SKIP7) identical to fibrillarin 1 GI:9965653 from [Arabidopsis thaliana]; C-terminus identical to SKP1 interacting partner 7 GI:10716959 from [Arabidopsis thaliana]; contains Pfam domain PF01269: Fibrillarin	GO:0005730,GO:0030515,GO:0001510,GO:0006364
10138	BN15120	7.50441	42384.7	5647.97	2.90774	gi|15120|At5g52470_DC2127F	At5g52470.1	68418.m06510 fibrillarin 1 (FBR1) (FIB1) (SKIP7) identical to fibrillarin 1 GI:9965653 from [Arabidopsis thaliana]; C-terminus identical to SKP1 interacting partner 7 GI:10716959 from [Arabidopsis thaliana]; contains Pfam domain PF01269: Fibrillarin	GO:0005730,GO:0030515,GO:0001510,GO:0006364
28993	BN15125	4.50602	4757.55	1055.82	2.17185	gi|15125|At4g04020_Contig2	At4g04020.1	68417.m00572 plastid-lipid associated protein PAP, putative / fibrillin, putative strong similarity to plastid-lipid associated proteins PAP1 GI:14248554, PAP2 GI:14248556 from [Brassica rapa], fibrillin [Brassica napus] GI:4139097; contains Pfam profile	GO:0005198,GO:0000004,GO:0009507
28993	BN15125	4.64656	1345.63	289.597	2.21616	gi|15125|At4g04020_Contig2	At4g04020.1	68417.m00572 plastid-lipid associated protein PAP, putative / fibrillin, putative strong similarity to plastid-lipid associated proteins PAP1 GI:14248554, PAP2 GI:14248556 from [Brassica rapa], fibrillin [Brassica napus] GI:4139097; contains Pfam profile	GO:0005198,GO:0000004,GO:0009507
28681	BN15125	4.42707	6053.36	1367.35	2.14635	gi|15125|At4g04020_Contig2	At4g04020.1	68417.m00572 plastid-lipid associated protein PAP, putative / fibrillin, putative strong similarity to plastid-lipid associated proteins PAP1 GI:14248554, PAP2 GI:14248556 from [Brassica rapa], fibrillin [Brassica napus] GI:4139097; contains Pfam profile	GO:0005198,GO:0000004,GO:0009507
28681	BN15125	2.84149	1439.1	506.459	1.50665	gi|15125|At4g04020_Contig2	At4g04020.1	68417.m00572 plastid-lipid associated protein PAP, putative / fibrillin, putative strong similarity to plastid-lipid associated proteins PAP1 GI:14248554, PAP2 GI:14248556 from [Brassica rapa], fibrillin [Brassica napus] GI:4139097; contains Pfam profile	GO:0005198,GO:0000004,GO:0009507
23481	BN15128	4.20739	744.855	177.035	2.07292	gi|15128|At4g30960_Contig4	At4g30960.1	68417.m04395 CBL-interacting protein kinase 6 (CIPK6) identical to CBL-interacting protein kinase 6 [Arabidopsis thaliana] gi|9280634|gb|AAF86505	GO:0008372,GO:0000004,GO:0016301
20881	BN15130	5.84334	8758	1498.8	2.54679	gi|15130|At4g30960_Contig8	At4g30960.1	68417.m04395 CBL-interacting protein kinase 6 (CIPK6) identical to CBL-interacting protein kinase 6 [Arabidopsis thaliana] gi|9280634|gb|AAF86505	GO:0008372,GO:0000004,GO:0016301
21193	BN15130	6.47786	5835.94	900.906	2.69552	gi|15130|At4g30960_Contig8	At4g30960.1	68417.m04395 CBL-interacting protein kinase 6 (CIPK6) identical to CBL-interacting protein kinase 6 [Arabidopsis thaliana] gi|9280634|gb|AAF86505	GO:0008372,GO:0000004,GO:0016301
18281	BN15131	3.18259	18226	5726.78	1.6702	gi|15131|At4g30960_Contig6	At4g30960.1	68417.m04395 CBL-interacting protein kinase 6 (CIPK6) identical to CBL-interacting protein kinase 6 [Arabidopsis thaliana] gi|9280634|gb|AAF86505	GO:0008372,GO:0000004,GO:0016301
18593	BN15131	3.53274	16453.1	4657.32	1.82079	gi|15131|At4g30960_Contig6	At4g30960.1	68417.m04395 CBL-interacting protein kinase 6 (CIPK6) identical to CBL-interacting protein kinase 6 [Arabidopsis thaliana] gi|9280634|gb|AAF86505	GO:0008372,GO:0000004,GO:0016301
15993	BN15132	2.05532	23601.6	11483.2	1.03936	gi|15132|At4g30960_Contig3	At4g30960.1	68417.m04395 CBL-interacting protein kinase 6 (CIPK6) identical to CBL-interacting protein kinase 6 [Arabidopsis thaliana] gi|9280634|gb|AAF86505	GO:0008372,GO:0000004,GO:0016301
8193	BN15136	2.10992	4587.03	2174.03	1.07719	gi|15136|At2g40000_Contig4	At2g40000.1	68415.m04915 expressed protein	GO:0005554,GO:0000004,GO:0008372
7881	BN15136	2.21274	7561.83	3417.4	1.14584	gi|15136|At2g40000_Contig4	At2g40000.1	68415.m04915 expressed protein	GO:0005554,GO:0000004,GO:0008372
28989	BN15140	2.09328	4582	2188.91	1.06576	gi|15140|At1g47260_Contig2	At1g47260.1	68414.m05232 bacterial transferase hexapeptide repeat-containing protein contains Pfam profile PF00132: Bacterial transferase hexapeptide (four repeats)	GO:0005554,GO:0000004,GO:0005739
23477	BN15142	2.49989	2111.88	844.788	1.32187	gi|15142|At4g10480_Contig1	At4g10480.1	68417.m01720 nascent polypeptide associated complex alpha chain protein, putative / alpha-NAC, putative similar to alpha-NAC, non-muscle form [Mus musculus] GI:1666690; contains Pfam profiles PF01849: NAC domain, PF00627: UBA/TS-N domain	GO:0005554,GO:0000004,GO:0008372
23789	BN15142	2.00102	2115.82	1057.37	1.00074	gi|15142|At4g10480_Contig1	At4g10480.1	68417.m01720 nascent polypeptide associated complex alpha chain protein, putative / alpha-NAC, putative similar to alpha-NAC, non-muscle form [Mus musculus] GI:1666690; contains Pfam profiles PF01849: NAC domain, PF00627: UBA/TS-N domain	GO:0005554,GO:0000004,GO:0008372
18277	BN15146	3.06423	7502.56	2448.43	1.61553	gi|15146|At4g10480_Contig4	At4g10480.1	68417.m01720 nascent polypeptide associated complex alpha chain protein, putative / alpha-NAC, putative similar to alpha-NAC, non-muscle form [Mus musculus] GI:1666690; contains Pfam profiles PF01849: NAC domain, PF00627: UBA/TS-N domain	GO:0005554,GO:0000004,GO:0008372
18589	BN15146	3.37142	5978.37	1773.25	1.75336	gi|15146|At4g10480_Contig4	At4g10480.1	68417.m01720 nascent polypeptide associated complex alpha chain protein, putative / alpha-NAC, putative similar to alpha-NAC, non-muscle form [Mus musculus] GI:1666690; contains Pfam profiles PF01849: NAC domain, PF00627: UBA/TS-N domain	GO:0005554,GO:0000004,GO:0008372
29639	BN15168	2.63857	3060.06	1159.74	1.39976	gi|15168|At3g58580_Contig1	At3g58580.1	68416.m06529 endonuclease/exonuclease/phosphatase family protein similar to SP|P31384 Glucose-repressible alcohol dehydrogenase transcriptional effector (Carbon catabolite repressor protein 4) {Saccharomyces cerevisiae}; contains Pfam profile PF03372: End	GO:0008372,GO:0000004,GO:0016787
29327	BN15168	2.07768	3658.24	1760.73	1.05498	gi|15168|At3g58580_Contig1	At3g58580.1	68416.m06529 endonuclease/exonuclease/phosphatase family protein similar to SP|P31384 Glucose-repressible alcohol dehydrogenase transcriptional effector (Carbon catabolite repressor protein 4) {Saccharomyces cerevisiae}; contains Pfam profile PF03372: End	GO:0008372,GO:0000004,GO:0016787
29981	BN15183	4.13457	4699.02	1136.52	2.04774	gi|15183|At5g61660_Contig1	At5g61660.1	68418.m07736 glycine-rich protein	GO:0005198,GO:0000004,GO:0012505
30293	BN15183	4.14671	3071.22	740.64	2.05197	gi|15183|At5g61660_Contig1	At5g61660.1	68418.m07736 glycine-rich protein	GO:0005198,GO:0000004,GO:0012505
9493	BN15192	2.49949	3386.33	1354.81	1.32163	gi|15192|At4g34180_Contig1	At4g34180.1	68417.m04850 cyclase family protein contains Pfam profile: PF04199 putative cyclase	GO:0005554,GO:0000004,GO:0012505
9181	BN15192	2.70406	4706.45	1740.51	1.43513	gi|15192|At4g34180_Contig1	At4g34180.1	68417.m04850 cyclase family protein contains Pfam profile: PF04199 putative cyclase	GO:0005554,GO:0000004,GO:0012505
27689	BN15197	2.7359	3321.47	1214.03	1.45202	gi|15197|At5g42470_Contig1	At5g42470.1	68418.m05170 expressed protein low similarity to BRE alpha b isoform [Homo sapiens] GI:16326573	GO:0005554,GO:0000004,GO:0008372
27377	BN15197	2.35482	3611.04	1533.47	1.23561	gi|15197|At5g42470_Contig1	At5g42470.1	68418.m05170 expressed protein low similarity to BRE alpha b isoform [Homo sapiens] GI:16326573	GO:0005554,GO:0000004,GO:0008372
25431	BN15212	2.23371	656.795	294.038	1.15944	gi|15212|At2g36830_FL377F	At2g36830.1	68415.m04516 major intrinsic family protein / MIP family protein contains Pfam profile: MIP PF00230	GO:0009705,GO:0016020,GO:0006810,GO:0015250
25743	BN15212	2.4897	802.451	322.308	1.31597	gi|15212|At2g36830_FL377F	At2g36830.1	68415.m04516 major intrinsic family protein / MIP family protein contains Pfam profile: MIP PF00230	GO:0009705,GO:0016020,GO:0006810,GO:0015250
22831	BN15213	2.11553	34728.4	16415.9	1.08102	gi|15213|At5g53280_Contig1	At5g53280.1	68418.m06622 expressed protein	GO:0005554,GO:0000004,GO:0008372
28027	BN15224	2.25432	1093.27	484.967	1.17269	gi|15224|At3g10060_Contig1	At3g10060.1	68416.m01206 immunophilin, putative / FKBP-type peptidyl-prolyl cis-trans isomerase, putative Pfam:PF-254: FKBP-type peptidyl-prolyl cis-trans isomerases	GO:0005528,GO:0009543,GO:0003755,GO:0006457
28339	BN15224	3.05886	4277.76	1398.48	1.613	gi|15224|At3g10060_Contig1	At3g10060.1	68416.m01206 immunophilin, putative / FKBP-type peptidyl-prolyl cis-trans isomerase, putative Pfam:PF-254: FKBP-type peptidyl-prolyl cis-trans isomerases	GO:0005528,GO:0009543,GO:0003755,GO:0006457
28994	BN15237	4.78846	2373.94	495.763	2.25956	gi|15237|At5g57890_Contig1	At5g57890.1	68418.m07242 anthranilate synthase beta subunit, putative strong similarity to anthranilate synthase beta chain GI:403434 [Arabidopsis thaliana]	GO:0004049,GO:0009618,GO:0000162,GO:0009507
28682	BN15237	4.30825	2727.43	633.071	2.1071	gi|15237|At5g57890_Contig1	At5g57890.1	68418.m07242 anthranilate synthase beta subunit, putative strong similarity to anthranilate synthase beta chain GI:403434 [Arabidopsis thaliana]	GO:0004049,GO:0009618,GO:0000162,GO:0009507
26082	BN15238	3.46656	5925.64	1709.37	1.79351	gi|15238|At5g57890_Contig2	At5g57890.1	68418.m07242 anthranilate synthase beta subunit, putative strong similarity to anthranilate synthase beta chain GI:403434 [Arabidopsis thaliana]	GO:0004049,GO:0009618,GO:0000162,GO:0009507
26394	BN15238	3.55551	5553.28	1561.88	1.83006	gi|15238|At5g57890_Contig2	At5g57890.1	68418.m07242 anthranilate synthase beta subunit, putative strong similarity to anthranilate synthase beta chain GI:403434 [Arabidopsis thaliana]	GO:0004049,GO:0009618,GO:0000162,GO:0009507
23482	BN15239	3.13662	2463.97	785.549	1.64921	gi|15239|At4g16765_Contig1	At4g16765.2	68417.m02533 oxidoreductase, 2OG-Fe(II) oxygenase family protein similar to SP|P40902 isp7 from Schizosaccharomyces pombe, GI:475959 flavanone-3-hydroxylase (naringenin 3-dioxygenase) from Medicago sativa, GI:1944197 flavanone 3-hydroxylase from Perilla f	GO:0008372,GO:0016491,GO:0005506,GO:0016216
23794	BN15239	2.13863	1793.63	838.682	1.09669	gi|15239|At4g16765_Contig1	At4g16765.2	68417.m02533 oxidoreductase, 2OG-Fe(II) oxygenase family protein similar to SP|P40902 isp7 from Schizosaccharomyces pombe, GI:475959 flavanone-3-hydroxylase (naringenin 3-dioxygenase) from Medicago sativa, GI:1944197 flavanone 3-hydroxylase from Perilla f	GO:0008372,GO:0016491,GO:0005506,GO:0016216
23482	BN15239	2.1305	1802.89	846.227	1.09119	gi|15239|At4g16765_Contig1	At4g16765.2	68417.m02533 oxidoreductase, 2OG-Fe(II) oxygenase family protein similar to SP|P40902 isp7 from Schizosaccharomyces pombe, GI:475959 flavanone-3-hydroxylase (naringenin 3-dioxygenase) from Medicago sativa, GI:1944197 flavanone 3-hydroxylase from Perilla f	GO:0008372,GO:0016491,GO:0005506,GO:0016216
23794	BN15239	2.65575	1611.88	606.94	1.40912	gi|15239|At4g16765_Contig1	At4g16765.2	68417.m02533 oxidoreductase, 2OG-Fe(II) oxygenase family protein similar to SP|P40902 isp7 from Schizosaccharomyces pombe, GI:475959 flavanone-3-hydroxylase (naringenin 3-dioxygenase) from Medicago sativa, GI:1944197 flavanone 3-hydroxylase from Perilla f	GO:0008372,GO:0016491,GO:0005506,GO:0016216
15682	BN15242	2.00064	8211.66	4104.51	1.00046	gi|15242|At5g61865_Contig1	At5g61865.1	68418.m07761 expressed protein	GO:0005554,GO:0000004,GO:0005739
15994	BN15242	2.22063	7723.34	3477.99	1.15097	gi|15242|At5g61865_Contig1	At5g61865.1	68418.m07761 expressed protein	GO:0005554,GO:0000004,GO:0005739
28990	BN15249	3.37883	1256.11	371.759	1.75652	gi|15249|At5g48790_Contig2	At5g48790.1	68418.m06037 expressed protein	GO:0005554,GO:0000004,GO:0009507
28678	BN15249	2.1077	5977.66	2836.1	1.07567	gi|15249|At5g48790_Contig2	At5g48790.1	68418.m06037 expressed protein	GO:0005554,GO:0000004,GO:0009507
26078	BN15250	2.95959	1696.43	573.197	1.5654	gi|15250|At5g12130_Contig1	At5g12130.1	68418.m01424 integral membrane TerC family protein contains Pfam profile PF03741: Integral membrane protein TerC family	GO:0005554,GO:0016021,GO:0000004,GO:0009507
26390	BN15250	4.17763	1152.14	275.788	2.06268	gi|15250|At5g12130_Contig1	At5g12130.1	68418.m01424 integral membrane TerC family protein contains Pfam profile PF03741: Integral membrane protein TerC family	GO:0005554,GO:0016021,GO:0000004,GO:0009507
23478	BN15251	3.10808	1897.59	610.534	1.63602	gi|15251|At2g39210_Contig1	At2g39210.1	68415.m04816 nodulin family protein similar to nodulin-like protein [Arabidopsis thaliana] GI:3329368, nodule-specific protein Nlj70 [Lotus japonicus] GI:3329366	GO:0005975,GO:0004553,GO:0008372
23790	BN15251	2.64693	2101.4	793.901	1.40432	gi|15251|At2g39210_Contig1	At2g39210.1	68415.m04816 nodulin family protein similar to nodulin-like protein [Arabidopsis thaliana] GI:3329368, nodule-specific protein Nlj70 [Lotus japonicus] GI:3329366	GO:0005975,GO:0004553,GO:0008372
29644	BN15263	3.4501	779.547	225.949	1.78664	gi|15263|At5g48570_Contig1	At5g48570.1	68418.m06007 peptidyl-prolyl cis-trans isomerase, putative / FK506-binding protein, putative similar to rof1 [Arabidopsis thaliana] GI:1373396	GO:0005516,GO:0006457,GO:0003755,GO:0005528
29332	BN15263	2.01892	926.527	458.922	1.01358	gi|15263|At5g48570_Contig1	At5g48570.1	68418.m06007 peptidyl-prolyl cis-trans isomerase, putative / FK506-binding protein, putative similar to rof1 [Arabidopsis thaliana] GI:1373396	GO:0005516,GO:0006457,GO:0003755,GO:0005528
26732	BN15265	5.55774	4805.58	864.665	2.4745	gi|15265|At3g16140_Contig5	At3g16140.1	68416.m02038 photosystem I reaction center subunit VI, chloroplast, putative / PSI-H, putative (PSAH1) identical to SP|Q9SUI7; similar to PSI-H precursor [Nicotiana sylvestris] GI:407353; contains Pfam profile PF03244: Photosystem I reaction centre subuni	GO:0009507,GO:0015979,GO:0005554,GO:0009538
27044	BN15265	3.83199	4842.68	1263.75	1.93809	gi|15265|At3g16140_Contig5	At3g16140.1	68416.m02038 photosystem I reaction center subunit VI, chloroplast, putative / PSI-H, putative (PSAH1) identical to SP|Q9SUI7; similar to PSI-H precursor [Nicotiana sylvestris] GI:407353; contains Pfam profile PF03244: Photosystem I reaction centre subuni	GO:0009507,GO:0015979,GO:0005554,GO:0009538
27694	BN15298	3.76197	5345.05	1420.81	1.91149	gi|15298|At2g46690_Contig1	At2g46690.1	68415.m05826 auxin-responsive family protein similar to indole-3-acetic acid induced protein ARG7 (SP:P32295) [Phaseolus aureus]	GO:0008372,GO:0005554,GO:0009733
27382	BN15298	3.22646	6127.99	1899.29	1.68995	gi|15298|At2g46690_Contig1	At2g46690.1	68415.m05826 auxin-responsive family protein similar to indole-3-acetic acid induced protein ARG7 (SP:P32295) [Phaseolus aureus]	GO:0008372,GO:0005554,GO:0009733
27690	BN15316	3.20188	4521.57	1412.16	1.67892	gi|15316|At3g57530_Contig2	At3g57530.1	68416.m06406 calcium-dependent protein kinase, putative / CDPK, putative similar to calmodulin-domain protein kinase CDPK isoform 7 [Arabidopsis thaliana] gi|1399277|gb|AAB03247	GO:0006499,GO:0005509,GO:0016301,GO:0004685,GO:0004674,GO:0005524,GO:0004672,GO:0006468
27378	BN15316	2.79251	4815.24	1724.34	1.48156	gi|15316|At3g57530_Contig2	At3g57530.1	68416.m06406 calcium-dependent protein kinase, putative / CDPK, putative similar to calmodulin-domain protein kinase CDPK isoform 7 [Arabidopsis thaliana] gi|1399277|gb|AAB03247	GO:0006499,GO:0005509,GO:0016301,GO:0004685,GO:0004674,GO:0005524,GO:0004672,GO:0006468
30632	BN15327	3.02202	4062.78	1344.39	1.59552	gi|15327|At2g46390_Contig2	At2g46390.1	68415.m05774 expressed protein	GO:0005554,GO:0000004,GO:0012505
30944	BN15327	3.23066	3194.28	988.74	1.69183	gi|15327|At2g46390_Contig2	At2g46390.1	68415.m05774 expressed protein	GO:0005554,GO:0000004,GO:0012505
28995	BN15356	4.22087	864.241	204.754	2.07754	gi|15356|At3g48890_Contig2	At3g48890.1	68416.m05341 cytochrome b5 domain-containing protein similar to SP|O00264 Membrane associated progesterone receptor component (mPR) {Homo sapiens}; contains Pfam profile PF00173: Heme/Steroid binding domain	GO:0006118,GO:0005554,GO:0012505
28683	BN15356	4.14872	1248.09	300.837	2.05267	gi|15356|At3g48890_Contig2	At3g48890.1	68416.m05341 cytochrome b5 domain-containing protein similar to SP|O00264 Membrane associated progesterone receptor component (mPR) {Homo sapiens}; contains Pfam profile PF00173: Heme/Steroid binding domain	GO:0006118,GO:0005554,GO:0012505
26083	BN15357	5.24091	1633.97	311.772	2.38982	gi|15357|At1g56220_Contig1	At1g56220.3	68414.m06463 dormancy/auxin associated family protein similar to Auxin-repressed 12.5 kDa protein (Swiss-Prot:Q05349) [Fragaria ananassa]; similar to auxin-repressed protein (GI:927034) [Fragaria x ananassa]; similar to dormancy-associated protein (GI:260	GO:0005554,GO:0000004,GO:0008372
26395	BN15357	6.05902	1875.34	309.512	2.59908	gi|15357|At1g56220_Contig1	At1g56220.3	68414.m06463 dormancy/auxin associated family protein similar to Auxin-repressed 12.5 kDa protein (Swiss-Prot:Q05349) [Fragaria ananassa]; similar to auxin-repressed protein (GI:927034) [Fragaria x ananassa]; similar to dormancy-associated protein (GI:260	GO:0005554,GO:0000004,GO:0008372
18283	BN15360	2.38911	5424.05	2270.32	1.25647	gi|15360|At1g80300_Contig2	At1g80300.1	68414.m09401 chloroplast ADP, ATP carrier protein 1 / ADP, ATP translocase 1 / adenine nucleotide translocase 1 (AATP1) identical to SP|Q39002 Chloroplast ADP,ATP carrier protein 1, chloroplast precursor (ADP/ATP translocase 1) (Adenine nucleotide translo	GO:0006810,GO:0016021,GO:0005471,GO:0009507
18595	BN15360	2.7736	5260.44	1896.61	1.47176	gi|15360|At1g80300_Contig2	At1g80300.1	68414.m09401 chloroplast ADP, ATP carrier protein 1 / ADP, ATP translocase 1 / adenine nucleotide translocase 1 (AATP1) identical to SP|Q39002 Chloroplast ADP,ATP carrier protein 1, chloroplast precursor (ADP/ATP translocase 1) (Adenine nucleotide translo	GO:0006810,GO:0016021,GO:0005471,GO:0009507
18595	BN15360	2.24905	4629.39	2058.38	1.16931	gi|15360|At1g80300_Contig2	At1g80300.1	68414.m09401 chloroplast ADP, ATP carrier protein 1 / ADP, ATP translocase 1 / adenine nucleotide translocase 1 (AATP1) identical to SP|Q39002 Chloroplast ADP,ATP carrier protein 1, chloroplast precursor (ADP/ATP translocase 1) (Adenine nucleotide translo	GO:0006810,GO:0016021,GO:0005471,GO:0009507
18283	BN15360	2.45074	4975.98	2030.4	1.29322	gi|15360|At1g80300_Contig2	At1g80300.1	68414.m09401 chloroplast ADP, ATP carrier protein 1 / ADP, ATP translocase 1 / adenine nucleotide translocase 1 (AATP1) identical to SP|Q39002 Chloroplast ADP,ATP carrier protein 1, chloroplast precursor (ADP/ATP translocase 1) (Adenine nucleotide translo	GO:0006810,GO:0016021,GO:0005471,GO:0009507
15995	BN15362	2.49635	3394.58	1359.82	1.31982	gi|15362|At1g80300_Contig1	At1g80300.1	68414.m09401 chloroplast ADP, ATP carrier protein 1 / ADP, ATP translocase 1 / adenine nucleotide translocase 1 (AATP1) identical to SP|Q39002 Chloroplast ADP,ATP carrier protein 1, chloroplast precursor (ADP/ATP translocase 1) (Adenine nucleotide translo	GO:0006810,GO:0016021,GO:0005471,GO:0009507
15683	BN15362	2.27882	3373.65	1480.44	1.18828	gi|15362|At1g80300_Contig1	At1g80300.1	68414.m09401 chloroplast ADP, ATP carrier protein 1 / ADP, ATP translocase 1 / adenine nucleotide translocase 1 (AATP1) identical to SP|Q39002 Chloroplast ADP,ATP carrier protein 1, chloroplast precursor (ADP/ATP translocase 1) (Adenine nucleotide translo	GO:0006810,GO:0016021,GO:0005471,GO:0009507
23791	BN15372	2.49078	1023.5	410.915	1.3166	gi|15372|At1g10500_Contig1	At1g10500.1	68414.m01182 hesB-like domain-containing protein similar to IscA (putative iron-sulfur cluster assembly protein) [Azotobacter vinelandii] GI:2271523; contains Pfam profile PF01521: HesB-like domain	GO:0009507,GO:0005554,GO:0019430
23791	BN15372	2.58777	1268.42	490.159	1.37171	gi|15372|At1g10500_Contig1	At1g10500.1	68414.m01182 hesB-like domain-containing protein similar to IscA (putative iron-sulfur cluster assembly protein) [Azotobacter vinelandii] GI:2271523; contains Pfam profile PF01521: HesB-like domain	GO:0009507,GO:0005554,GO:0019430
23479	BN15372	2.67712	1401.85	523.641	1.42068	gi|15372|At1g10500_Contig1	At1g10500.1	68414.m01182 hesB-like domain-containing protein similar to IscA (putative iron-sulfur cluster assembly protein) [Azotobacter vinelandii] GI:2271523; contains Pfam profile PF01521: HesB-like domain	GO:0009507,GO:0005554,GO:0019430
23479	BN15372	2.68519	1460.98	544.088	1.42502	gi|15372|At1g10500_Contig1	At1g10500.1	68414.m01182 hesB-like domain-containing protein similar to IscA (putative iron-sulfur cluster assembly protein) [Azotobacter vinelandii] GI:2271523; contains Pfam profile PF01521: HesB-like domain	GO:0009507,GO:0005554,GO:0019430
21191	BN15373	2.20847	414.956	187.893	1.14305	gi|15373|At1g10500_Contig2	At1g10500.1	68414.m01182 hesB-like domain-containing protein similar to IscA (putative iron-sulfur cluster assembly protein) [Azotobacter vinelandii] GI:2271523; contains Pfam profile PF01521: HesB-like domain	GO:0009507,GO:0005554,GO:0019430
20879	BN15373	2.18055	667.568	306.146	1.12469	gi|15373|At1g10500_Contig2	At1g10500.1	68414.m01182 hesB-like domain-containing protein similar to IscA (putative iron-sulfur cluster assembly protein) [Azotobacter vinelandii] GI:2271523; contains Pfam profile PF01521: HesB-like domain	GO:0009507,GO:0005554,GO:0019430
20879	BN15373	2.02913	643.832	317.294	1.02086	gi|15373|At1g10500_Contig2	At1g10500.1	68414.m01182 hesB-like domain-containing protein similar to IscA (putative iron-sulfur cluster assembly protein) [Azotobacter vinelandii] GI:2271523; contains Pfam profile PF01521: HesB-like domain	GO:0009507,GO:0005554,GO:0019430
8191	BN15381	2.32509	7961.9	3424.34	1.21729	gi|15381|At1g27690_Contig1	At1g27690.1	68414.m03384 expressed protein contains Pfam profile PF04788: Protein of unknown function (DUF620)	GO:0006114,GO:0005554,GO:0009507
24445	BN15388	2.75238	11428.2	4152.11	1.46068	gi|15388|At2g35940_Contig1	At2g35940.2	68415.m04412 homeodomain-containing protein contains 'Homeobox' domain signature, Prosite:PS00027	GO:0003700,GO:0006355,GO:0003677,GO:0005634
24133	BN15388	2.45435	10895.9	4439.43	1.29534	gi|15388|At2g35940_Contig1	At2g35940.2	68415.m04412 homeodomain-containing protein contains 'Homeobox' domain signature, Prosite:PS00027	GO:0003700,GO:0006355,GO:0003677,GO:0005634
13733	BN15392	2.20092	1782.13	809.719	1.13811	gi|15392|At2g38480_Contig1	At2g38480.1	68415.m04726 integral membrane protein, putative contains 4 transmembrane domains; contains plant integral membrane protein domain, TIGR01569 and PF04535;: Domain of unknown function (DUF588); At3g16300, At1g45222 both share this domain structure; distant	GO:0005554,GO:0000004,GO:0008372
14045	BN15392	2.14076	2023.18	945.074	1.09813	gi|15392|At2g38480_Contig1	At2g38480.1	68415.m04726 integral membrane protein, putative contains 4 transmembrane domains; contains plant integral membrane protein domain, TIGR01569 and PF04535;: Domain of unknown function (DUF588); At3g16300, At1g45222 both share this domain structure; distant	GO:0005554,GO:0000004,GO:0008372
21841	BN15402	4.39864	2925.95	665.194	2.13706	gi|15402|At1g47380_Contig1	At1g47380.1	68414.m05245 protein phosphatase 2C-related / PP2C-related contains similarity to protein phosphatase 2C GB:AAD25933 GI:4587992 from [Arabidopsis thaliana]	GO:0003824,GO:0015071,GO:0000004,GO:0008372
21529	BN15402	4.26381	2529.55	593.261	2.09214	gi|15402|At1g47380_Contig1	At1g47380.1	68414.m05245 protein phosphatase 2C-related / PP2C-related contains similarity to protein phosphatase 2C GB:AAD25933 GI:4587992 from [Arabidopsis thaliana]	GO:0003824,GO:0015071,GO:0000004,GO:0008372
18929	BN15403	2.52154	484.34	192.081	1.33431	gi|15403|At4g32910_RL3684F	At4g32910.1	68417.m04683 expressed protein	GO:0005554,GO:0000004,GO:0008372
30295	BN15418	6.06642	3049.48	502.682	2.60085	gi|15418|At4g15530_Contig2	At4g15530.2	68417.m02373 pyruvate phosphate dikinase family protein contains Pfam profiles: PF01326 pyruvate phosphate dikinase, PEP/pyruvate binding domain, PF02896 PEP-utilizing enzyme, TIM barrel domain	GO:0016772,GO:0016301,GO:0006094,GO:0008986,GO:0005524,GO:0008372,GO:0016310
29983	BN15418	4.55652	2914.62	639.659	2.18793	gi|15418|At4g15530_Contig2	At4g15530.2	68417.m02373 pyruvate phosphate dikinase family protein contains Pfam profiles: PF01326 pyruvate phosphate dikinase, PEP/pyruvate binding domain, PF02896 PEP-utilizing enzyme, TIM barrel domain	GO:0016772,GO:0016301,GO:0006094,GO:0008986,GO:0005524,GO:0008372,GO:0016310
19895	BN15423	2.78643	3021.58	1084.39	1.47842	gi|15423|At1g30810_Contig1	At1g30810.1	68414.m03767 transcription factor jumonji (jmj) family protein / zinc finger (C5HC2 type) family protein contains similarity to Swiss-Prot:P29375 retinoblastoma-binding protein 2 (RBBP-2) [Homo sapiens]; contains Pfam domains PF02375: jmjN domain and PF02	GO:0008372,GO:0003700,GO:0045449
19583	BN15423	2.54752	2853.32	1120.04	1.34909	gi|15423|At1g30810_Contig1	At1g30810.1	68414.m03767 transcription factor jumonji (jmj) family protein / zinc finger (C5HC2 type) family protein contains similarity to Swiss-Prot:P29375 retinoblastoma-binding protein 2 (RBBP-2) [Homo sapiens]; contains Pfam domains PF02375: jmjN domain and PF02	GO:0008372,GO:0003700,GO:0045449
28345	BN15456	3.77552	2874.15	761.26	1.91667	gi|15456|At5g57660_Contig1	At5g57660.1	68418.m07205 zinc finger (B-box type) family protein contains Pfam domain, PF00643: B-box zinc finger	GO:0005622,GO:0045449,GO:0003700,GO:0008270
28033	BN15456	3.0812	2869.85	931.408	1.62349	gi|15456|At5g57660_Contig1	At5g57660.1	68418.m07205 zinc finger (B-box type) family protein contains Pfam domain, PF00643: B-box zinc finger	GO:0005622,GO:0045449,GO:0003700,GO:0008270
25745	BN15457	3.12108	9899.35	3171.77	1.64205	gi|15457|At1g80950_Contig1	At1g80950.1	68414.m09498 phospholipid/glycerol acyltransferase family protein low similarity to SP|Q59601 1-acyl-sn-glycerol-3-phosphate acyltransferase (EC 2.3.1.51) {Neisseria gonorrhoeae}; contains Pfam profile PF01553: Acyltransferase	GO:0016020,GO:0008152,GO:0008654,GO:0003841,GO:0008415
25433	BN15457	2.99978	9745.43	3248.72	1.58485	gi|15457|At1g80950_Contig1	At1g80950.1	68414.m09498 phospholipid/glycerol acyltransferase family protein low similarity to SP|Q59601 1-acyl-sn-glycerol-3-phosphate acyltransferase (EC 2.3.1.51) {Neisseria gonorrhoeae}; contains Pfam profile PF01553: Acyltransferase	GO:0016020,GO:0008152,GO:0008654,GO:0003841,GO:0008415
30629	BN15470	2.92041	711.233	243.539	1.54617	gi|15470|At3g01500_Contig1	At3g01500.3	68416.m00076 carbonic anhydrase 1, chloroplast / carbonate dehydratase 1 (CA1) nearly identical to SP|P27140 Carbonic anhydrase, chloroplast precursor (EC 4.2.1.1) (Carbonate dehydratase) {Arabidopsis thaliana}	GO:0008270,GO:0015976,GO:0004089,GO:0009507
30941	BN15470	3.79962	742.43	195.396	1.92585	gi|15470|At3g01500_Contig1	At3g01500.3	68416.m00076 carbonic anhydrase 1, chloroplast / carbonate dehydratase 1 (CA1) nearly identical to SP|P27140 Carbonic anhydrase, chloroplast precursor (EC 4.2.1.1) (Carbonate dehydratase) {Arabidopsis thaliana}	GO:0008270,GO:0015976,GO:0004089,GO:0009507
29000	BN15484	3.57334	1199.56	335.697	1.83727	gi|15484|At1g62760_Contig1	At1g62760.1	68414.m07083 invertase/pectin methylesterase inhibitor family protein low similarity to extensin [Volvox carteri] GI:21992	GO:0009507,GO:0046910,GO:0000004,GO:0045735
28688	BN15484	3.20036	1493.63	466.707	1.67823	gi|15484|At1g62760_Contig1	At1g62760.1	68414.m07083 invertase/pectin methylesterase inhibitor family protein low similarity to extensin [Volvox carteri] GI:21992	GO:0009507,GO:0046910,GO:0000004,GO:0045735
23488	BN15487	2.4989	1253	501.42	1.32129	gi|15487|At5g06060_Contig3	At5g06060.1	68418.m00671 tropinone reductase, putative / tropine dehydrogenase, putative similar to tropinone reductase SP:P50165 from [Datura stramonium]	GO:0008152,GO:0016491,GO:0006810,GO:0016020
23800	BN15487	2.48756	1091.43	438.756	1.31473	gi|15487|At5g06060_Contig3	At5g06060.1	68418.m00671 tropinone reductase, putative / tropine dehydrogenase, putative similar to tropinone reductase SP:P50165 from [Datura stramonium]	GO:0008152,GO:0016491,GO:0006810,GO:0016020
23800	BN15487	2.0619	1040.27	504.521	1.04397	gi|15487|At5g06060_Contig3	At5g06060.1	68418.m00671 tropinone reductase, putative / tropine dehydrogenase, putative similar to tropinone reductase SP:P50165 from [Datura stramonium]	GO:0008152,GO:0016491,GO:0006810,GO:0016020
20888	BN15488	2.68382	9937.01	3702.56	1.42429	gi|15488|At5g06060_Contig2	At5g06060.1	68418.m00671 tropinone reductase, putative / tropine dehydrogenase, putative similar to tropinone reductase SP:P50165 from [Datura stramonium]	GO:0008152,GO:0016491,GO:0006810,GO:0016020
21200	BN15488	2.25738	7672.79	3398.98	1.17465	gi|15488|At5g06060_Contig2	At5g06060.1	68418.m00671 tropinone reductase, putative / tropine dehydrogenase, putative similar to tropinone reductase SP:P50165 from [Datura stramonium]	GO:0008152,GO:0016491,GO:0006810,GO:0016020
21200	BN15488	2.4917	6095.99	2446.52	1.31713	gi|15488|At5g06060_Contig2	At5g06060.1	68418.m00671 tropinone reductase, putative / tropine dehydrogenase, putative similar to tropinone reductase SP:P50165 from [Datura stramonium]	GO:0008152,GO:0016491,GO:0006810,GO:0016020
13400	BN15491	2.29114	455.962	199.011	1.19607	gi|15491|At5g56190_Contig1	At5g56190.2	68418.m07011 WD-40 repeat family protein contains 3 (2 significant) WD-40 repeats (PF0400); similar to beta transducin-like protein HET-E2C*40 (GI:17225208) [Podospora anserina]	GO:0005554,GO:0000004,GO:0005834
13088	BN15491	2.11067	475.776	225.415	1.0777	gi|15491|At5g56190_Contig1	At5g56190.2	68418.m07011 WD-40 repeat family protein contains 3 (2 significant) WD-40 repeats (PF0400); similar to beta transducin-like protein HET-E2C*40 (GI:17225208) [Podospora anserina]	GO:0005554,GO:0000004,GO:0005834
28684	BN15497	2.19208	1492.77	680.982	1.1323	gi|15497|At3g51240_Contig1	At3g51240.1	68416.m05609 naringenin 3-dioxygenase / flavanone 3-hydroxylase (F3H) identical to GI:3790548	GO:0045486,GO:0009813
28996	BN15497	2.32655	1233.32	530.107	1.21819	gi|15497|At3g51240_Contig1	At3g51240.1	68416.m05609 naringenin 3-dioxygenase / flavanone 3-hydroxylase (F3H) identical to GI:3790548	GO:0045486,GO:0009813
26396	BN15498	2.90181	930.399	320.627	1.53695	gi|15498|At5g11740_Contig1	At5g11740.1	68418.m01371 arabinogalactan-protein (AGP15) identical to gi|10880507|gb|AAG24283	GO:0012505,GO:0005554
26396	BN15498	2.29767	385.136	167.62	1.20017	gi|15498|At5g11740_Contig1	At5g11740.1	68418.m01371 arabinogalactan-protein (AGP15) identical to gi|10880507|gb|AAG24283	GO:0012505,GO:0005554
26084	BN15498	2.72154	820.028	301.31	1.44442	gi|15498|At5g11740_Contig1	At5g11740.1	68418.m01371 arabinogalactan-protein (AGP15) identical to gi|10880507|gb|AAG24283	GO:0012505,GO:0005554
23796	BN15499	2.27866	808.585	354.851	1.18819	gi|15499|At5g11740_Contig4	At5g11740.1	68418.m01371 arabinogalactan-protein (AGP15) identical to gi|10880507|gb|AAG24283	GO:0012505,GO:0005554
23796	BN15499	2.01994	709.928	351.46	1.01431	gi|15499|At5g11740_Contig4	At5g11740.1	68418.m01371 arabinogalactan-protein (AGP15) identical to gi|10880507|gb|AAG24283	GO:0012505,GO:0005554
23484	BN15499	2.33064	773.438	331.856	1.22073	gi|15499|At5g11740_Contig4	At5g11740.1	68418.m01371 arabinogalactan-protein (AGP15) identical to gi|10880507|gb|AAG24283	GO:0012505,GO:0005554
29650	BN15513	2.16092	1808.75	837.028	1.11165	gi|15513|At5g54270_Contig2	At5g54270.1	68418.m06760 chlorophyll A-B binding protein / LHCII type III (LHCB3) identical to Lhcb3 protein [Arabidopsis thaliana] GI:4741952; contains Pfam profile PF00504: Chlorophyll A-B binding protein	GO:0030076,GO:0009507,GO:0015979,GO:0005198,GO:0009765
24138	BN15515	2.53669	635.944	250.698	1.34295	gi|15515|At1g16700_DC1683R	At1g16700.1	68414.m02000 NADH-ubiquinone oxidoreductase 23 kDa subunit, mitochondrial, putative very strong similarity to SP|Q42599 NADH-ubiquinone oxidoreductase 23 kDa subunit, mitochondrial precursor (EC 1.6.5.3) (EC 1.6.99.3) (Complex I-23KD) (CI-23KD) (Complex I	GO:0005739,GO:0008137,GO:0005489,GO:0006118
24450	BN15515	2.56336	498.412	194.437	1.35804	gi|15515|At1g16700_DC1683R	At1g16700.1	68414.m02000 NADH-ubiquinone oxidoreductase 23 kDa subunit, mitochondrial, putative very strong similarity to SP|Q42599 NADH-ubiquinone oxidoreductase 23 kDa subunit, mitochondrial precursor (EC 1.6.5.3) (EC 1.6.99.3) (Complex I-23KD) (CI-23KD) (Complex I	GO:0005739,GO:0008137,GO:0005489,GO:0006118
14050	BN15519	2.10826	15691.1	7442.69	1.07605	gi|15519|At4g02940_Contig1	At4g02940.1	68417.m00401 oxidoreductase, 2OG-Fe(II) oxygenase family protein similar to A. thaliana hypothetical protein T13L16.2, GenBank accession number 2708738; contains Pfam domain PF03171 2OG-Fe(II) oxygenase superfamily	GO:0005554,GO:0000004,GO:0005739
11138	BN15521	2.65254	19763.5	7450.79	1.40737	gi|15521|At3g58750_Contig1	At3g58750.1	68416.m06548 citrate synthase, glyoxysomal, putative strong similarity to SP|P49299 Citrate synthase, glyoxysomal precursor {Cucurbita maxima}; contains Pfam profile PF00285: Citrate synthase	GO:0006099,GO:0004108,GO:0012505
8850	BN15522	2.36719	4218.09	1781.9	1.24317	gi|15522|At3g58750_Contig2	At3g58750.1	68416.m06548 citrate synthase, glyoxysomal, putative strong similarity to SP|P49299 Citrate synthase, glyoxysomal precursor {Cucurbita maxima}; contains Pfam profile PF00285: Citrate synthase	GO:0006099,GO:0004108,GO:0012505
26734	BN15529	2.16933	5198.05	2396.16	1.11725	gi|15529|At4g33090_Contig2	At4g33090.1	68417.m04715 aminopeptidase M similar to SP|Q11011 Puromycin-sensitive aminopeptidase (EC 3.4.11.-) (PSA) {Mus musculus}; contains Pfam profile PF01433: Peptidase family M1	GO:0009926,GO:0005886,GO:0009983
21534	BN15531	3.35793	1846.98	550.035	1.74757	gi|15531|At5g09570_Contig1	At5g09570.1	68418.m01108 expressed protein contains Pfam domain, PF04933: Protein of unknown function (DUF657)	GO:0005554,GO:0000004,GO:0009507
25100	BN15543	2.3478	18821	8016.44	1.23131	gi|15543|At5g65940_Contig2	At5g65940.1	68418.m08301 3-hydroxyisobutyryl-coenzyme A hydrolase / CoA-thioester hydrolase (CHY1) identical to gi:8572760; contains Pfam profile PF00388 enoyl-CoA hydratase/isomerase family protein	GO:0009733,GO:0005777,GO:0006635,GO:0003860,GO:0006574
24788	BN15543	2.01045	20549.4	10221.3	1.00752	gi|15543|At5g65940_Contig2	At5g65940.1	68418.m08301 3-hydroxyisobutyryl-coenzyme A hydrolase / CoA-thioester hydrolase (CHY1) identical to gi:8572760; contains Pfam profile PF00388 enoyl-CoA hydratase/isomerase family protein	GO:0009733,GO:0005777,GO:0006635,GO:0003860,GO:0006574
17300	BN15546	2.04984	35473.7	17305.6	1.03551	gi|15546|At5g64430_Contig1	At5g64430.1	68418.m08093 octicosapeptide/Phox/Bem1p (PB1) domain-containing protein contains Pfam profile PF00564: PB1 domain	GO:0005554,GO:0000004,GO:0008372
14700	BN15547	3.10882	2855.49	918.512	1.63637	gi|15547|At5g64430_Contig2	At5g64430.1	68418.m08093 octicosapeptide/Phox/Bem1p (PB1) domain-containing protein contains Pfam profile PF00564: PB1 domain	GO:0005554,GO:0000004,GO:0008372
14388	BN15547	2.39796	3362.9	1402.4	1.26181	gi|15547|At5g64430_Contig2	At5g64430.1	68418.m08093 octicosapeptide/Phox/Bem1p (PB1) domain-containing protein contains Pfam profile PF00564: PB1 domain	GO:0005554,GO:0000004,GO:0008372
1700	BN15553	2.12256	10239.6	4824.18	1.0858	gi|15553|At3g58610_Contig1	At3g58610.1	68416.m06532 ketol-acid reductoisomerase identical to ketol-acid reductoisomerase, chloroplast precursor (EC 1.1.1.86) (Acetohydroxy-acid reductoisomerase) (Alpha-keto-beta-hydroxylacil reductoisomerase) (Swiss-Prot:Q05758) [Arabidopsis thaliana]	GO:0009082,GO:0004455,GO:0009507
29984	BN15555	2.47128	2652.47	1073.32	1.30526	gi|15555|At3g19980_Contig1	At3g19980.1	68416.m02528 serine/threonine protein phosphatase (STPP) identical to serine/threonine protein phosphatase [Arabidopsis thaliana] GI:14582206; very similar to serine/threonine protein phosphatase GB:Z47076 GI:1143510 [Malus domestica]; contains Pfam profi	GO:0009910,GO:0004674,GO:0005515,GO:0000159,GO:0004722
30296	BN15555	3.24802	2422.67	745.891	1.69956	gi|15555|At3g19980_Contig1	At3g19980.1	68416.m02528 serine/threonine protein phosphatase (STPP) identical to serine/threonine protein phosphatase [Arabidopsis thaliana] GI:14582206; very similar to serine/threonine protein phosphatase GB:Z47076 GI:1143510 [Malus domestica]; contains Pfam profi	GO:0009910,GO:0004674,GO:0005515,GO:0000159,GO:0004722
30950	BN15568	2.00429	4596.96	2293.56	1.00309	gi|15568|At2g45740_Contig1	At2g45740.2	68415.m05690 peroxisomal biogenesis factor 11 family protein / PEX11 family protein contains Pfam profile PF05648: Peroxisomal biogenesis factor 11 (PEX11)	GO:0005554,GO:0000004,GO:0012505
17638	BN15577	2.13207	8891.63	4170.43	1.09225	gi|15577|At3g55450_Contig1	At3g55450.1	68416.m06158 protein kinase, putative similar to protein kinase APK1B [Arabidopsis thaliana] SWISS-PROT:P46573	GO:0016301,GO:0006468,GO:0004674,GO:0005524,GO:0004672,GO:0004713,GO:0009507
17950	BN15577	2.01866	8020.89	3973.38	1.0134	gi|15577|At3g55450_Contig1	At3g55450.1	68416.m06158 protein kinase, putative similar to protein kinase APK1B [Arabidopsis thaliana] SWISS-PROT:P46573	GO:0016301,GO:0006468,GO:0004674,GO:0005524,GO:0004672,GO:0004713,GO:0009507
30634	BN15584	2.15885	474.245	219.675	1.11026	gi|15584|At2g04030_SL1549F	At2g04030.2	68415.m00372 heat shock protein, putative strong similarity to heat shock protein [Arabidopsis thaliana] GI:1906830; contains Pfam profiles PF02518: ATPase, histidine kinase-, DNA gyrase B-, and HSP90-like domain protein, PF00183: Hsp90 protein	GO:0009507,GO:0003773,GO:0006457,GO:0003754,GO:0005524
29001	BN15596	3.72541	2733.04	733.621	1.8974	gi|15596|At2g17560_Contig2	At2g17560.1	68415.m02032 high mobility group protein gamma (HMGgamma) / HMG protein gamma nearly identical to HMG protein (HMGgamma) [Arabidopsis thaliana] GI:2832355	GO:0006333,GO:0003677,GO:0003700,GO:0000785,GO:0003682,GO:0030527
28689	BN15596	6.21849	7524.93	1210.09	2.63656	gi|15596|At2g17560_Contig2	At2g17560.1	68415.m02032 high mobility group protein gamma (HMGgamma) / HMG protein gamma nearly identical to HMG protein (HMGgamma) [Arabidopsis thaliana] GI:2832355	GO:0006333,GO:0003677,GO:0003700,GO:0000785,GO:0003682,GO:0030527
23489	BN15598	2.78267	1797.46	645.949	1.47647	gi|15598|At2g17560_Contig1	At2g17560.1	68415.m02032 high mobility group protein gamma (HMGgamma) / HMG protein gamma nearly identical to HMG protein (HMGgamma) [Arabidopsis thaliana] GI:2832355	GO:0006333,GO:0003677,GO:0003700,GO:0000785,GO:0003682,GO:0030527
23801	BN15598	2.95256	1399.48	473.988	1.56197	gi|15598|At2g17560_Contig1	At2g17560.1	68415.m02032 high mobility group protein gamma (HMGgamma) / HMG protein gamma nearly identical to HMG protein (HMGgamma) [Arabidopsis thaliana] GI:2832355	GO:0006333,GO:0003677,GO:0003700,GO:0000785,GO:0003682,GO:0030527
18289	BN15600	2.55055	2673	1048.01	1.35081	gi|15600|At2g06530_Contig1	At2g06530.1	68415.m00724 SNF7 family protein contains Pfam domain, PF03357: SNF7 family	GO:0005554,GO:0000004,GO:0008372
18601	BN15600	2.52413	1954.92	774.494	1.33578	gi|15600|At2g06530_Contig1	At2g06530.1	68415.m00724 SNF7 family protein contains Pfam domain, PF03357: SNF7 family	GO:0005554,GO:0000004,GO:0008372
23797	BN15612	2.6233	647.248	246.73	1.39139	gi|15612|At2g16740_Contig2	At2g16740.1	68415.m01920 ubiquitin-conjugating enzyme, putative strong similarity to SP|P35133 Ubiquitin-conjugating enzyme E2-17 kDa 10 (EC 6.3.2.19) (Ubiquitin- protein ligase 10) (Ubiquitin carrier protein 10) {Arabidopsis thaliana}; contains Pfam profile PF00179:	GO:0006464,GO:0008372,GO:0004840,GO:0006512
23485	BN15612	2.72686	796.175	291.975	1.44724	gi|15612|At2g16740_Contig2	At2g16740.1	68415.m01920 ubiquitin-conjugating enzyme, putative strong similarity to SP|P35133 Ubiquitin-conjugating enzyme E2-17 kDa 10 (EC 6.3.2.19) (Ubiquitin- protein ligase 10) (Ubiquitin carrier protein 10) {Arabidopsis thaliana}; contains Pfam profile PF00179:	GO:0006464,GO:0008372,GO:0004840,GO:0006512
23485	BN15612	2.22252	642.058	288.888	1.15219	gi|15612|At2g16740_Contig2	At2g16740.1	68415.m01920 ubiquitin-conjugating enzyme, putative strong similarity to SP|P35133 Ubiquitin-conjugating enzyme E2-17 kDa 10 (EC 6.3.2.19) (Ubiquitin- protein ligase 10) (Ubiquitin carrier protein 10) {Arabidopsis thaliana}; contains Pfam profile PF00179:	GO:0006464,GO:0008372,GO:0004840,GO:0006512
20885	BN15614	3.54363	9115.02	2572.23	1.82523	gi|15614|At1g07140_Contig2	At1g07140.1	68414.m00760 Ran-binding protein 1a (RanBP1a) identical to Ran-binding protein (atranbp1a) GI:2058282 from [Arabidopsis thaliana]	GO:0008372,GO:0000060,GO:0008536
21197	BN15614	4.22291	5652.45	1338.52	2.07824	gi|15614|At1g07140_Contig2	At1g07140.1	68414.m00760 Ran-binding protein 1a (RanBP1a) identical to Ran-binding protein (atranbp1a) GI:2058282 from [Arabidopsis thaliana]	GO:0008372,GO:0000060,GO:0008536
18597	BN15615	2.07487	6075.85	2928.31	1.05302	gi|15615|At5g43760_Contig1	At5g43760.1	68418.m05352 beta-ketoacyl-CoA synthase, putative similar to beta-ketoacyl-CoA synthase [Simmondsia chinensis][GI:1045614]	GO:0030497,GO:0004315,GO:0016021,GO:0000038,GO:0008415
29651	BN15625	2.23756	2151.17	961.389	1.16193	gi|15625|At2g20120_Contig3	At2g20120.1	68415.m02351 expressed protein contains Pfam domain, PF04367: Protein of unknown function (DUF502); identical to cDNA putative membrane protein COV (COV) GI:30059123	GO:0009734,GO:0005554,GO:0016021
24451	BN15627	2.23175	1801.02	806.999	1.15818	gi|15627|At2g20560_Contig1	At2g20560.1	68415.m02401 DNAJ heat shock family protein SP|Q9UDY4 DnaJ homolog subfamily B member 4 (Heat shock 40 kDa protein 1 homolog) {Homo sapiens}; contains Pfam profile PF00226: DnaJ domain	GO:0006457,GO:0003754,GO:0008372
24139	BN15627	2.55729	2069.29	809.173	1.35462	gi|15627|At2g20560_Contig1	At2g20560.1	68415.m02401 DNAJ heat shock family protein SP|Q9UDY4 DnaJ homolog subfamily B member 4 (Heat shock 40 kDa protein 1 homolog) {Homo sapiens}; contains Pfam profile PF00226: DnaJ domain	GO:0006457,GO:0003754,GO:0008372
13739	BN15632	2.35529	5981.39	2539.56	1.2359	gi|15632|At5g63840_Contig1	At5g63840.1	68418.m08014 alpha-glucosidase, putative similar to alpha-glucosidase GI:2648032 from [Solanum tuberosum]	GO:0012505,GO:0004553
14051	BN15632	2.22911	6202.96	2782.71	1.15647	gi|15632|At5g63840_Contig1	At5g63840.1	68418.m08014 alpha-glucosidase, putative similar to alpha-glucosidase GI:2648032 from [Solanum tuberosum]	GO:0012505,GO:0004553
3651	BN15636	2.41226	30601.4	12685.8	1.27038	gi|15636|At2g18300_Contig3	At2g18300.2	68415.m02134 basic helix-loop-helix (bHLH) family protein contains Pfam profile: PF00010 helix-loop-helix DNA-binding domain ;supported by cDNA gi|20127067|gb|AF488597.1|	GO:0008372,GO:0003700,GO:0045449
3339	BN15636	2.85063	33358.6	11702.2	1.51128	gi|15636|At2g18300_Contig3	At2g18300.2	68415.m02134 basic helix-loop-helix (bHLH) family protein contains Pfam profile: PF00010 helix-loop-helix DNA-binding domain ;supported by cDNA gi|20127067|gb|AF488597.1|	GO:0008372,GO:0003700,GO:0045449
29335	BN15638	2.16641	521.562	240.75	1.1153	gi|15638|At1g56700_Contig1	At1g56700.1	68414.m06521 pyrrolidone-carboxylate peptidase family protein similar to Pyrrolidone-carboxylate peptidase (5-oxoprolyl- peptidase) (Pyroglutamyl-peptidase I) (PGP-I) (Pyrase). (Swiss-Prot:O73944) [Pyrococcus furiosus]; similar to Pyrrolidone-carboxylate	GO:0006508,GO:0004219,GO:0008372
29647	BN15638	2.62201	466.265	177.827	1.39068	gi|15638|At1g56700_Contig1	At1g56700.1	68414.m06521 pyrrolidone-carboxylate peptidase family protein similar to Pyrrolidone-carboxylate peptidase (5-oxoprolyl- peptidase) (Pyroglutamyl-peptidase I) (PGP-I) (Pyrase). (Swiss-Prot:O73944) [Pyrococcus furiosus]; similar to Pyrrolidone-carboxylate	GO:0006508,GO:0004219,GO:0008372
30301	BN15650	3.72315	1848.65	496.528	1.89653	gi|15650|At3g17000_Contig1	At3g17000.1	68416.m02171 ubiquitin-conjugating enzyme, putative similar to Non-Canonical UBiquitin Conjugating Enzyme 1 (NCUBE1) from [Gallus gallus] GI:7362937, [Mus musculus] GI:7363050, [Homo sapiens] GI:7362973; contains Pfam profile PF00179: Ubiquitin-conjugatin	GO:0006464,GO:0008372,GO:0004840,GO:0006512
29989	BN15650	3.03125	1945.72	641.886	1.59992	gi|15650|At3g17000_Contig1	At3g17000.1	68416.m02171 ubiquitin-conjugating enzyme, putative similar to Non-Canonical UBiquitin Conjugating Enzyme 1 (NCUBE1) from [Gallus gallus] GI:7362937, [Mus musculus] GI:7363050, [Homo sapiens] GI:7362973; contains Pfam profile PF00179: Ubiquitin-conjugatin	GO:0006464,GO:0008372,GO:0004840,GO:0006512
27389	BN15651	2.05698	2516.63	1223.46	1.04053	gi|15651|At3g17000_Contig3	At3g17000.1	68416.m02171 ubiquitin-conjugating enzyme, putative similar to Non-Canonical UBiquitin Conjugating Enzyme 1 (NCUBE1) from [Gallus gallus] GI:7362937, [Mus musculus] GI:7363050, [Homo sapiens] GI:7362973; contains Pfam profile PF00179: Ubiquitin-conjugatin	GO:0006464,GO:0008372,GO:0004840,GO:0006512
27701	BN15651	2.42888	2521.37	1038.08	1.28029	gi|15651|At3g17000_Contig3	At3g17000.1	68416.m02171 ubiquitin-conjugating enzyme, putative similar to Non-Canonical UBiquitin Conjugating Enzyme 1 (NCUBE1) from [Gallus gallus] GI:7362937, [Mus musculus] GI:7363050, [Homo sapiens] GI:7362973; contains Pfam profile PF00179: Ubiquitin-conjugatin	GO:0006464,GO:0008372,GO:0004840,GO:0006512
30639	BN15676	5.00953	894.556	178.571	2.32467	gi|15676|At3g03800_DC1386F	At3g03800.1	68416.m00390 syntaxin, putative (SYP131) similar to SP|Q9ZSD4 Syntaxin 121 (AtSYP121) (Syntaxin-related protein At-Syr1) {Arabidopsis thaliana}	GO:0006886,GO:0016020,GO:0005486,GO:0006944
28039	BN15677	4.41255	4551.55	1031.5	2.14161	gi|15677|At4g14210_Contig1	At4g14210.2	68417.m02193 phytoene dehydrogenase, chloroplast / phytoene desaturase (PDS) identical to SP|Q07356 Phytoene dehydrogenase, chloroplast precursor (EC 1.14.99.-) (Phytoene desaturase){Arabidopsis thaliana}; high similarity to phytoene desaturase [Lycopersi	GO:0016117,GO:0016166,GO:0009507,GO:0016120
28351	BN15677	5.62734	4752.55	844.547	2.49245	gi|15677|At4g14210_Contig1	At4g14210.2	68417.m02193 phytoene dehydrogenase, chloroplast / phytoene desaturase (PDS) identical to SP|Q07356 Phytoene dehydrogenase, chloroplast precursor (EC 1.14.99.-) (Phytoene desaturase){Arabidopsis thaliana}; high similarity to phytoene desaturase [Lycopersi	GO:0016117,GO:0016166,GO:0009507,GO:0016120
30947	BN15688	2.94462	633.646	215.188	1.55808	gi|15688|At1g74930_Contig1	At1g74930.1	68414.m08693 AP2 domain-containing transcription factor, putative similar to AP2 domain containing protein RAP2.1 GI:2281627 from [Arabidopsis thaliana]	GO:0003700,GO:0006355,GO:0003677,GO:0005634
30635	BN15688	2.73982	728.7	265.966	1.45408	gi|15688|At1g74930_Contig1	At1g74930.1	68414.m08693 AP2 domain-containing transcription factor, putative similar to AP2 domain containing protein RAP2.1 GI:2281627 from [Arabidopsis thaliana]	GO:0003700,GO:0006355,GO:0003677,GO:0005634
21202	BN15705	2.03853	2396.54	1175.62	1.02753	gi|15705|At5g18760_DC1295F	At5g18760.1	68418.m02228 zinc finger (C3HC4-type RING finger) family protein predicted proteins, Arabidopsis thaliana ; contains Pfam profile PF00097: Zinc finger, C3HC4 type (RING finger)	GO:0005515,GO:0009507,GO:0000004,GO:0008270
20890	BN15705	2.41119	2246.56	931.724	1.26974	gi|15705|At5g18760_DC1295F	At5g18760.1	68418.m02228 zinc finger (C3HC4-type RING finger) family protein predicted proteins, Arabidopsis thaliana ; contains Pfam profile PF00097: Zinc finger, C3HC4 type (RING finger)	GO:0005515,GO:0009507,GO:0000004,GO:0008270
21202	BN15705	2.47848	1719.51	693.775	1.30946	gi|15705|At5g18760_DC1295F	At5g18760.1	68418.m02228 zinc finger (C3HC4-type RING finger) family protein predicted proteins, Arabidopsis thaliana ; contains Pfam profile PF00097: Zinc finger, C3HC4 type (RING finger)	GO:0005515,GO:0009507,GO:0000004,GO:0008270
26398	BN15721	2.51271	972.633	387.085	1.32925	gi|15721|At5g02100_Contig1	At5g02100.1	68418.m00131 oxysterol-binding family protein similar to SWH1 [Saccharomyces cerevisiae] GI:402658; contains Pfam profile PF01237: Oxysterol-binding protein	GO:0008202,GO:0008142,GO:0009507
26086	BN15721	2.31325	1304.31	563.842	1.20992	gi|15721|At5g02100_Contig1	At5g02100.1	68418.m00131 oxysterol-binding family protein similar to SWH1 [Saccharomyces cerevisiae] GI:402658; contains Pfam profile PF01237: Oxysterol-binding protein	GO:0008202,GO:0008142,GO:0009507
21198	BN15723	3.54967	14256.4	4016.26	1.82769	gi|15723|At1g27530_Contig1	At1g27530.1	68414.m03356 expressed protein Similar to gb|AF151884 CGI-126 protein from Homo sapiens. EST gb|Z18048 comes from this gene	GO:0005554,GO:0000004,GO:0008372
20886	BN15723	4.01067	18725.8	4669	2.00384	gi|15723|At1g27530_Contig1	At1g27530.1	68414.m03356 expressed protein Similar to gb|AF151884 CGI-126 protein from Homo sapiens. EST gb|Z18048 comes from this gene	GO:0005554,GO:0000004,GO:0008372
18286	BN15724	2.25844	14287.9	6326.46	1.17532	gi|15724|At1g27530_Contig3	At1g27530.1	68414.m03356 expressed protein Similar to gb|AF151884 CGI-126 protein from Homo sapiens. EST gb|Z18048 comes from this gene	GO:0005554,GO:0000004,GO:0008372
29340	BN15737	2.46003	585.39	237.961	1.29867	gi|15737|At3g27820_Contig1	At3g27820.1	68416.m03470 monodehydroascorbate reductase, putative similar to cytosolic monodehydroascorbate reductase GB:BAA77214 [Oryza sativa]	GO:0006096,GO:0016491,GO:0005524,GO:0006118,GO:0006749,GO:0016639,GO:0004791,GO:0019430,GO:0006537,GO:0004362,GO:0005737,GO:0004148,GO:0016654,GO:0015036,GO:0005739
24452	BN15739	2.11241	8872.13	4200.01	1.07889	gi|15739|At1g07600_Contig1	At1g07590.1	68414.m00812 pentatricopeptide (PPR) repeat-containing protein low similarity to DNA-binding protein [Triticum aestivum] GI:6958202; contains Pfam profile PF01535: PPR repeat	GO:0046872,GO:0008372,GO:0046688,GO:0005507,GO:0009644
24140	BN15739	2.79673	13606.3	4865.07	1.48374	gi|15739|At1g07600_Contig1	At1g07590.1	68414.m00812 pentatricopeptide (PPR) repeat-containing protein low similarity to DNA-binding protein [Triticum aestivum] GI:6958202; contains Pfam profile PF01535: PPR repeat	GO:0046872,GO:0008372,GO:0046688,GO:0005507,GO:0009644
1052	BN15750	3.57294	1663.16	465.488	1.83711	gi|15750|At1g04290_Contig1	At1g04290.1	68414.m00420 thioesterase family protein contains Pfam profile PF03061: thioesterase family protein; EST gb|T45093 comes from this gene	GO:0016788,GO:0003824,GO:0016291,GO:0000004,GO:0008372
740	BN15750	2.79412	967.147	346.136	1.4824	gi|15750|At1g04290_Contig1	At1g04290.1	68414.m00420 thioesterase family protein contains Pfam profile PF03061: thioesterase family protein; EST gb|T45093 comes from this gene	GO:0016788,GO:0003824,GO:0016291,GO:0000004,GO:0008372
29648	BN15751	2.1374	719.568	336.655	1.09586	gi|15751|At1g04290_Contig2	At1g04290.1	68414.m00420 thioesterase family protein contains Pfam profile PF03061: thioesterase family protein; EST gb|T45093 comes from this gene	GO:0016788,GO:0003824,GO:0016291,GO:0000004,GO:0008372
27048	BN15752	2.0625	810.728	393.081	1.04439	gi|15752|At3g56440_Contig1	At3g56440.1	68416.m06277 WD-40 repeat protein family contains 4 WD-40 repeats (PF00400) (2 weak); PS00778 Histidine acid phosphatases active site signature; similar to Gsa12p (GI:18307769) {Pichia pastoris}similar to uncharacterized protein JM5 (GP:3114828) [Homo sap	GO:0003993,GO:0000004,GO:0008372
30302	BN15764	2.77049	1520.43	548.794	1.47014	gi|15764|At5g66920_Contig3	At5g66920.1	68418.m08435 multi-copper oxidase type I family protein similar to pollen-specific BP10 protein [SP|Q00624][Brassica napus]; contains Pfam profile: PF00394 Multicopper oxidase	GO:0009555,GO:0012505,GO:0005507,GO:0009846
25102	BN15768	2.26309	697.67	308.282	1.17829	gi|15768|At1g30960_Contig1	At1g30960.1	68414.m03791 GTP-binding protein (ERG) identical to GTP-binding protein ERG SP:O82653 from [Arabidopsis thaliana]	GO:0006414,GO:0005525,GO:0008151,GO:0005524,GO:0003924,GO:0005739,GO:0003746,GO:0006400
24790	BN15768	2.31718	677.978	292.587	1.21237	gi|15768|At1g30960_Contig1	At1g30960.1	68414.m03791 GTP-binding protein (ERG) identical to GTP-binding protein ERG SP:O82653 from [Arabidopsis thaliana]	GO:0006414,GO:0005525,GO:0008151,GO:0005524,GO:0003924,GO:0005739,GO:0003746,GO:0006400
30298	BN15781	2.07411	2804.51	1352.15	1.05249	gi|15781|At5g51840_Contig2	At5g51840.1	68418.m06427 expressed protein	GO:0005554,GO:0000004,GO:0008372
30952	BN15794	2.03438	4974.19	2445.06	1.02459	gi|15794|At4g38740_Contig3	At4g38740.1	68417.m05487 peptidyl-prolyl cis-trans isomerase / cyclophilin / rotamase / cyclosporin A-binding protein (ROC1) identical to SP|P34790 Peptidyl-prolyl cis-trans isomerase (EC 5.2.1.8) (PPIase) (Rotamase) (Cyclophilin) (Cyclosporin A-binding protein) {Ara	GO:0005829,GO:0007165,GO:0003755,GO:0006457
10152	BN15807	2.14018	861.601	402.583	1.09773	gi|15807|At4g20300_Contig2	At4g20300.2	68417.m02965 expressed protein	GO:0005554,GO:0000004,GO:0005739
9840	BN15807	2.20008	861.418	391.539	1.13756	gi|15807|At4g20300_Contig2	At4g20300.2	68417.m02965 expressed protein	GO:0005554,GO:0000004,GO:0005739
30948	BN15812	2.22177	1962.07	883.11	1.15171	gi|15812|At3g49210_Contig1	At3g49210.1	68416.m05378 expressed protein	GO:0005622,GO:0003700,GO:0006355
15036	BN15820	2.07949	19115.3	9192.3	1.05623	gi|15820|At4g11660_DC1141F	At4g11660.1	68417.m01864 heat shock factor protein 7 (HSF7) / heat shock transcription factor 7 (HSTF7) identical to heat shock factor protein 7 (HSF7) SP:Q9T0D3 from [Arabidopsis thaliana]	GO:0003773,GO:0006355,GO:0003700,GO:0005634
29003	BN15829	2.22398	1298.4	583.818	1.15314	gi|15829|At2g30110_Contig3	At2g30110.1	68415.m03664 ubiquitin activating enzyme 1 (UBA1) E1; identical to GB:U80808	GO:0004840,GO:0016567,GO:0004839,GO:0006511
28691	BN15829	2.73091	1451.47	531.497	1.44938	gi|15829|At2g30110_Contig3	At2g30110.1	68415.m03664 ubiquitin activating enzyme 1 (UBA1) E1; identical to GB:U80808	GO:0004840,GO:0016567,GO:0004839,GO:0006511
23803	BN15831	2.63892	1378.18	522.251	1.39995	gi|15831|At2g05620_Contig2	At2g05620.1	68415.m00598 expressed protein	GO:0009534,GO:0005489,GO:0009773
23491	BN15831	2.38231	1517.21	636.866	1.25236	gi|15831|At2g05620_Contig2	At2g05620.1	68415.m00598 expressed protein	GO:0009534,GO:0005489,GO:0009773
28687	BN15846	4.48509	922.584	205.7	2.16514	gi|15846|At1g53750_Contig5	At1g53750.1	68414.m06115 26S proteasome AAA-ATPase subunit (RPT1a) similar to 26S proteasome ATPase subunit GI:1395190 from [Spinacia oleracea]	GO:0008540,GO:0006511,GO:0016887
26399	BN15848	2.09486	992.38	473.722	1.06685	gi|15848|At1g53750_Contig4	At1g53750.1	68414.m06115 26S proteasome AAA-ATPase subunit (RPT1a) similar to 26S proteasome ATPase subunit GI:1395190 from [Spinacia oleracea]	GO:0008540,GO:0006511,GO:0016887
23487	BN15849	2.59431	10720.2	4132.2	1.37535	gi|15849|At1g53750_Contig3	At1g53750.1	68414.m06115 26S proteasome AAA-ATPase subunit (RPT1a) similar to 26S proteasome ATPase subunit GI:1395190 from [Spinacia oleracea]	GO:0008540,GO:0006511,GO:0016887
23799	BN15849	2.33756	7067.68	3023.53	1.225	gi|15849|At1g53750_Contig3	At1g53750.1	68414.m06115 26S proteasome AAA-ATPase subunit (RPT1a) similar to 26S proteasome ATPase subunit GI:1395190 from [Spinacia oleracea]	GO:0008540,GO:0006511,GO:0016887
27053	BN15863	2.5525	1904.7	746.209	1.35191	gi|15863|At5g42970_DC974R	At5g42970.1	68418.m05241 COP9 signalosome complex subunit 4 / CSN complex subunit 4 (CSN4) (COP8) (FUS4) FUSCA4, COP8, CSN4; identical to CSN complex subunit 4 [Arabidopsis thaliana] GI:18056659, COP8 [Arabidopsis thaliana] GI:5802627; contains Pfam profile PF01399:	GO:0008180,GO:0010100,GO:0005554,GO:0009640
26741	BN15863	2.64427	8258.54	3123.18	1.40287	gi|15863|At5g42970_DC974R	At5g42970.1	68418.m05241 COP9 signalosome complex subunit 4 / CSN complex subunit 4 (CSN4) (COP8) (FUS4) FUSCA4, COP8, CSN4; identical to CSN complex subunit 4 [Arabidopsis thaliana] GI:18056659, COP8 [Arabidopsis thaliana] GI:5802627; contains Pfam profile PF01399:	GO:0008180,GO:0010100,GO:0005554,GO:0009640
26741	BN15863	2.63544	2233.51	847.491	1.39804	gi|15863|At5g42970_DC974R	At5g42970.1	68418.m05241 COP9 signalosome complex subunit 4 / CSN complex subunit 4 (CSN4) (COP8) (FUS4) FUSCA4, COP8, CSN4; identical to CSN complex subunit 4 [Arabidopsis thaliana] GI:18056659, COP8 [Arabidopsis thaliana] GI:5802627; contains Pfam profile PF01399:	GO:0008180,GO:0010100,GO:0005554,GO:0009640
27053	BN15863	2.98551	8877.32	2973.47	1.57798	gi|15863|At5g42970_DC974R	At5g42970.1	68418.m05241 COP9 signalosome complex subunit 4 / CSN complex subunit 4 (CSN4) (COP8) (FUS4) FUSCA4, COP8, CSN4; identical to CSN complex subunit 4 [Arabidopsis thaliana] GI:18056659, COP8 [Arabidopsis thaliana] GI:5802627; contains Pfam profile PF01399:	GO:0008180,GO:0010100,GO:0005554,GO:0009640
24453	BN15864	5.15237	5603	1087.46	2.36524	gi|15864|At3g53460_Contig1	At3g53460.2	68416.m05901 29 kDa ribonucleoprotein, chloroplast / RNA-binding protein cp 29 nearly identical to SP|Q43349 29 kDa ribonucleoprotein, chloroplast precursor (RNA-binding protein cp29) {Arabidopsis thaliana}	GO:0003723,GO:0000004,GO:0009507
24141	BN15864	5.98083	5507.01	920.777	2.58035	gi|15864|At3g53460_Contig1	At3g53460.2	68416.m05901 29 kDa ribonucleoprotein, chloroplast / RNA-binding protein cp 29 nearly identical to SP|Q43349 29 kDa ribonucleoprotein, chloroplast precursor (RNA-binding protein cp29) {Arabidopsis thaliana}	GO:0003723,GO:0000004,GO:0009507
19253	BN15866	2.05061	7356.06	3587.25	1.03605	gi|15866|At2g41630_Contig1	At2g41630.1	68415.m05144 transcription initiation factor IIB-1 / general transcription factor TFIIB-1 (TFIIB1) identical to transcription initiation factor IIB-1 (TFIIB1) SP:P48512 from [Arabidopsis thaliana]	GO:0006367,GO:0005634,GO:0006355,GO:0003702,GO:0005667
11449	BN15885	2.62472	6205.4	2364.21	1.39217	gi|15885|At3g17510_Contig3	At3g17510.1	68416.m02237 CBL-interacting protein kinase 1 (CIPK1) identical to CBL-interacting protein kinase 1 [Arabidopsis thaliana] gi|11066952|gb|AAG28776; contains Pfam profiles PF00069: Protein kinase domain and PF03822: NAF domain; identical to cDNA CBL-intera	GO:0008372,GO:0005524,GO:0016301,GO:0004713,GO:0004674,GO:0006468,GO:0004672,GO:0007165
12103	BN15901	2.13841	25913.5	12118.1	1.09654	gi|15901|At2g21530_Contig1	At2g21530.1	68415.m02562 forkhead-associated domain-containing protein / FHA domain-containing protein	GO:0005554,GO:0000004,GO:0009507
11791	BN15901	2.41189	35942.4	14902.2	1.27016	gi|15901|At2g21530_Contig1	At2g21530.1	68415.m02562 forkhead-associated domain-containing protein / FHA domain-containing protein	GO:0005554,GO:0000004,GO:0009507
27699	BN15909	2.04654	319.941	156.333	1.03318	gi|15909|At3g59950_Contig3	At3g59950.1	68416.m06691 autophagy 4b (APG4b) identical to autophagy 4b [Arabidopsis thaliana] gi|19912145|dbj|BAB88384	GO:0008233,GO:0006914,GO:0009507
7553	BN15931	3.6664	2656.56	724.57	1.87436	gi|15931|At1g71040_Contig2	At1g71040.1	68414.m08199 multi-copper oxidase type I family protein similar to SP|P07788 Spore coat protein A {Bacillus subtilis}; contains Pfam profile PF00394: Multicopper oxidase	GO:0005507,GO:0000004,GO:0008372
7241	BN15931	3.749	3087.39	823.523	1.90651	gi|15931|At1g71040_Contig2	At1g71040.1	68414.m08199 multi-copper oxidase type I family protein similar to SP|P07788 Spore coat protein A {Bacillus subtilis}; contains Pfam profile PF00394: Multicopper oxidase	GO:0005507,GO:0000004,GO:0008372
30949	BN15934	2.01287	2159.15	1072.67	1.00926	gi|15934|At1g04350_Contig2	At1g04350.1	68414.m00425 2-oxoglutarate-dependent dioxygenase, putative Similar to Arabidopsis 2A6 (gb|X83096) and to tomato ethylene synthesis regulatory protein E8 (SP|P10967); EST gb|T76913 comes from this gene	GO:0016706,GO:0009692
30637	BN15934	2.16058	3299.99	1527.36	1.11142	gi|15934|At1g04350_Contig2	At1g04350.1	68414.m00425 2-oxoglutarate-dependent dioxygenase, putative Similar to Arabidopsis 2A6 (gb|X83096) and to tomato ethylene synthesis regulatory protein E8 (SP|P10967); EST gb|T76913 comes from this gene	GO:0016706,GO:0009692
29008	BN15956	2.03019	9443.64	4651.61	1.02161	gi|15956|At1g16850_VA2021R	At1g16850.1	68414.m02033 expressed protein	GO:0005554,GO:0000004,GO:0012505
23496	BN15958	3.95956	4115.49	1039.38	1.98534	gi|15958|At2g34620_Contig1	At2g34620.1	68415.m04253 mitochondrial transcription termination factor-related / mTERF-related contains Pfam profile PF02536: mTERF	GO:0005554,GO:0000004,GO:0009507
23808	BN15958	3.9556	3775.87	954.564	1.9839	gi|15958|At2g34620_Contig1	At2g34620.1	68415.m04253 mitochondrial transcription termination factor-related / mTERF-related contains Pfam profile PF02536: mTERF	GO:0005554,GO:0000004,GO:0009507
28692	BN15972	2.51695	2223.27	883.319	1.33168	gi|15972|At5g45330_ILS907R	At5g45330.1	68418.m05564 expressed protein ; expression supported by MPSS	GO:0005554,GO:0000004,GO:0009507
29004	BN15972	3.42266	1682.25	491.503	1.77512	gi|15972|At5g45330_ILS907R	At5g45330.1	68418.m05564 expressed protein ; expression supported by MPSS	GO:0005554,GO:0000004,GO:0009507
26404	BN15973	2.08158	920.521	442.222	1.05768	gi|15973|At2g42840_Contig1	At2g42840.2	68415.m05305 protodermal factor 1 (PDF1) identical to protodermal factor 1 [Arabidopsis thaliana] gi|4929130|gb|AAD33869	GO:0005576,GO:0000004,GO:0045735
14058	BN15992	2.02914	12537.6	6178.77	1.02087	gi|15992|At1g09430_Contig1	At1g09430.1	68414.m01055 ATP-citrate synthase (ATP-citrate (pro-S-)-lyase/citrate cleavage enzyme), putative similar to ATP-citrate-lyase (GI:16648642) [Arabidopsis thaliana]; similar to ATP-citrate (pro-S-)-lyase (EC 4.1.3.8) (Citrate cleavage enzyme)(SP:Q91V92) {Mu	GO:0008815,GO:0006085,GO:0009346
24142	BN16002	2.1695	7238.83	3336.64	1.11736	gi|16002|At2g32150_Contig2	At2g32150.1	68415.m03929 haloacid dehalogenase-like hydrolase family protein contains InterPro accession IPR005834: Haloacid dehalogenase-like hydrolase	GO:0008372,GO:0019120,GO:0008152,GO:0016787
24454	BN16002	2.24703	5582.07	2484.2	1.16802	gi|16002|At2g32150_Contig2	At2g32150.1	68415.m03929 haloacid dehalogenase-like hydrolase family protein contains InterPro accession IPR005834: Haloacid dehalogenase-like hydrolase	GO:0008372,GO:0019120,GO:0008152,GO:0016787
21542	BN16003	3.45667	9846.87	2848.66	1.78938	gi|16003|At1g44970_VA2094F	At1g44970.1	68414.m05155 peroxidase, putative similar to peroxidase GI:993004 from [Mercurialis annua]	GO:0006979,GO:0004601,GO:0012505
21854	BN16003	3.41157	9204.46	2698.01	1.77044	gi|16003|At1g44970_VA2094F	At1g44970.1	68414.m05155 peroxidase, putative similar to peroxidase GI:993004 from [Mercurialis annua]	GO:0006979,GO:0004601,GO:0012505
5942	BN16009	2.3754	16492.3	6942.96	1.24817	gi|16009|At2g02090_Contig1	At2g02090.1	68415.m00145 SNF2 domain-containing protein / helicase domain-containing protein similar to transcriptional activator SRCAP [Homo sapiens] GI:5106572; contains Pfam profiles PF00271: Helicase conserved C-terminal domain, PF00176: SNF2 family N-terminal do	GO:0005524,GO:0003676,GO:0004386,GO:0000004,GO:0003677,GO:0009507
6254	BN16009	2.18681	18326.2	8380.34	1.12883	gi|16009|At2g02090_Contig1	At2g02090.1	68415.m00145 SNF2 domain-containing protein / helicase domain-containing protein similar to transcriptional activator SRCAP [Homo sapiens] GI:5106572; contains Pfam profiles PF00271: Helicase conserved C-terminal domain, PF00176: SNF2 family N-terminal do	GO:0005524,GO:0003676,GO:0004386,GO:0000004,GO:0003677,GO:0009507
3654	BN16010	3.30648	13453.6	4068.86	1.7253	gi|16010|At5g14220_Contig1	At5g14220.1	68418.m01661 protoporphyrinogen oxidase, putative similar to protoporphyrinogen IX oxidase, mitochondrial (PPO II) from Nicotiana tabacum [SP|O24164], Glycine max, AB025102, Spinacia oleracea [GI:14349153]; contains Pfam amine oxidase, flavin-containing d	GO:0005739,GO:0004729,GO:0006779
3342	BN16010	2.99511	14233.7	4752.32	1.58261	gi|16010|At5g14220_Contig1	At5g14220.1	68418.m01661 protoporphyrinogen oxidase, putative similar to protoporphyrinogen IX oxidase, mitochondrial (PPO II) from Nicotiana tabacum [SP|O24164], Glycine max, AB025102, Spinacia oleracea [GI:14349153]; contains Pfam amine oxidase, flavin-containing d	GO:0005739,GO:0004729,GO:0006779
29996	BN16012	2.59422	576.275	222.138	1.3753	gi|16012|At4g34050_Contig2	At4g34050.1	68417.m04831 caffeoyl-CoA 3-O-methyltransferase, putative nearly identical to GI:2960356 [Populus balsamifera subsp. trichocarpa], GI:684942 [Medicago sativa subsp. sativa] isoform contains a GT-TG intron which removes an internal segment of the protein.	GO:0009809,GO:0005829,GO:0042409
30308	BN16012	2.72645	473.547	173.686	1.44703	gi|16012|At4g34050_Contig2	At4g34050.1	68417.m04831 caffeoyl-CoA 3-O-methyltransferase, putative nearly identical to GI:2960356 [Populus balsamifera subsp. trichocarpa], GI:684942 [Medicago sativa subsp. sativa] isoform contains a GT-TG intron which removes an internal segment of the protein.	GO:0009809,GO:0005829,GO:0042409
22508	BN16016	2.17402	15992.8	7356.32	1.12037	gi|16016|At5g07910_Contig2	At5g07910.1	68418.m00914 leucine-rich repeat family protein contains leucine rich repeat (LRR) domains, Pfam:PF00560	GO:0005739,GO:0005515,GO:0006499
9196	BN16021	2.06401	19216.1	9310.09	1.04545	gi|16021|At1g13690_Contig1	At1g13690.1	68414.m01609 RNA recognition motif (RRM)-containing protein contains Pfam profile: PF00076 RNA recognition motif	GO:0003676,GO:0000004,GO:0008372
27392	BN16026	2.12405	468.728	220.677	1.08681	gi|16026|At3g01340_Contig1	At3g01340.1	68416.m00051 protein transport protein SEC13 family protein / WD-40 repeat family protein similar to Protein transport protein SEC13 SP|Q04491 {Saccharomyces cerevisiae} and SEC13 (SP:P53024) [Pichia pastoris]	GO:0006900,GO:0005554,GO:0008372
6592	BN16037	2.25228	6610.84	2935.18	1.17138	gi|16037|At2g01750_VA2361R	At2g01750.1	68415.m00104 expressed protein	GO:0005554,GO:0000004,GO:0008372
6904	BN16037	2.23016	7252.65	3252.07	1.15715	gi|16037|At2g01750_VA2361R	At2g01750.1	68415.m00104 expressed protein	GO:0005554,GO:0000004,GO:0008372
1704	BN16039	2.04857	5903.2	2881.62	1.03462	gi|16039|At4g19540_Contig1	At4g19540.1	68417.m02874 expressed protein	GO:0016491,GO:0005739,GO:0009399,GO:0005524,GO:0006118,GO:0030234
22846	BN16043	4.28115	4723.82	1103.4	2.098	gi|16043|At1g60340_VA2380R	At1g60340.1	68414.m06794 apical meristem formation protein-related contains similarity to CUC1 [Arabidopsis thaliana] gi|12060422|dbj|BAB20598 and NAM [Petunia x hybrida] gi|1279640|emb|CAA63101	GO:0008372,GO:0003700,GO:0045449
23158	BN16043	4.35022	4929.62	1133.19	2.12109	gi|16043|At1g60340_VA2380R	At1g60340.1	68414.m06794 apical meristem formation protein-related contains similarity to CUC1 [Arabidopsis thaliana] gi|12060422|dbj|BAB20598 and NAM [Petunia x hybrida] gi|1279640|emb|CAA63101	GO:0008372,GO:0003700,GO:0045449
17646	BN16046	2.28869	10371.9	4531.8	1.19452	gi|16046|At1g09330_Contig1	At1g09330.1	68414.m01044 expressed protein contains 3 transmembrane domains; contains Pfam profile PF05832: Eukaryotic protein of unknown function	GO:0005554,GO:0000004,GO:0008372
17958	BN16046	2.2038	11238.4	5099.56	1.13999	gi|16046|At1g09330_Contig1	At1g09330.1	68414.m01044 expressed protein contains 3 transmembrane domains; contains Pfam profile PF05832: Eukaryotic protein of unknown function	GO:0005554,GO:0000004,GO:0008372
30954	BN16053	2.19922	463.67	210.834	1.13699	gi|16053|At5g17190_Contig2	At5g17190.1	68418.m02014 expressed protein similar to unknown protein (gb|AAF26109.1)	GO:0005554,GO:0000004,GO:0012505
29009	BN16077	2.05029	792.309	386.438	1.03583	gi|16077|At4g09030_Contig1	At4g09030.1	68417.m01490 arabinogalactan-protein (AGP10) identical to gi|10880497|gb|AAG24278; supported by Ceres cDNA 265772	GO:0009507,GO:0005554
29009	BN16077	6.33134	5812.7	918.084	2.66251	gi|16077|At4g09030_Contig1	At4g09030.1	68417.m01490 arabinogalactan-protein (AGP10) identical to gi|10880497|gb|AAG24278; supported by Ceres cDNA 265772	GO:0009507,GO:0005554
28697	BN16077	4.71621	6666.32	1413.49	2.23763	gi|16077|At4g09030_Contig1	At4g09030.1	68417.m01490 arabinogalactan-protein (AGP10) identical to gi|10880497|gb|AAG24278; supported by Ceres cDNA 265772	GO:0009507,GO:0005554
26409	BN16078	2.72521	581.434	213.354	1.44637	gi|16078|At5g02310_Contig1	At5g02310.1	68418.m00154 eceriferum3 protein, putative similar to eceriferum3 GI:1669655 from [Arabidopsis thaliana]	GO:0010025,GO:0005622,GO:0004842,GO:0005489,GO:0003677,GO:0005351,GO:0008270
26409	BN16078	3.87591	1553.97	400.93	1.95454	gi|16078|At5g02310_Contig1	At5g02310.1	68418.m00154 eceriferum3 protein, putative similar to eceriferum3 GI:1669655 from [Arabidopsis thaliana]	GO:0010025,GO:0005622,GO:0004842,GO:0005489,GO:0003677,GO:0005351,GO:0008270
26097	BN16078	2.2309	802.001	359.497	1.15762	gi|16078|At5g02310_Contig1	At5g02310.1	68418.m00154 eceriferum3 protein, putative similar to eceriferum3 GI:1669655 from [Arabidopsis thaliana]	GO:0010025,GO:0005622,GO:0004842,GO:0005489,GO:0003677,GO:0005351,GO:0008270
26097	BN16078	3.62544	1988.85	548.581	1.85816	gi|16078|At5g02310_Contig1	At5g02310.1	68418.m00154 eceriferum3 protein, putative similar to eceriferum3 GI:1669655 from [Arabidopsis thaliana]	GO:0010025,GO:0005622,GO:0004842,GO:0005489,GO:0003677,GO:0005351,GO:0008270
23497	BN16079	2.29341	1420.49	619.378	1.1975	gi|16079|At5g47210_Contig2	At5g47210.1	68418.m05821 nuclear RNA-binding protein, putative similar to nuclear RNA binding protein GI:6492264 from [Arabidopsis thaliana]	GO:0003723,GO:0000004,GO:0008372
23809	BN16079	2.49238	1556.44	624.479	1.31752	gi|16079|At5g47210_Contig2	At5g47210.1	68418.m05821 nuclear RNA-binding protein, putative similar to nuclear RNA binding protein GI:6492264 from [Arabidopsis thaliana]	GO:0003723,GO:0000004,GO:0008372
26405	BN16092	2.7349	1366.82	499.77	1.45149	gi|16092|At4g30600_Contig2	At4g30600.1	68417.m04341 signal recognition particle receptor alpha subunit family protein similar to Signal recognition particle receptor alpha subunit (SR-alpha) (Docking protein alpha) (DP-alpha) (SP:P08240) [Homo sapiens}; similar to Signal recognition particle r	GO:0006605,GO:0005524,GO:0005786,GO:0003723,GO:0005525,GO:0008548
26093	BN16092	2.59527	1471.47	566.981	1.37589	gi|16092|At4g30600_Contig2	At4g30600.1	68417.m04341 signal recognition particle receptor alpha subunit family protein similar to Signal recognition particle receptor alpha subunit (SR-alpha) (Docking protein alpha) (DP-alpha) (SP:P08240) [Homo sapiens}; similar to Signal recognition particle r	GO:0006605,GO:0005524,GO:0005786,GO:0003723,GO:0005525,GO:0008548
29659	BN16109	2.31347	1319.49	570.351	1.21006	gi|16109|At4g16160_VA2136R	At4g16160.2	68417.m02453 mitochondrial import inner membrane translocase subunit Tim17/Tim22/Tim23 family protein contains Pfam PF02466: Mitochondrial import inner membrane translocase subunit Tim17	GO:0015031,GO:0005744,GO:0015450
27059	BN16110	2.38158	6058.74	2544	1.25192	gi|16110|At5g64200_Contig2	At5g64200.2	68418.m08063 arginine/serine-rich splicing factor SC35 contains similarity to splicing factor; contains Pfam profile PF00076: RNA recognition motif. (a.k.a. RRM, RBD, or RNP domain)	GO:0003676,GO:0008372,GO:0000004,GO:0003723
24147	BN16111	9.29277	1704.88	183.463	3.21611	gi|16111|At5g39360_Contig1	At5g39360.1	68418.m04768 circadian clock coupling factor-related similar to circadian clock coupling factor ZGT [Nicotiana tabacum] GI:14210079	GO:0005554,GO:0000004,GO:0008372
26743	BN16122	3.13168	3877.11	1238.03	1.64694	gi|16122|At4g15560_Contig1	At4g15560.1	68417.m02377 1-deoxy-D-xylulose 5-phosphate synthase, putative / 1-deoxyxylulose-5-phosphate synthase, putative / DXP-synthase, putative (DEF) (CLA1) identical to SP|Q38854 Probable 1-deoxy-D-xylulose 5-phosphate synthase, chloroplast precursor (EC 4.1.3.	GO:0009507,GO:0008661,GO:0016114
27055	BN16122	3.1974	3188.35	997.17	1.6769	gi|16122|At4g15560_Contig1	At4g15560.1	68417.m02377 1-deoxy-D-xylulose 5-phosphate synthase, putative / 1-deoxyxylulose-5-phosphate synthase, putative / DXP-synthase, putative (DEF) (CLA1) identical to SP|Q38854 Probable 1-deoxy-D-xylulose 5-phosphate synthase, chloroplast precursor (EC 4.1.3.	GO:0009507,GO:0008661,GO:0016114
8543	BN16133	2.05929	1265.04	614.308	1.04215	gi|16133|At2g38670_Contig2	At2g38670.1	68415.m04749 ethanolamine-phosphate cytidylyltransferase, putative / phosphorylethanolamine transferase, putative / CTP:phosphoethanolamine cytidylyltransferase, putative similar to SP|Q99447 Ethanolamine-phosphate cytidylyltransferase (EC 2.7.7.14) {Homo	GO:0016779,GO:0009058,GO:0004335,GO:0006012,GO:0004306,GO:0005524,GO:0012505
22505	BN16155	2.24776	2078.23	924.578	1.16849	gi|16155|At2g01710_Contig1	At2g01710.1	68415.m00099 DNAJ heat shock N-terminal domain-containing protein simlar to AHM1 [Triticum aestivum] GI:6691467; contains Pfam profile PF00226: DnaJ domain	GO:0006457,GO:0003754,GO:0006355,GO:0003677,GO:0005634
30959	BN16165	2.26998	3243.67	1428.94	1.18268	gi|16165|At5g65260_Contig4	At5g65260.1	68418.m08209 polyadenylate-binding protein family protein / PABP family protein low similarity to poly(A)-binding protein II [Drosophila melanogaster] GI:6007612; contains InterPro entry IPR000504: RNA-binding region RNP-1 (RNA recognition motif) (RRM) do	GO:0003676,GO:0008372,GO:0000004,GO:0003723
15047	BN16173	2.82442	515.333	182.456	1.49796	gi|16173|At3g06100_VA1974R	At3g06100.1	68416.m00700 major intrinsic family protein / MIP family protein contains Pfam profile: PF00230 major intrinsic protein; contains non-consensus TT acceptor splice site at exon 4	GO:0015250,GO:0006810,GO:0016020
15359	BN16173	2.46463	543.293	220.436	1.30137	gi|16173|At3g06100_VA1974R	At3g06100.1	68416.m00700 major intrinsic family protein / MIP family protein contains Pfam profile: PF00230 major intrinsic protein; contains non-consensus TT acceptor splice site at exon 4	GO:0015250,GO:0006810,GO:0016020
7559	BN16176	3.03581	7866.84	2591.35	1.60208	gi|16176|At5g42300_Contig1	At5g42300.1	68418.m05148 ubiquitin family protein contains INTERPRO:IPR000626 ubiquitin domain	GO:0006512,GO:0005554,GO:0008372
7247	BN16176	3.08968	7793.96	2522.58	1.62746	gi|16176|At5g42300_Contig1	At5g42300.1	68418.m05148 ubiquitin family protein contains INTERPRO:IPR000626 ubiquitin domain	GO:0006512,GO:0005554,GO:0008372
30955	BN16188	2.17652	1504.41	691.201	1.12202	gi|16188|At3g30775_RL7198F	At3g30775.1	68416.m03933 proline oxidase, mitochondrial / osmotic stress-responsive proline dehydrogenase (POX) (PRO1) (ERD5) nearly identical to SP|P92983 Proline oxidase, mitochondrial precursor (EC 1.5.3.-) (Osmotic stress- induced proline dehydrogenase) [Arabidop	GO:0005739,GO:0006562,GO:0004657,GO:0006537
28355	BN16189	2.32177	2664.04	1147.42	1.21522	gi|16189|At1g79990_Contig1	At1g79990.1	68414.m09356 coatomer protein complex, subunit beta 2 (beta prime), putative contains 7 WD-40 repeats (PF00400) (1 weak); similar to Coatomer beta' subunit (Beta'-coat protein) (Beta'-COP) (p102) (SP:P35606) [Homo sapiens]; similar to Coatomer beta' subun	GO:0005554,GO:0030126,GO:0000004,GO:0005739
28043	BN16189	2.21636	2986.79	1347.61	1.14819	gi|16189|At1g79990_Contig1	At1g79990.1	68414.m09356 coatomer protein complex, subunit beta 2 (beta prime), putative contains 7 WD-40 repeats (PF00400) (1 weak); similar to Coatomer beta' subunit (Beta'-coat protein) (Beta'-COP) (p102) (SP:P35606) [Homo sapiens]; similar to Coatomer beta' subun	GO:0005554,GO:0030126,GO:0000004,GO:0005739
28698	BN16202	3.36883	1238.61	367.668	1.75225	gi|16202|At5g21150_Contig1	At5g21150.1	68418.m02526 PAZ domain-containing protein / piwi domain-containing protein similar to SP|O04379 Argonaute protein (AGO1) {Arabidopsis thaliana}; contains Pfam profile: PF02170 PAZ (Piwi Argonaut and Zwille), PF02171 Piwi domain	GO:0005554,GO:0000004,GO:0008372
29010	BN16202	3.74683	969.746	258.818	1.90567	gi|16202|At5g21150_Contig1	At5g21150.1	68418.m02526 PAZ domain-containing protein / piwi domain-containing protein similar to SP|O04379 Argonaute protein (AGO1) {Arabidopsis thaliana}; contains Pfam profile: PF02170 PAZ (Piwi Argonaut and Zwille), PF02171 Piwi domain	GO:0005554,GO:0000004,GO:0008372
26410	BN16203	2.78461	1076.14	386.46	1.47747	gi|16203|At1g13370_Contig1	At1g13370.1	68414.m01554 histone H3, putative strong similarity to Histone H3.2, minor Medicago sativa SP|P11105, histone H3 Rubus idaeus GI:10732809; contains Pfam profile PF00125 Core histone H2A/H2B/H3/H4	GO:0007001,GO:0003677,GO:0006334,GO:0000786,GO:0005634,GO:0009507
26410	BN16203	2.60507	590.775	226.779	1.38132	gi|16203|At1g13370_Contig1	At1g13370.1	68414.m01554 histone H3, putative strong similarity to Histone H3.2, minor Medicago sativa SP|P11105, histone H3 Rubus idaeus GI:10732809; contains Pfam profile PF00125 Core histone H2A/H2B/H3/H4	GO:0007001,GO:0003677,GO:0006334,GO:0000786,GO:0005634,GO:0009507
26098	BN16203	2.45004	1011.22	412.736	1.29281	gi|16203|At1g13370_Contig1	At1g13370.1	68414.m01554 histone H3, putative strong similarity to Histone H3.2, minor Medicago sativa SP|P11105, histone H3 Rubus idaeus GI:10732809; contains Pfam profile PF00125 Core histone H2A/H2B/H3/H4	GO:0007001,GO:0003677,GO:0006334,GO:0000786,GO:0005634,GO:0009507
28694	BN16219	2.14598	1629.92	759.524	1.10163	gi|16219|At5g59250_Contig1	At5g59250.1	68418.m07425 sugar transporter family protein similar to D-xylose-H+ symporter from Lactobacillus brevis GI:2895856, sugar-porter family protein 2 [Arabidopsis thaliana] GI:14585701; contains Pfam profile PF00083: major facilitator superfamily protein	GO:0015144,GO:0006817,GO:0016020,GO:0006811,GO:0016021,GO:0006810,GO:0008643,GO:0005351,GO:0009507
26406	BN16220	3.75327	5283.93	1407.82	1.90815	gi|16220|At3g53730_Contig1	At3g53730.1	68416.m05935 histone H4 identical to histone H4 from Lycopersicon esculentum GI:297150, Lolium temulentum SP|P02308, Acropora formosa GI:455652, Citrus jambhiri GI:16797797	GO:0007001,GO:0003677,GO:0006334,GO:0000786,GO:0005634
26094	BN16220	3.64107	6046.36	1660.6	1.86436	gi|16220|At3g53730_Contig1	At3g53730.1	68416.m05935 histone H4 identical to histone H4 from Lycopersicon esculentum GI:297150, Lolium temulentum SP|P02308, Acropora formosa GI:455652, Citrus jambhiri GI:16797797	GO:0007001,GO:0003677,GO:0006334,GO:0000786,GO:0005634
26094	BN16220	2.18035	519.457	238.245	1.12456	gi|16220|At3g53730_Contig1	At3g53730.1	68416.m05935 histone H4 identical to histone H4 from Lycopersicon esculentum GI:297150, Lolium temulentum SP|P02308, Acropora formosa GI:455652, Citrus jambhiri GI:16797797	GO:0007001,GO:0003677,GO:0006334,GO:0000786,GO:0005634
23806	BN16221	2.50981	4132.35	1646.48	1.32758	gi|16221|At3g53730_Contig2	At3g53730.1	68416.m05935 histone H4 identical to histone H4 from Lycopersicon esculentum GI:297150, Lolium temulentum SP|P02308, Acropora formosa GI:455652, Citrus jambhiri GI:16797797	GO:0007001,GO:0003677,GO:0006334,GO:0000786,GO:0005634
23494	BN16221	2.41197	4208.84	1744.98	1.27021	gi|16221|At3g53730_Contig2	At3g53730.1	68416.m05935 histone H4 identical to histone H4 from Lycopersicon esculentum GI:297150, Lolium temulentum SP|P02308, Acropora formosa GI:455652, Citrus jambhiri GI:16797797	GO:0007001,GO:0003677,GO:0006334,GO:0000786,GO:0005634
21206	BN16222	2.45466	1250.31	509.362	1.29552	gi|16222|At3g44870_Contig1	At3g44870.1	68416.m04834 S-adenosyl-L-methionine:carboxyl methyltransferase family protein similar to defense-related protein cjs1 [Brassica carinata][GI:14009292][Mol Plant Pathol (2001) 2(3):159-169]	GO:0008372,GO:0000004,GO:0008757
27056	BN16250	2.07194	371.652	179.374	1.05098	gi|16250|At1g69260_VA1841F	At1g69260.1	68414.m07939 expressed protein	GO:0006810,GO:0005215,GO:0016020
30310	BN16264	2.55058	959.265	376.097	1.35082	gi|16264|At1g13020_Contig1	At1g13020.1	68414.m01510 eukaryotic translation initiation factor, putative (EIF4B5) eukaryotic initiation factor 4B (GI:6739522) {Arabidopsis thaliana}; EST gb|T22808 comes from this gene	GO:0003743,GO:0000004,GO:0008372
29998	BN16264	2.31556	1182.29	510.585	1.21136	gi|16264|At1g13020_Contig1	At1g13020.1	68414.m01510 eukaryotic translation initiation factor, putative (EIF4B5) eukaryotic initiation factor 4B (GI:6739522) {Arabidopsis thaliana}; EST gb|T22808 comes from this gene	GO:0003743,GO:0000004,GO:0008372
27710	BN16265	2.058	2294.2	1114.77	1.04125	gi|16265|At3g55780_VA1749R	At3g55780.1	68416.m06198 glycosyl hydrolase family 17 protein similar to beta-1,3-glucanase precursor GI:4097948 from [Oryza sativa]	GO:0012505,GO:0004553,GO:0007186,GO:0001584,GO:0005975,GO:0016021
9510	BN16273	2.11578	5669.23	2679.5	1.08119	gi|16273|At5g51950_VA1782F	At5g51950.1	68418.m06447 glucose-methanol-choline (GMC) oxidoreductase family protein similar to mandelonitrile lyase from Prunus serotina [SP|P52706, SP|P52707]; contains Pfam profile PF00732 GMC oxidoreductase	GO:0016832,GO:0012505,GO:0008152,GO:0009103,GO:0006118,GO:0008767,GO:0016491
9198	BN16273	2.18954	6283.43	2869.75	1.13063	gi|16273|At5g51950_VA1782F	At5g51950.1	68418.m06447 glucose-methanol-choline (GMC) oxidoreductase family protein similar to mandelonitrile lyase from Prunus serotina [SP|P52706, SP|P52707]; contains Pfam profile PF00732 GMC oxidoreductase	GO:0016832,GO:0012505,GO:0008152,GO:0009103,GO:0006118,GO:0008767,GO:0016491
30306	BN16278	4.29219	6421.07	1495.99	2.10171	gi|16278|At2g18790_Contig2	At2g18790.1	68415.m02187 phytochrome B (PHYB) Identical to SP|P14713 Phytochrome B {Arabidopsis thaliana}	GO:0008020,GO:0004871,GO:0006355,GO:0004673,GO:0005634,GO:0010202
29994	BN16278	4.358	10728.1	2461.7	2.12367	gi|16278|At2g18790_Contig2	At2g18790.1	68415.m02187 phytochrome B (PHYB) Identical to SP|P14713 Phytochrome B {Arabidopsis thaliana}	GO:0008020,GO:0004871,GO:0006355,GO:0004673,GO:0005634,GO:0010202
1394	BN16290	3.91278	1704.89	435.723	1.9682	gi|16290|At3g48690_VA1757F	At3g48690.1	68416.m05317 expressed protein similar to PrMC3 [Pinus radiata] GI:5487873	GO:0005554,GO:0000004,GO:0008372
1706	BN16290	4.16134	1713.42	411.747	2.05705	gi|16290|At3g48690_VA1757F	At3g48690.1	68416.m05317 expressed protein similar to PrMC3 [Pinus radiata] GI:5487873	GO:0005554,GO:0000004,GO:0008372
28360	BN16292	5.87752	1419.28	241.476	2.55521	gi|16292|At1g07570_Contig3	At1g07570.2	68414.m00811 protein kinase (APK1a) identical to Protein kinase APK1A from [Arabidopsis thaliana] SWISS-PROT:Q06548	GO:0016301,GO:0006468,GO:0009507,GO:0004674,GO:0006499
9848	BN16300	2.20974	10232.5	4630.64	1.14388	gi|16300|At2g19520_Contig2	At2g19520.1	68415.m02281 WD-40 repeat protein (MSI4) contains 6 (4 significant) WD-40 repeats (PF0400); identical to WD-40 repeat protein MSI4 (SP:O22607) [Arabidopsis thaliana]	GO:0046872
10160	BN16300	2.28194	12147.8	5323.45	1.19026	gi|16300|At2g19520_Contig2	At2g19520.1	68415.m02281 WD-40 repeat protein (MSI4) contains 6 (4 significant) WD-40 repeats (PF0400); identical to WD-40 repeat protein MSI4 (SP:O22607) [Arabidopsis thaliana]	GO:0046872
30956	BN16304	3.55833	6822.89	1917.44	1.8312	gi|16304|At5g64130_Contig4	At5g64130.1	68418.m08053 expressed protein	GO:0005554,GO:0000004,GO:0008372
30644	BN16304	3.05786	7121.95	2329.06	1.61252	gi|16304|At5g64130_Contig4	At5g64130.1	68418.m08053 expressed protein	GO:0005554,GO:0000004,GO:0008372
28356	BN16305	2.45097	2447.07	998.409	1.29335	gi|16305|At5g64130_Contig1	At5g64130.1	68418.m08053 expressed protein	GO:0005554,GO:0000004,GO:0008372
26411	BN16317	2.38274	3463.22	1453.46	1.25262	gi|16317|At5g15550_Contig1	At5g15550.2	68418.m01821 transducin family protein / WD-40 repeat family protein similar to YTM1 - Homo sapiens, EMBL:AF242546; contains Pfam PF00400: WD domain, G-beta repeat (7 copies,1 weak);	GO:0000166,GO:0000004,GO:0005834
28695	BN16330	4.89789	16500.3	3368.86	2.29216	gi|16330|At3g60320_Contig1	At3g60320.1	68416.m06742 expressed protein contains Pfam profiles: PF04782: protein of unknown function (DUF632), PF04783: protein of unknown function (DUF630)	GO:0005554,GO:0000004,GO:0008372
28695	BN16330	5.95801	4847.94	813.684	2.57483	gi|16330|At3g60320_Contig1	At3g60320.1	68416.m06742 expressed protein contains Pfam profiles: PF04782: protein of unknown function (DUF632), PF04783: protein of unknown function (DUF630)	GO:0005554,GO:0000004,GO:0008372
29007	BN16330	2.6851	12930.3	4815.57	1.42498	gi|16330|At3g60320_Contig1	At3g60320.1	68416.m06742 expressed protein contains Pfam profiles: PF04782: protein of unknown function (DUF632), PF04783: protein of unknown function (DUF630)	GO:0005554,GO:0000004,GO:0008372
29007	BN16330	6.71285	4233.83	630.705	2.74693	gi|16330|At3g60320_Contig1	At3g60320.1	68416.m06742 expressed protein contains Pfam profiles: PF04782: protein of unknown function (DUF632), PF04783: protein of unknown function (DUF630)	GO:0005554,GO:0000004,GO:0008372
26407	BN16331	2.03757	472.032	231.664	1.02685	gi|16331|At3g60320_Contig2	At3g60320.1	68416.m06742 expressed protein contains Pfam profiles: PF04782: protein of unknown function (DUF632), PF04783: protein of unknown function (DUF630)	GO:0005554,GO:0000004,GO:0008372
23807	BN16332	2.39196	1155.94	483.26	1.25819	gi|16332|At5g14240_ES1758R	At5g14240.1	68418.m01664 expressed protein	GO:0005554,GO:0000004,GO:0008372
23495	BN16332	2.31985	1291.84	556.863	1.21403	gi|16332|At5g14240_ES1758R	At5g14240.1	68418.m01664 expressed protein	GO:0005554,GO:0000004,GO:0008372
20895	BN16333	2.90534	2454.31	844.758	1.53871	gi|16333|At5g34850_Contig1	At5g34850.1	68418.m04090 calcineurin-like phosphoesterase family protein contains Pfam profile: PF00149 calcineurin-like phosphoesterase	GO:0004722,GO:0016787,GO:0000004,GO:0012505
21207	BN16333	3.13241	2351.98	750.854	1.64727	gi|16333|At5g34850_Contig1	At5g34850.1	68418.m04090 calcineurin-like phosphoesterase family protein contains Pfam profile: PF00149 calcineurin-like phosphoesterase	GO:0004722,GO:0016787,GO:0000004,GO:0012505
6261	BN16356	2.06257	2943.89	1427.29	1.04445	gi|16356|At1g76490_Contig1	At1g76490.1	68414.m08899 3-hydroxy-3-methylglutaryl-CoA reductase 1 / HMG-CoA reductase 1 (HMG1) identical to HMG-CoA reductase 1 [SP|P14891]	GO:0042282,GO:0005783,GO:0016020,GO:0004420,GO:0008299
29345	BN16360	6.11678	3434.76	561.531	2.61277	gi|16360|At3g52640_Contig1	At3g52640.2	68416.m05800 nicastrin-related contains weak similarity to Nicastrin precursor (Swiss-Prot:Q92542) [Homo sapiens]	GO:0008233,GO:0006508,GO:0008372
29657	BN16360	7.39872	3118.74	421.524	2.88728	gi|16360|At3g52640_Contig1	At3g52640.2	68416.m05800 nicastrin-related contains weak similarity to Nicastrin precursor (Swiss-Prot:Q92542) [Homo sapiens]	GO:0008233,GO:0006508,GO:0008372
4311	BN16392	3.04349	9141.22	3003.53	1.60573	gi|16392|At5g19090_Contig1	At5g19090.2	68418.m02270 heavy-metal-associated domain-containing protein contains Pfam heavy-metal-associated domain PF00403; glycine-rich protein GRP22, rape, PIR:S31415; isoform contains a non-consensus TG-acceptor splice site at intron 3	GO:0030001,GO:0008372,GO:0046872
3999	BN16392	3.03418	8543.05	2815.6	1.60131	gi|16392|At5g19090_Contig1	At5g19090.2	68418.m02270 heavy-metal-associated domain-containing protein contains Pfam heavy-metal-associated domain PF00403; glycine-rich protein GRP22, rape, PIR:S31415; isoform contains a non-consensus TG-acceptor splice site at intron 3	GO:0030001,GO:0008372,GO:0046872
29995	BN16394	2.09998	1090.06	519.08	1.07038	gi|16394|At5g19090_Contig2	At5g19090.2	68418.m02270 heavy-metal-associated domain-containing protein contains Pfam heavy-metal-associated domain PF00403; glycine-rich protein GRP22, rape, PIR:S31415; isoform contains a non-consensus TG-acceptor splice site at intron 3	GO:0030001,GO:0008372,GO:0046872
27707	BN16395	2.47879	673.502	271.706	1.30964	gi|16395|At5g63590_ST328R	At5g63590.1	68418.m07983 flavonol synthase, putative similar to SP|Q96330 Flavonol synthase 1 (EC 1.14.11.-) (FLS 1) {Arabidopsis thaliana}; contains Pfam profile PF03171: oxidoreductase, 2OG-Fe(II) oxygenase family	GO:0008372,GO:0045431,GO:0005506,GO:0016216
6907	BN16406	2.71234	16499.2	6083.02	1.43954	gi|16406|At1g76310_ST358R	At1g76310.1	68414.m08864 cyclin, putative similar to B-like cyclin GI:780267 from (Medicago sativa); contains Pfam profiles PF00134: Cyclin, N-terminal domain, PF02984: Cyclin, C-terminal domain	GO:0008372,GO:0000074,GO:0016538
6595	BN16406	2.79162	17288	6192.81	1.4811	gi|16406|At1g76310_ST358R	At1g76310.1	68414.m08864 cyclin, putative similar to B-like cyclin GI:780267 from (Medicago sativa); contains Pfam profiles PF00134: Cyclin, N-terminal domain, PF02984: Cyclin, C-terminal domain	GO:0008372,GO:0000074,GO:0016538
30649	BN16410	2.22805	1905.57	855.264	1.15578	gi|16410|At1g13270_ST377R	At1g13270.1	68414.m01541 metallopeptidase M24 family protein similar to SP|Q01662 Methionine aminopeptidase 1 precursor (EC 3.4.11.18) {Saccharomyces cerevisiae}; contains Pfam profile PF00557: metallopeptidase family M24	GO:0006508,GO:0009507,GO:0004239,GO:0008235
30961	BN16410	2.04223	1228.36	601.481	1.03014	gi|16410|At1g13270_ST377R	At1g13270.1	68414.m01541 metallopeptidase M24 family protein similar to SP|Q01662 Methionine aminopeptidase 1 precursor (EC 3.4.11.18) {Saccharomyces cerevisiae}; contains Pfam profile PF00557: metallopeptidase family M24	GO:0006508,GO:0009507,GO:0004239,GO:0008235
4961	BN16421	2.25891	7619.35	3373.02	1.17563	gi|16421|At3g07480_Contig1	At3g07480.1	68416.m00892 expressed protein	GO:0005554,GO:0000004,GO:0009507
30645	BN16423	2.00354	1026.17	512.179	1.00255	gi|16423|At5g64310_Contig1	At5g64310.1	68418.m08078 arabinogalactan-protein (AGP1) identical to gi:3883120 gb:AAC77823	GO:0012505,GO:0005554
30957	BN16423	2.37395	896.681	377.717	1.24729	gi|16423|At5g64310_Contig1	At5g64310.1	68418.m08078 arabinogalactan-protein (AGP1) identical to gi:3883120 gb:AAC77823	GO:0012505,GO:0005554
10157	BN16434	2.19867	14982.2	6814.22	1.13663	gi|16434|At2g27090_ST281R	At2g27090.1	68415.m03255 expressed protein contains Pfam domains, PF04782: Protein of unknown function (DUF632) and PF04783: Protein of unknown function (DUF630)	GO:0006499,GO:0005554,GO:0008372
29016	BN16441	3.42342	1373.27	401.14	1.77544	gi|16441|At1g78780_Contig1	At1g78780.2	68414.m09182 pathogenesis-related family protein contains similarity to pathogen-related protein (GI:499073) (Swiss-Prot:P16273) [Hordeum vulgare]	GO:0005554,GO:0000004,GO:0008372
26416	BN16442	2.58705	1154.66	446.323	1.37131	gi|16442|At1g78780_Contig2	At1g78780.1	68414.m09181 pathogenesis-related family protein contains similarity to pathogen-related protein (GI:499073) (Swiss-Prot:P16273) [Hordeum vulgare]	GO:0005554,GO:0000004,GO:0008372
18304	BN16445	2.50917	5250.86	2092.67	1.32721	gi|16445|At1g54580_Contig2	At1g54580.1	68414.m06225 acyl carrier protein, chloroplast, putative / ACP, putative strong similarity to SP|P25701 Acyl carrier protein 2, chloroplast precursor (ACP) {Arabidopsis thaliana}; contains InterPro accession IPR003881: Isochorismatase	GO:0006633,GO:0000036,GO:0009507
18616	BN16445	2.71995	4642.05	1706.67	1.44358	gi|16445|At1g54580_Contig2	At1g54580.1	68414.m06225 acyl carrier protein, chloroplast, putative / ACP, putative strong similarity to SP|P25701 Acyl carrier protein 2, chloroplast precursor (ACP) {Arabidopsis thaliana}; contains InterPro accession IPR003881: Isochorismatase	GO:0006633,GO:0000036,GO:0009507
8216	BN16449	2.00536	631.735	315.024	1.00386	gi|16449|At3g28180_Contig3	At3g28180.1	68416.m03521 glycosyl transferase family 2 protein similar to beta-(1-3)-glucosyl transferase GB:AAC62210 GI:3687658 from [Bradyrhizobium japonicum], cellulose synthase from Agrobacterium tumeficiens [gi:710492] and Agrobacterium radiobacter [gi:710493];	GO:0008372,GO:0016759,GO:0000004,GO:0016757
26100	BN16459	3.6941	11868.9	3212.93	1.88522	gi|16459|At3g57690_Contig1	At3g57690.1	68416.m06427 arabinogalactan-protein, putative (AGP23) similar to arabinogalactan protein [Arabidopsis thaliana] gi|10880503|gb|AAG24281	GO:0012505,GO:0005554
26412	BN16459	3.921	9557.2	2437.44	1.97122	gi|16459|At3g57690_Contig1	At3g57690.1	68416.m06427 arabinogalactan-protein, putative (AGP23) similar to arabinogalactan protein [Arabidopsis thaliana] gi|10880503|gb|AAG24281	GO:0012505,GO:0005554
10812	BN16467	2.67642	2078.34	776.536	1.42031	gi|16467|At1g04820_Contig1	At1g50010.1	68414.m05612 tubulin alpha-2/alpha-4 chain (TUA2) identical to tubulin alpha-2/alpha-4 chain SP|P29510 GB:P29510 from [Arabidopsis thaliana]	GO:0007017,GO:0005200,GO:0045298
10500	BN16467	2.8002	2387.86	852.746	1.48553	gi|16467|At1g04820_Contig1	At1g50010.1	68414.m05612 tubulin alpha-2/alpha-4 chain (TUA2) identical to tubulin alpha-2/alpha-4 chain SP|P29510 GB:P29510 from [Arabidopsis thaliana]	GO:0007017,GO:0005200,GO:0045298
29350	BN16495	2.52874	2491.53	985.286	1.33842	gi|16495|At1g43590_Contig1	At1g43590.1	68414.m05004 hypothetical protein contains Pfam domain, PF04827: Protein of unknown function (DUF635)	GO:0005554,GO:0000004,GO:0008372
29662	BN16495	2.68231	2089.83	779.117	1.42347	gi|16495|At1g43590_Contig1	At1g43590.1	68414.m05004 hypothetical protein contains Pfam domain, PF04827: Protein of unknown function (DUF635)	GO:0005554,GO:0000004,GO:0008372
27062	BN16496	2.02266	4360.8	2155.97	1.01626	gi|16496|At1g43590_Contig2	At1g43590.1	68414.m05004 hypothetical protein contains Pfam domain, PF04827: Protein of unknown function (DUF635)	GO:0005554,GO:0000004,GO:0008372
30000	BN16529	2.49657	1804.61	722.837	1.31994	gi|16529|At5g24490_Contig1	At5g24490.1	68418.m02886 30S ribosomal protein, putative similar to SP|P19954 Plastid-specific 30S ribosomal protein 1, chloroplast precursor (CS-S5) (CS5) (S22) (Ribosomal protein 1) (PSRP-1) {Spinacia oleracea}; contains Pfam profile PF02482: Sigma 54 modulation pr	GO:0005554,GO:0000004,GO:0009507
30312	BN16529	2.7987	816.414	291.712	1.48476	gi|16529|At5g24490_Contig1	At5g24490.1	68418.m02886 30S ribosomal protein, putative similar to SP|P19954 Plastid-specific 30S ribosomal protein 1, chloroplast precursor (CS-S5) (CS5) (S22) (Ribosomal protein 1) (PSRP-1) {Spinacia oleracea}; contains Pfam profile PF02482: Sigma 54 modulation pr	GO:0005554,GO:0000004,GO:0009507
27400	BN16530	2.20181	1135.48	515.702	1.13869	gi|16530|At2g33770_Contig1	At2g33770.1	68415.m04141 ubiquitin-conjugating enzyme family protein low similarity to ubiquitin-conjugating BIR-domain enzyme APOLLON [Homo sapiens] GI:8489831, ubiquitin-conjugating enzyme [Mus musculus] GI:3319990; contains Pfam profile PF00179: Ubiquitin-conjugat	GO:0006464,GO:0008372,GO:0004840,GO:0006512
27712	BN16530	2.80723	1326.41	472.497	1.48915	gi|16530|At2g33770_Contig1	At2g33770.1	68415.m04141 ubiquitin-conjugating enzyme family protein low similarity to ubiquitin-conjugating BIR-domain enzyme APOLLON [Homo sapiens] GI:8489831, ubiquitin-conjugating enzyme [Mus musculus] GI:3319990; contains Pfam profile PF00179: Ubiquitin-conjugat	GO:0006464,GO:0008372,GO:0004840,GO:0006512
6912	BN16539	2.00821	1362.48	678.455	1.00591	gi|16539|At5g09650_Contig1	At5g09650.1	68418.m01116 inorganic pyrophosphatase family protein similar to SP|Q15181 Inorganic pyrophosphatase (EC 3.6.1.1) (Pyrophosphate {Homo sapiens}; contains Pfam profile PF00719: inorganic pyrophosphatase	GO:0009507,GO:0016462,GO:0008152,GO:0016020
6600	BN16539	2.09095	1500.44	717.586	1.06416	gi|16539|At5g09650_Contig1	At5g09650.1	68418.m01116 inorganic pyrophosphatase family protein similar to SP|Q15181 Inorganic pyrophosphatase (EC 3.6.1.1) (Pyrophosphate {Homo sapiens}; contains Pfam profile PF00719: inorganic pyrophosphatase	GO:0009507,GO:0016462,GO:0008152,GO:0016020
28366	BN16545	3.71312	5987.25	1612.46	1.89263	gi|16545|At3g06070_Contig1	At3g06070.1	68416.m00694 expressed protein	GO:0005554,GO:0000004,GO:0008372
28054	BN16545	3.43028	10362.5	3020.89	1.77833	gi|16545|At3g06070_Contig1	At3g06070.1	68416.m00694 expressed protein	GO:0005554,GO:0000004,GO:0008372
25766	BN16546	2.06743	7888.43	3815.58	1.04784	gi|16546|At3g06070_Contig2	At3g06070.1	68416.m00694 expressed protein	GO:0005554,GO:0000004,GO:0008372
23166	BN16547	2.19831	10891.7	4954.58	1.13639	gi|16547|At1g61010_LL2886F	At1g61010.2	68414.m06870 cleavage and polyadenylation specificity factor, putative similar to cleavage and polyadenylation specificity factor 73 kDa subunit [Homo sapiens] SWISS-PROT:Q9UKF6	GO:0006378,GO:0005847,GO:0030364
22854	BN16547	2.67162	20149.6	7542.08	1.41772	gi|16547|At1g61010_LL2886F	At1g61010.2	68414.m06870 cleavage and polyadenylation specificity factor, putative similar to cleavage and polyadenylation specificity factor 73 kDa subunit [Homo sapiens] SWISS-PROT:Q9UKF6	GO:0006378,GO:0005847,GO:0030364
7562	BN16567	2.2492	14406.1	6405	1.16941	gi|16567|At5g20730_Contig3	At5g20730.2	68418.m02463 auxin-responsive factor (ARF7) identical to auxin response factor 7 GI:4104929 from [Arabidopsis thaliana]	GO:0030528,GO:0009638,GO:0040008,GO:0006355,GO:0005622,GO:0009733,GO:0003700,GO:0009785
29017	BN16571	5.0714	1076.02	212.174	2.34239	gi|16571|At2g33845_Contig1	At2g33845.1	68415.m04154 DNA-binding protein-related contains weak similarity to G-quartet DNA binding protein 3 [Tetrahymena thermophila] gi|4583503|gb|AAD25098	GO:0005554,GO:0000004,GO:0009507
28705	BN16571	3.65153	1214.14	332.502	1.8685	gi|16571|At2g33845_Contig1	At2g33845.1	68415.m04154 DNA-binding protein-related contains weak similarity to G-quartet DNA binding protein 3 [Tetrahymena thermophila] gi|4583503|gb|AAD25098	GO:0005554,GO:0000004,GO:0009507
26105	BN16572	2.30049	1376.35	598.285	1.20194	gi|16572|At2g28660_LL2909R	At2g28660.1	68415.m03484 copper-binding family protein similar to copper homeostasis factor gi:3168840 from Arabidopsis thaliana; contains Pfam profile PF00403: Heavy-metal-associated domain	GO:0046872,GO:0006825,GO:0030001,GO:0005507,GO:0009507
26417	BN16572	2.33231	1261.25	540.774	1.22176	gi|16572|At2g28660_LL2909R	At2g28660.1	68415.m03484 copper-binding family protein similar to copper homeostasis factor gi:3168840 from Arabidopsis thaliana; contains Pfam profile PF00403: Heavy-metal-associated domain	GO:0046872,GO:0006825,GO:0030001,GO:0005507,GO:0009507
23505	BN16573	2.27139	4270.05	1879.93	1.18357	gi|16573|At4g04350_Contig1	At4g04350.1	68417.m00622 leucyl-tRNA synthetase, putative / leucine--tRNA ligase, putative similar to SP|P36430 Leucyl-tRNA synthetase (EC 6.1.1.4) (Leucine--tRNA ligase) (LeuRS) {Bacillus subtilis}; contains Pfam profile PF00133: tRNA synthetases class I (I, L, M an	GO:0005524,GO:0006429,GO:0004823,GO:0005737,GO:0006418,GO:0006431,GO:0004822,GO:0009507,GO:0009085,GO:0006412,GO:0004812,GO:0004825,GO:0004409,GO:0006438,GO:0006428,GO:0004832
23505	BN16573	3.39825	4263.17	1254.52	1.76479	gi|16573|At4g04350_Contig1	At4g04350.1	68417.m00622 leucyl-tRNA synthetase, putative / leucine--tRNA ligase, putative similar to SP|P36430 Leucyl-tRNA synthetase (EC 6.1.1.4) (Leucine--tRNA ligase) (LeuRS) {Bacillus subtilis}; contains Pfam profile PF00133: tRNA synthetases class I (I, L, M an	GO:0005524,GO:0006429,GO:0004823,GO:0005737,GO:0006418,GO:0006431,GO:0004822,GO:0009507,GO:0009085,GO:0006412,GO:0004812,GO:0004825,GO:0004409,GO:0006438,GO:0006428,GO:0004832
23817	BN16573	4.01934	5437.52	1352.84	2.00696	gi|16573|At4g04350_Contig1	At4g04350.1	68417.m00622 leucyl-tRNA synthetase, putative / leucine--tRNA ligase, putative similar to SP|P36430 Leucyl-tRNA synthetase (EC 6.1.1.4) (Leucine--tRNA ligase) (LeuRS) {Bacillus subtilis}; contains Pfam profile PF00133: tRNA synthetases class I (I, L, M an	GO:0005524,GO:0006429,GO:0004823,GO:0005737,GO:0006418,GO:0006431,GO:0004822,GO:0009507,GO:0009085,GO:0006412,GO:0004812,GO:0004825,GO:0004409,GO:0006438,GO:0006428,GO:0004832
23817	BN16573	2.36467	3597.32	1521.28	1.24164	gi|16573|At4g04350_Contig1	At4g04350.1	68417.m00622 leucyl-tRNA synthetase, putative / leucine--tRNA ligase, putative similar to SP|P36430 Leucyl-tRNA synthetase (EC 6.1.1.4) (Leucine--tRNA ligase) (LeuRS) {Bacillus subtilis}; contains Pfam profile PF00133: tRNA synthetases class I (I, L, M an	GO:0005524,GO:0006429,GO:0004823,GO:0005737,GO:0006418,GO:0006431,GO:0004822,GO:0009507,GO:0009085,GO:0006412,GO:0004812,GO:0004825,GO:0004409,GO:0006438,GO:0006428,GO:0004832
21217	BN16577	2.38198	1734.99	728.38	1.25216	gi|16577|At2g43320_LL2864F	At2g43320.1	68415.m05386 expressed protein	GO:0005554,GO:0000004,GO:0005739
20905	BN16577	2.46289	2470.82	1003.22	1.30035	gi|16577|At2g43320_LL2864F	At2g43320.1	68415.m05386 expressed protein	GO:0005554,GO:0000004,GO:0005739
21217	BN16577	4.02183	1566.94	389.609	2.00785	gi|16577|At2g43320_LL2864F	At2g43320.1	68415.m05386 expressed protein	GO:0005554,GO:0000004,GO:0005739
20905	BN16577	2.85701	2208.15	772.888	1.51451	gi|16577|At2g43320_LL2864F	At2g43320.1	68415.m05386 expressed protein	GO:0005554,GO:0000004,GO:0005739
18305	BN16578	3.01544	1167.87	387.297	1.59237	gi|16578|At2g46550_Contig1	At2g46550.1	68415.m05807 expressed protein	GO:0005524,GO:0000004,GO:0009507
18617	BN16578	2.41732	882.273	364.98	1.27341	gi|16578|At2g46550_Contig1	At2g46550.1	68415.m05807 expressed protein	GO:0005524,GO:0000004,GO:0009507
16017	BN16579	2.12175	4403.6	2075.46	1.08525	gi|16579|At2g46550_Contig3	At2g46550.1	68415.m05807 expressed protein	GO:0005524,GO:0000004,GO:0009507
23501	BN16591	2.62732	4292.39	1633.75	1.39359	gi|16591|At5g04885_Contig1	At5g04885.1	68418.m00512 glycosyl hydrolase family 3 protein contains Pfam profiles PF00933: Glycosyl hydrolase family 3 N terminal domain, PF01915: Glycosyl hydrolase family 3 C terminal domain	GO:0005975,GO:0004553,GO:0012505
23813	BN16591	2.05142	2282.59	1112.69	1.03662	gi|16591|At5g04885_Contig1	At5g04885.1	68418.m00512 glycosyl hydrolase family 3 protein contains Pfam profiles PF00933: Glycosyl hydrolase family 3 N terminal domain, PF01915: Glycosyl hydrolase family 3 C terminal domain	GO:0005975,GO:0004553,GO:0012505
13413	BN16595	2.3771	4972.83	2091.97	1.2492	gi|16595|At5g26880_Contig1	At5g26880.1	68418.m03206 tRNA/rRNA methyltransferase (SpoU) family protein low similarity to tRNA (Gm18) methyltransferase [Thermus thermophilus] GI:11079208; contains Pfam profile PF00588: SpoU rRNA Methylase (RNA methyltransferase, TrmH) family	GO:0009451,GO:0005739,GO:0008173,GO:0003723,GO:0006396
13101	BN16595	2.11183	3636.7	1722.06	1.07849	gi|16595|At5g26880_Contig1	At5g26880.1	68418.m03206 tRNA/rRNA methyltransferase (SpoU) family protein low similarity to tRNA (Gm18) methyltransferase [Thermus thermophilus] GI:11079208; contains Pfam profile PF00588: SpoU rRNA Methylase (RNA methyltransferase, TrmH) family	GO:0009451,GO:0005739,GO:0008173,GO:0003723,GO:0006396
27067	BN16605	2.11671	848.884	401.04	1.08182	gi|16605|At5g08530_Contig2	At5g08530.1	68418.m01013 NADH-ubiquinone oxidoreductase 51 kDa subunit, mitochondrial, putative similar to NADH-ubiquinone oxidoreductase 51 kDa subunit, mitochondrial precursor (EC 1.6.5.3) (EC 1.6.99.3) from {Homo sapiens} SP|P49821, {Bos taurus} SP|P25708, {Asperg	GO:0006120,GO:0005739,GO:0008137
26755	BN16605	3.63309	897.523	247.041	1.8612	gi|16605|At5g08530_Contig2	At5g08530.1	68418.m01013 NADH-ubiquinone oxidoreductase 51 kDa subunit, mitochondrial, putative similar to NADH-ubiquinone oxidoreductase 51 kDa subunit, mitochondrial precursor (EC 1.6.5.3) (EC 1.6.99.3) from {Homo sapiens} SP|P49821, {Bos taurus} SP|P25708, {Asperg	GO:0006120,GO:0005739,GO:0008137
30317	BN16639	3.2863	1524.13	463.783	1.71646	gi|16639|At2g40280_Contig1	At2g40280.1	68415.m04958 dehydration-responsive family protein similar to early-responsive to dehydration stress ERD3 protein [Arabidopsis thaliana] GI:15320410; contains Pfam profile PF03141: Putative methyltransferase	GO:0005554,GO:0000004,GO:0012505
30005	BN16639	2.95819	1588.05	536.831	1.56472	gi|16639|At2g40280_Contig1	At2g40280.1	68415.m04958 dehydration-responsive family protein similar to early-responsive to dehydration stress ERD3 protein [Arabidopsis thaliana] GI:15320410; contains Pfam profile PF03141: Putative methyltransferase	GO:0005554,GO:0000004,GO:0012505
27713	BN16658	2.02997	2033.52	1001.75	1.02146	gi|16658|At3g18780_Contig5	At3g18780.2	68416.m02386 actin 2 (ACT2) identical to SP|Q96292 Actin 2 {Arabidopsis thaliana}; nearly identical to SP|Q96293 Actin 8 [Arabidopsis thaliana] GI:1669387 and to At1g49240	GO:0015629,GO:0003774,GO:0005884,GO:0000004,GO:0005200
30967	BN16674	6.34433	13076.3	2061.1	2.66547	gi|16674|At5g64270_Contig1	At5g64270.1	68418.m08074 splicing factor, putative similar to splicing factor 3B subunit 1 (Spliceosome associated protein 155) (SAP 155) (SF3b155) (Pre-mRNA splicing factor SF3b 155 kDa subunit) (146 kDa nuclear protein) SP:O57683 from [Xenopus laevis]	GO:0005554,GO:0000004,GO:0008372
30655	BN16674	4.90911	9801.04	1996.5	2.29546	gi|16674|At5g64270_Contig1	At5g64270.1	68418.m08074 splicing factor, putative similar to splicing factor 3B subunit 1 (Spliceosome associated protein 155) (SAP 155) (SF3b155) (Pre-mRNA splicing factor SF3b 155 kDa subunit) (146 kDa nuclear protein) SP:O57683 from [Xenopus laevis]	GO:0005554,GO:0000004,GO:0008372
28367	BN16675	2.35273	8032.44	3414.1	1.23433	gi|16675|At5g64270_Contig2	At5g64270.1	68418.m08074 splicing factor, putative similar to splicing factor 3B subunit 1 (Spliceosome associated protein 155) (SAP 155) (SF3b155) (Pre-mRNA splicing factor SF3b 155 kDa subunit) (146 kDa nuclear protein) SP:O57683 from [Xenopus laevis]	GO:0005554,GO:0000004,GO:0008372
17967	BN16679	2.3606	989.69	419.254	1.23915	gi|16679|At1g73180_Contig1	At1g73180.1	68414.m08469 eukaryotic translation initiation factor-related similar to eukaryotic translation initiation factor 2A (GI:21956484) [Homo sapiens]; similar to Eukaryotic translation initiation factor 3 subunit 9 (eIF-3 eta) (eIF3 p116) (eIF3 p110) (eIF3b)	GO:0005554,GO:0000004,GO:0008372
17655	BN16679	2.30708	1153.59	500.021	1.20607	gi|16679|At1g73180_Contig1	At1g73180.1	68414.m08469 eukaryotic translation initiation factor-related similar to eukaryotic translation initiation factor 2A (GI:21956484) [Homo sapiens]; similar to Eukaryotic translation initiation factor 3 subunit 9 (eIF-3 eta) (eIF3 p116) (eIF3 p110) (eIF3b)	GO:0005554,GO:0000004,GO:0008372
29018	BN16706	5.20329	1911.87	367.435	2.37942	gi|16706|At3g47380_Contig2	At3g47380.1	68416.m05152 invertase/pectin methylesterase inhibitor family protein low similarity to SP|Q42534 Pectinesterase 2 precursor (EC 3.1.1.11) (Pectin methylesterase 2) (PE 2) {Arabidopsis thaliana}; contains Pfam profile PF04043: Plant invertase/pectin methy	GO:0012505,GO:0000004,GO:0046910
28706	BN16706	4.33377	2105.48	485.831	2.11562	gi|16706|At3g47380_Contig2	At3g47380.1	68416.m05152 invertase/pectin methylesterase inhibitor family protein low similarity to SP|Q42534 Pectinesterase 2 precursor (EC 3.1.1.11) (Pectin methylesterase 2) (PE 2) {Arabidopsis thaliana}; contains Pfam profile PF04043: Plant invertase/pectin methy	GO:0012505,GO:0000004,GO:0046910
26418	BN16707	3.1955	1791.19	560.535	1.67604	gi|16707|At3g08030_Contig2	At3g08030.1	68416.m00980 expressed protein contains Pfam profile PF04862: Protein of unknown function, DUF642	GO:0005554,GO:0000004,GO:0012505
26106	BN16707	3.11007	1997.74	642.345	1.63695	gi|16707|At3g08030_Contig2	At3g08030.1	68416.m00980 expressed protein contains Pfam profile PF04862: Protein of unknown function, DUF642	GO:0005554,GO:0000004,GO:0012505
23506	BN16708	2.25252	3377.07	1499.24	1.17154	gi|16708|At3g08030_Contig3	At3g08030.1	68416.m00980 expressed protein contains Pfam profile PF04862: Protein of unknown function, DUF642	GO:0005554,GO:0000004,GO:0012505
23818	BN16708	2.59544	4518.28	1740.85	1.37598	gi|16708|At3g08030_Contig3	At3g08030.1	68416.m00980 expressed protein contains Pfam profile PF04862: Protein of unknown function, DUF642	GO:0005554,GO:0000004,GO:0012505
23506	BN16708	3.56388	5985.28	1679.43	1.83345	gi|16708|At3g08030_Contig3	At3g08030.1	68416.m00980 expressed protein contains Pfam profile PF04862: Protein of unknown function, DUF642	GO:0005554,GO:0000004,GO:0012505
23818	BN16708	4.49398	5630.78	1252.96	2.16799	gi|16708|At3g08030_Contig3	At3g08030.1	68416.m00980 expressed protein contains Pfam profile PF04862: Protein of unknown function, DUF642	GO:0005554,GO:0000004,GO:0012505
21218	BN16709	9.76148	2489.9	255.074	3.2871	gi|16709|At3g08030_Contig1	At3g08030.1	68416.m00980 expressed protein contains Pfam profile PF04862: Protein of unknown function, DUF642	GO:0005554,GO:0000004,GO:0012505
20906	BN16709	7.64689	2977.63	389.391	2.93487	gi|16709|At3g08030_Contig1	At3g08030.1	68416.m00980 expressed protein contains Pfam profile PF04862: Protein of unknown function, DUF642	GO:0005554,GO:0000004,GO:0012505
10506	BN16717	3.30657	25924.8	7840.4	1.72533	gi|16717|At2g39330_Contig1	At2g39330.1	68415.m04828 jacalin lectin family protein similar to myrosinase-binding protein homolog [Arabidopsis thaliana] GI:2997767, myrosinase binding protein [Brassica napus] GI:1711296; contains Pfam profile PF01419 jacalin-like lectin domain	GO:0005554,GO:0000004,GO:0008372
10818	BN16717	3.41886	28856.4	8440.36	1.77351	gi|16717|At2g39330_Contig1	At2g39330.1	68415.m04828 jacalin lectin family protein similar to myrosinase-binding protein homolog [Arabidopsis thaliana] GI:2997767, myrosinase binding protein [Brassica napus] GI:1711296; contains Pfam profile PF01419 jacalin-like lectin domain	GO:0005554,GO:0000004,GO:0008372
28702	BN16722	2.0656	3058.83	1480.84	1.04656	gi|16722|At1g76150_Contig1	At1g76150.1	68414.m08843 maoC-like dehydratase domain-containing protein contains similarity to Swiss-Prot:P51659 estradiol 17 beta-dehydrogenase 4 (17-beta-HSD 4) (17-beta-hydroxysteroid dehydrogenase 4) [Homo sapiens]; contains Pfam profile PF01575: MaoC like domai	GO:0016491,GO:0006508,GO:0008372,GO:0004197,GO:0008152
29014	BN16722	2.32975	2494.25	1070.61	1.22017	gi|16722|At1g76150_Contig1	At1g76150.1	68414.m08843 maoC-like dehydratase domain-containing protein contains similarity to Swiss-Prot:P51659 estradiol 17 beta-dehydrogenase 4 (17-beta-HSD 4) (17-beta-hydroxysteroid dehydrogenase 4) [Homo sapiens]; contains Pfam profile PF01575: MaoC like domai	GO:0016491,GO:0006508,GO:0008372,GO:0004197,GO:0008152
20902	BN16725	2.13252	3943.14	1849.05	1.09256	gi|16725|At3g09570_Contig3	At3g09570.1	68416.m01137 expressed protein	GO:0005554,GO:0000004,GO:0012505
21214	BN16725	2.32236	3437.86	1480.33	1.21559	gi|16725|At3g09570_Contig3	At3g09570.1	68416.m01137 expressed protein	GO:0005554,GO:0000004,GO:0012505
29356	BN16741	3.95343	4993.85	1263.17	1.9831	gi|16741|At4g17510_Contig2	At4g17510.1	68417.m02620 ubiquitin carboxyl-terminal hydrolase, putative / ubiquitin thiolesterase, putative similar to SP|Q9JKB1 Ubiquitin carboxyl-terminal hydrolase isozyme L3 (EC 3.4.19.12) (UCH- L3) (Ubiquitin thiolesterase L3) {Mus musculus}; contains Pfam prof	GO:0016020,GO:0005164,GO:0006511,GO:0004221,GO:0005622
29668	BN16741	4.83524	3972.02	821.474	2.27359	gi|16741|At4g17510_Contig2	At4g17510.1	68417.m02620 ubiquitin carboxyl-terminal hydrolase, putative / ubiquitin thiolesterase, putative similar to SP|Q9JKB1 Ubiquitin carboxyl-terminal hydrolase isozyme L3 (EC 3.4.19.12) (UCH- L3) (Ubiquitin thiolesterase L3) {Mus musculus}; contains Pfam prof	GO:0016020,GO:0005164,GO:0006511,GO:0004221,GO:0005622
24156	BN16744	3.98076	3396.23	853.161	1.99304	gi|16744|At3g09260_Contig3	At3g09260.1	68416.m01100 glycosyl hydrolase family 1 protein contains Pfam PF00232 : Glycosyl hydrolase family 1 domain; TIGRFAM TIGR01233: 6-phospho-beta-galactosidase; almost identical to beta-glucosidase GI:1732570 from [Arabidopsis thaliana]; similar to beta-gluc	GO:0005975,GO:0010168,GO:0004553,GO:0008422
24468	BN16744	4.18597	3748.19	895.417	2.06556	gi|16744|At3g09260_Contig3	At3g09260.1	68416.m01100 glycosyl hydrolase family 1 protein contains Pfam PF00232 : Glycosyl hydrolase family 1 domain; TIGRFAM TIGR01233: 6-phospho-beta-galactosidase; almost identical to beta-glucosidase GI:1732570 from [Arabidopsis thaliana]; similar to beta-gluc	GO:0005975,GO:0010168,GO:0004553,GO:0008422
29664	BN16759	2.40372	6342.37	2638.56	1.26527	gi|16759|At2g37040_Contig1	At2g37040.1	68415.m04544 phenylalanine ammonia-lyase 1 (PAL1) nearly identical to SP|P35510	GO:0045548,GO:0006952,GO:0009699,GO:0005737,GO:0009611
29352	BN16759	2.29171	5603.38	2445.06	1.19643	gi|16759|At2g37040_Contig1	At2g37040.1	68415.m04544 phenylalanine ammonia-lyase 1 (PAL1) nearly identical to SP|P35510	GO:0045548,GO:0006952,GO:0009699,GO:0005737,GO:0009611
26752	BN16760	2.0004	3284.21	1641.78	1.00029	gi|16760|At5g65700_Contig1	At5g65700.1	68418.m08269 leucine-rich repeat transmembrane protein kinase, putative	GO:0012505,GO:0006508,GO:0016301,GO:0006468,GO:0005524,GO:0007169,GO:0004674,GO:0009058
27064	BN16760	2.35725	2602.29	1103.95	1.23711	gi|16760|At5g65700_Contig1	At5g65700.1	68418.m08269 leucine-rich repeat transmembrane protein kinase, putative	GO:0012505,GO:0006508,GO:0016301,GO:0006468,GO:0005524,GO:0007169,GO:0004674,GO:0009058
30314	BN16787	2.02493	388.692	191.953	1.01787	gi|16787|At3g60590_Contig1	At3g60590.1	68416.m06780 expressed protein	GO:0009706,GO:0005554
30964	BN16822	2.72339	1184.21	434.83	1.4454	gi|16822|At5g15350_Contig1	At5g15350.1	68418.m01797 plastocyanin-like domain-containing protein contains plastocyanin-like domain Pfam:PF02298	GO:0005507,GO:0012505,GO:0005489,GO:0006118
30652	BN16822	2.30597	1166.92	506.044	1.20537	gi|16822|At5g15350_Contig1	At5g15350.1	68418.m01797 plastocyanin-like domain-containing protein contains plastocyanin-like domain Pfam:PF02298	GO:0005507,GO:0012505,GO:0005489,GO:0006118
28364	BN16823	2.3695	3697.28	1560.36	1.24459	gi|16823|At5g15350_Contig2	At5g15350.1	68418.m01797 plastocyanin-like domain-containing protein contains plastocyanin-like domain Pfam:PF02298	GO:0005507,GO:0012505,GO:0005489,GO:0006118
17964	BN16827	2.84265	11014.5	3874.73	1.50724	gi|16827|At3g02720_Contig1	At3g02720.1	68416.m00263 DJ-1 family protein / protease-related similar to Intracellular Protease [Pyrococcus horikoshii] GI:11513902; contains Pfam profile: PF01965 ThiJ/PfpI family	GO:0005554,GO:0000004,GO:0008372
17652	BN16827	2.54572	7393.27	2904.2	1.34807	gi|16827|At3g02720_Contig1	At3g02720.1	68416.m00263 DJ-1 family protein / protease-related similar to Intracellular Protease [Pyrococcus horikoshii] GI:11513902; contains Pfam profile: PF01965 ThiJ/PfpI family	GO:0005554,GO:0000004,GO:0008372
23507	BN16839	3.53707	10370.1	2931.83	1.82256	gi|16839|At3g02380_Contig1	At3g02380.1	68416.m00223 zinc finger protein CONSTANS-LIKE 2 (COL2) identical to putative flowering-time gene CONSTANS (COL2) GB:AAB67879 GI:1507699 SP:Q96502 (Arabidopsis thaliana)	GO:0009909,GO:0005634,GO:0008372,GO:0003700,GO:0008270
23819	BN16839	3.36869	9193.96	2729.24	1.75219	gi|16839|At3g02380_Contig1	At3g02380.1	68416.m00223 zinc finger protein CONSTANS-LIKE 2 (COL2) identical to putative flowering-time gene CONSTANS (COL2) GB:AAB67879 GI:1507699 SP:Q96502 (Arabidopsis thaliana)	GO:0009909,GO:0005634,GO:0008372,GO:0003700,GO:0008270
20907	BN16840	2.57586	3370.2	1308.38	1.36505	gi|16840|At3g02380_Contig2	At3g02380.1	68416.m00223 zinc finger protein CONSTANS-LIKE 2 (COL2) identical to putative flowering-time gene CONSTANS (COL2) GB:AAB67879 GI:1507699 SP:Q96502 (Arabidopsis thaliana)	GO:0009909,GO:0005634,GO:0008372,GO:0003700,GO:0008270
21219	BN16840	2.66446	2827.02	1061.01	1.41384	gi|16840|At3g02380_Contig2	At3g02380.1	68416.m00223 zinc finger protein CONSTANS-LIKE 2 (COL2) identical to putative flowering-time gene CONSTANS (COL2) GB:AAB67879 GI:1507699 SP:Q96502 (Arabidopsis thaliana)	GO:0009909,GO:0005634,GO:0008372,GO:0003700,GO:0008270
21219	BN16840	2.00196	2010.73	1004.38	1.00141	gi|16840|At3g02380_Contig2	At3g02380.1	68416.m00223 zinc finger protein CONSTANS-LIKE 2 (COL2) identical to putative flowering-time gene CONSTANS (COL2) GB:AAB67879 GI:1507699 SP:Q96502 (Arabidopsis thaliana)	GO:0009909,GO:0005634,GO:0008372,GO:0003700,GO:0008270
18307	BN16841	2.34171	10072.3	4301.26	1.22756	gi|16841|At4g04640_Contig2	At4g04640.1	68417.m00679 ATP synthase gamma chain 1, chloroplast (ATPC1) identical to SP|Q01908 ATP synthase gamma chain 1, chloroplast precursor (EC 3.6.3.14) {Arabidopsis thaliana}	GO:0009544,GO:0009507,GO:0015992
18619	BN16841	2.20027	8595.15	3906.4	1.13768	gi|16841|At4g04640_Contig2	At4g04640.1	68417.m00679 ATP synthase gamma chain 1, chloroplast (ATPC1) identical to SP|Q01908 ATP synthase gamma chain 1, chloroplast precursor (EC 3.6.3.14) {Arabidopsis thaliana}	GO:0009544,GO:0009507,GO:0015992
29015	BN16852	2.29593	1263.33	550.247	1.19908	gi|16852|At3g28450_Contig1	At3g28450.1	68416.m03554 leucine-rich repeat transmembrane protein kinase, putative similar to receptor kinase GB:AAD02501 from [Arabidopsis thaliana]	GO:0012505,GO:0005524,GO:0007169,GO:0004674,GO:0006468,GO:0016301
29015	BN16852	3.46715	2682.93	773.815	1.79375	gi|16852|At3g28450_Contig1	At3g28450.1	68416.m03554 leucine-rich repeat transmembrane protein kinase, putative similar to receptor kinase GB:AAD02501 from [Arabidopsis thaliana]	GO:0012505,GO:0005524,GO:0007169,GO:0004674,GO:0006468,GO:0016301
21215	BN16858	2.30895	1035.82	448.611	1.20724	gi|16858|At2g01720_Contig2	At2g01720.1	68415.m00100 ribophorin I family protein similar to SP|P04843 Dolichyl-diphosphooligosaccharide--protein glycosyltransferase 67 kDa subunit precursor (EC 2.4.1.119) (Ribophorin I) {Homo sapiens}; contains Pfam profile PF04597: Ribophorin I	GO:0004576,GO:0000004,GO:0012505
20903	BN16858	2.09632	1061.69	506.454	1.06786	gi|16858|At2g01720_Contig2	At2g01720.1	68415.m00100 ribophorin I family protein similar to SP|P04843 Dolichyl-diphosphooligosaccharide--protein glycosyltransferase 67 kDa subunit precursor (EC 2.4.1.119) (Ribophorin I) {Homo sapiens}; contains Pfam profile PF04597: Ribophorin I	GO:0004576,GO:0000004,GO:0012505
13757	BN16878	2.14677	617.486	287.635	1.10217	gi|16878|At1g70940_Contig1	At1g70940.1	68414.m08184 auxin transport protein, putative (PIN3) similar to auxin transport protein [Arabidopsis thaliana] gi|5817301|gb|AAD52695	GO:0016328,GO:0009926,GO:0005886,GO:0009672,GO:0005215,GO:0009606,GO:0012506
14069	BN16878	2.39194	523.978	219.06	1.25818	gi|16878|At1g70940_Contig1	At1g70940.1	68414.m08184 auxin transport protein, putative (PIN3) similar to auxin transport protein [Arabidopsis thaliana] gi|5817301|gb|AAD52695	GO:0016328,GO:0009926,GO:0005886,GO:0009672,GO:0005215,GO:0009606,GO:0012506
11157	BN16879	2.05098	1593.68	777.034	1.03631	gi|16879|At4g18710_Contig1	At4g18710.1	68417.m02766 shaggy-related protein kinase eta / ASK-eta (ASK7) identical to shaggy-related protein kinase eta (ASK-eta) [Arabidopsis thaliana] SWISS-PROT:Q39011	GO:0016301
11469	BN16879	2.10132	1875.2	892.391	1.0713	gi|16879|At4g18710_Contig1	At4g18710.1	68417.m02766 shaggy-related protein kinase eta / ASK-eta (ASK7) identical to shaggy-related protein kinase eta (ASK-eta) [Arabidopsis thaliana] SWISS-PROT:Q39011	GO:0016301
29665	BN16885	2.76378	562.352	203.472	1.46664	gi|16885|At4g19020_CD4471F	At4g19020.1	68417.m02803 chromomethylase 2 (CMT2) nearly identical to chromomethylase CMT2 [Arabidopsis thaliana] GI:14583094	GO:0006333,GO:0005634,GO:0003677,GO:0005524,GO:0000785,GO:0003682,GO:0006306
29665	BN16885	2.01232	7177.1	3566.58	1.00886	gi|16885|At4g19020_CD4471F	At4g19020.1	68417.m02803 chromomethylase 2 (CMT2) nearly identical to chromomethylase CMT2 [Arabidopsis thaliana] GI:14583094	GO:0006333,GO:0005634,GO:0003677,GO:0005524,GO:0000785,GO:0003682,GO:0006306
29353	BN16885	2.37653	619.293	260.587	1.24886	gi|16885|At4g19020_CD4471F	At4g19020.1	68417.m02803 chromomethylase 2 (CMT2) nearly identical to chromomethylase CMT2 [Arabidopsis thaliana] GI:14583094	GO:0006333,GO:0005634,GO:0003677,GO:0005524,GO:0000785,GO:0003682,GO:0006306
27065	BN16886	2.18823	1243.27	568.162	1.12977	gi|16886|At1g13460_CD4473F	At1g13460.2	68414.m01575 serine/threonine protein phosphatase 2A (PP2A) regulatory subunit B', putative similar to SWISS-PROT:Q28653 serine/threonine protein phosphatase 2A, 56 kDa regulatory subunit, delta isoform (PP2A, B subunit, B' delta isoform, PP2A, B subunit,	GO:0007165,GO:0009507,GO:0000159,GO:0008601
24465	BN16887	2.22079	12621.7	5683.42	1.15108	gi|16887|At4g03560_Contig1	At4g03560.1	68417.m00488 two-pore calcium channel (TPC1) identical to two-pore calcium channel (TPC1) [Arabidopsis thaliana] gi|14041819|dbj|BAB55460	GO:0010173,GO:0005262,GO:0006816,GO:0005245,GO:0005886
24153	BN16887	2.21298	12413.2	5609.27	1.14599	gi|16887|At4g03560_Contig1	At4g03560.1	68417.m00488 two-pore calcium channel (TPC1) identical to two-pore calcium channel (TPC1) [Arabidopsis thaliana] gi|14041819|dbj|BAB55460	GO:0010173,GO:0005262,GO:0006816,GO:0005245,GO:0005886
30319	BN16900	10.436	4294.15	411.473	3.3835	gi|16900|At5g64840_Contig1	At5g64840.1	68418.m08157 ABC transporter family protein	GO:0009507,GO:0016020,GO:0006824,GO:0009877,GO:0015833,GO:0016021,GO:0006810,GO:0019878,GO:0019866,GO:0015706,GO:0005215,GO:0006865,GO:0004009,GO:0030288,GO:0017004,GO:0015846,GO:0009401
30007	BN16900	8.74883	8072.2	922.661	3.12909	gi|16900|At5g64840_Contig1	At5g64840.1	68418.m08157 ABC transporter family protein	GO:0009507,GO:0016020,GO:0006824,GO:0009877,GO:0015833,GO:0016021,GO:0006810,GO:0019878,GO:0019866,GO:0015706,GO:0005215,GO:0006865,GO:0004009,GO:0030288,GO:0017004,GO:0015846,GO:0009401
30657	BN16929	2.24436	669.935	298.497	1.1663	gi|16929|At4g38710_Contig1	At4g38710.1	68417.m05483 glycine-rich protein cylicin II - bovine, PIR2:I46014	GO:0006810,GO:0003743,GO:0016020
12765	BN16955	2.2909	9598.41	4189.8	1.19591	gi|16955|At5g12250_Contig2	At5g12250.1	68418.m01439 tubulin beta-6 chain (TUB6) nearly identical to SP|P29514 Tubulin beta-6 chain {Arabidopsis thaliana}	GO:0007017,GO:0015630,GO:0005200,GO:0009409
12453	BN16955	2.24141	9930.38	4430.41	1.16441	gi|16955|At5g12250_Contig2	At5g12250.1	68418.m01439 tubulin beta-6 chain (TUB6) nearly identical to SP|P29514 Tubulin beta-6 chain {Arabidopsis thaliana}	GO:0007017,GO:0015630,GO:0005200,GO:0009409
28712	BN16962	2.23762	2107.63	941.906	1.16197	gi|16962|At2g18960_Contig1	At2g18960.1	68415.m02213 ATPase 1, plasma membrane-type, putative / proton pump 1, putative / proton-exporting ATPase, putative strong similarity to SP|P20649 ATPase 1, plasma membrane-type (EC 3.6.3.6) (Proton pump 1) {Arabidopsis thaliana}; contains InterPro access	GO:0016887,GO:0008553,GO:0016020,GO:0005515,GO:0015992
29024	BN16962	2.65579	1736.06	653.688	1.40914	gi|16962|At2g18960_Contig1	At2g18960.1	68415.m02213 ATPase 1, plasma membrane-type, putative / proton pump 1, putative / proton-exporting ATPase, putative strong similarity to SP|P20649 ATPase 1, plasma membrane-type (EC 3.6.3.6) (Proton pump 1) {Arabidopsis thaliana}; contains InterPro access	GO:0016887,GO:0008553,GO:0016020,GO:0005515,GO:0015992
21224	BN16967	2.54615	1139.65	447.598	1.34832	gi|16967|At2g20390_BL5570F	At2g20390.1	68415.m02380 expressed protein	GO:0005554,GO:0000004,GO:0005739
20912	BN16967	2.8373	1494.83	526.849	1.50452	gi|16967|At2g20390_BL5570F	At2g20390.1	68415.m02380 expressed protein	GO:0005554,GO:0000004,GO:0005739
26420	BN16978	2.18255	707.037	323.95	1.12601	gi|16978|At1g27590_BL5623R	At1g27590.1	68414.m03363 expressed protein similar to hypothetical protein GB:AAD45997 GI:5668770 from (Arabidopsis thaliana)	GO:0005554,GO:0000004,GO:0012505
23820	BN16979	2.95099	562.181	190.506	1.5612	gi|16979|At5g23610_Contig1	At5g23610.1	68418.m02770 expressed protein	GO:0005554,GO:0000004,GO:0008372
23508	BN16979	3.02049	873.698	289.257	1.59478	gi|16979|At5g23610_Contig1	At5g23610.1	68418.m02770 expressed protein	GO:0005554,GO:0000004,GO:0008372
23820	BN16979	2.05279	665.303	324.097	1.03759	gi|16979|At5g23610_Contig1	At5g23610.1	68418.m02770 expressed protein	GO:0005554,GO:0000004,GO:0008372
18308	BN16981	2.02651	2614.7	1290.25	1.01899	gi|16981|At2g23820_Contig2	At2g23820.2	68415.m02846 metal-dependent phosphohydrolase HD domain-containing protein contains Pfam profile PF01966: HD domain	GO:0003824,GO:0000004,GO:0005739
24474	BN16993	2.67007	1805.06	676.035	1.41688	gi|16993|At5g02180_Contig1	At5g02180.1	68418.m00139 amino acid transporter family protein belongs to INTERPRO:IPR002422 amino acid/polyamine transporter, family II	GO:0006865,GO:0016020,GO:0006835,GO:0015359
24162	BN16993	2.53416	1966.2	775.879	1.34151	gi|16993|At5g02180_Contig1	At5g02180.1	68418.m00139 amino acid transporter family protein belongs to INTERPRO:IPR002422 amino acid/polyamine transporter, family II	GO:0006865,GO:0016020,GO:0006835,GO:0015359
26758	BN17008	2.14976	1811.58	842.689	1.10418	gi|17008|At2g26670_BL4868R	At2g26670.1	68415.m03199 heme oxygenase 1 (HO1) (HY1) identical to plastid heme oxygenase (HY1) [Arabidopsis thaliana] GI:4877362, heme oxygenase 1 [Arabidopsis thaliana] GI:4530591 GB:AF132475; annotation updated per Seth J. Davis at University of Wisconsin-Madison	GO:0006788,GO:0010024,GO:0004392,GO:0009507
30324	BN17020	2.41938	522.347	215.901	1.27464	gi|17020|At1g12360_Contig1	At1g12360.1	68414.m01428 cytokinesis-related Sec1 protein (KEULE) similar to cytokinesis-related Sec1 protein KEULE [Arabidopsis thaliana] gi|12659318|gb|AAK01291; contains Pfam domain, PF00995: Sec1 family	GO:0009306,GO:0000910,GO:0008565,GO:0000300,GO:0005829
1412	BN17040	2.58957	16031.2	6190.68	1.37271	gi|17040|At2g27180_FL813F	At2g27180.1	68415.m03267 expressed protein	GO:0005554,GO:0000004,GO:0008372
1724	BN17040	2.96825	22750.8	7664.72	1.56961	gi|17040|At2g27180_FL813F	At2g27180.1	68415.m03267 expressed protein	GO:0005554,GO:0000004,GO:0008372
27720	BN17042	3.74306	1147.84	306.658	1.90422	gi|17042|At2g46500_Contig1	At2g46500.2	68415.m05791 phosphatidylinositol 3- and 4-kinase family protein / ubiquitin family protein contains INTERPRO:IPR000626 ubiquitin domain	GO:0006512,GO:0004428,GO:0008372
27408	BN17042	3.58772	1272.1	354.571	1.84307	gi|17042|At2g46500_Contig1	At2g46500.2	68415.m05791 phosphatidylinositol 3- and 4-kinase family protein / ubiquitin family protein contains INTERPRO:IPR000626 ubiquitin domain	GO:0006512,GO:0004428,GO:0008372
24808	BN17043	2.02616	16673.2	8228.98	1.01875	gi|17043|At2g14750_Contig1	At2g14750.1	68415.m01666 adenylylsulfate kinase 1 (AKN1) identical to adenylylsulfate kinase 1, chloroplast precursor (APS kinase, Adenosine-5'phosphosulfate kinase, ATP adenosine-5'- phosphosulfate 3'-phosphotransferase) [Arabidopsis thaliana] SWISS-PROT:Q43295	GO:0016772,GO:0005524,GO:0016301,GO:0000103,GO:0009507
25120	BN17043	2.05392	16527.4	8046.77	1.03838	gi|17043|At2g14750_Contig1	At2g14750.1	68415.m01666 adenylylsulfate kinase 1 (AKN1) identical to adenylylsulfate kinase 1, chloroplast precursor (APS kinase, Adenosine-5'phosphosulfate kinase, ATP adenosine-5'- phosphosulfate 3'-phosphotransferase) [Arabidopsis thaliana] SWISS-PROT:Q43295	GO:0016772,GO:0005524,GO:0016301,GO:0000103,GO:0009507
22520	BN17044	3.28287	15206.1	4631.96	1.71496	gi|17044|At2g14750_Contig2	At2g14750.1	68415.m01666 adenylylsulfate kinase 1 (AKN1) identical to adenylylsulfate kinase 1, chloroplast precursor (APS kinase, Adenosine-5'phosphosulfate kinase, ATP adenosine-5'- phosphosulfate 3'-phosphotransferase) [Arabidopsis thaliana] SWISS-PROT:Q43295	GO:0016772,GO:0005524,GO:0016301,GO:0000103,GO:0009507
22208	BN17044	3.38282	15322.3	4529.44	1.75823	gi|17044|At2g14750_Contig2	At2g14750.1	68415.m01666 adenylylsulfate kinase 1 (AKN1) identical to adenylylsulfate kinase 1, chloroplast precursor (APS kinase, Adenosine-5'phosphosulfate kinase, ATP adenosine-5'- phosphosulfate 3'-phosphotransferase) [Arabidopsis thaliana] SWISS-PROT:Q43295	GO:0016772,GO:0005524,GO:0016301,GO:0000103,GO:0009507
19920	BN17045	3.41126	4746.97	1391.56	1.7703	gi|17045|At5g20600_Contig1	At5g20600.1	68418.m02446 expressed protein	GO:0005554,GO:0000004,GO:0008372
19608	BN17045	3.02638	4445.6	1468.95	1.59759	gi|17045|At5g20600_Contig1	At5g20600.1	68418.m02446 expressed protein	GO:0005554,GO:0000004,GO:0008372
30970	BN17069	2.13251	2061.6	966.746	1.09256	gi|17069|At4g32870_Contig1	At4g32870.1	68417.m04678 expressed protein hypothetical protein F17H15.20 Arabidopsis thaliana chromosome II BAC F17H15, PID:g3643606	GO:0005554,GO:0000004,GO:0008372
28713	BN17087	3.42732	2622.29	765.114	1.77708	gi|17087|At5g53590_FL761R	At5g53590.1	68418.m06658 auxin-responsive family protein similar to indole-3-acetic acid induced protein ARG7 (SP:P32295) [Vigna radiata]	GO:0005739,GO:0005554,GO:0009733
28713	BN17087	3.38693	612.933	180.97	1.75998	gi|17087|At5g53590_FL761R	At5g53590.1	68418.m06658 auxin-responsive family protein similar to indole-3-acetic acid induced protein ARG7 (SP:P32295) [Vigna radiata]	GO:0005739,GO:0005554,GO:0009733
29025	BN17087	4.07971	2827.87	693.155	2.02847	gi|17087|At5g53590_FL761R	At5g53590.1	68418.m06658 auxin-responsive family protein similar to indole-3-acetic acid induced protein ARG7 (SP:P32295) [Vigna radiata]	GO:0005739,GO:0005554,GO:0009733
26113	BN17088	2.24266	2771.79	1235.94	1.16521	gi|17088|At2g42830_Contig1	At2g42830.2	68415.m05303 agamous-like MADS box protein AGL5 / floral homeodomain transcription factor (AGL5) identical to SP|P29385 Agamous-like MADS box protein AGL5 {Arabidopsis thaliana}	GO:0005515,GO:0006355,GO:0003700,GO:0005634
26425	BN17088	2.50784	2787.66	1111.58	1.32644	gi|17088|At2g42830_Contig1	At2g42830.2	68415.m05303 agamous-like MADS box protein AGL5 / floral homeodomain transcription factor (AGL5) identical to SP|P29385 Agamous-like MADS box protein AGL5 {Arabidopsis thaliana}	GO:0005515,GO:0006355,GO:0003700,GO:0005634
23513	BN17089	2.36655	561.703	237.351	1.24279	gi|17089|At3g02830_CD724F	At3g02830.1	68416.m00275 zinc finger (CCCH-type) family protein contains Pfam domain, PF00642: Zinc finger C-x8-C-x5-C-x3-H type (and similar)	GO:0003676,GO:0000004,GO:0008372
23825	BN17089	2.45395	542.973	221.265	1.29511	gi|17089|At3g02830_CD724F	At3g02830.1	68416.m00275 zinc finger (CCCH-type) family protein contains Pfam domain, PF00642: Zinc finger C-x8-C-x5-C-x3-H type (and similar)	GO:0003676,GO:0000004,GO:0008372
20913	BN17090	2.52731	5626.71	2226.36	1.3376	gi|17090|At1g16290_Contig1	At1g16290.1	68414.m01950 expressed protein	GO:0005554,GO:0000004,GO:0008372
21225	BN17090	2.50941	4271.4	1702.15	1.32735	gi|17090|At1g16290_Contig1	At1g16290.1	68414.m01950 expressed protein	GO:0005554,GO:0000004,GO:0008372
29021	BN17107	3.16399	2881.53	910.727	1.66174	gi|17107|At4g25590_Contig1	At4g25590.1	68417.m03687 actin-depolymerizing factor, putative strong similarity to pollen specific actin-depolymerizing factor 2 [Nicotiana tabacum] GI:22857914; contains Pfam profile PF00241: Cofilin/tropomyosin-type actin-binding protein	GO:0003779,GO:0005622,GO:0000004,GO:0003787
28709	BN17107	2.88112	3469.13	1204.09	1.52663	gi|17107|At4g25590_Contig1	At4g25590.1	68417.m03687 actin-depolymerizing factor, putative strong similarity to pollen specific actin-depolymerizing factor 2 [Nicotiana tabacum] GI:22857914; contains Pfam profile PF00241: Cofilin/tropomyosin-type actin-binding protein	GO:0003779,GO:0005622,GO:0000004,GO:0003787
26109	BN17108	2.23474	793.689	355.159	1.16011	gi|17108|At5g20840_Contig1	At5g20840.1	68418.m02475 phosphoinositide phosphatase family protein contains similarity to phosphoinositide phosphatase SAC1 [Rattus norvegicus] gi|11095248|gb|AAG29810; contains Pfam domain, PF02383: SacI homology domain; identical to cDNA SAC domain protein 4 (SAC	GO:0004439,GO:0000004,GO:0008372
26421	BN17108	2.6099	834.623	319.791	1.384	gi|17108|At5g20840_Contig1	At5g20840.1	68418.m02475 phosphoinositide phosphatase family protein contains similarity to phosphoinositide phosphatase SAC1 [Rattus norvegicus] gi|11095248|gb|AAG29810; contains Pfam domain, PF02383: SacI homology domain; identical to cDNA SAC domain protein 4 (SAC	GO:0004439,GO:0000004,GO:0008372
26421	BN17108	2.78464	5317.32	1909.52	1.47749	gi|17108|At5g20840_Contig1	At5g20840.1	68418.m02475 phosphoinositide phosphatase family protein contains similarity to phosphoinositide phosphatase SAC1 [Rattus norvegicus] gi|11095248|gb|AAG29810; contains Pfam domain, PF02383: SacI homology domain; identical to cDNA SAC domain protein 4 (SAC	GO:0004439,GO:0000004,GO:0008372
26109	BN17108	2.51509	4901.48	1948.83	1.33061	gi|17108|At5g20840_Contig1	At5g20840.1	68418.m02475 phosphoinositide phosphatase family protein contains similarity to phosphoinositide phosphatase SAC1 [Rattus norvegicus] gi|11095248|gb|AAG29810; contains Pfam domain, PF02383: SacI homology domain; identical to cDNA SAC domain protein 4 (SAC	GO:0004439,GO:0000004,GO:0008372
23821	BN17109	4.02979	8025.33	1991.5	2.01071	gi|17109|At3g01270_Contig1	At3g01270.1	68416.m00033 pectate lyase family protein similar to pectate lyase P59 SP:P15722 from [Lycopersicon esculentum]	GO:0012505,GO:0030570,GO:0000004,GO:0016829
23509	BN17109	4.26275	9015.46	2114.94	2.09178	gi|17109|At3g01270_Contig1	At3g01270.1	68416.m00033 pectate lyase family protein similar to pectate lyase P59 SP:P15722 from [Lycopersicon esculentum]	GO:0012505,GO:0030570,GO:0000004,GO:0016829
23509	BN17109	2.22593	8717.11	3916.17	1.15441	gi|17109|At3g01270_Contig1	At3g01270.1	68416.m00033 pectate lyase family protein similar to pectate lyase P59 SP:P15722 from [Lycopersicon esculentum]	GO:0012505,GO:0030570,GO:0000004,GO:0016829
23821	BN17109	2.22747	7400.69	3322.47	1.1554	gi|17109|At3g01270_Contig1	At3g01270.1	68416.m00033 pectate lyase family protein similar to pectate lyase P59 SP:P15722 from [Lycopersicon esculentum]	GO:0012505,GO:0030570,GO:0000004,GO:0016829
21221	BN17110	3.52948	1311.25	371.514	1.81945	gi|17110|At3g01270_Contig2	At3g01270.1	68416.m00033 pectate lyase family protein similar to pectate lyase P59 SP:P15722 from [Lycopersicon esculentum]	GO:0012505,GO:0030570,GO:0000004,GO:0016829
20909	BN17110	3.55208	1433.98	403.701	1.82867	gi|17110|At3g01270_Contig2	At3g01270.1	68416.m00033 pectate lyase family protein similar to pectate lyase P59 SP:P15722 from [Lycopersicon esculentum]	GO:0012505,GO:0030570,GO:0000004,GO:0016829
18621	BN17111	2.05584	856.174	416.459	1.03973	gi|17111|At3g61180_Contig1	At3g61180.1	68416.m06847 zinc finger (C3HC4-type RING finger) family protein low similarity to RNF6 protein [Mus musculus] GI:20530241; contains Pfam profile PF00097: Zinc finger, C3HC4 type (RING finger)	GO:0016021,GO:0005515,GO:0009507,GO:0000004,GO:0008270
29363	BN17119	2.12906	6841.46	3213.37	1.09022	gi|17119|At4g12310_Contig2	At4g12310.1	68417.m01949 cytochrome P450, putative similar to P450 monooxygenase GI:14334057 from [Gossypium arboreum ]	GO:0012505,GO:0006118,GO:0019825
29675	BN17119	2.54987	6016.08	2359.37	1.35042	gi|17119|At4g12310_Contig2	At4g12310.1	68417.m01949 cytochrome P450, putative similar to P450 monooxygenase GI:14334057 from [Gossypium arboreum ]	GO:0012505,GO:0006118,GO:0019825
11475	BN17126	2.53261	2525.04	997.01	1.34063	gi|17126|At1g73760_Contig1	At1g73760.1	68414.m08540 zinc finger (C3HC4-type RING finger) family protein similar to Pfam domain, PF00097: Zinc finger, C3HC4 type (RING finger)	GO:0009507,GO:0005515,GO:0008270,GO:0003677,GO:0006355
8875	BN17127	3.1799	5216.46	1640.45	1.66898	gi|17127|At1g73760_Contig2	At1g73760.1	68414.m08540 zinc finger (C3HC4-type RING finger) family protein similar to Pfam domain, PF00097: Zinc finger, C3HC4 type (RING finger)	GO:0009507,GO:0005515,GO:0008270,GO:0003677,GO:0006355
26759	BN17133	2.10028	2414.57	1149.64	1.07058	gi|17133|At2g46450_FL655F	At2g46450.1	68415.m05780 cyclic nucleotide-regulated ion channel, putative (CNGC12) similar to cyclic nucleotide and calmodulin-regulated ion channel (cngc3) GI:4581201 from [Arabidopsis thaliana]	GO:0006811,GO:0030551,GO:0005216,GO:0016020
24471	BN17134	2.14832	1871.38	871.09	1.10321	gi|17134|At1g52720_Contig1	At1g52720.1	68414.m05956 expressed protein	GO:0005554,GO:0000004,GO:0009507
24159	BN17134	2.03703	1469.71	721.496	1.02647	gi|17134|At1g52720_Contig1	At1g52720.1	68414.m05956 expressed protein	GO:0005554,GO:0000004,GO:0009507
21559	BN17135	2.16592	2979.18	1375.48	1.11498	gi|17135|At5g08640_Contig1	At5g08640.1	68418.m01027 flavonol synthase 1 (FLS1) identical to SP|Q96330; contains PF03171 2OG-Fe(II) oxygenase superfamily	GO:0009813,GO:0008372,GO:0045431
4009	BN17171	3.72	2676.84	719.58	1.8953	gi|17171|At5g52310_Contig1	At5g52310.1	68418.m06492 low-temperature-responsive protein 78 (LTI78) / desiccation-responsive protein 29A (RD29A)	GO:0009737,GO:0008372,GO:0009409,GO:0005554,GO:0009269,GO:0042538
4321	BN17171	5.21966	2128.42	407.77	2.38396	gi|17171|At5g52310_Contig1	At5g52310.1	68418.m06492 low-temperature-responsive protein 78 (LTI78) / desiccation-responsive protein 29A (RD29A)	GO:0009737,GO:0008372,GO:0009409,GO:0005554,GO:0009269,GO:0042538
30971	BN17185	2.64956	2670.2	1007.79	1.40575	gi|17185|At1g04300_Contig2	At1g04300.1	68414.m00421 meprin and TRAF homology domain-containing protein / MATH domain-containing protein weak similarity to ubiquitin-specific protease 12 [Arabidopsis thaliana] GI:11993471;contains Pfam PF00917: Meprin And TRAF-Homology (MATH) domain	GO:0005554,GO:0000004,GO:0005739
30659	BN17185	2.06615	2817.76	1363.77	1.04695	gi|17185|At1g04300_Contig2	At1g04300.1	68414.m00421 meprin and TRAF homology domain-containing protein / MATH domain-containing protein weak similarity to ubiquitin-specific protease 12 [Arabidopsis thaliana] GI:11993471;contains Pfam PF00917: Meprin And TRAF-Homology (MATH) domain	GO:0005554,GO:0000004,GO:0005739
29026	BN17206	2.59188	789.488	304.6	1.374	gi|17206|At4g22330_Contig2	At4g22330.1	68417.m03228 alkaline phytoceramidase family / aPHC family contains Pfam profile: PF05875: alkaline phytoceramidase (aPHC)	GO:0005554,GO:0000004,GO:0008372
28714	BN17206	2.96137	1194.55	403.378	1.56626	gi|17206|At4g22330_Contig2	At4g22330.1	68417.m03228 alkaline phytoceramidase family / aPHC family contains Pfam profile: PF05875: alkaline phytoceramidase (aPHC)	GO:0005554,GO:0000004,GO:0008372
29026	BN17206	2.47749	3921.34	1582.79	1.30888	gi|17206|At4g22330_Contig2	At4g22330.1	68417.m03228 alkaline phytoceramidase family / aPHC family contains Pfam profile: PF05875: alkaline phytoceramidase (aPHC)	GO:0005554,GO:0000004,GO:0008372
28714	BN17206	2.1078	4090.05	1940.44	1.07573	gi|17206|At4g22330_Contig2	At4g22330.1	68417.m03228 alkaline phytoceramidase family / aPHC family contains Pfam profile: PF05875: alkaline phytoceramidase (aPHC)	GO:0005554,GO:0000004,GO:0008372
26426	BN17208	2.36281	6582.73	2785.98	1.2405	gi|17208|At4g24960_Contig1	At4g24960.1	68417.m03576 ABA-responsive protein (HVA22d) identical to AtHVA22d [Arabidopsis thaliana] GI:4884938	GO:0042538,GO:0008372,GO:0009737,GO:0005554,GO:0009414
26114	BN17208	2.14807	5679.74	2644.11	1.10304	gi|17208|At4g24960_Contig1	At4g24960.1	68417.m03576 ABA-responsive protein (HVA22d) identical to AtHVA22d [Arabidopsis thaliana] GI:4884938	GO:0042538,GO:0008372,GO:0009737,GO:0005554,GO:0009414
23826	BN17209	2.50922	451.304	179.858	1.32724	gi|17209|At2g07040_FL417F	At2g07040.1	68415.m00805 leucine-rich repeat transmembrane protein kinase, putative	GO:0012505,GO:0006468,GO:0004674,GO:0005524,GO:0004672,GO:0004713,GO:0007169
23514	BN17209	2.41537	530.867	219.787	1.27224	gi|17209|At2g07040_FL417F	At2g07040.1	68415.m00805 leucine-rich repeat transmembrane protein kinase, putative	GO:0012505,GO:0006468,GO:0004674,GO:0005524,GO:0004672,GO:0004713,GO:0007169
28710	BN17221	3.37602	4911.2	1454.73	1.75532	gi|17221|At1g31230_Contig1	At1g31230.1	68414.m03822 bifunctional aspartate kinase/homoserine dehydrogenase / AK-HSDH nearly identical to gb|X71364 [PIR|S46497] aspartate kinase / homoserine dehydrogenase from Arabidopsis thaliana; contains ACT domain	GO:0004412,GO:0009507,GO:0004072,GO:0009067
29022	BN17221	4.12086	5122.77	1243.13	2.04295	gi|17221|At1g31230_Contig1	At1g31230.1	68414.m03822 bifunctional aspartate kinase/homoserine dehydrogenase / AK-HSDH nearly identical to gb|X71364 [PIR|S46497] aspartate kinase / homoserine dehydrogenase from Arabidopsis thaliana; contains ACT domain	GO:0004412,GO:0009507,GO:0004072,GO:0009067
26422	BN17222	2.2698	846.982	373.153	1.18256	gi|17222|At1g23180_Contig1	At1g23180.1	68414.m02896 armadillo/beta-catenin repeat family protein contains Pfam profile: PF00514 armadillo/beta-catenin-like repeat	GO:0005554,GO:0000004,GO:0009507
26110	BN17222	2.4406	1045.14	428.23	1.28724	gi|17222|At1g23180_Contig1	At1g23180.1	68414.m02896 armadillo/beta-catenin repeat family protein contains Pfam profile: PF00514 armadillo/beta-catenin-like repeat	GO:0005554,GO:0000004,GO:0009507
26110	BN17222	2.33009	5348.6	2295.45	1.22038	gi|17222|At1g23180_Contig1	At1g23180.1	68414.m02896 armadillo/beta-catenin repeat family protein contains Pfam profile: PF00514 armadillo/beta-catenin-like repeat	GO:0005554,GO:0000004,GO:0009507
26422	BN17222	2.3305	5001.6	2146.15	1.22064	gi|17222|At1g23180_Contig1	At1g23180.1	68414.m02896 armadillo/beta-catenin repeat family protein contains Pfam profile: PF00514 armadillo/beta-catenin-like repeat	GO:0005554,GO:0000004,GO:0009507
23510	BN17223	2.21245	21937.5	9915.48	1.14564	gi|17223|At5g03120_Contig1	At5g03120.1	68418.m00260 expressed protein	GO:0005554,GO:0000004,GO:0012505
23822	BN17223	2.054	17244.8	8395.71	1.03844	gi|17223|At5g03120_Contig1	At5g03120.1	68418.m00260 expressed protein	GO:0005554,GO:0000004,GO:0012505
20910	BN17224	2.7963	9303.08	3326.92	1.48352	gi|17224|At1g05990_Contig1	At1g05990.1	68414.m00627 calcium-binding protein, putative strong similarity to calcium-binding protein [Lotus japonicus] GI:18413495; contains INTERPRO:IPR002048 calcium-binding EF-hand domain	GO:0005509,GO:0000272,GO:0009288
21222	BN17224	2.96679	7747.09	2611.27	1.5689	gi|17224|At1g05990_Contig1	At1g05990.1	68414.m00627 calcium-binding protein, putative strong similarity to calcium-binding protein [Lotus japonicus] GI:18413495; contains INTERPRO:IPR002048 calcium-binding EF-hand domain	GO:0005509,GO:0000272,GO:0009288
8222	BN17229	2.17785	4245.82	1949.55	1.1229	gi|17229|At3g24100_Contig1	At3g24100.1	68416.m03026 four F5 family protein / 4F5 family protein contains Pfam PF04419: 4F5 protein family	GO:0005554,GO:0000004,GO:0005739
29676	BN17233	2.36794	1280.22	540.646	1.24364	gi|17233|At3g22425_Contig2	At3g22425.2	68416.m02833 imidazoleglycerol-phosphate dehydratase 1 (IGPD1) identical to SP|P34047 Imidazoleglycerol-phosphate dehydratase 1 (EC 4.2.1.19) (IGPD 1) {Arabidopsis thaliana}; supporting cDNA gi|437212|gb|U02689.1|ATU02689	GO:0004424,GO:0000105,GO:0009507
29360	BN17250	2.76876	2569.39	927.992	1.46924	gi|17250|At5g59800_Contig1	At5g59800.1	68418.m07497 methyl-CpG-binding domain-containing protein contains Pfam profile PF01429: Methyl-CpG binding domain	GO:0003677,GO:0000004,GO:0009507
29672	BN17250	4.15699	2390.77	575.12	2.05554	gi|17250|At5g59800_Contig1	At5g59800.1	68418.m07497 methyl-CpG-binding domain-containing protein contains Pfam profile PF01429: Methyl-CpG binding domain	GO:0003677,GO:0000004,GO:0009507
27072	BN17251	2.57879	796.854	309.003	1.36669	gi|17251|At2g32520_Contig4	At2g32520.1	68415.m03973 dienelactone hydrolase family protein low similarity to dienelactone hydrolase [Pseudomonas resinovorans] GI:13094163; contains Pfam profile PF01738: Dienelactone hydrolase family	GO:0008372,GO:0000004,GO:0016787
26760	BN17251	2.79128	758.58	271.768	1.48093	gi|17251|At2g32520_Contig4	At2g32520.1	68415.m03973 dienelactone hydrolase family protein low similarity to dienelactone hydrolase [Pseudomonas resinovorans] GI:13094163; contains Pfam profile PF01738: Dienelactone hydrolase family	GO:0008372,GO:0000004,GO:0016787
24160	BN17252	2.6265	6642.94	2529.2	1.39314	gi|17252|At3g28007_Contig1	At3g28007.1	68416.m03496 nodulin MtN3 family protein contains Pfam PF03083 MtN3/saliva family; similar to LIM7 GI:431154 (induced in meiotic prophase in lily microsporocytes) from [Lilium longiflorum]	GO:0005554,GO:0016020,GO:0000004,GO:0012505
24472	BN17252	2.70146	6368.14	2357.3	1.43374	gi|17252|At3g28007_Contig1	At3g28007.1	68416.m03496 nodulin MtN3 family protein contains Pfam PF03083 MtN3/saliva family; similar to LIM7 GI:431154 (induced in meiotic prophase in lily microsporocytes) from [Lilium longiflorum]	GO:0005554,GO:0016020,GO:0000004,GO:0012505
21560	BN17253	2.72838	3244.51	1189.17	1.44805	gi|17253|At3g15980_Contig1	At3g15980.3	68416.m02022 coatomer protein complex, subunit beta 2 (beta prime), putative contains 7 WD-40 repeats (PF00400) (1 weak); identical to coatomer protein complex, beta prime (beta'-COP) protein {Arabidopsis thaliana} (GI:9294445); similar to Coatomer beta'	GO:0005554,GO:0030126,GO:0000004,GO:0005739
21872	BN17253	2.58709	2555.92	987.951	1.37133	gi|17253|At3g15980_Contig1	At3g15980.3	68416.m02022 coatomer protein complex, subunit beta 2 (beta prime), putative contains 7 WD-40 repeats (PF00400) (1 weak); identical to coatomer protein complex, beta prime (beta'-COP) protein {Arabidopsis thaliana} (GI:9294445); similar to Coatomer beta'	GO:0005554,GO:0030126,GO:0000004,GO:0005739
19272	BN17255	2.27051	17373.2	7651.68	1.18301	gi|17255|At3g15980_Contig3	At3g15980.3	68416.m02022 coatomer protein complex, subunit beta 2 (beta prime), putative contains 7 WD-40 repeats (PF00400) (1 weak); identical to coatomer protein complex, beta prime (beta'-COP) protein {Arabidopsis thaliana} (GI:9294445); similar to Coatomer beta'	GO:0005554,GO:0030126,GO:0000004,GO:0005739
17014	BN17274	6.07726	4709.39	774.92	2.60342	gi|17274|At1g76880_Contig1	At1g76880.1	68414.m08946 trihelix DNA-binding protein, putative similar to DNA-binding protein DF1 [Pisum sativum] GI:13646986	GO:0007186,GO:0003700,GO:0016021
17326	BN17274	7.44941	2850.62	382.664	2.89713	gi|17274|At1g76880_Contig1	At1g76880.1	68414.m08946 trihelix DNA-binding protein, putative similar to DNA-binding protein DF1 [Pisum sativum] GI:13646986	GO:0007186,GO:0003700,GO:0016021
14726	BN17275	2.23921	1377.1	614.995	1.16299	gi|17275|At1g76880_Contig3	At1g76880.1	68414.m08946 trihelix DNA-binding protein, putative similar to DNA-binding protein DF1 [Pisum sativum] GI:13646986	GO:0007186,GO:0003700,GO:0016021
30660	BN17309	2.13839	1310.53	612.858	1.09653	gi|17309|At1g78920_Contig2	At1g78920.1	68414.m09201 vacuolar-type H+-translocating inorganic pyrophosphatase (AVPL1) identical to vacuolar-type H+-translocating inorganic pyrophosphatase GI:6901676 from [Arabidopsis thaliana]	GO:0009678,GO:0005794,GO:0015992
30972	BN17309	2.72806	1247.54	457.3	1.44787	gi|17309|At1g78920_Contig2	At1g78920.1	68414.m09201 vacuolar-type H+-translocating inorganic pyrophosphatase (AVPL1) identical to vacuolar-type H+-translocating inorganic pyrophosphatase GI:6901676 from [Arabidopsis thaliana]	GO:0009678,GO:0005794,GO:0015992
29027	BN17321	3.18999	1127.88	353.568	1.67355	gi|17321|At3g16500_Contig1	At3g16500.1	68416.m02106 auxin-responsive AUX/IAA family protein similar to SP|O24408|AXII_ARATH Auxin-responsive protein IAA18 (Indoleacetic acid-induced protein 18) {Arabidopsis thaliana}; contains Pfam profile: PF02309: AUX/IAA family	GO:0005622,GO:0003700,GO:0006445
28715	BN17321	2.71022	6716.74	2478.3	1.43841	gi|17321|At3g16500_Contig1	At3g16500.1	68416.m02106 auxin-responsive AUX/IAA family protein similar to SP|O24408|AXII_ARATH Auxin-responsive protein IAA18 (Indoleacetic acid-induced protein 18) {Arabidopsis thaliana}; contains Pfam profile: PF02309: AUX/IAA family	GO:0005622,GO:0003700,GO:0006445
29027	BN17321	2.18283	4806.63	2202.02	1.1262	gi|17321|At3g16500_Contig1	At3g16500.1	68416.m02106 auxin-responsive AUX/IAA family protein similar to SP|O24408|AXII_ARATH Auxin-responsive protein IAA18 (Indoleacetic acid-induced protein 18) {Arabidopsis thaliana}; contains Pfam profile: PF02309: AUX/IAA family	GO:0005622,GO:0003700,GO:0006445
28715	BN17321	2.74361	1428.59	520.698	1.45607	gi|17321|At3g16500_Contig1	At3g16500.1	68416.m02106 auxin-responsive AUX/IAA family protein similar to SP|O24408|AXII_ARATH Auxin-responsive protein IAA18 (Indoleacetic acid-induced protein 18) {Arabidopsis thaliana}; contains Pfam profile: PF02309: AUX/IAA family	GO:0005622,GO:0003700,GO:0006445
26427	BN17322	2.03031	3281.42	1616.22	1.0217	gi|17322|At3g16500_Contig2	At3g16500.1	68416.m02106 auxin-responsive AUX/IAA family protein similar to SP|O24408|AXII_ARATH Auxin-responsive protein IAA18 (Indoleacetic acid-induced protein 18) {Arabidopsis thaliana}; contains Pfam profile: PF02309: AUX/IAA family	GO:0005622,GO:0003700,GO:0006445
20915	BN17324	2.13202	6213.65	2914.44	1.09222	gi|17324|At5g60850_Contig2	At5g60850.1	68418.m07633 Dof-type zinc finger domain-containing protein similar to zinc finger protein OBP4 gi:5059396 from [Arabidopsis thaliana]; EMBL:AF155817	GO:0003700,GO:0045449,GO:0003677,GO:0008372
21227	BN17324	2.11023	6201.95	2938.99	1.0774	gi|17324|At5g60850_Contig2	At5g60850.1	68418.m07633 Dof-type zinc finger domain-containing protein similar to zinc finger protein OBP4 gi:5059396 from [Arabidopsis thaliana]; EMBL:AF155817	GO:0003700,GO:0045449,GO:0003677,GO:0008372
21227	BN17324	2.10763	5336.8	2532.13	1.07562	gi|17324|At5g60850_Contig2	At5g60850.1	68418.m07633 Dof-type zinc finger domain-containing protein similar to zinc finger protein OBP4 gi:5059396 from [Arabidopsis thaliana]; EMBL:AF155817	GO:0003700,GO:0045449,GO:0003677,GO:0008372
28711	BN17334	5.65125	2094.59	370.642	2.49857	gi|17334|At1g53500_Contig2	At1g53500.1	68414.m06066 NAD-dependent epimerase/dehydratase family protein low similarity to dTDP-D-glucose-4,6-dehydratase from Aneurinibacillus thermoaerophilus GI:16357461, Sphingomonas sp. GI:1314581; contains Pfam profile PF01370: NAD dependent epimerase/dehydr	GO:0005739,GO:0003824,GO:0008152
29023	BN17334	5.04303	1598.59	316.99	2.33429	gi|17334|At1g53500_Contig2	At1g53500.1	68414.m06066 NAD-dependent epimerase/dehydratase family protein low similarity to dTDP-D-glucose-4,6-dehydratase from Aneurinibacillus thermoaerophilus GI:16357461, Sphingomonas sp. GI:1314581; contains Pfam profile PF01370: NAD dependent epimerase/dehydr	GO:0005739,GO:0003824,GO:0008152
23511	BN17336	3.6217	677.349	187.025	1.85667	gi|17336|At5g24690_Contig4	At5g24690.1	68418.m02918 expressed protein	GO:0009706,GO:0005524
23823	BN17336	3.95933	826.475	208.741	1.98526	gi|17336|At5g24690_Contig4	At5g24690.1	68418.m02918 expressed protein	GO:0009706,GO:0005524
21223	BN17338	3.19496	2052.46	642.405	1.6758	gi|17338|At5g24690_Contig2	At5g24690.1	68418.m02918 expressed protein	GO:0009706,GO:0005524
20911	BN17338	3.69412	2597.66	703.187	1.88523	gi|17338|At5g24690_Contig2	At5g24690.1	68418.m02918 expressed protein	GO:0009706,GO:0005524
13111	BN17341	2.32969	1741.81	747.659	1.22013	gi|17341|At2g03690_FL4048R	At2g03690.1	68415.m00328 coenzyme Q biosynthesis Coq4 family protein / ubiquinone biosynthesis Coq4 family protein contains Pfam profile PF05019: Coenzyme Q (ubiquinone) biosynthesis protein Coq4	GO:0005554,GO:0000004,GO:0005739
13423	BN17341	2.28303	1600.35	700.975	1.19095	gi|17341|At2g03690_FL4048R	At2g03690.1	68415.m00328 coenzyme Q biosynthesis Coq4 family protein / ubiquinone biosynthesis Coq4 family protein contains Pfam profile PF05019: Coenzyme Q (ubiquinone) biosynthesis protein Coq4	GO:0005554,GO:0000004,GO:0005739
10511	BN17342	2.30361	5128.13	2226.13	1.2039	gi|17342|At4g24390_Contig1	At4g24390.2	68417.m03498 F-box family protein (FBX14) similar to transport inhibitor response 1 protein GI:8777429 from [Arabidopsis thaliana]	GO:0006511,GO:0004842,GO:0009507
10823	BN17342	2.20921	4560.5	2064.31	1.14353	gi|17342|At4g24390_Contig1	At4g24390.2	68417.m03498 F-box family protein (FBX14) similar to transport inhibitor response 1 protein GI:8777429 from [Arabidopsis thaliana]	GO:0006511,GO:0004842,GO:0009507
8223	BN17343	2.42695	9393.76	3870.61	1.27914	gi|17343|At2g18230_Contig1	At2g18230.1	68415.m02124 inorganic pyrophosphatase [soluble] (PPA) / pyrophosphate phospho-hydrolase / PPase nearly identical to SP|P21216 Soluble inorganic pyrophosphatase (EC 3.6.1.1) (Pyrophosphate phospho- hydrolase) (PPase) {Arabidopsis thaliana}	GO:0016020,GO:0008152,GO:0016462
7911	BN17343	2.47517	9506.71	3840.83	1.30753	gi|17343|At2g18230_Contig1	At2g18230.1	68415.m02124 inorganic pyrophosphatase [soluble] (PPA) / pyrophosphate phospho-hydrolase / PPase nearly identical to SP|P21216 Soluble inorganic pyrophosphatase (EC 3.6.1.1) (Pyrophosphate phospho- hydrolase) (PPase) {Arabidopsis thaliana}	GO:0016020,GO:0008152,GO:0016462
29677	BN17347	2.68377	820.821	305.846	1.42426	gi|17347|At5g62390_Contig2	At5g62390.1	68418.m07830 calmodulin-binding family protein contains IQ calmodulin-binding motif, Pfam:PF00612	GO:0005516,GO:0000004,GO:0008372
29365	BN17347	2.52141	1101.01	436.665	1.33423	gi|17347|At5g62390_Contig2	At5g62390.1	68418.m07830 calmodulin-binding family protein contains IQ calmodulin-binding motif, Pfam:PF00612	GO:0005516,GO:0000004,GO:0008372
26765	BN17348	2.23443	1805.35	807.968	1.15991	gi|17348|At5g38640_FL4060R	At5g38640.1	68418.m04673 eukaryotic translation initiation factor 2B family protein / eIF-2B family protein similar to SP|P41111 Translation initiation factor eIF-2B delta subunit (eIF-2B GDP-GTP exchange factor) {Oryctolagus cuniculus}; contains Pfam profile PF01008	GO:0006413,GO:0005525,GO:0006810,GO:0005524,GO:0016020,GO:0004009,GO:0005739,GO:0003743,GO:0005851
24165	BN17349	2.32747	3891.74	1672.09	1.21876	gi|17349|At2g47440_FL4073F	At2g47440.1	68415.m05921 DNAJ heat shock N-terminal domain-containing protein contains Pfam profiles PF00226: DnaJ domain, PF00515: TPR Domain; similar to GP|2104534|AF001308 (T10M13.11)	GO:0003773,GO:0008372,GO:0003754,GO:0006457
24477	BN17349	2.24176	3810.79	1699.91	1.16463	gi|17349|At2g47440_FL4073F	At2g47440.1	68415.m05921 DNAJ heat shock N-terminal domain-containing protein contains Pfam profiles PF00226: DnaJ domain, PF00515: TPR Domain; similar to GP|2104534|AF001308 (T10M13.11)	GO:0003773,GO:0008372,GO:0003754,GO:0006457
29361	BN17360	2.77062	3910.28	1411.34	1.47021	gi|17360|At3g45190_Contig1	At3g45190.1	68416.m04877 SIT4 phosphatase-associated family protein contains Pfam profile: PF04499 SIT4 phosphatase-associated protein	GO:0005554,GO:0000004,GO:0008372
29673	BN17360	3.32541	2996.4	901.061	1.73353	gi|17360|At3g45190_Contig1	At3g45190.1	68416.m04877 SIT4 phosphatase-associated family protein contains Pfam profile: PF04499 SIT4 phosphatase-associated protein	GO:0005554,GO:0000004,GO:0008372
21561	BN17363	2.23438	913.972	409.05	1.15987	gi|17363|At2g14255_FL4117R	At2g14255.1	68415.m01593 zinc finger (DHHC type) family protein contains Pfam profile PF01529: DHHC zinc finger domain; low similarity to SP:Q96GR4 Zinc finger DHHC domain containing protein 12 (Zinc finger protein 400) {Homo sapiens}	GO:0005554,GO:0000004,GO:0008372
30015	BN17372	2.12636	526.887	247.788	1.08839	gi|17372|At3g22370_Contig2	At3g22370.1	68416.m02824 alternative oxidase 1a, mitochondrial (AOX1A) identical to GB:Q39219 [SP|Q39219] from [Arabidopsis thaliana]	GO:0009916,GO:0005740,GO:0007585,GO:0005739,GO:0006118
27727	BN17373	2.2692	2774.5	1222.68	1.18218	gi|17373|At1g19580_FL3946R	At1g19580.1	68414.m02439 bacterial transferase hexapeptide repeat-containing protein contains Pfam profile PF00132: Bacterial transferase hexapeptide (four repeats)	GO:0005554,GO:0000004,GO:0005739
27415	BN17373	2.45069	3892.63	1588.38	1.29319	gi|17373|At1g19580_FL3946R	At1g19580.1	68414.m02439 bacterial transferase hexapeptide repeat-containing protein contains Pfam profile PF00132: Bacterial transferase hexapeptide (four repeats)	GO:0005554,GO:0000004,GO:0005739
30323	BN17384	2.19013	6843.26	3124.59	1.13102	gi|17384|At5g60890_FL3961R	At5g60890.1	68418.m07638 receptor-like protein kinase (ATR1) (MYB34) identical to receptor-like protein kinase(ATR1) GI:3150037 from [Arabidopsis thaliana]; contains PFAM profile: myb DNA binding domain PF00249; identical to cDNA putative transcription factor (MYB34)	GO:0016301,GO:0003677,GO:0005634,GO:0000162,GO:0003700,GO:0016563
20573	BN17416	2.25346	386.7	171.603	1.17214	gi|17416|At1g09210_Contig2	At1g09210.1	68414.m01028 calreticulin 2 (CRT2) identical to SP|Q38858 Calreticulin 2 precursor {Arabidopsis thaliana}	GO:0005509,GO:0012505,GO:0000004,GO:0005514
17973	BN17419	2.4284	656.342	270.277	1.28001	gi|17419|At1g09210_Contig5	At1g09210.1	68414.m01028 calreticulin 2 (CRT2) identical to SP|Q38858 Calreticulin 2 precursor {Arabidopsis thaliana}	GO:0005509,GO:0012505,GO:0000004,GO:0005514
17661	BN17419	2.44718	716.238	292.679	1.29112	gi|17419|At1g09210_Contig5	At1g09210.1	68414.m01028 calreticulin 2 (CRT2) identical to SP|Q38858 Calreticulin 2 precursor {Arabidopsis thaliana}	GO:0005509,GO:0012505,GO:0000004,GO:0005514
26432	BN17427	2.62358	1654.39	630.586	1.39153	gi|17427|At1g70000_Contig1	At1g70000.1	68414.m08056 DNA-binding family protein contains Pfam domains, PF00249: Myb-like DNA-binding domain and PF00098: Zinc knuckle	GO:0003700,GO:0009306,GO:0003676,GO:0005634
26120	BN17427	2.28601	3296.36	1441.97	1.19283	gi|17427|At1g70000_Contig1	At1g70000.1	68414.m08056 DNA-binding family protein contains Pfam domains, PF00249: Myb-like DNA-binding domain and PF00098: Zinc knuckle	GO:0003700,GO:0009306,GO:0003676,GO:0005634
26120	BN17427	2.11579	1573.58	743.73	1.0812	gi|17427|At1g70000_Contig1	At1g70000.1	68414.m08056 DNA-binding family protein contains Pfam domains, PF00249: Myb-like DNA-binding domain and PF00098: Zinc knuckle	GO:0003700,GO:0009306,GO:0003676,GO:0005634
26432	BN17427	2.48458	2734.23	1100.48	1.313	gi|17427|At1g70000_Contig1	At1g70000.1	68414.m08056 DNA-binding family protein contains Pfam domains, PF00249: Myb-like DNA-binding domain and PF00098: Zinc knuckle	GO:0003700,GO:0009306,GO:0003676,GO:0005634
28716	BN17439	2.25403	7908.23	3508.48	1.17251	gi|17439|At5g65720_Contig2	At5g65720.1	68418.m08271 cysteine desulfurase, mitochondrial (NIFS) identical to Cysteine desulfurase, mitochondrial precursor (SP:O49543) {Arabidopsis thaliana}; identical to cDNA GI:12656131; contains Pfam profile PF00266: aminotransferase, class V	GO:0016831,GO:0008901,GO:0006520,GO:0008483,GO:0005739,GO:0008152,GO:0009375
29028	BN17439	2.92356	8163.52	2792.32	1.54773	gi|17439|At5g65720_Contig2	At5g65720.1	68418.m08271 cysteine desulfurase, mitochondrial (NIFS) identical to Cysteine desulfurase, mitochondrial precursor (SP:O49543) {Arabidopsis thaliana}; identical to cDNA GI:12656131; contains Pfam profile PF00266: aminotransferase, class V	GO:0016831,GO:0008901,GO:0006520,GO:0008483,GO:0005739,GO:0008152,GO:0009375
26116	BN17440	3.47963	642.687	184.7	1.79893	gi|17440|At4g27730_Contig1	At4g27730.1	68417.m03985 oligopeptide transporter OPT family protein similar to SP|P40900 Sexual differentiation process protein isp4 {Schizosaccharomyces pombe}, oligopeptide transporter Opt1p [Candida albicans] GI:2367386; contains Pfam profile PF03169: OPT oligope	GO:0015198,GO:0006857,GO:0016020
23828	BN17441	2.68795	735.866	273.765	1.42651	gi|17441|At5g11770_Contig4	At5g11770.1	68418.m01374 NADH-ubiquinone oxidoreductase 20 kDa subunit, mitochondrial identical to NADH-ubiquinone oxidoreductase 20 kDa subunit mitochondrial [precursor] SP:Q42577 from [Arabidopsis thaliana]; contains Pfam profile: PF01058 NADH ubiquinone oxidoreduc	GO:0006120,GO:0005739,GO:0008137
23516	BN17441	2.35625	602.351	255.64	1.23649	gi|17441|At5g11770_Contig4	At5g11770.1	68418.m01374 NADH-ubiquinone oxidoreductase 20 kDa subunit, mitochondrial identical to NADH-ubiquinone oxidoreductase 20 kDa subunit mitochondrial [precursor] SP:Q42577 from [Arabidopsis thaliana]; contains Pfam profile: PF01058 NADH ubiquinone oxidoreduc	GO:0006120,GO:0005739,GO:0008137
20916	BN17446	3.03321	512.573	168.987	1.60085	gi|17446|At3g03250_Contig2	At3g03250.1	68416.m00321 UTP--glucose-1-phosphate uridylyltransferase, putative / UDP-glucose pyrophosphorylase, putative / UGPase, putative strong similarity to SP|P19595 UTP--glucose-1-phosphate uridylyltransferase (EC 2.7.7.9) (UDP-glucose pyrophosphorylase) (UDPG	GO:0008152,GO:0016779,GO:0003983,GO:0008372
29682	BN17456	3.10468	2681.83	863.802	1.63445	gi|17456|At4g29350_Contig1	At4g29350.1	68417.m04193 profilin 2 (PRO2) (PFN2) (PRF2) identical to profilin 2 SP:Q42418 GI:1353772 from [Arabidopsis thaliana]; identical to cDNA profilin (PRF2) GI:9965570	GO:0015629,GO:0005737,GO:0008154,GO:0003779,GO:0007010
29370	BN17456	2.27538	4887.47	2147.98	1.18611	gi|17456|At4g29350_Contig1	At4g29350.1	68417.m04193 profilin 2 (PRO2) (PFN2) (PRF2) identical to profilin 2 SP:Q42418 GI:1353772 from [Arabidopsis thaliana]; identical to cDNA profilin (PRF2) GI:9965570	GO:0015629,GO:0005737,GO:0008154,GO:0003779,GO:0007010
29370	BN17456	2.46288	2776.87	1127.49	1.30035	gi|17456|At4g29350_Contig1	At4g29350.1	68417.m04193 profilin 2 (PRO2) (PFN2) (PRF2) identical to profilin 2 SP:Q42418 GI:1353772 from [Arabidopsis thaliana]; identical to cDNA profilin (PRF2) GI:9965570	GO:0015629,GO:0005737,GO:0008154,GO:0003779,GO:0007010
29682	BN17456	2.15055	3259.87	1515.83	1.10471	gi|17456|At4g29350_Contig1	At4g29350.1	68417.m04193 profilin 2 (PRO2) (PFN2) (PRF2) identical to profilin 2 SP:Q42418 GI:1353772 from [Arabidopsis thaliana]; identical to cDNA profilin (PRF2) GI:9965570	GO:0015629,GO:0005737,GO:0008154,GO:0003779,GO:0007010
24482	BN17458	2.04656	596.174	291.305	1.0332	gi|17458|At2g24100_Contig1	At2g24100.1	68415.m02879 expressed protein	GO:0006118,GO:0005554,GO:0009538
21570	BN17459	2.41372	6601.26	2734.89	1.27126	gi|17459|At1g15740_ES4947F	At1g15740.1	68414.m01888 leucine-rich repeat family protein	GO:0006952,GO:0005515,GO:0008372
21882	BN17459	2.44848	6040.16	2466.9	1.29189	gi|17459|At1g15740_ES4947F	At1g15740.1	68414.m01888 leucine-rich repeat family protein	GO:0006952,GO:0005515,GO:0008372
29678	BN17469	2.08869	2626.22	1257.35	1.0626	gi|17469|At2g44090_Contig1	At2g44090.1	68415.m05483 expressed protein	GO:0005554,GO:0000004,GO:0008372
24166	BN17471	2.54205	20515.7	8070.54	1.34599	gi|17471|At5g27680_Contig1	At5g27680.1	68418.m03319 DEAD/DEAH box helicase, putative similar to WRN (Werner syndrome) protein - Mus musculus, EMBL:AF241636; contains Pfam profiles PF00270: DEAD/DEAH box helicase, PF00271: Helicase conserved C-terminal domain, PF00627: UBA/TS-N domain	GO:0008026,GO:0005524,GO:0008372,GO:0004386,GO:0009432,GO:0004003,GO:0006259,GO:0003676,GO:0006310
18966	BN17473	2.31399	16703.2	7218.34	1.21039	gi|17473|At5g28640_FL132R	At5g28640.1	68418.m03503 SSXT protein-related / glycine-rich protein contains weak hit to Pfam profile PF05030: SSXT protein (N-terminal region)	GO:0005554,GO:0000004,GO:0008372
19278	BN17473	2.29938	13442.1	5845.97	1.20124	gi|17473|At5g28640_FL132R	At5g28640.1	68418.m03503 SSXT protein-related / glycine-rich protein contains weak hit to Pfam profile PF05030: SSXT protein (N-terminal region)	GO:0005554,GO:0000004,GO:0008372
11166	BN17477	2.33816	587.605	251.311	1.22537	gi|17477|At2g19180_Contig2	At2g19180.1	68415.m02238 expressed protein	GO:0005554,GO:0000004,GO:0005739
30020	BN17483	3.1137	604.995	194.301	1.63863	gi|17483|At3g51130_Contig1	At3g51130.1	68416.m05599 expressed protein contains Pfam PF03676: Uncharacterised protein family (UPF0183)	GO:0005554,GO:0000004,GO:0008372
27416	BN17499	2.45931	617.932	251.262	1.29826	gi|17499|At2g17800_Contig1	At2g17800.1	68415.m02063 Rac-like GTP-binding protein (ARAC1) (ATGP2) identical to Rac-like GTP-binding protein (ARAC1) SP:Q38902 from [Arabidopsis thaliana]	GO:0008372,GO:0005524,GO:0007264,GO:0003925,GO:0005525
27728	BN17499	3.00448	545.815	181.667	1.58712	gi|17499|At2g17800_Contig1	At2g17800.1	68415.m02063 Rac-like GTP-binding protein (ARAC1) (ATGP2) identical to Rac-like GTP-binding protein (ARAC1) SP:Q38902 from [Arabidopsis thaliana]	GO:0008372,GO:0005524,GO:0007264,GO:0003925,GO:0005525
30982	BN17513	2.34701	836.322	356.335	1.23082	gi|17513|At5g09590_Contig1	At5g09590.1	68418.m01110 heat shock protein 70 / HSP70 (HSC70-5) identical to heat shock protein 70 [Arabidopsis thaliana] GI:6746590	GO:0005759,GO:0003773,GO:0006457
30982	BN17513	2.42495	1283.23	529.178	1.27795	gi|17513|At5g09590_Contig1	At5g09590.1	68418.m01110 heat shock protein 70 / HSP70 (HSC70-5) identical to heat shock protein 70 [Arabidopsis thaliana] GI:6746590	GO:0005759,GO:0003773,GO:0006457
30978	BN17526	2.18254	3380.03	1548.67	1.12601	gi|17526|At5g18800_Contig2	At5g18800.2	68418.m02234 NADH-ubiquinone oxidoreductase 19 kDa subunit (NDUFA8) family protein contains Pfam profile: PF05850 NADH-ubiquinone oxidoreductase 19 kDa subunit	GO:0008137,GO:0006120,GO:0009507
22866	BN17530	4.40049	1557.19	353.867	2.13767	gi|17530|At2g19480_Contig2	At2g19480.1	68415.m02277 nucleosome assembly protein (NAP), putative similar to nucleosome assembly protein 1 [Glycine max] GI:1161252; contains Pfam profile PF00956: Nucleosome assembly protein (NAP)	GO:0005634,GO:0003677,GO:0006334
23178	BN17530	4.14301	1791.42	432.396	2.05068	gi|17530|At2g19480_Contig2	At2g19480.1	68415.m02277 nucleosome assembly protein (NAP), putative similar to nucleosome assembly protein 1 [Glycine max] GI:1161252; contains Pfam profile PF00956: Nucleosome assembly protein (NAP)	GO:0005634,GO:0003677,GO:0006334
29033	BN17539	2.64403	1979.56	748.691	1.40274	gi|17539|At3g03090_Contig2	At3g03090.1	68416.m00305 sugar transporter family protein similar to xylose permease [Bacillus megaterium] GI:1924928; contains Pfam profile PF00083: major facilitator superfamily protein	GO:0016020,GO:0006817,GO:0016021,GO:0006811,GO:0006810,GO:0008643,GO:0005351,GO:0015144
28721	BN17539	4.05997	2057.9	506.876	2.02147	gi|17539|At3g03090_Contig2	At3g03090.1	68416.m00305 sugar transporter family protein similar to xylose permease [Bacillus megaterium] GI:1924928; contains Pfam profile PF00083: major facilitator superfamily protein	GO:0016020,GO:0006817,GO:0016021,GO:0006811,GO:0006810,GO:0008643,GO:0005351,GO:0015144
21233	BN17542	2.01212	1438.53	714.932	1.00872	gi|17542|At3g24740_FL6F	At3g24740.1	68416.m03106 expressed protein	GO:0005554,GO:0000004,GO:0008372
18633	BN17543	2.04348	7090.88	3470	1.03103	gi|17543|At2g17700_Contig1	At2g17700.1	68415.m02050 protein kinase family protein similar to protein kinase [gi:170047] from Glycine max; contains a protein kinase domain profile (PDOC00100) (PF00069)	GO:0008372,GO:0005524,GO:0016597,GO:0004713,GO:0004674,GO:0006468,GO:0004672,GO:0008152
18321	BN17543	2.2556	13635.6	6045.22	1.17351	gi|17543|At2g17700_Contig1	At2g17700.1	68415.m02050 protein kinase family protein similar to protein kinase [gi:170047] from Glycine max; contains a protein kinase domain profile (PDOC00100) (PF00069)	GO:0008372,GO:0005524,GO:0016597,GO:0004713,GO:0004674,GO:0006468,GO:0004672,GO:0008152
29029	BN17552	2.14577	695.231	324.001	1.10149	gi|17552|At2g04700_Contig2	At2g04700.1	68415.m00480 ferredoxin thioredoxin reductase catalytic beta chain family protein contains Pfam profile: PF02943 ferredoxin thioredoxin reductase catalytic beta	GO:0008937,GO:0006118,GO:0009507
28717	BN17552	3.33607	917.803	275.115	1.73815	gi|17552|At2g04700_Contig2	At2g04700.1	68415.m00480 ferredoxin thioredoxin reductase catalytic beta chain family protein contains Pfam profile: PF02943 ferredoxin thioredoxin reductase catalytic beta	GO:0008937,GO:0006118,GO:0009507
21229	BN17555	2.53404	1232.95	486.555	1.34144	gi|17555|At5g07010_Contig1	At5g07010.1	68418.m00794 sulfotransferase family protein similar to steroid sulfotransferase 3 [Brassica napus] GI:3420008, steroid sulfotransferase 1 [Brassica napus] GI:3420004; contains Pfam profile PF00685: Sulfotransferase domain	GO:0008146,GO:0000004,GO:0008372
20917	BN17555	2.94689	1920.34	651.65	1.55919	gi|17555|At5g07010_Contig1	At5g07010.1	68418.m00794 sulfotransferase family protein similar to steroid sulfotransferase 3 [Brassica napus] GI:3420008, steroid sulfotransferase 1 [Brassica napus] GI:3420004; contains Pfam profile PF00685: Sulfotransferase domain	GO:0008146,GO:0000004,GO:0008372
27083	BN17565	3.40181	624.794	183.665	1.7663	gi|17565|At3g20290_Contig2	At3g20290.1	68416.m02571 calcium-binding EF hand family protein similar to EH-domain containing protein 1 from {Mus musculus} SP|Q9WVK4 and {Homo sapiens} SP|Q9H4M9, receptor-mediated endocytosis 1 from [Caenorhabditis elegans] GI:13487775, GI:13487777, GI:13487779;	GO:0008372,GO:0005509,GO:0005525,GO:0000004,GO:0005524
26771	BN17565	3.76382	955.906	253.972	1.9122	gi|17565|At3g20290_Contig2	At3g20290.1	68416.m02571 calcium-binding EF hand family protein similar to EH-domain containing protein 1 from {Mus musculus} SP|Q9WVK4 and {Homo sapiens} SP|Q9H4M9, receptor-mediated endocytosis 1 from [Caenorhabditis elegans] GI:13487775, GI:13487777, GI:13487779;	GO:0008372,GO:0005509,GO:0005525,GO:0000004,GO:0005524
29679	BN17577	2.15979	4424.18	2048.43	1.11089	gi|17577|At5g04120_Contig1	At5g04120.1	68418.m00398 phosphoglycerate/bisphosphoglycerate mutase family protein low similarity to SP|P36623 Phosphoglycerate mutase (EC 5.4.2.1) {Schizosaccharomyces pombe}; contains Pfam profile PF00300: phosphoglycerate mutase family	GO:0016868,GO:0006096,GO:0008372,GO:0003824,GO:0008152
24167	BN17579	2.06982	4147.44	2003.77	1.0495	gi|17579|At5g10010_Contig1	At5g10010.1	68418.m01159 expressed protein	GO:0005554,GO:0000004,GO:0008372
24479	BN17579	2.06644	4057.25	1963.4	1.04715	gi|17579|At5g10010_Contig1	At5g10010.1	68418.m01159 expressed protein	GO:0005554,GO:0000004,GO:0008372
27733	BN17591	2.35856	628.787	266.598	1.23791	gi|17591|At1g61100_Contig1	At1g61100.1	68414.m06883 disease resistance protein (TIR class), putative domain signature TIR exists, suggestive of a disease resistance protein.	GO:0008372,GO:0005554,GO:0009870
19617	BN17612	2.35233	24393.7	10370	1.23409	gi|17612|At3g16060_Contig3	At3g16060.1	68416.m02030 kinesin motor family protein similar to kinesin heavy chain member 2 GB:NP_032468 from [Mus musculus]; contains Pfam profile PF00225: Kinesin motor domain	GO:0005871,GO:0003774,GO:0005739,GO:0000004,GO:0005524,GO:0005875
25467	BN17637	3.28853	2808.7	854.091	1.71744	gi|17637|At1g29850_Contig4	At1g29850.2	68414.m03649 double-stranded DNA-binding family protein contains Pfam profile: PF01984 double-stranded DNA-binding domain	GO:0005554,GO:0000004,GO:0008372
25779	BN17637	3.50523	3426.52	977.544	1.80951	gi|17637|At1g29850_Contig4	At1g29850.2	68414.m03649 double-stranded DNA-binding family protein contains Pfam profile: PF01984 double-stranded DNA-binding domain	GO:0005554,GO:0000004,GO:0008372
28722	BN17650	3.47649	2845.97	818.632	1.79763	gi|17650|At5g05370_Contig2	At5g05370.1	68418.m00579 ubiquinol-cytochrome C reductase complex ubiquinone-binding protein, putative / ubiquinol-cytochrome C reductase complex 8.2 kDa protein, putative strong similarity to SP|P46269 Ubiquinol-cytochrome C reductase complex ubiquinone-binding prot	GO:0008121,GO:0000004,GO:0008372
29034	BN17650	4.50862	2119.69	470.142	2.17268	gi|17650|At5g05370_Contig2	At5g05370.1	68418.m00579 ubiquinol-cytochrome C reductase complex ubiquinone-binding protein, putative / ubiquinol-cytochrome C reductase complex 8.2 kDa protein, putative strong similarity to SP|P46269 Ubiquinol-cytochrome C reductase complex ubiquinone-binding prot	GO:0008121,GO:0000004,GO:0008372
21234	BN17653	2.08309	2071.61	994.489	1.05873	gi|17653|At3g51730_Contig4	At3g51730.1	68416.m05672 saposin B domain-containing protein contains Pfam profiles: PF00026 eukaryotic aspartyl protease, PF03489 surfactant protein B, PF05184 saposin-like type B, region 1	GO:0006118,GO:0005489,GO:0012505
20922	BN17653	2.04946	1992.04	971.982	1.03525	gi|17653|At3g51730_Contig4	At3g51730.1	68416.m05672 saposin B domain-containing protein contains Pfam profiles: PF00026 eukaryotic aspartyl protease, PF03489 surfactant protein B, PF05184 saposin-like type B, region 1	GO:0006118,GO:0005489,GO:0012505
29030	BN17663	4.63175	1318.71	284.711	2.21156	gi|17663|At3g54800_Contig1	At3g54800.1	68416.m06064 pleckstrin homology (PH) domain-containing protein / lipid-binding START domain-containing protein contains Pfam profiles PF00169: Pleckstring homology (PH) domain, PF01852: Lipid-binding START domain	GO:0005554,GO:0000004,GO:0005739
28718	BN17663	3.49401	1546.37	442.578	1.80488	gi|17663|At3g54800_Contig1	At3g54800.1	68416.m06064 pleckstrin homology (PH) domain-containing protein / lipid-binding START domain-containing protein contains Pfam profiles PF00169: Pleckstring homology (PH) domain, PF01852: Lipid-binding START domain	GO:0005554,GO:0000004,GO:0005739
26118	BN17666	2.1829	581.645	266.455	1.12625	gi|17666|At1g27340_FL1395F	At1g27340.1	68414.m03330 F-box family protein contains Pfam PF00646: F-box domain; similar to fim protein; similar to ESTs gb|T42445, gb|T76780, gb|AA650733, and emb|Z17748	GO:0005554,GO:0000004,GO:0009507
26430	BN17666	2.27794	514.683	225.942	1.18773	gi|17666|At1g27340_FL1395F	At1g27340.1	68414.m03330 F-box family protein contains Pfam PF00646: F-box domain; similar to fim protein; similar to ESTs gb|T42445, gb|T76780, gb|AA650733, and emb|Z17748	GO:0005554,GO:0000004,GO:0009507
21230	BN17668	2.84718	3408.02	1196.98	1.50953	gi|17668|At5g13200_Contig1	At5g13200.1	68418.m01512 GRAM domain-containing protein / ABA-responsive protein-related similar to ABA-responsive protein [Hordeum vulgare] GI:4103635; contains Pfam profile PF02893: GRAM domain	GO:0005554,GO:0000004,GO:0008372
20918	BN17668	3.73564	4086.45	1093.91	1.90135	gi|17668|At5g13200_Contig1	At5g13200.1	68418.m01512 GRAM domain-containing protein / ABA-responsive protein-related similar to ABA-responsive protein [Hordeum vulgare] GI:4103635; contains Pfam profile PF02893: GRAM domain	GO:0005554,GO:0000004,GO:0008372
29684	BN17678	2.52074	623.392	247.305	1.33385	gi|17678|At3g61600_Contig1	At3g61600.2	68416.m06901 BTB/POZ domain-containing protein contains Pfam PF00651: BTB/POZ domain; contains Interpro IPR000210/ PS50097: BTBB/POZ domain; similar to POZ/BTB containing-protein AtPOB1 (GI:12006855) [Arabidopsis thaliana]; similar to actinfilin (GI:21667	GO:0005515,GO:0000004,GO:0008372
29372	BN17678	2.01053	806.148	400.962	1.00758	gi|17678|At3g61600_Contig1	At3g61600.2	68416.m06901 BTB/POZ domain-containing protein contains Pfam PF00651: BTB/POZ domain; contains Interpro IPR000210/ PS50097: BTBB/POZ domain; similar to POZ/BTB containing-protein AtPOB1 (GI:12006855) [Arabidopsis thaliana]; similar to actinfilin (GI:21667	GO:0005515,GO:0000004,GO:0008372
21884	BN17681	2.65677	1787.22	672.705	1.40967	gi|17681|At5g42180_Contig1	At5g42180.1	68418.m05134 peroxidase 64 (PER64) (P64) (PRXR4) identical to SP|Q43872 Peroxidase 64 precursor (EC 1.11.1.7) (Atperox P64) (PRXR4) (ATP17a) {Arabidopsis thaliana}	GO:0006979,GO:0004601,GO:0012505
21572	BN17681	2.52508	1970.17	780.241	1.33633	gi|17681|At5g42180_Contig1	At5g42180.1	68418.m05134 peroxidase 64 (PER64) (P64) (PRXR4) identical to SP|Q43872 Peroxidase 64 precursor (EC 1.11.1.7) (Atperox P64) (PRXR4) (ATP17a) {Arabidopsis thaliana}	GO:0006979,GO:0004601,GO:0012505
3372	BN17688	2.25802	12815.1	5675.38	1.17506	gi|17688|At1g25490_Contig1	At1g25490.1	68414.m03165 serine/threonine protein phosphatase 2A (PP2A) regulatory subunit A (RCN1) identical to phosphoprotein phosphatase 2A, regulatory subunit A GI:1262171 from [Arabidopsis thaliana]	GO:0010119,GO:0009723,GO:0009926,GO:0008601,GO:0009789,GO:0030089
3684	BN17688	2.24643	11233.5	5000.61	1.16763	gi|17688|At1g25490_Contig1	At1g25490.1	68414.m03165 serine/threonine protein phosphatase 2A (PP2A) regulatory subunit A (RCN1) identical to phosphoprotein phosphatase 2A, regulatory subunit A GI:1262171 from [Arabidopsis thaliana]	GO:0010119,GO:0009723,GO:0009926,GO:0008601,GO:0009789,GO:0030089
29368	BN17690	3.68439	1785.14	484.515	1.88142	gi|17690|At3g62580_Contig2	At3g62580.1	68416.m07030 expressed protein	GO:0005554,GO:0000004,GO:0012505
29680	BN17690	5.00137	1733.17	346.539	2.32232	gi|17690|At3g62580_Contig2	At3g62580.1	68416.m07030 expressed protein	GO:0005554,GO:0000004,GO:0012505
27080	BN17691	3.59318	1700.7	473.313	1.84526	gi|17691|At4g17830_Contig1	At4g17830.1	68417.m02659 peptidase M20/M25/M40 family protein similar to acetylornithine deacetylase (Acetylornithinase, AO; N-acetylornithinase, NAO) [Dictyostelium discoideum] SWISS-PROT:P54638	GO:0008237,GO:0006508,GO:0008372
26768	BN17691	4.45759	2156.57	483.797	2.15626	gi|17691|At4g17830_Contig1	At4g17830.1	68417.m02659 peptidase M20/M25/M40 family protein similar to acetylornithine deacetylase (Acetylornithinase, AO; N-acetylornithinase, NAO) [Dictyostelium discoideum] SWISS-PROT:P54638	GO:0008237,GO:0006508,GO:0008372
24480	BN17692	3.03936	5411.58	1780.5	1.60377	gi|17692|At1g30880_Contig3	At1g30880.1	68414.m03778 expressed protein similar to ESTs gb|R30049 and gb|T46176	GO:0005554,GO:0000004,GO:0005739
24168	BN17692	3.7316	5483.59	1469.5	1.8998	gi|17692|At1g30880_Contig3	At1g30880.1	68414.m03778 expressed protein similar to ESTs gb|R30049 and gb|T46176	GO:0005554,GO:0000004,GO:0005739
30334	BN17704	2.37419	2733.97	1151.54	1.24743	gi|17704|At3g61870_Contig1	At3g61870.1	68416.m06949 expressed protein hypothetical protein - Synechocystis sp. (strain PCC 6803), PIR:S75899	GO:0009706,GO:0005554
30022	BN17704	2.15478	2997.71	1391.19	1.10754	gi|17704|At3g61870_Contig1	At3g61870.1	68416.m06949 expressed protein hypothetical protein - Synechocystis sp. (strain PCC 6803), PIR:S75899	GO:0009706,GO:0005554
27418	BN17719	2.00332	1542.08	769.763	1.00239	gi|17719|At4g14220_FL1066R	At4g14220.1	68417.m02194 zinc finger (C3HC4-type RING finger) family protein contains Pfam profile: PF00097 zinc finger, C3HC4 type (RING finger)	GO:0005515,GO:0009507,GO:0000004,GO:0008270
27730	BN17719	2.26279	1530.6	676.421	1.1781	gi|17719|At4g14220_FL1066R	At4g14220.1	68417.m02194 zinc finger (C3HC4-type RING finger) family protein contains Pfam profile: PF00097 zinc finger, C3HC4 type (RING finger)	GO:0005515,GO:0009507,GO:0000004,GO:0008270
24818	BN17720	2.02857	7160.88	3530.02	1.02046	gi|17720|At3g06260_FL1076R	At3g06260.1	68416.m00719 galactinol synthase, putative contains Pfam profile: PF01501 glycosyl transferase family 8	GO:0016051,GO:0016758,GO:0012505,GO:0016757
4984	BN17741	2.1141	632.39	299.129	1.08005	gi|17741|At4g32480_Contig1	At4g32480.1	68417.m04624 expressed protein contains Pfam profile PF04720: Protein of unknown function (DUF506)	GO:0005554,GO:0000004,GO:0008372
30980	BN17743	2.1933	3656.65	1667.19	1.1331	gi|17743|At5g39410_Contig1	At5g39410.1	68418.m04774 expressed protein	GO:0005554,GO:0000004,GO:0008372
28723	BN17761	8.60948	1596.99	185.492	3.10593	gi|17761|At3g05290_Contig1	At3g05290.1	68416.m00577 mitochondrial substrate carrier family protein contains Pfam profile: PF00153 mitochondrial carrier protein	GO:0005743,GO:0006839,GO:0005488,GO:0006810
26435	BN17762	2.29592	1545.04	672.949	1.19908	gi|17762|At1g33290_Contig1	At1g33290.1	68414.m04117 sporulation protein-related isoform contains non-consensus AT-donor acceptor site at intron 6; similar to Stage III sporulation protein AA. (Swiss-Prot:Q01367) [Bacillus subtilis]; similar to SpoIIIAA (GI:1303904) [Bacillus subtilis]; similar	GO:0005524,GO:0000004,GO:0009507
23835	BN17763	2.66237	4226.3	1587.42	1.41271	gi|17763|At4g39910_Contig1	At4g39910.1	68417.m05653 ubiquitin-specific protease 3 (UBP3) identical to GI:2347098	GO:0005634,GO:0004843,GO:0006499
23523	BN17763	2.76629	4508.88	1629.94	1.46795	gi|17763|At4g39910_Contig1	At4g39910.1	68417.m05653 ubiquitin-specific protease 3 (UBP3) identical to GI:2347098	GO:0005634,GO:0004843,GO:0006499
20923	BN17764	2.39092	1031.2	431.299	1.25756	gi|17764|At4g39910_Contig2	At4g39910.1	68417.m05653 ubiquitin-specific protease 3 (UBP3) identical to GI:2347098	GO:0005634,GO:0004843,GO:0006499
21235	BN17764	2.70789	1089.25	402.251	1.43717	gi|17764|At4g39910_Contig2	At4g39910.1	68417.m05653 ubiquitin-specific protease 3 (UBP3) identical to GI:2347098	GO:0005634,GO:0004843,GO:0006499
26119	BN17775	2.04038	2284.37	1119.58	1.02884	gi|17775|At4g23880_Contig1	At4g23880.1	68417.m03433 expressed protein	GO:0005554,GO:0000004,GO:0008372
26431	BN17775	2.534	2625.53	1036.12	1.34142	gi|17775|At4g23880_Contig1	At4g23880.1	68417.m03433 expressed protein	GO:0005554,GO:0000004,GO:0008372
23519	BN17776	3.19718	709.164	221.809	1.6768	gi|17776|At1g70900_Contig1	At1g70900.1	68414.m08181 expressed protein	GO:0016021,GO:0005554,GO:0019835
23831	BN17776	3.24772	625.286	192.531	1.69943	gi|17776|At1g70900_Contig1	At1g70900.1	68414.m08181 expressed protein	GO:0016021,GO:0005554,GO:0019835
27085	BN17789	2.04284	3794.03	1857.23	1.03058	gi|17789|At3g23380_FL914R	At3g23380.1	68416.m02948 p21-rho-binding domain-containing protein contains Pfam PF00786: P21-Rho-binding domain	GO:0016324,GO:0009860
29369	BN17802	2.42212	814.201	336.152	1.27627	gi|17802|At1g18080_Contig2	At1g18080.1	68414.m02238 WD-40 repeat family protein / auxin-dependent protein (ARCA) / guanine nucleotide-binding protein beta subunit, putative identical to SP|O24456 Guanine nucleotide-binding protein beta subunit-like protein (WD-40 repeat auxin-dependent protein	GO:0000166,GO:0000004,GO:0005834
29681	BN17802	2.94776	811.726	275.37	1.55962	gi|17802|At1g18080_Contig2	At1g18080.1	68414.m02238 WD-40 repeat family protein / auxin-dependent protein (ARCA) / guanine nucleotide-binding protein beta subunit, putative identical to SP|O24456 Guanine nucleotide-binding protein beta subunit-like protein (WD-40 repeat auxin-dependent protein	GO:0000166,GO:0000004,GO:0005834
26769	BN17804	2.10123	2071.91	986.044	1.07124	gi|17804|At3g53580_Contig1	At3g53580.1	68416.m05918 diaminopimelate epimerase family protein contains Pfam profile PF01678: Diaminopimelate epimerase	GO:0009507,GO:0008837,GO:0009089,GO:0003824,GO:0009058
27081	BN17804	2.26808	1826.56	805.332	1.18147	gi|17804|At3g53580_Contig1	At3g53580.1	68416.m05918 diaminopimelate epimerase family protein contains Pfam profile PF01678: Diaminopimelate epimerase	GO:0009507,GO:0008837,GO:0009089,GO:0003824,GO:0009058
24169	BN17805	2.17959	3538.07	1623.27	1.12406	gi|17805|At2g03740_Contig1	At2g03740.1	68415.m00334 late embryogenesis abundant domain-containing protein / LEA domain-containing protein similar to cold-regulated gene cor15b [Arabidopsis thaliana] GI:456016; contains Pfam profile PF02987: Late embryogenesis abundant protein	GO:0009507,GO:0005554,GO:0009793
8569	BN17816	2.17842	446.829	205.116	1.12328	gi|17816|At1g67980_Contig3	At1g67980.2	68414.m07766 caffeoyl-CoA 3-O-methyltransferase, putative similar to GI:2960356 [Populus balsamifera subsp. trichocarpa], GI:684942 [Medicago sativa subsp. sativa]	GO:0009809,GO:0005829,GO:0042409
30023	BN17820	2.64952	1701.99	642.376	1.40573	gi|17820|At5g05080_EA807R	At5g05080.1	68418.m00539 ubiquitin-conjugating enzyme, putative similar to SP|Q16763 Ubiquitin-conjugating enzyme E2-24 kDa (EC 6.3.2.19) (Ubiquitin- protein ligase) (Ubiquitin carrier protein) {Homo sapiens}; contains Pfam profile PF00179: Ubiquitin-conjugating enzy	GO:0006464,GO:0008372,GO:0004840,GO:0006512
30335	BN17820	2.10435	914.856	434.745	1.07338	gi|17820|At5g05080_EA807R	At5g05080.1	68418.m00539 ubiquitin-conjugating enzyme, putative similar to SP|Q16763 Ubiquitin-conjugating enzyme E2-24 kDa (EC 6.3.2.19) (Ubiquitin- protein ligase) (Ubiquitin carrier protein) {Homo sapiens}; contains Pfam profile PF00179: Ubiquitin-conjugating enzy	GO:0006464,GO:0008372,GO:0004840,GO:0006512
11823	BN17828	2.006	17114.6	8531.7	1.00432	gi|17828|At2g30690_Contig1	At2g30690.1	68415.m03742 expressed protein contains Pfam profile PF04576: Protein of unknown function, DUF593; expression supported by MPSS	GO:0005554,GO:0000004,GO:0008372
30985	BN17854	2.89519	1421.61	491.025	1.53366	gi|17854|At2g28680_Contig1	At2g28680.1	68415.m03486 cupin family protein similar to legumin (11S-globulin) from Ginkgo biloba [GI:949869], 11S globulin from Avena sativa [GI:472867]; contains a 11-S plant seed storage protein signature (PS00305)	GO:0008372,GO:0000004,GO:0045735
30981	BN17868	2.06767	539.054	260.706	1.04801	gi|17868|At1g14570_Contig1	At1g14570.2	68414.m01733 UBX domain-containing protein contains Pfam profiles PF00789: UBX domain, PF02809: Ubiquitin interaction motif	GO:0005554,GO:0000004,GO:0008372
28728	BN17880	2.60979	3447.77	1321.09	1.38393	gi|17880|At5g48210_Contig2	At5g48210.1	68418.m05956 expressed protein	GO:0005554,GO:0000004,GO:0012505
29040	BN17880	2.94052	2635	896.101	1.55607	gi|17880|At5g48210_Contig2	At5g48210.1	68418.m05956 expressed protein	GO:0005554,GO:0000004,GO:0012505
29040	BN17880	2.27466	1053.64	463.208	1.18565	gi|17880|At5g48210_Contig2	At5g48210.1	68418.m05956 expressed protein	GO:0005554,GO:0000004,GO:0012505
26440	BN17881	2.71907	8105.33	2980.92	1.44311	gi|17881|At5g48210_Contig3	At5g48210.1	68418.m05956 expressed protein	GO:0005554,GO:0000004,GO:0012505
26128	BN17881	3.0371	8285.64	2728.14	1.6027	gi|17881|At5g48210_Contig3	At5g48210.1	68418.m05956 expressed protein	GO:0005554,GO:0000004,GO:0012505
18640	BN17888	2.1375	453.251	212.047	1.09593	gi|17888|At2g40490_Contig1	At2g40490.1	68415.m04997 uroporphyrinogen decarboxylase, putative / UPD, putative similar to uroporphyrinogen decarboxylase (chloroplast) from Nicotiana tabacum [SP|Q42967], Hordeum vulgare [SP|Q42855], Zea mays [SP|O81220]; contains Pfam domain uroporphyrinogen deca	GO:0006779,GO:0009507,GO:0004853,GO:0008168
26436	BN17900	2.33802	2206.25	943.642	1.22528	gi|17900|At1g67350_Contig2	At1g67350.1	68414.m07666 expressed protein contains similarity to MHC class II antigen GI:9502037 from [Aotus nancymaae]	GO:0005554,GO:0000004,GO:0005739
26436	BN17900	2.54981	8977.13	3520.7	1.35039	gi|17900|At1g67350_Contig2	At1g67350.1	68414.m07666 expressed protein contains similarity to MHC class II antigen GI:9502037 from [Aotus nancymaae]	GO:0005554,GO:0000004,GO:0005739
26124	BN17900	2.01011	2176.14	1082.6	1.00727	gi|17900|At1g67350_Contig2	At1g67350.1	68414.m07666 expressed protein contains similarity to MHC class II antigen GI:9502037 from [Aotus nancymaae]	GO:0005554,GO:0000004,GO:0005739
29690	BN17915	2.0088	788.109	392.328	1.00633	gi|17915|At5g24660_Contig1	At5g24660.1	68418.m02914 expressed protein	GO:0005554,GO:0000004,GO:0008372
11178	BN17923	6.55632	2047.17	312.244	2.71289	gi|17923|At4g10265_Contig3	At4g10265.1	68417.m01686 wound-responsive protein, putative similar to wound induced protein [Lycopersicon esculentum] GI:19320	GO:0005554,GO:0000004,GO:0009507
11490	BN17923	6.14694	1753.26	285.225	2.61987	gi|17923|At4g10265_Contig3	At4g10265.1	68417.m01686 wound-responsive protein, putative similar to wound induced protein [Lycopersicon esculentum] GI:19320	GO:0005554,GO:0000004,GO:0009507
13774	BN17935	2.01125	7892.35	3924.1	1.00809	gi|17935|At2g46260_Contig2	At2g46260.1	68415.m05752 BTB/POZ domain-containing protein contains Pfam PF00651: BTB/POZ domain; contains Interpro IPR000210/ PS50097: BTBB/POZ domain; similar to POZ/BTB containing-protein AtPOB1 (GI:12006855) [Arabidopsis thaliana]; similar to actinfilin (GI:21667	GO:0005515,GO:0000004,GO:0008372
19628	BN17953	2.02125	4110.45	2033.62	1.01525	gi|17953|At5g59840_Contig2	At5g59840.1	68418.m07503 Ras-related GTP-binding family protein contains Pfam profile: PF00071 Ras family	GO:0006355,GO:0003925,GO:0006414,GO:0008372,GO:0003746,GO:0007264,GO:0003677,GO:0005524,GO:0000160,GO:0005525
4340	BN17963	2.95004	2305.27	781.436	1.56074	gi|17963|At2g03200_EA404F	At2g03200.1	68415.m00273 aspartyl protease family protein contains Pfam domain, PF00026: eukaryotic aspartyl protease	GO:0016020,GO:0006810,GO:0004194,GO:0006508,GO:0004190,GO:0005215,GO:0012505
4028	BN17963	2.99074	2205.62	737.484	1.5805	gi|17963|At2g03200_EA404F	At2g03200.1	68415.m00273 aspartyl protease family protein contains Pfam domain, PF00026: eukaryotic aspartyl protease	GO:0016020,GO:0006810,GO:0004194,GO:0006508,GO:0004190,GO:0005215,GO:0012505
29041	BN18015	2.47553	2513.88	1015.49	1.30774	gi|18015|At2g26730_Contig2	At2g26730.1	68415.m03206 leucine-rich repeat transmembrane protein kinase, putative	GO:0012505,GO:0006468,GO:0004674,GO:0005524,GO:0004672,GO:0004713,GO:0007169
21241	BN18018	2.14495	2236.41	1042.64	1.10094	gi|18018|At5g44320_Contig2	At5g44320.1	68418.m05427 eukaryotic translation initiation factor 3 subunit 7, putative / eIF-3 zeta, putative / eIF3d, putative similar to initiation factor 3d [Arabidopsis thaliana] GI:12407755, SP|O15371 Eukaryotic translation initiation factor 3 subunit 7 (eIF-3	GO:0006413,GO:0003743,GO:0009507
26437	BN18031	2.35129	753.735	320.562	1.23345	gi|18031|At5g62500_EA303F	At5g62500.1	68418.m07844 microtubule-associated EB1 family protein similar to EBF3-S (Microtubule-associated protein) [Homo sapiens] GI:12751131; contains Pfam profiles PF00307: Calponin homology (CH) domain, PF03271: EB1 protein	GO:0007010,GO:0010005,GO:0005815,GO:0008017
23525	BN18032	2.02095	804.902	398.28	1.01503	gi|18032|At1g23520_EA309F	At1g23520.1	68414.m02956 expressed protein contains Pfam profile PF02713: Domain of unknown function DUF220; expression supported by MPSS	GO:0005554,GO:0000004,GO:0008372
21237	BN18033	2.20765	360.598	163.34	1.14251	gi|18033|At4g03170_EA323F	At4g03170.1	68417.m00433 hypothetical protein	GO:0006355,GO:0003677,GO:0008372
18637	BN18034	2.36738	706.513	298.437	1.24329	gi|18034|At2g45540_Contig1	At2g45540.1	68415.m05663 WD-40 repeat family protein / beige-related contains Pfam PF02138: Beige/BEACH domain; contains Pfam PF00400: WD domain, G-beta repeat (3 copies)	GO:0005524,GO:0000004,GO:0008372
27091	BN18045	2.02102	545.579	269.952	1.01509	gi|18045|At5g65687_EA102R	At5g65687.1	68418.m08267 transporter-related low similarity to spinster membrane proteins from [Drosophila melanogaster] GI:12003976, GI:12003972, GI:12003974, GI:12003970; contains Pfam profile PF00083: major facilitator superfamily protein	GO:0015075,GO:0015520,GO:0006811,GO:0015103,GO:0015144,GO:0015698,GO:0006810,GO:0016020,GO:0015904,GO:0015114,GO:0005351,GO:0006817,GO:0005215,GO:0016021,GO:0015711,GO:0015355,GO:0008643
27091	BN18045	2.58296	12272.8	4751.45	1.36902	gi|18045|At5g65687_EA102R	At5g65687.1	68418.m08267 transporter-related low similarity to spinster membrane proteins from [Drosophila melanogaster] GI:12003976, GI:12003972, GI:12003974, GI:12003970; contains Pfam profile PF00083: major facilitator superfamily protein	GO:0015075,GO:0015520,GO:0006811,GO:0015103,GO:0015144,GO:0015698,GO:0006810,GO:0016020,GO:0015904,GO:0015114,GO:0005351,GO:0006817,GO:0005215,GO:0016021,GO:0015711,GO:0015355,GO:0008643
26779	BN18045	2.29337	13979.3	6095.54	1.19747	gi|18045|At5g65687_EA102R	At5g65687.1	68418.m08267 transporter-related low similarity to spinster membrane proteins from [Drosophila melanogaster] GI:12003976, GI:12003972, GI:12003974, GI:12003970; contains Pfam profile PF00083: major facilitator superfamily protein	GO:0015075,GO:0015520,GO:0006811,GO:0015103,GO:0015144,GO:0015698,GO:0006810,GO:0016020,GO:0015904,GO:0015114,GO:0005351,GO:0006817,GO:0005215,GO:0016021,GO:0015711,GO:0015355,GO:0008643
30987	BN18115	2.91976	976.94	334.596	1.54585	gi|18115|At1g27310_Contig2	At1g27310.1	68414.m03327 nuclear transport factor 2 (NTF2), putative similar to Swiss-Prot:P33331 nuclear transport factor 2 (NTF-2) (Nuclear transport factor P10) [Saccharomyces cerevisiae]	GO:0005634,GO:0008565,GO:0005622,GO:0006606
30675	BN18115	2.12351	1035.67	487.715	1.08645	gi|18115|At1g27310_Contig2	At1g27310.1	68414.m03327 nuclear transport factor 2 (NTF2), putative similar to Swiss-Prot:P33331 nuclear transport factor 2 (NTF-2) (Nuclear transport factor P10) [Saccharomyces cerevisiae]	GO:0005634,GO:0008565,GO:0005622,GO:0006606
26126	BN18149	2.2426	1474.36	657.434	1.16517	gi|18149|At1g50730_Contig1	At1g50730.1	68414.m05705 expressed protein	GO:0005554,GO:0000004,GO:0005739
26438	BN18149	2.53665	1242.8	489.937	1.34293	gi|18149|At1g50730_Contig1	At1g50730.1	68414.m05705 expressed protein	GO:0005554,GO:0000004,GO:0005739
23526	BN18150	2.26102	8247.04	3647.49	1.17697	gi|18150|At3g56070_Contig1	At3g56070.1	68416.m06231 peptidyl-prolyl cis-trans isomerase, putative / cyclophilin, putative / rotamase, putative similar to peptidyl-prolyl cis-trans isomerase, PPIase (cyclophilin, cyclosporin A-binding protein) [Catharanthus roseus] SWISS-PROT:Q39613	GO:0016018,GO:0005829,GO:0007165,GO:0003755,GO:0006457
23838	BN18150	2.29746	5553.6	2417.28	1.20004	gi|18150|At3g56070_Contig1	At3g56070.1	68416.m06231 peptidyl-prolyl cis-trans isomerase, putative / cyclophilin, putative / rotamase, putative similar to peptidyl-prolyl cis-trans isomerase, PPIase (cyclophilin, cyclosporin A-binding protein) [Catharanthus roseus] SWISS-PROT:Q39613	GO:0016018,GO:0005829,GO:0007165,GO:0003755,GO:0006457
20926	BN18151	2.07828	11678.9	5619.49	1.05539	gi|18151|At1g12520_Contig1	At1g12520.1	68414.m01449 superoxide dismutase copper chaperone, putative similar to copper chaperone for superoxide dismutase [Homo sapiens] gi|2431868|gb|AAC51764	GO:0016532,GO:0006825,GO:0015694,GO:0006801,GO:0008372,GO:0030001
21238	BN18151	2.09959	9528.75	4538.38	1.07011	gi|18151|At1g12520_Contig1	At1g12520.1	68414.m01449 superoxide dismutase copper chaperone, putative similar to copper chaperone for superoxide dismutase [Homo sapiens] gi|2431868|gb|AAC51764	GO:0016532,GO:0006825,GO:0015694,GO:0006801,GO:0008372,GO:0030001
27092	BN18163	2.21819	872.071	393.146	1.14938	gi|18163|At1g58360_Contig2	At1g58360.1	68414.m06638 amino acid permease I (AAP1) identical to amino acid permease I GI:22641 from [Arabidopsis thaliana]	GO:0015175,GO:0015804,GO:0005886,GO:0015359
27092	BN18163	2.06799	803.327	388.458	1.04823	gi|18163|At1g58360_Contig2	At1g58360.1	68414.m06638 amino acid permease I (AAP1) identical to amino acid permease I GI:22641 from [Arabidopsis thaliana]	GO:0015175,GO:0015804,GO:0005886,GO:0015359
29688	BN18175	3.32137	2832.85	852.917	1.73178	gi|18175|At5g49760_Contig1	At5g49760.1	68418.m06163 leucine-rich repeat family protein / protein kinase family protein contains Pfam domains PF00560: Leucine Rich Repeat and PF00069: Protein kinase domain	GO:0012505,GO:0006468,GO:0016301
29376	BN18175	2.90282	3036.26	1045.97	1.53745	gi|18175|At5g49760_Contig1	At5g49760.1	68418.m06163 leucine-rich repeat family protein / protein kinase family protein contains Pfam domains PF00560: Leucine Rich Repeat and PF00069: Protein kinase domain	GO:0012505,GO:0006468,GO:0016301
27088	BN18176	3.0411	1712.75	563.2	1.6046	gi|18176|At5g49900_DL843F	At5g49900.1	68418.m06179 expressed protein contains Pfam domain PF04685: Protein of unknown function, DUF608	GO:0005554,GO:0000004,GO:0008372
26776	BN18176	2.52877	1806.8	714.497	1.33844	gi|18176|At5g49900_DL843F	At5g49900.1	68418.m06179 expressed protein contains Pfam domain PF04685: Protein of unknown function, DUF608	GO:0005554,GO:0000004,GO:0008372
21888	BN18178	2.11001	435.649	206.468	1.07725	gi|18178|At5g41940_Contig1	At5g41940.1	68418.m05106 RabGAP/TBC domain-containing protein similar to GTPase activating protein [Yarrowia lipolytica] GI:2370595; contains Pfam profile PF00566: TBC domain	GO:0005096,GO:0000004,GO:0012505
30680	BN18213	3.09635	733.82	236.995	1.63057	gi|18213|At1g15130_Contig2	At1g15130.1	68414.m01807 hydroxyproline-rich glycoprotein family protein	GO:0009396,GO:0004156,GO:0007186,GO:0001584,GO:0007165,GO:0016021
30992	BN18213	3.22256	660.303	204.9	1.68821	gi|18213|At1g15130_Contig2	At1g15130.1	68414.m01807 hydroxyproline-rich glycoprotein family protein	GO:0009396,GO:0004156,GO:0007186,GO:0001584,GO:0007165,GO:0016021
30988	BN18227	2.32563	1244.26	535.021	1.21762	gi|18227|At1g54080_Contig3	At1g54080.2	68414.m06163 oligouridylate-binding protein, putative similar to oligouridylate binding protein GI:6996560 from [Nicotiana plumbaginifolia]	GO:0005739,GO:0003730
30988	BN18227	2.52557	1002.92	397.106	1.33661	gi|18227|At1g54080_Contig3	At1g54080.2	68414.m06163 oligouridylate-binding protein, putative similar to oligouridylate binding protein GI:6996560 from [Nicotiana plumbaginifolia]	GO:0005739,GO:0003730
20276	BN18231	2.37591	9753.88	4105.32	1.24848	gi|18231|At3g18035_Contig1	At3g18035.1	68416.m02292 histone H1/H5 family protein contains Pfam domain, PF00538: linker histone H1 and H5 family;similar to HMG I/Y like protein (GI:15706274) [Glycine max];similar to HMR1 protein (GI:4218141) [Antirrhinum majus]; similar to high mobility group p	GO:0003677,GO:0000786,GO:0006334
20588	BN18231	2.31691	9322.22	4023.55	1.2122	gi|18231|At3g18035_Contig1	At3g18035.1	68416.m02292 histone H1/H5 family protein contains Pfam domain, PF00538: linker histone H1 and H5 family;similar to HMG I/Y like protein (GI:15706274) [Glycine max];similar to HMR1 protein (GI:4218141) [Antirrhinum majus]; similar to high mobility group p	GO:0003677,GO:0000786,GO:0006334
18331	BN18244	2.0558	534.296	259.897	1.0397	gi|18244|At1g26440_DL664F	At1g26440.3	68414.m03225 expressed protein similar to SP|Q41706 A3 protein (unknown function) {Vigna unguiculata}	GO:0005524,GO:0000004,GO:0012505
18643	BN18244	2.33108	566.527	243.032	1.221	gi|18244|At1g26440_DL664F	At1g26440.3	68414.m03225 expressed protein similar to SP|Q41706 A3 protein (unknown function) {Vigna unguiculata}	GO:0005524,GO:0000004,GO:0012505
29039	BN18253	3.19105	1363.26	427.214	1.67403	gi|18253|At4g17170_Contig1	At4g17170.1	68417.m02583 Rab2-like GTP-binding protein (RAB2) identical to Rab2-like protein (At-RAB2) GI:1765896 from [Arabidopsis thaliana]	GO:0006414,GO:0003924,GO:0006355,GO:0000160,GO:0005525,GO:0007264
28727	BN18253	3.31915	1831.33	551.747	1.73081	gi|18253|At4g17170_Contig1	At4g17170.1	68417.m02583 Rab2-like GTP-binding protein (RAB2) identical to Rab2-like protein (At-RAB2) GI:1765896 from [Arabidopsis thaliana]	GO:0006414,GO:0003924,GO:0006355,GO:0000160,GO:0005525,GO:0007264
21239	BN18256	3.27217	849.423	259.59	1.71025	gi|18256|At1g30470_CL3946F	At1g30470.1	68414.m03724 SIT4 phosphatase-associated family protein contains similarity to copper chaperone homolog CCH GB:AAF15286 GI:6525011 from [Glycine max]; contains Pfam profile PF04499: SIT4 phosphatase-associated protein	GO:0005554,GO:0000004,GO:0012505
20927	BN18256	3.054	886.657	290.326	1.6107	gi|18256|At1g30470_CL3946F	At1g30470.1	68414.m03724 SIT4 phosphatase-associated family protein contains similarity to copper chaperone homolog CCH GB:AAF15286 GI:6525011 from [Glycine max]; contains Pfam profile PF04499: SIT4 phosphatase-associated protein	GO:0005554,GO:0000004,GO:0012505
18327	BN18257	3.77384	3121.64	827.178	1.91603	gi|18257|At4g11300_DL498F	At4g11300.1	68417.m01826 expressed protein	GO:0005554,GO:0000004,GO:0005739
18639	BN18257	3.05423	2657.57	870.127	1.61081	gi|18257|At4g11300_DL498F	At4g11300.1	68417.m01826 expressed protein	GO:0005554,GO:0000004,GO:0005739
10527	BN18260	4.7615	6603.39	1386.83	2.25142	gi|18260|At5g03380_DL507F	At5g03380.1	68418.m00291 heavy-metal-associated domain-containing protein similar to farnesylated protein ATFP2 [GI:4097545]; contains Pfam profile PF00403: Heavy-metal-associated domain	GO:0008372,GO:0000004,GO:0046872
10839	BN18260	5.0829	7057.96	1388.57	2.34565	gi|18260|At5g03380_DL507F	At5g03380.1	68418.m00291 heavy-metal-associated domain-containing protein similar to farnesylated protein ATFP2 [GI:4097545]; contains Pfam profile PF00403: Heavy-metal-associated domain	GO:0008372,GO:0000004,GO:0046872
5327	BN18262	2.26826	621.22	273.875	1.18159	gi|18262|At5g11480_Contig1	At5g11480.1	68418.m01340 expressed protein	GO:0009507,GO:0005524,GO:0007264,GO:0003925,GO:0005525
26781	BN18266	2.05022	2976.63	1451.86	1.03578	gi|18266|At5g03880_Contig1	At5g03880.1	68418.m00362 expressed protein	GO:0006118,GO:0005489,GO:0009507
21893	BN18268	2.57859	4589.29	1779.77	1.36658	gi|18268|At1g01320_Contig2	At1g01320.1	68414.m00048 tetratricopeptide repeat (TPR)-containing protein low similarity to SP|P46825 Kinesin light chain (KLC) {Loligo pealeii}; contains Pfam profile PF00515: TPR Domain	GO:0005554,GO:0000004,GO:0012505
19293	BN18270	2.87571	5137.25	1786.43	1.52392	gi|18270|At5g56290_DL523F	At5g56290.1	68418.m07026 peroxisomal targeting signal type 1 receptor (PEX5) identical to GI:3603353; contains Pfam profile PF00515 TPR Domain	GO:0006625,GO:0005052,GO:0009507
18981	BN18270	2.45968	6858.65	2788.43	1.29847	gi|18270|At5g56290_DL523F	At5g56290.1	68418.m07026 peroxisomal targeting signal type 1 receptor (PEX5) identical to GI:3603353; contains Pfam profile PF00515 TPR Domain	GO:0006625,GO:0005052,GO:0009507
14093	BN18272	2.86137	28431.3	9936.25	1.51671	gi|18272|At3g25800_Contig1	At3g25800.1	68416.m03211 serine/threonine protein phosphatase 2A (PP2A) 65 KDa regulatory subunit A identical to protein phosphatase 2A 65 kDa regulatory subunit (pDF1) GI:683502 from [Arabidopsis thaliana]	GO:0030089,GO:0008601,GO:0042325
13781	BN18272	2.62906	25194.3	9582.99	1.39455	gi|18272|At3g25800_Contig1	At3g25800.1	68416.m03211 serine/threonine protein phosphatase 2A (PP2A) 65 KDa regulatory subunit A identical to protein phosphatase 2A 65 kDa regulatory subunit (pDF1) GI:683502 from [Arabidopsis thaliana]	GO:0030089,GO:0008601,GO:0042325
29689	BN18278	2.79216	595.256	213.188	1.48138	gi|18278|At4g35760_DL553F	At4g35760.1	68417.m05076 expressed protein	GO:0005554,GO:0000004,GO:0009507
29377	BN18278	2.44069	690.077	282.738	1.28729	gi|18278|At4g35760_DL553F	At4g35760.1	68417.m05076 expressed protein	GO:0005554,GO:0000004,GO:0009507
26777	BN18279	5.71168	1936.34	339.014	2.51392	gi|18279|At3g05420_Contig1	At3g05420.2	68416.m00594 acyl-CoA binding family protein similar to PIR|S68824|S68824 rngB protein, cytosolic (Dictyostelium discoideum); contains Pfam profiles PF00887: Acyl CoA binding protein, PF01344: Kelch motif	GO:0000062,GO:0000004,GO:0008372
27089	BN18279	6.91546	2315.98	334.899	2.78982	gi|18279|At3g05420_Contig1	At3g05420.2	68416.m00594 acyl-CoA binding family protein similar to PIR|S68824|S68824 rngB protein, cytosolic (Dictyostelium discoideum); contains Pfam profiles PF00887: Acyl CoA binding protein, PF01344: Kelch motif	GO:0000062,GO:0000004,GO:0008372
24489	BN18280	3.2107	15805	4922.61	1.68289	gi|18280|At3g05420_Contig2	At3g05420.2	68416.m00594 acyl-CoA binding family protein similar to PIR|S68824|S68824 rngB protein, cytosolic (Dictyostelium discoideum); contains Pfam profiles PF00887: Acyl CoA binding protein, PF01344: Kelch motif	GO:0000062,GO:0000004,GO:0008372
24177	BN18280	3.07617	15067.8	4898.23	1.62114	gi|18280|At3g05420_Contig2	At3g05420.2	68416.m00594 acyl-CoA binding family protein similar to PIR|S68824|S68824 rngB protein, cytosolic (Dictyostelium discoideum); contains Pfam profiles PF00887: Acyl CoA binding protein, PF01344: Kelch motif	GO:0000062,GO:0000004,GO:0008372
3689	BN18289	3.40275	1413.18	415.305	1.7667	gi|18289|At4g30220_Contig1	At4g30220.1	68417.m04298 small nuclear ribonucleoprotein F, putative / snRNP-F, putative / Sm protein F, putative similar to SWISS-PROT:Q15356 small nuclear ribonucleoprotein F (snRNP-F, Sm protein F, Sm-F, SmF) [Mouse]	GO:0005634,GO:0008248,GO:0000004,GO:0005732
3377	BN18289	4.3486	1379.56	317.242	2.12055	gi|18289|At4g30220_Contig1	At4g30220.1	68417.m04298 small nuclear ribonucleoprotein F, putative / snRNP-F, putative / Sm protein F, putative similar to SWISS-PROT:Q15356 small nuclear ribonucleoprotein F (snRNP-F, Sm protein F, Sm-F, SmF) [Mouse]	GO:0005634,GO:0008248,GO:0000004,GO:0005732
24831	BN18293	2.06495	13640.9	6605.91	1.04611	gi|18293|At5g50850_Contig2	At5g50850.1	68418.m06300 pyruvate dehydrogenase E1 component beta subunit, mitochondrial / PDHE1-B (PDH2) identical to SP|Q38799 Pyruvate dehydrogenase E1 component beta subunit, mitochondrial precursor (EC 1.2.4.1) (PDHE1-B) {Arabidopsis thaliana}	GO:0004739,GO:0000004,GO:0005739
4343	BN18301	2.01125	1747.89	869.055	1.0081	gi|18301|At1g35580_Contig2	At1g35580.2	68414.m04418 beta-fructofuranosidase, putative / invertase, putative / saccharase, putative / beta-fructosidase, putative similar to neutral invertase [Daucus carota] GI:4200165; contains Pfam profile PF04853: Plant neutral invertase	GO:0008372,GO:0004564,GO:0019575
30027	BN18303	2.78991	10511.9	3767.83	1.48022	gi|18303|At5g41210_Contig1	At5g41210.1	68418.m05008 glutathione S-transferase (GST10) identical to glutathione transferase AtGST 10 [Arabidopsis thaliana] GI:4049401	GO:0004364,GO:0009407,GO:0003824,GO:0005737
30339	BN18303	3.2497	9467.97	2913.49	1.70031	gi|18303|At5g41210_Contig1	At5g41210.1	68418.m05008 glutathione S-transferase (GST10) identical to glutathione transferase AtGST 10 [Arabidopsis thaliana] GI:4049401	GO:0004364,GO:0009407,GO:0003824,GO:0005737
30989	BN18327	2.37374	6748.34	2842.91	1.24716	gi|18327|At3g06500_Contig1	At3g06500.1	68416.m00754 beta-fructofuranosidase, putative / invertase, putative / saccharase, putative / beta-fructosidase, putative similar to neutral invertase [Daucus carota] GI:4200165; contains Pfam profile PF04853: Plant neutral invertase	GO:0004564,GO:0000004,GO:0008372
26136	BN18342	2.33748	1224.65	523.918	1.22496	gi|18342|At5g20910_Contig1	At5g20910.1	68418.m02483 zinc finger (C3HC4-type RING finger) family protein contains Pfam profile: PF00097 zinc finger, C3HC4 type (RING finger)	GO:0008372,GO:0005515,GO:0008270,GO:0003677,GO:0006355
26448	BN18342	2.42314	995.391	410.786	1.27688	gi|18342|At5g20910_Contig1	At5g20910.1	68418.m02483 zinc finger (C3HC4-type RING finger) family protein contains Pfam profile: PF00097 zinc finger, C3HC4 type (RING finger)	GO:0008372,GO:0005515,GO:0008270,GO:0003677,GO:0006355
26136	BN18342	2.23937	880.261	393.085	1.16309	gi|18342|At5g20910_Contig1	At5g20910.1	68418.m02483 zinc finger (C3HC4-type RING finger) family protein contains Pfam profile: PF00097 zinc finger, C3HC4 type (RING finger)	GO:0008372,GO:0005515,GO:0008270,GO:0003677,GO:0006355
26448	BN18342	2.2255	861.112	386.93	1.15413	gi|18342|At5g20910_Contig1	At5g20910.1	68418.m02483 zinc finger (C3HC4-type RING finger) family protein contains Pfam profile: PF00097 zinc finger, C3HC4 type (RING finger)	GO:0008372,GO:0005515,GO:0008270,GO:0003677,GO:0006355
15736	BN18346	2.26449	1317.09	581.627	1.17919	gi|18346|At2g39970_Contig4	At2g39970.1	68415.m04911 peroxisomal membrane protein (PMP36) identical to 36kDa-peroxisomal membrane protein (PMP36) GI:15146342 from [Arabidopsis thaliana]	GO:0006810,GO:0005488,GO:0005778,GO:0005215,GO:0005743
16048	BN18346	3.16971	4152.13	1309.94	1.66435	gi|18346|At2g39970_Contig4	At2g39970.1	68415.m04911 peroxisomal membrane protein (PMP36) identical to 36kDa-peroxisomal membrane protein (PMP36) GI:15146342 from [Arabidopsis thaliana]	GO:0006810,GO:0005488,GO:0005778,GO:0005215,GO:0005743
26444	BN18355	2.56961	445.986	173.562	1.36155	gi|18355|At3g55770_DL180R	At3g55770.1	68416.m06197 LIM domain-containing protein similar to pollen specific LIM domain protein 1b [Nicotiana tabacum] GI:6467905, PGPS/D1 [Petunia x hybrida] GI:4105772; contains Pfam profile PF00412: LIM domain	GO:0003700,GO:0000004,GO:0008372
26132	BN18355	2.21413	480.73	217.119	1.14674	gi|18355|At3g55770_DL180R	At3g55770.1	68416.m06197 LIM domain-containing protein similar to pollen specific LIM domain protein 1b [Nicotiana tabacum] GI:6467905, PGPS/D1 [Petunia x hybrida] GI:4105772; contains Pfam profile PF00412: LIM domain	GO:0003700,GO:0000004,GO:0008372
21586	BN18371	2.48628	2141.81	861.451	1.31399	gi|18371|At1g64190_Contig2	At1g64190.1	68414.m07272 6-phosphogluconate dehydrogenase family protein contains Pfam profiles: PF00393 6-phosphogluconate dehydrogenase C-terminal domain, PF03446 NAD binding domain of 6-phosphogluconate	GO:0012505,GO:0006098,GO:0009052,GO:0004616,GO:0009051,GO:0019656
26782	BN18381	2.54756	3419.82	1342.39	1.34912	gi|18381|At2g13370_Contig1	At2g13370.1	68415.m01476 chromodomain-helicase-DNA-binding family protein / CHD family protein similar to SP|O14647 Chromodomain-helicase-DNA-binding protein 2 (CHD-2) {Homo sapiens}; contains Pfam profiles PF00271: Helicase conserved C-terminal domain, PF00176: SNF2	GO:0005634,GO:0003682,GO:0006333,GO:0003677,GO:0008026,GO:0003676,GO:0004386,GO:0000785,GO:0005524
30344	BN18406	2.01354	360.111	178.845	1.00973	gi|18406|At2g46590_Contig1	At2g46590.1	68415.m05811 Dof zinc finger protein DAG2 / Dof affecting germination 2 (DAG2) identical to SP|Q9ZPY0 DOF zinc finger protein DAG2 (Dof affecting germination 2) {Arabidopsis thaliana}	GO:0009507,GO:0003700,GO:0009416,GO:0003677,GO:0009409,GO:0009845
27744	BN18407	2.14524	437.547	203.962	1.10114	gi|18407|At2g46590_DL272F	At2g46590.1	68415.m05811 Dof zinc finger protein DAG2 / Dof affecting germination 2 (DAG2) identical to SP|Q9ZPY0 DOF zinc finger protein DAG2 (Dof affecting germination 2) {Arabidopsis thaliana}	GO:0009507,GO:0003700,GO:0009416,GO:0003677,GO:0009409,GO:0009845
30682	BN18432	2.45444	681.071	277.485	1.2954	gi|18432|At5g61530_Contig1	At5g61530.2	68418.m07721 small G protein family protein / RhoGAP family protein contains Pfam domain, PF00620: RhoGAP domain	GO:0005100,GO:0000004,GO:0009507
30994	BN18432	2.78977	581.684	208.506	1.48015	gi|18432|At5g61530_Contig1	At5g61530.2	68418.m07721 small G protein family protein / RhoGAP family protein contains Pfam domain, PF00620: RhoGAP domain	GO:0005100,GO:0000004,GO:0009507
28737	BN18444	4.48674	1724.22	384.292	2.16567	gi|18444|At1g44180_Contig1	At1g44180.1	68414.m05103 aminoacylase, putative / N-acyl-L-amino-acid amidohydrolase, putative similar to aminoacylase-1 (N-acyl-L-amino-acid amidohydrolase, ACY-1) [Homo sapiens] SWISS-PROT:Q03154	GO:0004046,GO:0000004,GO:0012505
29049	BN18444	4.78882	1406.88	293.784	2.25967	gi|18444|At1g44180_Contig1	At1g44180.1	68414.m05103 aminoacylase, putative / N-acyl-L-amino-acid amidohydrolase, putative similar to aminoacylase-1 (N-acyl-L-amino-acid amidohydrolase, ACY-1) [Homo sapiens] SWISS-PROT:Q03154	GO:0004046,GO:0000004,GO:0012505
26137	BN18448	2.80247	1065.96	380.365	1.4867	gi|18448|At3g55880_Contig1	At3g55880.2	68416.m06210 expressed protein	GO:0005554,GO:0000004,GO:0008372
26449	BN18448	2.80877	927.734	330.299	1.48994	gi|18448|At3g55880_Contig1	At3g55880.2	68416.m06210 expressed protein	GO:0005554,GO:0000004,GO:0008372
23849	BN18449	2.40179	1941.93	808.536	1.26411	gi|18449|At1g80780_Contig1	At1g80780.2	68414.m09478 CCR4-NOT transcription complex protein, putative similar to SWISS-PROT:Q60809 CCR4-NOT transcription complex, subunit 7 (CCR4-associated factor 1, (CAF1) [Mus musculus]	GO:0008372,GO:0004540,GO:0009451
23537	BN18449	2.63079	2323.4	883.158	1.39549	gi|18449|At1g80780_Contig1	At1g80780.2	68414.m09478 CCR4-NOT transcription complex protein, putative similar to SWISS-PROT:Q60809 CCR4-NOT transcription complex, subunit 7 (CCR4-associated factor 1, (CAF1) [Mus musculus]	GO:0008372,GO:0004540,GO:0009451
20937	BN18450	2.75183	1496.3	543.748	1.46039	gi|18450|At1g80780_Contig2	At1g80780.2	68414.m09478 CCR4-NOT transcription complex protein, putative similar to SWISS-PROT:Q60809 CCR4-NOT transcription complex, subunit 7 (CCR4-associated factor 1, (CAF1) [Mus musculus]	GO:0008372,GO:0004540,GO:0009451
21249	BN18450	2.71109	1303.6	480.839	1.43888	gi|18450|At1g80780_Contig2	At1g80780.2	68414.m09478 CCR4-NOT transcription complex protein, putative similar to SWISS-PROT:Q60809 CCR4-NOT transcription complex, subunit 7 (CCR4-associated factor 1, (CAF1) [Mus musculus]	GO:0008372,GO:0004540,GO:0009451
21249	BN18450	2.27867	1406.34	617.177	1.18819	gi|18450|At1g80780_Contig2	At1g80780.2	68414.m09478 CCR4-NOT transcription complex protein, putative similar to SWISS-PROT:Q60809 CCR4-NOT transcription complex, subunit 7 (CCR4-associated factor 1, (CAF1) [Mus musculus]	GO:0008372,GO:0004540,GO:0009451
29045	BN18459	3.42214	1129.1	329.94	1.7749	gi|18459|At2g43680_EL3797F	At2g43680.2	68415.m05430 calmodulin-binding family protein similar to SF16 protein [Helianthus annuus] GI:560150; contains Pfam profile PF00612: IQ calmodulin-binding motif	GO:0005554,GO:0000004,GO:0008372
28733	BN18459	2.56353	2146.63	837.372	1.35813	gi|18459|At2g43680_EL3797F	At2g43680.2	68415.m05430 calmodulin-binding family protein similar to SF16 protein [Helianthus annuus] GI:560150; contains Pfam profile PF00612: IQ calmodulin-binding motif	GO:0005554,GO:0000004,GO:0008372
26445	BN18460	2.20964	601.8	272.352	1.14381	gi|18460|At5g11650_Contig1	At5g11650.1	68418.m01362 hydrolase, alpha/beta fold family protein contains Pfam profile PF00561: hydrolase, alpha/beta fold family; low similarity to monoglyceride lipase from [Homo sapiens] GI:14594904, [Mus musculus] GI:2632162	GO:0009507,GO:0006725,GO:0016787
[truncated: 1,791 more rows]
