# Supplementary material for: Transcriptome profiling of Brassica napus stem sections in relation to differences in lignin content
Source: BMC Genomics. 2018 Apr 16;19:255. doi: 10.1186/s12864-018-4645-6 (PMC5903004; doi:10.1186/s12864-018-4645-6)
Supplement: Supplementary file 7 — Table S4A. Differential expression of DH4 vs YN4 less than point 5 (microarray). (XLSX 728 kb) [file 12864_2018_4645_MOESM7_ESM.xlsx]

## Sheet: Query1
Reporter ID	ratio1_2	intensity1	intensity2	l2ratio1_2	Contig	Arabidopsis ID	Gene name	GO term
BN10007	0.0663814	599.828	9036.08	-3.91308	gi|10007|At2g29450_Contig3	At2g29450.1	68415.m03578 glutathione S-transferase (103-1A) identical to Swiss-Prot:P46421 glutathione S-transferase 103-1A [Arabidopsis thaliana]	GO:0005737,GO:0004364,GO:0009407	615
BN10007	0.0892795	591.4	6624.14	-3.48553	gi|10007|At2g29450_Contig3	At2g29450.1	68415.m03578 glutathione S-transferase (103-1A) identical to Swiss-Prot:P46421 glutathione S-transferase 103-1A [Arabidopsis thaliana]	GO:0005737,GO:0004364,GO:0009407	615
BN10020	0.398544	93.0113	233.378	-1.32719	gi|10020|At5g52160_Contig1	At5g52160.1	68418.m06475 protease inhibitor/seed storage/lipid transfer protein (LTP) family protein contains Pfam protease inhibitor/seed storage/LTP family domain PF00234	GO:0008289,GO:0006869,GO:0012505	499
BN10032	0.435629	18015.5	41355.1	-1.19883	gi|10032|At4g02770_Contig1	At4g02770.1	68417.m00377 photosystem I reaction center subunit II, chloroplast, putative / photosystem I 20 kDa subunit, putative / PSI-D, putative (PSAD1) similar to SP|P12353 Photosystem I reaction center subunit II, chloroplast precursor (Photosystem I 20 kDa subu	GO:0009507,GO:0015979,GO:0005554,GO:0009538	391
BN10038	0.408928	2146.53	5249.16	-1.29008	gi|10038|At5g38480_Contig1	At5g38480.1	68418.m04651 14-3-3 protein GF14 psi (GRF3) (RCI1) identical to 14-3-3 protein GF14 psi GI:1168200, SP:P42644	GO:0008372,GO:0045309,GO:0007165,GO:0045308	368
BN10038	0.424555	2004.63	4721.72	-1.23598	gi|10038|At5g38480_Contig1	At5g38480.1	68418.m04651 14-3-3 protein GF14 psi (GRF3) (RCI1) identical to 14-3-3 protein GF14 psi GI:1168200, SP:P42644	GO:0008372,GO:0045309,GO:0007165,GO:0045308	368
BN10050	0.284996	384.477	1349.06	-1.81099	gi|10050|At3g45640_Contig1	At3g45640.1	68416.m04929 mitogen-activated protein kinase, putative / MAPK, putative (MPK3) identical to mitogen-activated protein kinase homolog (AtMPK3)[Arabidopsis thaliana] SWISS-PROT:Q39023; PMID:12119167	GO:0008372,GO:0006950,GO:0016301,GO:0005515,GO:0004707,GO:0006979,GO:0000169,GO:0007165	1375
BN10066	0.396528	340.936	859.804	-1.33451	gi|10066|At4g16190_Contig1	At4g16190.1	68417.m02457 cysteine proteinase, putative contains similarity to papain-like cysteine proteinase isoform I GI:7381219 from [Ipomoea batatas]	GO:0006508,GO:0012505,GO:0004197,GO:0008234	694
BN10080	0.437239	229.42	524.702	-1.19351	gi|10080|At1g09640_Contig6	At1g09640.1	68414.m01081 elongation factor 1B-gamma, putative / eEF-1B gamma, putative Similar to elongation factor 1-gamma (gb|EF1G_XENLA). ESTs gb|T20564,gb|T45940,gb|T04527 come from this gene	GO:0005853,GO:0003746,GO:0006414	624
BN10085	0.424941	4536.29	10675.1	-1.23466	gi|10085|At1g09640_Contig5	At1g09640.1	68414.m01081 elongation factor 1B-gamma, putative / eEF-1B gamma, putative Similar to elongation factor 1-gamma (gb|EF1G_XENLA). ESTs gb|T20564,gb|T45940,gb|T04527 come from this gene	GO:0005853,GO:0003746,GO:0006414	581
BN10092	0.29172	109.562	375.572	-1.77734	gi|10092|At1g70780_Contig2	At1g70780.1	68414.m08160 expressed protein	GO:0005554,GO:0000004,GO:0005739	718
BN10092	0.313769	152.981	487.559	-1.67222	gi|10092|At1g70780_Contig2	At1g70780.1	68414.m08160 expressed protein	GO:0005554,GO:0000004,GO:0005739	718
BN10098	0.298657	236.551	792.049	-1.74344	gi|10098|At3g09390_EA1079R	At3g09390.1	68416.m01115 metallothionein protein, putative (MT2A) identical to Swiss-Prot:P25860 metallothionein-like protein 2A (MT-2A) (MT-K) (MT-1G) [Arabidopsis thaliana]	GO:0006878,GO:0005507,GO:0008372	224
BN10107	0.0173418	57.1767	3297.05	-5.8496	gi|10107|At1g68530_Contig1	At1g68530.2	68414.m07829 very-long-chain fatty acid condensing enzyme (CUT1) identical to very-long-chain fatty acid condensing enzyme (CUT1) GB:AF129511 (required for cuticular wax biosynthesis and pollen fertility: Millar,A.A., et al., Plant Cell (1999))	GO:0042335,GO:0010025,GO:0005792,GO:0009922,GO:0000038,GO:0008415,GO:0016020	432
BN10107	0.0247801	72.6219	2930.66	-5.33468	gi|10107|At1g68530_Contig1	At1g68530.2	68414.m07829 very-long-chain fatty acid condensing enzyme (CUT1) identical to very-long-chain fatty acid condensing enzyme (CUT1) GB:AF129511 (required for cuticular wax biosynthesis and pollen fertility: Millar,A.A., et al., Plant Cell (1999))	GO:0042335,GO:0010025,GO:0005792,GO:0009922,GO:0000038,GO:0008415,GO:0016020	432
BN10109	0.432756	2974.45	6873.27	-1.20837	gi|10109|At4g27960_Contig3	At4g27960.2	68417.m04012 ubiquitin-conjugating enzyme E2-17 kDa 9 (UBC9) E2; identical to gi:297883, SP:P35132; identical to cDNA UBC9 for ubiquitin conjugating enzyme homolog GI:297883	GO:0006511,GO:0004840,GO:0012505	471
BN10109	0.481642	2987.89	6203.55	-1.05397	gi|10109|At4g27960_Contig3	At4g27960.2	68417.m04012 ubiquitin-conjugating enzyme E2-17 kDa 9 (UBC9) E2; identical to gi:297883, SP:P35132; identical to cDNA UBC9 for ubiquitin conjugating enzyme homolog GI:297883	GO:0006511,GO:0004840,GO:0012505	471
BN10113	0.295966	307.299	1038.29	-1.75649	gi|10113|At4g27960_Contig2	At4g27960.2	68417.m04012 ubiquitin-conjugating enzyme E2-17 kDa 9 (UBC9) E2; identical to gi:297883, SP:P35132; identical to cDNA UBC9 for ubiquitin conjugating enzyme homolog GI:297883	GO:0006511,GO:0004840,GO:0012505	414
BN10113	0.451346	260.806	577.84	-1.14769	gi|10113|At4g27960_Contig2	At4g27960.2	68417.m04012 ubiquitin-conjugating enzyme E2-17 kDa 9 (UBC9) E2; identical to gi:297883, SP:P35132; identical to cDNA UBC9 for ubiquitin conjugating enzyme homolog GI:297883	GO:0006511,GO:0004840,GO:0012505	414
BN10120	0.167739	945.454	5636.47	-2.57571	gi|10120|At4g29040_Contig4	At4g29040.1	68417.m04153 26S proteasome AAA-ATPase subunit (RPT2a) almost identical to 26S proteasome AAA-ATPase subunit RPT2a (GI:6652880) {Arabidopsis thaliana}; Drosophila melanogaster 26S proteasome subunit 4 ATPase, PID:g1066065	GO:0006511,GO:0016887,GO:0006499,GO:0008540	551
BN10127	0.299691	169.479	565.512	-1.73845	gi|10127|At3g61960_Contig1	At3g61960.1	68416.m06959 protein kinase family protein contains eukaryotic protein kinase domain, INTERPRO:IPR000719	GO:0006468,GO:0004674,GO:0005524,GO:0004672,GO:0004713,GO:0008372	1128
BN10127	0.249763	251.199	1005.75	-2.00137	gi|10127|At3g61960_Contig1	At3g61960.1	68416.m06959 protein kinase family protein contains eukaryotic protein kinase domain, INTERPRO:IPR000719	GO:0006468,GO:0004674,GO:0005524,GO:0004672,GO:0004713,GO:0008372	1128
BN10133	0.348786	274.196	786.145	-1.51959	gi|10133|At3g02880_Contig2	At3g02880.1	68416.m00282 leucine-rich repeat transmembrane protein kinase, putative contains Pfam profiles: PF00069 Eukaryotic protein kinase domain, PF00560 Leucine Rich Repeat (5 copies)	GO:0012505,GO:0005524,GO:0007169,GO:0004674,GO:0006468,GO:0016301	639
BN10137	0.308253	405.341	1314.96	-1.69781	gi|10137|At2g43920_Contig2	At2g43920.1	68415.m05459 thiol methyltransferase, putative similar to thiol methyltransferase 1 GI:14583119 from [Brassica oleracea]	GO:0008168,GO:0000004,GO:0008372	471
BN10137	0.494427	650.226	1315.11	-1.01617	gi|10137|At2g43920_Contig2	At2g43920.1	68415.m05459 thiol methyltransferase, putative similar to thiol methyltransferase 1 GI:14583119 from [Brassica oleracea]	GO:0008168,GO:0000004,GO:0008372	471
BN10144	0.49505	707.308	1428.76	-1.01435	gi|10144|At4g39330_Contig1	At4g39330.1	68417.m05568 mannitol dehydrogenase, putative nearly identical to SP|P42734, probable mannitol dehydrogenase	GO:0046029,GO:0019592	763
BN10147	0.44637	337.827	756.832	-1.16369	gi|10147|At1g06760_Contig2	At1g06760.1	68414.m00718 histone H1, putative similar to histone H1-1 GB:CAA44312 GI:16314 from [Arabidopsis thaliana]; identical to cDNA H1-1C mRNA for histone H1-1 (partial) GI:732560	GO:0007001,GO:0003677,GO:0006334,GO:0000786,GO:0005634	662
BN10147	0.214476	189.723	884.588	-2.22111	gi|10147|At1g06760_Contig2	At1g06760.1	68414.m00718 histone H1, putative similar to histone H1-1 GB:CAA44312 GI:16314 from [Arabidopsis thaliana]; identical to cDNA H1-1C mRNA for histone H1-1 (partial) GI:732560	GO:0007001,GO:0003677,GO:0006334,GO:0000786,GO:0005634	662
BN10149	0.201195	321.644	1598.67	-2.31334	gi|10149|At1g06760_Contig4	At1g06760.1	68414.m00718 histone H1, putative similar to histone H1-1 GB:CAA44312 GI:16314 from [Arabidopsis thaliana]; identical to cDNA H1-1C mRNA for histone H1-1 (partial) GI:732560	GO:0007001,GO:0003677,GO:0006334,GO:0000786,GO:0005634	672
BN10149	0.317299	437.26	1378.07	-1.65609	gi|10149|At1g06760_Contig4	At1g06760.1	68414.m00718 histone H1, putative similar to histone H1-1 GB:CAA44312 GI:16314 from [Arabidopsis thaliana]; identical to cDNA H1-1C mRNA for histone H1-1 (partial) GI:732560	GO:0007001,GO:0003677,GO:0006334,GO:0000786,GO:0005634	672
BN10150	0.288401	711.862	2468.31	-1.79385	gi|10150|At1g06760_Contig5	At1g06760.1	68414.m00718 histone H1, putative similar to histone H1-1 GB:CAA44312 GI:16314 from [Arabidopsis thaliana]; identical to cDNA H1-1C mRNA for histone H1-1 (partial) GI:732560	GO:0007001,GO:0003677,GO:0006334,GO:0000786,GO:0005634	725
BN10160	0.0832704	3293.12	39547.3	-3.58605	gi|10160|At2g05380_Contig2	At2g05380.1	68415.m00566 glycine-rich protein (GRP3S) identical to cDNA glycine-rich protein 3 short isoform (GRP3S) GI:4206766	GO:0005554,GO:0000004,GO:0012505	479
BN10160	0.0697485	3574.8	51252.7	-3.84169	gi|10160|At2g05380_Contig2	At2g05380.1	68415.m00566 glycine-rich protein (GRP3S) identical to cDNA glycine-rich protein 3 short isoform (GRP3S) GI:4206766	GO:0005554,GO:0000004,GO:0012505	479
BN10210	0.399886	208.72	521.949	-1.32234	gi|10210|At1g65520_Contig1	At1g65520.1	68414.m07434 enoyl-CoA hydratase/isomerase family protein low similarity to enoyl-CoA hydratase [Escherichia coli] GI:2764828, carnitine racemase SP|P31551 [Escherichia coli]; contains Pfam profile PF00378 enoyl-CoA hydratase/isomerase family protein	GO:0008152,GO:0008809,GO:0003824,GO:0008372	781
BN10211	0.38589	329.944	855.021	-1.37374	gi|10211|At4g13615_Contig1	At4g13615.1	68417.m02119 four F5 protein-related / 4F5 protein-related contains weak hit to Pfam profile PF04419: 4F5 protein family; contains non-consensus AT-AC splice sites at intron 1	GO:0005554,GO:0000004,GO:0008372	431
BN10211	0.425376	284.64	669.149	-1.23319	gi|10211|At4g13615_Contig1	At4g13615.1	68417.m02119 four F5 protein-related / 4F5 protein-related contains weak hit to Pfam profile PF04419: 4F5 protein family; contains non-consensus AT-AC splice sites at intron 1	GO:0005554,GO:0000004,GO:0008372	431
BN10212	0.497288	16134.3	32444.6	-1.00785	gi|10212|At4g13615_Contig2	At4g13615.1	68417.m02119 four F5 protein-related / 4F5 protein-related contains weak hit to Pfam profile PF04419: 4F5 protein family; contains non-consensus AT-AC splice sites at intron 1	GO:0005554,GO:0000004,GO:0008372	466
BN10212	0.46634	10191.2	21853.6	-1.10055	gi|10212|At4g13615_Contig2	At4g13615.1	68417.m02119 four F5 protein-related / 4F5 protein-related contains weak hit to Pfam profile PF04419: 4F5 protein family; contains non-consensus AT-AC splice sites at intron 1	GO:0005554,GO:0000004,GO:0008372	466
BN10224	0.102725	82.3189	801.349	-3.28314	gi|10224|At2g37170_Contig1	At2g37170.1	68415.m04560 plasma membrane intrinsic protein 2B (PIP2B) / aquaporin PIP2.2 (PIP2.2) identical to SP|P43287 Plasma membrane intrinsic protein 2B {Arabidopsis thaliana}	GO:0016020,GO:0006810,GO:0015250,GO:0005886,GO:0006833	506
BN10225	0.0901531	593.47	6582.91	-3.47148	gi|10225|At2g37170_Contig4	At2g37170.1	68415.m04560 plasma membrane intrinsic protein 2B (PIP2B) / aquaporin PIP2.2 (PIP2.2) identical to SP|P43287 Plasma membrane intrinsic protein 2B {Arabidopsis thaliana}	GO:0016020,GO:0006810,GO:0015250,GO:0005886,GO:0006833	495
BN10225	0.0823748	702.396	8526.83	-3.60165	gi|10225|At2g37170_Contig4	At2g37170.1	68415.m04560 plasma membrane intrinsic protein 2B (PIP2B) / aquaporin PIP2.2 (PIP2.2) identical to SP|P43287 Plasma membrane intrinsic protein 2B {Arabidopsis thaliana}	GO:0016020,GO:0006810,GO:0015250,GO:0005886,GO:0006833	495
BN10228	0.244862	1607.73	6565.87	-2.02996	gi|10228|At2g37170_Contig9	At2g37170.1	68415.m04560 plasma membrane intrinsic protein 2B (PIP2B) / aquaporin PIP2.2 (PIP2.2) identical to SP|P43287 Plasma membrane intrinsic protein 2B {Arabidopsis thaliana}	GO:0016020,GO:0006810,GO:0015250,GO:0005886,GO:0006833	469
BN10228	0.265753	2024.88	7619.4	-1.91184	gi|10228|At2g37170_Contig9	At2g37170.1	68415.m04560 plasma membrane intrinsic protein 2B (PIP2B) / aquaporin PIP2.2 (PIP2.2) identical to SP|P43287 Plasma membrane intrinsic protein 2B {Arabidopsis thaliana}	GO:0016020,GO:0006810,GO:0015250,GO:0005886,GO:0006833	469
BN10229	0.443845	6747.42	15202.2	-1.17187	gi|10229|At2g37170_Contig5	At2g37170.1	68415.m04560 plasma membrane intrinsic protein 2B (PIP2B) / aquaporin PIP2.2 (PIP2.2) identical to SP|P43287 Plasma membrane intrinsic protein 2B {Arabidopsis thaliana}	GO:0016020,GO:0006810,GO:0015250,GO:0005886,GO:0006833	506
BN10229	0.47059	14108.8	29981.1	-1.08746	gi|10229|At2g37170_Contig5	At2g37170.1	68415.m04560 plasma membrane intrinsic protein 2B (PIP2B) / aquaporin PIP2.2 (PIP2.2) identical to SP|P43287 Plasma membrane intrinsic protein 2B {Arabidopsis thaliana}	GO:0016020,GO:0006810,GO:0015250,GO:0005886,GO:0006833	506
BN10242	0.248174	1065.38	4292.88	-2.01058	gi|10242|At2g22250_ES5484F	At2g22250.2	68415.m02642 aminotransferase class I and II family protein similar to aspartate aminotransferase from Bacillus stearothermophilus SP|Q59228, Thermus aquaticus SP|O33822; contains Pfam profile PF00155 aminotransferase, classes I and II	GO:0006530,GO:0009507,GO:0004400,GO:0008483,GO:0009072,GO:0019465,GO:0004069,GO:0009058,GO:0003824,GO:0004838,GO:0000105,GO:0019554,GO:0009236,GO:0006519	239
BN10243	0.326089	288.495	884.712	-1.61666	gi|10243|At2g01870_Contig1	At2g01870.1	68415.m00120 expressed protein	GO:0005554,GO:0000004,GO:0005739	627
BN10243	0.238024	193.075	811.159	-2.07082	gi|10243|At2g01870_Contig1	At2g01870.1	68415.m00120 expressed protein	GO:0005554,GO:0000004,GO:0005739	627
BN10253	0.464757	486.903	1047.65	-1.10545	gi|10253|At1g01090_Contig1	At1g01090.1	68414.m00011 pyruvate dehydrogenase E1 component alpha subunit, chloroplast identical to pyruvate dehydrogenase E1 alpha subunit GB:AAB86803 GI:2454182 from [Arabidopsis thaliana]; identical to cDNA pyruvate dehydrogenase E1 alpha subunit mRNA, nuclear ge	GO:0008152,GO:0016624,GO:0004739,GO:0009507	730
BN10256	0.403154	580.957	1441.03	-1.3106	gi|10256|At2g23840_Contig2	At2g23840.1	68415.m02848 HNH endonuclease domain-containing protein contains Pfam profile PF01844: HNH endonuclease	GO:0003676,GO:0005739,GO:0000004,GO:0004519	443
BN10257	0.189591	159.635	841.996	-2.39904	gi|10257|At5g06480_Contig1	At5g06480.1	68418.m00726 MD-2-related lipid recognition domain-containing protein / ML domain-containing protein contains Pfam profile PF02221: ML domain	GO:0005554,GO:0000004,GO:0012505	1013
BN10259	0.472016	419.108	887.91	-1.08309	gi|10259|At5g17610_Contig1	At5g17610.1	68418.m02065 expressed protein	GO:0005554,GO:0000004,GO:0012505	384
BN10266	0.407094	226.762	557.026	-1.29657	gi|10266|At3g63460_Contig3	At3g63460.2	68416.m07146 WD-40 repeat family protein hypothetical protein contains similarity to ec31p [Oryza sativa] gi|13928450|dbj|BAB47154; contains Pfam profile PF00400: WD domain, G-beta repeat	GO:0005554,GO:0000004,GO:0012505	549
BN10268	0.412067	581.901	1412.15	-1.27905	gi|10268|At3g63460_Contig1	At3g63460.2	68416.m07146 WD-40 repeat family protein hypothetical protein contains similarity to ec31p [Oryza sativa] gi|13928450|dbj|BAB47154; contains Pfam profile PF00400: WD domain, G-beta repeat	GO:0005554,GO:0000004,GO:0012505	577
BN10268	0.377559	668.684	1771.07	-1.40522	gi|10268|At3g63460_Contig1	At3g63460.2	68416.m07146 WD-40 repeat family protein hypothetical protein contains similarity to ec31p [Oryza sativa] gi|13928450|dbj|BAB47154; contains Pfam profile PF00400: WD domain, G-beta repeat	GO:0005554,GO:0000004,GO:0012505	577
BN10274	0.362933	307.463	847.161	-1.46222	gi|10274|At3g08730_Contig2	At3g08730.1	68416.m01015 serine/threonine protein kinase (PK1) (PK6) identical to serine/threonine-protein kinase AtPK1/AtPK6 (ribosomal-protein S6 kinase ATPK6) [Arabidopsis thaliana] SWISS-PROT:P42818	GO:0009651,GO:0004674,GO:0009409,GO:0004672,GO:0005739,GO:0016301	520
BN10280	0.377743	245.484	649.871	-1.40452	gi|10280|At3g07540_Contig3	At3g07540.1	68416.m00900 formin homology 2 domain-containing protein / FH2 domain-containing protein contains formin homology 2 domain, Pfam:PF02181	GO:0012505,GO:0003779,GO:0006355,GO:0003700,GO:0005634	552
BN10281	0.337489	1459.61	4324.91	-1.56709	gi|10281|At2g05840_Contig1	At2g05840.1	68415.m00632 20S proteasome alpha subunit A2 (PAA2) identical to GB:AF043519	GO:0005839,GO:0008233,GO:0004175,GO:0006511	951
BN10281	0.378199	1526.74	4036.87	-1.40278	gi|10281|At2g05840_Contig1	At2g05840.1	68415.m00632 20S proteasome alpha subunit A2 (PAA2) identical to GB:AF043519	GO:0005839,GO:0008233,GO:0004175,GO:0006511	951
BN10282	0.276472	6683.82	24175.4	-1.8548	gi|10282|At2g05840_Contig2	At2g05840.1	68415.m00632 20S proteasome alpha subunit A2 (PAA2) identical to GB:AF043519	GO:0005839,GO:0008233,GO:0004175,GO:0006511	944
BN10282	0.326642	6414.33	19637.2	-1.61422	gi|10282|At2g05840_Contig2	At2g05840.1	68415.m00632 20S proteasome alpha subunit A2 (PAA2) identical to GB:AF043519	GO:0005839,GO:0008233,GO:0004175,GO:0006511	944
BN10288	0.413284	1295.67	3135.06	-1.27479	gi|10288|At5g35680_FL570R	At5g35680.2	68418.m04264 eukaryotic translation initiation factor 1A, putative / eIF-1A, putative / eIF-4C, putative strong similarity to translation initiation factor (eIF-1A) [Beta vulgaris] GI:17977975; contains Pfam profile PF01176: Eukaryotic initiation factor 1	GO:0006413,GO:0003743,GO:0008372	299
BN10288	0.477388	1199.6	2512.84	-1.06677	gi|10288|At5g35680_FL570R	At5g35680.2	68418.m04264 eukaryotic translation initiation factor 1A, putative / eIF-1A, putative / eIF-4C, putative strong similarity to translation initiation factor (eIF-1A) [Beta vulgaris] GI:17977975; contains Pfam profile PF01176: Eukaryotic initiation factor 1	GO:0006413,GO:0003743,GO:0008372	299
BN10291	0.370745	802.548	2164.69	-1.4315	gi|10291|At2g07180_Contig3	At2g07180.1	68415.m00822 protein kinase, putative contains protein kinase domain, Pfam:PF00069	GO:0008372,GO:0005524,GO:0016301,GO:0004713,GO:0004674,GO:0006468,GO:0004672,GO:0006499	881
BN10292	0.353715	3405.24	9627.07	-1.49934	gi|10292|At5g03460_Contig2	At5g03460.1	68418.m00302 expressed protein	GO:0005554,GO:0000004,GO:0012505	522
BN10296	0.48189	2822.18	5856.48	-1.05322	gi|10296|At2g44430_VA759F	At2g44430.1	68415.m05525 DNA-binding bromodomain-containing protein contains Pfam domains, Pfam PF00439: Bromodomain and PF00249: Myb-like DNA-binding domain	GO:0005634,GO:0003677,GO:0006355	371
BN10325	0.30622	994.386	3247.29	-1.70736	gi|10325|At1g55320_Contig2	At1g55320.1	68414.m06319 acyl-activating enzyme 18 (AAE18) nearly identical to acyl-activating enzyme 18 [Arabidopsis thaliana] GI:29893268; similar to acetyl-CoA synthetase [SP|P27095] from Methanothrix soehngenii; contains Pfam AMP-binding enzyme domain PF00501l; i	GO:0008152,GO:0016874,GO:0003824,GO:0008372	634
BN10327	0.315146	122.436	388.506	-1.66591	gi|10327|At2g44060_Contig1	At2g44060.2	68415.m05478 late embryogenesis abundant family protein / LEA family protein similar to ethylene-responsive late embryogenesis-like protein [Lycopersicon esculentum] GI:1684830; contains Pfam profile PF03168: Late embryogenesis abundant protein	GO:0008372,GO:0009793,GO:0005554,GO:0009269	1163
BN10329	0.390719	110.58	283.017	-1.3558	gi|10329|At1g27730_Contig1	At1g27730.1	68414.m03389 zinc finger (C2H2 type) family protein (ZAT10) / salt-tolerance zinc finger protein (STZ) identical to salt-tolerance zinc finger protein GB:CAA64820 GI:1565227 from [Arabidopsis thaliana]; contains Pfam domain, PF00096: Zinc finger, C2H2 typ	GO:0009651,GO:0003700,GO:0008372,GO:0003676,GO:0008270	908
BN10329	0.207906	136.05	654.382	-2.266	gi|10329|At1g27730_Contig1	At1g27730.1	68414.m03389 zinc finger (C2H2 type) family protein (ZAT10) / salt-tolerance zinc finger protein (STZ) identical to salt-tolerance zinc finger protein GB:CAA64820 GI:1565227 from [Arabidopsis thaliana]; contains Pfam domain, PF00096: Zinc finger, C2H2 typ	GO:0009651,GO:0003700,GO:0008372,GO:0003676,GO:0008270	908
BN10330	0.256797	759.563	2957.84	-1.9613	gi|10330|At1g27730_Contig2	At1g27730.1	68414.m03389 zinc finger (C2H2 type) family protein (ZAT10) / salt-tolerance zinc finger protein (STZ) identical to salt-tolerance zinc finger protein GB:CAA64820 GI:1565227 from [Arabidopsis thaliana]; contains Pfam domain, PF00096: Zinc finger, C2H2 typ	GO:0009651,GO:0003700,GO:0008372,GO:0003676,GO:0008270	931
BN10330	0.35366	471.167	1332.26	-1.49957	gi|10330|At1g27730_Contig2	At1g27730.1	68414.m03389 zinc finger (C2H2 type) family protein (ZAT10) / salt-tolerance zinc finger protein (STZ) identical to salt-tolerance zinc finger protein GB:CAA64820 GI:1565227 from [Arabidopsis thaliana]; contains Pfam domain, PF00096: Zinc finger, C2H2 typ	GO:0009651,GO:0003700,GO:0008372,GO:0003676,GO:0008270	931
BN10331	0.39494	238.947	605.021	-1.34029	gi|10331|At2g16460_Contig1	At2g16460.1	68415.m01885 expressed protein	GO:0005554,GO:0000004,GO:0005739	716
BN10331	0.311961	251.41	805.901	-1.68056	gi|10331|At2g16460_Contig1	At2g16460.1	68415.m01885 expressed protein	GO:0005554,GO:0000004,GO:0005739	716
BN10334	0.338019	169.903	502.643	-1.56482	gi|10334|At1g71130_Contig1	At1g71130.1	68414.m08208 AP2 domain-containing transcription factor, putative	GO:0003700,GO:0006355,GO:0003677,GO:0005634	318
BN10339	0.341678	4316.11	12632.1	-1.54929	gi|10339|At5g21274_Contig3	At5g21274.1	68418.m02533 calmodulin-6 (CAM6) identical to calmodulin-6 SP:Q03509 from [Arabidopsis thaliana]; contains Pfam profile: PF00036 EF hand	GO:0009288,GO:0005509	650
BN10347	0.267455	572.308	2139.83	-1.90263	gi|10347|At2g18040_Contig4	At2g18040.1	68415.m02097 peptidyl-prolyl cis-trans isomerase (PIN1) / cyclophilin / rotamase identical to Chain A, Solution Structure Of Pin1at From Arabidopsis Thaliana GI:22218833; contains Pfam profile PF00639: PPIC-type PPIASE domain	GO:0003755,GO:0000074,GO:0008372	388
BN10347	0.226171	311.862	1378.88	-2.14452	gi|10347|At2g18040_Contig4	At2g18040.1	68415.m02097 peptidyl-prolyl cis-trans isomerase (PIN1) / cyclophilin / rotamase identical to Chain A, Solution Structure Of Pin1at From Arabidopsis Thaliana GI:22218833; contains Pfam profile PF00639: PPIC-type PPIASE domain	GO:0003755,GO:0000074,GO:0008372	388
BN10348	0.340863	538.939	1581.1	-1.55273	gi|10348|At2g18040_Contig3	At2g18040.1	68415.m02097 peptidyl-prolyl cis-trans isomerase (PIN1) / cyclophilin / rotamase identical to Chain A, Solution Structure Of Pin1at From Arabidopsis Thaliana GI:22218833; contains Pfam profile PF00639: PPIC-type PPIASE domain	GO:0003755,GO:0000074,GO:0008372	364
BN10368	0.406952	1182.41	2905.53	-1.29707	gi|10368|At1g24310_Contig1	At1g24310.1	68414.m03067 expressed protein	GO:0005554,GO:0000004,GO:0009507	794
BN10370	0.475051	624.935	1315.51	-1.07384	gi|10370|At1g11840_Contig4	At1g11840.2	68414.m01362 lactoylglutathione lyase, putative / glyoxalase I, putative highly similar to putative lactoylglutathione lyase SP:Q39366 from [Brassica oleracea]	GO:0009072,GO:0004462,GO:0008372,GO:0003868,GO:0005975	697
BN10371	0.204132	388.444	1902.91	-2.29243	gi|10371|At1g11840_Contig2	At1g11840.2	68414.m01362 lactoylglutathione lyase, putative / glyoxalase I, putative highly similar to putative lactoylglutathione lyase SP:Q39366 from [Brassica oleracea]	GO:0009072,GO:0004462,GO:0008372,GO:0003868,GO:0005975	626
BN10376	0.404829	622.938	1538.77	-1.30462	gi|10376|At3g22845_Contig2	At3g22845.1	68416.m02879 emp24/gp25L/p24 protein-related contains weak similarity to transmembrane protein (GI:1212965) [Homo sapiens]	GO:0008320,GO:0006886,GO:0016020	877
BN10377	0.491005	566.33	1153.41	-1.02619	gi|10377|At3g03570_VA606R	At3g03570.1	68416.m00360 expressed protein similar to hypothetical protein GB:CAB38918 [Arabidopsis thaliana]	GO:0005554,GO:0000004,GO:0008372	474
BN10381	0.425838	954.035	2240.37	-1.23162	gi|10381|At2g45140_Contig4	At2g45140.1	68415.m05618 vesicle-associated membrane protein, putative / VAMP, putative similar to VAP27 GI:6688926 [Nicotiana plumbaginifolia]	GO:0005198,GO:0000004,GO:0008372	397
BN10383	0.306205	685.225	2237.8	-1.70743	gi|10383|At2g45140_Contig5	At2g45140.1	68415.m05618 vesicle-associated membrane protein, putative / VAMP, putative similar to VAP27 GI:6688926 [Nicotiana plumbaginifolia]	GO:0005198,GO:0000004,GO:0008372	409
BN10384	0.447234	551.252	1232.58	-1.1609	gi|10384|At5g25560_Contig1	At5g25560.1	68418.m03041 zinc finger (C3HC4-type RING finger) family protein contains Pfam domain PF00097: Zinc finger, C3HC4 type (RING finger)	GO:0008372,GO:0005515,GO:0008270,GO:0003677,GO:0006355	784
BN10386	0.411681	615.155	1494.25	-1.2804	gi|10386|At2g45960_Contig5	At2g45960.1	68415.m05714 plasma membrane intrinsic protein 1B (PIP1B) / aquaporin PIP1.2 (PIP1.2) / transmembrane protein A (TMPA) identical to plasma membrane intrinsic protein 1B SP:Q06611 from [Arabidopsis thaliana]	GO:0016020,GO:0006810,GO:0015250,GO:0005886,GO:0006833	207
BN10387	0.447855	1042.32	2327.36	-1.1589	gi|10387|At2g45960_Contig6	At2g45960.1	68415.m05714 plasma membrane intrinsic protein 1B (PIP1B) / aquaporin PIP1.2 (PIP1.2) / transmembrane protein A (TMPA) identical to plasma membrane intrinsic protein 1B SP:Q06611 from [Arabidopsis thaliana]	GO:0016020,GO:0006810,GO:0015250,GO:0005886,GO:0006833	216
BN10388	0.33389	6030.08	18060.1	-1.58256	gi|10388|At2g45960_Contig2	At2g45960.1	68415.m05714 plasma membrane intrinsic protein 1B (PIP1B) / aquaporin PIP1.2 (PIP1.2) / transmembrane protein A (TMPA) identical to plasma membrane intrinsic protein 1B SP:Q06611 from [Arabidopsis thaliana]	GO:0016020,GO:0006810,GO:0015250,GO:0005886,GO:0006833	224
BN10388	0.23064	4890.56	21204.3	-2.11629	gi|10388|At2g45960_Contig2	At2g45960.1	68415.m05714 plasma membrane intrinsic protein 1B (PIP1B) / aquaporin PIP1.2 (PIP1.2) / transmembrane protein A (TMPA) identical to plasma membrane intrinsic protein 1B SP:Q06611 from [Arabidopsis thaliana]	GO:0016020,GO:0006810,GO:0015250,GO:0005886,GO:0006833	224
BN10392	0.323652	601.132	1857.34	-1.62748	gi|10392|At2g45960_Contig1	At2g45960.1	68415.m05714 plasma membrane intrinsic protein 1B (PIP1B) / aquaporin PIP1.2 (PIP1.2) / transmembrane protein A (TMPA) identical to plasma membrane intrinsic protein 1B SP:Q06611 from [Arabidopsis thaliana]	GO:0016020,GO:0006810,GO:0015250,GO:0005886,GO:0006833	229
BN10406	0.485084	640.058	1319.48	-1.04369	gi|10406|At5g60390_Contig7	At5g60390.1	68418.m07574 elongation factor 1-alpha / EF-1-alpha identical to SWISS-PROT:P13905 elongation factor 1-alpha (EF-1-alpha) [Arabidopsis thaliana]	GO:0006414,GO:0003746,GO:0005737,GO:0001514,GO:0005516	378
BN10408	0.300948	810.383	2692.77	-1.73242	gi|10408|At5g60390_Contig5	At5g60390.1	68418.m07574 elongation factor 1-alpha / EF-1-alpha identical to SWISS-PROT:P13905 elongation factor 1-alpha (EF-1-alpha) [Arabidopsis thaliana]	GO:0006414,GO:0003746,GO:0005737,GO:0001514,GO:0005516	382
BN10408	0.331761	1839.83	5545.65	-1.59178	gi|10408|At5g60390_Contig5	At5g60390.1	68418.m07574 elongation factor 1-alpha / EF-1-alpha identical to SWISS-PROT:P13905 elongation factor 1-alpha (EF-1-alpha) [Arabidopsis thaliana]	GO:0006414,GO:0003746,GO:0005737,GO:0001514,GO:0005516	382
BN10411	0.104835	123.287	1176.01	-3.25381	gi|10411|At2g32210_Contig1	At2g32210.1	68415.m03936 expressed protein	GO:0005554,GO:0000004,GO:0009507	545
BN10411	0.110003	123.945	1126.74	-3.18438	gi|10411|At2g32210_Contig1	At2g32210.1	68415.m03936 expressed protein	GO:0005554,GO:0000004,GO:0009507	545
BN10414	0.386291	2509.71	6496.94	-1.37224	gi|10414|At1g14400_Contig4	At1g14400.2	68414.m01708 ubiquitin-conjugating enzyme 1 (UBC1) E2; identical to gi:431259, SP:P25865	GO:0005739,GO:0004840,GO:0006511	528
BN10414	0.384143	4277.62	11135.5	-1.38029	gi|10414|At1g14400_Contig4	At1g14400.2	68414.m01708 ubiquitin-conjugating enzyme 1 (UBC1) E2; identical to gi:431259, SP:P25865	GO:0005739,GO:0004840,GO:0006511	528
BN10417	0.367629	161.538	439.405	-1.44368	gi|10417|At1g73840_Contig2	At1g73840.1	68414.m08549 hydroxyproline-rich glycoprotein family protein similar to proline-rich protein precursor GB:AAC34889 [Glycine max]	GO:0005554,GO:0000004,GO:0008372	377
BN10426	0.0787089	167.535	2128.54	-3.66733	gi|10426|At5g44005_Contig1	At5g44005.1	68418.m05385 expressed protein	GO:0005554,GO:0000004,GO:0008372	516
BN10428	0.0735037	312.812	4255.73	-3.76604	gi|10428|At1g12240_Contig1	At1g12240.1	68414.m01416 beta-fructosidase (BFRUCT4) / beta-fructofuranosidase / invertase, vacuolar identical to beta-fructosidase GI:1871503 from [Arabidopsis thaliana]; contains Pfam profile PF00251:Glycosyl hydrolases family 32; identical to cDNA beta-fructosidas	GO:0019575,GO:0004564,GO:0005975,GO:0004553,GO:0005737	374
BN10428	0.138859	156.03	1123.66	-2.84831	gi|10428|At1g12240_Contig1	At1g12240.1	68414.m01416 beta-fructosidase (BFRUCT4) / beta-fructofuranosidase / invertase, vacuolar identical to beta-fructosidase GI:1871503 from [Arabidopsis thaliana]; contains Pfam profile PF00251:Glycosyl hydrolases family 32; identical to cDNA beta-fructosidas	GO:0019575,GO:0004564,GO:0005975,GO:0004553,GO:0005737	374
BN10431	0.0163128	289.324	17736	-5.93785	gi|10431|At5g66400_Contig1	At5g66400.1	68418.m08374 dehydrin (RAB18) nearly identical to SP|P30185 Dehydrin Rab18 {Arabidopsis thaliana}	GO:0009737,GO:0006950,GO:0009414,GO:0005554,GO:0008372	603
BN10431	0.018652	226.372	12136.6	-5.74452	gi|10431|At5g66400_Contig1	At5g66400.1	68418.m08374 dehydrin (RAB18) nearly identical to SP|P30185 Dehydrin Rab18 {Arabidopsis thaliana}	GO:0009737,GO:0006950,GO:0009414,GO:0005554,GO:0008372	603
BN10445	0.464301	906.283	1951.93	-1.10687	gi|10445|At3g62120_Contig2	At3g62120.2	68416.m06980 tRNA synthetase class II (G, H, P and S) family protein similar to SP|P07814 Bifunctional aminoacyl-tRNA synthetase [Includes: Glutamyl-tRNA synthetase (EC 6.1.1.17) (Glutamate--tRNA ligase); Prolyl-tRNA synthetase (EC 6.1.1.15) (Proline--tRN	GO:0006418,GO:0005524,GO:0006433,GO:0004829,GO:0006435,GO:0004827,GO:0005737,GO:0004812,GO:0006412	791
BN10447	0.389227	648.97	1667.33	-1.36132	gi|10447|At5g61210_Contig2	At5g61210.1	68418.m07678 SNAP25 homologous protein SNAP33 (SNAP33) (SNAP33B) / synaptosomal-associated protein SNAP25-like 1 / snap25a identical to SNAP25 homologous protein SNAP33 (AtSNAP33) (Synaptosomal-associated protein SNAP25-like 1) (SNAP-25 like protein 1) (S	GO:0006944,GO:0005486,GO:0009504,GO:0009613,GO:0005484,GO:0009612,GO:0000911,GO:0005515,GO:0000299,GO:0016192,GO:0005886	611
BN10455	0.424865	175.971	414.181	-1.23492	gi|10455|At5g63880_Contig2	At5g63880.1	68418.m08020 SNF7 family protein contains Pfam domain, PF03357: SNF7 family	GO:0009411,GO:0005554,GO:0008372,GO:0004399,GO:0006499	797
BN10457	0.446816	21116.5	47259.9	-1.16225	gi|10457|At4g34860_VA590F	At4g34860.1	68417.m04945 beta-fructofuranosidase, putative / invertase, putative / saccharase, putative / beta-fructosidase, putative similar to neutral invertase [Daucus carota] GI:4200165; contains Pfam profile PF04853: Plant neutral invertase	GO:0008372,GO:0004564,GO:0019575	397
BN10476	0.33886	121.439	358.375	-1.56124	gi|10476|At1g53210_Contig3	At1g53210.1	68414.m06031 sodium/calcium exchanger family protein / calcium-binding EF hand family protein contains Pfam profiles: PF01699 sodium/calcium exchanger protein, PF00036 EF hand	GO:0016021,GO:0006812,GO:0012505,GO:0005509,GO:0008324	252
BN10476	0.406937	91.4506	224.729	-1.29712	gi|10476|At1g53210_Contig3	At1g53210.1	68414.m06031 sodium/calcium exchanger family protein / calcium-binding EF hand family protein contains Pfam profiles: PF01699 sodium/calcium exchanger protein, PF00036 EF hand	GO:0016021,GO:0006812,GO:0012505,GO:0005509,GO:0008324	252
BN10485	0.471216	162.307	344.443	-1.08554	gi|10485|At5g61790_Contig3	At5g61790.1	68418.m07754 calnexin 1 (CNX1) identical to calnexin homolog 1, Arabidopsis thaliana, EMBL:AT08315 [SP|P29402]	GO:0005792,GO:0005509,GO:0007186	602
BN10487	0.13081	104.534	799.126	-2.93445	gi|10487|At1g07660_Contig2	At1g07660.1	68414.m00823 histone H4 identical to histone H4 from Lycopersicon esculentum GI:297150, Lolium temulentum SP|P02308, Acropora formosa GI:455652, Citrus jambhiri GI:16797797	GO:0007001,GO:0003677,GO:0006334,GO:0000786,GO:0005634	481
BN10488	0.476277	180.992	380.014	-1.07013	gi|10488|At2g19780_VA502R	At2g19780.1	68415.m02311 leucine-rich repeat family protein / extensin family protein contains leucine rich-repeat (LRR) domains Pfam:PF00560, INTERPRO:IPR001611; similar to leucine-rich repeat/extensin 1 (GI:13809918) [Arabidopsis thaliana]; contains similarity to d	GO:0007165,GO:0005515,GO:0012505	532
BN10488	0.345398	170.585	493.88	-1.53367	gi|10488|At2g19780_VA502R	At2g19780.1	68415.m02311 leucine-rich repeat family protein / extensin family protein contains leucine rich-repeat (LRR) domains Pfam:PF00560, INTERPRO:IPR001611; similar to leucine-rich repeat/extensin 1 (GI:13809918) [Arabidopsis thaliana]; contains similarity to d	GO:0007165,GO:0005515,GO:0012505	532
BN10490	0.440991	1601.15	3630.8	-1.18118	gi|10490|At2g20230_Contig1	At2g20230.1	68415.m02364 expressed protein	GO:0005554,GO:0016021,GO:0000004,GO:0012505	1166
BN10490	0.491017	2583.54	5261.61	-1.02616	gi|10490|At2g20230_Contig1	At2g20230.1	68415.m02364 expressed protein	GO:0005554,GO:0016021,GO:0000004,GO:0012505	1166
BN10501	0.447658	1663.66	3716.36	-1.15953	gi|10501|At1g21720_Contig3	At1g21720.1	68414.m02719 20S proteasome beta subunit C1 (PBC1) (PRCT) almost identical to GB:AAC32069 from [Arabidopsis thaliana], EST gb|T76747 comes from this gene; identical to cDNA proteasome subunit prct GI:2511567	GO:0005839,GO:0008233,GO:0004175,GO:0006511	217
BN10502	0.357349	1510.76	4227.69	-1.4846	gi|10502|At1g21720_Contig4	At1g21720.1	68414.m02719 20S proteasome beta subunit C1 (PBC1) (PRCT) almost identical to GB:AAC32069 from [Arabidopsis thaliana], EST gb|T76747 comes from this gene; identical to cDNA proteasome subunit prct GI:2511567	GO:0005839,GO:0008233,GO:0004175,GO:0006511	252
BN10503	0.431476	1202.23	2786.32	-1.21265	gi|10503|At1g21720_Contig1	At1g21720.1	68414.m02719 20S proteasome beta subunit C1 (PBC1) (PRCT) almost identical to GB:AAC32069 from [Arabidopsis thaliana], EST gb|T76747 comes from this gene; identical to cDNA proteasome subunit prct GI:2511567	GO:0005839,GO:0008233,GO:0004175,GO:0006511	249
BN10503	0.378453	1469.09	3881.83	-1.40181	gi|10503|At1g21720_Contig1	At1g21720.1	68414.m02719 20S proteasome beta subunit C1 (PBC1) (PRCT) almost identical to GB:AAC32069 from [Arabidopsis thaliana], EST gb|T76747 comes from this gene; identical to cDNA proteasome subunit prct GI:2511567	GO:0005839,GO:0008233,GO:0004175,GO:0006511	249
BN10517	0.0518506	78.9508	1522.66	-4.2695	gi|10517|At1g68620_Contig1	At1g68620.1	68414.m07841 expressed protein similar to PrMC3 [Pinus radiata] GI:5487873	GO:0005524,GO:0000004,GO:0008372	418
BN10517	0.0778108	87.8787	1129.39	-3.68389	gi|10517|At1g68620_Contig1	At1g68620.1	68414.m07841 expressed protein similar to PrMC3 [Pinus radiata] GI:5487873	GO:0005524,GO:0000004,GO:0008372	418
BN10517	0.46427	369.39	795.636	-1.10696	gi|10517|At1g68620_Contig1	At1g68620.1	68414.m07841 expressed protein similar to PrMC3 [Pinus radiata] GI:5487873	GO:0005524,GO:0000004,GO:0008372	418
BN10519	0.251866	161.5	641.214	-1.98927	gi|10519|At2g43510_Contig1	At2g43510.1	68415.m05406 trypsin inhibitor, putative similar to SP|P26780 Trypsin inhibitor 2 precursor (MTI-2) {Sinapis alba}	GO:0012505,GO:0006952,GO:0030304	496
BN10519	0.257531	203.628	790.694	-1.95718	gi|10519|At2g43510_Contig1	At2g43510.1	68415.m05406 trypsin inhibitor, putative similar to SP|P26780 Trypsin inhibitor 2 precursor (MTI-2) {Sinapis alba}	GO:0012505,GO:0006952,GO:0030304	496
BN10529	0.31342	390.804	1246.9	-1.67383	gi|10529|At5g58290_Contig3	At5g58290.1	68418.m07297 26S proteasome AAA-ATPase subunit (RPT3) identical to 26S proteasome AAA-ATPase subunit RPT3 GI:6652882 from [Arabidopsis thaliana]	GO:0008540,GO:0006511,GO:0016887	589
BN10530	0.368783	213.024	577.641	-1.43916	gi|10530|At5g58290_Contig4	At5g58290.1	68418.m07297 26S proteasome AAA-ATPase subunit (RPT3) identical to 26S proteasome AAA-ATPase subunit RPT3 GI:6652882 from [Arabidopsis thaliana]	GO:0008540,GO:0006511,GO:0016887	568
BN10531	0.351846	2370.75	6738.03	-1.50698	gi|10531|At5g58290_Contig5	At5g58290.1	68418.m07297 26S proteasome AAA-ATPase subunit (RPT3) identical to 26S proteasome AAA-ATPase subunit RPT3 GI:6652882 from [Arabidopsis thaliana]	GO:0008540,GO:0006511,GO:0016887	596
BN10531	0.303672	2670.26	8793.23	-1.71941	gi|10531|At5g58290_Contig5	At5g58290.1	68418.m07297 26S proteasome AAA-ATPase subunit (RPT3) identical to 26S proteasome AAA-ATPase subunit RPT3 GI:6652882 from [Arabidopsis thaliana]	GO:0008540,GO:0006511,GO:0016887	596
BN10539	0.359962	1031.36	2865.19	-1.47408	gi|10539|At1g64520_Contig3	At1g64520.1	68414.m07314 26S proteasome regulatory subunit, putative (RPN12) similar to 26S proteasome regulatory complex subunit p30 GB:AAF08395 GI:6434966 from [Drosophila melanogaster]	GO:0006511,GO:0008541,GO:0005838,GO:0008233	971
BN10539	0.413546	790.803	1912.25	-1.27388	gi|10539|At1g64520_Contig3	At1g64520.1	68414.m07314 26S proteasome regulatory subunit, putative (RPN12) similar to 26S proteasome regulatory complex subunit p30 GB:AAF08395 GI:6434966 from [Drosophila melanogaster]	GO:0006511,GO:0008541,GO:0005838,GO:0008233	971
BN10542	0.243174	127.478	524.226	-2.03994	gi|10542|At2g36300_Contig1	At2g36300.1	68415.m04455 integral membrane Yip1 family protein contains Pfam domain, PF04893: Yip1 domain	GO:0005554,GO:0000004,GO:0009507	836
BN10544	0.344989	5808.62	16837.1	-1.53538	gi|10544|At4g32470_Contig2	At4g32470.1	68417.m04622 ubiquinol-cytochrome C reductase complex 14 kDa protein, putative similar to SP|P48502 Ubiquinol-cytochrome C reductase complex 14 kDa protein (EC 1.10.2.2) (CR14) {Solanum tuberosum}; contains Pfam profile PF02271: Ubiquinol-cytochrome C red	GO:0006118,GO:0008121,GO:0005739,GO:0006122	615
BN10544	0.337624	5323.18	15766.6	-1.56651	gi|10544|At4g32470_Contig2	At4g32470.1	68417.m04622 ubiquinol-cytochrome C reductase complex 14 kDa protein, putative similar to SP|P48502 Ubiquinol-cytochrome C reductase complex 14 kDa protein (EC 1.10.2.2) (CR14) {Solanum tuberosum}; contains Pfam profile PF02271: Ubiquinol-cytochrome C red	GO:0006118,GO:0008121,GO:0005739,GO:0006122	615
BN10571	0.183262	248.873	1358.02	-2.44802	gi|10571|At4g08230_Contig1	At4g08230.1	68417.m01358 glycine-rich protein	GO:0005554,GO:0000004,GO:0005739	626
BN10571	0.192107	250.949	1306.3	-2.38002	gi|10571|At4g08230_Contig1	At4g08230.1	68417.m01358 glycine-rich protein	GO:0005554,GO:0000004,GO:0005739	626
BN10572	0.142938	1134.4	7936.31	-2.80654	gi|10572|At4g08230_Contig2	At4g08230.1	68417.m01358 glycine-rich protein	GO:0005554,GO:0000004,GO:0005739	618
BN10572	0.388855	291.069	748.528	-1.3627	gi|10572|At4g08230_Contig2	At4g08230.1	68417.m01358 glycine-rich protein	GO:0005554,GO:0000004,GO:0005739	618
BN10572	0.142724	1653.37	11584.4	-2.8087	gi|10572|At4g08230_Contig2	At4g08230.1	68417.m01358 glycine-rich protein	GO:0005554,GO:0000004,GO:0005739	618
BN10579	0.259251	1867.43	7203.18	-1.94758	gi|10579|At4g04620_Contig1	At4g04620.1	68417.m00675 autophagy 8b (APG8b) identical to autophagy 8b [Arabidopsis thaliana] GI:19912153; contains Pfam profile PF02991: Microtubule associated protein 1A/1B, light chain 3	GO:0008017,GO:0006914,GO:0008372	612
BN10579	0.289102	2258.25	7811.27	-1.79035	gi|10579|At4g04620_Contig1	At4g04620.1	68417.m00675 autophagy 8b (APG8b) identical to autophagy 8b [Arabidopsis thaliana] GI:19912153; contains Pfam profile PF02991: Microtubule associated protein 1A/1B, light chain 3	GO:0008017,GO:0006914,GO:0008372	612
BN10595	0.406183	698.846	1720.52	-1.2998	gi|10595|At2g17720_VA559F	At2g17720.1	68415.m02053 oxidoreductase, 2OG-Fe(II) oxygenase family protein similar to prolyl 4-hydroxylase, alpha subunit, from Gallus gallus [GI:212530], Rattus norvegicus [GI:474940], Mus musculus [SP|Q60715]; contains PF03171 2OG-Fe(II) oxygenase superfamily dom	GO:0016706,GO:0005739,GO:0018401	165
BN10595	0.457448	637.651	1393.93	-1.12832	gi|10595|At2g17720_VA559F	At2g17720.1	68415.m02053 oxidoreductase, 2OG-Fe(II) oxygenase family protein similar to prolyl 4-hydroxylase, alpha subunit, from Gallus gallus [GI:212530], Rattus norvegicus [GI:474940], Mus musculus [SP|Q60715]; contains PF03171 2OG-Fe(II) oxygenase superfamily dom	GO:0016706,GO:0005739,GO:0018401	165
BN10596	0.306025	267.168	873.027	-1.70828	gi|10596|At2g16430_Contig1	At2g16430.2	68415.m01882 purple acid phosphatase (PAP10) identical to purple acid phosphatase (PAP10) GI:20257482 from [Arabidopsis thaliana]	GO:0016787,GO:0004722,GO:0012505,GO:0000004,GO:0005739	500
BN10596	0.393731	269.127	683.531	-1.34472	gi|10596|At2g16430_Contig1	At2g16430.2	68415.m01882 purple acid phosphatase (PAP10) identical to purple acid phosphatase (PAP10) GI:20257482 from [Arabidopsis thaliana]	GO:0016787,GO:0004722,GO:0012505,GO:0000004,GO:0005739	500
BN10598	0.363207	336.889	927.54	-1.46114	gi|10598|At2g16430_Contig4	At2g16430.2	68415.m01882 purple acid phosphatase (PAP10) identical to purple acid phosphatase (PAP10) GI:20257482 from [Arabidopsis thaliana]	GO:0016787,GO:0004722,GO:0012505,GO:0000004,GO:0005739	453
BN10617	0.373701	2380.19	6369.24	-1.42004	gi|10617|At3g56490_Contig1	At3g56490.1	68416.m06282 zinc-binding protein, putative / protein kinase C inhibitor, putative similar to 14 kDa zinc-binding protein (Protein kinase C inhibitor, PKCI) [Zea mays] Swiss-Prot:P42856	GO:0005080,GO:0012505,GO:0000004,GO:0008270	569
BN10617	0.337324	2386.56	7074.98	-1.56779	gi|10617|At3g56490_Contig1	At3g56490.1	68416.m06282 zinc-binding protein, putative / protein kinase C inhibitor, putative similar to 14 kDa zinc-binding protein (Protein kinase C inhibitor, PKCI) [Zea mays] Swiss-Prot:P42856	GO:0005080,GO:0012505,GO:0000004,GO:0008270	569
BN10618	0.386619	150.782	390.002	-1.37102	gi|10618|At3g56490_Contig2	At3g56490.1	68416.m06282 zinc-binding protein, putative / protein kinase C inhibitor, putative similar to 14 kDa zinc-binding protein (Protein kinase C inhibitor, PKCI) [Zea mays] Swiss-Prot:P42856	GO:0005080,GO:0012505,GO:0000004,GO:0008270	641
BN10618	0.379964	143.091	376.591	-1.39607	gi|10618|At3g56490_Contig2	At3g56490.1	68416.m06282 zinc-binding protein, putative / protein kinase C inhibitor, putative similar to 14 kDa zinc-binding protein (Protein kinase C inhibitor, PKCI) [Zea mays] Swiss-Prot:P42856	GO:0005080,GO:0012505,GO:0000004,GO:0008270	641
BN10638	0.480541	1319.68	2746.24	-1.05727	gi|10638|At1g73230_Contig1	At1g73230.1	68414.m08475 nascent polypeptide-associated complex (NAC) domain-containing protein similar to SP|P20290 Transcription factor BTF3 (RNA polymerase B transcription factor 3) {Homo sapiens}; contains Pfam profile PF01849: NAC domain	GO:0003700,GO:0000004,GO:0008372	339
BN10638	0.453316	1462.57	3226.38	-1.14141	gi|10638|At1g73230_Contig1	At1g73230.1	68414.m08475 nascent polypeptide-associated complex (NAC) domain-containing protein similar to SP|P20290 Transcription factor BTF3 (RNA polymerase B transcription factor 3) {Homo sapiens}; contains Pfam profile PF01849: NAC domain	GO:0003700,GO:0000004,GO:0008372	339
BN10638	0.442383	1614.17	3648.81	-1.17663	gi|10638|At1g73230_Contig1	At1g73230.1	68414.m08475 nascent polypeptide-associated complex (NAC) domain-containing protein similar to SP|P20290 Transcription factor BTF3 (RNA polymerase B transcription factor 3) {Homo sapiens}; contains Pfam profile PF01849: NAC domain	GO:0003700,GO:0000004,GO:0008372	339
BN10640	0.343384	2337.77	6808.04	-1.54211	gi|10640|At1g73230_Contig3	At1g73230.1	68414.m08475 nascent polypeptide-associated complex (NAC) domain-containing protein similar to SP|P20290 Transcription factor BTF3 (RNA polymerase B transcription factor 3) {Homo sapiens}; contains Pfam profile PF01849: NAC domain	GO:0003700,GO:0000004,GO:0008372	349
BN10640	0.374943	2385.12	6361.29	-1.41526	gi|10640|At1g73230_Contig3	At1g73230.1	68414.m08475 nascent polypeptide-associated complex (NAC) domain-containing protein similar to SP|P20290 Transcription factor BTF3 (RNA polymerase B transcription factor 3) {Homo sapiens}; contains Pfam profile PF01849: NAC domain	GO:0003700,GO:0000004,GO:0008372	349
BN10648	0.478108	1132.24	2368.17	-1.06459	gi|10648|At4g00660_Contig1	At4g00660.2	68417.m00091 DEAD/DEAH box helicase, putative similar to ATP-dependent RNA helicases	GO:0006259,GO:0004386,GO:0005739,GO:0003676,GO:0005524,GO:0008026	495
BN10654	0.141134	3160.98	22397	-2.82486	gi|10654|At4g34590_Contig2	At4g34590.1	68417.m04914 bZIP transcription factor family protein similar to common plant regulatory factor 7 GI:9650828 from [Petroselinum crispum]	GO:0009507,GO:0003700,GO:0006355,GO:0003677,GO:0005634	391
BN10654	0.242335	3427.46	14143.5	-2.04493	gi|10654|At4g34590_Contig2	At4g34590.1	68417.m04914 bZIP transcription factor family protein similar to common plant regulatory factor 7 GI:9650828 from [Petroselinum crispum]	GO:0009507,GO:0003700,GO:0006355,GO:0003677,GO:0005634	391
BN10655	0.473615	344.873	728.171	-1.07821	gi|10655|At3g56880_Contig1	At3g56880.1	68416.m06327 VQ motif-containing protein contains PF05678: VQ motif	GO:0005554,GO:0000004,GO:0008372	691
BN10662	0.373174	116.617	312.5	-1.42208	gi|10662|At5g24170_Contig1	At5g24170.1	68418.m02844 expressed protein	GO:0005554,GO:0000004,GO:0008372	675
BN10668	0.468184	1203.42	2570.4	-1.09485	gi|10668|At1g80920_Contig4	At1g80920.1	68414.m09494 DNAJ heat shock N-terminal domain-containing protein similar to SP|Q05646 Chaperone protein dnaJ Erysipelothrix rhusiopathiae, SP|P45555 Chaperone protein dnaJ (HSP40) Staphylococcus aureus; contains Pfam profile PF00226 DnaJ domain	GO:0006457,GO:0003754,GO:0009507	337
BN10670	0.27594	141.631	513.267	-1.85757	gi|10670|At5g63220_Contig1	At5g63220.1	68418.m07936 expressed protein contains Pfam PF04190: Protein of unknown function (DUF410)	GO:0005554,GO:0000004,GO:0008372	423
BN10683	0.339153	3638.87	10729.3	-1.55999	gi|10683|At2g30060_Contig1	At2g30060.1	68415.m03656 Ran-binding protein 1b (RanBP1b) nearly identical to atranbp1b [Arabidopsis thaliana] GI:2058284	GO:0008372,GO:0000060,GO:0008536	316
BN10683	0.361184	4715.48	13055.6	-1.46919	gi|10683|At2g30060_Contig1	At2g30060.1	68415.m03656 Ran-binding protein 1b (RanBP1b) nearly identical to atranbp1b [Arabidopsis thaliana] GI:2058284	GO:0008372,GO:0000060,GO:0008536	316
BN10688	0.211515	1534.22	7253.48	-2.24117	gi|10688|At4g19210_Contig3	At4g19210.1	68417.m02834 RNase L inhibitor protein, putative similar to 68 kDa protein HP68 GI:16755057 from [Triticum aestivum]	GO:0015706,GO:0017004,GO:0006810,GO:0015833,GO:0016020,GO:0019866,GO:0006118,GO:0015846,GO:0005215,GO:0006824,GO:0004009,GO:0030288,GO:0016021,GO:0009877	623
BN10692	0.105811	232.708	2199.29	-3.24045	gi|10692|At1g01110_Contig1	At1g01110.1	68414.m00014 expressed protein contains Prosite PS00165: Serine/threonine dehydratases pyridoxal-phosphate attachment site	GO:0005739,GO:0005554,GO:0006520	691
BN10696	0.37739	579.698	1536.07	-1.40587	gi|10696|At4g33355_Contig3	At4g33355.1	68417.m04742 protease inhibitor/seed storage/lipid transfer protein (LTP) family protein contains Pfam profile: PF00234 protease inhibitor/seed storage/LTP family	GO:0008289,GO:0006869,GO:0012505	415
BN10697	0.229265	511.456	2230.85	-2.12491	gi|10697|At4g37990_Contig1	At4g37990.1	68417.m05368 mannitol dehydrogenase, putative (ELI3-2) identical to GI:16269	GO:0019592,GO:0009617,GO:0018456,GO:0008372,GO:0009626,GO:0046029	1431
BN10720	0.362772	3426.07	9444.13	-1.46286	gi|10720|At3g55840_Contig1	At3g55840.1	68416.m06204 expressed protein	GO:0005554,GO:0000004,GO:0008372	737
BN10741	0.440141	194.146	441.1	-1.18396	gi|10741|At2g47470_Contig3	At2g47470.1	68415.m05925 thioredoxin family protein similar to protein disulfide isomerase [Dictyostelium discoideum] GI:2627440; contains Pfam profile: PF00085 Thioredoxin	GO:0016853,GO:0005783,GO:0012505,GO:0005489,GO:0006118,GO:0030508	691
BN10749	0.178118	731.707	4107.99	-2.48909	gi|10749|At5g02020_Contig1	At5g02020.2	68418.m00122 expressed protein	GO:0005554,GO:0000004,GO:0009507	346
BN10749	0.206722	758.713	3670.21	-2.27424	gi|10749|At5g02020_Contig1	At5g02020.2	68418.m00122 expressed protein	GO:0005554,GO:0000004,GO:0009507	346
BN10754	0.167953	189.119	1126.02	-2.57387	gi|10754|At5g57560_Contig1	At5g57560.1	68418.m07191 xyloglucan:xyloglucosyl transferase / xyloglucan endotransglycosylase / endo-xyloglucan transferase (TCH4) identical to xyloglucan endotransglycosylase TCH4 protein GI:886116	GO:0016798,GO:0005489,GO:0009664,GO:0004553,GO:0005618	459
BN10754	0.237454	209.484	882.21	-2.07428	gi|10754|At5g57560_Contig1	At5g57560.1	68418.m07191 xyloglucan:xyloglucosyl transferase / xyloglucan endotransglycosylase / endo-xyloglucan transferase (TCH4) identical to xyloglucan endotransglycosylase TCH4 protein GI:886116	GO:0016798,GO:0005489,GO:0009664,GO:0004553,GO:0005618	459
BN10770	0.491487	389.471	792.434	-1.02477	gi|10770|At5g12010_Contig2	At5g12010.1	68418.m01404 expressed protein	GO:0005509,GO:0016042,GO:0004623,GO:0008372	276
BN10771	0.416243	830.883	1996.15	-1.2645	gi|10771|At5g12010_ESS369F	At5g12010.1	68418.m01404 expressed protein	GO:0005509,GO:0016042,GO:0004623,GO:0008372	311
BN10771	0.407018	845.437	2077.15	-1.29684	gi|10771|At5g12010_ESS369F	At5g12010.1	68418.m01404 expressed protein	GO:0005509,GO:0016042,GO:0004623,GO:0008372	311
BN10772	0.463341	248.511	536.346	-1.10985	gi|10772|At2g40830_Contig1	At2g40830.3	68415.m05041 zinc finger (C3HC4-type RING finger) family protein contains Pfam domain, PF00097: Zinc finger, C3HC4 type (RING finger)	GO:0008270,GO:0005515,GO:0006355,GO:0003677,GO:0005739	397
BN10772	0.436184	256.152	587.257	-1.19699	gi|10772|At2g40830_Contig1	At2g40830.3	68415.m05041 zinc finger (C3HC4-type RING finger) family protein contains Pfam domain, PF00097: Zinc finger, C3HC4 type (RING finger)	GO:0008270,GO:0005515,GO:0006355,GO:0003677,GO:0005739	397
BN10775	0.275816	3536.65	12822.5	-1.85822	gi|10775|At3g19030_Contig1	At3g19030.1	68416.m02417 expressed protein contains similarity to phosphoserine aminotransferase GB:P19689 from [Yersinia enterocolitica]	GO:0008615,GO:0012505,GO:0005554,GO:0009090	421
BN10775	0.302711	1020.46	3371.07	-1.72399	gi|10775|At3g19030_Contig1	At3g19030.1	68416.m02417 expressed protein contains similarity to phosphoserine aminotransferase GB:P19689 from [Yersinia enterocolitica]	GO:0008615,GO:0012505,GO:0005554,GO:0009090	421
BN10791	0.413089	247.058	598.075	-1.27548	gi|10791|At5g02840_Contig3	At5g02840.2	68418.m00227 myb family transcription factor contains PFAM profile: PF00249 myb-like DNA binding domain	GO:0003700,GO:0006355,GO:0003677,GO:0005634	707
BN10791	0.447873	224.902	502.156	-1.15884	gi|10791|At5g02840_Contig3	At5g02840.2	68418.m00227 myb family transcription factor contains PFAM profile: PF00249 myb-like DNA binding domain	GO:0003700,GO:0006355,GO:0003677,GO:0005634	707
BN10801	0.045146	161.075	3567.87	-4.46926	gi|10801|At3g10410_Contig3	At3g10410.1	68416.m01248 serine carboxypeptidase III, putative similar to serine carboxypeptidase III from Oryza sativa SP|P37891, Matricaria chamomilla GI:6960455, Hordeum vulgare SP|P21529, Triticum aestivum SP|P11515; contains Pfam profile PF0450 serine carboxypep	GO:0005524,GO:0012505,GO:0004185,GO:0006508	673
BN10801	0.073939	153.144	2071.22	-3.75752	gi|10801|At3g10410_Contig3	At3g10410.1	68416.m01248 serine carboxypeptidase III, putative similar to serine carboxypeptidase III from Oryza sativa SP|P37891, Matricaria chamomilla GI:6960455, Hordeum vulgare SP|P21529, Triticum aestivum SP|P11515; contains Pfam profile PF0450 serine carboxypep	GO:0005524,GO:0012505,GO:0004185,GO:0006508	673
BN10809	0.302337	328.928	1087.95	-1.72577	gi|10809|At2g36530_Contig1	At2g36530.1	68415.m04481 enolase identical to SWISS-PROT:P25696 enolase (EC 4.2.1.11) (2-phosphoglycerate dehydratase)(2-phospho-D- glycerate hydro-lyase) [Arabidopsis thaliana]	GO:0009416,GO:0005634,GO:0009409,GO:0004634,GO:0005737	665
BN10810	0.283936	1739.06	6124.83	-1.81636	gi|10810|At1g22840_Contig2	At1g22840.1	68414.m02852 cytochrome c, putative similar to cytochrome c [Pumpkin, Winter squash] SWISS-PROT:P00051	GO:0005746,GO:0009055,GO:0005489,GO:0006118	530
BN10810	0.268562	373.828	1391.96	-1.89667	gi|10810|At1g22840_Contig2	At1g22840.1	68414.m02852 cytochrome c, putative similar to cytochrome c [Pumpkin, Winter squash] SWISS-PROT:P00051	GO:0005746,GO:0009055,GO:0005489,GO:0006118	530
BN10812	0.478916	510.309	1065.55	-1.06216	gi|10812|At1g22840_Contig1	At1g22840.1	68414.m02852 cytochrome c, putative similar to cytochrome c [Pumpkin, Winter squash] SWISS-PROT:P00051	GO:0005746,GO:0009055,GO:0005489,GO:0006118	522
BN10813	0.486298	418.992	861.595	-1.04009	gi|10813|At3g52730_Contig2	At3g52730.1	68416.m05810 ubiquinol-cytochrome C reductase UQCRX/QCR9-like family protein contains Pfam profile: PF05365 ubiquinol-cytochrome C reductase, UQCRX/QCR9 like	GO:0005739,GO:0000004,GO:0008121	409
BN10813	0.401376	394.59	983.093	-1.31697	gi|10813|At3g52730_Contig2	At3g52730.1	68416.m05810 ubiquinol-cytochrome C reductase UQCRX/QCR9-like family protein contains Pfam profile: PF05365 ubiquinol-cytochrome C reductase, UQCRX/QCR9 like	GO:0005739,GO:0000004,GO:0008121	409
BN10814	0.392934	4682.79	11917.5	-1.34764	gi|10814|At3g52730_Contig3	At3g52730.1	68416.m05810 ubiquinol-cytochrome C reductase UQCRX/QCR9-like family protein contains Pfam profile: PF05365 ubiquinol-cytochrome C reductase, UQCRX/QCR9 like	GO:0005739,GO:0000004,GO:0008121	390
BN10814	0.432037	4404.66	10195.1	-1.21077	gi|10814|At3g52730_Contig3	At3g52730.1	68416.m05810 ubiquinol-cytochrome C reductase UQCRX/QCR9-like family protein contains Pfam profile: PF05365 ubiquinol-cytochrome C reductase, UQCRX/QCR9 like	GO:0005739,GO:0000004,GO:0008121	390
BN10814	0.223271	3920.39	17558.9	-2.16313	gi|10814|At3g52730_Contig3	At3g52730.1	68416.m05810 ubiquinol-cytochrome C reductase UQCRX/QCR9-like family protein contains Pfam profile: PF05365 ubiquinol-cytochrome C reductase, UQCRX/QCR9 like	GO:0005739,GO:0000004,GO:0008121	390
BN10815	0.412535	1735.74	4207.5	-1.27741	gi|10815|At3g52730_Contig1	At3g52730.1	68416.m05810 ubiquinol-cytochrome C reductase UQCRX/QCR9-like family protein contains Pfam profile: PF05365 ubiquinol-cytochrome C reductase, UQCRX/QCR9 like	GO:0005739,GO:0000004,GO:0008121	377
BN10815	0.374933	1531.25	4084.06	-1.41529	gi|10815|At3g52730_Contig1	At3g52730.1	68416.m05810 ubiquinol-cytochrome C reductase UQCRX/QCR9-like family protein contains Pfam profile: PF05365 ubiquinol-cytochrome C reductase, UQCRX/QCR9 like	GO:0005739,GO:0000004,GO:0008121	377
BN10819	0.35732	264.342	739.791	-1.48471	gi|10819|At1g68490_Contig4	At1g68490.1	68414.m07824 expressed protein	GO:0005554,GO:0000004,GO:0009507	632
BN10819	0.368227	293.255	796.397	-1.44133	gi|10819|At1g68490_Contig4	At1g68490.1	68414.m07824 expressed protein	GO:0005554,GO:0000004,GO:0009507	632
BN10821	0.406161	755.269	1859.53	-1.29988	gi|10821|At1g68490_Contig2	At1g68490.1	68414.m07824 expressed protein	GO:0005554,GO:0000004,GO:0009507	618
BN10821	0.401532	726.034	1808.16	-1.31641	gi|10821|At1g68490_Contig2	At1g68490.1	68414.m07824 expressed protein	GO:0005554,GO:0000004,GO:0009507	618
BN10822	0.366971	1271.11	3463.79	-1.44626	gi|10822|At1g68490_Contig3	At1g68490.1	68414.m07824 expressed protein	GO:0005554,GO:0000004,GO:0009507	573
BN10826	0.331038	384.378	1161.13	-1.59493	gi|10826|At5g22880_Contig1	At5g22880.1	68418.m02676 histone H2B, putative strong similarity to histone H2B-3 Lycopersicon esculentum GI:3021485, H2B Gossypium hirsutum SP|O22582; contains Pfam profile PF00125 Core histone H2A/H2B/H3/H4	GO:0007001,GO:0003677,GO:0006334,GO:0000786,GO:0005634	603
BN10827	0.468798	301.612	643.373	-1.09296	gi|10827|At5g22880_Contig4	At5g22880.1	68418.m02676 histone H2B, putative strong similarity to histone H2B-3 Lycopersicon esculentum GI:3021485, H2B Gossypium hirsutum SP|O22582; contains Pfam profile PF00125 Core histone H2A/H2B/H3/H4	GO:0007001,GO:0003677,GO:0006334,GO:0000786,GO:0005634	606
BN10828	0.283751	2040.81	7192.25	-1.8173	gi|10828|At5g22880_Contig3	At5g22880.1	68418.m02676 histone H2B, putative strong similarity to histone H2B-3 Lycopersicon esculentum GI:3021485, H2B Gossypium hirsutum SP|O22582; contains Pfam profile PF00125 Core histone H2A/H2B/H3/H4	GO:0007001,GO:0003677,GO:0006334,GO:0000786,GO:0005634	623
BN10828	0.268891	1316.32	4895.36	-1.8949	gi|10828|At5g22880_Contig3	At5g22880.1	68418.m02676 histone H2B, putative strong similarity to histone H2B-3 Lycopersicon esculentum GI:3021485, H2B Gossypium hirsutum SP|O22582; contains Pfam profile PF00125 Core histone H2A/H2B/H3/H4	GO:0007001,GO:0003677,GO:0006334,GO:0000786,GO:0005634	623
BN10831	0.408813	9914.77	24252.6	-1.29049	gi|10831|At5g41340_Contig1	At5g41340.1	68418.m05024 ubiquitin-conjugating enzyme 4 (UBC4) E2; identical to gi:431265, SP:P42748	GO:0006511,GO:0009408,GO:0004840,GO:0008372	723
BN10831	0.359733	8463.43	23527	-1.475	gi|10831|At5g41340_Contig1	At5g41340.1	68418.m05024 ubiquitin-conjugating enzyme 4 (UBC4) E2; identical to gi:431265, SP:P42748	GO:0006511,GO:0009408,GO:0004840,GO:0008372	723
BN10832	0.386665	3751.62	9702.52	-1.37085	gi|10832|At5g41340_Contig2	At5g41340.1	68418.m05024 ubiquitin-conjugating enzyme 4 (UBC4) E2; identical to gi:431265, SP:P42748	GO:0006511,GO:0009408,GO:0004840,GO:0008372	733
BN10832	0.382763	3712.28	9698.63	-1.38548	gi|10832|At5g41340_Contig2	At5g41340.1	68418.m05024 ubiquitin-conjugating enzyme 4 (UBC4) E2; identical to gi:431265, SP:P42748	GO:0006511,GO:0009408,GO:0004840,GO:0008372	733
BN10835	0.195096	312.411	1601.32	-2.35774	gi|10835|At1g80830_Contig4	At1g80830.1	68414.m09483 NRAMP metal ion transporter 1 (NRAMP1) identical to NRAMP1 protein [Arabidopsis thaliana] gi|7108911|gb|AAF36535; member of the natural resistance-associated macrophage protein (NRAMP) metal transporter family, PMID:11500563	GO:0015692,GO:0008372,GO:0030001,GO:0006875,GO:0046873,GO:0006828,GO:0015103,GO:0005384,GO:0015691	474
BN10846	0.363785	1587.88	4364.88	-1.45884	gi|10846|At3g50260_Contig1	At3g50260.1	68416.m05496 AP2 domain-containing transcription factor, putative EREBP-3 homolog, Stylosanthes hamata, EMBL:U91982	GO:0003700,GO:0006355,GO:0003677,GO:0005634	237
BN10846	0.395812	1477.88	3733.79	-1.33711	gi|10846|At3g50260_Contig1	At3g50260.1	68416.m05496 AP2 domain-containing transcription factor, putative EREBP-3 homolog, Stylosanthes hamata, EMBL:U91982	GO:0003700,GO:0006355,GO:0003677,GO:0005634	237
BN10847	0.406421	1168.75	2875.71	-1.29895	gi|10847|At3g03610_Contig2	At3g03610.1	68416.m00364 phagocytosis and cell motility protein ELMO1-related contains weak similarity to ELMO1 [Mus musculus] gi|16118551|gb|AAL14464	GO:0005554,GO:0000004,GO:0005739	449
BN10848	0.412159	335.882	814.934	-1.27873	gi|10848|At3g03610_Contig3	At3g03610.1	68416.m00364 phagocytosis and cell motility protein ELMO1-related contains weak similarity to ELMO1 [Mus musculus] gi|16118551|gb|AAL14464	GO:0005554,GO:0000004,GO:0005739	466
BN10848	0.473489	360.36	761.074	-1.0786	gi|10848|At3g03610_Contig3	At3g03610.1	68416.m00364 phagocytosis and cell motility protein ELMO1-related contains weak similarity to ELMO1 [Mus musculus] gi|16118551|gb|AAL14464	GO:0005554,GO:0000004,GO:0005739	466
BN10858	0.130462	153.148	1173.89	-2.9383	gi|10858|At3g60750_Contig2	At3g60750.1	68416.m06796 transketolase, putative strong similarity to transketolase 1 [Capsicum annuum] GI:3559814; contains Pfam profiles PF02779: Transketolase, pyridine binding domain, PF02780: Transketolase, C-terminal domain, PF00456: Transketolase, thiamine dip	GO:0004802,GO:0016491,GO:0000004,GO:0009507	881
BN10863	0.179762	149.728	832.923	-2.47584	gi|10863|At4g34850_Contig2	At4g34850.1	68417.m04944 chalcone and stilbene synthase family protein similar to chalcone synthase homolog PrChS1, Pinus radiata, gb:U90341; similar to anther-specific protein [Nicotiana sylvestris][GI:2326774], YY2 protein [Oryza sativa][GI:2645170]	GO:0009058,GO:0006633,GO:0008415,GO:0004315,GO:0008372,GO:0009699	563
BN10885	0.041225	105.515	2559.49	-4.60034	gi|10885|At2g47770_Contig1	At2g47770.1	68415.m05963 benzodiazepine receptor-related contains weak similarity to Peripheral-type benzodiazepine receptor (PBR) (PKBS) (Mitochondrial benzodiazepine receptor) (Swiss-Prot:P30536) [Homo sapiens]	GO:0005554,GO:0000004,GO:0016021	765
BN10885	0.063454	133.374	2101.9	-3.97814	gi|10885|At2g47770_Contig1	At2g47770.1	68415.m05963 benzodiazepine receptor-related contains weak similarity to Peripheral-type benzodiazepine receptor (PBR) (PKBS) (Mitochondrial benzodiazepine receptor) (Swiss-Prot:P30536) [Homo sapiens]	GO:0005554,GO:0000004,GO:0016021	765
BN10891	0.329936	267.678	811.303	-1.59974	gi|10891|At5g25760_Contig1	At5g25760.1	68418.m03057 ubiquitin-conjugating enzyme, putative similar to SP|O60015 Ubiquitin-conjugating enzyme E2-21 kDa (EC 6.3.2.19) (Ubiquitin-protein ligase) (Ubiquitin carrier protein) {Pichia angusta}; contains Pfam profile PF00179: Ubiquitin-conjugating enz	GO:0006464,GO:0008372,GO:0004840,GO:0006512	511
BN10891	0.388818	260.703	670.501	-1.36283	gi|10891|At5g25760_Contig1	At5g25760.1	68418.m03057 ubiquitin-conjugating enzyme, putative similar to SP|O60015 Ubiquitin-conjugating enzyme E2-21 kDa (EC 6.3.2.19) (Ubiquitin-protein ligase) (Ubiquitin carrier protein) {Pichia angusta}; contains Pfam profile PF00179: Ubiquitin-conjugating enz	GO:0006464,GO:0008372,GO:0004840,GO:0006512	511
BN10892	0.29267	316.499	1081.42	-1.77265	gi|10892|At5g25760_Contig2	At5g25760.1	68418.m03057 ubiquitin-conjugating enzyme, putative similar to SP|O60015 Ubiquitin-conjugating enzyme E2-21 kDa (EC 6.3.2.19) (Ubiquitin-protein ligase) (Ubiquitin carrier protein) {Pichia angusta}; contains Pfam profile PF00179: Ubiquitin-conjugating enz	GO:0006464,GO:0008372,GO:0004840,GO:0006512	527
BN10892	0.350808	241.046	687.117	-1.51125	gi|10892|At5g25760_Contig2	At5g25760.1	68418.m03057 ubiquitin-conjugating enzyme, putative similar to SP|O60015 Ubiquitin-conjugating enzyme E2-21 kDa (EC 6.3.2.19) (Ubiquitin-protein ligase) (Ubiquitin carrier protein) {Pichia angusta}; contains Pfam profile PF00179: Ubiquitin-conjugating enz	GO:0006464,GO:0008372,GO:0004840,GO:0006512	527
BN10905	0.211879	265.605	1253.57	-2.23869	gi|10905|At1g04430_Contig1	At1g04430.1	68414.m00434 dehydration-responsive protein-related similar to early-responsive to dehydration stress ERD3 protein [Arabidopsis thaliana] GI:15320410; contains Pfam profile PF03141: Putative methyltransferase	GO:0005554,GO:0000004,GO:0012505	574
BN10909	0.156371	123.429	789.336	-2.67696	gi|10909|At5g12040_DC1967R	At5g12040.1	68418.m01408 carbon-nitrogen hydrolase family protein similar to Nit protein 2 [Homo sapiens] GI:9367116; contains Pfam profile PF00795: hydrolase, carbon-nitrogen family	GO:0009507,GO:0006807,GO:0016810	312
BN10918	0.429541	421.828	982.043	-1.21913	gi|10918|At2g23310_Contig2	At2g23310.1	68415.m02782 RER1C protein identical to SP|Q9ZWI7 RER1C protein (AtRER1C) {Arabidopsis thaliana}	GO:0005554,GO:0000004,GO:0016021	859
BN10919	0.478942	8407.34	17554	-1.06208	gi|10919|At2g18440_Contig1	At2g18440.1	68415.m02146 expressed protein	GO:0005554	254
BN10922	0.369288	6305.59	17075	-1.43718	gi|10922|At2g18440_Contig4	At2g18440.1	68415.m02146 expressed protein	GO:0005554	300
BN10922	0.376709	6802.23	18057	-1.40848	gi|10922|At2g18440_Contig4	At2g18440.1	68415.m02146 expressed protein	GO:0005554	300
BN10930	0.499747	9883.6	19777.2	-1.00073	gi|10930|At1g21000_Contig1	At1g21000.1	68414.m02628 zinc-binding family protein similar to zinc-binding protein [Pisum sativum] GI:16117799; contains Pfam profile PF04640 : Protein of unknown function, DUF597	GO:0005488,GO:0008270,GO:0000004,GO:0005622	467
BN10930	0.453537	7466.21	16462.2	-1.14071	gi|10930|At1g21000_Contig1	At1g21000.1	68414.m02628 zinc-binding family protein similar to zinc-binding protein [Pisum sativum] GI:16117799; contains Pfam profile PF04640 : Protein of unknown function, DUF597	GO:0005488,GO:0008270,GO:0000004,GO:0005622	467
BN10936	0.376297	1722.89	4578.54	-1.41006	gi|10936|At1g20450_Contig1	At1g20450.2	68414.m02549 dehydrin (ERD10) identical to dehydrin ERD10 (Low-temperature-induced protein LTI45) [Arabidopsis thaliana] SWISS-PROT:P42759	GO:0009737,GO:0009414,GO:0006950,GO:0009409,GO:0005554,GO:0008372,GO:0009415	613
BN10936	0.413379	1861.2	4502.41	-1.27446	gi|10936|At1g20450_Contig1	At1g20450.2	68414.m02549 dehydrin (ERD10) identical to dehydrin ERD10 (Low-temperature-induced protein LTI45) [Arabidopsis thaliana] SWISS-PROT:P42759	GO:0009737,GO:0009414,GO:0006950,GO:0009409,GO:0005554,GO:0008372,GO:0009415	613
BN10937	0.458789	638.451	1391.6	-1.1241	gi|10937|At5g63380_Contig2	At5g63380.1	68418.m07955 4-coumarate--CoA ligase family protein / 4-coumaroyl-CoA synthase family protein similar to 4CL2 [gi:12229665] from Arabidopsis thaliana, 4CL1 [gi:12229631] from Nicotiana tabacum; contains Pfam AMP-binding enzyme domain PF00501	GO:0016208,GO:0008299,GO:0016207,GO:0008152,GO:0009698	746
BN10937	0.412494	597.563	1448.66	-1.27756	gi|10937|At5g63380_Contig2	At5g63380.1	68418.m07955 4-coumarate--CoA ligase family protein / 4-coumaroyl-CoA synthase family protein similar to 4CL2 [gi:12229665] from Arabidopsis thaliana, 4CL1 [gi:12229631] from Nicotiana tabacum; contains Pfam AMP-binding enzyme domain PF00501	GO:0016208,GO:0008299,GO:0016207,GO:0008152,GO:0009698	746
BN10944	0.211016	419.776	1989.31	-2.24458	gi|10944|At1g65730_VA244R	At1g65730.1	68414.m07460 oligopeptide transporter OPT family protein similar to iron-phytosiderophore transporter protein yellow stripe 1 [Zea mays] GI:10770865; contains Pfam profile PF03169: OPT oligopeptide transporter protein	GO:0008372,GO:0006857,GO:0015198	692
BN10965	0.0196254	91.2722	4650.72	-5.67113	gi|10965|At2g34250_Contig2	At2g34250.1	68415.m04190 protein transport protein sec61, putative similar to PfSec61 [Plasmodium falciparum] GI:3057044; contains Pfam profile PF00344: eubacterial secY protein	GO:0009306,GO:0016020,GO:0005739,GO:0015450	704
BN10968	0.185617	295.355	1591.21	-2.4296	gi|10968|At2g25700_VA263R	At2g25700.1	68415.m03080 E3 ubiquitin ligase SCF complex subunit SKP1/ASK1 (At3), putative E3 ubiquitin ligase; similar to fimbriata-associated protein fap1 GI:2673868 from [Antirrhinum majus]	GO:0005524,GO:0004842	402
BN10968	0.222056	411.053	1851.12	-2.171	gi|10968|At2g25700_VA263R	At2g25700.1	68415.m03080 E3 ubiquitin ligase SCF complex subunit SKP1/ASK1 (At3), putative E3 ubiquitin ligase; similar to fimbriata-associated protein fap1 GI:2673868 from [Antirrhinum majus]	GO:0005524,GO:0004842	402
BN10972	0.42678	1479.86	3467.5	-1.22844	gi|10972|At3g29240_Contig2	At3g29240.2	68416.m03669 expressed protein similar to At1g33780 [Arabidopsis thaliana]; contains Pfam profile PF02622: Uncharacterized ACR, COG1678	GO:0009543,GO:0005524	615
BN10974	0.457563	104.069	227.442	-1.12796	gi|10974|At1g44446_Contig1	At1g44446.3	68414.m05115 chlorophyll a oxygenase (CAO) / chlorophyll b synthase identical to chlorophyll a oxygenase GI:5853117 from [Arabidopsis thaliana]; contains Pfam PF00355 Rieske [2Fe-2S] domain	GO:0015995,GO:0046407,GO:0009507,GO:0016630	666
BN11017	0.207394	2035.67	9815.49	-2.26956	gi|11017|At5g53300_DL899R	At5g53300.2	68418.m06625 ubiquitin-conjugating enzyme 10 (UBC10) E2; identical to gi:297877, SP:P35133	GO:0006511,GO:0004840	305
BN11017	0.181011	1781.75	9843.33	-2.46585	gi|11017|At5g53300_DL899R	At5g53300.2	68418.m06625 ubiquitin-conjugating enzyme 10 (UBC10) E2; identical to gi:297877, SP:P35133	GO:0006511,GO:0004840	305
BN11027	0.365144	547.555	1499.56	-1.45346	gi|11027|At1g26670_VA116R	At1g26670.1	68414.m03249 vesical transport v-SNARE 12 (VTI12) / vesicle soluble NSF attachment protein receptor VTI1b (VTI1B) receptor VTI1b identical to SP|Q9SEL5 Vesicle transport v-SNARE 12 (AtVTI12) (Vesicle transport v-SNARE protein VTI1b) (Vesicle soluble NSF a	GO:0006891,GO:0004872,GO:0005802,GO:0000149,GO:0005770,GO:0006944	152
BN11027	0.318714	645.857	2026.45	-1.64967	gi|11027|At1g26670_VA116R	At1g26670.1	68414.m03249 vesical transport v-SNARE 12 (VTI12) / vesicle soluble NSF attachment protein receptor VTI1b (VTI1B) receptor VTI1b identical to SP|Q9SEL5 Vesicle transport v-SNARE 12 (AtVTI12) (Vesicle transport v-SNARE protein VTI1b) (Vesicle soluble NSF a	GO:0006891,GO:0004872,GO:0005802,GO:0000149,GO:0005770,GO:0006944	152
BN11038	0.450898	168.408	373.495	-1.14913	gi|11038|At3g47340_Contig2	At3g47340.1	68416.m05145 asparagine synthetase 1 [glutamine-hydrolyzing] / glutamine-dependent asparagine synthetase 1 (ASN1) identical to SP|P49078 Asparagine synthetase [glutamine-hydrolyzing] (EC 6.3.5.4) (Glutamine- dependent asparagine synthetase) {Arabidopsis t	GO:0009744,GO:0005737,GO:0009416,GO:0004066,GO:0007568	730
BN11044	0.234509	162.115	691.294	-2.09228	gi|11044|At5g42130_Contig1	At5g42130.1	68418.m05129 mitochondrial substrate carrier family protein contains Pfam profile: PF00153 mitochondrial carrier protein	GO:0006810,GO:0005488,GO:0005743,GO:0005215,GO:0005524,GO:0006839	1388
BN11045	0.495085	524.607	1059.63	-1.01425	gi|11045|At1g23710_Contig1	At1g23710.1	68414.m02993 expressed protein	GO:0005554,GO:0000004,GO:0008372	712
BN11049	0.357701	221.606	619.529	-1.48317	gi|11049|At1g48140_Contig2	At1g48140.1	68414.m05372 dolichol-phosphate mannosyltransferase-related contains weak similarity to Swiss-Prot:Q9P2X0 dolichol-phosphate mannosyltransferase subunit 3 (Dolichol-phosphate mannose synthase subunit 3, Dolichyl-phosphate beta-D- mannosyltransferase subun	GO:0005554,GO:0000004,GO:0012505	286
BN11057	0.474276	2814.25	5933.78	-1.0762	gi|11057|At1g07820_Contig3	At1g07820.2	68414.m00848 histone H4 identical to histone H4 from Lycopersicon esculentum GI:297150, Lolium temulentum SP|P02308, Acropora formosa GI:455652, Citrus jambhiri GI:16797797	GO:0007001,GO:0003677,GO:0006334,GO:0000786,GO:0005634	324
BN11057	0.450365	2825.45	6273.69	-1.15083	gi|11057|At1g07820_Contig3	At1g07820.2	68414.m00848 histone H4 identical to histone H4 from Lycopersicon esculentum GI:297150, Lolium temulentum SP|P02308, Acropora formosa GI:455652, Citrus jambhiri GI:16797797	GO:0007001,GO:0003677,GO:0006334,GO:0000786,GO:0005634	324
BN11063	0.325103	293.805	903.73	-1.62103	gi|11063|At4g28480_Contig1	At4g28480.1	68417.m04074 DNAJ heat shock family protein contains Pfam profile PF00226: DnaJ domain; ; similar to DnaJ homolog subfamily B member 1 (Heat shock 40 kDa protein 1) (Heat shock protein 40) (HSP40) (DnaJ protein homolog 1) (HDJ-1) (Swiss-Prot:P25685) [Homo	GO:0006457,GO:0003754,GO:0008372	725
BN11063	0.4015	362.163	902.026	-1.31653	gi|11063|At4g28480_Contig1	At4g28480.1	68417.m04074 DNAJ heat shock family protein contains Pfam profile PF00226: DnaJ domain; ; similar to DnaJ homolog subfamily B member 1 (Heat shock 40 kDa protein 1) (Heat shock protein 40) (HSP40) (DnaJ protein homolog 1) (HDJ-1) (Swiss-Prot:P25685) [Homo	GO:0006457,GO:0003754,GO:0008372	725
BN11079	0.447477	1271.93	2842.45	-1.16012	gi|11079|At1g15860_Contig1	At1g15860.1	68414.m01903 expressed protein	GO:0005554,GO:0000004,GO:0005739	256
BN11079	0.405524	1408.55	3473.41	-1.30214	gi|11079|At1g15860_Contig1	At1g15860.1	68414.m01903 expressed protein	GO:0005554,GO:0000004,GO:0005739	256
BN11084	0.131587	266.346	2024.11	-2.92591	gi|11084|At2g35230_ESS1747R	At2g35230.2	68415.m04322 VQ motif-containing protein contains PF05678: VQ motif	GO:0005554,GO:0000004,GO:0008372	455
BN11089	0.175162	333.739	1905.32	-2.51324	gi|11089|At4g32940_Contig2	At4g32940.1	68417.m04687 vacuolar processing enzyme gamma / gamma-VPE nearly identical to SP|Q39119 Vacuolar processing enzyme, gamma-isozyme precursor (EC 3.4.22.-) (Gamma-VPE) {Arabidopsis thaliana}	GO:0004197,GO:0012505,GO:0001509,GO:0006508	934
BN11091	0.43151	1094.33	2536.05	-1.21254	gi|11091|At1g56110_Contig4	At1g56110.1	68414.m06443 nucleolar protein Nop56, putative similar to XNop56 protein [Xenopus laevis] GI:14799394; contains Pfam profile PF01798: Putative snoRNA binding domain	GO:0003677,GO:0000004,GO:0008372	512
BN11091	0.468234	1264.31	2700.17	-1.0947	gi|11091|At1g56110_Contig4	At1g56110.1	68414.m06443 nucleolar protein Nop56, putative similar to XNop56 protein [Xenopus laevis] GI:14799394; contains Pfam profile PF01798: Putative snoRNA binding domain	GO:0003677,GO:0000004,GO:0008372	512
BN11110	0.458183	203.262	443.626	-1.126	gi|11110|At1g07920_Contig6	At1g07920.1	68414.m00861 elongation factor 1-alpha / EF-1-alpha identical to GB:CAA34456 from [Arabidopsis thaliana] (Plant Mol. Biol. 14 (1), 107-110 (1990))	GO:0006414,GO:0003746,GO:0005737,GO:0001514,GO:0005516	308
BN11120	0.119803	4370.43	36480	-3.06126	gi|11120|At3g15450_Contig1	At3g15450.1	68416.m01960 expressed protein similar to auxin down-regulated protein ARG10 [Vigna radiata] GI:2970051, wali7 (aluminum-induced protein) [Triticum aestivum] GI:451193	GO:0005524,GO:0000004,GO:0008372	1001
BN11120	0.145736	5471.47	37543.8	-2.77857	gi|11120|At3g15450_Contig1	At3g15450.1	68416.m01960 expressed protein similar to auxin down-regulated protein ARG10 [Vigna radiata] GI:2970051, wali7 (aluminum-induced protein) [Triticum aestivum] GI:451193	GO:0005524,GO:0000004,GO:0008372	1001
BN11123	0.437503	1409.29	3221.21	-1.19263	gi|11123|At4g38790_Contig2	At4g38790.1	68417.m05492 ER lumen protein retaining receptor family protein similar to SP|P35402 ER lumen protein retaining receptor (HDEL receptor) {Arabidopsis thaliana}; contains Pfam profile PF00810: ER lumen protein retaining receptor	GO:0005739,GO:0016021,GO:0004872,GO:0015031	363
BN11123	0.425187	1491.44	3507.73	-1.23383	gi|11123|At4g38790_Contig2	At4g38790.1	68417.m05492 ER lumen protein retaining receptor family protein similar to SP|P35402 ER lumen protein retaining receptor (HDEL receptor) {Arabidopsis thaliana}; contains Pfam profile PF00810: ER lumen protein retaining receptor	GO:0005739,GO:0016021,GO:0004872,GO:0015031	363
BN11126	0.232661	2350.09	10100.9	-2.1037	gi|11126|At3g44320_Contig1	At3g44320.1	68416.m04760 nitrilase 3 (NIT3) identical to SP|P46010 Nitrilase 3 (EC 3.5.5.1) {Arabidopsis thaliana}	GO:0019762,GO:0000257	572
BN11126	0.139599	2236.36	16019.9	-2.84064	gi|11126|At3g44320_Contig1	At3g44320.1	68416.m04760 nitrilase 3 (NIT3) identical to SP|P46010 Nitrilase 3 (EC 3.5.5.1) {Arabidopsis thaliana}	GO:0019762,GO:0000257	572
BN11133	0.250037	683.771	2734.68	-1.99979	gi|11133|At5g42980_Contig3	At5g42980.1	68418.m05242 thioredoxin H-type 3 (TRX-H-3) (GIF1) identical to SP|Q42403 Thioredoxin H-type 3 (TRX-H-3) {Arabidopsis thaliana}; identical to cDNA (GIF1) mRNA for thioredoxin GI:992961	GO:0016671,GO:0042542,GO:0005829,GO:0030508	800
BN11135	0.194383	309.751	1593.51	-2.36303	gi|11135|At3g26744_Contig1	At3g26744.1	68416.m03344 basix helix-loop-helix (bHLH) family protein contains Pfam profile: PF00010 helix-loop-helix DNA-binding domain	GO:0016563,GO:0003700,GO:0009409,GO:0003677,GO:0005634,GO:0045941	595
BN11135	0.365081	351.668	963.261	-1.45371	gi|11135|At3g26744_Contig1	At3g26744.1	68416.m03344 basix helix-loop-helix (bHLH) family protein contains Pfam profile: PF00010 helix-loop-helix DNA-binding domain	GO:0016563,GO:0003700,GO:0009409,GO:0003677,GO:0005634,GO:0045941	595
BN11137	0.209637	1303	6215.5	-2.25403	gi|11137|At1g18210_ES4968R	At1g18210.2	68414.m02267 calcium-binding protein, putative similar to SP|Q9M7R0 Calcium-binding allergen Ole e 8 (PCA18/PCA23) {Olea europaea}; contains INTERPRO:IPR002048 calcium-binding EF-hand domain	GO:0009288,GO:0005509	231
BN11137	0.219606	1161.16	5287.48	-2.18701	gi|11137|At1g18210_ES4968R	At1g18210.2	68414.m02267 calcium-binding protein, putative similar to SP|Q9M7R0 Calcium-binding allergen Ole e 8 (PCA18/PCA23) {Olea europaea}; contains INTERPRO:IPR002048 calcium-binding EF-hand domain	GO:0009288,GO:0005509	231
BN11154	0.493878	254.184	514.67	-1.01777	gi|11154|At4g23600_Contig8	At4g23600.2	68417.m03400 coronatine-responsive tyrosine aminotransferase / tyrosine transaminase similar to nicotianamine aminotransferase from Hordeum vulgare [GI:6498122, GI:6469087]; contains Pfam profile PF00155 aminotransferase, classes I and II; identical to cD	GO:0042538,GO:0010188,GO:0008483,GO:0009753,GO:0004121,GO:0009058,GO:0012505	345
BN11168	0.431105	506.738	1175.44	-1.21389	gi|11168|At5g62050_Contig2	At5g62050.1	68418.m07788 OXA1 protein (OXA1) identical to AtOXA1 [Arabidopsis thaliana] GI:6624207	GO:0015450,GO:0005739,GO:0006461,GO:0003754,GO:0005743,GO:0045039	690
BN11168	0.470423	290.16	616.806	-1.08797	gi|11168|At5g62050_Contig2	At5g62050.1	68418.m07788 OXA1 protein (OXA1) identical to AtOXA1 [Arabidopsis thaliana] GI:6624207	GO:0015450,GO:0005739,GO:0006461,GO:0003754,GO:0005743,GO:0045039	690
BN11197	0.310427	100.697	324.382	-1.68767	gi|11197|At4g01360_Contig1	At4g01360.1	68417.m00176 expressed protein	GO:0005554,GO:0000004,GO:0005739	1142
BN11222	0.0669978	395.411	5901.85	-3.89974	gi|11222|At1g32920_Contig2	At1g32920.1	68414.m04055 expressed protein	GO:0005554,GO:0000004,GO:0012505	479
BN11222	0.0582799	456.897	7839.7	-4.10086	gi|11222|At1g32920_Contig2	At1g32920.1	68414.m04055 expressed protein	GO:0005554,GO:0000004,GO:0012505	479
BN11230	0.292753	211.261	721.636	-1.77224	gi|11230|At2g41440_Contig1	At2g41440.1	68415.m05120 expressed protein	GO:0005634,GO:0009507,GO:0003700,GO:0006355	450
BN11245	0.388379	356.605	918.188	-1.36446	gi|11245|At3g27210_Contig1	At3g27210.1	68416.m03402 expressed protein	GO:0006499,GO:0005554,GO:0009507	908
BN11245	0.443734	398.548	898.169	-1.17223	gi|11245|At3g27210_Contig1	At3g27210.1	68416.m03402 expressed protein	GO:0006499,GO:0005554,GO:0009507	908
BN11251	0.393489	194.897	495.305	-1.34561	gi|11251|At3g10300_Contig5	At3g10300.3	68416.m01236 calcium-binding EF hand family protein low similarity to SP|P12815 Programmed cell death protein 6 (Probable calcium-binding protein ALG-2) {Mus musculus}; contains INTERPRO:IPR002048 calcium-binding EF-hand domain	GO:0005509,GO:0000004,GO:0008372	690
BN11275	0.185327	261.368	1410.31	-2.43186	gi|11275|At5g09900_Contig4	At5g09900.2	68418.m01145 26S proteasome regulatory subunit, putative (RPN5) p55 protein-like	GO:0006511,GO:0005554,GO:0008541	237
BN11283	0.0411699	1745.4	42395.1	-4.60227	gi|11283|At5g59310_Contig1	At5g59310.1	68418.m07432 lipid transfer protein 4 (LTP4) identical to lipid transfer protein 4 from Arabidopsis thaliana [gi:8571923]; contains Pfam protease inhibitor/seed storage/LTP family domain PF00234	GO:0006869,GO:0005319,GO:0012505	591
BN11283	0.0366269	1239.56	33842.9	-4.77095	gi|11283|At5g59310_Contig1	At5g59310.1	68418.m07432 lipid transfer protein 4 (LTP4) identical to lipid transfer protein 4 from Arabidopsis thaliana [gi:8571923]; contains Pfam protease inhibitor/seed storage/LTP family domain PF00234	GO:0006869,GO:0005319,GO:0012505	591
BN11285	0.413448	8615.15	20837.3	-1.27422	gi|11285|At5g59310_Contig3	At5g59310.1	68418.m07432 lipid transfer protein 4 (LTP4) identical to lipid transfer protein 4 from Arabidopsis thaliana [gi:8571923]; contains Pfam protease inhibitor/seed storage/LTP family domain PF00234	GO:0006869,GO:0005319,GO:0012505	592
BN11285	0.0358049	758.162	21174.8	-4.8037	gi|11285|At5g59310_Contig3	At5g59310.1	68418.m07432 lipid transfer protein 4 (LTP4) identical to lipid transfer protein 4 from Arabidopsis thaliana [gi:8571923]; contains Pfam protease inhibitor/seed storage/LTP family domain PF00234	GO:0006869,GO:0005319,GO:0012505	592
BN11285	0.0294617	611.089	20741.8	-5.08501	gi|11285|At5g59310_Contig3	At5g59310.1	68418.m07432 lipid transfer protein 4 (LTP4) identical to lipid transfer protein 4 from Arabidopsis thaliana [gi:8571923]; contains Pfam protease inhibitor/seed storage/LTP family domain PF00234	GO:0006869,GO:0005319,GO:0012505	592
BN11286	0.00491561	384.645	78249.7	-7.66841	gi|11286|At5g59310_Contig2	At5g59310.1	68418.m07432 lipid transfer protein 4 (LTP4) identical to lipid transfer protein 4 from Arabidopsis thaliana [gi:8571923]; contains Pfam protease inhibitor/seed storage/LTP family domain PF00234	GO:0006869,GO:0005319,GO:0012505	552
BN11286	0.00494548	346.057	69974.4	-7.65967	gi|11286|At5g59310_Contig2	At5g59310.1	68418.m07432 lipid transfer protein 4 (LTP4) identical to lipid transfer protein 4 from Arabidopsis thaliana [gi:8571923]; contains Pfam protease inhibitor/seed storage/LTP family domain PF00234	GO:0006869,GO:0005319,GO:0012505	552
BN11298	0.314746	668.19	2122.95	-1.66774	gi|11298|At5g57040_Contig1	At5g57040.1	68418.m07120 lactoylglutathione lyase family protein / glyoxalase I family protein contains Pfam PF00903: glyoxalase family protein	GO:0005975,GO:0004462,GO:0009507	870
BN11298	0.483854	1048.42	2166.81	-1.04736	gi|11298|At5g57040_Contig1	At5g57040.1	68418.m07120 lactoylglutathione lyase family protein / glyoxalase I family protein contains Pfam PF00903: glyoxalase family protein	GO:0005975,GO:0004462,GO:0009507	870
BN11299	0.283548	1086.91	3833.25	-1.81834	gi|11299|At5g57040_Contig2	At5g57040.1	68418.m07120 lactoylglutathione lyase family protein / glyoxalase I family protein contains Pfam PF00903: glyoxalase family protein	GO:0005975,GO:0004462,GO:0009507	916
BN11299	0.278354	2068.72	7431.97	-1.84501	gi|11299|At5g57040_Contig2	At5g57040.1	68418.m07120 lactoylglutathione lyase family protein / glyoxalase I family protein contains Pfam PF00903: glyoxalase family protein	GO:0005975,GO:0004462,GO:0009507	916
BN11324	0.257182	182.568	709.879	-1.95914	gi|11324|At5g57110_Contig1	At5g57110.2	68418.m07131 calcium-transporting ATPase 8, plasma membrane-type / Ca(2+)-ATPase isoform 8 (ACA8) identical to calcium-transporting ATPase 8, plasma membrane-type SP:Q9LF79 from [Arabidopsis thaliana]	GO:0008152,GO:0006812,GO:0015672,GO:0015992,GO:0005886,GO:0015693,GO:0005516,GO:0006813,GO:0005388,GO:0030001,GO:0006816	528
BN11324	0.281327	153.36	545.13	-1.82968	gi|11324|At5g57110_Contig1	At5g57110.2	68418.m07131 calcium-transporting ATPase 8, plasma membrane-type / Ca(2+)-ATPase isoform 8 (ACA8) identical to calcium-transporting ATPase 8, plasma membrane-type SP:Q9LF79 from [Arabidopsis thaliana]	GO:0008152,GO:0006812,GO:0015672,GO:0015992,GO:0005886,GO:0015693,GO:0005516,GO:0006813,GO:0005388,GO:0030001,GO:0006816	528
BN11327	0.265956	319.123	1199.91	-1.91074	gi|11327|At5g20570_Contig2	At5g20570.1	68418.m02442 ring-box protein-related similar to ring-box protein 1 GI:4769004 from [Homo sapiens]	GO:0009733,GO:0019005,GO:0005515,GO:0016567	346
BN11327	0.392937	437.421	1113.21	-1.34763	gi|11327|At5g20570_Contig2	At5g20570.1	68418.m02442 ring-box protein-related similar to ring-box protein 1 GI:4769004 from [Homo sapiens]	GO:0009733,GO:0019005,GO:0005515,GO:0016567	346
BN11329	0.448354	187.063	417.222	-1.15729	gi|11329|At2g11520_Contig1	At2g11520.1	68415.m01242 protein kinase family protein contains protein kinase domain, Pfam:PF00069	GO:0016301,GO:0006468,GO:0004674,GO:0005524,GO:0004672,GO:0004713,GO:0012505	603
BN11335	0.233663	2799.07	11979.1	-2.0975	gi|11335|At1g14980_Contig2	At1g14980.1	68414.m01790 10 kDa chaperonin (CPN10) identical to SP:P34893 from [Arabidopsis thaliana]	GO:0009408,GO:0003772,GO:0006457,GO:0003754,GO:0005739	457
BN11335	0.455203	3119.19	6852.31	-1.13542	gi|11335|At1g14980_Contig2	At1g14980.1	68414.m01790 10 kDa chaperonin (CPN10) identical to SP:P34893 from [Arabidopsis thaliana]	GO:0009408,GO:0003772,GO:0006457,GO:0003754,GO:0005739	457
BN11336	0.134716	302.32	2244.13	-2.89201	gi|11336|At1g14980_Contig3	At1g14980.1	68414.m01790 10 kDa chaperonin (CPN10) identical to SP:P34893 from [Arabidopsis thaliana]	GO:0009408,GO:0003772,GO:0006457,GO:0003754,GO:0005739	462
BN11341	0.34954	86.4046	247.195	-1.51647	gi|11341|At2g38390_Contig2	At2g38390.1	68415.m04716 peroxidase, putative similar to peroxidase isozyme [Armoracia rusticana] gi|217934|dbj|BAA14144; identical to cDNA class III peroxidase ATP34, GI:17530563	GO:0006979,GO:0004601,GO:0012505	477
BN11362	0.219844	1243.26	5655.2	-2.18545	gi|11362|At3g01390_Contig5	At3g01390.2	68416.m00062 vacuolar ATP synthase subunit G 1 (VATG1) / V-ATPase G subunit 1 (VAG1) / vacuolar proton pump G subunit 1 (VMA10) identical to SWISS-PROT:O82628 vacuolar ATP synthase subunit G 1 (V-ATPase G subunit 1, Vacuolar proton pump G subunit 1) [Arab	GO:0015991,GO:0046933,GO:0000325,GO:0016469	420
BN11368	0.259314	326.831	1260.37	-1.94723	gi|11368|At1g15330_Contig1	At1g15330.1	68414.m01834 CBS domain-containing protein low similarity to SP|Q9MYP4 5'-AMP-activated protein kinase, gamma-3 subunit (AMPK gamma-3 chain) (AMPK gamma3) {Sus scrofa}; contains Pfam profile PF00571: CBS domain	GO:0005554,GO:0000004,GO:0008372	393
BN11368	0.137344	212.127	1544.49	-2.86413	gi|11368|At1g15330_Contig1	At1g15330.1	68414.m01834 CBS domain-containing protein low similarity to SP|Q9MYP4 5'-AMP-activated protein kinase, gamma-3 subunit (AMPK gamma-3 chain) (AMPK gamma3) {Sus scrofa}; contains Pfam profile PF00571: CBS domain	GO:0005554,GO:0000004,GO:0008372	393
BN11380	0.488706	5446.33	11144.4	-1.03296	gi|11380|At1g72020_Contig3	At1g72020.1	68414.m08325 expressed protein	GO:0005554,GO:0000004,GO:0009507	525
BN11386	0.291889	2439.84	8358.8	-1.77651	gi|11386|At5g20020_Contig1	At5g20020.1	68418.m02382 Ras-related GTP-binding nuclear protein (RAN-2) identical to GTP-binding nuclear protein RAN-2 SP:P41917 from [Arabidopsis thaliana]	GO:0005515,GO:0006606,GO:0003929,GO:0005525	194
BN11386	0.318595	2296.75	7209	-1.65021	gi|11386|At5g20020_Contig1	At5g20020.1	68418.m02382 Ras-related GTP-binding nuclear protein (RAN-2) identical to GTP-binding nuclear protein RAN-2 SP:P41917 from [Arabidopsis thaliana]	GO:0005515,GO:0006606,GO:0003929,GO:0005525	194
BN11387	0.486487	1853.77	3810.52	-1.03953	gi|11387|At5g20020_Contig4	At5g20020.1	68418.m02382 Ras-related GTP-binding nuclear protein (RAN-2) identical to GTP-binding nuclear protein RAN-2 SP:P41917 from [Arabidopsis thaliana]	GO:0005515,GO:0006606,GO:0003929,GO:0005525	228
BN11387	0.464796	1669.96	3592.89	-1.10533	gi|11387|At5g20020_Contig4	At5g20020.1	68418.m02382 Ras-related GTP-binding nuclear protein (RAN-2) identical to GTP-binding nuclear protein RAN-2 SP:P41917 from [Arabidopsis thaliana]	GO:0005515,GO:0006606,GO:0003929,GO:0005525	228
BN11394	0.296787	242.404	816.76	-1.7525	gi|11394|At1g65350_Contig1	At1g65350.1	68414.m07413 polyubiquitin, putative similar to polyubiquitin GI:248337 from [Zea mays]	GO:0005622,GO:0000211,GO:0006511	1080
BN11396	0.101119	698.14	6904.11	-3.30587	gi|11396|At4g20420_Contig4	At4g20420.1	68417.m02980 tapetum-specific protein-related similar to SaTAP 35 [Sinapis alba] GI:408108	GO:0005554,GO:0000004,GO:0012505	507
BN11401	0.425354	190.583	448.057	-1.23326	gi|11401|At5g07320_Contig2	At5g07320.1	68418.m00836 mitochondrial substrate carrier family protein similar to peroxisomal Ca-dependent solute carrier [Oryctolagus cuniculus] GI:2352427 (mitochondrial carrier superfamily); contains INTERPRO:IPR001993 Mitochondrial substrate carrier family, INTE	GO:0006810,GO:0005488,GO:0005743,GO:0005215,GO:0005509	496
BN11401	0.382071	231.164	605.029	-1.38809	gi|11401|At5g07320_Contig2	At5g07320.1	68418.m00836 mitochondrial substrate carrier family protein similar to peroxisomal Ca-dependent solute carrier [Oryctolagus cuniculus] GI:2352427 (mitochondrial carrier superfamily); contains INTERPRO:IPR001993 Mitochondrial substrate carrier family, INTE	GO:0006810,GO:0005488,GO:0005743,GO:0005215,GO:0005509	496
BN11402	0.21336	268.814	1259.91	-2.22864	gi|11402|At1g16840_Contig1	At1g16840.2	68414.m02028 expressed protein	GO:0005554,GO:0000004,GO:0005739	679
BN11404	0.439769	395.99	900.449	-1.18518	gi|11404|At4g37300_Contig1	At4g37300.1	68417.m05281 expressed protein	GO:0005554,GO:0000004,GO:0008372	551
BN11407	0.403448	4571.55	11331.2	-1.30955	gi|11407|At1g52740_Contig3	At1g52740.1	68414.m05962 histone H2A, putative similar to histone H2A.F/Z Arabidopsis thaliana GI:2407800; contains Pfam profile PF00125 Core histone H2A/H2B/H3/H4	GO:0007001,GO:0003677,GO:0006334,GO:0000786,GO:0005634	585
BN11407	0.413796	3606.53	8715.71	-1.27301	gi|11407|At1g52740_Contig3	At1g52740.1	68414.m05962 histone H2A, putative similar to histone H2A.F/Z Arabidopsis thaliana GI:2407800; contains Pfam profile PF00125 Core histone H2A/H2B/H3/H4	GO:0007001,GO:0003677,GO:0006334,GO:0000786,GO:0005634	585
BN11422	0.139084	92.1094	662.255	-2.84597	gi|11422|At4g17040_Contig5	At4g17040.1	68417.m02570 ATP-dependent Clp protease proteolytic subunit, putative similar to ATP-dependent Clp protease proteolytic subunit GI:7264063 from [Synechococcus sp.PCC 7942]	GO:0008462,GO:0006510,GO:0009570	404
BN11424	0.438567	1875.33	4276.04	-1.18913	gi|11424|At4g17040_Contig3	At4g17040.1	68417.m02570 ATP-dependent Clp protease proteolytic subunit, putative similar to ATP-dependent Clp protease proteolytic subunit GI:7264063 from [Synechococcus sp.PCC 7942]	GO:0008462,GO:0006510,GO:0009570	391
BN11424	0.478061	1868.77	3909.06	-1.06473	gi|11424|At4g17040_Contig3	At4g17040.1	68417.m02570 ATP-dependent Clp protease proteolytic subunit, putative similar to ATP-dependent Clp protease proteolytic subunit GI:7264063 from [Synechococcus sp.PCC 7942]	GO:0008462,GO:0006510,GO:0009570	391
BN11425	0.356892	1453.88	4073.72	-1.48644	gi|11425|At4g17040_Contig4	At4g17040.1	68417.m02570 ATP-dependent Clp protease proteolytic subunit, putative similar to ATP-dependent Clp protease proteolytic subunit GI:7264063 from [Synechococcus sp.PCC 7942]	GO:0008462,GO:0006510,GO:0009570	407
BN11425	0.33775	1174.02	3476	-1.56597	gi|11425|At4g17040_Contig4	At4g17040.1	68417.m02570 ATP-dependent Clp protease proteolytic subunit, putative similar to ATP-dependent Clp protease proteolytic subunit GI:7264063 from [Synechococcus sp.PCC 7942]	GO:0008462,GO:0006510,GO:0009570	407
BN11428	0.211487	131.034	619.583	-2.24136	gi|11428|At1g54410_Contig1	At1g54410.1	68414.m06207 dehydrin family protein contains Pfam domain, PF00257: Dehydrin	GO:0006950,GO:0009415,GO:0005554,GO:0008372	723
BN11430	0.389464	2216.08	5690.07	-1.36044	gi|11430|At3g57890_Contig2	At3g57890.1	68416.m06453 tubulin-specific chaperone C-related contains weak similarity to Tubulin-specific chaperone C (Tubulin-folding cofactor C) (CFC) (Swiss-Prot:Q15814) [Homo sapiens]	GO:0005554,GO:0000004,GO:0008372	1038
BN11438	0.481831	390.755	810.98	-1.0534	gi|11438|At1g76850_Contig1	At1g76850.1	68414.m08943 expressed protein	GO:0005554,GO:0000004,GO:0008372	968
BN11448	0.327503	1217.54	3717.65	-1.61042	gi|11448|At5g11070_Contig1	At5g11070.1	68418.m01293 expressed protein	GO:0005554,GO:0000004,GO:0008372	713
BN11449	0.425608	2947.28	6924.87	-1.2324	gi|11449|At5g11070_Contig2	At5g11070.1	68418.m01293 expressed protein	GO:0005554,GO:0000004,GO:0008372	675
BN11449	0.420302	2078.07	4944.23	-1.2505	gi|11449|At5g11070_Contig2	At5g11070.1	68418.m01293 expressed protein	GO:0005554,GO:0000004,GO:0008372	675
BN11457	0.197897	292.683	1478.97	-2.33718	gi|11457|At4g28510_Contig1	At4g28510.1	68417.m04078 prohibitin, putative similar to SP|P24142 Prohibitin (B-cell receptor associated protein 32) (BAP 32) {Rattus norvegicus}; contains Pfam profile PF01145: SPFH domain / Band 7 family	GO:0005554,GO:0000004,GO:0016020	561
BN11457	0.174859	244.661	1399.19	-2.51574	gi|11457|At4g28510_Contig1	At4g28510.1	68417.m04078 prohibitin, putative similar to SP|P24142 Prohibitin (B-cell receptor associated protein 32) (BAP 32) {Rattus norvegicus}; contains Pfam profile PF01145: SPFH domain / Band 7 family	GO:0005554,GO:0000004,GO:0016020	561
BN11459	0.274988	833.825	3032.22	-1.86256	gi|11459|At1g01490_Contig1	At1g01490.1	68414.m00065 heavy-metal-associated domain-containing protein contains Pfam profile PF00403: Heavy-metal-associated domain	GO:0030001,GO:0008372,GO:0046872	783
BN11459	0.280173	1095.23	3909.12	-1.83561	gi|11459|At1g01490_Contig1	At1g01490.1	68414.m00065 heavy-metal-associated domain-containing protein contains Pfam profile PF00403: Heavy-metal-associated domain	GO:0030001,GO:0008372,GO:0046872	783
BN11461	0.073467	77.0419	1048.66	-3.76676	gi|11461|At5g10710_Contig1	At5g10710.2	68418.m01241 expressed protein	GO:0005554,GO:0000004,GO:0008372	1393
BN11462	0.431972	684.325	1584.19	-1.21099	gi|11462|At5g64780_Contig1	At5g64780.1	68418.m08145 expressed protein similar to unknown protein (pir||T04031)	GO:0005554,GO:0000004,GO:0008372	589
BN11470	0.111209	486.812	4377.44	-3.16865	gi|11470|At1g23820_Contig3	At1g23820.1	68414.m03005 spermidine synthase 1 (SPDSYN1) / putrescine aminopropyltransferase 1 identical to SP|Q9ZUB3 Spermidine synthase 1 (EC 2.5.1.16) (Putrescine aminopropyltransferase 1) (SPDSY 1) {Arabidopsis thaliana}	GO:0008295,GO:0004766,GO:0008372	246
BN11473	0.123423	89.984	729.069	-3.01831	gi|11473|At5g19380_Contig2	At5g19380.1	68418.m02309 expressed protein	GO:0005554,GO:0000004,GO:0009507	728
BN11485	0.116579	235.721	2021.98	-3.10062	gi|11485|At4g14420_Contig1	At4g14420.1	68417.m02225 lesion inducing protein-related similar to ORF, able to induce HR-like lesions [Nicotiana tabacum] gi|1762945|gb|AAC49975	GO:0005554,GO:0000004,GO:0012505	669
BN11485	0.130271	176.653	1356.04	-2.94041	gi|11485|At4g14420_Contig1	At4g14420.1	68417.m02225 lesion inducing protein-related similar to ORF, able to induce HR-like lesions [Nicotiana tabacum] gi|1762945|gb|AAC49975	GO:0005554,GO:0000004,GO:0012505	669
BN11486	0.322914	412.6	1277.74	-1.63078	gi|11486|At1g56660_Contig1	At1g56660.1	68414.m06516 expressed protein	GO:0000785,GO:0005634,GO:0000004,GO:0003677	939
BN11486	0.3295	600.504	1822.47	-1.60165	gi|11486|At1g56660_Contig1	At1g56660.1	68414.m06516 expressed protein	GO:0000785,GO:0005634,GO:0000004,GO:0003677	939
BN11504	0.471308	687.025	1457.7	-1.08526	gi|11504|At5g55940_Contig2	At5g55940.1	68418.m06977 expressed protein contains Pfam PF03665: Uncharacterised protein family (UPF0172)	GO:0005554,GO:0000004,GO:0008372	506
BN11504	0.47991	623.561	1299.33	-1.05917	gi|11504|At5g55940_Contig2	At5g55940.1	68418.m06977 expressed protein contains Pfam PF03665: Uncharacterised protein family (UPF0172)	GO:0005554,GO:0000004,GO:0008372	506
BN11525	0.195104	153.745	788.017	-2.35769	gi|11525|At5g65130_VA1424R	At5g65130.1	68418.m08193 AP2 domain-containing transcription factor, putative similar to AP2 domain transcription factor	GO:0003700,GO:0006355,GO:0003677,GO:0005634	707
BN11525	0.194285	144.387	743.17	-2.36375	gi|11525|At5g65130_VA1424R	At5g65130.1	68418.m08193 AP2 domain-containing transcription factor, putative similar to AP2 domain transcription factor	GO:0003700,GO:0006355,GO:0003677,GO:0005634	707
BN11533	0.489103	5592.65	11434.5	-1.03179	gi|11533|At5g43970_Contig1	At5g43970.1	68418.m05380 expressed protein	GO:0006626,GO:0005742,GO:0015450	455
BN11534	0.458765	3529.67	7693.86	-1.12417	gi|11534|At5g43970_Contig3	At5g43970.1	68418.m05380 expressed protein	GO:0006626,GO:0005742,GO:0015450	394
BN11534	0.406686	3171.25	7797.78	-1.29801	gi|11534|At5g43970_Contig3	At5g43970.1	68418.m05380 expressed protein	GO:0006626,GO:0005742,GO:0015450	394
BN11552	0.259432	292.396	1127.06	-1.94657	gi|11552|At3g27100_Contig1	At3g27100.1	68416.m03390 expressed protein	GO:0005554,GO:0000004,GO:0008372	638
BN11552	0.320014	413.375	1291.74	-1.64379	gi|11552|At3g27100_Contig1	At3g27100.1	68416.m03390 expressed protein	GO:0005554,GO:0000004,GO:0008372	638
BN11568	0.382494	324.042	847.182	-1.38649	gi|11568|At2g07340_Contig1	At2g07340.1	68415.m00841 prefoldin-related KE2 family protein contains similarity to Swiss-Prot:O60925 prefoldin subunit 1 [Homo sapiens]; contains Pfam domain, PF01920: KE2 family protein	GO:0005554,GO:0000004,GO:0008372	637
BN11569	0.38591	963.543	2496.81	-1.37367	gi|11569|At3g04910_Contig1	At3g04910.1	68416.m00533 protein kinase family protein contains protein kinase domain, Pfam:PF00069	GO:0008372,GO:0004674,GO:0007623,GO:0004672,GO:0006468,GO:0016301	708
BN11572	0.418126	3656.65	8745.32	-1.25799	gi|11572|At4g36040_Contig4	At4g36040.1	68417.m05130 DNAJ heat shock N-terminal domain-containing protein (J11) identical to dnaJ heat shock protein J11 [Arabidopsis thaliana] GI:9843641; contains Pfam profile PF00226 DnaJ domain	GO:0006457,GO:0003754,GO:0009507	497
BN11572	0.421642	3904.75	9260.82	-1.24591	gi|11572|At4g36040_Contig4	At4g36040.1	68417.m05130 DNAJ heat shock N-terminal domain-containing protein (J11) identical to dnaJ heat shock protein J11 [Arabidopsis thaliana] GI:9843641; contains Pfam profile PF00226 DnaJ domain	GO:0006457,GO:0003754,GO:0009507	497
BN11583	0.488295	395.607	810.18	-1.03417	gi|11583|At2g30490_Contig1	At2g30490.1	68415.m03714 trans-cinnamate 4-monooxygenase / cinnamic acid 4-hydroxylase (C4H) (CA4H) / cytochrome P450 73 (CYP73) (CYP73A5) identical to SP|P92994| Trans-cinnamate 4-monooxygenase (EC 1.14.13.11) (Cinnamic acid 4-hydroxylase) (CA4H) (C4H) (P450C4H) (Cy	GO:0016710,GO:0009416,GO:0009699,GO:0005783,GO:0009611	320
BN11598	0.125933	4071.36	32329.5	-2.98927	gi|11598|At1g06650_Contig3	At1g06650.2	68414.m00705 2-oxoglutarate-dependent dioxygenase, putative similar to 2A6 (GI:599622) and tomato ethylene synthesis regulatory protein E8 (SP|P10967); contains Pfam profile: PF00671 Iron/Ascorbate oxidoreductase family	GO:0016706,GO:0009692	345
BN11609	0.244601	142.953	584.434	-2.0315	gi|11609|At1g69490_Contig1	At1g69490.1	68414.m07985 no apical meristem (NAM) family protein similar to N-term half of NAC domain protein NAM [Arabidopsis thaliana] GI:4325282	GO:0009908,GO:0007275,GO:0009825,GO:0003700,GO:0008372	907
BN11609	0.128559	130.919	1018.36	-2.9595	gi|11609|At1g69490_Contig1	At1g69490.1	68414.m07985 no apical meristem (NAM) family protein similar to N-term half of NAC domain protein NAM [Arabidopsis thaliana] GI:4325282	GO:0009908,GO:0007275,GO:0009825,GO:0003700,GO:0008372	907
BN11620	0.256897	463.034	1802.41	-1.96074	gi|11620|At3g02750_Contig1	At3g02750.1	68416.m00267 protein phosphatase 2C family protein / PP2C family protein similar to protein phosphatase-2C; PP2C (GI:3643088) [Mesembryanthemum crystallinum]; contains Pfam PF00481 : Protein phosphatase 2C domain;	GO:0006499,GO:0015071,GO:0003824,GO:0009507	787
BN11620	0.247025	508.046	2056.66	-2.01727	gi|11620|At3g02750_Contig1	At3g02750.1	68416.m00267 protein phosphatase 2C family protein / PP2C family protein similar to protein phosphatase-2C; PP2C (GI:3643088) [Mesembryanthemum crystallinum]; contains Pfam PF00481 : Protein phosphatase 2C domain;	GO:0006499,GO:0015071,GO:0003824,GO:0009507	787
BN11633	0.417582	7186.79	17210.5	-1.25987	gi|11633|At5g64260_Contig3	At5g64260.1	68418.m08073 phosphate-responsive protein, putative similar to phi-1 (phosphate-induced gene) [Nicotiana tabacum] GI:3759184; contains Pfam profile PF04674: Phosphate-induced protein 1 conserved region	GO:0005554,GO:0000004,GO:0012505	308
BN11633	0.380767	6764.18	17764.6	-1.39302	gi|11633|At5g64260_Contig3	At5g64260.1	68418.m08073 phosphate-responsive protein, putative similar to phi-1 (phosphate-induced gene) [Nicotiana tabacum] GI:3759184; contains Pfam profile PF04674: Phosphate-induced protein 1 conserved region	GO:0005554,GO:0000004,GO:0012505	308
BN11635	0.470625	3366.72	7153.72	-1.08735	gi|11635|At2g29500_Contig5	At2g29500.1	68415.m03583 17.6 kDa class I small heat shock protein (HSP17.6B-CI) contains Pfam PF00011: Hsp20/alpha crystallin family; identified in Scharf, K-D., et al, Cell Stress & Chaperones (2001) 6: 225-237.	GO:0009408,GO:0003773,GO:0009507	367
BN11637	0.295289	471.889	1598.06	-1.7598	gi|11637|At2g29500_Contig2	At2g29500.1	68415.m03583 17.6 kDa class I small heat shock protein (HSP17.6B-CI) contains Pfam PF00011: Hsp20/alpha crystallin family; identified in Scharf, K-D., et al, Cell Stress & Chaperones (2001) 6: 225-237.	GO:0009408,GO:0003773,GO:0009507	361
BN11637	0.317532	501.399	1579.05	-1.65503	gi|11637|At2g29500_Contig2	At2g29500.1	68415.m03583 17.6 kDa class I small heat shock protein (HSP17.6B-CI) contains Pfam PF00011: Hsp20/alpha crystallin family; identified in Scharf, K-D., et al, Cell Stress & Chaperones (2001) 6: 225-237.	GO:0009408,GO:0003773,GO:0009507	361
BN11638	0.0978344	198.637	2030.34	-3.35352	gi|11638|At2g29500_Contig1	At2g29500.1	68415.m03583 17.6 kDa class I small heat shock protein (HSP17.6B-CI) contains Pfam PF00011: Hsp20/alpha crystallin family; identified in Scharf, K-D., et al, Cell Stress & Chaperones (2001) 6: 225-237.	GO:0009408,GO:0003773,GO:0009507	435
BN11638	0.0825863	181.784	2201.14	-3.59795	gi|11638|At2g29500_Contig1	At2g29500.1	68415.m03583 17.6 kDa class I small heat shock protein (HSP17.6B-CI) contains Pfam PF00011: Hsp20/alpha crystallin family; identified in Scharf, K-D., et al, Cell Stress & Chaperones (2001) 6: 225-237.	GO:0009408,GO:0003773,GO:0009507	435
BN11643	0.496692	452.45	910.926	-1.00958	gi|11643|At5g46720_Contig1	At5g46720.1	68418.m05756 expressed protein contains Pfam domain PF03674: Uncharacterised protein family (UPF0131)	GO:0005554,GO:0000004,GO:0008372	728
BN11646	0.342837	1707.59	4980.76	-1.5444	gi|11646|At1g23040_Contig3	At1g23040.1	68414.m02878 hydroxyproline-rich glycoprotein family protein contains proline-rich domains, INTERPRO:IPR000694	GO:0045735,GO:0016020,GO:0006835,GO:0012505,GO:0001584,GO:0007186,GO:0016021	325
BN11646	0.368047	1461.6	3971.23	-1.44204	gi|11646|At1g23040_Contig3	At1g23040.1	68414.m02878 hydroxyproline-rich glycoprotein family protein contains proline-rich domains, INTERPRO:IPR000694	GO:0045735,GO:0016020,GO:0006835,GO:0012505,GO:0001584,GO:0007186,GO:0016021	325
BN11652	0.297356	7187.74	24172.2	-1.74974	gi|11652|At3g17820_Contig2	At3g17820.1	68416.m02272 glutamine synthetase (GS1) identical to glutamine synthetase, cytosolic isozyme (glutamate-- ammonia ligase, GS1) [Arabidopsis thaliana] SWISS-PROT:Q9LVI8	GO:0004356	600
BN11652	0.34551	6977.37	20194.4	-1.5332	gi|11652|At3g17820_Contig2	At3g17820.1	68416.m02272 glutamine synthetase (GS1) identical to glutamine synthetase, cytosolic isozyme (glutamate-- ammonia ligase, GS1) [Arabidopsis thaliana] SWISS-PROT:Q9LVI8	GO:0004356	600
BN11652	0.312524	170.012	543.997	-1.67796	gi|11652|At3g17820_Contig2	At3g17820.1	68416.m02272 glutamine synthetase (GS1) identical to glutamine synthetase, cytosolic isozyme (glutamate-- ammonia ligase, GS1) [Arabidopsis thaliana] SWISS-PROT:Q9LVI8	GO:0004356	600
BN11653	0.493351	6921.12	14028.8	-1.01931	gi|11653|At3g17820_Contig4	At3g17820.1	68416.m02272 glutamine synthetase (GS1) identical to glutamine synthetase, cytosolic isozyme (glutamate-- ammonia ligase, GS1) [Arabidopsis thaliana] SWISS-PROT:Q9LVI8	GO:0004356	666
BN11655	0.0612463	481.844	7867.31	-4.02923	gi|11655|At3g17820_Contig1	At3g17820.1	68416.m02272 glutamine synthetase (GS1) identical to glutamine synthetase, cytosolic isozyme (glutamate-- ammonia ligase, GS1) [Arabidopsis thaliana] SWISS-PROT:Q9LVI8	GO:0004356	619
BN11655	0.0600509	303.502	5054.08	-4.05767	gi|11655|At3g17820_Contig1	At3g17820.1	68416.m02272 glutamine synthetase (GS1) identical to glutamine synthetase, cytosolic isozyme (glutamate-- ammonia ligase, GS1) [Arabidopsis thaliana] SWISS-PROT:Q9LVI8	GO:0004356	619
BN11658	0.281916	1624.37	5761.9	-1.82666	gi|11658|At3g05880_Contig2	At3g05880.1	68416.m00661 hydrophobic protein (RCI2A) / low temperature and salt responsive protein (LTI6A) identical to SP|Q9ZNQ7 Hydrophobic protein RCI2A (Low temperature and salt responsive protein LTI6A) {Arabidopsis thaliana}	GO:0009409,GO:0042538,GO:0005554,GO:0016021	438
BN11659	0.0746892	1287.47	17237.7	-3.74296	gi|11659|At3g05880_Contig4	At3g05880.1	68416.m00661 hydrophobic protein (RCI2A) / low temperature and salt responsive protein (LTI6A) identical to SP|Q9ZNQ7 Hydrophobic protein RCI2A (Low temperature and salt responsive protein LTI6A) {Arabidopsis thaliana}	GO:0009409,GO:0042538,GO:0005554,GO:0016021	435
BN11659	0.0827366	869.975	10515	-3.59533	gi|11659|At3g05880_Contig4	At3g05880.1	68416.m00661 hydrophobic protein (RCI2A) / low temperature and salt responsive protein (LTI6A) identical to SP|Q9ZNQ7 Hydrophobic protein RCI2A (Low temperature and salt responsive protein LTI6A) {Arabidopsis thaliana}	GO:0009409,GO:0042538,GO:0005554,GO:0016021	435
BN11660	0.149183	189.648	1271.24	-2.74484	gi|11660|At3g05880_Contig3	At3g05880.1	68416.m00661 hydrophobic protein (RCI2A) / low temperature and salt responsive protein (LTI6A) identical to SP|Q9ZNQ7 Hydrophobic protein RCI2A (Low temperature and salt responsive protein LTI6A) {Arabidopsis thaliana}	GO:0009409,GO:0042538,GO:0005554,GO:0016021	452
BN11660	0.17133	161.716	943.885	-2.54515	gi|11660|At3g05880_Contig3	At3g05880.1	68416.m00661 hydrophobic protein (RCI2A) / low temperature and salt responsive protein (LTI6A) identical to SP|Q9ZNQ7 Hydrophobic protein RCI2A (Low temperature and salt responsive protein LTI6A) {Arabidopsis thaliana}	GO:0009409,GO:0042538,GO:0005554,GO:0016021	452
BN11662	0.495924	2171.86	4379.42	-1.01181	gi|11662|At3g09860_Contig1	At3g09860.1	68416.m01176 expressed protein	GO:0005554,GO:0000004,GO:0008372	561
BN11666	0.490715	1935.65	3944.55	-1.02704	gi|11666|At1g51740_Contig1	At1g51740.1	68414.m05830 syntaxin 81 (SYP81) identical to SP|P59277 Syntaxin 81 (AtSYP81) {Arabidopsis thaliana}; identified as syntaxin SYP81 by Sanderfoot, A.A., et al in Plant Physiol. 124:1558-69 (2000); similar to Syntaxin 18 (SP:Q9P2W9){Homo sapiens}	GO:0005554,GO:0000004,GO:0008372	718
BN11666	0.387576	773.276	1995.16	-1.36745	gi|11666|At1g51740_Contig1	At1g51740.1	68414.m05830 syntaxin 81 (SYP81) identical to SP|P59277 Syntaxin 81 (AtSYP81) {Arabidopsis thaliana}; identified as syntaxin SYP81 by Sanderfoot, A.A., et al in Plant Physiol. 124:1558-69 (2000); similar to Syntaxin 18 (SP:Q9P2W9){Homo sapiens}	GO:0005554,GO:0000004,GO:0008372	718
BN11668	0.387386	1102.78	2846.72	-1.36816	gi|11668|At3g29350_Contig2	At3g29350.1	68416.m03685 two-component phosphorelay mediator 1 (HP1) identical to ATHP1 [Arabidopsis thaliana] GI:4156241	GO:0009927,GO:0005515,GO:0009736,GO:0000160,GO:0005737	493
BN11668	0.317632	1130.39	3558.8	-1.65457	gi|11668|At3g29350_Contig2	At3g29350.1	68416.m03685 two-component phosphorelay mediator 1 (HP1) identical to ATHP1 [Arabidopsis thaliana] GI:4156241	GO:0009927,GO:0005515,GO:0009736,GO:0000160,GO:0005737	493
BN11669	0.297313	319.403	1074.3	-1.74995	gi|11669|At4g18040_Contig1	At4g18040.1	68417.m02685 eukaryotic translation initiation factor 4E 1 / eIF-4E1 / mRNA cap-binding protein 1 (EIF4E1) identical to SP|O23252 Eukaryotic translation initiation factor 4E (eIF-4E) (eIF4E) (mRNA cap-binding protein) (eIF-4F 25 kDa subunit) (eIF-4F P26 s	GO:0003743,GO:0006413,GO:0003723,GO:0005737	229
BN11669	0.325823	471.111	1445.91	-1.61784	gi|11669|At4g18040_Contig1	At4g18040.1	68417.m02685 eukaryotic translation initiation factor 4E 1 / eIF-4E1 / mRNA cap-binding protein 1 (EIF4E1) identical to SP|O23252 Eukaryotic translation initiation factor 4E (eIF-4E) (eIF4E) (mRNA cap-binding protein) (eIF-4F 25 kDa subunit) (eIF-4F P26 s	GO:0003743,GO:0006413,GO:0003723,GO:0005737	229
BN11670	0.49835	582.197	1168.25	-1.00477	gi|11670|At4g18040_ES3835F	At4g18040.1	68417.m02685 eukaryotic translation initiation factor 4E 1 / eIF-4E1 / mRNA cap-binding protein 1 (EIF4E1) identical to SP|O23252 Eukaryotic translation initiation factor 4E (eIF-4E) (eIF4E) (mRNA cap-binding protein) (eIF-4F 25 kDa subunit) (eIF-4F P26 s	GO:0003743,GO:0006413,GO:0003723,GO:0005737	239
BN11689	0.171346	568.192	3316.06	-2.54502	gi|11689|At1g73260_Contig3	At1g73260.1	68414.m08478 trypsin and protease inhibitor family protein / Kunitz family protein similar to trypsin inhibitor propeptide [Brassica oleracea] GI:841208; contains Pfam profile PF00197: Trypsin and protease inhibitor	GO:0004866,GO:0000004,GO:0012505	590
BN11689	0.174193	649.266	3727.28	-2.52124	gi|11689|At1g73260_Contig3	At1g73260.1	68414.m08478 trypsin and protease inhibitor family protein / Kunitz family protein similar to trypsin inhibitor propeptide [Brassica oleracea] GI:841208; contains Pfam profile PF00197: Trypsin and protease inhibitor	GO:0004866,GO:0000004,GO:0012505	590
BN11690	0.380341	1027.92	2702.63	-1.39464	gi|11690|At1g73260_Contig4	At1g73260.1	68414.m08478 trypsin and protease inhibitor family protein / Kunitz family protein similar to trypsin inhibitor propeptide [Brassica oleracea] GI:841208; contains Pfam profile PF00197: Trypsin and protease inhibitor	GO:0004866,GO:0000004,GO:0012505	548
BN11707	0.344432	5073.55	14730.2	-1.53771	gi|11707|At4g22220_Contig2	At4g22220.1	68417.m03214 iron-sulfur cluster assembly complex protein, putative similar to iron-sulfur cluster assembly complex ISCU1 (GI:11545705) [Homo sapiens]; nifU protein homolog YPL135w (GI:15619823) [Saccharomyces cerevisiae] PIR2:S69049	GO:0005739,GO:0005554,GO:0016226	671
BN11730	0.440272	1979.61	4496.33	-1.18353	gi|11730|At3g26740_Contig4	At3g26740.1	68416.m03343 light responsive protein-related similar to light regulated protein precursor SP:Q03200 [Oryza sativa] (Plant Mol. Biol. 22 (1), 165-170 (1993)), ccr protein GB:S52663 [Citrus X paradisi] (Plant Mol. Biol. 26 (1), 165-173 (1994))	GO:0005554,GO:0000004,GO:0009507	380
BN11730	0.425188	2337.59	5497.78	-1.23383	gi|11730|At3g26740_Contig4	At3g26740.1	68416.m03343 light responsive protein-related similar to light regulated protein precursor SP:Q03200 [Oryza sativa] (Plant Mol. Biol. 22 (1), 165-170 (1993)), ccr protein GB:S52663 [Citrus X paradisi] (Plant Mol. Biol. 26 (1), 165-173 (1994))	GO:0005554,GO:0000004,GO:0009507	380
BN11738	0.17602	219.166	1245.12	-2.50619	gi|11738|At3g20050_Contig2	At3g20050.1	68416.m02536 T-complex protein 1 alpha subunit / TCP-1-alpha / chaperonin (CCT1) identical to SWISS-PROT:P28769- T-complex protein 1, alpha subunit (TCP-1-alpha) [Arabidopsis thaliana]	GO:0003754,GO:0000004,GO:0008372	319
BN11738	0.343135	387.633	1129.68	-1.54315	gi|11738|At3g20050_Contig2	At3g20050.1	68416.m02536 T-complex protein 1 alpha subunit / TCP-1-alpha / chaperonin (CCT1) identical to SWISS-PROT:P28769- T-complex protein 1, alpha subunit (TCP-1-alpha) [Arabidopsis thaliana]	GO:0003754,GO:0000004,GO:0008372	319
BN11738	0.273707	368.65	1346.88	-1.8693	gi|11738|At3g20050_Contig2	At3g20050.1	68416.m02536 T-complex protein 1 alpha subunit / TCP-1-alpha / chaperonin (CCT1) identical to SWISS-PROT:P28769- T-complex protein 1, alpha subunit (TCP-1-alpha) [Arabidopsis thaliana]	GO:0003754,GO:0000004,GO:0008372	319
BN11738	0.217242	189.138	870.634	-2.20263	gi|11738|At3g20050_Contig2	At3g20050.1	68416.m02536 T-complex protein 1 alpha subunit / TCP-1-alpha / chaperonin (CCT1) identical to SWISS-PROT:P28769- T-complex protein 1, alpha subunit (TCP-1-alpha) [Arabidopsis thaliana]	GO:0003754,GO:0000004,GO:0008372	319
BN11740	0.374555	1230.11	3284.19	-1.41675	gi|11740|At3g20050_Contig1	At3g20050.1	68416.m02536 T-complex protein 1 alpha subunit / TCP-1-alpha / chaperonin (CCT1) identical to SWISS-PROT:P28769- T-complex protein 1, alpha subunit (TCP-1-alpha) [Arabidopsis thaliana]	GO:0003754,GO:0000004,GO:0008372	307
BN11740	0.474104	703.945	1484.79	-1.07672	gi|11740|At3g20050_Contig1	At3g20050.1	68416.m02536 T-complex protein 1 alpha subunit / TCP-1-alpha / chaperonin (CCT1) identical to SWISS-PROT:P28769- T-complex protein 1, alpha subunit (TCP-1-alpha) [Arabidopsis thaliana]	GO:0003754,GO:0000004,GO:0008372	307
BN11745	0.497838	223.451	448.843	-1.00625	gi|11745|At1g27950_Contig3	At1g27950.1	68414.m03424 lipid transfer protein-related low similarity to lipid transfer protein Picea abies GI:2627141; contains Pfam profile: PF00234: Protease inhibitor/seed storage/LTP family	GO:0008289,GO:0006869,GO:0012505	766
BN11745	0.366801	230.671	628.872	-1.44693	gi|11745|At1g27950_Contig3	At1g27950.1	68414.m03424 lipid transfer protein-related low similarity to lipid transfer protein Picea abies GI:2627141; contains Pfam profile: PF00234: Protease inhibitor/seed storage/LTP family	GO:0008289,GO:0006869,GO:0012505	766
BN11755	0.0884702	343.381	3881.32	-3.49867	gi|11755|At2g45170_Contig1	At2g45170.2	68415.m05624 autophagy 8e (APG8e) identical to autophagy 8e [Arabidopsis thaliana] GI:19912159; contains Pfam profile PF02991: Microtubule associated protein 1A/1B, light chain 3	GO:0008017,GO:0006914,GO:0008372	577
BN11755	0.041837	270.432	6463.94	-4.57908	gi|11755|At2g45170_Contig1	At2g45170.2	68415.m05624 autophagy 8e (APG8e) identical to autophagy 8e [Arabidopsis thaliana] GI:19912159; contains Pfam profile PF02991: Microtubule associated protein 1A/1B, light chain 3	GO:0008017,GO:0006914,GO:0008372	577
BN11756	0.422372	3567.63	8446.65	-1.24341	gi|11756|At2g45170_Contig2	At2g45170.2	68415.m05624 autophagy 8e (APG8e) identical to autophagy 8e [Arabidopsis thaliana] GI:19912159; contains Pfam profile PF02991: Microtubule associated protein 1A/1B, light chain 3	GO:0008017,GO:0006914,GO:0008372	574
BN11756	0.367027	4330.73	11799.5	-1.44604	gi|11756|At2g45170_Contig2	At2g45170.2	68415.m05624 autophagy 8e (APG8e) identical to autophagy 8e [Arabidopsis thaliana] GI:19912159; contains Pfam profile PF02991: Microtubule associated protein 1A/1B, light chain 3	GO:0008017,GO:0006914,GO:0008372	574
BN11763	0.305418	432.401	1415.77	-1.71115	gi|11763|At2g14900_Contig1	At2g14900.1	68415.m01694 gibberellin-regulated family protein similar to SP|P46690 Gibberellin-regulated protein 4 precursor {Arabidopsis thaliana} GASA4; contains Pfam profile PF02704: Gibberellin regulated protein	GO:0009739,GO:0005554,GO:0012505	307
BN11763	0.376334	427.948	1137.15	-1.40992	gi|11763|At2g14900_Contig1	At2g14900.1	68415.m01694 gibberellin-regulated family protein similar to SP|P46690 Gibberellin-regulated protein 4 precursor {Arabidopsis thaliana} GASA4; contains Pfam profile PF02704: Gibberellin regulated protein	GO:0009739,GO:0005554,GO:0012505	307
BN11766	0.427711	603.804	1411.71	-1.22529	gi|11766|At2g47760_Contig1	At2g47760.1	68415.m05962 ALG3 family protein contains Pfam profile: PF05208 ALG3 protein	GO:0005739,GO:0016020,GO:0000030,GO:0006493	701
BN11794	0.443265	639.388	1442.45	-1.17376	gi|11794|At1g15710_VA1231F	At1g15710.1	68414.m01885 prephenate dehydrogenase family protein contains Pfam profile: PF02153 prephenate dehydrogenase	GO:0006571,GO:0004665,GO:0009507	195
BN11794	0.267873	221.751	827.82	-1.90038	gi|11794|At1g15710_VA1231F	At1g15710.1	68414.m01885 prephenate dehydrogenase family protein contains Pfam profile: PF02153 prephenate dehydrogenase	GO:0006571,GO:0004665,GO:0009507	195
BN11795	0.497666	240.859	483.977	-1.00675	gi|11795|At2g05120_VA1245F	At2g05120.1	68415.m00539 expressed protein	GO:0005554,GO:0000004,GO:0009507	437
BN11798	0.436388	1321.57	3028.43	-1.19632	gi|11798|At4g34290_Contig1	At4g34290.1	68417.m04874 SWIB complex BAF60b domain-containing protein contains Pfam profile PF02201: BAF60b domain of the SWIB complex	GO:0005554,GO:0000004,GO:0009507	579
BN11799	0.359785	142.462	395.964	-1.47479	gi|11799|At4g34290_Contig2	At4g34290.1	68417.m04874 SWIB complex BAF60b domain-containing protein contains Pfam profile PF02201: BAF60b domain of the SWIB complex	GO:0005554,GO:0000004,GO:0009507	620
BN11805	0.318994	2637.84	8269.25	-1.6484	gi|11805|At5g40370_Contig2	At5g40370.1	68418.m04897 glutaredoxin, putative similar to glutaredoxin [Ricinus communis] SWISS-PROT:P55143	GO:0012505,GO:0005524,GO:0008794,GO:0005489,GO:0006118,GO:0030508	426
BN11805	0.322787	3238.94	10034.3	-1.63135	gi|11805|At5g40370_Contig2	At5g40370.1	68418.m04897 glutaredoxin, putative similar to glutaredoxin [Ricinus communis] SWISS-PROT:P55143	GO:0012505,GO:0005524,GO:0008794,GO:0005489,GO:0006118,GO:0030508	426
BN11809	0.379234	2222.75	5861.15	-1.39884	gi|11809|At4g20150_Contig4	At4g20150.1	68417.m02948 expressed protein	GO:0005554,GO:0000004,GO:0005739	389
BN11810	0.124233	762.277	6135.85	-3.00888	gi|11810|At4g20150_Contig2	At4g20150.1	68417.m02948 expressed protein	GO:0005554,GO:0000004,GO:0005739	391
BN11810	0.125293	983.754	7851.65	-2.99663	gi|11810|At4g20150_Contig2	At4g20150.1	68417.m02948 expressed protein	GO:0005554,GO:0000004,GO:0005739	391
BN11821	0.444703	380.111	854.753	-1.16909	gi|11821|At5g59290_Contig2	At5g59290.1	68418.m07429 UDP-glucuronic acid decarboxylase (UXS3) identical to UDP-glucuronic acid decarboxylase [Arabidopsis thaliana] GI:14595666; contains Pfam profile PF01370 NAD dependent epimerase/dehydratase family; identical to cDNA UDP-glucuronic acid decarb	GO:0048040,GO:0005829,GO:0042732,GO:0003824,GO:0009225	701
BN11827	0.300626	2519.32	8380.25	-1.73396	gi|11827|At2g21660_Contig7	At2g21660.2	68415.m02578 glycine-rich RNA-binding protein (GRP7) SP|Q03250 Glycine-rich RNA-binding protein 7 {Arabidopsis thaliana}	GO:0005634,GO:0003723,GO:0007623	359
BN11835	0.409957	5368.59	13095.5	-1.28646	gi|11835|At5g15970_Contig2	At5g15970.1	68418.m01867 stress-responsive protein (KIN2) / stress-induced protein (KIN2) / cold-responsive protein (COR6.6) / cold-regulated protein (COR6.6) identical to SP|P31169 Stress-induced KIN2 protein (Cold-induced COR6.6 protein) {Arabidopsis thaliana}	GO:0009409,GO:0008372	471
BN11835	0.451293	5138.87	11387	-1.14786	gi|11835|At5g15970_Contig2	At5g15970.1	68418.m01867 stress-responsive protein (KIN2) / stress-induced protein (KIN2) / cold-responsive protein (COR6.6) / cold-regulated protein (COR6.6) identical to SP|P31169 Stress-induced KIN2 protein (Cold-induced COR6.6 protein) {Arabidopsis thaliana}	GO:0009409,GO:0008372	471
BN11836	0.48207	2054.25	4261.31	-1.05269	gi|11836|At5g42990_Contig1	At5g42990.1	68418.m05243 ubiquitin-conjugating enzyme 18 (UBC18) E2; identical to gi:2801448	GO:0006511,GO:0004840,GO:0009507	698
BN11837	0.336585	439.189	1304.84	-1.57096	gi|11837|At5g42990_Contig2	At5g42990.1	68418.m05243 ubiquitin-conjugating enzyme 18 (UBC18) E2; identical to gi:2801448	GO:0006511,GO:0004840,GO:0009507	727
BN11839	0.462876	1178.56	2546.17	-1.1113	gi|11839|At3g18750_Contig1	At3g18750.1	68416.m02380 protein kinase family protein contains protein kinase domain, Pfam:PF00069	GO:0006468,GO:0016301,GO:0004672,GO:0008372	931
BN11839	0.483487	944.831	1954.2	-1.04845	gi|11839|At3g18750_Contig1	At3g18750.1	68416.m02380 protein kinase family protein contains protein kinase domain, Pfam:PF00069	GO:0006468,GO:0016301,GO:0004672,GO:0008372	931
BN11844	0.469451	3054.95	6507.49	-1.09095	gi|11844|At1g42970_Contig1	At1g42970.1	68414.m04947 glyceraldehyde-3-phosphate dehydrogenase B, chloroplast (GAPB) / NADP-dependent glyceraldehydephosphate dehydrogenase subunit B identical to SP|P25857 Glyceraldehyde 3-phosphate dehydrogenase B, chloroplast precursor (EC 1.2.1.13) (NADP-depen	GO:0008886,GO:0009507,GO:0006096,GO:0008943	697
BN11845	0.326732	412.016	1261.02	-1.61382	gi|11845|At1g42970_Contig2	At1g42970.1	68414.m04947 glyceraldehyde-3-phosphate dehydrogenase B, chloroplast (GAPB) / NADP-dependent glyceraldehydephosphate dehydrogenase subunit B identical to SP|P25857 Glyceraldehyde 3-phosphate dehydrogenase B, chloroplast precursor (EC 1.2.1.13) (NADP-depen	GO:0008886,GO:0009507,GO:0006096,GO:0008943	512
BN11845	0.391476	358.022	914.544	-1.353	gi|11845|At1g42970_Contig2	At1g42970.1	68414.m04947 glyceraldehyde-3-phosphate dehydrogenase B, chloroplast (GAPB) / NADP-dependent glyceraldehydephosphate dehydrogenase subunit B identical to SP|P25857 Glyceraldehyde 3-phosphate dehydrogenase B, chloroplast precursor (EC 1.2.1.13) (NADP-depen	GO:0008886,GO:0009507,GO:0006096,GO:0008943	512
BN11847	0.452901	1374.21	3034.24	-1.14273	gi|11847|At5g20190_Contig9	At5g20190.1	68418.m02405 expressed protein	GO:0005554,GO:0000004,GO:0009507	270
BN11847	0.353923	983.666	2779.32	-1.49849	gi|11847|At5g20190_Contig9	At5g20190.1	68418.m02405 expressed protein	GO:0005554,GO:0000004,GO:0009507	270
BN11851	0.303926	202.201	665.297	-1.71821	gi|11851|At5g20190_Contig3	At5g20190.1	68418.m02405 expressed protein	GO:0005554,GO:0000004,GO:0009507	287
BN11872	0.319649	586.696	1835.44	-1.64544	gi|11872|At1g47710_Contig1	At1g47710.1	68414.m05302 serpin, putative / serine protease inhibitor, putative similar to phloem serpin-1 [Cucurbita maxima] GI:9937311; contains Pfam profile PF00079: Serpin (serine protease inhibitor)	GO:0004867,GO:0000004,GO:0008372	558
BN11875	0.0776561	1077.82	13879.4	-3.68676	gi|11875|At5g64050_Contig2	At5g64050.1	68418.m08042 glutamate-tRNA ligase family protein / glutamyl-tRNA synthetase family protein similar to SP|P22250 from Bacillus subtilis, SP|P22249 from Bacillus stearothermophilus; contains Pfam tRNA synthetases class I (E and Q), catalytic domain PF00749	GO:0005737,GO:0006424,GO:0004818,GO:0005739	495
BN11898	0.415252	1752.77	4220.98	-1.26794	gi|11898|At5g14740_Contig2	At5g14740.2	68418.m01730 carbonic anhydrase 2 / carbonate dehydratase 2 (CA2) (CA18) nearly identical to SP|P42737 Carbonic anhydrase 2 (EC 4.2.1.1) (Carbonate dehydratase 2) {Arabidopsis thaliana}	GO:0008270,GO:0004089,GO:0015976	273
BN11899	0.482591	1270.71	2633.1	-1.05113	gi|11899|At5g14740_Contig3	At5g14740.2	68418.m01730 carbonic anhydrase 2 / carbonate dehydratase 2 (CA2) (CA18) nearly identical to SP|P42737 Carbonic anhydrase 2 (EC 4.2.1.1) (Carbonate dehydratase 2) {Arabidopsis thaliana}	GO:0008270,GO:0004089,GO:0015976	350
BN11899	0.224492	1413.8	6297.78	-2.15527	gi|11899|At5g14740_Contig3	At5g14740.2	68418.m01730 carbonic anhydrase 2 / carbonate dehydratase 2 (CA2) (CA18) nearly identical to SP|P42737 Carbonic anhydrase 2 (EC 4.2.1.1) (Carbonate dehydratase 2) {Arabidopsis thaliana}	GO:0008270,GO:0004089,GO:0015976	350
BN11905	0.411143	2286.65	5561.69	-1.28229	gi|11905|At3g43810_Contig1	At3g43810.1	68416.m04682 calmodulin-7 (CAM7) almost identical to calmodulin GI:16227 from [Arabidopsis thaliana], SP|P59220 Calmodulin-7 {Arabidopsis thaliana}	GO:0005513,GO:0019722,GO:0005509,GO:0009288	352
BN11905	0.131894	740.495	5614.32	-2.92255	gi|11905|At3g43810_Contig1	At3g43810.1	68416.m04682 calmodulin-7 (CAM7) almost identical to calmodulin GI:16227 from [Arabidopsis thaliana], SP|P59220 Calmodulin-7 {Arabidopsis thaliana}	GO:0005513,GO:0019722,GO:0005509,GO:0009288	352
BN11905	0.111568	693.59	6216.73	-3.164	gi|11905|At3g43810_Contig1	At3g43810.1	68416.m04682 calmodulin-7 (CAM7) almost identical to calmodulin GI:16227 from [Arabidopsis thaliana], SP|P59220 Calmodulin-7 {Arabidopsis thaliana}	GO:0005513,GO:0019722,GO:0005509,GO:0009288	352
BN11914	0.366072	1015.95	2775.27	-1.4498	gi|11914|At5g65380_FL4072F	At5g65380.1	68418.m08223 ripening-responsive protein, putative similar to ripening regulated protein DDTFR18 [Lycopersicon esculentum] GI:12231296; contains Pfam profile PF01554: Uncharacterized membrane protein family	GO:0015297,GO:0006855,GO:0015238,GO:0005215,GO:0009835,GO:0016020	454
BN11914	0.293193	1065.67	3634.7	-1.77008	gi|11914|At5g65380_FL4072F	At5g65380.1	68418.m08223 ripening-responsive protein, putative similar to ripening regulated protein DDTFR18 [Lycopersicon esculentum] GI:12231296; contains Pfam profile PF01554: Uncharacterized membrane protein family	GO:0015297,GO:0006855,GO:0015238,GO:0005215,GO:0009835,GO:0016020	454
BN11920	0.0680663	89.0743	1308.64	-3.87692	gi|11920|At3g01540_Contig3	At3g01540.3	68416.m00084 DEAD box RNA helicase (DRH1) identical to RNA helicase DRH1 GB:BAA28347 GI:3149952 [Arabidopsis thaliana]; contains Pfam profiles PF00270: DEAD/DEAH box helicase, PF00271: Helicase conserved C-terminal domain	GO:0009432,GO:0006259,GO:0008372,GO:0004004,GO:0006310,GO:0016887	647
BN11920	0.0706669	85.8356	1214.65	-3.82282	gi|11920|At3g01540_Contig3	At3g01540.3	68416.m00084 DEAD box RNA helicase (DRH1) identical to RNA helicase DRH1 GB:BAA28347 GI:3149952 [Arabidopsis thaliana]; contains Pfam profiles PF00270: DEAD/DEAH box helicase, PF00271: Helicase conserved C-terminal domain	GO:0009432,GO:0006259,GO:0008372,GO:0004004,GO:0006310,GO:0016887	647
BN11925	0.108778	1703.4	15659.4	-3.20054	gi|11925|At4g39260_Contig7	At4g39260.2	68417.m05558 glycine-rich RNA-binding protein 8 (GRP8) (CCR1) SP|Q03251 Glycine-rich RNA-binding protein 8 (CCR1 protein) (GRP8) {Arabidopsis thaliana} isoform contains a non-consensus CG acceptor splice site at intron 2	GO:0009409,GO:0003723,GO:0008372,GO:0003676,GO:0007623	226
BN11925	0.100508	2116.44	21057.4	-3.31462	gi|11925|At4g39260_Contig7	At4g39260.2	68417.m05558 glycine-rich RNA-binding protein 8 (GRP8) (CCR1) SP|Q03251 Glycine-rich RNA-binding protein 8 (CCR1 protein) (GRP8) {Arabidopsis thaliana} isoform contains a non-consensus CG acceptor splice site at intron 2	GO:0009409,GO:0003723,GO:0008372,GO:0003676,GO:0007623	226
BN11926	0.466784	272.357	583.476	-1.09917	gi|11926|At4g39260_Contig3	At4g39260.4	68417.m05560 glycine-rich RNA-binding protein 8 (GRP8) (CCR1) SP|Q03251 Glycine-rich RNA-binding protein 8 (CCR1 protein) (GRP8) {Arabidopsis thaliana} isoform contains a non-consensus CG acceptor splice site at intron 2	GO:0009409,GO:0003723,GO:0008372,GO:0003676,GO:0007623	289
BN11926	0.180256	129.238	716.968	-2.47188	gi|11926|At4g39260_Contig3	At4g39260.4	68417.m05560 glycine-rich RNA-binding protein 8 (GRP8) (CCR1) SP|Q03251 Glycine-rich RNA-binding protein 8 (CCR1 protein) (GRP8) {Arabidopsis thaliana} isoform contains a non-consensus CG acceptor splice site at intron 2	GO:0009409,GO:0003723,GO:0008372,GO:0003676,GO:0007623	289
BN11928	0.0287224	282.71	9842.83	-5.12168	gi|11928|At4g39260_VA1074F	At2g21660.1	68415.m02577 glycine-rich RNA-binding protein (GRP7) SP|Q03250 Glycine-rich RNA-binding protein 7 {Arabidopsis thaliana}	GO:0009409,GO:0003723,GO:0008372,GO:0003676,GO:0007623	264
BN11928	0.0284928	1353.97	47519.8	-5.13326	gi|11928|At4g39260_VA1074F	At2g21660.1	68415.m02577 glycine-rich RNA-binding protein (GRP7) SP|Q03250 Glycine-rich RNA-binding protein 7 {Arabidopsis thaliana}	GO:0009409,GO:0003723,GO:0008372,GO:0003676,GO:0007623	264
BN11929	0.0905898	2732.17	30159.8	-3.46451	gi|11929|At4g02570_Contig1	At4g02570.1	68417.m00351 cullin family protein similar to cullin 3 [Homo sapiens] GI:3639052; contains Pfam profile PF00888: Cullin family	GO:0007049,GO:0005634,GO:0009524,GO:0005554,GO:0000794,GO:0005737,GO:0000151,GO:0005819	374
BN11929	0.14807	1442.67	9743.15	-2.75565	gi|11929|At4g02570_Contig1	At4g02570.1	68417.m00351 cullin family protein similar to cullin 3 [Homo sapiens] GI:3639052; contains Pfam profile PF00888: Cullin family	GO:0007049,GO:0005634,GO:0009524,GO:0005554,GO:0000794,GO:0005737,GO:0000151,GO:0005819	374
BN11942	0.173736	257.933	1484.63	-2.52504	gi|11942|At3g61060_Contig1	At3g61060.2	68416.m06834 F-box family protein / lectin-related low similarity to PP2 lectin polypeptide [Cucurbita maxima] GI:410437; contains Pfam profile PF00646: F-box domain	GO:0006499,GO:0005554	553
BN11942	0.249109	217.396	872.694	-2.00515	gi|11942|At3g61060_Contig1	At3g61060.2	68416.m06834 F-box family protein / lectin-related low similarity to PP2 lectin polypeptide [Cucurbita maxima] GI:410437; contains Pfam profile PF00646: F-box domain	GO:0006499,GO:0005554	553
BN11947	0.459096	220.689	480.703	-1.12313	gi|11947|At1g73200_Contig1	At1g73200.1	68414.m08471 expressed protein	GO:0005554,GO:0000004,GO:0012505	802
BN11949	0.250845	771.039	3073.77	-1.99513	gi|11949|At3g47070_Contig1	At3g47070.1	68416.m05111 expressed protein	GO:0009535	483
BN11950	0.341324	2488.96	7292.08	-1.55079	gi|11950|At3g47070_Contig3	At3g47070.1	68416.m05111 expressed protein	GO:0009535	476
BN11950	0.485531	3420.17	7044.18	-1.04236	gi|11950|At3g47070_Contig3	At3g47070.1	68416.m05111 expressed protein	GO:0009535	476
BN11951	0.288597	338.764	1173.83	-1.79287	gi|11951|At3g47070_Contig2	At3g47070.1	68416.m05111 expressed protein	GO:0009535	461
BN11951	0.456605	272.068	595.85	-1.13098	gi|11951|At3g47070_Contig2	At3g47070.1	68416.m05111 expressed protein	GO:0009535	461
BN11952	0.440404	226.536	514.382	-1.1831	gi|11952|At1g53580_Contig2	At1g53580.2	68414.m06085 hydroxyacylglutathione hydrolase, putative / glyoxalase II, putative similar to glyoxalase II GI:1644427 from (Arabidopsis thaliana)	GO:0006499,GO:0019243,GO:0004416,GO:0012505	279
BN11955	0.345618	201.18	582.087	-1.53275	gi|11955|At2g14170_Contig1	At2g14170.1	68415.m01578 methylmalonate-semialdehyde dehydrogenase, putative similar to methylmalonate-semialdehyde dehydrogenase [acylating], mitochondrial precursor (MMSDH) [Rattus norvegicus] SWISS-PROT:Q02253	GO:0016491,GO:0006561,GO:0004028,GO:0005759,GO:0003842,GO:0005739,GO:0008152	591
BN11956	0.322003	445.076	1382.21	-1.63485	gi|11956|At2g14170_Contig2	At2g14170.1	68415.m01578 methylmalonate-semialdehyde dehydrogenase, putative similar to methylmalonate-semialdehyde dehydrogenase [acylating], mitochondrial precursor (MMSDH) [Rattus norvegicus] SWISS-PROT:Q02253	GO:0016491,GO:0006561,GO:0004028,GO:0005759,GO:0003842,GO:0005739,GO:0008152	582
BN11956	0.36593	440.188	1202.93	-1.45036	gi|11956|At2g14170_Contig2	At2g14170.1	68415.m01578 methylmalonate-semialdehyde dehydrogenase, putative similar to methylmalonate-semialdehyde dehydrogenase [acylating], mitochondrial precursor (MMSDH) [Rattus norvegicus] SWISS-PROT:Q02253	GO:0016491,GO:0006561,GO:0004028,GO:0005759,GO:0003842,GO:0005739,GO:0008152	582
BN11956	0.371653	1690.73	4549.22	-1.42797	gi|11956|At2g14170_Contig2	At2g14170.1	68415.m01578 methylmalonate-semialdehyde dehydrogenase, putative similar to methylmalonate-semialdehyde dehydrogenase [acylating], mitochondrial precursor (MMSDH) [Rattus norvegicus] SWISS-PROT:Q02253	GO:0016491,GO:0006561,GO:0004028,GO:0005759,GO:0003842,GO:0005739,GO:0008152	582
BN11956	0.354443	1946	5490.31	-1.49638	gi|11956|At2g14170_Contig2	At2g14170.1	68415.m01578 methylmalonate-semialdehyde dehydrogenase, putative similar to methylmalonate-semialdehyde dehydrogenase [acylating], mitochondrial precursor (MMSDH) [Rattus norvegicus] SWISS-PROT:Q02253	GO:0016491,GO:0006561,GO:0004028,GO:0005759,GO:0003842,GO:0005739,GO:0008152	582
BN11959	0.442677	1239.22	2799.38	-1.17567	gi|11959|At3g11750_Contig1	At3g11750.1	68416.m01442 dihydroneopterin aldolase, putative similar to SP|P28823 Dihydroneopterin aldolase (EC 4.1.2.25) (DHNA) {Bacillus subtilis}; contains Pfam profile PF02152: dihydroneopterin aldolase	GO:0006760,GO:0004150,GO:0008372	581
BN11964	0.393204	2047.65	5207.6	-1.34665	gi|11964|At5g42050_Contig2	At5g42050.1	68418.m05119 expressed protein similar to gda-1 [Pisum sativum] GI:2765418	GO:0005554,GO:0000004,GO:0005739	527
BN11965	0.343719	591.028	1719.51	-1.5407	gi|11965|At5g42050_Contig3	At5g42050.1	68418.m05119 expressed protein similar to gda-1 [Pisum sativum] GI:2765418	GO:0005554,GO:0000004,GO:0005739	537
BN11965	0.355423	410.112	1153.87	-1.49239	gi|11965|At5g42050_Contig3	At5g42050.1	68418.m05119 expressed protein similar to gda-1 [Pisum sativum] GI:2765418	GO:0005554,GO:0000004,GO:0005739	537
BN12004	0.420845	635.83	1510.84	-1.24864	gi|12004|At3g48770_Contig1	At3g48770.1	68416.m05326 hypothetical protein	GO:0005524,GO:0000004,GO:0009507	708
BN12004	0.337	310.093	920.157	-1.56918	gi|12004|At3g48770_Contig1	At3g48770.1	68416.m05326 hypothetical protein	GO:0005524,GO:0000004,GO:0009507	708
BN12013	0.446434	329.126	737.234	-1.16348	gi|12013|At3g52300_Contig3	At3g52300.1	68416.m05748 ATP synthase D chain-related contains weak similarity to ATP synthase D chain, mitochondrial (EC 3.6.3.14) (Swiss-Prot:P31399) [Rattus norvegicus]	GO:0005554,GO:0000004,GO:0008372	309
BN12013	0.305049	352.951	1157.03	-1.71289	gi|12013|At3g52300_Contig3	At3g52300.1	68416.m05748 ATP synthase D chain-related contains weak similarity to ATP synthase D chain, mitochondrial (EC 3.6.3.14) (Swiss-Prot:P31399) [Rattus norvegicus]	GO:0005554,GO:0000004,GO:0008372	309
BN12028	0.153083	149.108	974.036	-2.70762	gi|12028|At1g53560_Contig1	At1g53560.1	68414.m06078 expressed protein	GO:0005554,GO:0000004,GO:0008372	675
BN12028	0.111184	105.659	950.311	-3.16898	gi|12028|At1g53560_Contig1	At1g53560.1	68414.m06078 expressed protein	GO:0005554,GO:0000004,GO:0008372	675
BN12028	0.186858	105.147	562.711	-2.41999	gi|12028|At1g53560_Contig1	At1g53560.1	68414.m06078 expressed protein	GO:0005554,GO:0000004,GO:0008372	675
BN12028	0.327395	301.042	919.507	-1.6109	gi|12028|At1g53560_Contig1	At1g53560.1	68414.m06078 expressed protein	GO:0005554,GO:0000004,GO:0008372	675
BN12029	0.0614042	865.326	14092.3	-4.02552	gi|12029|At3g56800_Contig4	At3g56800.1	68416.m06317 calmodulin-2/3/5 (CAM3) identical to calmodulin GI:474183 from [Arabidopsis thaliana]; almost identical to calmodulin-2/3/5 SP:P25069 [Arabidopsis thaliana]	GO:0009288,GO:0005509	354
BN12029	0.0352971	471.237	13350.6	-4.82431	gi|12029|At3g56800_Contig4	At3g56800.1	68416.m06317 calmodulin-2/3/5 (CAM3) identical to calmodulin GI:474183 from [Arabidopsis thaliana]; almost identical to calmodulin-2/3/5 SP:P25069 [Arabidopsis thaliana]	GO:0009288,GO:0005509	354
BN12032	0.20625	4978.96	24140.4	-2.27753	gi|12032|At3g56800_Contig6	At3g56800.1	68416.m06317 calmodulin-2/3/5 (CAM3) identical to calmodulin GI:474183 from [Arabidopsis thaliana]; almost identical to calmodulin-2/3/5 SP:P25069 [Arabidopsis thaliana]	GO:0009288,GO:0005509	358
BN12032	0.449507	5844.72	13002.5	-1.15358	gi|12032|At3g56800_Contig6	At3g56800.1	68416.m06317 calmodulin-2/3/5 (CAM3) identical to calmodulin GI:474183 from [Arabidopsis thaliana]; almost identical to calmodulin-2/3/5 SP:P25069 [Arabidopsis thaliana]	GO:0009288,GO:0005509	358
BN12034	0.285103	1679.71	5891.59	-1.81044	gi|12034|At3g56800_Contig1	At3g56800.1	68416.m06317 calmodulin-2/3/5 (CAM3) identical to calmodulin GI:474183 from [Arabidopsis thaliana]; almost identical to calmodulin-2/3/5 SP:P25069 [Arabidopsis thaliana]	GO:0009288,GO:0005509	351
BN12034	0.312146	2231.28	7148.19	-1.67971	gi|12034|At3g56800_Contig1	At3g56800.1	68416.m06317 calmodulin-2/3/5 (CAM3) identical to calmodulin GI:474183 from [Arabidopsis thaliana]; almost identical to calmodulin-2/3/5 SP:P25069 [Arabidopsis thaliana]	GO:0009288,GO:0005509	351
BN12044	0.375259	440.167	1172.97	-1.41404	gi|12044|At1g54270_Contig3	At1g54270.1	68414.m06187 eukaryotic translation initiation factor 4A-2 / eIF-4A-2 similar to eukaryotic translation initiation factor 4A GI:19696 from [Nicotiana plumbaginifolia]	GO:0008026,GO:0000004,GO:0008372	302
BN12044	0.368204	631.982	1716.39	-1.44142	gi|12044|At1g54270_Contig3	At1g54270.1	68414.m06187 eukaryotic translation initiation factor 4A-2 / eIF-4A-2 similar to eukaryotic translation initiation factor 4A GI:19696 from [Nicotiana plumbaginifolia]	GO:0008026,GO:0000004,GO:0008372	302
BN12082	0.447401	893.178	1996.37	-1.16036	gi|12082|At3g17810_Contig4	At3g17810.1	68416.m02271 dihydroorotate dehydrogenase family protein / dihydroorotate oxidase family protein low similarity to SP|Q12882 Dihydropyrimidine dehydrogenase [NADP+] precursor (EC 1.3.1.2) (DPD) (DHPDHase) (Dihydrouracil dehydrogenase) (Dihydrothymine dehy	GO:0016627,GO:0009507,GO:0004158,GO:0006207,GO:0004152,GO:0005737,GO:0016020	700
BN12082	0.472556	745.551	1577.7	-1.08144	gi|12082|At3g17810_Contig4	At3g17810.1	68416.m02271 dihydroorotate dehydrogenase family protein / dihydroorotate oxidase family protein low similarity to SP|Q12882 Dihydropyrimidine dehydrogenase [NADP+] precursor (EC 1.3.1.2) (DPD) (DHPDHase) (Dihydrouracil dehydrogenase) (Dihydrothymine dehy	GO:0016627,GO:0009507,GO:0004158,GO:0006207,GO:0004152,GO:0005737,GO:0016020	700
BN12085	0.452312	380.029	840.193	-1.14461	gi|12085|At3g17810_Contig2	At3g17810.1	68416.m02271 dihydroorotate dehydrogenase family protein / dihydroorotate oxidase family protein low similarity to SP|Q12882 Dihydropyrimidine dehydrogenase [NADP+] precursor (EC 1.3.1.2) (DPD) (DHPDHase) (Dihydrouracil dehydrogenase) (Dihydrothymine dehy	GO:0016627,GO:0009507,GO:0004158,GO:0006207,GO:0004152,GO:0005737,GO:0016020	690
BN12085	0.347637	361.184	1038.97	-1.52435	gi|12085|At3g17810_Contig2	At3g17810.1	68416.m02271 dihydroorotate dehydrogenase family protein / dihydroorotate oxidase family protein low similarity to SP|Q12882 Dihydropyrimidine dehydrogenase [NADP+] precursor (EC 1.3.1.2) (DPD) (DHPDHase) (Dihydrouracil dehydrogenase) (Dihydrothymine dehy	GO:0016627,GO:0009507,GO:0004158,GO:0006207,GO:0004152,GO:0005737,GO:0016020	690
BN12086	0.348886	290.735	833.324	-1.51917	gi|12086|At3g52590_Contig2	At3g52590.1	68416.m05792 ubiquitin extension protein 1 (UBQ1) / 60S ribosomal protein L40 (RPL40B) identical to GI:166929, GI:166930	Not annotated	249
BN12086	0.316077	696.527	2203.66	-1.66165	gi|12086|At3g52590_Contig2	At3g52590.1	68416.m05792 ubiquitin extension protein 1 (UBQ1) / 60S ribosomal protein L40 (RPL40B) identical to GI:166929, GI:166930	Not annotated	249
BN12103	0.222551	290.995	1307.54	-2.16779	gi|12103|At3g54560_Contig2	At3g54560.1	68416.m06037 histone H2A.F/Z identical to GI:2407800	GO:0007001,GO:0003677,GO:0006334,GO:0000786,GO:0005634	521
BN12103	0.207568	223.866	1078.52	-2.26835	gi|12103|At3g54560_Contig2	At3g54560.1	68416.m06037 histone H2A.F/Z identical to GI:2407800	GO:0007001,GO:0003677,GO:0006334,GO:0000786,GO:0005634	521
BN12109	0.464497	3494.9	7524.05	-1.10626	gi|12109|At1g64090_Contig3	At1g64090.1	68414.m07260 reticulon family protein (RTNLB3) weak similarity to SP|O95197 Reticulon protein 3 (Neuroendocrine-specific protein-like) {Homo sapiens}; contains Pfam profile PF02453: Reticulon	GO:0005554,GO:0000004,GO:0005783	651
BN12119	0.420306	169.108	402.345	-1.25049	gi|12119|At5g20630_Contig3	At5g20630.1	68418.m02450 germin-like protein (GER3) identical to germin-like protein subfamily 3 member 3 [SP|P94072]	GO:0005578,GO:0000004,GO:0045735	202
BN12126	0.371128	294.406	793.273	-1.43001	gi|12126|At5g57345_Contig3	At5g57345.1	68418.m07164 expressed protein	GO:0005554,GO:0000004,GO:0009507	664
BN12131	0.266619	210.758	790.484	-1.90715	gi|12131|At1g58180_Contig1	At1g58180.2	68414.m06602 carbonic anhydrase family protein / carbonate dehydratase family protein similar to SP|P46512 Carbonic anhydrase 1 (EC 4.2.1.1) (Carbonate dehydratase 1) {Flaveria linearis}; contains Pfam profile PF00484: Carbonic anhydrase	GO:0005739,GO:0015976,GO:0004089,GO:0008270	561
BN12131	0.378278	175.027	462.694	-1.40248	gi|12131|At1g58180_Contig1	At1g58180.2	68414.m06602 carbonic anhydrase family protein / carbonate dehydratase family protein similar to SP|P46512 Carbonic anhydrase 1 (EC 4.2.1.1) (Carbonate dehydratase 1) {Flaveria linearis}; contains Pfam profile PF00484: Carbonic anhydrase	GO:0005739,GO:0015976,GO:0004089,GO:0008270	561
BN12137	0.380989	1118.42	2935.57	-1.39218	gi|12137|At2g04600_Contig2	At2g04600.1	68415.m00468 hypothetical protein	GO:0005554,GO:0000004,GO:0008372	489
BN12137	0.381585	1113.25	2917.44	-1.38993	gi|12137|At2g04600_Contig2	At2g04600.1	68415.m00468 hypothetical protein	GO:0005554,GO:0000004,GO:0008372	489
BN12138	0.221357	6040.23	27287.3	-2.17555	gi|12138|At2g04600_Contig3	At2g04600.1	68415.m00468 hypothetical protein	GO:0005554,GO:0000004,GO:0008372	453
BN12138	0.333663	5600.6	16785.2	-1.58354	gi|12138|At2g04600_Contig3	At2g04600.1	68415.m00468 hypothetical protein	GO:0005554,GO:0000004,GO:0008372	453
BN12139	0.479116	6275.89	13098.9	-1.06155	gi|12139|At1g07790_Contig1	At1g07790.1	68414.m00843 histone H2B, putative strong similarity to histone H2B Arabidopsis thaliana GI:2407802, Gossypium hirsutum SP|O22582, Lycopersicon esculentum GI:3021489, Capsicum annuum SP|O49118; contains Pfam profile PF00125 Core histone H2A/H2B/H3/H4	GO:0007001,GO:0003677,GO:0006334,GO:0000786,GO:0005634	447
BN12139	0.464196	6775.77	14596.8	-1.1072	gi|12139|At1g07790_Contig1	At1g07790.1	68414.m00843 histone H2B, putative strong similarity to histone H2B Arabidopsis thaliana GI:2407802, Gossypium hirsutum SP|O22582, Lycopersicon esculentum GI:3021489, Capsicum annuum SP|O49118; contains Pfam profile PF00125 Core histone H2A/H2B/H3/H4	GO:0007001,GO:0003677,GO:0006334,GO:0000786,GO:0005634	447
BN12157	0.263017	369.195	1403.69	-1.92677	gi|12157|At3g25730_VA875F	At3g25730.1	68416.m03204 AP2 domain-containing transcription factor, putative contains Pfam profile: PF00847 AP2 domain; similar to RAV1 (DNA-binding protein) GB:BAA34250 [Arabidopsis thaliana] (Nucleic Acids Res. 27 (2), 470-478 (1999))	GO:0005634,GO:0009507,GO:0003700,GO:0006355	655
BN12157	0.273999	535.542	1954.54	-1.86776	gi|12157|At3g25730_VA875F	At3g25730.1	68416.m03204 AP2 domain-containing transcription factor, putative contains Pfam profile: PF00847 AP2 domain; similar to RAV1 (DNA-binding protein) GB:BAA34250 [Arabidopsis thaliana] (Nucleic Acids Res. 27 (2), 470-478 (1999))	GO:0005634,GO:0009507,GO:0003700,GO:0006355	655
BN12161	0.490324	9891.79	20174	-1.02819	gi|12161|At3g63100_Contig1	At3g63100.1	68416.m07087 glycine-rich protein	GO:0005739,GO:0005489,GO:0006118	503
BN12162	0.182689	395.787	2166.45	-2.45254	gi|12162|At3g63100_Contig3	At3g63100.1	68416.m07087 glycine-rich protein	GO:0005739,GO:0005489,GO:0006118	492
BN12162	0.373656	320.908	858.833	-1.42022	gi|12162|At3g63100_Contig3	At3g63100.1	68416.m07087 glycine-rich protein	GO:0005739,GO:0005489,GO:0006118	492
BN12171	0.18225	1087.3	5965.99	-2.45601	gi|12171|At5g27720_Contig2	At5g27720.1	68418.m03325 small nuclear ribonucleoprotein, putative / snRNP, putative / Sm protein, putative similar to SWISS-PROT:Q9QXA5 U6 snRNA-associated Sm-like protein LSm4 [Mus musculus]	GO:0005634,GO:0008248,GO:0000004,GO:0005732	563
BN12171	0.155307	1356.57	8734.77	-2.68681	gi|12171|At5g27720_Contig2	At5g27720.1	68418.m03325 small nuclear ribonucleoprotein, putative / snRNP, putative / Sm protein, putative similar to SWISS-PROT:Q9QXA5 U6 snRNA-associated Sm-like protein LSm4 [Mus musculus]	GO:0005634,GO:0008248,GO:0000004,GO:0005732	563
BN12196	0.453088	911.31	2011.33	-1.14214	gi|12196|At2g28060_Contig1	At2g28060.1	68415.m03406 protein kinase-related similar to GAL83 protein [Solanum tuberosum] GI:5702015; contains Pfam profile PF04739: 5'-AMP-activated protein kinase, beta subunit, complex-interacting region; supporting cDNA gi|22652763|gb|AF491295.1|	GO:0005554,GO:0000004,GO:0008372	406
BN12197	0.454694	685.369	1507.32	-1.13703	gi|12197|At3g25220_Contig1	At3g25220.1	68416.m03150 FK506-binding protein 2-1 (FKBP15-1) / immunophilin / peptidyl-prolyl cis-trans isomerase / rotamase identical to SP|Q38935 FK506-binding protein 2-1 precursor (EC 5.2.1.8) (Peptidyl-prolyl cis- trans isomerase) (PPiase) (Rotamase) (15 kDa FK	GO:0005528,GO:0012505,GO:0003755,GO:0006457	706
BN12197	0.384155	901.235	2346.02	-1.38024	gi|12197|At3g25220_Contig1	At3g25220.1	68416.m03150 FK506-binding protein 2-1 (FKBP15-1) / immunophilin / peptidyl-prolyl cis-trans isomerase / rotamase identical to SP|Q38935 FK506-binding protein 2-1 precursor (EC 5.2.1.8) (Peptidyl-prolyl cis- trans isomerase) (PPiase) (Rotamase) (15 kDa FK	GO:0005528,GO:0012505,GO:0003755,GO:0006457	706
BN12199	0.490217	3880.11	7915.09	-1.02851	gi|12199|At2g38040_Contig1	At2g38040.2	68415.m04670 acetyl co-enzyme A carboxylase carboxyltransferase alpha subunit family contains Pfam profile: PF03255: Acetyl co-enzyme A carboxylase carboxyltransferase alpha subunit	GO:0006633,GO:0009507,GO:0003989,GO:0009317	813
BN12203	0.0720894	2126.66	29500.3	-3.79407	gi|12203|At2g38530_Contig5	At2g38530.1	68415.m04734 nonspecific lipid transfer protein 2 (LTP2) identical to nonspecific lipid-transfer protein 2 from Arabidopsis thaliana [SP|Q9S7I3]; contains Pfam protease inhibitor/seed storage/LTP family domain PF00234	GO:0006869,GO:0005319,GO:0012505	348
BN12203	0.0734556	1538.19	20940.4	-3.76698	gi|12203|At2g38530_Contig5	At2g38530.1	68415.m04734 nonspecific lipid transfer protein 2 (LTP2) identical to nonspecific lipid-transfer protein 2 from Arabidopsis thaliana [SP|Q9S7I3]; contains Pfam protease inhibitor/seed storage/LTP family domain PF00234	GO:0006869,GO:0005319,GO:0012505	348
BN12204	0.0980276	1804.13	18404.3	-3.35067	gi|12204|At2g38530_Contig1	At2g38530.1	68415.m04734 nonspecific lipid transfer protein 2 (LTP2) identical to nonspecific lipid-transfer protein 2 from Arabidopsis thaliana [SP|Q9S7I3]; contains Pfam protease inhibitor/seed storage/LTP family domain PF00234	GO:0006869,GO:0005319,GO:0012505	348
BN12204	0.260371	2622.95	10073.9	-1.94136	gi|12204|At2g38530_Contig1	At2g38530.1	68415.m04734 nonspecific lipid transfer protein 2 (LTP2) identical to nonspecific lipid-transfer protein 2 from Arabidopsis thaliana [SP|Q9S7I3]; contains Pfam protease inhibitor/seed storage/LTP family domain PF00234	GO:0006869,GO:0005319,GO:0012505	348
BN12206	0.254693	9443.39	37077.6	-1.97317	gi|12206|At4g08685_Contig2	At4g08685.1	68417.m01430 pollen Ole e 1 allergen and extensin family protein contains Pfam domain, PF01190: Pollen proteins Ole e I family	GO:0012505,GO:0005554	635
BN12206	0.377057	6038.64	16015.2	-1.40715	gi|12206|At4g08685_Contig2	At4g08685.1	68417.m01430 pollen Ole e 1 allergen and extensin family protein contains Pfam domain, PF01190: Pollen proteins Ole e I family	GO:0012505,GO:0005554	635
BN12206	0.244514	9504.66	38871.7	-2.03201	gi|12206|At4g08685_Contig2	At4g08685.1	68417.m01430 pollen Ole e 1 allergen and extensin family protein contains Pfam domain, PF01190: Pollen proteins Ole e I family	GO:0012505,GO:0005554	635
BN12212	0.448685	234.868	523.459	-1.15623	gi|12212|At1g29140_Contig2	At1g29140.1	68414.m03566 pollen Ole e 1 allergen and extensin family protein contains Pfam domain, PF01190: Pollen proteins Ole e I family	GO:0005554,GO:0000004,GO:0012505	685
BN12212	0.477334	429.844	900.509	-1.06693	gi|12212|At1g29140_Contig2	At1g29140.1	68414.m03566 pollen Ole e 1 allergen and extensin family protein contains Pfam domain, PF01190: Pollen proteins Ole e I family	GO:0005554,GO:0000004,GO:0012505	685
BN12219	0.0333766	1838.8	55092.5	-4.90502	gi|12219|At2g38540_Contig4	At2g38530.1	68415.m04734 nonspecific lipid transfer protein 2 (LTP2) identical to nonspecific lipid-transfer protein 2 from Arabidopsis thaliana [SP|Q9S7I3]; contains Pfam protease inhibitor/seed storage/LTP family domain PF00234	GO:0008289,GO:0006869,GO:0012505	327
BN12219	0.0359682	2152.72	59850.7	-4.79714	gi|12219|At2g38540_Contig4	At2g38530.1	68415.m04734 nonspecific lipid transfer protein 2 (LTP2) identical to nonspecific lipid-transfer protein 2 from Arabidopsis thaliana [SP|Q9S7I3]; contains Pfam protease inhibitor/seed storage/LTP family domain PF00234	GO:0008289,GO:0006869,GO:0012505	327
BN12222	0.017745	366.736	20667	-5.81644	gi|12222|At2g38540_Contig5	At2g38540.1	68415.m04735 nonspecific lipid transfer protein 1 (LTP1) identical to SP|Q42589	GO:0008289,GO:0006869,GO:0012505	331
BN12222	0.0204679	371.736	18161.9	-5.61049	gi|12222|At2g38540_Contig5	At2g38540.1	68415.m04735 nonspecific lipid transfer protein 1 (LTP1) identical to SP|Q42589	GO:0008289,GO:0006869,GO:0012505	331
BN12223	0.0104821	532.835	50832.8	-6.57593	gi|12223|At2g38540_Contig1	At2g38540.1	68415.m04735 nonspecific lipid transfer protein 1 (LTP1) identical to SP|Q42589	GO:0008289,GO:0006869,GO:0012505	321
BN12223	0.313514	609.795	1945.03	-1.6734	gi|12223|At2g38540_Contig1	At2g38540.1	68415.m04735 nonspecific lipid transfer protein 1 (LTP1) identical to SP|Q42589	GO:0008289,GO:0006869,GO:0012505	321
BN12223	0.205018	314.291	1532.99	-2.28618	gi|12223|At2g38540_Contig1	At2g38540.1	68415.m04735 nonspecific lipid transfer protein 1 (LTP1) identical to SP|Q42589	GO:0008289,GO:0006869,GO:0012505	321
BN12223	0.00986602	497.954	50471.6	-6.66332	gi|12223|At2g38540_Contig1	At2g38540.1	68415.m04735 nonspecific lipid transfer protein 1 (LTP1) identical to SP|Q42589	GO:0008289,GO:0006869,GO:0012505	321
BN12224	0.0309848	73.0269	2356.86	-5.01229	gi|12224|At2g38540_Contig6	At2g38540.1	68415.m04735 nonspecific lipid transfer protein 1 (LTP1) identical to SP|Q42589	GO:0008289,GO:0006869,GO:0012505	361
BN12224	0.0104072	61.4928	5908.69	-6.58628	gi|12224|At2g38540_Contig6	At2g38540.1	68415.m04735 nonspecific lipid transfer protein 1 (LTP1) identical to SP|Q42589	GO:0008289,GO:0006869,GO:0012505	361
BN12231	0.143838	161.537	1123.05	-2.79749	gi|12231|At5g04180_LB1066F	At5g04180.1	68418.m00406 carbonic anhydrase family protein similar to storage protein (dioscorin) [Dioscorea cayenensis] GI:433463; contains Pfam profile PF00194: Eukaryotic-type carbonic anhydrase	GO:0006730,GO:0012505,GO:0004089,GO:0008270	316
BN12231	0.254734	107.918	423.649	-1.97293	gi|12231|At5g04180_LB1066F	At5g04180.1	68418.m00406 carbonic anhydrase family protein similar to storage protein (dioscorin) [Dioscorea cayenensis] GI:433463; contains Pfam profile PF00194: Eukaryotic-type carbonic anhydrase	GO:0006730,GO:0012505,GO:0004089,GO:0008270	316
BN12236	0.472633	551.156	1166.14	-1.08121	gi|12236|At4g29670_Contig1	At4g29670.2	68417.m04227 thioredoxin family protein contains Pfam profile PF00085: Thioredoxin	GO:0006118,GO:0030508,GO:0005489,GO:0009507	218
BN12242	0.213011	218.225	1024.48	-2.231	gi|12242|At5g06860_Contig1	At5g06860.1	68418.m00776 polygalacturonase inhibiting protein 1 (PGIP1) identical to polygalacturonase inhibiting protein 1 (PGIP1) [Arabidopsis thaliana] gi|7800199|gb|AAF69827; contains leucine rich-repeat (LRR) domains Pfam:PF00560, INTERPRO:IPR001611	GO:0006952,GO:0012505,GO:0005515,GO:0007165	362
BN12242	0.218179	126.827	581.298	-2.19642	gi|12242|At5g06860_Contig1	At5g06860.1	68418.m00776 polygalacturonase inhibiting protein 1 (PGIP1) identical to polygalacturonase inhibiting protein 1 (PGIP1) [Arabidopsis thaliana] gi|7800199|gb|AAF69827; contains leucine rich-repeat (LRR) domains Pfam:PF00560, INTERPRO:IPR001611	GO:0006952,GO:0012505,GO:0005515,GO:0007165	362
BN12244	0.371865	335.067	901.044	-1.42715	gi|12244|At5g06860_Contig5	At5g06860.1	68418.m00776 polygalacturonase inhibiting protein 1 (PGIP1) identical to polygalacturonase inhibiting protein 1 (PGIP1) [Arabidopsis thaliana] gi|7800199|gb|AAF69827; contains leucine rich-repeat (LRR) domains Pfam:PF00560, INTERPRO:IPR001611	GO:0006952,GO:0012505,GO:0005515,GO:0007165	363
BN12244	0.308867	261.814	847.66	-1.69494	gi|12244|At5g06860_Contig5	At5g06860.1	68418.m00776 polygalacturonase inhibiting protein 1 (PGIP1) identical to polygalacturonase inhibiting protein 1 (PGIP1) [Arabidopsis thaliana] gi|7800199|gb|AAF69827; contains leucine rich-repeat (LRR) domains Pfam:PF00560, INTERPRO:IPR001611	GO:0006952,GO:0012505,GO:0005515,GO:0007165	363
BN12247	0.030019	71.7186	2389.11	-5.05798	gi|12247|At5g57190_LB856F	At5g57190.1	68418.m07144 phosphatidylserine decarboxylase, putative similar to SP|P53037 Phosphatidylserine decarboxylase proenzyme 2 precursor (EC 4.1.1.65) {Saccharomyces cerevisiae}; contains Pfam profile PF02666: phosphatidylserine decarboxylase	GO:0009507,GO:0006779,GO:0004609,GO:0006499,GO:0004418,GO:0005509,GO:0008654	387
BN12251	0.446194	250.615	561.673	-1.16426	gi|12251|At4g31860_Contig1	At4g31860.2	68417.m04527 protein phosphatase 2C, putative / PP2C, putative protein phosphatase 2C, Schizosaccharomyces pombe, PIR2:S54297	GO:0008287,GO:0004722,GO:0006499,GO:0003824,GO:0006470,GO:0015071	340
BN12251	0.348919	224.543	643.539	-1.51904	gi|12251|At4g31860_Contig1	At4g31860.2	68417.m04527 protein phosphatase 2C, putative / PP2C, putative protein phosphatase 2C, Schizosaccharomyces pombe, PIR2:S54297	GO:0008287,GO:0004722,GO:0006499,GO:0003824,GO:0006470,GO:0015071	340
BN12256	0.3532	182.277	516.073	-1.50144	gi|12256|At3g04700_Contig1	At3g04700.1	68416.m00504 expressed protein	GO:0005554,GO:0000004,GO:0005739	421
BN12258	0.430032	208.475	484.789	-1.21748	gi|12258|At3g12520_Contig1	At3g12520.1	68416.m01558 sulfate transporter family protein similar to sulfate transporter [Arabidopsis thaliana] GI:3777483; contains Pfam profiles PF00916: Sulfate transporter family, PF01740: STAS domain	GO:0015116,GO:0008272,GO:0016020	1109
BN12258	0.372522	206.519	554.381	-1.4246	gi|12258|At3g12520_Contig1	At3g12520.1	68416.m01558 sulfate transporter family protein similar to sulfate transporter [Arabidopsis thaliana] GI:3777483; contains Pfam profiles PF00916: Sulfate transporter family, PF01740: STAS domain	GO:0015116,GO:0008272,GO:0016020	1109
BN12262	0.418684	2469.22	5897.58	-1.25607	gi|12262|At3g08610_Contig1	At3g08610.1	68416.m01000 expressed protein	GO:0005554,GO:0000004,GO:0012505	356
BN12264	0.321415	1728.86	5378.9	-1.63749	gi|12264|At3g08610_Contig2	At3g08610.1	68416.m01000 expressed protein	GO:0005554,GO:0000004,GO:0012505	316
BN12268	0.39169	4214.58	10760	-1.35222	gi|12268|At3g26520_Contig1	At3g26520.1	68416.m03310 tonoplast intrinsic protein, putative similar to tonoplast intrinsic protein GI:5081419 from [Brassica napus]	GO:0018987,GO:0006810,GO:0016020,GO:0005743,GO:0015250	1010
BN12268	0.0983111	139.354	1417.48	-3.3465	gi|12268|At3g26520_Contig1	At3g26520.1	68416.m03310 tonoplast intrinsic protein, putative similar to tonoplast intrinsic protein GI:5081419 from [Brassica napus]	GO:0018987,GO:0006810,GO:0016020,GO:0005743,GO:0015250	1010
BN12270	0.425144	263.676	620.204	-1.23398	gi|12270|At3g62650_Contig1	At3g62650.2	68416.m07038 expressed protein putative mitochondrial carrier protein At2g47490 - Arabidopsis thaliana, EMBL:AC002535	GO:0005554,GO:0000004,GO:0008372	701
BN12272	0.494556	900.181	1820.18	-1.01579	gi|12272|At3g11740_Contig2	At3g11740.1	68416.m01440 expressed protein contains Pfam profile PF04525: Protein of unknown function (DUF567)	GO:0005554,GO:0000004,GO:0008372	698
BN12279	0.0218869	118.952	5434.86	-5.51379	gi|12279|At5g44430_ESS1507R	At5g44430.1	68418.m05445 plant defensin-fusion protein, putative (PDF1.2c) plant defensin protein family member, personal communication, Bart Thomma (Bart.Thomma@agr.kuleuven.ac.be); similar to antifungal protein 1 preprotein [Raphanus sativus] gi|609322|gb|AAA69541	GO:0005554,GO:0012505,GO:0000004,GO:0005618	413
BN12279	0.0283959	113.312	3990.44	-5.13818	gi|12279|At5g44430_ESS1507R	At5g44430.1	68418.m05445 plant defensin-fusion protein, putative (PDF1.2c) plant defensin protein family member, personal communication, Bart Thomma (Bart.Thomma@agr.kuleuven.ac.be); similar to antifungal protein 1 preprotein [Raphanus sativus] gi|609322|gb|AAA69541	GO:0005554,GO:0012505,GO:0000004,GO:0005618	413
BN12280	0.107102	436.842	4078.76	-3.22295	gi|12280|At3g28790_Contig3	At3g28830.1	68416.m03597 expressed protein	GO:0006350,GO:0003899,GO:0012505	306
BN12280	0.113043	212.942	1883.73	-3.14506	gi|12280|At3g28790_Contig3	At3g28830.1	68416.m03597 expressed protein	GO:0006350,GO:0003899,GO:0012505	306
BN12311	0.331454	3262.38	9842.64	-1.59312	gi|12311|At2g45820_Contig2	At2g45820.1	68415.m05698 DNA-binding protein, putative identical to DNA-binding protein gi|601843|gb|AAA57124 [Arabidopsis thaliana]; contains Pfam domain, PF03766: Remorin, N-terminal region; contains Pfam domain, PF03763: Remorin, C-terminal region	GO:0003677,GO:0000004,GO:0008372	678
BN12311	0.366982	3702.37	10088.7	-1.44622	gi|12311|At2g45820_Contig2	At2g45820.1	68415.m05698 DNA-binding protein, putative identical to DNA-binding protein gi|601843|gb|AAA57124 [Arabidopsis thaliana]; contains Pfam domain, PF03766: Remorin, N-terminal region; contains Pfam domain, PF03763: Remorin, C-terminal region	GO:0003677,GO:0000004,GO:0008372	678
BN12313	0.381189	629.351	1651.02	-1.39142	gi|12313|At2g45820_Contig1	At2g45820.1	68415.m05698 DNA-binding protein, putative identical to DNA-binding protein gi|601843|gb|AAA57124 [Arabidopsis thaliana]; contains Pfam domain, PF03766: Remorin, N-terminal region; contains Pfam domain, PF03763: Remorin, C-terminal region	GO:0003677,GO:0000004,GO:0008372	705
BN12313	0.386584	621.395	1607.4	-1.37115	gi|12313|At2g45820_Contig1	At2g45820.1	68415.m05698 DNA-binding protein, putative identical to DNA-binding protein gi|601843|gb|AAA57124 [Arabidopsis thaliana]; contains Pfam domain, PF03766: Remorin, N-terminal region; contains Pfam domain, PF03763: Remorin, C-terminal region	GO:0003677,GO:0000004,GO:0008372	705
BN12327	0.0703561	615.541	8748.94	-3.82918	gi|12327|At3g22440_Contig1	At3g22440.1	68416.m02836 hydroxyproline-rich glycoprotein family protein identical to hydroxyproline-rich glycoprotein [Arabidopsis thaliana] gi|9293881|dbj|BAB01784	GO:0005554,GO:0000004,GO:0008372	1075
BN12327	0.0781498	713.723	9132.76	-3.67761	gi|12327|At3g22440_Contig1	At3g22440.1	68416.m02836 hydroxyproline-rich glycoprotein family protein identical to hydroxyproline-rich glycoprotein [Arabidopsis thaliana] gi|9293881|dbj|BAB01784	GO:0005554,GO:0000004,GO:0008372	1075
BN12329	0.462175	261.408	565.604	-1.11349	gi|12329|At1g72730_Contig1	At1g72730.1	68414.m08410 eukaryotic translation initiation factor 4A, putative / eIF-4A, putative similar to Eukaryotic initiation factor 4A-10 GB:P41382 [Nicotiana tabacum]; identical to (putative) RNA helicase GB:CAA09211 [Arabidopsis thaliana] (Nucleic Acids Res.	GO:0008026,GO:0003676,GO:0005524,GO:0000004,GO:0004386,GO:0008372	1058
BN12337	0.404426	4581.66	11328.8	-1.30605	gi|12337|At1g30510_Contig2	At1g30510.2	68414.m03732 ferredoxin--NADP(+) reductase, putative / adrenodoxin reductase, putative strong similarity to SP|P41345 Ferredoxin--NADP reductase, root isozyme, chloroplast precursor (EC 1.18.1.2) (FNR) {Oryza sativa}, ferredoxin-NADP reductase precursor [	GO:0006118,GO:0016491,GO:0005524,GO:0009507	628
BN12347	0.413942	255.094	616.256	-1.2725	gi|12347|At3g02230_Contig1	At3g02230.1	68416.m00204 reversibly glycosylated polypeptide-1 (RGP1) identical to reversibly glycosylated polypeptide-1 (AtRGP) [Arabidopsis thaliana] GI:2317729	GO:0005795,GO:0016760,GO:0000138,GO:0009832	613
BN12366	0.318407	1195.05	3753.22	-1.65106	gi|12366|At2g46170_Contig1	At2g46170.1	68415.m05741 reticulon family protein (RTNLB5) weak similarity to Nogo-C protein [Rattus norvegicus] GI:6822251; contains Pfam profile PF02453: Reticulon	GO:0005554,GO:0000004,GO:0005783	967
BN12372	0.392719	586.431	1493.26	-1.34843	gi|12372|At4g25870_LB610R	At4g25870.1	68417.m03720 expressed protein contains Pfam profile PF03267: Arabidopsis protein of unknown function, DUF266	GO:0005554,GO:0000004,GO:0005739	514
BN12372	0.415737	516.112	1241.44	-1.26626	gi|12372|At4g25870_LB610R	At4g25870.1	68417.m03720 expressed protein contains Pfam profile PF03267: Arabidopsis protein of unknown function, DUF266	GO:0005554,GO:0000004,GO:0005739	514
BN12400	0.435365	2340.68	5376.36	-1.1997	gi|12400|At2g43750_Contig3	At2g43750.1	68415.m05439 cysteine synthase, chloroplast / O-acetylserine (thiol)-lyase / O-acetylserine sulfhydrylase / cpACS1 (OASB) identical to SP|P47999 Cysteine synthase, chloroplast precursor (EC 4.2.99.8) (O-acetylserine sulfhydrylase) (O-acetylserine (Thiol)-	GO:0009536,GO:0004124,GO:0019344	245
BN12401	0.312037	304.047	974.393	-1.68021	gi|12401|At2g43750_Contig1	At2g43750.1	68415.m05439 cysteine synthase, chloroplast / O-acetylserine (thiol)-lyase / O-acetylserine sulfhydrylase / cpACS1 (OASB) identical to SP|P47999 Cysteine synthase, chloroplast precursor (EC 4.2.99.8) (O-acetylserine sulfhydrylase) (O-acetylserine (Thiol)-	GO:0009536,GO:0004124,GO:0019344	237
BN12402	0.418846	291.244	695.348	-1.25551	gi|12402|At5g05570_Contig1	At5g05570.1	68418.m00605 transducin family protein / WD-40 repeat family protein similar to unknown protein (pir||T04661); contains Pfam PF00400: WD domain, G-beta repeat (4 copies, 2 weak)|8683726|gb|AV524198.1|AV524198	GO:0008170,GO:0003677,GO:0006306,GO:0000166,GO:0005739	689
BN12402	0.38897	249.58	641.643	-1.36227	gi|12402|At5g05570_Contig1	At5g05570.1	68418.m00605 transducin family protein / WD-40 repeat family protein similar to unknown protein (pir||T04661); contains Pfam PF00400: WD domain, G-beta repeat (4 copies, 2 weak)|8683726|gb|AV524198.1|AV524198	GO:0008170,GO:0003677,GO:0006306,GO:0000166,GO:0005739	689
BN12426	0.381372	948.724	2487.66	-1.39073	gi|12426|At4g17690_LB616F	At4g17690.1	68417.m02642 peroxidase, putative similar to peroxidase [Spinacia oleracea] gi|1781336|emb|CAA71495	GO:0006118,GO:0012505,GO:0004601,GO:0006979	344
BN12426	0.474937	2273.64	4787.25	-1.07419	gi|12426|At4g17690_LB616F	At4g17690.1	68417.m02642 peroxidase, putative similar to peroxidase [Spinacia oleracea] gi|1781336|emb|CAA71495	GO:0006118,GO:0012505,GO:0004601,GO:0006979	344
BN12427	0.327629	311.187	949.814	-1.60986	gi|12427|At2g19790_Contig1	At2g19790.1	68415.m02312 clathrin adaptor complex small chain family protein contains Pfam profile: PF01217 clathrin adaptor complex small chain	GO:0005739,GO:0030125,GO:0005554,GO:0006886	697
BN12427	0.222737	292.71	1314.15	-2.16659	gi|12427|At2g19790_Contig1	At2g19790.1	68415.m02312 clathrin adaptor complex small chain family protein contains Pfam profile: PF01217 clathrin adaptor complex small chain	GO:0005739,GO:0030125,GO:0005554,GO:0006886	697
BN12428	0.225918	559.507	2476.59	-2.14613	gi|12428|At2g19790_Contig2	At2g19790.1	68415.m02312 clathrin adaptor complex small chain family protein contains Pfam profile: PF01217 clathrin adaptor complex small chain	GO:0005739,GO:0030125,GO:0005554,GO:0006886	732
BN12428	0.231068	794.353	3437.74	-2.11361	gi|12428|At2g19790_Contig2	At2g19790.1	68415.m02312 clathrin adaptor complex small chain family protein contains Pfam profile: PF01217 clathrin adaptor complex small chain	GO:0005739,GO:0030125,GO:0005554,GO:0006886	732
BN12436	0.323522	650.972	2012.14	-1.62806	gi|12436|At1g74320_LB482F	At1g74320.1	68414.m08606 choline kinase, putative similar to GmCK2p choline kinase gi|1438881|gb|AAC49375	GO:0004103,GO:0000004,GO:0008372	411
BN12436	0.323846	474.399	1464.89	-1.62662	gi|12436|At1g74320_LB482F	At1g74320.1	68414.m08606 choline kinase, putative similar to GmCK2p choline kinase gi|1438881|gb|AAC49375	GO:0004103,GO:0000004,GO:0008372	411
BN12461	0.466375	1847.58	3961.58	-1.10044	gi|12461|At2g46140_Contig1	At2g46140.1	68415.m05738 late embryogenesis abundant protein, putative / LEA protein, putative similar to SP|P46518 Late embryogenesis abundant protein Lea14-A {Gossypium hirsutum}; contains Pfam profile PF03168: Late embryogenesis abundant protein	GO:0008372,GO:0009793,GO:0005554,GO:0009269	673
BN12461	0.499514	1469.81	2942.48	-1.0014	gi|12461|At2g46140_Contig1	At2g46140.1	68415.m05738 late embryogenesis abundant protein, putative / LEA protein, putative similar to SP|P46518 Late embryogenesis abundant protein Lea14-A {Gossypium hirsutum}; contains Pfam profile PF03168: Late embryogenesis abundant protein	GO:0008372,GO:0009793,GO:0005554,GO:0009269	673
BN12462	0.270712	4513.14	16671.4	-1.88517	gi|12462|At2g46140_Contig3	At2g46140.1	68415.m05738 late embryogenesis abundant protein, putative / LEA protein, putative similar to SP|P46518 Late embryogenesis abundant protein Lea14-A {Gossypium hirsutum}; contains Pfam profile PF03168: Late embryogenesis abundant protein	GO:0008372,GO:0009793,GO:0005554,GO:0009269	687
BN12462	0.257461	5395.32	20955.9	-1.95758	gi|12462|At2g46140_Contig3	At2g46140.1	68415.m05738 late embryogenesis abundant protein, putative / LEA protein, putative similar to SP|P46518 Late embryogenesis abundant protein Lea14-A {Gossypium hirsutum}; contains Pfam profile PF03168: Late embryogenesis abundant protein	GO:0008372,GO:0009793,GO:0005554,GO:0009269	687
BN12466	0.356984	812.575	2276.22	-1.48607	gi|12466|At1g60770_Contig1	At1g60770.1	68414.m06841 pentatricopeptide (PPR) repeat-containing protein low similarity to DNA-binding protein [Triticum aestivum] GI:6958202; contains Pfam profile PF01535: PPR repeat	GO:0005554,GO:0000004,GO:0008372	686
BN12466	0.309986	965.391	3114.31	-1.68973	gi|12466|At1g60770_Contig1	At1g60770.1	68414.m06841 pentatricopeptide (PPR) repeat-containing protein low similarity to DNA-binding protein [Triticum aestivum] GI:6958202; contains Pfam profile PF01535: PPR repeat	GO:0005554,GO:0000004,GO:0008372	686
BN12478	0.387639	175.266	452.137	-1.36721	gi|12478|At5g62600_Contig1	At5g62600.1	68418.m07856 transportin-SR-related contains weak similarity to transportin-SR (GI:5052414) [Homo sapiens]	GO:0005554,GO:0000004,GO:0008372	611
BN12479	0.334121	317.561	950.438	-1.58156	gi|12479|At5g62600_Contig2	At5g62600.1	68418.m07856 transportin-SR-related contains weak similarity to transportin-SR (GI:5052414) [Homo sapiens]	GO:0005554,GO:0000004,GO:0008372	635
BN12479	0.381287	293.227	769.046	-1.39105	gi|12479|At5g62600_Contig2	At5g62600.1	68418.m07856 transportin-SR-related contains weak similarity to transportin-SR (GI:5052414) [Homo sapiens]	GO:0005554,GO:0000004,GO:0008372	635
BN12481	0.485789	763.223	1571.1	-1.0416	gi|12481|At4g21280_Contig2	At4g21280.1	68417.m03075 oxygen-evolving enhancer protein 3, chloroplast, putative (PSBQ1) (PSBQ) identical to SP|Q9XFT3 Oxygen-evolving enhancer protein 3-1, chloroplast precursor (OEE3) (16 kDa subunit of oxygen evolving system of photosystem II) (OEC 16 kDa subuni	GO:0009654,GO:0009543,GO:0030095	852
BN12489	0.259811	194.593	748.978	-1.94446	gi|12489|At5g04170_LL2644F	At5g04170.1	68418.m00405 calcium-binding EF hand family protein low similarity to peflin [Homo sapiens] GI:6015440; contains INTERPRO:IPR002048 calcium-binding EF-hand domain	GO:0005509,GO:0000004,GO:0008372	292
BN12494	0.439333	311.405	708.813	-1.18661	gi|12494|At3g02200_Contig1	At3g02200.2	68416.m00199 proteasome family protein contains Pfam domain, PF01399: PCI domain	GO:0005634,GO:0005554,GO:0006355	620
BN12495	0.381933	309.396	810.08	-1.38861	gi|12495|At3g02200_Contig2	At3g02200.2	68416.m00199 proteasome family protein contains Pfam domain, PF01399: PCI domain	GO:0005634,GO:0005554,GO:0006355	618
BN12495	0.226612	379.96	1676.7	-2.14171	gi|12495|At3g02200_Contig2	At3g02200.2	68416.m00199 proteasome family protein contains Pfam domain, PF01399: PCI domain	GO:0005634,GO:0005554,GO:0006355	618
BN12503	0.225988	436.735	1932.56	-2.14568	gi|12503|At2g39800_Contig4	At2g39800.1	68415.m04888 delta 1-pyrroline-5-carboxylate synthetase A / P5CS A (P5CS1) identical to SP:P54887:P5C1_ARATH	GO:0017084,GO:0009414,GO:0042538,GO:0009269,GO:0006561,GO:0009737,GO:0005737,GO:0009738	515
BN12503	0.365966	511.408	1397.42	-1.45022	gi|12503|At2g39800_Contig4	At2g39800.1	68415.m04888 delta 1-pyrroline-5-carboxylate synthetase A / P5CS A (P5CS1) identical to SP:P54887:P5C1_ARATH	GO:0017084,GO:0009414,GO:0042538,GO:0009269,GO:0006561,GO:0009737,GO:0005737,GO:0009738	515
BN12507	0.350043	1192.56	3406.9	-1.5144	gi|12507|At3g04780_Contig1	At3g04780.1	68416.m00515 expressed protein	GO:0005554,GO:0000004,GO:0008372	363
BN12507	0.483021	1445.33	2992.27	-1.04984	gi|12507|At3g04780_Contig1	At3g04780.1	68416.m00515 expressed protein	GO:0005554,GO:0000004,GO:0008372	363
BN12515	0.295927	151.639	512.421	-1.75669	gi|12515|At2g47170_Contig4	At2g47170.1	68415.m05890 ADP-ribosylation factor 1 (ARF1) identical to ADP-ribosylation factor ARF1({Arabidopsis thaliana} (SP:P36397) (GP:166586)	GO:0005798,GO:0003926,GO:0006499	698
BN12530	0.351519	3925.1	11166.1	-1.50832	gi|12530|At4g19510_LB541F	At4g19510.1	68417.m02869 disease resistance protein (TIR-NBS-LRR class), putative domain signature TIR-NBS-LRR exists, suggestive of a disease resistance protein.	GO:0012505,GO:0005524,GO:0006952,GO:0004888,GO:0006915,GO:0016020	355
BN12534	0.19554	417.253	2133.85	-2.35446	gi|12534|At3g23030_Contig3	At3g23030.1	68416.m02903 auxin-responsive protein / indoleacetic acid-induced protein 2 (IAA2) identical to SP|P49678 Auxin-responsive protein IAA2 (Indoleacetic acid-induced protein 2) {Arabidopsis thaliana}	GO:0005634,GO:0003700,GO:0009733	389
BN12534	0.147621	446.322	3023.43	-2.76003	gi|12534|At3g23030_Contig3	At3g23030.1	68416.m02903 auxin-responsive protein / indoleacetic acid-induced protein 2 (IAA2) identical to SP|P49678 Auxin-responsive protein IAA2 (Indoleacetic acid-induced protein 2) {Arabidopsis thaliana}	GO:0005634,GO:0003700,GO:0009733	389
BN12535	0.487468	1741.65	3572.85	-1.03662	gi|12535|At3g23030_Contig1	At3g23030.1	68416.m02903 auxin-responsive protein / indoleacetic acid-induced protein 2 (IAA2) identical to SP|P49678 Auxin-responsive protein IAA2 (Indoleacetic acid-induced protein 2) {Arabidopsis thaliana}	GO:0005634,GO:0003700,GO:0009733	374
BN12539	0.435449	971.622	2231.31	-1.19942	gi|12539|At3g08690_Contig3	At3g08690.1	68416.m01010 ubiquitin-conjugating enzyme 11 (UBC11) E2; identical to gi:12643427, SP:P35134	GO:0006511,GO:0004840	511
BN12539	0.372129	1112.56	2989.72	-1.42613	gi|12539|At3g08690_Contig3	At3g08690.1	68416.m01010 ubiquitin-conjugating enzyme 11 (UBC11) E2; identical to gi:12643427, SP:P35134	GO:0006511,GO:0004840	511
BN12556	0.334487	142.593	426.304	-1.57998	gi|12556|At3g26110_FL535F	At3g26110.1	68416.m03252 expressed protein	GO:0005554,GO:0000004,GO:0012505	374
BN12556	0.375821	319.184	849.298	-1.41188	gi|12556|At3g26110_FL535F	At3g26110.1	68416.m03252 expressed protein	GO:0005554,GO:0000004,GO:0012505	374
BN12562	0.28521	344.397	1207.52	-1.8099	gi|12562|At4g29480_Contig2	At4g29480.1	68417.m04207 mitochondrial ATP synthase g subunit family protein contains Pfam profile: PF04718 mitochondrial ATP synthase g subunit	GO:0008372,GO:0005554,GO:0015992	550
BN12584	0.48553	1082.95	2230.45	-1.04237	gi|12584|At1g18720_Contig1	At1g18720.1	68414.m02335 expressed protein similar to YGL010w-like protein GI:2982301 from [Picea mariana]	GO:0005554,GO:0000004,GO:0008372	694
BN12584	0.42603	1039.82	2440.72	-1.23097	gi|12584|At1g18720_Contig1	At1g18720.1	68414.m02335 expressed protein similar to YGL010w-like protein GI:2982301 from [Picea mariana]	GO:0005554,GO:0000004,GO:0008372	694
BN12584	0.438083	963.459	2199.26	-1.19072	gi|12584|At1g18720_Contig1	At1g18720.1	68414.m02335 expressed protein similar to YGL010w-like protein GI:2982301 from [Picea mariana]	GO:0005554,GO:0000004,GO:0008372	694
BN12587	0.348581	262.33	752.565	-1.52043	gi|12587|At2g44680_Contig2	At2g44680.1	68415.m05560 casein kinase II beta chain, putative similar to casein kinase II beta-3 chain (CK II) [Arabidopsis thaliana] SWISS-PROT:O81275	GO:0005956,GO:0000004,GO:0008605	650
BN12589	0.175331	1463.66	8347.96	-2.51184	gi|12589|At4g17700_Contig2	At4g17700.1	68417.m02644 hypothetical protein contains Pfam profile PF04776: Protein of unknown function (DUF626)	GO:0005554,GO:0000004,GO:0008372	658
BN12589	0.243219	3311.16	13613.9	-2.03967	gi|12589|At4g17700_Contig2	At4g17700.1	68417.m02644 hypothetical protein contains Pfam profile PF04776: Protein of unknown function (DUF626)	GO:0005554,GO:0000004,GO:0008372	658
BN12599	0.335101	160.088	477.731	-1.57733	gi|12599|At4g32760_Contig4	At4g32760.1	68417.m04661 VHS domain-containing protein / GAT domain-containing protein weak similarity to hepatocyte growth factor-regulated tyrosine kinase substrate HRS isoform 2 [Homo sapiens] GI:9022389; contains Pfam profiles PF00790: VHS domain, PF03127: GAT do	GO:0006886,GO:0008565,GO:0005795,GO:0006891	693
BN12599	0.346357	190.368	549.63	-1.52967	gi|12599|At4g32760_Contig4	At4g32760.1	68417.m04661 VHS domain-containing protein / GAT domain-containing protein weak similarity to hepatocyte growth factor-regulated tyrosine kinase substrate HRS isoform 2 [Homo sapiens] GI:9022389; contains Pfam profiles PF00790: VHS domain, PF03127: GAT do	GO:0006886,GO:0008565,GO:0005795,GO:0006891	693
BN12600	0.493553	617.899	1251.94	-1.01872	gi|12600|At4g32760_Contig3	At4g32760.1	68417.m04661 VHS domain-containing protein / GAT domain-containing protein weak similarity to hepatocyte growth factor-regulated tyrosine kinase substrate HRS isoform 2 [Homo sapiens] GI:9022389; contains Pfam profiles PF00790: VHS domain, PF03127: GAT do	GO:0006886,GO:0008565,GO:0005795,GO:0006891	729
BN12600	0.484949	364.632	751.897	-1.04409	gi|12600|At4g32760_Contig3	At4g32760.1	68417.m04661 VHS domain-containing protein / GAT domain-containing protein weak similarity to hepatocyte growth factor-regulated tyrosine kinase substrate HRS isoform 2 [Homo sapiens] GI:9022389; contains Pfam profiles PF00790: VHS domain, PF03127: GAT do	GO:0006886,GO:0008565,GO:0005795,GO:0006891	729
BN12602	0.392694	549.375	1398.99	-1.34852	gi|12602|At1g67870_Contig5	At1g67870.1	68414.m07750 glycine-rich protein contains non-consensus GG donor splice site at exon2; modeled to est match.	GO:0004024,GO:0008270,GO:0000004,GO:0005739	1089
BN12602	0.26381	436.115	1653.14	-1.92243	gi|12602|At1g67870_Contig5	At1g67870.1	68414.m07750 glycine-rich protein contains non-consensus GG donor splice site at exon2; modeled to est match.	GO:0004024,GO:0008270,GO:0000004,GO:0005739	1089
BN12609	0.0204707	82.2228	4016.61	-5.6103	gi|12609|At3g25170_Contig2	At3g25170.1	68416.m03143 rapid alkalinization factor (RALF) family protein	GO:0005578,GO:0004871,GO:0007267	484
BN12609	0.0201821	73.2339	3628.66	-5.63078	gi|12609|At3g25170_Contig2	At3g25170.1	68416.m03143 rapid alkalinization factor (RALF) family protein	GO:0005578,GO:0004871,GO:0007267	484
BN12613	0.278189	381.953	1373	-1.84586	gi|12613|At1g08200_Contig2	At1g08200.1	68414.m00906 expressed protein	GO:0019305,GO:0009225,GO:0003978,GO:0008460,GO:0003824,GO:0006012,GO:0009246	685
BN12613	0.218827	382.753	1749.11	-2.19214	gi|12613|At1g08200_Contig2	At1g08200.1	68414.m00906 expressed protein	GO:0019305,GO:0009225,GO:0003978,GO:0008460,GO:0003824,GO:0006012,GO:0009246	685
BN12618	0.316049	210.331	665.501	-1.66178	gi|12618|At3g53990_Contig1	At3g53990.1	68416.m05966 universal stress protein (USP) family protein contains Pfam PF00582: universal stress protein family	GO:0006950,GO:0005554,GO:0008372	664
BN12625	0.2077	2363.94	11381.5	-2.26743	gi|12625|At2g30620_Contig3	At2g30620.1	68415.m03731 histone H1.2 nearly identical to SP|P26569 Histone H1.2 {Arabidopsis thaliana}	GO:0007001,GO:0003677,GO:0006334,GO:0000786,GO:0005634	737
BN12625	0.226187	3014.92	13329.3	-2.14441	gi|12625|At2g30620_Contig3	At2g30620.1	68415.m03731 histone H1.2 nearly identical to SP|P26569 Histone H1.2 {Arabidopsis thaliana}	GO:0007001,GO:0003677,GO:0006334,GO:0000786,GO:0005634	737
BN12627	0.303933	5589.41	18390.3	-1.71818	gi|12627|At2g30620_Contig1	At2g30620.1	68415.m03731 histone H1.2 nearly identical to SP|P26569 Histone H1.2 {Arabidopsis thaliana}	GO:0007001,GO:0003677,GO:0006334,GO:0000786,GO:0005634	674
BN12627	0.303383	5120.81	16879	-1.72079	gi|12627|At2g30620_Contig1	At2g30620.1	68415.m03731 histone H1.2 nearly identical to SP|P26569 Histone H1.2 {Arabidopsis thaliana}	GO:0007001,GO:0003677,GO:0006334,GO:0000786,GO:0005634	674
BN12653	0.278197	973.598	3499.67	-1.84582	gi|12653|At5g57815_Contig1	At5g57815.1	68418.m07230 cytochrome c oxidase subunit 6b, putative similar to subunit 6b of cytochrome c oxidase [Arabidopsis thaliana] gi|6518353|dbj|BAA87883	GO:0005739,GO:0004129,GO:0006118	418
BN12653	0.254806	859.296	3372.36	-1.97253	gi|12653|At5g57815_Contig1	At5g57815.1	68418.m07230 cytochrome c oxidase subunit 6b, putative similar to subunit 6b of cytochrome c oxidase [Arabidopsis thaliana] gi|6518353|dbj|BAA87883	GO:0005739,GO:0004129,GO:0006118	418
BN12654	0.481521	2208.13	4585.74	-1.05433	gi|12654|At5g57815_Contig2	At5g57815.1	68418.m07230 cytochrome c oxidase subunit 6b, putative similar to subunit 6b of cytochrome c oxidase [Arabidopsis thaliana] gi|6518353|dbj|BAA87883	GO:0005739,GO:0004129,GO:0006118	408
BN12654	0.267657	340.264	1271.27	-1.90154	gi|12654|At5g57815_Contig2	At5g57815.1	68418.m07230 cytochrome c oxidase subunit 6b, putative similar to subunit 6b of cytochrome c oxidase [Arabidopsis thaliana] gi|6518353|dbj|BAA87883	GO:0005739,GO:0004129,GO:0006118	408
BN12654	0.420098	2233.73	5317.17	-1.2512	gi|12654|At5g57815_Contig2	At5g57815.1	68418.m07230 cytochrome c oxidase subunit 6b, putative similar to subunit 6b of cytochrome c oxidase [Arabidopsis thaliana] gi|6518353|dbj|BAA87883	GO:0005739,GO:0004129,GO:0006118	408
BN12655	0.338772	2661.46	7856.19	-1.56161	gi|12655|At5g57815_Contig3	At5g57815.1	68418.m07230 cytochrome c oxidase subunit 6b, putative similar to subunit 6b of cytochrome c oxidase [Arabidopsis thaliana] gi|6518353|dbj|BAA87883	GO:0005739,GO:0004129,GO:0006118	420
BN12655	0.192232	2113.98	10997	-2.37908	gi|12655|At5g57815_Contig3	At5g57815.1	68418.m07230 cytochrome c oxidase subunit 6b, putative similar to subunit 6b of cytochrome c oxidase [Arabidopsis thaliana] gi|6518353|dbj|BAA87883	GO:0005739,GO:0004129,GO:0006118	420
BN12658	0.221786	359.537	1621.1	-2.17276	gi|12658|At2g02050_Contig1	At2g02050.1	68415.m00140 NADH-ubiquinone oxidoreductase B18 subunit, putative contains Pfam PF05676: NADH-ubiquinone oxidoreductase B18 subunit (NDUFB7); similar to NADH-ubiquinone oxidoreductase B18 subunit (EC 1.6.5.3) (EC 1.6.99.3) (Complex I-B18) (CI-B18) (Cell a	GO:0008137,GO:0006120,GO:0008372	590
BN12658	0.19807	85.1627	429.963	-2.33592	gi|12658|At2g02050_Contig1	At2g02050.1	68415.m00140 NADH-ubiquinone oxidoreductase B18 subunit, putative contains Pfam PF05676: NADH-ubiquinone oxidoreductase B18 subunit (NDUFB7); similar to NADH-ubiquinone oxidoreductase B18 subunit (EC 1.6.5.3) (EC 1.6.99.3) (Complex I-B18) (CI-B18) (Cell a	GO:0008137,GO:0006120,GO:0008372	590
BN12658	0.236656	509.059	2151.05	-2.07914	gi|12658|At2g02050_Contig1	At2g02050.1	68415.m00140 NADH-ubiquinone oxidoreductase B18 subunit, putative contains Pfam PF05676: NADH-ubiquinone oxidoreductase B18 subunit (NDUFB7); similar to NADH-ubiquinone oxidoreductase B18 subunit (EC 1.6.5.3) (EC 1.6.99.3) (Complex I-B18) (CI-B18) (Cell a	GO:0008137,GO:0006120,GO:0008372	590
BN12659	0.455807	338.951	743.629	-1.13351	gi|12659|At2g02050_Contig3	At2g02050.1	68415.m00140 NADH-ubiquinone oxidoreductase B18 subunit, putative contains Pfam PF05676: NADH-ubiquinone oxidoreductase B18 subunit (NDUFB7); similar to NADH-ubiquinone oxidoreductase B18 subunit (EC 1.6.5.3) (EC 1.6.99.3) (Complex I-B18) (CI-B18) (Cell a	GO:0008137,GO:0006120,GO:0008372	639
BN12671	0.27316	15343.3	56169.6	-1.87218	gi|12671|At1g20050_Contig2	At1g20050.1	68414.m02510 C-8,7 sterol isomerase identical to C-8,7 sterol isomerase GI:11279073 from [Arabidopsis thaliana] (Plant Mol. Biol. 38 (5), 807-815 (1998))	GO:0008372,GO:0000247,GO:0016126	370
BN12671	0.254167	13857.6	54521.7	-1.97615	gi|12671|At1g20050_Contig2	At1g20050.1	68414.m02510 C-8,7 sterol isomerase identical to C-8,7 sterol isomerase GI:11279073 from [Arabidopsis thaliana] (Plant Mol. Biol. 38 (5), 807-815 (1998))	GO:0008372,GO:0000247,GO:0016126	370
BN12672	0.304259	292.31	960.728	-1.71663	gi|12672|At2g17500_Contig3	At2g17500.3	68415.m02024 auxin efflux carrier family protein contains auxin efflux carrier domain, Pfam:PF03547	GO:0009926,GO:0016021,GO:0009672,GO:0012505	534
BN12672	0.33333	273.519	820.565	-1.58498	gi|12672|At2g17500_Contig3	At2g17500.3	68415.m02024 auxin efflux carrier family protein contains auxin efflux carrier domain, Pfam:PF03547	GO:0009926,GO:0016021,GO:0009672,GO:0012505	534
BN12674	0.322106	11353.3	35247.1	-1.63439	gi|12674|At5g54940_Contig2	At5g54940.2	68418.m06843 eukaryotic translation initiation factor SUI1, putative similar to SP|P32911 Protein translation factor SUI1 {Saccharomyces cerevisiae}; contains Pfam profile PF01253: Translation initiation factor SUI1	GO:0006412,GO:0008372,GO:0003743,GO:0006413	641
BN12674	0.354964	12210.9	34400.4	-1.49426	gi|12674|At5g54940_Contig2	At5g54940.2	68418.m06843 eukaryotic translation initiation factor SUI1, putative similar to SP|P32911 Protein translation factor SUI1 {Saccharomyces cerevisiae}; contains Pfam profile PF01253: Translation initiation factor SUI1	GO:0006412,GO:0008372,GO:0003743,GO:0006413	641
BN12675	0.433177	16476.8	38037.1	-1.20697	gi|12675|At5g54940_Contig3	At5g54940.2	68418.m06843 eukaryotic translation initiation factor SUI1, putative similar to SP|P32911 Protein translation factor SUI1 {Saccharomyces cerevisiae}; contains Pfam profile PF01253: Translation initiation factor SUI1	GO:0006412,GO:0008372,GO:0003743,GO:0006413	621
BN12696	0.404906	1032.72	2550.52	-1.30434	gi|12696|At3g28830_Contig1	At3g28830.1	68416.m03597 expressed protein	GO:0005524,GO:0000004,GO:0012505	744
BN12696	0.37946	925.181	2438.15	-1.39798	gi|12696|At3g28830_Contig1	At3g28830.1	68416.m03597 expressed protein	GO:0005524,GO:0000004,GO:0012505	744
BN12698	0.404244	3394.28	8396.62	-1.3067	gi|12698|At3g06483_Contig3	At3g06483.1	68416.m00751 pyruvate dehydrogenase (lipoamide) kinase (PDHK) nearly identical to pyruvate dehydrogenase kinase [Arabidopsis thaliana] GI:3641834	GO:0005524,GO:0009927,GO:0004740,GO:0007165	382
BN12708	0.283859	3152.25	11105	-1.81676	gi|12708|At5g11550_Contig3	At5g11550.1	68418.m01347 expressed protein	GO:0005554,GO:0000004,GO:0009507	716
BN12708	0.319378	2315.18	7249.02	-1.64666	gi|12708|At5g11550_Contig3	At5g11550.1	68418.m01347 expressed protein	GO:0005554,GO:0000004,GO:0009507	716
BN12729	0.082445	102.001	1237.2	-3.60042	gi|12729|At5g25610_Contig4	At5g25610.1	68418.m03047 dehydration-responsive protein (RD22) identical to SP|Q08298 Dehydration-responsive protein RD22 precursor {Arabidopsis thaliana}	GO:0045735,GO:0009651,GO:0012505,GO:0009269,GO:0009737	542
BN12729	0.0898843	101.34	1127.45	-3.47579	gi|12729|At5g25610_Contig4	At5g25610.1	68418.m03047 dehydration-responsive protein (RD22) identical to SP|Q08298 Dehydration-responsive protein RD22 precursor {Arabidopsis thaliana}	GO:0045735,GO:0009651,GO:0012505,GO:0009269,GO:0009737	542
BN12731	0.0268159	200.099	7461.95	-5.22077	gi|12731|At5g25610_Contig3	At5g25610.1	68418.m03047 dehydration-responsive protein (RD22) identical to SP|Q08298 Dehydration-responsive protein RD22 precursor {Arabidopsis thaliana}	GO:0045735,GO:0009651,GO:0012505,GO:0009269,GO:0009737	553
BN12731	0.0256852	168.357	6554.64	-5.28292	gi|12731|At5g25610_Contig3	At5g25610.1	68418.m03047 dehydration-responsive protein (RD22) identical to SP|Q08298 Dehydration-responsive protein RD22 precursor {Arabidopsis thaliana}	GO:0045735,GO:0009651,GO:0012505,GO:0009269,GO:0009737	553
BN12732	0.302164	358.913	1187.81	-1.7266	gi|12732|At5g47540_Contig1	At5g47540.1	68418.m05869 Mo25 family protein similar to MO25 protein (early mouse development protein family) [Mouse] SWISS-PROT:Q06138	GO:0005554,GO:0000004,GO:0005739	635
BN12740	0.236591	283.086	1196.52	-2.07953	gi|12740|At3g12630_Contig1	At3g12630.1	68416.m01572 zinc finger (AN1-like) family protein contains Pfam domain, PF01428: AN1-like Zinc finger	GO:0003677,GO:0008372,GO:0000004,GO:0008270	451
BN12740	0.281893	398.473	1413.56	-1.82678	gi|12740|At3g12630_Contig1	At3g12630.1	68416.m01572 zinc finger (AN1-like) family protein contains Pfam domain, PF01428: AN1-like Zinc finger	GO:0003677,GO:0008372,GO:0000004,GO:0008270	451
BN12745	0.0499389	184.315	3690.81	-4.32369	gi|12745|At5g20250_Contig2	At5g20250.2	68418.m02411 raffinose synthase family protein / seed imbibition protein, putative (din10) similar to seed imbibition protein GB:AAA32975 GI:167100 from [Hordeum vulgare]; contains nonconsensus AT donor splice site at intron 1; contains Pfam profile PF056	GO:0009744,GO:0009416,GO:0004672,GO:0007568,GO:0004553,GO:0005524,GO:0009507	426
BN12745	0.0485301	173.797	3581.22	-4.36498	gi|12745|At5g20250_Contig2	At5g20250.2	68418.m02411 raffinose synthase family protein / seed imbibition protein, putative (din10) similar to seed imbibition protein GB:AAA32975 GI:167100 from [Hordeum vulgare]; contains nonconsensus AT donor splice site at intron 1; contains Pfam profile PF056	GO:0009744,GO:0009416,GO:0004672,GO:0007568,GO:0004553,GO:0005524,GO:0009507	426
BN12746	0.440099	1311.17	2979.26	-1.1841	gi|12746|At5g20250_DC533F	At5g20250.2	68418.m02411 raffinose synthase family protein / seed imbibition protein, putative (din10) similar to seed imbibition protein GB:AAA32975 GI:167100 from [Hordeum vulgare]; contains nonconsensus AT donor splice site at intron 1; contains Pfam profile PF056	GO:0009744,GO:0009416,GO:0004672,GO:0007568,GO:0004553,GO:0005524,GO:0009507	420
BN12746	0.240237	662.819	2759.02	-2.05747	gi|12746|At5g20250_DC533F	At5g20250.2	68418.m02411 raffinose synthase family protein / seed imbibition protein, putative (din10) similar to seed imbibition protein GB:AAA32975 GI:167100 from [Hordeum vulgare]; contains nonconsensus AT donor splice site at intron 1; contains Pfam profile PF056	GO:0009744,GO:0009416,GO:0004672,GO:0007568,GO:0004553,GO:0005524,GO:0009507	420
BN12746	0.144557	236.526	1636.21	-2.79029	gi|12746|At5g20250_DC533F	At5g20250.2	68418.m02411 raffinose synthase family protein / seed imbibition protein, putative (din10) similar to seed imbibition protein GB:AAA32975 GI:167100 from [Hordeum vulgare]; contains nonconsensus AT donor splice site at intron 1; contains Pfam profile PF056	GO:0009744,GO:0009416,GO:0004672,GO:0007568,GO:0004553,GO:0005524,GO:0009507	420
BN12747	0.228638	268.942	1176.28	-2.12886	gi|12747|At5g20250_Contig1	At5g20250.2	68418.m02411 raffinose synthase family protein / seed imbibition protein, putative (din10) similar to seed imbibition protein GB:AAA32975 GI:167100 from [Hordeum vulgare]; contains nonconsensus AT donor splice site at intron 1; contains Pfam profile PF056	GO:0009744,GO:0009416,GO:0004672,GO:0007568,GO:0004553,GO:0005524,GO:0009507	415
BN12747	0.210681	336.58	1597.58	-2.24687	gi|12747|At5g20250_Contig1	At5g20250.2	68418.m02411 raffinose synthase family protein / seed imbibition protein, putative (din10) similar to seed imbibition protein GB:AAA32975 GI:167100 from [Hordeum vulgare]; contains nonconsensus AT donor splice site at intron 1; contains Pfam profile PF056	GO:0009744,GO:0009416,GO:0004672,GO:0007568,GO:0004553,GO:0005524,GO:0009507	415
BN12748	0.497552	2812.86	5653.4	-1.00708	gi|12748|At2g21600_Contig1	At2g21600.1	68415.m02569 RER1B protein identical to SP|O48671 RER1B protein (AtRER1B) {Arabidopsis thaliana}	GO:0005794,GO:0006890,GO:0005554,GO:0005801	687
BN12758	0.485934	98.6996	203.113	-1.04117	gi|12758|At5g26260_Contig4	At5g26260.1	68418.m03133 meprin and TRAF homology domain-containing protein / MATH domain-containing protein similar to ubiquitin-specific protease 12 [Arabidopsis thaliana] GI:11993471; contains Pfam profile PF00917: MATH domain	GO:0005554,GO:0000004,GO:0012505	470
BN12769	0.351779	2698.66	7671.47	-1.50726	gi|12769|At1g51070_Contig1	At1g51070.1	68414.m05741 basic helix-loop-helix (bHLH) family protein similar to bHLH transcription factor GI:3757520 from [Arabidopsis thaliana]	GO:0003700,GO:0045449,GO:0003677,GO:0008372	418
BN12769	0.374322	3081.17	8231.33	-1.41765	gi|12769|At1g51070_Contig1	At1g51070.1	68414.m05741 basic helix-loop-helix (bHLH) family protein similar to bHLH transcription factor GI:3757520 from [Arabidopsis thaliana]	GO:0003700,GO:0045449,GO:0003677,GO:0008372	418
BN12771	0.312273	9511.97	30460.4	-1.67912	gi|12771|At4g27100_Contig1	At4g27100.1	68417.m03895 RabGAP/TBC domain-containing protein similar to GTPase activating protein [Yarrowia lipolytica] GI:2370595; contains Pfam profile PF00566: TBC domain	GO:0005524,GO:0000004,GO:0008372	560
BN12772	0.477505	7521.18	15751	-1.06641	gi|12772|At2g36880_Contig1	At2g36880.1	68415.m04521 S-adenosylmethionine synthetase, putative similar to S-adenosylmethionine synthetase 3 (Methionine adenosyltransferase 3, AdoMet synthetase 3) [Lycopersicon esculentum] SWISS-PROT:P43282	GO:0008372,GO:0005524,GO:0006730,GO:0004478,GO:0006556	388
BN12772	0.340853	10734.9	31494.2	-1.55278	gi|12772|At2g36880_Contig1	At2g36880.1	68415.m04521 S-adenosylmethionine synthetase, putative similar to S-adenosylmethionine synthetase 3 (Methionine adenosyltransferase 3, AdoMet synthetase 3) [Lycopersicon esculentum] SWISS-PROT:P43282	GO:0008372,GO:0005524,GO:0006730,GO:0004478,GO:0006556	388
BN12776	0.465998	178.754	383.594	-1.1016	gi|12776|At2g36880_Contig4	At2g36880.1	68415.m04521 S-adenosylmethionine synthetase, putative similar to S-adenosylmethionine synthetase 3 (Methionine adenosyltransferase 3, AdoMet synthetase 3) [Lycopersicon esculentum] SWISS-PROT:P43282	GO:0008372,GO:0005524,GO:0006730,GO:0004478,GO:0006556	362
BN12776	0.269431	142.164	527.645	-1.89201	gi|12776|At2g36880_Contig4	At2g36880.1	68415.m04521 S-adenosylmethionine synthetase, putative similar to S-adenosylmethionine synthetase 3 (Methionine adenosyltransferase 3, AdoMet synthetase 3) [Lycopersicon esculentum] SWISS-PROT:P43282	GO:0008372,GO:0005524,GO:0006730,GO:0004478,GO:0006556	362
BN12778	0.434617	305.684	703.341	-1.20218	gi|12778|At2g45070_Contig1	At2g45070.1	68415.m05610 sec61beta family protein similar to SP|P52870 Protein transport protein SEC61 beta 1 subunit {Saccharomyces cerevisiae}; contains Pfam profile PF03911: Sec61beta family	GO:0008565,GO:0005739,GO:0015031	252
BN12779	0.268215	515.963	1923.69	-1.89854	gi|12779|At2g45070_Contig4	At2g45070.1	68415.m05610 sec61beta family protein similar to SP|P52870 Protein transport protein SEC61 beta 1 subunit {Saccharomyces cerevisiae}; contains Pfam profile PF03911: Sec61beta family	GO:0008565,GO:0005739,GO:0015031	321
BN12779	0.279979	517.798	1849.42	-1.83661	gi|12779|At2g45070_Contig4	At2g45070.1	68415.m05610 sec61beta family protein similar to SP|P52870 Protein transport protein SEC61 beta 1 subunit {Saccharomyces cerevisiae}; contains Pfam profile PF03911: Sec61beta family	GO:0008565,GO:0005739,GO:0015031	321
BN12793	0.354279	1388.24	3918.49	-1.49704	gi|12793|At5g07600_Contig6	At5g07600.1	68418.m00871 oleosin / glycine-rich protein	GO:0012505,GO:0019915,GO:0005554,GO:0016020	586
BN12793	0.339546	1633.5	4810.84	-1.55832	gi|12793|At5g07600_Contig6	At5g07600.1	68418.m00871 oleosin / glycine-rich protein	GO:0012505,GO:0019915,GO:0005554,GO:0016020	586
BN12810	0.401634	1106.2	2754.25	-1.31605	gi|12810|At5g48580_Contig3	At5g48580.1	68418.m06009 FK506-binding protein 2-2 (FKBP15-2) / immunophilin / peptidyl-prolyl cis-trans isomerase / rotamase identical to SP|Q38936| FK506-binding protein 2-2 precursor (EC 5.2.1.8);	GO:0012505,GO:0005528,GO:0009543,GO:0003755,GO:0006457	698
BN12811	0.491754	2094.81	4259.87	-1.02399	gi|12811|At5g48580_Contig2	At5g48580.1	68418.m06009 FK506-binding protein 2-2 (FKBP15-2) / immunophilin / peptidyl-prolyl cis-trans isomerase / rotamase identical to SP|Q38936| FK506-binding protein 2-2 precursor (EC 5.2.1.8);	GO:0012505,GO:0005528,GO:0009543,GO:0003755,GO:0006457	667
BN12811	0.364636	2374.59	6512.22	-1.45547	gi|12811|At5g48580_Contig2	At5g48580.1	68418.m06009 FK506-binding protein 2-2 (FKBP15-2) / immunophilin / peptidyl-prolyl cis-trans isomerase / rotamase identical to SP|Q38936| FK506-binding protein 2-2 precursor (EC 5.2.1.8);	GO:0012505,GO:0005528,GO:0009543,GO:0003755,GO:0006457	667
BN12816	0.193529	305.447	1578.3	-2.36938	gi|12816|At1g51710_Contig1	At1g51710.1	68414.m05827 ubiquitin-specific protease 6, putative (UBP6) similar to GI:11993465	GO:0008372,GO:0004221,GO:0006511,GO:0004197,GO:0004843	1130
BN12816	0.211512	201.082	950.69	-2.24119	gi|12816|At1g51710_Contig1	At1g51710.1	68414.m05827 ubiquitin-specific protease 6, putative (UBP6) similar to GI:11993465	GO:0008372,GO:0004221,GO:0006511,GO:0004197,GO:0004843	1130
BN12834	0.24678	589.378	2388.27	-2.0187	gi|12834|At1g14450_Contig1	At1g14450.1	68414.m01714 expressed protein contains similarity to cytochrome c oxidase subunit I GI:5678701 from [Loligo pealei]	GO:0005554,GO:0000004,GO:0008372	481
BN12834	0.32881	537.108	1633.49	-1.60467	gi|12834|At1g14450_Contig1	At1g14450.1	68414.m01714 expressed protein contains similarity to cytochrome c oxidase subunit I GI:5678701 from [Loligo pealei]	GO:0005554,GO:0000004,GO:0008372	481
BN12835	0.0277967	109.037	3922.66	-5.16894	gi|12835|At1g14450_Contig2	At1g14450.1	68414.m01714 expressed protein contains similarity to cytochrome c oxidase subunit I GI:5678701 from [Loligo pealei]	GO:0005554,GO:0000004,GO:0008372	442
BN12835	0.0320519	82.1166	2561.99	-4.96345	gi|12835|At1g14450_Contig2	At1g14450.1	68414.m01714 expressed protein contains similarity to cytochrome c oxidase subunit I GI:5678701 from [Loligo pealei]	GO:0005554,GO:0000004,GO:0008372	442
BN12836	0.0272412	162.278	5957.07	-5.19806	gi|12836|At5g10400_Contig1	At5g10400.1	68418.m01206 histone H3 identical to several histone H3 proteins, including Zea mays SP|P05203, Medicago sativa GI:166384, Encephalartos altensteinii SP|P08903, Pisum sativum SP|P02300; contains Pfam profile PF00125 Core histone H2A/H2B/H3/H4	GO:0007001,GO:0003677,GO:0006334,GO:0000786,GO:0005634,GO:0009507	593
BN12836	0.0212048	109.799	5178.02	-5.55946	gi|12836|At5g10400_Contig1	At5g10400.1	68418.m01206 histone H3 identical to several histone H3 proteins, including Zea mays SP|P05203, Medicago sativa GI:166384, Encephalartos altensteinii SP|P08903, Pisum sativum SP|P02300; contains Pfam profile PF00125 Core histone H2A/H2B/H3/H4	GO:0007001,GO:0003677,GO:0006334,GO:0000786,GO:0005634,GO:0009507	593
BN12838	0.309455	1179.75	3812.35	-1.6922	gi|12838|At5g17170_Contig2	At5g17170.1	68418.m02012 rubredoxin family protein contains Pfam profile PF00301: Rubredoxin	GO:0046872,GO:0005515,GO:0009507,GO:0005489,GO:0006118	387
BN12838	0.449078	3184.04	7090.17	-1.15496	gi|12838|At5g17170_Contig2	At5g17170.1	68418.m02012 rubredoxin family protein contains Pfam profile PF00301: Rubredoxin	GO:0046872,GO:0005515,GO:0009507,GO:0005489,GO:0006118	387
BN12843	0.218749	590.37	2698.85	-2.19265	gi|12843|At5g65207_Contig2	At5g65207.1	68418.m08202 expressed protein	GO:0005554,GO:0000004,GO:0008372	363
BN12843	0.14092	350.63	2488.15	-2.82705	gi|12843|At5g65207_Contig2	At5g65207.1	68418.m08202 expressed protein	GO:0005554,GO:0000004,GO:0008372	363
BN12844	0.0590283	257.009	4354	-4.08245	gi|12844|At5g65207_Contig3	At5g65207.1	68418.m08202 expressed protein	GO:0005554,GO:0000004,GO:0008372	396
BN12844	0.0563397	290.104	5149.19	-4.1497	gi|12844|At5g65207_Contig3	At5g65207.1	68418.m08202 expressed protein	GO:0005554,GO:0000004,GO:0008372	396
BN12844	0.0866414	109.63	1265.33	-3.5288	gi|12844|At5g65207_Contig3	At5g65207.1	68418.m08202 expressed protein	GO:0005554,GO:0000004,GO:0008372	396
BN12853	0.223478	852.345	3814	-2.1618	gi|12853|At4g32410_Contig2	At4g32410.1	68417.m04614 cellulose synthase, catalytic subunit, putative similar to cellulose synthase-1 [gi:9622874] and -2 [gi:9622876] from Zea mays	GO:0030244,GO:0009832,GO:0016759,GO:0009530,GO:0016757	763
BN12853	0.219561	1227.15	5589.11	-2.18731	gi|12853|At4g32410_Contig2	At4g32410.1	68417.m04614 cellulose synthase, catalytic subunit, putative similar to cellulose synthase-1 [gi:9622874] and -2 [gi:9622876] from Zea mays	GO:0030244,GO:0009832,GO:0016759,GO:0009530,GO:0016757	763
BN12854	0.220066	184.136	836.73	-2.18399	gi|12854|At3g52560_Contig1	At3g52560.1	68416.m05784 ubiquitin-conjugating enzyme family protein similar to DNA-binding protein CROC-1B [Homo sapiens] GI:1066082; contains Pfam profile PF00179: Ubiquitin-conjugating enzyme	GO:0006464,GO:0008372,GO:0004840,GO:0006512	430
BN12870	0.453633	253.65	559.153	-1.1404	gi|12870|At3g15060_Contig1	At3g15060.1	68416.m01905 Ras-related GTP-binding family protein similar to GTP-binding protein GI:303742 from [Pisum sativum]; contains Pfam profile: PF00071 ras family	GO:0007264,GO:0005524,GO:0008372,GO:0003925,GO:0003677,GO:0005525,GO:0000160,GO:0006355	651
BN12889	0.298348	783.494	2626.11	-1.74493	gi|12889|At5g67030_Contig1	At5g67030.1	68418.m08450 zeaxanthin epoxidase (ZEP) (ABA1) identical to GI:9857296 AtABA1; controls Pfam profiles PF01360: Monooxygenase and PF00498: FHA domain; identical to cDNA AtABA1, GI:9857295	GO:0009688,GO:0009414,GO:0009540,GO:0006970,GO:0009507,GO:0016123	429
BN12889	0.310256	700.133	2256.63	-1.68847	gi|12889|At5g67030_Contig1	At5g67030.1	68418.m08450 zeaxanthin epoxidase (ZEP) (ABA1) identical to GI:9857296 AtABA1; controls Pfam profiles PF01360: Monooxygenase and PF00498: FHA domain; identical to cDNA AtABA1, GI:9857295	GO:0009688,GO:0009414,GO:0009540,GO:0006970,GO:0009507,GO:0016123	429
BN12891	0.481107	340.273	707.271	-1.05557	gi|12891|At2g20860_Contig1	At2g20860.1	68415.m02458 lipoic acid synthase (LIP1) identical to gi:3928758 contains Pfam profile PF04055: radical SAM domain protein	GO:0017140,GO:0005759,GO:0009105,GO:0005739,GO:0006546,GO:0045254	1373
BN12902	0.45158	256.242	567.434	-1.14695	gi|12902|At5g48545_LB150R	At5g48545.1	68418.m06002 histidine triad family protein / HIT family protein contains Pfam profile PF01230:HIT domain; contains Prosite motif PS00892: HIT family signature.	GO:0005554,GO:0000004,GO:0008372	693
BN12906	0.336345	16189.1	48132.4	-1.57199	gi|12906|At5g12140_Contig4	At5g12140.1	68418.m01425 cysteine protease inhibitor, putative / cystatin, putative similar to SP|P31726 Cystatin I precursor (CORN kernel cysteine proteinase inhibitor) {Zea mays}; contains Pfam profile PF00031: Cystatin domain	GO:0004869,GO:0000004,GO:0008372	510
BN12906	0.303978	13250.7	43591	-1.71796	gi|12906|At5g12140_Contig4	At5g12140.1	68418.m01425 cysteine protease inhibitor, putative / cystatin, putative similar to SP|P31726 Cystatin I precursor (CORN kernel cysteine proteinase inhibitor) {Zea mays}; contains Pfam profile PF00031: Cystatin domain	GO:0004869,GO:0000004,GO:0008372	510
BN12907	0.167679	359.721	2145.3	-2.57623	gi|12907|At5g12140_Contig1	At5g12140.1	68418.m01425 cysteine protease inhibitor, putative / cystatin, putative similar to SP|P31726 Cystatin I precursor (CORN kernel cysteine proteinase inhibitor) {Zea mays}; contains Pfam profile PF00031: Cystatin domain	GO:0004869,GO:0000004,GO:0008372	541
BN12907	0.148689	649.573	4368.66	-2.74963	gi|12907|At5g12140_Contig1	At5g12140.1	68418.m01425 cysteine protease inhibitor, putative / cystatin, putative similar to SP|P31726 Cystatin I precursor (CORN kernel cysteine proteinase inhibitor) {Zea mays}; contains Pfam profile PF00031: Cystatin domain	GO:0004869,GO:0000004,GO:0008372	541
BN12908	0.108636	138.332	1273.35	-3.20242	gi|12908|At5g12140_Contig2	At5g12140.1	68418.m01425 cysteine protease inhibitor, putative / cystatin, putative similar to SP|P31726 Cystatin I precursor (CORN kernel cysteine proteinase inhibitor) {Zea mays}; contains Pfam profile PF00031: Cystatin domain	GO:0004869,GO:0000004,GO:0008372	510
BN12910	0.310486	225.424	726.035	-1.6874	gi|12910|At3g23810_Contig4	At3g23810.1	68416.m02993 adenosylhomocysteinase, putative / S-adenosyl-L-homocysteine hydrolase, putative / AdoHcyase, putative strong similarity to SP|P50248|SAHH_TOBAC Adenosylhomocysteinase (EC 3.3.1.1) (S-adenosyl-L-homocysteine hydrolase) (AdoHcyase) {Nicotiana	GO:0016616,GO:0006779,GO:0004418,GO:0006730,GO:0004013,GO:0006564,GO:0008372	659
BN12922	0.424422	1804.92	4252.65	-1.23643	gi|12922|At1g71890_ESS3147F	At1g71890.1	68414.m08311 sucrose transporter / sucrose-proton symporter (SUC5) nearly identical to sucrose transporter [Arabidopsis thaliana] GI:12057172	GO:0016021,GO:0015144,GO:0019866,GO:0008506,GO:0006810,GO:0015770,GO:0005351,GO:0016020	330
BN12929	0.492526	4248.83	8626.61	-1.02173	gi|12929|At5g59970_Contig2	At5g59970.1	68418.m07521 histone H4 identical to histone H4 from Lycopersicon esculentum GI:297150, Lolium temulentum SP|P02308, Acropora formosa GI:455652, Citrus jambhiri GI:16797797	GO:0007001,GO:0003677,GO:0006334,GO:0000786,GO:0005634	200
BN12930	0.44627	5814.68	13029.5	-1.16401	gi|12930|At5g59970_ES4017F	At5g59970.1	68418.m07521 histone H4 identical to histone H4 from Lycopersicon esculentum GI:297150, Lolium temulentum SP|P02308, Acropora formosa GI:455652, Citrus jambhiri GI:16797797	GO:0007001,GO:0003677,GO:0006334,GO:0000786,GO:0005634	193
BN12930	0.367529	1263.54	3437.93	-1.44407	gi|12930|At5g59970_ES4017F	At5g59970.1	68418.m07521 histone H4 identical to histone H4 from Lycopersicon esculentum GI:297150, Lolium temulentum SP|P02308, Acropora formosa GI:455652, Citrus jambhiri GI:16797797	GO:0007001,GO:0003677,GO:0006334,GO:0000786,GO:0005634	193
BN12930	0.427761	5513.24	12888.6	-1.22512	gi|12930|At5g59970_ES4017F	At5g59970.1	68418.m07521 histone H4 identical to histone H4 from Lycopersicon esculentum GI:297150, Lolium temulentum SP|P02308, Acropora formosa GI:455652, Citrus jambhiri GI:16797797	GO:0007001,GO:0003677,GO:0006334,GO:0000786,GO:0005634	193
BN12930	0.325066	1115.57	3431.83	-1.6212	gi|12930|At5g59970_ES4017F	At5g59970.1	68418.m07521 histone H4 identical to histone H4 from Lycopersicon esculentum GI:297150, Lolium temulentum SP|P02308, Acropora formosa GI:455652, Citrus jambhiri GI:16797797	GO:0007001,GO:0003677,GO:0006334,GO:0000786,GO:0005634	193
BN12941	0.476707	967.062	2028.63	-1.06883	gi|12941|At5g66570_Contig4	At5g66570.1	68418.m08392 oxygen-evolving enhancer protein 1-1, chloroplast / 33 kDa subunit of oxygen evolving system of photosystem II (PSBO1) (PSBO) identical to SP:P23321 Oxygen-evolving enhancer protein 1-1, chloroplast precursor (OEE1) (33 kDa subunit of oxygen	GO:0009654,GO:0030095,GO:0009543,GO:0009781	262
BN12941	0.418895	947.766	2262.54	-1.25534	gi|12941|At5g66570_Contig4	At5g66570.1	68418.m08392 oxygen-evolving enhancer protein 1-1, chloroplast / 33 kDa subunit of oxygen evolving system of photosystem II (PSBO1) (PSBO) identical to SP:P23321 Oxygen-evolving enhancer protein 1-1, chloroplast precursor (OEE1) (33 kDa subunit of oxygen	GO:0009654,GO:0030095,GO:0009543,GO:0009781	262
BN12942	0.367487	2087.88	5681.51	-1.44424	gi|12942|At5g66570_Contig6	At5g66570.1	68418.m08392 oxygen-evolving enhancer protein 1-1, chloroplast / 33 kDa subunit of oxygen evolving system of photosystem II (PSBO1) (PSBO) identical to SP:P23321 Oxygen-evolving enhancer protein 1-1, chloroplast precursor (OEE1) (33 kDa subunit of oxygen	GO:0009654,GO:0030095,GO:0009543,GO:0009781	264
BN12942	0.375246	2202.2	5868.68	-1.41409	gi|12942|At5g66570_Contig6	At5g66570.1	68418.m08392 oxygen-evolving enhancer protein 1-1, chloroplast / 33 kDa subunit of oxygen evolving system of photosystem II (PSBO1) (PSBO) identical to SP:P23321 Oxygen-evolving enhancer protein 1-1, chloroplast precursor (OEE1) (33 kDa subunit of oxygen	GO:0009654,GO:0030095,GO:0009543,GO:0009781	264
BN12958	0.488964	904.72	1850.28	-1.0322	gi|12958|At1g32400_Contig3	At1g32400.2	68414.m03998 senescence-associated family protein contains Pfam profile PF00335: Tetraspanin family	Not annotated	314
BN12959	0.494913	2516.59	5084.91	-1.01475	gi|12959|At2g40460_Contig1	At2g40460.1	68415.m04993 proton-dependent oligopeptide transport (POT) family protein contains Pfam profile: PF00854 POT family	GO:0006857,GO:0016021,GO:0005215,GO:0016020	643
BN12961	0.256735	270.768	1054.66	-1.96165	gi|12961|At2g29530_Contig1	At2g29530.1	68415.m03587 mitochondrial import inner membrane translocase (TIM10) identical to mitochondrial import inner membrane translocase subunit Tim10 [Arabidopsis thaliana] Swiss-Prot:Q9ZW33; contains Pfam domain, PF02953: Tim10/DDP family zinc finger	GO:0005743,GO:0000004,GO:0015450	625
BN12961	0.254607	282.127	1108.09	-1.97366	gi|12961|At2g29530_Contig1	At2g29530.1	68415.m03587 mitochondrial import inner membrane translocase (TIM10) identical to mitochondrial import inner membrane translocase subunit Tim10 [Arabidopsis thaliana] Swiss-Prot:Q9ZW33; contains Pfam domain, PF02953: Tim10/DDP family zinc finger	GO:0005743,GO:0000004,GO:0015450	625
BN12962	0.4086	701.786	1717.54	-1.29124	gi|12962|At5g54750_Contig1	At5g54750.1	68418.m06818 transport protein particle (TRAPP) component Bet3, putative similar to SP|P36149 Transport protein particle 22 kDa subunit (TRAPP 22 kDa subunit) {Saccharomyces cerevisiae}; contains Pfam profile PF04051: Transport protein particle (TRAPP) co	GO:0006888,GO:0005554,GO:0008372	420
BN12971	0.377755	324.048	857.826	-1.40448	gi|12971|At5g16570_Contig2	At5g16570.1	68418.m01939 glutamine synthetase, putative similar to glutamine synthetase, cytosolic isozyme (glutamate-- ammonia ligase) [Alfalfa] SWISS-PROT:P04078	GO:0005737,GO:0009399,GO:0004356,GO:0006542	603
BN12971	0.415141	314.946	758.648	-1.26833	gi|12971|At5g16570_Contig2	At5g16570.1	68418.m01939 glutamine synthetase, putative similar to glutamine synthetase, cytosolic isozyme (glutamate-- ammonia ligase) [Alfalfa] SWISS-PROT:P04078	GO:0005737,GO:0009399,GO:0004356,GO:0006542	603
BN12977	0.477366	2332.05	4885.25	-1.06683	gi|12977|At5g67490_Contig1	At5g67490.1	68418.m08511 expressed protein	GO:0005554,GO:0000004,GO:0009507	610
BN12977	0.313181	971.077	3100.69	-1.67493	gi|12977|At5g67490_Contig1	At5g67490.1	68418.m08511 expressed protein	GO:0005554,GO:0000004,GO:0009507	610
BN12977	0.278408	846.133	3039.18	-1.84473	gi|12977|At5g67490_Contig1	At5g67490.1	68418.m08511 expressed protein	GO:0005554,GO:0000004,GO:0009507	610
BN12981	0.250356	1424.25	5688.9	-1.99795	gi|12981|At2g47710_Contig3	At2g47710.1	68415.m05958 universal stress protein (USP) family protein similar to ER6 protein [Lycopersicon esculentum] GI:5669654; contains Pfam profile PF00582: universal stress protein family	GO:0006950,GO:0005554,GO:0008372	653
BN12981	0.423989	1119.65	2640.75	-1.2379	gi|12981|At2g47710_Contig3	At2g47710.1	68415.m05958 universal stress protein (USP) family protein similar to ER6 protein [Lycopersicon esculentum] GI:5669654; contains Pfam profile PF00582: universal stress protein family	GO:0006950,GO:0005554,GO:0008372	653
BN12981	0.471481	5607.98	11894.4	-1.08473	gi|12981|At2g47710_Contig3	At2g47710.1	68415.m05958 universal stress protein (USP) family protein similar to ER6 protein [Lycopersicon esculentum] GI:5669654; contains Pfam profile PF00582: universal stress protein family	GO:0006950,GO:0005554,GO:0008372	653
BN12983	0.179243	534.988	2984.71	-2.48001	gi|12983|At2g47710_Contig2	At2g47710.1	68415.m05958 universal stress protein (USP) family protein similar to ER6 protein [Lycopersicon esculentum] GI:5669654; contains Pfam profile PF00582: universal stress protein family	GO:0006950,GO:0005554,GO:0008372	793
BN12983	0.110515	463.174	4191.04	-3.17768	gi|12983|At2g47710_Contig2	At2g47710.1	68415.m05958 universal stress protein (USP) family protein similar to ER6 protein [Lycopersicon esculentum] GI:5669654; contains Pfam profile PF00582: universal stress protein family	GO:0006950,GO:0005554,GO:0008372	793
BN12987	0.269028	104.551	388.625	-1.89417	gi|12987|At1g23205_Contig1	At1g23205.1	68414.m02900 invertase/pectin methylesterase inhibitor family protein low similarity to pectinesterase from Phaseolus vulgaris SP|Q43111, Lycopersicon esculentum SP|Q43143; contains Pfam profile PF04043: Plant invertase/pectin methylesterase inhibitor	GO:0012505,GO:0000004,GO:0046910	430
BN12994	0.489384	1663.05	3398.25	-1.03096	gi|12994|At5g08570_Contig3	At5g08570.1	68418.m01020 pyruvate kinase, putative similar to pyruvate kinase, cytosolic isozyme [Glycine max] SWISS-PROT:Q42806	GO:0006096,GO:0008372,GO:0004743,GO:0008037	731
BN12999	0.242892	147.147	605.812	-2.04161	gi|12999|At1g04410_Contig2	At1g04410.1	68414.m00432 malate dehydrogenase, cytosolic, putative strong similarity to malate dehydrogenase from Mesembryanthemum crystallinum [SP|O24047], Medicago sativa [SP|O48905], Prunus persica [GI:15982948]; contains InterPro entry IPR001236: Lactate/malate d	GO:0008372,GO:0016615,GO:0006099,GO:0016491	1250
BN13010	0.380778	1784.8	4687.24	-1.39298	gi|13010|At3g22040_Contig3	At3g22040.1	68416.m02780 receptor-like protein kinase-related contains Pfam profile: PF01657 Domain of unknown function that is usually associated with protein kinase domain Pfam:PF00069; similar to receptor-like protein kinase 5 (GI:13506747){Arabidopsis thaliana}	GO:0005554,GO:0000004,GO:0012505	651
BN13010	0.463598	1632.39	3521.13	-1.10905	gi|13010|At3g22040_Contig3	At3g22040.1	68416.m02780 receptor-like protein kinase-related contains Pfam profile: PF01657 Domain of unknown function that is usually associated with protein kinase domain Pfam:PF00069; similar to receptor-like protein kinase 5 (GI:13506747){Arabidopsis thaliana}	GO:0005554,GO:0000004,GO:0012505	651
BN13012	0.317705	5563.46	17511.4	-1.65424	gi|13012|At5g44340_Contig7	At5g44340.1	68418.m05429 tubulin beta-4 chain (TUB4) nearly identical to SP|P24636 Tubulin beta-4 chain {Arabidopsis thaliana}	GO:0007018,GO:0045298,GO:0005200,GO:0007049	756
BN13013	0.324379	3237.51	9980.63	-1.62425	gi|13013|At5g44340_Contig4	At5g44340.1	68418.m05429 tubulin beta-4 chain (TUB4) nearly identical to SP|P24636 Tubulin beta-4 chain {Arabidopsis thaliana}	GO:0007018,GO:0045298,GO:0005200,GO:0007049	748
BN13030	0.466918	779.038	1668.47	-1.09876	gi|13030|At1g20693_Contig1	At1g20693.1	68414.m02592 high mobility group protein beta1 (HMGbeta1) / HMG protein beta1 nearly identical to HMG protein (HMGbeta1) [Arabidopsis thaliana] GI:2832359	GO:0006333,GO:0003677,GO:0003700,GO:0000785,GO:0003682,GO:0030527	716
BN13051	0.471822	2815.8	5967.93	-1.08369	gi|13051|At4g16360_Contig2	At4g16360.1	68417.m02478 5'-AMP-activated protein kinase beta-2 subunit, putative similar to Swiss-Prot:Q9QZH4 5'-AMP-activated protein kinase, beta-2 subunit (AMPK beta-2 chain) [Rattus norvegicus]	GO:0006499,GO:0004679,GO:0009507	569
BN13054	0.402647	1362.67	3384.28	-1.31241	gi|13054|At4g16360_Contig3	At4g16360.1	68417.m02478 5'-AMP-activated protein kinase beta-2 subunit, putative similar to Swiss-Prot:Q9QZH4 5'-AMP-activated protein kinase, beta-2 subunit (AMPK beta-2 chain) [Rattus norvegicus]	GO:0006499,GO:0004679,GO:0009507	482
BN13054	0.377955	1142.58	3023.06	-1.40371	gi|13054|At4g16360_Contig3	At4g16360.1	68417.m02478 5'-AMP-activated protein kinase beta-2 subunit, putative similar to Swiss-Prot:Q9QZH4 5'-AMP-activated protein kinase, beta-2 subunit (AMPK beta-2 chain) [Rattus norvegicus]	GO:0006499,GO:0004679,GO:0009507	482
BN13055	0.481202	208.41	433.103	-1.05529	gi|13055|At4g25860_Contig1	At4g25860.1	68417.m03719 oxysterol-binding family protein contains Pfam profile PF01237: Oxysterol-binding protein	GO:0008202,GO:0008142,GO:0008372	760
BN13062	0.39798	488.755	1228.09	-1.32923	gi|13062|At5g56360_Contig2	At5g56360.1	68418.m07034 calmodulin-binding protein similar to alpha glucosidase II beta subunit from GI:2104691 [Mus musculus]	GO:0012505,GO:0005516	671
BN13062	0.354538	474.432	1338.17	-1.49599	gi|13062|At5g56360_Contig2	At5g56360.1	68418.m07034 calmodulin-binding protein similar to alpha glucosidase II beta subunit from GI:2104691 [Mus musculus]	GO:0012505,GO:0005516	671
BN13068	0.490034	542.786	1107.65	-1.02905	gi|13068|At5g48510_LB2258R	At5g48510.1	68418.m05998 speckle-type POZ protein-related contains Pfam PF00651 : BTB/POZ domain; similar to Speckle-type POZ protein (SP:O43791) [Homo sapiens]	GO:0005515,GO:0000004,GO:0008372	388
BN13084	0.479278	1337.44	2790.53	-1.06107	gi|13084|At1g34350_Contig1	At1g34350.1	68414.m04264 expressed protein	GO:0005554,GO:0000004,GO:0008372	546
BN13089	0.137202	379.464	2765.73	-2.86563	gi|13089|At3g22560_Contig1	At3g22560.1	68416.m02851 GCN5-related N-acetyltransferase (GNAT) family protein contains Pfam profile:PF00583 Acetyltransf:Acetyltransferase (GNAT) family	GO:0008152,GO:0008080,GO:0008372	578
BN13089	0.152524	512.65	3361.1	-2.71289	gi|13089|At3g22560_Contig1	At3g22560.1	68416.m02851 GCN5-related N-acetyltransferase (GNAT) family protein contains Pfam profile:PF00583 Acetyltransf:Acetyltransferase (GNAT) family	GO:0008152,GO:0008080,GO:0008372	578
BN13096	0.488327	6281.11	12862.5	-1.03408	gi|13096|At5g56010_Contig10	At5g56010.1	68418.m06989 heat shock protein, putative strong similarity to SP|P55737 Heat shock protein 81-2 (HSP81-2) {Arabidopsis thaliana}; contains Pfam profiles PF02518: ATPase, histidine kinase-, DNA gyrase B-, and HSP90-like domain protein, PF00183: Hsp90 prot	GO:0006457,GO:0003773,GO:0006355,GO:0003754,GO:0005524,GO:0012505	481
BN13096	0.495305	7761.72	15670.6	-1.01361	gi|13096|At5g56010_Contig10	At5g56010.1	68418.m06989 heat shock protein, putative strong similarity to SP|P55737 Heat shock protein 81-2 (HSP81-2) {Arabidopsis thaliana}; contains Pfam profiles PF02518: ATPase, histidine kinase-, DNA gyrase B-, and HSP90-like domain protein, PF00183: Hsp90 prot	GO:0006457,GO:0003773,GO:0006355,GO:0003754,GO:0005524,GO:0012505	481
BN13104	0.46399	8100.85	17459.1	-1.10783	gi|13104|At5g56010_Contig2	At5g56010.1	68418.m06989 heat shock protein, putative strong similarity to SP|P55737 Heat shock protein 81-2 (HSP81-2) {Arabidopsis thaliana}; contains Pfam profiles PF02518: ATPase, histidine kinase-, DNA gyrase B-, and HSP90-like domain protein, PF00183: Hsp90 prot	GO:0006457,GO:0003773,GO:0006355,GO:0003754,GO:0005524,GO:0012505	340
BN13104	0.465036	9321	20043.6	-1.10458	gi|13104|At5g56010_Contig2	At5g56010.1	68418.m06989 heat shock protein, putative strong similarity to SP|P55737 Heat shock protein 81-2 (HSP81-2) {Arabidopsis thaliana}; contains Pfam profiles PF02518: ATPase, histidine kinase-, DNA gyrase B-, and HSP90-like domain protein, PF00183: Hsp90 prot	GO:0006457,GO:0003773,GO:0006355,GO:0003754,GO:0005524,GO:0012505	340
BN13105	0.347244	1359.26	3914.42	-1.52598	gi|13105|At1g02080_Contig2	At1g02080.1	68414.m00130 transcriptional regulator-related contains Pfam PF04054: CCR4-Not complex component, Not1; contains TIGRFAM TIGR01612: reticulocyte binding protein; similar to General negative regulator of transcription subunit 1 (SP:P25655) {Saccharomyces c	GO:0005554,GO:0000004,GO:0019028	462
BN13125	0.14118	81.3119	575.946	-2.8244	gi|13125|At4g01290_Contig2	At4g01290.1	68417.m00170 expressed protein	GO:0005524,GO:0000004,GO:0008372	437
BN13125	0.0965833	81.0952	839.64	-3.37208	gi|13125|At4g01290_Contig2	At4g01290.1	68417.m00170 expressed protein	GO:0005524,GO:0000004,GO:0008372	437
BN13128	0.345968	222.242	642.378	-1.53129	gi|13128|At1g75280_LL3340R	At1g75280.1	68414.m08745 isoflavone reductase, putative identical to SP|P52577 Isoflavone reductase homolog P3 (EC 1.3.1.-) {Arabidopsis thaliana}; contains Pfam profile PF02716: isoflavone reductase	GO:0008152,GO:0006012,GO:0016651	498
BN13128	0.358586	201.844	562.889	-1.47961	gi|13128|At1g75280_LL3340R	At1g75280.1	68414.m08745 isoflavone reductase, putative identical to SP|P52577 Isoflavone reductase homolog P3 (EC 1.3.1.-) {Arabidopsis thaliana}; contains Pfam profile PF02716: isoflavone reductase	GO:0008152,GO:0006012,GO:0016651	498
BN13128	0.151816	424.211	2794.25	-2.71961	gi|13128|At1g75280_LL3340R	At1g75280.1	68414.m08745 isoflavone reductase, putative identical to SP|P52577 Isoflavone reductase homolog P3 (EC 1.3.1.-) {Arabidopsis thaliana}; contains Pfam profile PF02716: isoflavone reductase	GO:0008152,GO:0006012,GO:0016651	498
BN13128	0.141708	348.154	2456.84	-2.81901	gi|13128|At1g75280_LL3340R	At1g75280.1	68414.m08745 isoflavone reductase, putative identical to SP|P52577 Isoflavone reductase homolog P3 (EC 1.3.1.-) {Arabidopsis thaliana}; contains Pfam profile PF02716: isoflavone reductase	GO:0008152,GO:0006012,GO:0016651	498
BN13134	0.234788	1379.69	5876.33	-2.09057	gi|13134|At3g13720_Contig1	At3g13720.1	68416.m01732 prenylated rab acceptor (PRA1) family protein contains Pfam profile PF03208: Prenylated rab acceptor (PRA1)	GO:0005554,GO:0000004,GO:0008372	599
BN13134	0.261747	1333.12	5093.17	-1.93376	gi|13134|At3g13720_Contig1	At3g13720.1	68416.m01732 prenylated rab acceptor (PRA1) family protein contains Pfam profile PF03208: Prenylated rab acceptor (PRA1)	GO:0005554,GO:0000004,GO:0008372	599
BN13137	0.192585	428.213	2223.5	-2.37643	gi|13137|At2g21170_Contig2	At2g21170.1	68415.m02511 triosephosphate isomerase, chloroplast, putative similar to Triosephosphate isomerase, chloroplast precursor: SP|P48496 from Spinacia oleracea, SP|P46225 from Secale cereale	GO:0008152,GO:0019253,GO:0004807,GO:0009507	656
BN13137	0.179739	393.971	2191.91	-2.47603	gi|13137|At2g21170_Contig2	At2g21170.1	68415.m02511 triosephosphate isomerase, chloroplast, putative similar to Triosephosphate isomerase, chloroplast precursor: SP|P48496 from Spinacia oleracea, SP|P46225 from Secale cereale	GO:0008152,GO:0019253,GO:0004807,GO:0009507	656
BN13141	0.0674814	1167.84	17306.1	-3.88937	gi|13141|At4g23680_Contig1	At4g23680.1	68417.m03409 major latex protein-related / MLP-related low similarity to major latex protein {Papaver somniferum}[GI:294060] ; contains Pfam profile PF00407: Pathogenesis-related protein Bet v I family	GO:0009820,GO:0005554	734
BN13141	0.0719979	940.832	13067.5	-3.7959	gi|13141|At4g23680_Contig1	At4g23680.1	68417.m03409 major latex protein-related / MLP-related low similarity to major latex protein {Papaver somniferum}[GI:294060] ; contains Pfam profile PF00407: Pathogenesis-related protein Bet v I family	GO:0009820,GO:0005554	734
BN13151	0.239082	1242.79	5198.18	-2.06442	gi|13151|At5g18670_Contig2	At5g18670.1	68418.m02216 beta-amylase, putative (BMY3) / 1,4-alpha-D-glucan maltohydrolase, putative almost identical to beta-amylase BMY3 GI:15149457 from [Arabidopsis thaliana]; identical to cDNA putative beta-amylase BMY3 (BMY3) GI:15149456	GO:0008372,GO:0030244,GO:0000272,GO:0016161	652
BN13151	0.292981	1492.39	5093.81	-1.77112	gi|13151|At5g18670_Contig2	At5g18670.1	68418.m02216 beta-amylase, putative (BMY3) / 1,4-alpha-D-glucan maltohydrolase, putative almost identical to beta-amylase BMY3 GI:15149457 from [Arabidopsis thaliana]; identical to cDNA putative beta-amylase BMY3 (BMY3) GI:15149456	GO:0008372,GO:0030244,GO:0000272,GO:0016161	652
BN13152	0.324298	340.549	1050.11	-1.62461	gi|13152|At5g18670_Contig3	At5g18670.1	68418.m02216 beta-amylase, putative (BMY3) / 1,4-alpha-D-glucan maltohydrolase, putative almost identical to beta-amylase BMY3 GI:15149457 from [Arabidopsis thaliana]; identical to cDNA putative beta-amylase BMY3 (BMY3) GI:15149456	GO:0008372,GO:0030244,GO:0000272,GO:0016161	642
BN13152	0.454535	619.85	1363.7	-1.13754	gi|13152|At5g18670_Contig3	At5g18670.1	68418.m02216 beta-amylase, putative (BMY3) / 1,4-alpha-D-glucan maltohydrolase, putative almost identical to beta-amylase BMY3 GI:15149457 from [Arabidopsis thaliana]; identical to cDNA putative beta-amylase BMY3 (BMY3) GI:15149456	GO:0008372,GO:0030244,GO:0000272,GO:0016161	642
BN13152	0.387419	359.716	928.493	-1.36803	gi|13152|At5g18670_Contig3	At5g18670.1	68418.m02216 beta-amylase, putative (BMY3) / 1,4-alpha-D-glucan maltohydrolase, putative almost identical to beta-amylase BMY3 GI:15149457 from [Arabidopsis thaliana]; identical to cDNA putative beta-amylase BMY3 (BMY3) GI:15149456	GO:0008372,GO:0030244,GO:0000272,GO:0016161	642
BN13159	0.301142	534.133	1773.69	-1.73148	gi|13159|At3g03100_Contig3	At3g03100.1	68416.m00306 NADH:ubiquinone oxidoreductase family protein contains Pfam PF05071: NADH:ubiquinone oxidoreductase 17.2 kD subunit; similar to ethylene-regulated ER6 protein (GI:5669654) [Lycopersicon esculentum]; identical to Probable NADH-ubiquinone oxido	GO:0008372,GO:0000004,GO:0016491	482
BN13159	0.277307	457.108	1648.38	-1.85044	gi|13159|At3g03100_Contig3	At3g03100.1	68416.m00306 NADH:ubiquinone oxidoreductase family protein contains Pfam PF05071: NADH:ubiquinone oxidoreductase 17.2 kD subunit; similar to ethylene-regulated ER6 protein (GI:5669654) [Lycopersicon esculentum]; identical to Probable NADH-ubiquinone oxido	GO:0008372,GO:0000004,GO:0016491	482
BN13179	0.367939	278.14	755.94	-1.44246	gi|13179|At1g60950_Contig3	At1g60950.1	68414.m06861 ferredoxin, chloroplast (PETF) identical to FERREDOXIN PRECURSOR GB:P16972 [SP|P16972] from [Arabidopsis thaliana]	GO:0009416,GO:0009767,GO:0009055,GO:0009570	296
BN13179	0.382651	349.575	913.562	-1.3859	gi|13179|At1g60950_Contig3	At1g60950.1	68414.m06861 ferredoxin, chloroplast (PETF) identical to FERREDOXIN PRECURSOR GB:P16972 [SP|P16972] from [Arabidopsis thaliana]	GO:0009416,GO:0009767,GO:0009055,GO:0009570	296
BN13219	0.228326	102.533	449.065	-2.13084	gi|13219|At4g28440_Contig1	At4g28440.1	68417.m04070 DNA-binding protein-related contains weak similarity to G-quartet DNA binding protein 3 [Tetrahymena thermophila] gi|4583503|gb|AAD25098	GO:0005554,GO:0000004,GO:0009507	431
BN13219	0.268356	163.595	609.619	-1.89778	gi|13219|At4g28440_Contig1	At4g28440.1	68417.m04070 DNA-binding protein-related contains weak similarity to G-quartet DNA binding protein 3 [Tetrahymena thermophila] gi|4583503|gb|AAD25098	GO:0005554,GO:0000004,GO:0009507	431
BN13229	0.394944	268.171	679.011	-1.34028	gi|13229|At1g75260_Contig2	At1g75260.1	68414.m08743 isoflavone reductase family protein similar to SP|P52577 Isoflavone reductase homolog P3 (EC 1.3.1.-) {Arabidopsis thaliana}; contains Pfam profile PF02716: Isoflavone reductase	GO:0009507,GO:0000004,GO:0016651	597
BN13229	0.365009	201.723	552.652	-1.454	gi|13229|At1g75260_Contig2	At1g75260.1	68414.m08743 isoflavone reductase family protein similar to SP|P52577 Isoflavone reductase homolog P3 (EC 1.3.1.-) {Arabidopsis thaliana}; contains Pfam profile PF02716: Isoflavone reductase	GO:0009507,GO:0000004,GO:0016651	597
BN13231	0.308588	463.181	1500.97	-1.69625	gi|13231|At1g56070_Contig4	At1g56070.1	68414.m06438 elongation factor 2, putative / EF-2, putative similar to ELONGATION FACTOR 2 GB:O14460 from [Schizosaccharomyces pombe]	GO:0006415,GO:0005525,GO:0008135,GO:0005524,GO:0016149,GO:0003746,GO:0005737,GO:0001514,GO:0006414	730
BN13231	0.240542	425.449	1768.71	-2.05564	gi|13231|At1g56070_Contig4	At1g56070.1	68414.m06438 elongation factor 2, putative / EF-2, putative similar to ELONGATION FACTOR 2 GB:O14460 from [Schizosaccharomyces pombe]	GO:0006415,GO:0005525,GO:0008135,GO:0005524,GO:0016149,GO:0003746,GO:0005737,GO:0001514,GO:0006414	730
BN13232	0.219228	480.534	2191.94	-2.1895	gi|13232|At1g56070_Contig6	At1g56070.1	68414.m06438 elongation factor 2, putative / EF-2, putative similar to ELONGATION FACTOR 2 GB:O14460 from [Schizosaccharomyces pombe]	GO:0006415,GO:0005525,GO:0008135,GO:0005524,GO:0016149,GO:0003746,GO:0005737,GO:0001514,GO:0006414	712
BN13232	0.221414	279.57	1262.66	-2.17518	gi|13232|At1g56070_Contig6	At1g56070.1	68414.m06438 elongation factor 2, putative / EF-2, putative similar to ELONGATION FACTOR 2 GB:O14460 from [Schizosaccharomyces pombe]	GO:0006415,GO:0005525,GO:0008135,GO:0005524,GO:0016149,GO:0003746,GO:0005737,GO:0001514,GO:0006414	712
BN13234	0.0697679	398.497	5711.75	-3.84129	gi|13234|At1g56070_Contig3	At1g56070.1	68414.m06438 elongation factor 2, putative / EF-2, putative similar to ELONGATION FACTOR 2 GB:O14460 from [Schizosaccharomyces pombe]	GO:0006415,GO:0005525,GO:0008135,GO:0005524,GO:0016149,GO:0003746,GO:0005737,GO:0001514,GO:0006414	699
BN13234	0.0751558	384.645	5117.97	-3.73397	gi|13234|At1g56070_Contig3	At1g56070.1	68414.m06438 elongation factor 2, putative / EF-2, putative similar to ELONGATION FACTOR 2 GB:O14460 from [Schizosaccharomyces pombe]	GO:0006415,GO:0005525,GO:0008135,GO:0005524,GO:0016149,GO:0003746,GO:0005737,GO:0001514,GO:0006414	699
BN13236	0.240657	236.704	983.576	-2.05495	gi|13236|At1g56070_Contig5	At1g56070.1	68414.m06438 elongation factor 2, putative / EF-2, putative similar to ELONGATION FACTOR 2 GB:O14460 from [Schizosaccharomyces pombe]	GO:0006415,GO:0005525,GO:0008135,GO:0005524,GO:0016149,GO:0003746,GO:0005737,GO:0001514,GO:0006414	713
BN13242	0.265644	334.449	1259.01	-1.91243	gi|13242|At3g51090_ILS845R	At3g51090.1	68416.m05594 expressed protein	GO:0005554,GO:0000004,GO:0008372	291
BN13242	0.328459	192.17	585.066	-1.60622	gi|13242|At3g51090_ILS845R	At3g51090.1	68416.m05594 expressed protein	GO:0005554,GO:0000004,GO:0008372	291
BN13242	0.304661	535.914	1759.05	-1.71472	gi|13242|At3g51090_ILS845R	At3g51090.1	68416.m05594 expressed protein	GO:0005554,GO:0000004,GO:0008372	291
BN13243	0.394643	6649.53	16849.5	-1.34138	gi|13243|At3g51090_LB2019F	At3g51090.1	68416.m05594 expressed protein	GO:0005554,GO:0000004,GO:0008372	247
BN13243	0.498762	7004.36	14043.5	-1.00358	gi|13243|At3g51090_LB2019F	At3g51090.1	68416.m05594 expressed protein	GO:0005554,GO:0000004,GO:0008372	247
BN13243	0.410131	273.262	666.28	-1.28584	gi|13243|At3g51090_LB2019F	At3g51090.1	68416.m05594 expressed protein	GO:0005554,GO:0000004,GO:0008372	247
BN13256	0.288149	4159	14433.5	-1.79511	gi|13256|At4g00430_Contig2	At4g00430.1	68417.m00059 plasma membrane intrinsic protein, putative identical to transmembrane protein GI:535780 from [Arabidopsis thaliana]; very strong similarity to SP|Q08733 Plasma membrane intrinsic protein 1C (Transmembrane protein B) (TMP-B) {Arabidopsis thal	GO:0015250,GO:0006810,GO:0016020	1095
BN13256	0.279753	2916.17	10424.1	-1.83778	gi|13256|At4g00430_Contig2	At4g00430.1	68417.m00059 plasma membrane intrinsic protein, putative identical to transmembrane protein GI:535780 from [Arabidopsis thaliana]; very strong similarity to SP|Q08733 Plasma membrane intrinsic protein 1C (Transmembrane protein B) (TMP-B) {Arabidopsis thal	GO:0015250,GO:0006810,GO:0016020	1095
BN13261	0.279499	237.925	851.255	-1.83908	gi|13261|At1g27350_Contig1	At1g27350.1	68414.m03331 expressed protein contains 1 transmembrane domain; similar to ribosome associated membrane protein RAMP4 GI:4585827 [Rattus norvegicus]; similar to ESTs gb|T20610 and gb|AA586199	GO:0005554,GO:0000004,GO:0008372	207
BN13261	0.39314	828.016	2106.16	-1.34688	gi|13261|At1g27350_Contig1	At1g27350.1	68414.m03331 expressed protein contains 1 transmembrane domain; similar to ribosome associated membrane protein RAMP4 GI:4585827 [Rattus norvegicus]; similar to ESTs gb|T20610 and gb|AA586199	GO:0005554,GO:0000004,GO:0008372	207
BN13262	0.291898	1039.94	3562.68	-1.77646	gi|13262|At1g27350_EL2968R	At1g27350.1	68414.m03331 expressed protein contains 1 transmembrane domain; similar to ribosome associated membrane protein RAMP4 GI:4585827 [Rattus norvegicus]; similar to ESTs gb|T20610 and gb|AA586199	GO:0005554,GO:0000004,GO:0008372	203
BN13262	0.316739	1383.34	4367.44	-1.65863	gi|13262|At1g27350_EL2968R	At1g27350.1	68414.m03331 expressed protein contains 1 transmembrane domain; similar to ribosome associated membrane protein RAMP4 GI:4585827 [Rattus norvegicus]; similar to ESTs gb|T20610 and gb|AA586199	GO:0005554,GO:0000004,GO:0008372	203
BN13263	0.462205	12779.6	27649.2	-1.1134	gi|13263|At5g02380_Contig2	At5g02380.1	68418.m00161 metallothionein protein 2B (MT-2B) identical to SWISS-PROT:Q38805 metallothionein-like protein 2B (MT-2B) [Arabidopsis thaliana]	GO:0005507,GO:0000004,GO:0008372	489
BN13270	0.387404	248.415	641.229	-1.36809	gi|13270|At5g27670_Contig1	At5g27670.1	68418.m03317 histone H2A, putative similar to histone H2A Lycopersicon esculentum SP|P25469, Pisum sativum SP|P25470, Petroselinum crispum SP|P19177; contains Pfam profile PF00125 Core histone H2A/H2B/H3/H4	GO:0007001,GO:0003677,GO:0006334,GO:0000786,GO:0005634	611
BN13270	0.473877	269.23	568.143	-1.07741	gi|13270|At5g27670_Contig1	At5g27670.1	68418.m03317 histone H2A, putative similar to histone H2A Lycopersicon esculentum SP|P25469, Pisum sativum SP|P25470, Petroselinum crispum SP|P19177; contains Pfam profile PF00125 Core histone H2A/H2B/H3/H4	GO:0007001,GO:0003677,GO:0006334,GO:0000786,GO:0005634	611
BN13283	0.481307	2846.1	5913.27	-1.05497	gi|13283|At3g07630_MW251R	At3g07630.2	68416.m00914 prephenate dehydratase family protein similar to P-protein: chorismate mutase, prephenate dehydratase GB:P43900 [Haemophilus influenzae]	GO:0016597,GO:0008152,GO:0009507,GO:0004664,GO:0009094	446
BN13286	0.337594	226.804	671.824	-1.56664	gi|13286|At5g57800_Contig2	At5g57800.1	68418.m07228 CER1 protein, putative (WAX2) similar to maize glossy1 homolog GI:2213643 from [Oryza sativa]; contains Pfam profile PF01598: Sterol desaturase	GO:0010025,GO:0042335,GO:0003824,GO:0016020	636
BN13289	0.387979	1646.35	4243.4	-1.36595	gi|13289|At2g21970_Contig1	At2g21970.1	68415.m02610 stress enhanced protein 2 (SEP2) nearly identical to stress enhanced protein 2; SEP2 (GI:7384980) [Arabidopsis thaliana]	GO:0009765,GO:0009535,GO:0016168	753
BN13320	0.26444	256.288	969.171	-1.91899	gi|13320|At4g03420_Contig2	At4g03420.1	68417.m00469 expressed protein	GO:0005554,GO:0000004,GO:0008372	603
BN13320	0.222308	279.848	1258.83	-2.16937	gi|13320|At4g03420_Contig2	At4g03420.1	68417.m00469 expressed protein	GO:0005554,GO:0000004,GO:0008372	603
BN13327	0.432878	358.586	828.376	-1.20797	gi|13327|At3g06860_Contig3	At3g06860.1	68416.m00814 fatty acid multifunctional protein (MFP2) identical to fatty acid multifunctional protein (AtMFP2) GB:AF123254 [gi:4337027] (Arabidopsis thaliana) (fatty acid beta-oxidation); contains Pfam profiles PF02737 (3-hydroxyacyl-CoA dehydrogenase, N	GO:0006635,GO:0004300,GO:0016509	222
BN13331	0.260298	635.691	2442.17	-1.94177	gi|13331|At3g06860_Contig2	At3g06860.1	68416.m00814 fatty acid multifunctional protein (MFP2) identical to fatty acid multifunctional protein (AtMFP2) GB:AF123254 [gi:4337027] (Arabidopsis thaliana) (fatty acid beta-oxidation); contains Pfam profiles PF02737 (3-hydroxyacyl-CoA dehydrogenase, N	GO:0006635,GO:0004300,GO:0016509	250
BN13334	0.150932	1298.01	8599.99	-2.72803	gi|13334|At1g15690_Contig2	At1g15690.1	68414.m01883 pyrophosphate-energized vacuolar membrane proton pump / pyrophosphate-energized inorganic pyrophosphatase (AVP-3) identical to pyrophosphate-energized vacuolar membrane proton pump (pyrophosphate-energized inorganic pyrophosphatase) SP:P31414	GO:0009705,GO:0009678,GO:0016887	112
BN13334	0.166607	1360.48	8165.79	-2.58548	gi|13334|At1g15690_Contig2	At1g15690.1	68414.m01883 pyrophosphate-energized vacuolar membrane proton pump / pyrophosphate-energized inorganic pyrophosphatase (AVP-3) identical to pyrophosphate-energized vacuolar membrane proton pump (pyrophosphate-energized inorganic pyrophosphatase) SP:P31414	GO:0009705,GO:0009678,GO:0016887	112
BN13347	0.272919	397.817	1457.64	-1.87346	gi|13347|At5g37475_Contig1	At5g37475.1	68418.m04510 translation initiation factor-related similar to Eukaryotic translation initiation factor 3 subunit 1 (eIF-3 alpha) (eIF3 p35) (eIF3j) (Swiss-Prot:O75822) [Homo sapiens]	GO:0005554,GO:0000004,GO:0008372	690
BN13347	0.264811	409.064	1544.74	-1.91697	gi|13347|At5g37475_Contig1	At5g37475.1	68418.m04510 translation initiation factor-related similar to Eukaryotic translation initiation factor 3 subunit 1 (eIF-3 alpha) (eIF3 p35) (eIF3j) (Swiss-Prot:O75822) [Homo sapiens]	GO:0005554,GO:0000004,GO:0008372	690
BN13350	0.327067	446.276	1364.48	-1.61234	gi|13350|At5g28840_Contig2	At5g28840.1	68418.m03547 NAD-dependent epimerase/dehydratase family protein similar to sugar epimerase BlmG from Streptomyces verticillus GI:9937230; contains Pfam profile PF01370 NAD dependent epimerase/dehydratase family	GO:0008460,GO:0006012,GO:0009225,GO:0003978,GO:0003854,GO:0006694,GO:0003824,GO:0008372	722
BN13350	0.319126	421.416	1320.53	-1.6478	gi|13350|At5g28840_Contig2	At5g28840.1	68418.m03547 NAD-dependent epimerase/dehydratase family protein similar to sugar epimerase BlmG from Streptomyces verticillus GI:9937230; contains Pfam profile PF01370 NAD dependent epimerase/dehydratase family	GO:0008460,GO:0006012,GO:0009225,GO:0003978,GO:0003854,GO:0006694,GO:0003824,GO:0008372	722
BN13365	0.495705	188.179	379.619	-1.01245	gi|13365|At4g33220_CL2643F	At4g33220.1	68417.m04729 pectinesterase family protein contains Pfam profile: PF01095 pectinesterase	GO:0009505,GO:0042545,GO:0005618,GO:0030599	352
BN13365	0.469154	385.351	821.374	-1.09187	gi|13365|At4g33220_CL2643F	At4g33220.1	68417.m04729 pectinesterase family protein contains Pfam profile: PF01095 pectinesterase	GO:0009505,GO:0042545,GO:0005618,GO:0030599	352
BN13368	0.434099	2921.72	6730.54	-1.2039	gi|13368|At3g60820_Contig4	At3g60820.1	68416.m06804 20S proteasome beta subunit F1 (PBF1)	GO:0005839,GO:0008233,GO:0004175,GO:0006511	653
BN13368	0.465315	3237.5	6957.65	-1.10372	gi|13368|At3g60820_Contig4	At3g60820.1	68416.m06804 20S proteasome beta subunit F1 (PBF1)	GO:0005839,GO:0008233,GO:0004175,GO:0006511	653
BN13369	0.473258	272.232	575.23	-1.0793	gi|13369|At3g60820_Contig1	At3g60820.1	68416.m06804 20S proteasome beta subunit F1 (PBF1)	GO:0005839,GO:0008233,GO:0004175,GO:0006511	619
BN13371	0.0652702	115.946	1776.4	-3.93743	gi|13371|At2g27385_Contig1	At2g27385.1	68415.m03304 expressed protein	GO:0005554,GO:0000004,GO:0012505	652
BN13371	0.0662766	83.3514	1257.63	-3.91536	gi|13371|At2g27385_Contig1	At2g27385.1	68415.m03304 expressed protein	GO:0005554,GO:0000004,GO:0012505	652
BN13376	0.433961	819.653	1888.77	-1.20436	gi|13376|At3g10020_Contig2	At3g10020.1	68416.m01202 expressed protein	GO:0005554,GO:0000004,GO:0008372	588
BN13378	0.0779331	220.648	2831.25	-3.68162	gi|13378|At3g10020_Contig1	At3g10020.1	68416.m01202 expressed protein	GO:0005554,GO:0000004,GO:0008372	613
BN13378	0.0755495	149.341	1976.73	-3.72643	gi|13378|At3g10020_Contig1	At3g10020.1	68416.m01202 expressed protein	GO:0005554,GO:0000004,GO:0008372	613
BN13383	0.302346	266.686	882.056	-1.72573	gi|13383|At1g48570_Contig1	At1g48570.1	68414.m05431 zinc finger (Ran-binding) family protein contains Pfam domain, PF00641: Zn-finger in Ran binding protein and others	GO:0005488,GO:0009507,GO:0003677,GO:0006355	970
BN13383	0.349851	318.112	909.279	-1.51519	gi|13383|At1g48570_Contig1	At1g48570.1	68414.m05431 zinc finger (Ran-binding) family protein contains Pfam domain, PF00641: Zn-finger in Ran binding protein and others	GO:0005488,GO:0009507,GO:0003677,GO:0006355	970
BN13402	0.387911	624.757	1610.57	-1.3662	gi|13402|At2g43780_Contig1	At2g43780.1	68415.m05442 expressed protein	GO:0005554,GO:0000004,GO:0005739	490
BN13409	0.317229	2156.04	6796.47	-1.6564	gi|13409|At1g07990_Contig1	At1g07990.1	68414.m00871 SIT4 phosphatase-associated family protein contains Pfam profile: PF04499 SIT4 phosphatase-associated protein	GO:0005554,GO:0000004,GO:0012505	369
BN13409	0.421762	2001.74	4746.14	-1.2455	gi|13409|At1g07990_Contig1	At1g07990.1	68414.m00871 SIT4 phosphatase-associated family protein contains Pfam profile: PF04499 SIT4 phosphatase-associated protein	GO:0005554,GO:0000004,GO:0012505	369
BN13430	0.292243	361.619	1237.39	-1.77476	gi|13430|At3g11780_Contig4	At3g11780.1	68416.m01445 MD-2-related lipid recognition domain-containing protein / ML domain-containing protein weak similarity to phosphatidylglycerol/phosphatidylinositol transfer protein [Aspergillus oryzae] GI:10178615; contains Pfam profile PF02221: ML domain	GO:0005554,GO:0000004,GO:0012505	279
BN13430	0.282246	386.418	1369.08	-1.82497	gi|13430|At3g11780_Contig4	At3g11780.1	68416.m01445 MD-2-related lipid recognition domain-containing protein / ML domain-containing protein weak similarity to phosphatidylglycerol/phosphatidylinositol transfer protein [Aspergillus oryzae] GI:10178615; contains Pfam profile PF02221: ML domain	GO:0005554,GO:0000004,GO:0012505	279
BN13431	0.211194	1542.27	7302.61	-2.24336	gi|13431|At3g11780_Contig1	At3g11780.1	68416.m01445 MD-2-related lipid recognition domain-containing protein / ML domain-containing protein weak similarity to phosphatidylglycerol/phosphatidylinositol transfer protein [Aspergillus oryzae] GI:10178615; contains Pfam profile PF02221: ML domain	GO:0005554,GO:0000004,GO:0012505	315
BN13432	0.0973665	347.905	3573.15	-3.36043	gi|13432|At3g11780_Contig2	At3g11780.1	68416.m01445 MD-2-related lipid recognition domain-containing protein / ML domain-containing protein weak similarity to phosphatidylglycerol/phosphatidylinositol transfer protein [Aspergillus oryzae] GI:10178615; contains Pfam profile PF02221: ML domain	GO:0005554,GO:0000004,GO:0012505	307
BN13432	0.0959562	389.778	4062.04	-3.38148	gi|13432|At3g11780_Contig2	At3g11780.1	68416.m01445 MD-2-related lipid recognition domain-containing protein / ML domain-containing protein weak similarity to phosphatidylglycerol/phosphatidylinositol transfer protein [Aspergillus oryzae] GI:10178615; contains Pfam profile PF02221: ML domain	GO:0005554,GO:0000004,GO:0012505	307
BN13433	0.295903	224.491	758.665	-1.75681	gi|13433|At1g05850_Contig1	At1g05850.1	68414.m00612 chitinase-like protein 1 (CTL1) similar to class I chitinase GI:7798656 from [Halimolobos perplexa var. perplexa]; contains Pfam profile PF00182: Chitinase class I; identical to cDNA chitinase-like protein 1 (CTL1) CTL1-ELP1 allele GI:1722632	GO:0009613,GO:0016998,GO:0004568,GO:0012505	393
BN13433	0.32542	203.053	623.972	-1.61962	gi|13433|At1g05850_Contig1	At1g05850.1	68414.m00612 chitinase-like protein 1 (CTL1) similar to class I chitinase GI:7798656 from [Halimolobos perplexa var. perplexa]; contains Pfam profile PF00182: Chitinase class I; identical to cDNA chitinase-like protein 1 (CTL1) CTL1-ELP1 allele GI:1722632	GO:0009613,GO:0016998,GO:0004568,GO:0012505	393
BN13441	0.316618	523.296	1652.77	-1.65919	gi|13441|At4g24920_Contig1	At4g24920.1	68417.m03568 protein transport protein SEC61 gamma subunit, putative similar to Swiss-Prot:Q19967 protein transport protein SEC61 gamma subunit [Caenorhabditis elegans]	GO:0006886,GO:0016020,GO:0006605,GO:0015450	392
BN13443	0.332357	1615.03	4859.33	-1.5892	gi|13443|At4g24920_Contig2	At4g24920.1	68417.m03568 protein transport protein SEC61 gamma subunit, putative similar to Swiss-Prot:Q19967 protein transport protein SEC61 gamma subunit [Caenorhabditis elegans]	GO:0006886,GO:0016020,GO:0006605,GO:0015450	421
BN13443	0.379961	1772.25	4664.3	-1.39608	gi|13443|At4g24920_Contig2	At4g24920.1	68417.m03568 protein transport protein SEC61 gamma subunit, putative similar to Swiss-Prot:Q19967 protein transport protein SEC61 gamma subunit [Caenorhabditis elegans]	GO:0006886,GO:0016020,GO:0006605,GO:0015450	421
BN13443	0.356857	724.562	2030.4	-1.48658	gi|13443|At4g24920_Contig2	At4g24920.1	68417.m03568 protein transport protein SEC61 gamma subunit, putative similar to Swiss-Prot:Q19967 protein transport protein SEC61 gamma subunit [Caenorhabditis elegans]	GO:0006886,GO:0016020,GO:0006605,GO:0015450	421
BN13444	0.47771	4919.93	10299	-1.06579	gi|13444|At1g69230_LB1925F	At1g69230.2	68414.m07930 expressed protein	GO:0005554,GO:0000004,GO:0005739	584
BN13461	0.499284	10148.6	20326.3	-1.00207	gi|13461|At1g24360_Contig1	At1g24360.1	68414.m03072 3-oxoacyl-[acyl-carrier protein] reductase, chloroplast / 3-ketoacyl-acyl carrier protein reductase identical to 3-oxoacyl-[acyl-carrier protein] reductase SP:P33207 from [Arabidopsis thaliana]	GO:0008152,GO:0004316,GO:0009507	291
BN13464	0.411385	1098.25	2669.64	-1.28144	gi|13464|At3g17100_Contig6	At3g17100.2	68416.m02182 expressed protein	GO:0009507,GO:0003700,GO:0045449	267
BN13464	0.491207	1124.3	2288.85	-1.0256	gi|13464|At3g17100_Contig6	At3g17100.2	68416.m02182 expressed protein	GO:0009507,GO:0003700,GO:0045449	267
BN13465	0.331519	416.7	1256.94	-1.59283	gi|13465|At3g17100_Contig2	At3g17100.2	68416.m02182 expressed protein	GO:0009507,GO:0003700,GO:0045449	270
BN13465	0.356964	439.091	1230.07	-1.48615	gi|13465|At3g17100_Contig2	At3g17100.2	68416.m02182 expressed protein	GO:0009507,GO:0003700,GO:0045449	270
BN13466	0.308124	1555.33	5047.74	-1.69842	gi|13466|At3g17100_Contig3	At3g17100.2	68416.m02182 expressed protein	GO:0009507,GO:0003700,GO:0045449	285
BN13466	0.302623	1624.02	5366.48	-1.72441	gi|13466|At3g17100_Contig3	At3g17100.2	68416.m02182 expressed protein	GO:0009507,GO:0003700,GO:0045449	285
BN13481	0.21776	540.306	2481.2	-2.19919	gi|13481|At5g64400_Contig1	At5g64400.1	68418.m08090 expressed protein contains Pfam domain, PF04933: Protein of unknown function (DUF657)	GO:0005554,GO:0000004,GO:0005739	548
BN13481	0.193153	586.197	3034.88	-2.37218	gi|13481|At5g64400_Contig1	At5g64400.1	68418.m08090 expressed protein contains Pfam domain, PF04933: Protein of unknown function (DUF657)	GO:0005554,GO:0000004,GO:0005739	548
BN13482	0.451522	319.345	707.264	-1.14713	gi|13482|At2g46580_Contig1	At2g46580.1	68415.m05810 pyridoxine 5'-phosphate oxidase-related similar to pyridoxine 5'-phosphate oxidase (GI:3237304) [Rattus norvegicus]; similar to pyridoxamine 5'-phosphate oxidase (GI:22294052) [Thermosynechococcus elongatus BP-1]	GO:0005739,GO:0004733,GO:0008615	726
BN13489	0.37951	495.606	1305.91	-1.39779	gi|13489|At2g27730_Contig2	At2g27730.1	68415.m03361 expressed protein contains 1 transmembrane domain; similar to Unknown mitochondrial protein At2g27730 (Swiss-Prot:Q9ZUX4) [Arabidopsis thaliana] similar to F1F0-ATPase inhibitor protein (GI:5821432) [Oryza sativa]	GO:0005554,GO:0000004,GO:0005739	538
BN13495	0.392957	1912.67	4867.38	-1.34756	gi|13495|At2g04690_Contig1	At2g04690.1	68415.m00479 cellular repressor of E1A-stimulated genes (CREG) family contains 1 transmembrane domain; similar to CREG2 (GI:24371079) [Homo sapiens] and (GI:24371081) [Mus musculus]; similar to cellular repressor of E1A-stimulated genes CREG (GI:3550343)	GO:0005554,GO:0000004,GO:0012505	931
BN13497	0.282147	262.402	930.019	-1.82548	gi|13497|At5g36230_Contig1	At5g36230.1	68418.m04371 eIF4-gamma/eIF5/eIF2-epsilon domain-containing protein low similarity to SP|Q13144 Translation initiation factor eIF-2B epsilon subunit (eIF-2B GDP-GTP exchange factor) {Homo sapiens}; contains Pfam profile PF02020: eIF4-gamma/eIF5/eIF2-epsil	GO:0009234,GO:0005739,GO:0008683,GO:0003743,GO:0006446	727
BN13497	0.216546	176.133	813.374	-2.20725	gi|13497|At5g36230_Contig1	At5g36230.1	68418.m04371 eIF4-gamma/eIF5/eIF2-epsilon domain-containing protein low similarity to SP|Q13144 Translation initiation factor eIF-2B epsilon subunit (eIF-2B GDP-GTP exchange factor) {Homo sapiens}; contains Pfam profile PF02020: eIF4-gamma/eIF5/eIF2-epsil	GO:0009234,GO:0005739,GO:0008683,GO:0003743,GO:0006446	727
BN13504	0.444838	2368.21	5323.76	-1.16865	gi|13504|At2g28430_Contig1	At2g28430.1	68415.m03454 expressed protein	GO:0005554,GO:0000004,GO:0012505	580
BN13508	0.444672	21633	48649.3	-1.16919	gi|13508|At4g40040_Contig2	At4g40040.1	68417.m05668 histone H3.2 identical to Histone H3.2, minor Lolium temulentum SP|P11105, nearly identical to histone H3.2 Mus pahari GI:515005; contains Pfam profile PF00125 Core histone H2A/H2B/H3/H4	GO:0007001,GO:0003677,GO:0006334,GO:0000786,GO:0005634,GO:0009507	631
BN13508	0.35969	18008.4	50066.4	-1.47517	gi|13508|At4g40040_Contig2	At4g40040.1	68417.m05668 histone H3.2 identical to Histone H3.2, minor Lolium temulentum SP|P11105, nearly identical to histone H3.2 Mus pahari GI:515005; contains Pfam profile PF00125 Core histone H2A/H2B/H3/H4	GO:0007001,GO:0003677,GO:0006334,GO:0000786,GO:0005634,GO:0009507	631
BN13509	0.470944	1725.82	3664.6	-1.08637	gi|13509|At5g37170_Contig1	At5g37170.1	68418.m04462 O-methyltransferase family 2 protein similar to caffeic acid 3-O-methyltransferase [Populus tremuloides][SP|Q00763]	GO:0008171,GO:0005829,GO:0009809	1040
BN13509	0.403259	462.764	1147.56	-1.31022	gi|13509|At5g37170_Contig1	At5g37170.1	68418.m04462 O-methyltransferase family 2 protein similar to caffeic acid 3-O-methyltransferase [Populus tremuloides][SP|Q00763]	GO:0008171,GO:0005829,GO:0009809	1040
BN13510	0.405657	1260.41	3107.08	-1.30167	gi|13510|At5g19680_ES2794F	At5g19680.1	68418.m02341 leucine-rich repeat family protein contains leucine rich repeat (LRR) domains, Pfam:PF00560	GO:0005515,GO:0000004,GO:0008372	318
BN13517	0.253213	970.329	3832.07	-1.98158	gi|13517|At5g48575_Contig1	At5g48575.1	68418.m06008 hypothetical protein	GO:0005554,GO:0000004,GO:0008372	874
BN13517	0.276607	549.106	1985.15	-1.85409	gi|13517|At5g48575_Contig1	At5g48575.1	68418.m06008 hypothetical protein	GO:0005554,GO:0000004,GO:0008372	874
BN13527	0.326932	2299.95	7034.95	-1.61294	gi|13527|At2g18740_Contig4	At2g18740.1	68415.m02182 small nuclear ribonucleoprotein E, putative / snRNP-E, putative / Sm protein E, putative similar to SWISS-PROT:P08578 small nuclear ribonucleoprotein E (snRNP-E) (Sm protein E, Sm-E, SmE) [Chicken]	GO:0008248,GO:0005634,GO:0005739,GO:0000004,GO:0005732	479
BN13527	0.290279	1830.23	6305.08	-1.78449	gi|13527|At2g18740_Contig4	At2g18740.1	68415.m02182 small nuclear ribonucleoprotein E, putative / snRNP-E, putative / Sm protein E, putative similar to SWISS-PROT:P08578 small nuclear ribonucleoprotein E (snRNP-E) (Sm protein E, Sm-E, SmE) [Chicken]	GO:0008248,GO:0005634,GO:0005739,GO:0000004,GO:0005732	479
BN13528	0.302564	4468.27	14768	-1.72469	gi|13528|At2g18740_Contig1	At2g18740.1	68415.m02182 small nuclear ribonucleoprotein E, putative / snRNP-E, putative / Sm protein E, putative similar to SWISS-PROT:P08578 small nuclear ribonucleoprotein E (snRNP-E) (Sm protein E, Sm-E, SmE) [Chicken]	GO:0008248,GO:0005634,GO:0005739,GO:0000004,GO:0005732	461
BN13528	0.308515	4555.16	14764.8	-1.69659	gi|13528|At2g18740_Contig1	At2g18740.1	68415.m02182 small nuclear ribonucleoprotein E, putative / snRNP-E, putative / Sm protein E, putative similar to SWISS-PROT:P08578 small nuclear ribonucleoprotein E (snRNP-E) (Sm protein E, Sm-E, SmE) [Chicken]	GO:0008248,GO:0005634,GO:0005739,GO:0000004,GO:0005732	461
BN13529	0.302405	670.734	2218	-1.72545	gi|13529|At2g18740_Contig3	At2g18740.1	68415.m02182 small nuclear ribonucleoprotein E, putative / snRNP-E, putative / Sm protein E, putative similar to SWISS-PROT:P08578 small nuclear ribonucleoprotein E (snRNP-E) (Sm protein E, Sm-E, SmE) [Chicken]	GO:0008248,GO:0005634,GO:0005739,GO:0000004,GO:0005732	479
BN13529	0.306754	578.485	1885.83	-1.70485	gi|13529|At2g18740_Contig3	At2g18740.1	68415.m02182 small nuclear ribonucleoprotein E, putative / snRNP-E, putative / Sm protein E, putative similar to SWISS-PROT:P08578 small nuclear ribonucleoprotein E (snRNP-E) (Sm protein E, Sm-E, SmE) [Chicken]	GO:0008248,GO:0005634,GO:0005739,GO:0000004,GO:0005732	479
BN13532	0.168474	141.406	839.335	-2.5694	gi|13532|At2g31570_Contig2	At2g31570.1	68415.m03857 glutathione peroxidase, putative	GO:0005829,GO:0004602,GO:0006979	687
BN13532	0.244283	154.13	630.949	-2.03338	gi|13532|At2g31570_Contig2	At2g31570.1	68415.m03857 glutathione peroxidase, putative	GO:0005829,GO:0004602,GO:0006979	687
BN13537	0.369658	218.25	590.411	-1.43574	gi|13537|At1g22790_LB54F	At1g22790.1	68414.m02847 expressed protein identical to hypothetical protein GB:CAA72910	GO:0005554,GO:0000004,GO:0008372	169
BN13543	0.454781	265.837	584.539	-1.13676	gi|13543|At3g51770_Contig1	At3g51770.1	68416.m05677 tetratricopeptide repeat (TPR)-containing protein contains Pfam profile PF00515: TPR Domain	GO:0005515,GO:0000004,GO:0008372	543
BN13547	0.199961	273.78	1369.17	-2.32221	gi|13547|At4g11280_Contig1	At4g11280.1	68417.m01824 1-aminocyclopropane-1-carboxylate synthase 6 / ACC synthase 6 (ACS6) identical to GI:3746125	GO:0016847,GO:0009693,GO:0009733,GO:0009605,GO:0009723	888
BN13547	0.27371	490.274	1791.22	-1.86928	gi|13547|At4g11280_Contig1	At4g11280.1	68417.m01824 1-aminocyclopropane-1-carboxylate synthase 6 / ACC synthase 6 (ACS6) identical to GI:3746125	GO:0016847,GO:0009693,GO:0009733,GO:0009605,GO:0009723	888
BN13562	0.390265	584.434	1497.53	-1.35747	gi|13562|At4g26630_Contig2	At4g26630.1	68417.m03837 expressed protein	GO:0005554,GO:0000004,GO:0008372	552
BN13583	0.403323	919.176	2279.01	-1.30999	gi|13583|At3g51260_Contig3	At3g51260.1	68416.m05611 20S proteasome alpha subunit D (PAD1)	GO:0008233,GO:0019773,GO:0005819,GO:0008372,GO:0009700,GO:0005634,GO:0009524,GO:0005554,GO:0005839,GO:0004175,GO:0009816,GO:0006511	738
BN13583	0.385098	880.457	2286.32	-1.3767	gi|13583|At3g51260_Contig3	At3g51260.1	68416.m05611 20S proteasome alpha subunit D (PAD1)	GO:0008233,GO:0019773,GO:0005819,GO:0008372,GO:0009700,GO:0005634,GO:0009524,GO:0005554,GO:0005839,GO:0004175,GO:0009816,GO:0006511	738
BN13584	0.406087	2159.24	5317.19	-1.30014	gi|13584|At1g57590_Contig1	At1g57590.1	68414.m06535 pectinacetylesterase, putative similar to pectinacetylesterase precursor GI:1431629 from [Vigna radiata]	GO:0012505,GO:0000004,GO:0016789	672
BN13584	0.461086	1124.64	2439.11	-1.11689	gi|13584|At1g57590_Contig1	At1g57590.1	68414.m06535 pectinacetylesterase, putative similar to pectinacetylesterase precursor GI:1431629 from [Vigna radiata]	GO:0012505,GO:0000004,GO:0016789	672
BN13613	0.41095	6330.23	15403.9	-1.28297	gi|13613|At3g11700_Contig2	At3g11700.1	68416.m01434 beta-Ig-H3 domain-containing protein / fasciclin domain-containing protein contains Pfam profile PF02469: Fasciclin domain	GO:0007155,GO:0005554,GO:0012505	430
BN13613	0.37733	4810.99	12750.1	-1.4061	gi|13613|At3g11700_Contig2	At3g11700.1	68416.m01434 beta-Ig-H3 domain-containing protein / fasciclin domain-containing protein contains Pfam profile PF02469: Fasciclin domain	GO:0007155,GO:0005554,GO:0012505	430
BN13616	0.360596	3421.53	9488.55	-1.47155	gi|13616|At4g14040_Contig4	At4g14040.1	68417.m02169 selenium-binding protein, putative contains Pfam profile PF05694: 56kDa selenium binding protein (SBP56); similar to Putative selenium-binding protein (Swiss-Prot:O23264) [Arabidopsis thaliana]; similar to selenium binding protein (GI:1548523	GO:0008430,GO:0005489,GO:0008372,GO:0003676,GO:0006118	545
BN13620	0.173246	201.178	1161.23	-2.52911	gi|13620|At3g61980_Contig1	At3g61980.1	68416.m06961 serine protease inhibitor, Kazal-type family protein contains Pfam domain PF00050: Kazal-type serine protease inhibitor domain	GO:0005554,GO:0000004,GO:0012505	482
BN13620	0.17868	277.997	1555.84	-2.48455	gi|13620|At3g61980_Contig1	At3g61980.1	68416.m06961 serine protease inhibitor, Kazal-type family protein contains Pfam domain PF00050: Kazal-type serine protease inhibitor domain	GO:0005554,GO:0000004,GO:0012505	482
BN13621	0.24638	2610.82	10596.7	-2.02104	gi|13621|At3g61980_Contig2	At3g61980.1	68416.m06961 serine protease inhibitor, Kazal-type family protein contains Pfam domain PF00050: Kazal-type serine protease inhibitor domain	GO:0005554,GO:0000004,GO:0012505	478
BN13621	0.172974	1393.95	8058.71	-2.53137	gi|13621|At3g61980_Contig2	At3g61980.1	68416.m06961 serine protease inhibitor, Kazal-type family protein contains Pfam domain PF00050: Kazal-type serine protease inhibitor domain	GO:0005554,GO:0000004,GO:0012505	478
BN13626	0.208374	85.3442	409.573	-2.26276	gi|13626|At2g28470_Contig1	At2g28470.1	68415.m03460 beta-galactosidase, putative / lactase, putative similar to Beta-galactosidase precursor SP:P48980 from [Lycopersicon esculentum]	GO:0015992,GO:0009341,GO:0005524,GO:0005975,GO:0004565,GO:0005529,GO:0012505	303
BN13626	0.494222	150.063	303.635	-1.01677	gi|13626|At2g28470_Contig1	At2g28470.1	68415.m03460 beta-galactosidase, putative / lactase, putative similar to Beta-galactosidase precursor SP:P48980 from [Lycopersicon esculentum]	GO:0015992,GO:0009341,GO:0005524,GO:0005975,GO:0004565,GO:0005529,GO:0012505	303
BN13626	0.195341	111.498	570.787	-2.35593	gi|13626|At2g28470_Contig1	At2g28470.1	68415.m03460 beta-galactosidase, putative / lactase, putative similar to Beta-galactosidase precursor SP:P48980 from [Lycopersicon esculentum]	GO:0015992,GO:0009341,GO:0005524,GO:0005975,GO:0004565,GO:0005529,GO:0012505	303
BN13628	0.114273	118.646	1038.27	-3.12945	gi|13628|At2g28470_Contig3	At2g28470.1	68415.m03460 beta-galactosidase, putative / lactase, putative similar to Beta-galactosidase precursor SP:P48980 from [Lycopersicon esculentum]	GO:0015992,GO:0009341,GO:0005524,GO:0005975,GO:0004565,GO:0005529,GO:0012505	303
BN13628	0.173299	121.078	698.666	-2.52867	gi|13628|At2g28470_Contig3	At2g28470.1	68415.m03460 beta-galactosidase, putative / lactase, putative similar to Beta-galactosidase precursor SP:P48980 from [Lycopersicon esculentum]	GO:0015992,GO:0009341,GO:0005524,GO:0005975,GO:0004565,GO:0005529,GO:0012505	303
BN13632	0.456997	579.143	1267.28	-1.12974	gi|13632|At1g22410_Contig2	At1g22410.1	68414.m02802 2-dehydro-3-deoxyphosphoheptonate aldolase, putative / 3-deoxy-D-arabino-heptulosonate 7-phosphate synthase, putative / DAHP synthetase, putative similar to 3-deoxy-D-arabino-heptulosonate 7-phosphate GI:170224 from [Nicotiana tabacum], SP|P2	GO:0009507,GO:0003849,GO:0016089	550
BN13644	0.325137	655.158	2015.02	-1.62088	gi|13644|At1g16515_Contig1	At1g16515.1	68414.m01975 expressed protein	GO:0005554,GO:0000004,GO:0008372	416
BN13644	0.293201	574.627	1959.84	-1.77004	gi|13644|At1g16515_Contig1	At1g16515.1	68414.m01975 expressed protein	GO:0005554,GO:0000004,GO:0008372	416
BN13645	0.498678	328.984	659.712	-1.00382	gi|13645|At3g47990_Contig1	At3g47990.1	68416.m05232 zinc finger (C3HC4-type RING finger) family protein contains Pfam profile: PF00097 zinc finger, C3HC4 type (RING finger)	GO:0005515,GO:0012505,GO:0000004,GO:0008270	616
BN13645	0.37158	327.926	882.517	-1.42825	gi|13645|At3g47990_Contig1	At3g47990.1	68416.m05232 zinc finger (C3HC4-type RING finger) family protein contains Pfam profile: PF00097 zinc finger, C3HC4 type (RING finger)	GO:0005515,GO:0012505,GO:0000004,GO:0008270	616
BN13646	0.265231	451.675	1702.95	-1.91468	gi|13646|At3g47990_Contig3	At3g47990.1	68416.m05232 zinc finger (C3HC4-type RING finger) family protein contains Pfam profile: PF00097 zinc finger, C3HC4 type (RING finger)	GO:0005515,GO:0012505,GO:0000004,GO:0008270	626
BN13652	0.380824	431.317	1132.59	-1.39281	gi|13652|At3g58460_Contig1	At3g58460.1	68416.m06516 rhomboid family protein / ubiquitin-associated (UBA)/TS-N domain-containing protein contains Pfam profiles PF01694: Rhomboid family, PF00627: UBA/TS-N domain	GO:0005554,GO:0000004,GO:0008372	1227
BN13666	0.104876	162.716	1551.51	-3.25324	gi|13666|At5g18500_Contig1	At5g18500.1	68418.m02183 protein kinase family protein contains protein kinase domain, Pfam:PF00069	GO:0008372,GO:0006468,GO:0016301	716
BN13666	0.181657	85.1561	468.773	-2.46071	gi|13666|At5g18500_Contig1	At5g18500.1	68418.m02183 protein kinase family protein contains protein kinase domain, Pfam:PF00069	GO:0008372,GO:0006468,GO:0016301	716
BN13668	0.174927	146.319	836.459	-2.51518	gi|13668|At2g26600_Contig4	At2g26600.2	68415.m03192 glycosyl hydrolase family 17 protein	GO:0005975,GO:0004553,GO:0012505	716
BN13668	0.253824	84.0852	331.273	-1.9781	gi|13668|At2g26600_Contig4	At2g26600.2	68415.m03192 glycosyl hydrolase family 17 protein	GO:0005975,GO:0004553,GO:0012505	716
BN13686	0.287793	1819.35	6321.74	-1.7969	gi|13686|At4g30810_Contig4	At4g30810.1	68417.m04365 serine carboxypeptidase S10 family protein similar to serine-type carboxypeptidase (SP:P55748) [Hordeum vulgare]	GO:0006508,GO:0004185,GO:0012505	640
BN13686	0.233519	1639.65	7021.49	-2.09839	gi|13686|At4g30810_Contig4	At4g30810.1	68417.m04365 serine carboxypeptidase S10 family protein similar to serine-type carboxypeptidase (SP:P55748) [Hordeum vulgare]	GO:0006508,GO:0004185,GO:0012505	640
BN13696	0.333203	546.772	1640.96	-1.58553	gi|13696|At5g54200_Contig3	At5g54200.1	68418.m06748 WD-40 repeat family protein contains Pfam PF00400: WD domain, G-beta repeat; similar to WD-repeat protein 5 (WD repeat protein BIG-3) (SP: Q9UGP9) [Homo sapiens]	GO:0005834,GO:0004871,GO:0007165	407
BN13696	0.386638	2876.7	7440.3	-1.37095	gi|13696|At5g54200_Contig3	At5g54200.1	68418.m06748 WD-40 repeat family protein contains Pfam PF00400: WD domain, G-beta repeat; similar to WD-repeat protein 5 (WD repeat protein BIG-3) (SP: Q9UGP9) [Homo sapiens]	GO:0005834,GO:0004871,GO:0007165	407
BN13701	0.279398	422.816	1513.31	-1.83961	gi|13701|At3g53650_Contig1	At3g53650.1	68416.m05926 histone H2B, putative similar to histone H2B from Lycopersicon esculentum, PIR:T06389 GI:3021483, Gossypium hirsutum SP|O22582, Capsicum annuum SP|O49118; contains Pfam profile PF00125 Core histone H2A/H2B/H3/H4	GO:0007001,GO:0003677,GO:0006334,GO:0000786,GO:0005634	536
BN13701	0.318219	1050.1	3299.93	-1.65191	gi|13701|At3g53650_Contig1	At3g53650.1	68416.m05926 histone H2B, putative similar to histone H2B from Lycopersicon esculentum, PIR:T06389 GI:3021483, Gossypium hirsutum SP|O22582, Capsicum annuum SP|O49118; contains Pfam profile PF00125 Core histone H2A/H2B/H3/H4	GO:0007001,GO:0003677,GO:0006334,GO:0000786,GO:0005634	536
BN13702	0.223928	186.527	832.977	-2.15889	gi|13702|At3g53650_Contig2	At3g53650.1	68416.m05926 histone H2B, putative similar to histone H2B from Lycopersicon esculentum, PIR:T06389 GI:3021483, Gossypium hirsutum SP|O22582, Capsicum annuum SP|O49118; contains Pfam profile PF00125 Core histone H2A/H2B/H3/H4	GO:0007001,GO:0003677,GO:0006334,GO:0000786,GO:0005634	543
BN13702	0.266262	216.394	812.71	-1.90908	gi|13702|At3g53650_Contig2	At3g53650.1	68416.m05926 histone H2B, putative similar to histone H2B from Lycopersicon esculentum, PIR:T06389 GI:3021483, Gossypium hirsutum SP|O22582, Capsicum annuum SP|O49118; contains Pfam profile PF00125 Core histone H2A/H2B/H3/H4	GO:0007001,GO:0003677,GO:0006334,GO:0000786,GO:0005634	543
BN13714	0.261222	1093.39	4185.67	-1.93665	gi|13714|At5g43260_Contig1	At5g43260.1	68418.m05286 chaperone protein dnaJ-related similar to Chaperone protein dnaJ (SP:Q9WZV3) [Thermotoga maritima]	GO:0006457,GO:0003754,GO:0009507	562
BN13714	0.377243	1185.61	3142.83	-1.40643	gi|13714|At5g43260_Contig1	At5g43260.1	68418.m05286 chaperone protein dnaJ-related similar to Chaperone protein dnaJ (SP:Q9WZV3) [Thermotoga maritima]	GO:0006457,GO:0003754,GO:0009507	562
BN13714	0.325119	280.271	862.057	-1.62096	gi|13714|At5g43260_Contig1	At5g43260.1	68418.m05286 chaperone protein dnaJ-related similar to Chaperone protein dnaJ (SP:Q9WZV3) [Thermotoga maritima]	GO:0006457,GO:0003754,GO:0009507	562
BN13714	0.301548	263.88	875.084	-1.72954	gi|13714|At5g43260_Contig1	At5g43260.1	68418.m05286 chaperone protein dnaJ-related similar to Chaperone protein dnaJ (SP:Q9WZV3) [Thermotoga maritima]	GO:0006457,GO:0003754,GO:0009507	562
BN13715	0.190195	139.414	733.006	-2.39445	gi|13715|At5g43260_Contig2	At5g43260.1	68418.m05286 chaperone protein dnaJ-related similar to Chaperone protein dnaJ (SP:Q9WZV3) [Thermotoga maritima]	GO:0006457,GO:0003754,GO:0009507	555
BN13715	0.471677	148.407	314.637	-1.08413	gi|13715|At5g43260_Contig2	At5g43260.1	68418.m05286 chaperone protein dnaJ-related similar to Chaperone protein dnaJ (SP:Q9WZV3) [Thermotoga maritima]	GO:0006457,GO:0003754,GO:0009507	555
BN13732	0.348471	389.301	1117.17	-1.52089	gi|13732|At4g18360_Contig1	At4g18360.1	68417.m02723 (S)-2-hydroxy-acid oxidase, peroxisomal, putative / glycolate oxidase, putative / short chain alpha-hydroxy acid oxidase, putative similar to (S)-2-hydroxy-acid oxidase, peroxisomal (Glycolate oxidase, GOX) (Short chain alpha-hydroxy acid oxi	GO:0015930,GO:0006537,GO:0008891,GO:0006118,GO:0008372,GO:0016491	1315
BN13732	0.103323	111.407	1078.24	-3.27477	gi|13732|At4g18360_Contig1	At4g18360.1	68417.m02723 (S)-2-hydroxy-acid oxidase, peroxisomal, putative / glycolate oxidase, putative / short chain alpha-hydroxy acid oxidase, putative similar to (S)-2-hydroxy-acid oxidase, peroxisomal (Glycolate oxidase, GOX) (Short chain alpha-hydroxy acid oxi	GO:0015930,GO:0006537,GO:0008891,GO:0006118,GO:0008372,GO:0016491	1315
BN13734	0.288259	279.892	970.975	-1.79456	gi|13734|At5g14670_Contig1	At5g14670.1	68418.m01719 ADP-ribosylation factor, putative similar to ADP-ribosylation factor DcARF1 (GI:965483) [Daucus carota].	GO:0005739,GO:0003926,GO:0005525,GO:0003925,GO:0005524,GO:0006499	859
BN13734	0.350245	271.263	774.496	-1.51357	gi|13734|At5g14670_Contig1	At5g14670.1	68418.m01719 ADP-ribosylation factor, putative similar to ADP-ribosylation factor DcARF1 (GI:965483) [Daucus carota].	GO:0005739,GO:0003926,GO:0005525,GO:0003925,GO:0005524,GO:0006499	859
BN13746	0.364807	850.811	2332.22	-1.45479	gi|13746|At1g62020_Contig1	At1g62020.1	68414.m06995 coatomer protein complex, subunit alpha, putative contains Pfam PF00400: WD domain, G-beta repeat; similar to Coatomer alpha subunit (Alpha-coat protein) (Alpha-COP) (HEPCOP) (HEP-COP) (SP:P53621) [Homo sapiens]	GO:0005739,GO:0030126,GO:0005215,GO:0006888	655
BN13746	0.366804	861.758	2349.37	-1.44692	gi|13746|At1g62020_Contig1	At1g62020.1	68414.m06995 coatomer protein complex, subunit alpha, putative contains Pfam PF00400: WD domain, G-beta repeat; similar to Coatomer alpha subunit (Alpha-coat protein) (Alpha-COP) (HEPCOP) (HEP-COP) (SP:P53621) [Homo sapiens]	GO:0005739,GO:0030126,GO:0005215,GO:0006888	655
BN13748	0.449015	359.459	800.55	-1.15516	gi|13748|At5g49550_Contig1	At5g49550.1	68418.m06132 expressed protein	GO:0005576,GO:0016166,GO:0005179,GO:0007582	561
BN13748	0.452226	403.829	892.981	-1.14488	gi|13748|At5g49550_Contig1	At5g49550.1	68418.m06132 expressed protein	GO:0005576,GO:0016166,GO:0005179,GO:0007582	561
BN13764	0.287077	250.041	870.989	-1.80049	gi|13764|At1g74950_Contig4	At1g74950.1	68414.m08697 expressed protein	GO:0005554,GO:0000004,GO:0008372	512
BN13764	0.267631	234.2	875.086	-1.90168	gi|13764|At1g74950_Contig4	At1g74950.1	68414.m08697 expressed protein	GO:0005554,GO:0000004,GO:0008372	512
BN13765	0.319196	400.981	1256.22	-1.64748	gi|13765|At5g11440_Contig1	At5g11440.1	68418.m01336 hypothetical protein	GO:0005554,GO:0000004,GO:0008372	863
BN13765	0.361024	3120.94	8644.69	-1.46983	gi|13765|At5g11440_Contig1	At5g11440.1	68418.m01336 hypothetical protein	GO:0005554,GO:0000004,GO:0008372	863
BN13766	0.447592	1196.41	2672.99	-1.15974	gi|13766|At4g24210_Contig1	At4g24210.1	68417.m03475 F-box family protein / SLEEPY1 protein contains Pfam PF00646: F-box domain; similar to F-box protein Fbx8 (GI:6164735) [Homo sapiens]; identified as SLEEPY1 in McGinnis, et al, Plant Cell (2003) 15: 1120-1130.	GO:0008372,GO:0005554,GO:0009939	566
BN13766	0.447556	1028.18	2297.32	-1.15986	gi|13766|At4g24210_Contig1	At4g24210.1	68417.m03475 F-box family protein / SLEEPY1 protein contains Pfam PF00646: F-box domain; similar to F-box protein Fbx8 (GI:6164735) [Homo sapiens]; identified as SLEEPY1 in McGinnis, et al, Plant Cell (2003) 15: 1120-1130.	GO:0008372,GO:0005554,GO:0009939	566
BN13768	0.220734	577.823	2617.74	-2.17962	gi|13768|At4g24210_Contig3	At4g24210.1	68417.m03475 F-box family protein / SLEEPY1 protein contains Pfam PF00646: F-box domain; similar to F-box protein Fbx8 (GI:6164735) [Homo sapiens]; identified as SLEEPY1 in McGinnis, et al, Plant Cell (2003) 15: 1120-1130.	GO:0008372,GO:0005554,GO:0009939	567
BN13768	0.242643	335.667	1383.38	-2.04309	gi|13768|At4g24210_Contig3	At4g24210.1	68417.m03475 F-box family protein / SLEEPY1 protein contains Pfam PF00646: F-box domain; similar to F-box protein Fbx8 (GI:6164735) [Homo sapiens]; identified as SLEEPY1 in McGinnis, et al, Plant Cell (2003) 15: 1120-1130.	GO:0008372,GO:0005554,GO:0009939	567
BN13769	0.462439	803.765	1738.1	-1.11267	gi|13769|At3g62180_Contig1	At3g62180.1	68416.m06986 invertase/pectin methylesterase inhibitor family protein low similarity to pollen-specific pectin esterase from Brassica rapa subsp. pekinensis GI:1620652; contains Pfam profile PF04043: Plant invertase/pectin methylesterase inhibitor	GO:0046910,GO:0005743,GO:0012505,GO:0005488,GO:0006810	832
BN13769	0.4871	729.715	1498.08	-1.03771	gi|13769|At3g62180_Contig1	At3g62180.1	68416.m06986 invertase/pectin methylesterase inhibitor family protein low similarity to pollen-specific pectin esterase from Brassica rapa subsp. pekinensis GI:1620652; contains Pfam profile PF04043: Plant invertase/pectin methylesterase inhibitor	GO:0046910,GO:0005743,GO:0012505,GO:0005488,GO:0006810	832
BN13778	0.203494	828.634	4072.04	-2.29694	gi|13778|At4g19200_Contig2	At4g19200.1	68417.m02833 proline-rich family protein contains proline rich extensin domains, INTERPRO:IPR002965	GO:0007186,GO:0001584,GO:0016021	323
BN13778	0.251965	793.531	3149.37	-1.9887	gi|13778|At4g19200_Contig2	At4g19200.1	68417.m02833 proline-rich family protein contains proline rich extensin domains, INTERPRO:IPR002965	GO:0007186,GO:0001584,GO:0016021	323
BN13779	0.249307	2625.68	10531.9	-2.004	gi|13779|At4g19200_Contig3	At4g19200.1	68417.m02833 proline-rich family protein contains proline rich extensin domains, INTERPRO:IPR002965	GO:0007186,GO:0001584,GO:0016021	348
BN13779	0.308144	1216.71	3948.51	-1.69832	gi|13779|At4g19200_Contig3	At4g19200.1	68417.m02833 proline-rich family protein contains proline rich extensin domains, INTERPRO:IPR002965	GO:0007186,GO:0001584,GO:0016021	348
BN13779	0.342793	2309.45	6737.15	-1.54459	gi|13779|At4g19200_Contig3	At4g19200.1	68417.m02833 proline-rich family protein contains proline rich extensin domains, INTERPRO:IPR002965	GO:0007186,GO:0001584,GO:0016021	348
BN13782	0.274954	5340.22	19422.2	-1.86274	gi|13782|At4g19200_Contig1	At4g19200.1	68417.m02833 proline-rich family protein contains proline rich extensin domains, INTERPRO:IPR002965	GO:0007186,GO:0001584,GO:0016021	369
BN13782	0.356473	10795.7	30284.8	-1.48814	gi|13782|At4g19200_Contig1	At4g19200.1	68417.m02833 proline-rich family protein contains proline rich extensin domains, INTERPRO:IPR002965	GO:0007186,GO:0001584,GO:0016021	369
BN13783	0.18763	469.577	2502.68	-2.41404	gi|13783|At5g13580_LB1518F	At5g13580.1	68418.m01570 ABC transporter family protein	GO:0015846,GO:0006865,GO:0016020,GO:0019866,GO:0006824,GO:0017004,GO:0006810,GO:0009877,GO:0004009,GO:0030288,GO:0015706	709
BN13783	0.182443	504.126	2763.19	-2.45448	gi|13783|At5g13580_LB1518F	At5g13580.1	68418.m01570 ABC transporter family protein	GO:0015846,GO:0006865,GO:0016020,GO:0019866,GO:0006824,GO:0017004,GO:0006810,GO:0009877,GO:0004009,GO:0030288,GO:0015706	709
BN13790	0.437988	1336.28	3050.95	-1.19104	gi|13790|At5g14640_Contig2	At5g14640.1	68418.m01715 protein kinase family protein similar to glycogen synthase kinase-3 homolog MsK-3 SP:P51139 from [Medicago sativa]; contains Pfam profile PF00069: Protein kinase domain	GO:0008372,GO:0004674,GO:0006468,GO:0004672,GO:0005524	723
BN13790	0.281608	1457.45	5175.45	-1.82824	gi|13790|At5g14640_Contig2	At5g14640.1	68418.m01715 protein kinase family protein similar to glycogen synthase kinase-3 homolog MsK-3 SP:P51139 from [Medicago sativa]; contains Pfam profile PF00069: Protein kinase domain	GO:0008372,GO:0004674,GO:0006468,GO:0004672,GO:0005524	723
BN13812	0.226014	522.748	2312.9	-2.14552	gi|13812|At3g57480_ESS3555F	At3g57480.1	68416.m06399 zinc finger (C2H2 type, AN1-like) family protein contains Pfam domain, PF00096: Zinc finger, C2H2 type; contains Pfam domain, PF01428: AN1-like Zinc finger	GO:0003676,GO:0008372,GO:0000004,GO:0008270	250
BN13812	0.210884	790.357	3747.82	-2.24548	gi|13812|At3g57480_ESS3555F	At3g57480.1	68416.m06399 zinc finger (C2H2 type, AN1-like) family protein contains Pfam domain, PF00096: Zinc finger, C2H2 type; contains Pfam domain, PF01428: AN1-like Zinc finger	GO:0003676,GO:0008372,GO:0000004,GO:0008270	250
BN13815	0.446227	212.17	475.475	-1.16415	gi|13815|At3g05530_Contig3	At3g05530.1	68416.m00606 26S proteasome AAA-ATPase subunit (RPT5a) identical to GB:AAF22525 GI:6652886 from [Arabidopsis thaliana]	GO:0006511,GO:0016887,GO:0005516,GO:0008540	273
BN13817	0.489716	542.439	1107.66	-1.02998	gi|13817|At1g04690_Contig1	At1g04690.1	68414.m00466 potassium channel protein, putative nearly identical to K+ channel protein [Arabidopsis thaliana] GI:1063415; contains Pfam profile PF00248: oxidoreductase, aldo/keto reductase family	GO:0005267,GO:0006813,GO:0005249,GO:0005737	1288
BN13817	0.420298	627.358	1492.65	-1.25052	gi|13817|At1g04690_Contig1	At1g04690.1	68414.m00466 potassium channel protein, putative nearly identical to K+ channel protein [Arabidopsis thaliana] GI:1063415; contains Pfam profile PF00248: oxidoreductase, aldo/keto reductase family	GO:0005267,GO:0006813,GO:0005249,GO:0005737	1288
BN13818	0.195022	2580.73	13233	-2.35829	gi|13818|At1g04690_Contig2	At1g04690.1	68414.m00466 potassium channel protein, putative nearly identical to K+ channel protein [Arabidopsis thaliana] GI:1063415; contains Pfam profile PF00248: oxidoreductase, aldo/keto reductase family	GO:0005267,GO:0006813,GO:0005249,GO:0005737	1287
BN13818	0.289988	3629.66	12516.6	-1.78594	gi|13818|At1g04690_Contig2	At1g04690.1	68414.m00466 potassium channel protein, putative nearly identical to K+ channel protein [Arabidopsis thaliana] GI:1063415; contains Pfam profile PF00248: oxidoreductase, aldo/keto reductase family	GO:0005267,GO:0006813,GO:0005249,GO:0005737	1287
BN13819	0.17771	3137.42	17654.7	-2.4924	gi|13819|At4g38520_Contig2	At4g38520.2	68417.m05451 protein phosphatase 2C family protein / PP2C family protein similar to Ser/Thr protein phosphatase 2C (PP2C6) (GI:15020818) [Arabidopsis thaliana]; similar to protein phosphatase 2C (GI:3608412) [Mesembryanthemum crystallinum]; contains Pfam	GO:0006470,GO:0015071,GO:0005739,GO:0008287	500
BN13819	0.251105	2199.26	8758.34	-1.99364	gi|13819|At4g38520_Contig2	At4g38520.2	68417.m05451 protein phosphatase 2C family protein / PP2C family protein similar to Ser/Thr protein phosphatase 2C (PP2C6) (GI:15020818) [Arabidopsis thaliana]; similar to protein phosphatase 2C (GI:3608412) [Mesembryanthemum crystallinum]; contains Pfam	GO:0006470,GO:0015071,GO:0005739,GO:0008287	500
BN13821	0.120779	1232.6	10205.4	-3.04956	gi|13821|At4g38520_Contig1	At4g38520.2	68417.m05451 protein phosphatase 2C family protein / PP2C family protein similar to Ser/Thr protein phosphatase 2C (PP2C6) (GI:15020818) [Arabidopsis thaliana]; similar to protein phosphatase 2C (GI:3608412) [Mesembryanthemum crystallinum]; contains Pfam	GO:0006470,GO:0015071,GO:0005739,GO:0008287	457
BN13821	0.0982305	1372.31	13970.3	-3.34768	gi|13821|At4g38520_Contig1	At4g38520.2	68417.m05451 protein phosphatase 2C family protein / PP2C family protein similar to Ser/Thr protein phosphatase 2C (PP2C6) (GI:15020818) [Arabidopsis thaliana]; similar to protein phosphatase 2C (GI:3608412) [Mesembryanthemum crystallinum]; contains Pfam	GO:0006470,GO:0015071,GO:0005739,GO:0008287	457
BN13822	0.153286	4836.54	31552.4	-2.7057	gi|13822|At5g58960_Contig1	At5g58960.2	68418.m07386 expressed protein contains Pfam profile PF04859: Plant protein of unknown function (DUF641	GO:0005554,GO:0000004,GO:0012505	528
BN13822	0.166267	5818.36	34994	-2.58842	gi|13822|At5g58960_Contig1	At5g58960.2	68418.m07386 expressed protein contains Pfam profile PF04859: Plant protein of unknown function (DUF641	GO:0005554,GO:0000004,GO:0012505	528
BN13824	0.488177	193.813	397.014	-1.03452	gi|13824|At5g17480_Contig2	At5g17480.1	68418.m02051 polcalcin, putative / calcium-binding pollen allergen, putative similar to polcalcin Bra r 2/Bra n 2 (Calcium-binding pollen allergen Bra r 2/Bra n 2) SP:Q39406 from [Brassica napus]	GO:0005509,GO:0000004,GO:0008372	473
BN13825	0.313287	216.344	690.562	-1.67444	gi|13825|At2g13680_Contig1	At2g13680.1	68415.m01508 glycosyl transferase family 48 protein contains Pfam profile: PF02364 1,3-beta-glucan synthase	GO:0016020,GO:0006865,GO:0003843,GO:0006075,GO:0000148,GO:0005279,GO:0009507	701
BN13828	0.340027	267.472	786.619	-1.55628	gi|13828|At1g58120_ES1793F	At1g58120.1	68414.m06589 expressed protein	GO:0005554,GO:0000004,GO:0009507	584
BN13828	0.370508	312.638	843.809	-1.43242	gi|13828|At1g58120_ES1793F	At1g58120.1	68414.m06589 expressed protein	GO:0005554,GO:0000004,GO:0009507	584
BN13851	0.38289	312.088	815.085	-1.385	gi|13851|At4g28300_Contig1	At4g28300.2	68417.m04053 hydroxyproline-rich glycoprotein family protein	GO:0005554,GO:0000004,GO:0008372	297
BN13851	0.314179	350.649	1116.08	-1.67034	gi|13851|At4g28300_Contig1	At4g28300.2	68417.m04053 hydroxyproline-rich glycoprotein family protein	GO:0005554,GO:0000004,GO:0008372	297
BN13873	0.363601	888.538	2443.72	-1.45957	gi|13873|At5g14030_Contig2	At5g14030.1	68418.m01640 translocon-associated protein beta (TRAPB) family protein low similarity to SP|P23438 Translocon-associated protein, beta subunit precursor (TRAP-beta) (Signal sequence receptor beta subunit) {Canis familiaris}; contains Pfam profile PF05753:	GO:0005743,GO:0012505,GO:0005488,GO:0006810	745
BN13873	0.37147	643.709	1732.87	-1.42868	gi|13873|At5g14030_Contig2	At5g14030.1	68418.m01640 translocon-associated protein beta (TRAPB) family protein low similarity to SP|P23438 Translocon-associated protein, beta subunit precursor (TRAP-beta) (Signal sequence receptor beta subunit) {Canis familiaris}; contains Pfam profile PF05753:	GO:0005743,GO:0012505,GO:0005488,GO:0006810	745
BN13878	0.18704	216.654	1158.33	-2.41858	gi|13878|At5g27920_Contig2	At5g27920.1	68418.m03354 F-box family protein contains similarity to leucine-rich repeats containing F-box protein FBL3 GI:5919219 from [Homo sapiens]	GO:0004842,GO:0000004,GO:0008372	530
BN13881	0.213185	857.967	4024.51	-2.22982	gi|13881|At4g21105_Contig2	At4g21105.1	68417.m03052 expressed protein	GO:0005554,GO:0000004,GO:0008372	412
BN13881	0.103355	235.311	2276.72	-3.27432	gi|13881|At4g21105_Contig2	At4g21105.1	68417.m03052 expressed protein	GO:0005554,GO:0000004,GO:0008372	412
BN13882	0.196175	540.66	2756.01	-2.34979	gi|13882|At4g21105_Contig3	At4g21105.1	68417.m03052 expressed protein	GO:0005554,GO:0000004,GO:0008372	392
BN13882	0.163433	539.199	3299.2	-2.61323	gi|13882|At4g21105_Contig3	At4g21105.1	68417.m03052 expressed protein	GO:0005554,GO:0000004,GO:0008372	392
BN13883	0.460045	8711.96	18937.2	-1.12015	gi|13883|At4g21105_Contig1	At4g21105.1	68417.m03052 expressed protein	GO:0005554,GO:0000004,GO:0008372	419
BN13883	0.474716	8316.12	17518.1	-1.07486	gi|13883|At4g21105_Contig1	At4g21105.1	68417.m03052 expressed protein	GO:0005554,GO:0000004,GO:0008372	419
BN13884	0.490889	1717.06	3497.86	-1.02653	gi|13884|At3g22210_Contig2	At3g22210.1	68416.m02802 expressed protein	GO:0005554,GO:0000004,GO:0012505	231
BN13897	0.316064	956.797	3027.23	-1.66171	gi|13897|At5g25530_Contig1	At5g25530.1	68418.m03038 DNAJ heat shock protein, putative simlar to SP|P25685 DnaJ homolog subfamily B member 1 (Heat shock 40 kDa protein 1) {Homo sapiens}; contains Pfam profile PF00226: DnaJ domain	GO:0006457,GO:0003754,GO:0008372	888
BN13897	0.296526	959.5	3235.8	-1.75377	gi|13897|At5g25530_Contig1	At5g25530.1	68418.m03038 DNAJ heat shock protein, putative simlar to SP|P25685 DnaJ homolog subfamily B member 1 (Heat shock 40 kDa protein 1) {Homo sapiens}; contains Pfam profile PF00226: DnaJ domain	GO:0006457,GO:0003754,GO:0008372	888
BN13902	0.354384	850.317	2399.42	-1.49661	gi|13902|At1g64970_Contig1	At1g64970.1	68414.m07364 expressed protein	GO:0008168,GO:0000004,GO:0009507	877
BN13902	0.330699	292.729	885.182	-1.59641	gi|13902|At1g64970_Contig1	At1g64970.1	68414.m07364 expressed protein	GO:0008168,GO:0000004,GO:0009507	877
BN13904	0.463551	1209	2608.13	-1.1092	gi|13904|At1g11475_LB1291F	At1g11475.1	68414.m01318 DNA-directed RNA polymerase II, putative nearly identical to DNA-directed RNA polymerase II 8.2 kDa polypeptide SP:Q39290 from [Brassica napus]	GO:0006350,GO:0003899,GO:0008372	464
BN13904	0.45582	1143.89	2509.52	-1.13346	gi|13904|At1g11475_LB1291F	At1g11475.1	68414.m01318 DNA-directed RNA polymerase II, putative nearly identical to DNA-directed RNA polymerase II 8.2 kDa polypeptide SP:Q39290 from [Brassica napus]	GO:0006350,GO:0003899,GO:0008372	464
BN13904	0.497647	3887.41	7811.58	-1.00681	gi|13904|At1g11475_LB1291F	At1g11475.1	68414.m01318 DNA-directed RNA polymerase II, putative nearly identical to DNA-directed RNA polymerase II 8.2 kDa polypeptide SP:Q39290 from [Brassica napus]	GO:0006350,GO:0003899,GO:0008372	464
BN13906	0.3539	207.178	585.414	-1.49859	gi|13906|At5g03040_Contig3	At5g03040.1	68418.m00252 calmodulin-binding family protein similar to SF16 protein [Helianthus annuus] GI:560150; contains Pfam profile PF00612: IQ calmodulin-binding motif	GO:0005516,GO:0000004,GO:0009507	580
BN13906	0.395792	215.892	545.468	-1.33718	gi|13906|At5g03040_Contig3	At5g03040.1	68418.m00252 calmodulin-binding family protein similar to SF16 protein [Helianthus annuus] GI:560150; contains Pfam profile PF00612: IQ calmodulin-binding motif	GO:0005516,GO:0000004,GO:0009507	580
BN13912	0.0491287	1507.77	30690.2	-4.34729	gi|13912|At2g46790_Contig2	At2g46790.2	68415.m05838 pseudo-response regulator 9 (APRR9) / timing of CAB expression 1-like protein (TL1) identical to pseudo-response regulator 9 GI:10281000 from [Arabidopsis thaliana], timing of CAB expression 1-like protein [Arabidopsis thaliana] GI:9247022; c	GO:0007623,GO:0000156,GO:0008372	725
BN13912	0.0536665	1252.12	23331.5	-4.21983	gi|13912|At2g46790_Contig2	At2g46790.2	68415.m05838 pseudo-response regulator 9 (APRR9) / timing of CAB expression 1-like protein (TL1) identical to pseudo-response regulator 9 GI:10281000 from [Arabidopsis thaliana], timing of CAB expression 1-like protein [Arabidopsis thaliana] GI:9247022; c	GO:0007623,GO:0000156,GO:0008372	725
BN13913	0.25523	8771.18	34365.8	-1.97013	gi|13913|At2g31800_LB1296F	At2g31800.1	68415.m03882 ankyrin protein kinase, putative similar to ankyrin-kinase [Medicago truncatula] gi|18700701|gb|AAL78674; contains Pfam profile PF00023: Ankyrin repeat; identical to cDNA calcineurin B-like protein 10 (CBL10) GI:29150247; blastp match of 67%	GO:0016301,GO:0005739,GO:0004674,GO:0005524,GO:0004672,GO:0004713,GO:0006468	152
BN13914	0.0291375	1787.59	61350.1	-5.10098	gi|13914|At1g15350_Contig1	At1g15350.2	68414.m01838 expressed protein	GO:0005554,GO:0000004,GO:0009507	518
BN13914	0.0346385	1727.09	49860.4	-4.85148	gi|13914|At1g15350_Contig1	At1g15350.2	68414.m01838 expressed protein	GO:0005554,GO:0000004,GO:0009507	518
BN13918	0.472349	3231.88	6842.15	-1.08208	gi|13918|At1g23490_Contig5	At1g23490.1	68414.m02948 ADP-ribosylation factor identical to SP:Q9SRC3 ADP-ribosylation factor 1-like [Arabidopsis thaliana], ADP-ribosylation factor GI:166586 [Arabidopsis thaliana]	GO:0005739,GO:0003926,GO:0006499	308
BN13932	0.426571	639.472	1499.1	-1.22914	gi|13932|At4g35670_LB1327F	At4g35670.1	68417.m05064 glycoside hydrolase family 28 protein / polygalacturonase (pectinase) family protein similar to polygalacturonase PG1 [Vitis vinifera] GI:15081600; contains PF00295: Glycosyl hydrolases family 28 (polygalacturonases)	GO:0005975,GO:0004650,GO:0012505	524
BN13938	0.409621	970.207	2368.55	-1.28764	gi|13938|At5g15800_Contig1	At5g15800.1	68418.m01848 developmental protein SEPALLATA1 / floral homeotic protein (AGL2) (SEP1) identical to developmental protein SEPALLATA1 / floral homeotic protein (AGL2 / SEP1) SP:P29382 from [Arabidopsis thaliana]	GO:0003700,GO:0009908,GO:0003677,GO:0005634	1286
BN13940	0.187453	671.119	3580.19	-2.4154	gi|13940|At4g33580_Contig1	At4g33580.1	68417.m04771 carbonic anhydrase family protein / carbonate dehydratase family protein similar to SP|P46512 Carbonic anhydrase 1 (EC 4.2.1.1) (Carbonate dehydratase 1) {Flaveria linearis}; contains Pfam profile PF00484: Carbonic anhydrase	GO:0009507,GO:0004182,GO:0008270,GO:0004089,GO:0006508,GO:0015976	456
BN13940	0.148818	550.896	3701.81	-2.74838	gi|13940|At4g33580_Contig1	At4g33580.1	68417.m04771 carbonic anhydrase family protein / carbonate dehydratase family protein similar to SP|P46512 Carbonic anhydrase 1 (EC 4.2.1.1) (Carbonate dehydratase 1) {Flaveria linearis}; contains Pfam profile PF00484: Carbonic anhydrase	GO:0009507,GO:0004182,GO:0008270,GO:0004089,GO:0006508,GO:0015976	456
BN13941	0.387463	605.834	1563.59	-1.36787	gi|13941|At4g33580_Contig2	At4g33580.1	68417.m04771 carbonic anhydrase family protein / carbonate dehydratase family protein similar to SP|P46512 Carbonic anhydrase 1 (EC 4.2.1.1) (Carbonate dehydratase 1) {Flaveria linearis}; contains Pfam profile PF00484: Carbonic anhydrase	GO:0009507,GO:0004182,GO:0008270,GO:0004089,GO:0006508,GO:0015976	449
BN13941	0.439061	584.667	1331.63	-1.18751	gi|13941|At4g33580_Contig2	At4g33580.1	68417.m04771 carbonic anhydrase family protein / carbonate dehydratase family protein similar to SP|P46512 Carbonic anhydrase 1 (EC 4.2.1.1) (Carbonate dehydratase 1) {Flaveria linearis}; contains Pfam profile PF00484: Carbonic anhydrase	GO:0009507,GO:0004182,GO:0008270,GO:0004089,GO:0006508,GO:0015976	449
BN13948	0.174422	10038.4	57552.4	-2.51935	gi|13948|At5g36290_Contig3	At5g36290.2	68418.m04379 expressed protein contains Pfam profile PF01169: Uncharacterized protein family UPF0016	GO:0005554,GO:0016020,GO:0000004,GO:0012505	594
BN13948	0.155271	8474.88	54581.2	-2.68714	gi|13948|At5g36290_Contig3	At5g36290.2	68418.m04379 expressed protein contains Pfam profile PF01169: Uncharacterized protein family UPF0016	GO:0005554,GO:0016020,GO:0000004,GO:0012505	594
BN13951	0.109399	596.385	5451.48	-3.19233	gi|13951|At5g36290_Contig2	At5g36290.2	68418.m04379 expressed protein contains Pfam profile PF01169: Uncharacterized protein family UPF0016	GO:0005554,GO:0016020,GO:0000004,GO:0012505	583
BN13951	0.075168	640.561	8521.72	-3.73374	gi|13951|At5g36290_Contig2	At5g36290.2	68418.m04379 expressed protein contains Pfam profile PF01169: Uncharacterized protein family UPF0016	GO:0005554,GO:0016020,GO:0000004,GO:0012505	583
BN13953	0.34757	758.412	2182.04	-1.52462	gi|13953|At2g20870_Contig1	At2g20870.1	68415.m02459 cell wall protein precursor, putative identical to Putative cell wall protein precursor (Swiss-Prot:P47925) [Arabidopsis thaliana]; weak similarity to mu-protocadherin (GI:7861967) [Rattus norvegicus]	GO:0005554,GO:0000004,GO:0012505	695
BN13953	0.293776	548.285	1866.34	-1.76721	gi|13953|At2g20870_Contig1	At2g20870.1	68415.m02459 cell wall protein precursor, putative identical to Putative cell wall protein precursor (Swiss-Prot:P47925) [Arabidopsis thaliana]; weak similarity to mu-protocadherin (GI:7861967) [Rattus norvegicus]	GO:0005554,GO:0000004,GO:0012505	695
BN13968	0.0100869	307.938	30528.6	-6.63138	gi|13968|At5g44420_Contig1	At5g44420.1	68418.m05444 plant defensin protein, putative (PDF1.2a) plant defensin protein family member, personal communication, Bart Thomma (Bart.Thomma@agr.kuleuven.ac.be); similar to antifungal protein 1 preprotein [Raphanus sativus] gi|609322|gb|AAA69541	GO:0009861,GO:0009723,GO:0012505,GO:0009625,GO:0005618,GO:0009751,GO:0005554,GO:0009753	471
BN13968	0.00822886	345.274	41958.9	-6.92509	gi|13968|At5g44420_Contig1	At5g44420.1	68418.m05444 plant defensin protein, putative (PDF1.2a) plant defensin protein family member, personal communication, Bart Thomma (Bart.Thomma@agr.kuleuven.ac.be); similar to antifungal protein 1 preprotein [Raphanus sativus] gi|609322|gb|AAA69541	GO:0009861,GO:0009723,GO:0012505,GO:0009625,GO:0005618,GO:0009751,GO:0005554,GO:0009753	471
BN13970	0.112864	1106.55	9804.27	-3.14734	gi|13970|At1g20100_Contig1	At1g20100.1	68414.m02515 expressed protein	GO:0005554,GO:0000004,GO:0005739	700
BN13970	0.0979044	1111.43	11352.2	-3.35248	gi|13970|At1g20100_Contig1	At1g20100.1	68414.m02515 expressed protein	GO:0005554,GO:0000004,GO:0005739	700
BN13976	0.401467	466.019	1160.79	-1.31665	gi|13976|At1g10270_Contig2	At1g10270.1	68414.m01157 pentatricopeptide (PPR) repeat-containing protein contains Pfam profile: PF01535 PPR repeat; similar to ESTs gb|R30192 and gb|AA651017	GO:0005554,GO:0000004,GO:0005739	638
BN13976	0.377668	546.757	1447.72	-1.40481	gi|13976|At1g10270_Contig2	At1g10270.1	68414.m01157 pentatricopeptide (PPR) repeat-containing protein contains Pfam profile: PF01535 PPR repeat; similar to ESTs gb|R30192 and gb|AA651017	GO:0005554,GO:0000004,GO:0005739	638
BN13981	0.318915	250.805	786.431	-1.64875	gi|13981|At1g54290_Contig2	At1g54290.1	68414.m06189 eukaryotic translation initiation factor SUI1, putative similar to P|P32911 Protein translation factor SUI1 {Saccharomyces cerevisiae}; contains Pfam profile PF01253: Translation initiation factor SUI1	GO:0006412,GO:0008372,GO:0003743,GO:0006413	352
BN13983	0.468723	6317.21	13477.5	-1.09319	gi|13983|At1g54290_Contig1	At1g54290.1	68414.m06189 eukaryotic translation initiation factor SUI1, putative similar to P|P32911 Protein translation factor SUI1 {Saccharomyces cerevisiae}; contains Pfam profile PF01253: Translation initiation factor SUI1	GO:0006412,GO:0008372,GO:0003743,GO:0006413	343
BN13991	0.258577	8623.36	33349.3	-1.95133	gi|13991|At1g11850_Contig1	At1g11850.2	68414.m01364 expressed protein	GO:0005554,GO:0000004,GO:0012505	689
BN13991	0.266347	6693.33	25130.1	-1.90862	gi|13991|At1g11850_Contig1	At1g11850.2	68414.m01364 expressed protein	GO:0005554,GO:0000004,GO:0012505	689
BN13992	0.149383	1596.55	10687.6	-2.74291	gi|13992|At4g02860_Contig2	At4g02860.1	68417.m00386 phenazine biosynthesis PhzC/PhzF family protein contains Pfam profile: PF02567 phenazine biosynthesis-like protein	GO:0009058,GO:0003824,GO:0012505	1038
BN13992	0.0566045	275.869	4873.62	-4.14294	gi|13992|At4g02860_Contig2	At4g02860.1	68417.m00386 phenazine biosynthesis PhzC/PhzF family protein contains Pfam profile: PF02567 phenazine biosynthesis-like protein	GO:0009058,GO:0003824,GO:0012505	1038
BN14016	0.267199	1230.04	4603.46	-1.90401	gi|14016|At3g52930_Contig4	At3g52930.1	68416.m05834 fructose-bisphosphate aldolase, putative similar to SP|O65735|ALF_CICAR Fructose-bisphosphate aldolase, cytoplasmic isozyme {Cicer arietinum}, cytosolic aldolase [Fragaria x ananassa] GI:10645188; contains Pfam profile PF00274 Fructose-bispho	GO:0019648,GO:0006096,GO:0019650,GO:0006094,GO:0019654,GO:0005737,GO:0019253,GO:0004332,GO:0019642	480
BN14016	0.348377	886.645	2545.07	-1.52128	gi|14016|At3g52930_Contig4	At3g52930.1	68416.m05834 fructose-bisphosphate aldolase, putative similar to SP|O65735|ALF_CICAR Fructose-bisphosphate aldolase, cytoplasmic isozyme {Cicer arietinum}, cytosolic aldolase [Fragaria x ananassa] GI:10645188; contains Pfam profile PF00274 Fructose-bispho	GO:0019648,GO:0006096,GO:0019650,GO:0006094,GO:0019654,GO:0005737,GO:0019253,GO:0004332,GO:0019642	480
BN14024	0.394502	4295.22	10887.7	-1.3419	gi|14024|At1g79820_Contig1	At1g79820.2	68414.m09323 hexose transporter, putative similar to hexose transporter GI:8347246 from (Solanum tuberosum); contains Pfam profile PF00083: major facilitator superfamily protein	GO:0015698,GO:0006817,GO:0016020,GO:0006811,GO:0016021,GO:0006810,GO:0008643,GO:0005351,GO:0015144	362
BN14024	0.385179	9557.41	24812.9	-1.3764	gi|14024|At1g79820_Contig1	At1g79820.2	68414.m09323 hexose transporter, putative similar to hexose transporter GI:8347246 from (Solanum tuberosum); contains Pfam profile PF00083: major facilitator superfamily protein	GO:0015698,GO:0006817,GO:0016020,GO:0006811,GO:0016021,GO:0006810,GO:0008643,GO:0005351,GO:0015144	362
BN14030	0.493905	2567.84	5199.06	-1.0177	gi|14030|At4g34720_Contig1	At4g34720.1	68417.m04928 vacuolar ATP synthase 16 kDa proteolipid subunit 1 / V-ATPase 16 kDa proteolipid subunit 1 (AVAP1) (AVA-P1) identical to SP|P59227 Vacuolar ATP synthase 16 kDa proteolipid subunit 1/3/5 (EC 3.6.3.14) (V-ATPase 16 kDa proteolipid subunit 1/3/5	GO:0046961,GO:0015992,GO:0016887,GO:0012505,GO:0016020	749
BN14036	0.428857	1018.51	2374.94	-1.22143	gi|14036|At2g17420_Contig1	At2g17420.1	68415.m02010 thioredoxin reductase 2 / NADPH-dependent thioredoxin reductase 2 (NTR2) identical to SP|Q39242	GO:0005737,GO:0004791,GO:0006118	661
BN14036	0.393068	774.034	1969.21	-1.34715	gi|14036|At2g17420_Contig1	At2g17420.1	68415.m02010 thioredoxin reductase 2 / NADPH-dependent thioredoxin reductase 2 (NTR2) identical to SP|Q39242	GO:0005737,GO:0004791,GO:0006118	661
BN14047	0.451718	1502.69	3326.61	-1.14651	gi|14047|At1g15120_Contig1	At1g15120.1	68414.m01805 ubiquinol-cytochrome C reductase complex 7.8 kDa protein, putative / mitochondrial hinge protein, putative similar to SP|P48504 Ubiquinol-cytochrome C reductase complex 7.8 kDa protein (EC 1.10.2.2) (Mitochondrial hinge protein) (CR7) {Solanu	GO:0008121,GO:0006122,GO:0015008	404
BN14047	0.495316	2014.63	4067.36	-1.01358	gi|14047|At1g15120_Contig1	At1g15120.1	68414.m01805 ubiquinol-cytochrome C reductase complex 7.8 kDa protein, putative / mitochondrial hinge protein, putative similar to SP|P48504 Ubiquinol-cytochrome C reductase complex 7.8 kDa protein (EC 1.10.2.2) (Mitochondrial hinge protein) (CR7) {Solanu	GO:0008121,GO:0006122,GO:0015008	404
BN14048	0.280366	1139.18	4063.19	-1.83462	gi|14048|At1g15120_Contig2	At1g15120.1	68414.m01805 ubiquinol-cytochrome C reductase complex 7.8 kDa protein, putative / mitochondrial hinge protein, putative similar to SP|P48504 Ubiquinol-cytochrome C reductase complex 7.8 kDa protein (EC 1.10.2.2) (Mitochondrial hinge protein) (CR7) {Solanu	GO:0008121,GO:0006122,GO:0015008	478
BN14048	0.310134	1249.18	4027.87	-1.68904	gi|14048|At1g15120_Contig2	At1g15120.1	68414.m01805 ubiquinol-cytochrome C reductase complex 7.8 kDa protein, putative / mitochondrial hinge protein, putative similar to SP|P48504 Ubiquinol-cytochrome C reductase complex 7.8 kDa protein (EC 1.10.2.2) (Mitochondrial hinge protein) (CR7) {Solanu	GO:0008121,GO:0006122,GO:0015008	478
BN14048	0.278421	4435.14	15929.6	-1.84466	gi|14048|At1g15120_Contig2	At1g15120.1	68414.m01805 ubiquinol-cytochrome C reductase complex 7.8 kDa protein, putative / mitochondrial hinge protein, putative similar to SP|P48504 Ubiquinol-cytochrome C reductase complex 7.8 kDa protein (EC 1.10.2.2) (Mitochondrial hinge protein) (CR7) {Solanu	GO:0008121,GO:0006122,GO:0015008	478
BN14049	0.302589	112.659	372.317	-1.72457	gi|14049|At1g50430_Contig1	At1g50430.1	68414.m05652 7-dehydrocholesterol reductase / 7-DHC reductase / sterol delta-7-reductase (ST7R) / dwarf5 protein (DWF5) identical to SP|Q9LDU6 7-dehydrocholesterol reductase (EC 1.3.1.21) (7-DHC reductase) (Sterol delta-7-reductase) (Dwarf5 protein) {Arab	GO:0030176,GO:0009918,GO:0016132,GO:0009826,GO:0016126	472
BN14055	0.350991	925.352	2636.4	-1.5105	gi|14055|At1g79550_Contig1	At1g79550.2	68414.m09274 phosphoglycerate kinase, putative similar to SP|P41758 Phosphoglycerate kinase, chloroplast precursor (EC 2.7.2.3) {Chlamydomonas reinhardtii}; contains Pfam profile PF00162: phosphoglycerate kinase	GO:0006096,GO:0004618	1107
BN14055	0.374156	1247.82	3335.03	-1.41829	gi|14055|At1g79550_Contig1	At1g79550.2	68414.m09274 phosphoglycerate kinase, putative similar to SP|P41758 Phosphoglycerate kinase, chloroplast precursor (EC 2.7.2.3) {Chlamydomonas reinhardtii}; contains Pfam profile PF00162: phosphoglycerate kinase	GO:0006096,GO:0004618	1107
BN14070	0.453868	206.05	453.987	-1.13966	gi|14070|At1g12310_Contig2	At1g12310.1	68414.m01423 calmodulin, putative similar to calmodulin SP:P04465 from [Trypanosoma brucei gambiense]	GO:0005509,GO:0000004,GO:0008372	464
BN14071	0.420998	2557.16	6074.05	-1.24812	gi|14071|At1g12310_Contig3	At1g12310.1	68414.m01423 calmodulin, putative similar to calmodulin SP:P04465 from [Trypanosoma brucei gambiense]	GO:0005509,GO:0000004,GO:0008372	478
BN14071	0.447641	3037.37	6785.28	-1.15959	gi|14071|At1g12310_Contig3	At1g12310.1	68414.m01423 calmodulin, putative similar to calmodulin SP:P04465 from [Trypanosoma brucei gambiense]	GO:0005509,GO:0000004,GO:0008372	478
BN14086	0.405114	1108.51	2736.29	-1.3036	gi|14086|At5g02500_Contig5	At5g02500.1	68418.m00183 heat shock cognate 70 kDa protein 1 (HSC70-1) (HSP70-1) identical to SP|P22953 Heat shock cognate 70 kDa protein 1 (Hsc70.1) {Arabidopsis thaliana}	GO:0005829,GO:0003773,GO:0006457	579
BN14086	0.322202	1261.87	3916.39	-1.63396	gi|14086|At5g02500_Contig5	At5g02500.1	68418.m00183 heat shock cognate 70 kDa protein 1 (HSC70-1) (HSP70-1) identical to SP|P22953 Heat shock cognate 70 kDa protein 1 (Hsc70.1) {Arabidopsis thaliana}	GO:0005829,GO:0003773,GO:0006457	579
BN14087	0.47894	2475.51	5168.73	-1.06208	gi|14087|At5g12000_LB1123F	At5g12000.1	68418.m01403 protein kinase family protein contains protein kinase domain, Pfam:PF00069	GO:0008372,GO:0006468,GO:0016301	643
BN14088	0.495906	618.791	1247.8	-1.01186	gi|14088|At2g29310_Contig1	At2g29310.1	68415.m03560 tropinone reductase, putative / tropine dehydrogenase, putative similar to tropinone reductase SP:P50165 from [Datura stramonium]	GO:0008152,GO:0016491,GO:0004022,GO:0012505	601
BN14089	0.358549	683.696	1906.84	-1.47976	gi|14089|At5g15650_Contig2	At5g15650.1	68418.m01831 reversibly glycosylated polypeptide-2 (RGP2) identical to reversibly glycosylated polypeptide-2 [Arabidopsis thaliana] GI:2317731	GO:0005554,GO:0000004,GO:0016020	314
BN14096	0.469706	2890.49	6153.83	-1.09017	gi|14096|At2g40990_LB1014F	At2g40990.1	68415.m05063 zinc finger (DHHC type) family protein contains Pfam profile PF01529: DHHC zinc finger domain	GO:0005554,GO:0000004,GO:0008372	723
BN14098	0.387148	1374.67	3550.76	-1.36904	gi|14098|At2g14045_Contig1	At2g14045.2	68415.m01562 expressed protein	GO:0005554,GO:0000004,GO:0008372	682
BN14098	0.265816	712.062	2678.78	-1.9115	gi|14098|At2g14045_Contig1	At2g14045.2	68415.m01562 expressed protein	GO:0005554,GO:0000004,GO:0008372	682
BN14098	0.41756	1277.4	3059.2	-1.25994	gi|14098|At2g14045_Contig1	At2g14045.2	68415.m01562 expressed protein	GO:0005554,GO:0000004,GO:0008372	682
BN14098	0.276862	532.351	1922.8	-1.85276	gi|14098|At2g14045_Contig1	At2g14045.2	68415.m01562 expressed protein	GO:0005554,GO:0000004,GO:0008372	682
BN14100	0.331777	194.076	584.959	-1.59171	gi|14100|At4g31870_Contig1	At4g31870.1	68417.m04528 glutathione peroxidase, putative glutathione peroxidase, Arabidopsis thaliana, PIR2:S71250	GO:0006979,GO:0004602,GO:0009507	985
BN14100	0.301065	196.29	651.985	-1.73185	gi|14100|At4g31870_Contig1	At4g31870.1	68417.m04528 glutathione peroxidase, putative glutathione peroxidase, Arabidopsis thaliana, PIR2:S71250	GO:0006979,GO:0004602,GO:0009507	985
BN14105	0.419606	1916.38	4567.09	-1.25289	gi|14105|At2g20820_Contig2	At2g20820.1	68415.m02450 expressed protein .	GO:0005554,GO:0000004,GO:0005739	517
BN14106	0.291526	5664.27	19429.7	-1.7783	gi|14106|At2g20820_Contig3	At2g20820.1	68415.m02450 expressed protein .	GO:0005554,GO:0000004,GO:0005739	547
BN14107	0.242711	534.053	2200.37	-2.04269	gi|14107|At2g20820_Contig1	At2g20820.1	68415.m02450 expressed protein .	GO:0005554,GO:0000004,GO:0005739	531
BN14107	0.271327	783.051	2886	-1.88189	gi|14107|At2g20820_Contig1	At2g20820.1	68415.m02450 expressed protein .	GO:0005554,GO:0000004,GO:0005739	531
BN14112	0.151251	3781.04	24998.4	-2.72498	gi|14112|At3g51840_Contig3	At3g51840.1	68416.m05685 short-chain acyl-CoA oxidase identical to Short-chain acyl CoA oxidase [Arabidopsis thaliana] GI:5478795; contains InterPro entry IPR006089: Acyl-CoA dehydrogenase	GO:0016491,GO:0006118,GO:0009793,GO:0003997,GO:0006635	727
BN14112	0.187767	4104.3	21858.5	-2.41299	gi|14112|At3g51840_Contig3	At3g51840.1	68416.m05685 short-chain acyl-CoA oxidase identical to Short-chain acyl CoA oxidase [Arabidopsis thaliana] GI:5478795; contains InterPro entry IPR006089: Acyl-CoA dehydrogenase	GO:0016491,GO:0006118,GO:0009793,GO:0003997,GO:0006635	727
BN14133	0.410434	351.233	855.76	-1.28478	gi|14133|At4g20760_Contig1	At4g20760.1	68417.m03015 short-chain dehydrogenase/reductase (SDR) family protein contains Pfam profile: PF00106 short chain dehydrogenase	GO:0008152,GO:0005739,GO:0016491	210
BN14133	0.428995	487.188	1135.65	-1.22097	gi|14133|At4g20760_Contig1	At4g20760.1	68417.m03015 short-chain dehydrogenase/reductase (SDR) family protein contains Pfam profile: PF00106 short chain dehydrogenase	GO:0008152,GO:0005739,GO:0016491	210
BN14143	0.471755	247.753	525.173	-1.08389	gi|14143|At5g15770_Contig1	At5g15770.1	68418.m01844 GCN5-related N-acetyltransferase (GNAT) family protein similar to SP|O93806 Glucosamine-phosphate N-acetyltransferase (EC 2.3.1.4) (Phosphoglucosamine transacetylase) (Phosphoglucosamine acetylase) {Candida albicans}; contains Pfam profile PF	GO:0008152,GO:0008080,GO:0008372	572
BN14144	0.228502	1781.86	7798.02	-2.12972	gi|14144|At3g54250_Contig1	At3g54250.1	68416.m05996 mevalonate diphosphate decarboxylase, putative similar to mevalonate diphosphate decarboxylase [Arabidopsis thaliana] gi|2288887|emb|CAA74700	GO:0004163,GO:0000004,GO:0008372	205
BN14144	0.365181	1101.42	3016.09	-1.45331	gi|14144|At3g54250_Contig1	At3g54250.1	68416.m05996 mevalonate diphosphate decarboxylase, putative similar to mevalonate diphosphate decarboxylase [Arabidopsis thaliana] gi|2288887|emb|CAA74700	GO:0004163,GO:0000004,GO:0008372	205
BN14162	0.457808	934.295	2040.8	-1.12718	gi|14162|At2g43360_Contig1	At2g43360.1	68415.m05391 biotin synthase (BioB) (BIO2) identical to SP|P54967 Pfam profile PF04055: radical SAM domain protein	GO:0005739,GO:0004076,GO:0009102	1298
BN14164	0.228926	9195.33	40167.3	-2.12705	gi|14164|At5g23750_Contig1	At5g23750.1	68418.m02786 remorin family protein contains Pfam domain, PF03766: Remorin, N-terminal region; contains Pfam domain, PF03763: Remorin, C-terminal region	GO:0003677,GO:0000004,GO:0008372	623
BN14164	0.212574	8112.96	38165.3	-2.23396	gi|14164|At5g23750_Contig1	At5g23750.1	68418.m02786 remorin family protein contains Pfam domain, PF03766: Remorin, N-terminal region; contains Pfam domain, PF03763: Remorin, C-terminal region	GO:0003677,GO:0000004,GO:0008372	623
BN14165	0.199847	8276.24	41412.9	-2.32303	gi|14165|At5g23750_Contig3	At5g23750.1	68418.m02786 remorin family protein contains Pfam domain, PF03766: Remorin, N-terminal region; contains Pfam domain, PF03763: Remorin, C-terminal region	GO:0003677,GO:0000004,GO:0008372	586
BN14165	0.227007	9448.75	41623.1	-2.13919	gi|14165|At5g23750_Contig3	At5g23750.1	68418.m02786 remorin family protein contains Pfam domain, PF03766: Remorin, N-terminal region; contains Pfam domain, PF03763: Remorin, C-terminal region	GO:0003677,GO:0000004,GO:0008372	586
BN14167	0.0333731	91.7774	2750.04	-4.90517	gi|14167|At1g12090_Contig3	At1g12090.1	68414.m01399 protease inhibitor/seed storage/lipid transfer protein (LTP) family protein similar to 14 kDa polypeptide [Catharanthus roseus] GI:407410; contains Pfam protease inhibitor/seed storage/LTP family domain PF00234	GO:0008289,GO:0006869,GO:0012505	636
BN14169	0.182121	1265.73	6949.94	-2.45703	gi|14169|At1g12090_Contig1	At1g12090.1	68414.m01399 protease inhibitor/seed storage/lipid transfer protein (LTP) family protein similar to 14 kDa polypeptide [Catharanthus roseus] GI:407410; contains Pfam protease inhibitor/seed storage/LTP family domain PF00234	GO:0008289,GO:0006869,GO:0012505	637
BN14169	0.222404	1360.31	6116.39	-2.16874	gi|14169|At1g12090_Contig1	At1g12090.1	68414.m01399 protease inhibitor/seed storage/lipid transfer protein (LTP) family protein similar to 14 kDa polypeptide [Catharanthus roseus] GI:407410; contains Pfam protease inhibitor/seed storage/LTP family domain PF00234	GO:0008289,GO:0006869,GO:0012505	637
BN14171	0.13162	3629.94	27578.9	-2.92555	gi|14171|At1g09780_Contig1	At1g09780.1	68414.m01097 2,3-biphosphoglycerate-independent phosphoglycerate mutase, putative / phosphoglyceromutase, putative strong similarity to SP|Q42908 2,3-bisphosphoglycerate-independent phosphoglycerate mutase (EC 5.4.2.1) (Phosphoglyceromutase) {Mesembryanth	GO:0019496,GO:0019654,GO:0006094,GO:0019564,GO:0019642,GO:0019656,GO:0006007,GO:0046537,GO:0019683,GO:0019565,GO:0004619,GO:0006096,GO:0003824,GO:0046872,GO:0019658,GO:0019650,GO:0008372	772
BN14171	0.179584	4401.21	24507.8	-2.47727	gi|14171|At1g09780_Contig1	At1g09780.1	68414.m01097 2,3-biphosphoglycerate-independent phosphoglycerate mutase, putative / phosphoglyceromutase, putative strong similarity to SP|Q42908 2,3-bisphosphoglycerate-independent phosphoglycerate mutase (EC 5.4.2.1) (Phosphoglyceromutase) {Mesembryanth	GO:0019496,GO:0019654,GO:0006094,GO:0019564,GO:0019642,GO:0019656,GO:0006007,GO:0046537,GO:0019683,GO:0019565,GO:0004619,GO:0006096,GO:0003824,GO:0046872,GO:0019658,GO:0019650,GO:0008372	772
BN14183	0.461582	1183.45	2563.9	-1.11534	gi|14183|At3g62420_Contig1	At3g62420.1	68416.m07012 bZIP transcription factor family protein similar to common plant regulatory factor 6 GI:9650826 from [Petroselinum crispum]	GO:0003700,GO:0006355,GO:0003677,GO:0005634	936
BN14184	0.473035	1173.87	2481.57	-1.07998	gi|14184|At1g78100_Contig1	At1g78100.1	68414.m09102 F-box family protein contains F-box domain Pfam:PF00646	GO:0005554,GO:0000004,GO:0008372	507
BN14184	0.118713	787.969	6637.59	-3.07445	gi|14184|At1g78100_Contig1	At1g78100.1	68414.m09102 F-box family protein contains F-box domain Pfam:PF00646	GO:0005554,GO:0000004,GO:0008372	507
BN14190	0.0627698	215.181	3428.1	-3.99379	gi|14190|At3g45010_Contig1	At3g45010.1	68416.m04849 serine carboxypeptidase III, putative similar to serine carboxypeptidase III from Oryza sativa SP|P37891, Matricaria chamomilla GI:6960455, Hordeum vulgare SP|P21529, Triticum aestivum SP|P11515; contains Pfam profile PF0450 serine carboxypep	GO:0006508,GO:0004185,GO:0012505	386
BN14190	0.0721391	313.424	4344.72	-3.79308	gi|14190|At3g45010_Contig1	At3g45010.1	68416.m04849 serine carboxypeptidase III, putative similar to serine carboxypeptidase III from Oryza sativa SP|P37891, Matricaria chamomilla GI:6960455, Hordeum vulgare SP|P21529, Triticum aestivum SP|P11515; contains Pfam profile PF0450 serine carboxypep	GO:0006508,GO:0004185,GO:0012505	386
BN14201	0.29503	549.053	1861.01	-1.76107	gi|14201|At5g04950_Contig1	At5g04950.1	68418.m00524 nicotianamine synthase, putative similar to nicotianamine synthase [Lycopersicon esculentum][GI:4753801], nicotianamine synthase 2 [Hordeum vulgare][GI:4894912]	GO:0030410,GO:0006879,GO:0030418	1258
BN14201	0.442007	609.121	1378.08	-1.17786	gi|14201|At5g04950_Contig1	At5g04950.1	68418.m00524 nicotianamine synthase, putative similar to nicotianamine synthase [Lycopersicon esculentum][GI:4753801], nicotianamine synthase 2 [Hordeum vulgare][GI:4894912]	GO:0030410,GO:0006879,GO:0030418	1258
BN14208	0.41956	3109.99	7412.51	-1.25305	gi|14208|At2g04520_Contig1	At2g04520.1	68415.m00458 eukaryotic translation initiation factor 1A, putative / eIF-1A, putative / eIF-4C, putative strong similarity to translation initiation factor (eIF-1A) [Beta vulgaris] GI:17977975; contains Pfam profile PF01176: Eukaryotic initiation factor 1	GO:0006413,GO:0003743,GO:0008372	651
BN14210	0.42256	995.606	2356.13	-1.24277	gi|14210|At5g04940_Contig1	At5g04940.2	68418.m00523 SET domain-containing protein (SUVH1) contains Pfam profiles PF00856: SET domain, PF05033: Pre-SET motif, PF02182: YDG/SRA domain; identical to cDNA SUVH1 (SUVH1) GI:13517742	GO:0040029,GO:0005634,GO:0042054	611
BN14222	0.470507	7747.42	16466.1	-1.08771	gi|14222|At1g13390_Contig2	At1g13390.2	68414.m01559 expressed protein	GO:0005554,GO:0000004,GO:0009507	345
BN14224	0.200525	360.505	1797.81	-2.31815	gi|14224|At3g46740_Contig1	At3g46740.1	68416.m05074 chloroplast outer envelope protein, putative similar to chloroplastic outer envelope membrane protein (OEP75) [Pisum sativum] GI:633607; contains Pfam profile PF01103: outer membrane protein, OMP85 family	GO:0015450	384
BN14224	0.193352	298.323	1542.9	-2.3707	gi|14224|At3g46740_Contig1	At3g46740.1	68416.m05074 chloroplast outer envelope protein, putative similar to chloroplastic outer envelope membrane protein (OEP75) [Pisum sativum] GI:633607; contains Pfam profile PF01103: outer membrane protein, OMP85 family	GO:0015450	384
BN14229	0.109874	236.01	2148	-3.18607	gi|14229|At3g49780_Contig1	At3g49780.1	68416.m05443 phytosulfokines 3 (PSK3) identical to phytosulfokines 3 (PSK3) SP:Q9M2Y0 from [Arabidopsis thaliana]	GO:0030154,GO:0005578,GO:0009887,GO:0005554,GO:0008283	878
BN14229	0.128252	249.92	1948.67	-2.96295	gi|14229|At3g49780_Contig1	At3g49780.1	68416.m05443 phytosulfokines 3 (PSK3) identical to phytosulfokines 3 (PSK3) SP:Q9M2Y0 from [Arabidopsis thaliana]	GO:0030154,GO:0005578,GO:0009887,GO:0005554,GO:0008283	878
BN14230	0.331428	2380.57	7182.76	-1.59323	gi|14230|At1g31812_Contig1	At1g31812.1	68414.m03905 acyl-CoA binding protein / ACBP identical to acyl-CoA-binding protein (ACBP) [Arabidopsis thaliana] SWISS-PROT:P57752	GO:0000062,GO:0000004,GO:0008372	483
BN14230	0.424899	2685.31	6319.88	-1.23481	gi|14230|At1g31812_Contig1	At1g31812.1	68414.m03905 acyl-CoA binding protein / ACBP identical to acyl-CoA-binding protein (ACBP) [Arabidopsis thaliana] SWISS-PROT:P57752	GO:0000062,GO:0000004,GO:0008372	483
BN14249	0.46831	825.823	1763.41	-1.09446	gi|14249|At1g27930_Contig3	At1g27930.1	68414.m03422 expressed protein contains Pfam profile PF04669: Protein of unknown function (DUF579)	GO:0005554,GO:0000004,GO:0012505	451
BN14251	0.34331	1434.7	4179.02	-1.54242	gi|14251|At5g67590_Contig4	At5g67590.1	68418.m08523 NADH-ubiquinone oxidoreductase-related contains weak similarity to NADH-ubiquinone oxidoreductase 21 kDa subunit, mitochondrial precursor (EC 1.6.5.3) (EC 1.6.99.3) (Complex I-21KD) (CI-21KD). (Swiss-Prot:P25711) [Neurospora crassa]; contains	Not annotated	514
BN14251	0.404538	2110.17	5216.24	-1.30565	gi|14251|At5g67590_Contig4	At5g67590.1	68418.m08523 NADH-ubiquinone oxidoreductase-related contains weak similarity to NADH-ubiquinone oxidoreductase 21 kDa subunit, mitochondrial precursor (EC 1.6.5.3) (EC 1.6.99.3) (Complex I-21KD) (CI-21KD). (Swiss-Prot:P25711) [Neurospora crassa]; contains	Not annotated	514
BN14252	0.368668	4025.97	10920.3	-1.4396	gi|14252|At5g67590_Contig1	At5g67590.1	68418.m08523 NADH-ubiquinone oxidoreductase-related contains weak similarity to NADH-ubiquinone oxidoreductase 21 kDa subunit, mitochondrial precursor (EC 1.6.5.3) (EC 1.6.99.3) (Complex I-21KD) (CI-21KD). (Swiss-Prot:P25711) [Neurospora crassa]; contains	Not annotated	506
BN14252	0.405449	3960.55	9768.31	-1.30241	gi|14252|At5g67590_Contig1	At5g67590.1	68418.m08523 NADH-ubiquinone oxidoreductase-related contains weak similarity to NADH-ubiquinone oxidoreductase 21 kDa subunit, mitochondrial precursor (EC 1.6.5.3) (EC 1.6.99.3) (Complex I-21KD) (CI-21KD). (Swiss-Prot:P25711) [Neurospora crassa]; contains	Not annotated	506
BN14275	0.373646	307.975	824.242	-1.42025	gi|14275|At1g32450_Contig1	At1g32450.1	68414.m04005 proton-dependent oligopeptide transport (POT) family protein contains Pfam profile: PF00854 POT family	GO:0006857,GO:0016021,GO:0005215,GO:0016020	334
BN14275	0.407371	290.767	713.765	-1.29559	gi|14275|At1g32450_Contig1	At1g32450.1	68414.m04005 proton-dependent oligopeptide transport (POT) family protein contains Pfam profile: PF00854 POT family	GO:0006857,GO:0016021,GO:0005215,GO:0016020	334
BN14278	0.405464	124.484	307.016	-1.30235	gi|14278|At1g54520_Contig2	At1g54520.1	68414.m06218 expressed protein	GO:0005554,GO:0000004,GO:0009507	1361
BN14279	0.119946	212.312	1770.07	-3.05955	gi|14279|At2g02990_Contig1	At2g02990.1	68415.m00251 ribonuclease 1 (RNS1) identical to ribonuclease SP:P42813 Ribonuclease 1 precursor (EC 3.1.27.1) {Arabidopsis thaliana}, GI:561998 from [Arabidopsis thaliana]	GO:0009867,GO:0007568,GO:0016036,GO:0005576,GO:0004540,GO:0009611,GO:0004521,GO:0009718	1330
BN14279	0.122139	229.578	1879.64	-3.0334	gi|14279|At2g02990_Contig1	At2g02990.1	68415.m00251 ribonuclease 1 (RNS1) identical to ribonuclease SP:P42813 Ribonuclease 1 precursor (EC 3.1.27.1) {Arabidopsis thaliana}, GI:561998 from [Arabidopsis thaliana]	GO:0009867,GO:0007568,GO:0016036,GO:0005576,GO:0004540,GO:0009611,GO:0004521,GO:0009718	1330
BN14288	0.437415	7532.77	17221.1	-1.19292	gi|14288|At1g16890_Contig5	At1g16890.2	68414.m02044 ubiquitin-conjugating enzyme, putative nearly identical to ubiquitin-conjugating enzyme E2 [Catharanthus roseus] GI:5381319; contains Pfam profile PF00179: Ubiquitin-conjugating enzyme	GO:0006464,GO:0008372,GO:0004840,GO:0006512	388
BN14288	0.428728	1868.85	4359.06	-1.22187	gi|14288|At1g16890_Contig5	At1g16890.2	68414.m02044 ubiquitin-conjugating enzyme, putative nearly identical to ubiquitin-conjugating enzyme E2 [Catharanthus roseus] GI:5381319; contains Pfam profile PF00179: Ubiquitin-conjugating enzyme	GO:0006464,GO:0008372,GO:0004840,GO:0006512	388
BN14288	0.458885	5900.89	12859.2	-1.1238	gi|14288|At1g16890_Contig5	At1g16890.2	68414.m02044 ubiquitin-conjugating enzyme, putative nearly identical to ubiquitin-conjugating enzyme E2 [Catharanthus roseus] GI:5381319; contains Pfam profile PF00179: Ubiquitin-conjugating enzyme	GO:0006464,GO:0008372,GO:0004840,GO:0006512	388
BN14291	0.402418	3512.45	8728.36	-1.31323	gi|14291|At1g16890_Contig1	At1g16890.2	68414.m02044 ubiquitin-conjugating enzyme, putative nearly identical to ubiquitin-conjugating enzyme E2 [Catharanthus roseus] GI:5381319; contains Pfam profile PF00179: Ubiquitin-conjugating enzyme	GO:0006464,GO:0008372,GO:0004840,GO:0006512	391
BN14291	0.367582	3515.47	9563.77	-1.44386	gi|14291|At1g16890_Contig1	At1g16890.2	68414.m02044 ubiquitin-conjugating enzyme, putative nearly identical to ubiquitin-conjugating enzyme E2 [Catharanthus roseus] GI:5381319; contains Pfam profile PF00179: Ubiquitin-conjugating enzyme	GO:0006464,GO:0008372,GO:0004840,GO:0006512	391
BN14291	0.376314	2664.24	7079.84	-1.40999	gi|14291|At1g16890_Contig1	At1g16890.2	68414.m02044 ubiquitin-conjugating enzyme, putative nearly identical to ubiquitin-conjugating enzyme E2 [Catharanthus roseus] GI:5381319; contains Pfam profile PF00179: Ubiquitin-conjugating enzyme	GO:0006464,GO:0008372,GO:0004840,GO:0006512	391
BN14291	0.347903	140.721	404.483	-1.52324	gi|14291|At1g16890_Contig1	At1g16890.2	68414.m02044 ubiquitin-conjugating enzyme, putative nearly identical to ubiquitin-conjugating enzyme E2 [Catharanthus roseus] GI:5381319; contains Pfam profile PF00179: Ubiquitin-conjugating enzyme	GO:0006464,GO:0008372,GO:0004840,GO:0006512	391
BN14294	0.383905	4543.78	11835.7	-1.38118	gi|14294|At1g47960_Contig1	At1g47960.1	68414.m05342 invertase/pectin methylesterase inhibitor family protein low similarity to SP|P83326 Pectinesterase inhibitor (Pectin methylesterase inhibitor) (PMEI) {Actinidia chinensis}; contains Pfam profile PF04043: Plant invertase/pectin methylesterase	GO:0012505,GO:0000004,GO:0046910	470
BN14294	0.389332	4307.49	11063.8	-1.36093	gi|14294|At1g47960_Contig1	At1g47960.1	68414.m05342 invertase/pectin methylesterase inhibitor family protein low similarity to SP|P83326 Pectinesterase inhibitor (Pectin methylesterase inhibitor) (PMEI) {Actinidia chinensis}; contains Pfam profile PF04043: Plant invertase/pectin methylesterase	GO:0012505,GO:0000004,GO:0046910	470
BN14295	0.210577	312.606	1484.52	-2.24758	gi|14295|At1g47960_Contig2	At1g47960.1	68414.m05342 invertase/pectin methylesterase inhibitor family protein low similarity to SP|P83326 Pectinesterase inhibitor (Pectin methylesterase inhibitor) (PMEI) {Actinidia chinensis}; contains Pfam profile PF04043: Plant invertase/pectin methylesterase	GO:0012505,GO:0000004,GO:0046910	496
BN14295	0.22455	326.999	1456.24	-2.15489	gi|14295|At1g47960_Contig2	At1g47960.1	68414.m05342 invertase/pectin methylesterase inhibitor family protein low similarity to SP|P83326 Pectinesterase inhibitor (Pectin methylesterase inhibitor) (PMEI) {Actinidia chinensis}; contains Pfam profile PF04043: Plant invertase/pectin methylesterase	GO:0012505,GO:0000004,GO:0046910	496
BN14296	0.478552	160.661	335.723	-1.06325	gi|14296|At5g60360_Contig3	At5g60360.1	68418.m07568 cysteine proteinase, putative / AALP protein (AALP) identical to AALP protein GI:7230640 from [Arabidopsis thaliana]; similar to barley aleurain	GO:0008234,GO:0006508,GO:0012505	589
BN14296	0.305369	144.751	474.02	-1.71137	gi|14296|At5g60360_Contig3	At5g60360.1	68418.m07568 cysteine proteinase, putative / AALP protein (AALP) identical to AALP protein GI:7230640 from [Arabidopsis thaliana]; similar to barley aleurain	GO:0008234,GO:0006508,GO:0012505	589
BN14304	0.491471	2982.46	6068.44	-1.02482	gi|14304|At1g05000_Contig1	At1g05000.1	68414.m00501 tyrosine specific protein phosphatase family protein contains tyrosine specific protein phosphatases active site, PROSITE:PS00383	GO:0006470,GO:0004721,GO:0008372	468
BN14311	0.277614	521.482	1878.44	-1.84885	gi|14311|At2g46540_Contig2	At2g46540.1	68415.m05806 expressed protein	GO:0005554,GO:0000004,GO:0012505	454
BN14311	0.249021	349.483	1403.43	-2.00566	gi|14311|At2g46540_Contig2	At2g46540.1	68415.m05806 expressed protein	GO:0005554,GO:0000004,GO:0012505	454
BN14312	0.164534	9860.75	59931.3	-2.60354	gi|14312|At2g46540_Contig3	At2g46540.1	68415.m05806 expressed protein	GO:0005554,GO:0000004,GO:0012505	456
BN14312	0.204244	10011.9	49019.3	-2.29163	gi|14312|At2g46540_Contig3	At2g46540.1	68415.m05806 expressed protein	GO:0005554,GO:0000004,GO:0012505	456
BN14313	0.416542	483.122	1159.84	-1.26347	gi|14313|At2g46540_Contig1	At2g46540.1	68415.m05806 expressed protein	GO:0005554,GO:0000004,GO:0012505	438
BN14313	0.470008	104.879	223.143	-1.08924	gi|14313|At2g46540_Contig1	At2g46540.1	68415.m05806 expressed protein	GO:0005554,GO:0000004,GO:0012505	438
BN14323	0.209393	1100.9	5257.58	-2.25572	gi|14323|At5g54640_DC686R	At5g54640.1	68418.m06803 histone H2A identical to histone H2A Arabidopsis thaliana GI:7595337	GO:0006334,GO:0003677,GO:0005739,GO:0000786,GO:0005634,GO:0007001	666
BN14323	0.258138	935.589	3624.37	-1.95378	gi|14323|At5g54640_DC686R	At5g54640.1	68418.m06803 histone H2A identical to histone H2A Arabidopsis thaliana GI:7595337	GO:0006334,GO:0003677,GO:0005739,GO:0000786,GO:0005634,GO:0007001	666
BN14324	0.33202	1976.17	5951.96	-1.59066	gi|14324|At5g09440_Contig1	At5g09440.1	68418.m01093 phosphate-responsive protein, putative similar to phi-1 (phosphate-induced gene) [Nicotiana tabacum] GI:3759184; contains Pfam profile PF04674: Phosphate-induced protein 1 conserved region	GO:0005554,GO:0000004,GO:0012505	583
BN14324	0.281691	1672.07	5935.84	-1.82782	gi|14324|At5g09440_Contig1	At5g09440.1	68418.m01093 phosphate-responsive protein, putative similar to phi-1 (phosphate-induced gene) [Nicotiana tabacum] GI:3759184; contains Pfam profile PF04674: Phosphate-induced protein 1 conserved region	GO:0005554,GO:0000004,GO:0012505	583
BN14325	0.0147343	299.661	20337.6	-6.08467	gi|14325|At1g13990_Contig1	At1g13990.1	68414.m01650 expressed protein	GO:0005554,GO:0000004,GO:0009507	695
BN14325	0.010609	200.689	18916.8	-6.55856	gi|14325|At1g13990_Contig1	At1g13990.1	68414.m01650 expressed protein	GO:0005554,GO:0000004,GO:0009507	695
BN14326	0.068624	3963.61	57758.4	-3.86514	gi|14326|At5g15830_Contig1	At5g15830.1	68418.m01852 bZIP transcription factor family protein similar to common plant regulatory factor 7 GI:9650828 from [Petroselinum crispum]; contains Pfam profile: PF00170 bZIP transcription factor	GO:0003700,GO:0006355,GO:0003677,GO:0005634	737
BN14326	0.0987836	3268.57	33088.2	-3.33959	gi|14326|At5g15830_Contig1	At5g15830.1	68418.m01852 bZIP transcription factor family protein similar to common plant regulatory factor 7 GI:9650828 from [Petroselinum crispum]; contains Pfam profile: PF00170 bZIP transcription factor	GO:0003700,GO:0006355,GO:0003677,GO:0005634	737
BN14328	0.280484	467.611	1667.16	-1.83401	gi|14328|At4g18220_Contig1	At4g18220.1	68417.m02707 purine permease family protein similar to purine permease [Arabidopsis thaliana] GI:7620007; contains Pfam profile PF03151: Domain of unknown function, DUF250	GO:0005345,GO:0000004,GO:0016020	517
BN14342	0.469088	13970	29781.2	-1.09207	gi|14342|At1g62480_Contig3	At1g62480.1	68414.m07050 vacuolar calcium-binding protein-related contains weak similarity to vacuolar calcium binding protein [Raphanus sativus] gi|9049359|dbj|BAA99394	GO:0005554,GO:0000004,GO:0008372	847
BN14343	0.312031	1282.96	4111.64	-1.68024	gi|14343|At2g28400_Contig1	At2g28400.1	68415.m03451 expressed protein contains Pfam profile PF04520: Protein of unknown function, DUF584	GO:0005554,GO:0000004,GO:0005739	611
BN14343	0.269148	938.943	3488.58	-1.89353	gi|14343|At2g28400_Contig1	At2g28400.1	68415.m03451 expressed protein contains Pfam profile PF04520: Protein of unknown function, DUF584	GO:0005554,GO:0000004,GO:0005739	611
BN14343	0.472102	821.655	1740.42	-1.08283	gi|14343|At2g28400_Contig1	At2g28400.1	68415.m03451 expressed protein contains Pfam profile PF04520: Protein of unknown function, DUF584	GO:0005554,GO:0000004,GO:0005739	611
BN14344	0.432064	1067.92	2471.67	-1.21068	gi|14344|At5g42530_Contig1	At5g42530.1	68418.m05177 expressed protein	GO:0005554,GO:0000004,GO:0012505	499
BN14344	0.399013	1197.23	3000.48	-1.32549	gi|14344|At5g42530_Contig1	At5g42530.1	68418.m05177 expressed protein	GO:0005554,GO:0000004,GO:0012505	499
BN14348	0.382142	1964.41	5140.53	-1.38782	gi|14348|At5g42530_Contig3	At5g42530.1	68418.m05177 expressed protein	GO:0005554,GO:0000004,GO:0012505	479
BN14348	0.354354	1813.22	5116.98	-1.49674	gi|14348|At5g42530_Contig3	At5g42530.1	68418.m05177 expressed protein	GO:0005554,GO:0000004,GO:0012505	479
BN14349	0.141184	424.072	3003.68	-2.82435	gi|14349|At5g42530_Contig4	At5g42530.1	68418.m05177 expressed protein	GO:0005554,GO:0000004,GO:0012505	490
BN14349	0.144699	621.561	4295.54	-2.78887	gi|14349|At5g42530_Contig4	At5g42530.1	68418.m05177 expressed protein	GO:0005554,GO:0000004,GO:0012505	490
BN14353	0.206403	708.313	3431.7	-2.27646	gi|14353|At4g35090_Contig1	At4g35090.1	68417.m04984 catalase 2 identical to catalase 2 SP:P25819, GI:17865693 from [Arabidopsis thaliana]	GO:0005777,GO:0004096,GO:0042744	1592
BN14353	0.136394	797.691	5848.43	-2.87415	gi|14353|At4g35090_Contig1	At4g35090.1	68417.m04984 catalase 2 identical to catalase 2 SP:P25819, GI:17865693 from [Arabidopsis thaliana]	GO:0005777,GO:0004096,GO:0042744	1592
BN14354	0.487851	2363.08	4843.86	-1.03549	gi|14354|At3g18640_DC731R	At3g18640.1	68416.m02368 zinc finger protein-related contains similarity to zinc finger proteins (CCCH type)	GO:0005554,GO:0000004,GO:0008372	617
BN14356	0.450493	2379.48	5281.95	-1.15042	gi|14356|At5g53650_Contig3	At5g53650.1	68418.m06664 expressed protein	GO:0005554,GO:0000004,GO:0012505	403
BN14356	0.492407	2845.17	5778.08	-1.02208	gi|14356|At5g53650_Contig3	At5g53650.1	68418.m06664 expressed protein	GO:0005554,GO:0000004,GO:0012505	403
BN14357	0.274172	268.236	978.35	-1.86685	gi|14357|At5g53650_Contig1	At5g53650.1	68418.m06664 expressed protein	GO:0005554,GO:0000004,GO:0012505	387
BN14357	0.464873	1322.76	2845.42	-1.10509	gi|14357|At5g53650_Contig1	At5g53650.1	68418.m06664 expressed protein	GO:0005554,GO:0000004,GO:0012505	387
BN14357	0.495593	1220.06	2461.82	-1.01277	gi|14357|At5g53650_Contig1	At5g53650.1	68418.m06664 expressed protein	GO:0005554,GO:0000004,GO:0012505	387
BN14357	0.463524	214.281	462.287	-1.10928	gi|14357|At5g53650_Contig1	At5g53650.1	68418.m06664 expressed protein	GO:0005554,GO:0000004,GO:0012505	387
BN14358	0.4761	1762.27	3701.47	-1.07066	gi|14358|At5g63050_Contig2	At5g63050.1	68418.m07910 expressed protein	GO:0005554,GO:0000004,GO:0005739	662
BN14361	0.350807	392.928	1120.07	-1.51125	gi|14361|At5g38520_Contig1	At5g38520.1	68418.m04658 hydrolase, alpha/beta fold family protein low similarity to hydrolase [Terrabacter sp. DBF63] GI:14196240; contains Pfam profile PF00561: hydrolase, alpha/beta fold family	GO:0030154,GO:0006725,GO:0016787,GO:0003824,GO:0009507	1018
BN14361	0.473562	619.514	1308.2	-1.07837	gi|14361|At5g38520_Contig1	At5g38520.1	68418.m04658 hydrolase, alpha/beta fold family protein low similarity to hydrolase [Terrabacter sp. DBF63] GI:14196240; contains Pfam profile PF00561: hydrolase, alpha/beta fold family	GO:0030154,GO:0006725,GO:0016787,GO:0003824,GO:0009507	1018
BN14365	0.323086	87.6641	271.334	-1.63001	gi|14365|At5g47860_Contig1	At5g47860.1	68418.m05913 expressed protein	GO:0008033,GO:0004526,GO:0009507	591
BN14373	0.2018	243.797	1208.11	-2.309	gi|14373|At2g27430_Contig1	At2g27430.1	68415.m03315 expressed protein	GO:0005554,GO:0000004,GO:0009507	1301
BN14373	0.420656	223.851	532.147	-1.24929	gi|14373|At2g27430_Contig1	At2g27430.1	68415.m03315 expressed protein	GO:0005554,GO:0000004,GO:0009507	1301
BN14374	0.110045	1158.62	10528.6	-3.18383	gi|14374|At3g13340_Contig1	At3g13340.1	68416.m01679 WD-40 repeat family protein contains Pfam profile: PF00400 WD domain, G-beta repeat (3 copies, 1 significant); similar to Trp-Asp repeat protein (PIR:T40094) [Schizosaccharomyces]	GO:0005554,GO:0000004,GO:0005834	562
BN14374	0.107656	797.798	7410.59	-3.21549	gi|14374|At3g13340_Contig1	At3g13340.1	68416.m01679 WD-40 repeat family protein contains Pfam profile: PF00400 WD domain, G-beta repeat (3 copies, 1 significant); similar to Trp-Asp repeat protein (PIR:T40094) [Schizosaccharomyces]	GO:0005554,GO:0000004,GO:0005834	562
BN14376	0.234957	1993.5	8484.53	-2.08953	gi|14376|At3g13340_Contig3	At3g13340.1	68416.m01679 WD-40 repeat family protein contains Pfam profile: PF00400 WD domain, G-beta repeat (3 copies, 1 significant); similar to Trp-Asp repeat protein (PIR:T40094) [Schizosaccharomyces]	GO:0005554,GO:0000004,GO:0005834	551
BN14376	0.195051	1569.18	8044.99	-2.35808	gi|14376|At3g13340_Contig3	At3g13340.1	68416.m01679 WD-40 repeat family protein contains Pfam profile: PF00400 WD domain, G-beta repeat (3 copies, 1 significant); similar to Trp-Asp repeat protein (PIR:T40094) [Schizosaccharomyces]	GO:0005554,GO:0000004,GO:0005834	551
BN14377	0.475507	6973.79	14666	-1.07246	gi|14377|At5g07470_Contig1	At5g07470.1	68418.m00854 peptide methionine sulfoxide reductase (MSR) nearly identical to peptide methionine sulfoxide reductase (msr) [Arabidopsis thaliana] GI:4884033	GO:0008113,GO:0006464,GO:0008372	838
BN14379	0.478187	2864.36	5990.04	-1.06435	gi|14379|At1g07350_Contig1	At1g07350.2	68414.m00784 transformer serine/arginine-rich ribonucleoprotein, putative similar to GB:Y09506 from [Nicotiana tabacum] (Plant Mol. Biol. 35 (3), 261-269 (1997))	GO:0003676,GO:0009507,GO:0000004,GO:0003723	1225
BN14379	0.45575	3186.18	6991.07	-1.13369	gi|14379|At1g07350_Contig1	At1g07350.2	68414.m00784 transformer serine/arginine-rich ribonucleoprotein, putative similar to GB:Y09506 from [Nicotiana tabacum] (Plant Mol. Biol. 35 (3), 261-269 (1997))	GO:0003676,GO:0009507,GO:0000004,GO:0003723	1225
BN14394	0.278845	265.529	952.245	-1.84246	gi|14394|At4g22980_DC741F	At4g22980.1	68417.m03316 expressed protein ; expression supported by MPSS	GO:0005554,GO:0000004,GO:0009507	387
BN14398	0.308644	4776.6	15476.1	-1.69599	gi|14398|At4g35100_Contig4	At4g35100.1	68417.m04986 plasma membrane intrinsic protein (SIMIP) nearly identical to plasma membrane intrinsic protein [Arabidopsis thaliana] GI:2306917	GO:0006810,GO:0016020,GO:0005886,GO:0015250	358
BN14410	0.414672	240.915	580.977	-1.26996	gi|14410|At2g41680_Contig1	At2g41680.1	68415.m05149 thioredoxin reductase, putative / NADPH-dependent thioredoxin reductase, putative The last 2 exons encode thioredoxin. There is an EST match to exons 5-7, and the distance between exon 7 and exon 8 is only 90bp. It is unlikely this is two sep	GO:0006118,GO:0009507,GO:0005489,GO:0006537,GO:0006813,GO:0019430,GO:0015036,GO:0004791,GO:0016654,GO:0016639,GO:0006749,GO:0004362,GO:0005737,GO:0004148,GO:0016853,GO:0016491,GO:0008324,GO:0006096	691
BN14416	0.399274	118.675	297.227	-1.32455	gi|14416|At1g67740_Contig5	At1g67740.1	68414.m07730 photosystem II core complex proteins psbY, chloroplast (PSBY) / L-arginine metabolising enzyme identical to SP:O49347 Photosystem II core complex proteins psbY, chloroplast precursor (L-arginine metabolising enzyme) (L-AME) [Contains: Photosy	GO:0030095,GO:0009523,GO:0015979,GO:0003700,GO:0009533	425
BN14416	0.39287	139.409	354.848	-1.34788	gi|14416|At1g67740_Contig5	At1g67740.1	68414.m07730 photosystem II core complex proteins psbY, chloroplast (PSBY) / L-arginine metabolising enzyme identical to SP:O49347 Photosystem II core complex proteins psbY, chloroplast precursor (L-arginine metabolising enzyme) (L-AME) [Contains: Photosy	GO:0030095,GO:0009523,GO:0015979,GO:0003700,GO:0009533	425
BN14417	0.410946	158.776	386.367	-1.28298	gi|14417|At3g21700_CL3231F	At3g21700.3	68416.m02737 expressed protein	GO:0009507,GO:0005524,GO:0007264,GO:0003925,GO:0005525	614
BN14417	0.387122	167.219	431.954	-1.36914	gi|14417|At3g21700_CL3231F	At3g21700.3	68416.m02737 expressed protein	GO:0009507,GO:0005524,GO:0007264,GO:0003925,GO:0005525	614
BN14427	0.465128	4564.47	9813.37	-1.1043	gi|14427|At5g11090_Contig4	At5g11090.1	68418.m01295 serine-rich protein-related contains some similarity to serine-rich proteins	GO:0005554,GO:0000004,GO:0009507	711
BN14428	0.355484	740.935	2084.3	-1.49214	gi|14428|At5g11090_Contig2	At5g11090.1	68418.m01295 serine-rich protein-related contains some similarity to serine-rich proteins	GO:0005554,GO:0000004,GO:0009507	704
BN14428	0.432197	1009.02	2334.63	-1.21024	gi|14428|At5g11090_Contig2	At5g11090.1	68418.m01295 serine-rich protein-related contains some similarity to serine-rich proteins	GO:0005554,GO:0000004,GO:0009507	704
BN14430	0.0989984	261.834	2644.83	-3.33645	gi|14430|At2g40110_Contig1	At2g40110.1	68415.m04931 yippee family protein similar to mdgl-1 [Mus musculus] GI:10441648, Yippee protein [Drosophila melanogaster] GI:5713279; contains Pfam profile PF03226: Yippee putative zinc-binding protein	GO:0005554,GO:0000004,GO:0008372	782
BN14430	0.128551	678.553	5278.46	-2.95958	gi|14430|At2g40110_Contig1	At2g40110.1	68415.m04931 yippee family protein similar to mdgl-1 [Mus musculus] GI:10441648, Yippee protein [Drosophila melanogaster] GI:5713279; contains Pfam profile PF03226: Yippee putative zinc-binding protein	GO:0005554,GO:0000004,GO:0008372	782
BN14431	0.261849	631.256	2410.76	-1.93319	gi|14431|At5g27150_Contig1	At5g27150.1	68418.m03240 sodium proton exchanger / Na+/H+ antiporter (NHX1) identical to Na+/H+ exchanger [Arabidopsis thaliana] gi|6650177|gb|AAF21755 and sodium proton exchanger Nhx1 [Arabidopsis thaliana] gi|4324597|gb|AAD16946; Member of The Monovalent Cation:Pro	GO:0015385,GO:0006814,GO:0015081,GO:0005774,GO:0009651	711
BN14431	0.280486	504.647	1799.19	-1.834	gi|14431|At5g27150_Contig1	At5g27150.1	68418.m03240 sodium proton exchanger / Na+/H+ antiporter (NHX1) identical to Na+/H+ exchanger [Arabidopsis thaliana] gi|6650177|gb|AAF21755 and sodium proton exchanger Nhx1 [Arabidopsis thaliana] gi|4324597|gb|AAD16946; Member of The Monovalent Cation:Pro	GO:0015385,GO:0006814,GO:0015081,GO:0005774,GO:0009651	711
BN14439	0.498004	386.529	776.156	-1.00577	gi|14439|At1g04750_Contig3	At1g04750.1	68414.m00470 synaptobrevin family protein similar to Vesicle-associated membrane protein 722 (AtVAMP722) Synaptobrevin-related protein 1 (SP:P47192) {Arabidopsis thaliana};	GO:0005554,GO:0016020,GO:0000004,GO:0012505	492
BN14439	0.454974	212.373	466.781	-1.13615	gi|14439|At1g04750_Contig3	At1g04750.1	68414.m00470 synaptobrevin family protein similar to Vesicle-associated membrane protein 722 (AtVAMP722) Synaptobrevin-related protein 1 (SP:P47192) {Arabidopsis thaliana};	GO:0005554,GO:0016020,GO:0000004,GO:0012505	492
BN14441	0.31393	289.34	921.669	-1.67148	gi|14441|At3g54050_Contig5	At3g54050.1	68416.m05976 fructose-1,6-bisphosphatase, putative / D-fructose-1,6-bisphosphate 1-phosphohydrolase, putative / FBPase, putative strong similarity to fructose-1,6-bisphosphatase [Brassica napus] GI:289367; identical to SP|P25851 Fructose-1,6-bisphosphatas	GO:0042578,GO:0006000,GO:0042132,GO:0005975,GO:0009507	595
BN14441	0.160664	291.264	1812.88	-2.63788	gi|14441|At3g54050_Contig5	At3g54050.1	68416.m05976 fructose-1,6-bisphosphatase, putative / D-fructose-1,6-bisphosphate 1-phosphohydrolase, putative / FBPase, putative strong similarity to fructose-1,6-bisphosphatase [Brassica napus] GI:289367; identical to SP|P25851 Fructose-1,6-bisphosphatas	GO:0042578,GO:0006000,GO:0042132,GO:0005975,GO:0009507	595
BN14443	0.294911	6168.23	20915.6	-1.76165	gi|14443|At3g54050_Contig3	At3g54050.1	68416.m05976 fructose-1,6-bisphosphatase, putative / D-fructose-1,6-bisphosphate 1-phosphohydrolase, putative / FBPase, putative strong similarity to fructose-1,6-bisphosphatase [Brassica napus] GI:289367; identical to SP|P25851 Fructose-1,6-bisphosphatas	GO:0042578,GO:0006000,GO:0042132,GO:0005975,GO:0009507	623
BN14443	0.239773	8662.52	36128	-2.06026	gi|14443|At3g54050_Contig3	At3g54050.1	68416.m05976 fructose-1,6-bisphosphatase, putative / D-fructose-1,6-bisphosphate 1-phosphohydrolase, putative / FBPase, putative strong similarity to fructose-1,6-bisphosphatase [Brassica napus] GI:289367; identical to SP|P25851 Fructose-1,6-bisphosphatas	GO:0042578,GO:0006000,GO:0042132,GO:0005975,GO:0009507	623
BN14445	0.424187	8662.16	20420.6	-1.23723	gi|14445|At3g15353_Contig1	At3g15353.1	68416.m01944 metallothionein protein, putative	GO:0006878,GO:0005507,GO:0008372	230
BN14445	0.44914	6795.49	15130	-1.15476	gi|14445|At3g15353_Contig1	At3g15353.1	68416.m01944 metallothionein protein, putative	GO:0006878,GO:0005507,GO:0008372	230
BN14446	0.209083	153.737	735.29	-2.25785	gi|14446|At1g79930_Contig1	At1g79930.1	68414.m09340 heat shock protein, putative contains Pfam profile: PF00012 Heat shock hsp70 proteins; similar to heat-shock proteins GB:CAA94389, GB:AAD55461 [Arabidopsis thaliana]	GO:0009408,GO:0005524,GO:0006457,GO:0003773,GO:0005634	517
BN14446	0.325871	179.403	550.533	-1.61763	gi|14446|At1g79930_Contig1	At1g79930.1	68414.m09340 heat shock protein, putative contains Pfam profile: PF00012 Heat shock hsp70 proteins; similar to heat-shock proteins GB:CAA94389, GB:AAD55461 [Arabidopsis thaliana]	GO:0009408,GO:0005524,GO:0006457,GO:0003773,GO:0005634	517
BN14452	0.460722	11293.4	24512.4	-1.11803	gi|14452|At2g36990_Contig2	At2g36990.1	68415.m04537 RNA polymerase sigma subunit SigF (sigF) / sigma-like factor (SIG6) identical to RNA polymerase sigma subunit SigF [Arabidopsis thaliana] GI:7209640; contains Pfam profiles PF04545: Sigma-70, region 4, PF04539: Sigma-70 region 3, PF04542: Sig	GO:0016987,GO:0006355,GO:0003700,GO:0006352,GO:0003677,GO:0003899,GO:0009507	565
BN14469	0.116658	103.465	886.905	-3.09964	gi|14469|At5g19590_Contig2	At5g19590.1	68418.m02332 expressed protein contains Pfam profile PF04398: Protein of unknown function, DUF538	GO:0005554,GO:0000004,GO:0012505	632
BN14469	0.0496836	115.087	2316.4	-4.33109	gi|14469|At5g19590_Contig2	At5g19590.1	68418.m02332 expressed protein contains Pfam profile PF04398: Protein of unknown function, DUF538	GO:0005554,GO:0000004,GO:0012505	632
BN14471	0.341566	1070.28	3133.45	-1.54976	gi|14471|At5g19590_Contig1	At5g19590.1	68418.m02332 expressed protein contains Pfam profile PF04398: Protein of unknown function, DUF538	GO:0005554,GO:0000004,GO:0012505	650
BN14471	0.184322	562.242	3050.32	-2.4397	gi|14471|At5g19590_Contig1	At5g19590.1	68418.m02332 expressed protein contains Pfam profile PF04398: Protein of unknown function, DUF538	GO:0005554,GO:0000004,GO:0012505	650
BN14471	0.260762	961.089	3685.7	-1.9392	gi|14471|At5g19590_Contig1	At5g19590.1	68418.m02332 expressed protein contains Pfam profile PF04398: Protein of unknown function, DUF538	GO:0005554,GO:0000004,GO:0012505	650
BN14471	0.184394	725.724	3935.72	-2.43913	gi|14471|At5g19590_Contig1	At5g19590.1	68418.m02332 expressed protein contains Pfam profile PF04398: Protein of unknown function, DUF538	GO:0005554,GO:0000004,GO:0012505	650
BN14472	0.184498	366.227	1984.99	-2.43832	gi|14472|At3g53570_Contig2	At3g53570.1	68416.m05917 protein kinase (AFC1) (AME2) identical to protein kinase AFC1 (EC 2.7.1.-) [Arabidopsis thaliana]	GO:0016301,GO:0004674,GO:0008372,GO:0004672,GO:0005524,GO:0045449	350
BN14472	0.0634633	287.787	4534.7	-3.97793	gi|14472|At3g53570_Contig2	At3g53570.1	68416.m05917 protein kinase (AFC1) (AME2) identical to protein kinase AFC1 (EC 2.7.1.-) [Arabidopsis thaliana]	GO:0016301,GO:0004674,GO:0008372,GO:0004672,GO:0005524,GO:0045449	350
BN14476	0.394558	2575.46	6527.46	-1.34169	gi|14476|At3g46000_Contig1	At3g46000.1	68416.m04977 actin-depolymerizing factor, putative (ADF2) strong similarity to SP|Q9ZSK3 Actin-depolymerizing factor 4 (ADF-4) (AtADF4) {Arabidopsis thaliana}; contains Pfam profile PF00241: Cofilin/tropomyosin-type actin-binding protein	GO:0003779,GO:0005622,GO:0000004,GO:0003787	489
BN14477	0.0616442	719.64	11674.1	-4.01989	gi|14477|At3g46000_Contig2	At3g46000.1	68416.m04977 actin-depolymerizing factor, putative (ADF2) strong similarity to SP|Q9ZSK3 Actin-depolymerizing factor 4 (ADF-4) (AtADF4) {Arabidopsis thaliana}; contains Pfam profile PF00241: Cofilin/tropomyosin-type actin-binding protein	GO:0003779,GO:0005622,GO:0000004,GO:0003787	534
BN14477	0.115218	979.61	8502.24	-3.11756	gi|14477|At3g46000_Contig2	At3g46000.1	68416.m04977 actin-depolymerizing factor, putative (ADF2) strong similarity to SP|Q9ZSK3 Actin-depolymerizing factor 4 (ADF-4) (AtADF4) {Arabidopsis thaliana}; contains Pfam profile PF00241: Cofilin/tropomyosin-type actin-binding protein	GO:0003779,GO:0005622,GO:0000004,GO:0003787	534
BN14483	0.453712	2930.27	6458.43	-1.14015	gi|14483|At1g31850_Contig2	At1g31850.3	68414.m03915 dehydration-responsive protein, putative strong similarity to early-responsive to dehydration stress ERD3 protein [Arabidopsis thaliana] GI:15320410; contains Pfam profile PF03141: Putative methyltransferase	GO:0005554,GO:0000004,GO:0008372	662
BN14484	0.394984	683.54	1730.55	-1.34013	gi|14484|At3g16670_DC658R	At3g16670.1	68416.m02130 expressed protein	GO:0005554,GO:0000004,GO:0012505	706
BN14486	0.470079	354.042	753.155	-1.08903	gi|14486|At4g21860_Contig2	At4g21860.1	68417.m03161 methionine sulfoxide reductase domain-containing protein / SeIR domain-containing protein low similarity to pilin-like transcription factor [Homo sapiens] GI:5059062, SP|P14930 Peptide methionine sulfoxide reductase msrA/msrB (EC 1.8.4.6) {Ne	GO:0005554,GO:0000004,GO:0009507	604
BN14486	0.402397	388.06	964.372	-1.31331	gi|14486|At4g21860_Contig2	At4g21860.1	68417.m03161 methionine sulfoxide reductase domain-containing protein / SeIR domain-containing protein low similarity to pilin-like transcription factor [Homo sapiens] GI:5059062, SP|P14930 Peptide methionine sulfoxide reductase msrA/msrB (EC 1.8.4.6) {Ne	GO:0005554,GO:0000004,GO:0009507	604
BN14489	0.328604	2852.87	8681.8	-1.60558	gi|14489|At2g17695_Contig1	At2g17695.1	68415.m02049 expressed protein	GO:0005554,GO:0000004,GO:0005739	761
BN14502	0.361634	1746.9	4830.58	-1.4674	gi|14502|At5g48385_Contig1	At5g48385.1	68418.m05980 expressed protein	GO:0005554,GO:0000004,GO:0008372	589
BN14502	0.386094	1569.63	4065.41	-1.37298	gi|14502|At5g48385_Contig1	At5g48385.1	68418.m05980 expressed protein	GO:0005554,GO:0000004,GO:0008372	589
BN14505	0.0448379	240.879	5372.22	-4.47914	gi|14505|At5g48385_Contig2	At5g48385.1	68418.m05980 expressed protein	GO:0005554,GO:0000004,GO:0008372	628
BN14505	0.0662788	327.541	4941.87	-3.91531	gi|14505|At5g48385_Contig2	At5g48385.1	68418.m05980 expressed protein	GO:0005554,GO:0000004,GO:0008372	628
BN14507	0.330356	375.935	1137.97	-1.59791	gi|14507|At1g21680_Contig1	At1g21680.1	68414.m02713 expressed protein similar to TolB protein precursor (SP:Q9ZDM5) {Rickettsia prowazekii}; ESTs gb|N96028, gb|F14286, gb|T20680, gb|F14443, gb|AA657300 and gb|N65244 come from this gene	GO:0005554,GO:0000004,GO:0012505	621
BN14507	0.343764	476.543	1386.25	-1.54051	gi|14507|At1g21680_Contig1	At1g21680.1	68414.m02713 expressed protein similar to TolB protein precursor (SP:Q9ZDM5) {Rickettsia prowazekii}; ESTs gb|N96028, gb|F14286, gb|T20680, gb|F14443, gb|AA657300 and gb|N65244 come from this gene	GO:0005554,GO:0000004,GO:0012505	621
BN14520	0.138521	1936.09	13976.9	-2.85183	gi|14520|At4g38970_Contig4	At4g38970.2	68417.m05522 fructose-bisphosphate aldolase, putative strong similarity to plastidic fructose-bisphosphate aldolase (EC 4.1.2.13) from Nicotiana paniculata (NPALDP1) [GI:4827251], Oryza sativa, PIR2:T02057 [SP|Q40677]	GO:0019648,GO:0009507,GO:0019650,GO:0006096,GO:0019654,GO:0006094,GO:0019253,GO:0004332,GO:0019642	587
BN14520	0.121445	2303.63	18968.5	-3.04162	gi|14520|At4g38970_Contig4	At4g38970.2	68417.m05522 fructose-bisphosphate aldolase, putative strong similarity to plastidic fructose-bisphosphate aldolase (EC 4.1.2.13) from Nicotiana paniculata (NPALDP1) [GI:4827251], Oryza sativa, PIR2:T02057 [SP|Q40677]	GO:0019648,GO:0009507,GO:0019650,GO:0006096,GO:0019654,GO:0006094,GO:0019253,GO:0004332,GO:0019642	587
BN14522	0.327422	550.052	1679.95	-1.61078	gi|14522|At3g07270_Contig2	At3g07270.1	68416.m00866 GTP cyclohydrolase I identical to GTP cyclohydrolase I GI:19909132 from [Arabidopsis thaliana]; contains Pfam profile: PF01227 GTP cyclohydrolase I	GO:0008372,GO:0003934,GO:0009058	595
BN14522	0.112592	584.28	5189.36	-3.15082	gi|14522|At3g07270_Contig2	At3g07270.1	68416.m00866 GTP cyclohydrolase I identical to GTP cyclohydrolase I GI:19909132 from [Arabidopsis thaliana]; contains Pfam profile: PF01227 GTP cyclohydrolase I	GO:0008372,GO:0003934,GO:0009058	595
BN14527	0.470762	2797.67	5942.85	-1.08693	gi|14527|At2g19310_Contig2	At2g19310.1	68415.m02253 expressed protein	GO:0005554,GO:0000004,GO:0009507	471
BN14537	0.100014	92.0827	920.698	-3.32173	gi|14537|At2g26020_Contig1	At2g26020.1	68415.m03124 plant defensin-fusion protein, putative (PDF1.2b) plant defensin protein family member, personal communication, Bart Thomma (Bart.Thomma@agr.kuleuven.ac.be); similar to antifungal protein 1 preprotein [Raphanus sativus] gi|609322|gb|AAA69541	GO:0005554,GO:0012505,GO:0000004,GO:0005618	463
BN14537	0.0551461	173.407	3144.5	-4.1806	gi|14537|At2g26020_Contig1	At2g26020.1	68415.m03124 plant defensin-fusion protein, putative (PDF1.2b) plant defensin protein family member, personal communication, Bart Thomma (Bart.Thomma@agr.kuleuven.ac.be); similar to antifungal protein 1 preprotein [Raphanus sativus] gi|609322|gb|AAA69541	GO:0005554,GO:0012505,GO:0000004,GO:0005618	463
BN14539	0.226876	666.234	2936.56	-2.14003	gi|14539|At2g03760_Contig2	At2g03760.1	68415.m00336 steroid sulfotransferase, putative strong similarity to steroid sulfotransferases from [Brassica napus] GI:3420008, GI:3420004, GI:3420006; contains Pfam profile PF00685: Sulfotransferase domain	GO:0008146	372
BN14540	0.0221534	55.0377	2484.39	-5.49633	gi|14540|At2g03760_Contig3	At2g03760.1	68415.m00336 steroid sulfotransferase, putative strong similarity to steroid sulfotransferases from [Brassica napus] GI:3420008, GI:3420004, GI:3420006; contains Pfam profile PF00685: Sulfotransferase domain	GO:0008146	377
BN14542	0.370923	212.65	573.299	-1.43081	gi|14542|At4g39220_Contig2	At4g39220.1	68417.m05552 RER1A protein identical to SP|O48670 RER1A protein (AtRER1A) {Arabidopsis thaliana}	GO:0005794,GO:0005554,GO:0006890	478
BN14552	0.230257	1728.92	7508.64	-2.11868	gi|14552|At2g43290_Contig1	At2g43290.1	68415.m05382 calmodulin-like protein (MSS3) identical to calmodulin-like MSS3 from GI:9965747 [Arabidopsis thaliana]	GO:0009288,GO:0005509,GO:0012505	460
BN14552	0.218822	1604.7	7333.35	-2.19217	gi|14552|At2g43290_Contig1	At2g43290.1	68415.m05382 calmodulin-like protein (MSS3) identical to calmodulin-like MSS3 from GI:9965747 [Arabidopsis thaliana]	GO:0009288,GO:0005509,GO:0012505	460
BN14553	0.44195	1649.39	3732.07	-1.17804	gi|14553|At2g20890_Contig2	At2g20890.1	68415.m02462 expressed protein	GO:0005554,GO:0000004,GO:0009507	653
BN14556	0.323765	506.34	1563.91	-1.62698	gi|14556|At5g37600_Contig2	At5g37600.1	68418.m04529 glutamine synthetase, putative similar to glutamine synthetase, cytosolic isozyme (Glutamate-- ammonia ligase, GS1) [Lotus japonicus] SWISS-PROT:Q42899	GO:0009749,GO:0005829,GO:0009744,GO:0004356,GO:0009416,GO:0009750	562
BN14565	0.498447	1389.88	2788.42	-1.00449	gi|14565|At1g15270_Contig1	At1g15270.1	68414.m01827 expressed protein ESTs gb|AA650895, gb|AA720043 and gb|R29777 come from this gene	GO:0005554,GO:0000004,GO:0008372	446
BN14565	0.478249	274.024	572.973	-1.06417	gi|14565|At1g15270_Contig1	At1g15270.1	68414.m01827 expressed protein ESTs gb|AA650895, gb|AA720043 and gb|R29777 come from this gene	GO:0005554,GO:0000004,GO:0008372	446
BN14566	0.321633	4760.71	14801.7	-1.63651	gi|14566|At1g15270_Contig2	At1g15270.1	68414.m01827 expressed protein ESTs gb|AA650895, gb|AA720043 and gb|R29777 come from this gene	GO:0005554,GO:0000004,GO:0008372	502
BN14566	0.300599	5789	19258.2	-1.73409	gi|14566|At1g15270_Contig2	At1g15270.1	68414.m01827 expressed protein ESTs gb|AA650895, gb|AA720043 and gb|R29777 come from this gene	GO:0005554,GO:0000004,GO:0008372	502
BN14570	0.280963	4171.6	14847.5	-1.83155	gi|14570|At5g46110_Contig1	At5g46110.2	68418.m05670 phosphate/triose-phosphate translocator, putative identical to phosphate/triose-phosphate translocator precursor [Arabidopsis thaliana] gi|3983125|gb|AAC83815; similar to triose phosphate/phosphate translocator, chloroplast precursor (CTPT)[C	GO:0016021,GO:0015717,GO:0009670,GO:0015297,GO:0005739,GO:0012505,GO:0016020	217
BN14572	0.387077	11276.3	29131.9	-1.36931	gi|14572|At1g06220_Contig1	At1g06220.2	68414.m00656 elongation factor Tu family protein similar to Cryptosporidium parvum elongation factor-2 GB:U21667 GI:706974 from [Cryptosporidium parvum]	GO:0005737,GO:0016149,GO:0005509,GO:0006413,GO:0006415,GO:0003746,GO:0006414,GO:0003743,GO:0005524,GO:0001514,GO:0008135,GO:0005525	768
BN14593	0.49237	510.312	1036.44	-1.02219	gi|14593|At1g03590_Contig3	At1g03590.1	68414.m00339 protein phosphatase 2C family protein / PP2C family protein similar to protein phosphatase-2C; PP2C (GI:3643088) [Mesembryanthemum crystallinum]; contains Pfam PF00481 : Protein phosphatase 2C domain;	GO:0005739,GO:0015071,GO:0003824,GO:0006499	247
BN14599	0.437692	756.826	1729.13	-1.19201	gi|14599|At1g51980_Contig4	At1g51980.1	68414.m05863 mitochondrial processing peptidase alpha subunit, putative similar to mitochondrial processing peptidase alpha subunit, mitochondrial precursor, Alpha-MPP (Ubiquinol-cytochrome C reductase subunit II) [Potato] SWISS-PROT:P29677	GO:0005739,GO:0004222,GO:0006508	561
BN14602	0.473083	12028.1	25424.9	-1.07983	gi|14602|At1g51980_DC455R	At1g51980.1	68414.m05863 mitochondrial processing peptidase alpha subunit, putative similar to mitochondrial processing peptidase alpha subunit, mitochondrial precursor, Alpha-MPP (Ubiquinol-cytochrome C reductase subunit II) [Potato] SWISS-PROT:P29677	GO:0005739,GO:0004222,GO:0006508	533
BN14604	0.40793	1276.64	3129.56	-1.29361	gi|14604|At2g24810_Contig4	At2g24810.1	68415.m02968 pathogenesis-related thaumatin family protein similar to thaumatin-like protein [Arabidopsis thaliana] GI:2435406; contains Pfam profile PF00314: Thaumatin family	GO:0012505,GO:0005554,GO:0042828	459
BN14604	0.403836	1045.9	2589.91	-1.30816	gi|14604|At2g24810_Contig4	At2g24810.1	68415.m02968 pathogenesis-related thaumatin family protein similar to thaumatin-like protein [Arabidopsis thaliana] GI:2435406; contains Pfam profile PF00314: Thaumatin family	GO:0012505,GO:0005554,GO:0042828	459
BN14607	0.452875	1756.29	3878.09	-1.14282	gi|14607|At5g57300_Contig1	At5g57300.1	68418.m07158 UbiE/COQ5 methyltransferase family protein similar to ubiquinone biosynthesis methyltransferase COQ5 [Saccharomyces cerevisiae][SP|P49017], ubiquinone/menaquinone biosynthesis methyltransferase ubiE [Escherichia coli][SP|P27851]; contains Pfa	GO:0006744,GO:0009234,GO:0005739,GO:0008425	716
BN14614	0.323694	2477.71	7654.49	-1.6273	gi|14614|At2g17380_Contig1	At2g17380.1	68415.m02007 clathrin assembly protein AP19 identical to clathrin assembly protein AP19 GI:2231698 from [Arabidopsis thaliana]	GO:0005739,GO:0030125,GO:0005554,GO:0006886	776
BN14614	0.324513	2134.83	6578.57	-1.62365	gi|14614|At2g17380_Contig1	At2g17380.1	68415.m02007 clathrin assembly protein AP19 identical to clathrin assembly protein AP19 GI:2231698 from [Arabidopsis thaliana]	GO:0005739,GO:0030125,GO:0005554,GO:0006886	776
BN14620	0.0650063	63.8381	982.03	-3.94328	gi|14620|At2g36630_Contig1	At2g36630.1	68415.m04492 expressed protein contains Pfam profile: PF01925 domain of unknown function DUF81	GO:0006499,GO:0005554,GO:0012505	864
BN14620	0.0633663	66.2045	1044.79	-3.98014	gi|14620|At2g36630_Contig1	At2g36630.1	68415.m04492 expressed protein contains Pfam profile: PF01925 domain of unknown function DUF81	GO:0006499,GO:0005554,GO:0012505	864
BN14621	0.228362	662.241	2899.96	-2.1306	gi|14621|At4g30010_Contig1	At4g30010.1	68417.m04270 expressed protein	GO:0005554,GO:0000004,GO:0005739	649
BN14621	0.282282	1181.26	4184.68	-1.82479	gi|14621|At4g30010_Contig1	At4g30010.1	68417.m04270 expressed protein	GO:0005554,GO:0000004,GO:0005739	649
BN14627	0.422014	4947.27	11723	-1.24464	gi|14627|At3g54360_Contig3	At3g54360.1	68416.m06008 expressed protein DNA-binding Mel-18 protein, Homo sapiens, PIR:JN0717	GO:0005554,GO:0000004,GO:0009507	571
BN14627	0.341495	3375.22	9883.67	-1.55007	gi|14627|At3g54360_Contig3	At3g54360.1	68416.m06008 expressed protein DNA-binding Mel-18 protein, Homo sapiens, PIR:JN0717	GO:0005554,GO:0000004,GO:0009507	571
BN14629	0.349813	538.761	1540.14	-1.51534	gi|14629|At3g14415_Contig1	At3g14415.1	68416.m01824 (S)-2-hydroxy-acid oxidase, peroxisomal, putative / glycolate oxidase, putative / short chain alpha-hydroxy acid oxidase, putative similar to (S)-2-hydroxy-acid oxidase, peroxisomal (Glycolate oxidase, GOX) (Short chain alpha-hydroxy acid oxi	GO:0008372,GO:0006118,GO:0008891	260
BN14636	0.285815	231.108	808.593	-1.80685	gi|14636|At2g36740_Contig1	At2g36740.1	68415.m04507 YL1 nuclear family protein similar to YL-1 protein (Transcription factor-like 1) (Swiss-Prot:Q15906) [Homo sapiens]	GO:0005554,GO:0000004,GO:0008372	703
BN14636	0.314219	265.183	843.942	-1.67016	gi|14636|At2g36740_Contig1	At2g36740.1	68415.m04507 YL1 nuclear family protein similar to YL-1 protein (Transcription factor-like 1) (Swiss-Prot:Q15906) [Homo sapiens]	GO:0005554,GO:0000004,GO:0008372	703
BN14639	0.37717	433.225	1148.62	-1.40671	gi|14639|At1g19770_Contig4	At1g19770.1	68414.m02471 purine permease-related low similarity to purine permease [Arabidopsis thaliana] GI:7620007; contains Pfam profile PF03151: Domain of unknown function, DUF250	GO:0005345,GO:0000004,GO:0009507	264
BN14639	0.356898	348.755	977.183	-1.48641	gi|14639|At1g19770_Contig4	At1g19770.1	68414.m02471 purine permease-related low similarity to purine permease [Arabidopsis thaliana] GI:7620007; contains Pfam profile PF03151: Domain of unknown function, DUF250	GO:0005345,GO:0000004,GO:0009507	264
BN14655	0.413404	305.026	737.84	-1.27438	gi|14655|At1g14040_Contig1	At1g14040.1	68414.m01660 EXS family protein / ERD1/XPR1/SYG1 family protein similar to PHO1 protein [Arabidopsis thaliana] GI:20069032; contains Pfam profiles PF03105: SPX domain, PF03124: EXS family	GO:0005554,GO:0000004,GO:0016021	723
BN14658	0.128371	127.523	993.391	-2.9616	gi|14658|At2g30250_Contig2	At2g30250.1	68415.m03682 WRKY family transcription factor	GO:0006355,GO:0003700,GO:0008372	225
BN14658	0.108216	136.374	1260.2	-3.20801	gi|14658|At2g30250_Contig2	At2g30250.1	68415.m03682 WRKY family transcription factor	GO:0006355,GO:0003700,GO:0008372	225
BN14668	0.343435	948.073	2760.56	-1.54189	gi|14668|At4g12290_Contig2	At4g12290.1	68417.m01947 copper amine oxidase, putative similar to copper amine oxidase [Cicer arietinum] gi|3819099|emb|CAA08855	GO:0005507,GO:0008372,GO:0000004,GO:0008122	341
BN14671	0.0630578	916.766	14538.5	-3.98718	gi|14671|At5g46350_Contig1	At5g46350.1	68418.m05705 WRKY family transcription factor contains similarity to WRKY-type DNA-binding protein	GO:0006355,GO:0003700,GO:0008372	1035
BN14671	0.064272	646.486	10058.6	-3.95967	gi|14671|At5g46350_Contig1	At5g46350.1	68418.m05705 WRKY family transcription factor contains similarity to WRKY-type DNA-binding protein	GO:0006355,GO:0003700,GO:0008372	1035
BN14672	0.465432	1032.65	2218.69	-1.10336	gi|14672|At5g08380_Contig1	At5g08380.1	68418.m00987 alpha-galactosidase, putative / melibiase, putative / alpha-D-galactoside galactohydrolase, putative similar to alpha-galactosidase SP:Q42656 from [Coffea arabica]; contains Pfam profile PF02065: Melibiase	GO:0016020,GO:0006835,GO:0004557,GO:0005990,GO:0004553,GO:0005975,GO:0012505	275
BN14699	0.429966	1397.09	3249.3	-1.2177	gi|14699|At3g15880_Contig2	At3g15880.2	68416.m02009 WD-40 repeat family protein contains Pfam profile: PF00400 WD domain, G-beta repeat (7 copies)	GO:0005554,GO:0000004,GO:0012505	1149
BN14699	0.339118	926.748	2732.82	-1.56014	gi|14699|At3g15880_Contig2	At3g15880.2	68416.m02009 WD-40 repeat family protein contains Pfam profile: PF00400 WD domain, G-beta repeat (7 copies)	GO:0005554,GO:0000004,GO:0012505	1149
BN14702	0.319939	233.086	728.533	-1.64413	gi|14702|At4g34350_Contig2	At4g34350.1	68417.m04881 LytB family protein contains Pfam profile: PF02401 LytB protein	GO:0009507,GO:0005554,GO:0019288	505
BN14702	0.340171	249.279	732.804	-1.55567	gi|14702|At4g34350_Contig2	At4g34350.1	68417.m04881 LytB family protein contains Pfam profile: PF02401 LytB protein	GO:0009507,GO:0005554,GO:0019288	505
BN14710	0.414254	477.212	1151.98	-1.27141	gi|14710|At3g07950_Contig1	At3g07950.1	68416.m00972 rhomboid protein-related contains 6 transmembrane domains; similar to phosphatidyl inositol glycan class T (GI:14456615) [Homo sapiens]	GO:0005554,GO:0000004,GO:0012505	1051
BN14712	0.345649	409.508	1184.75	-1.53262	gi|14712|At1g51110_Contig2	At1g51110.1	68414.m05746 plastid-lipid associated protein PAP / fibrillin family protein similar to plastid-lipid associated protein PAP2 [Brassica rapa] GI:14248550; contains Pfam profile PF04755: PAP_fibrillin	GO:0005198,GO:0009507,GO:0000162,GO:0005524	582
BN14712	0.282076	313.18	1110.27	-1.82585	gi|14712|At1g51110_Contig2	At1g51110.1	68414.m05746 plastid-lipid associated protein PAP / fibrillin family protein similar to plastid-lipid associated protein PAP2 [Brassica rapa] GI:14248550; contains Pfam profile PF04755: PAP_fibrillin	GO:0005198,GO:0009507,GO:0000162,GO:0005524	582
BN14714	0.0739513	432.399	5847.08	-3.75728	gi|14714|At3g62030_Contig4	At3g62030.1	68416.m06967 peptidyl-prolyl cis-trans isomerase, chloroplast / cyclophilin / rotamase / cyclosporin A-binding protein (ROC4) identical to peptidyl-prolyl cis-trans isomerase, chloroplast precursor, PPIase (cyclophilin, cyclosporin A-binding protein) [Ara	GO:0007165,GO:0045036,GO:0003755,GO:0009570	424
BN14714	0.104306	460.762	4417.42	-3.26111	gi|14714|At3g62030_Contig4	At3g62030.1	68416.m06967 peptidyl-prolyl cis-trans isomerase, chloroplast / cyclophilin / rotamase / cyclosporin A-binding protein (ROC4) identical to peptidyl-prolyl cis-trans isomerase, chloroplast precursor, PPIase (cyclophilin, cyclosporin A-binding protein) [Ara	GO:0007165,GO:0045036,GO:0003755,GO:0009570	424
BN14716	0.355814	281.269	790.495	-1.49081	gi|14716|At3g62030_Contig2	At3g62030.1	68416.m06967 peptidyl-prolyl cis-trans isomerase, chloroplast / cyclophilin / rotamase / cyclosporin A-binding protein (ROC4) identical to peptidyl-prolyl cis-trans isomerase, chloroplast precursor, PPIase (cyclophilin, cyclosporin A-binding protein) [Ara	GO:0007165,GO:0045036,GO:0003755,GO:0009570	443
BN14719	0.277744	7365.27	26518.2	-1.84817	gi|14719|At4g30270_Contig1	At4g30270.1	68417.m04303 MERI-5 protein (MERI-5) (MERI5B) / endo-xyloglucan transferase / xyloglucan endo-1,4-beta-D-glucanase (SEN4) identical to endo-xyloglucan transferase gi:944810, SP|P24806 MERI-5 protein precursor (Endo-xyloglucan transferase) (Xyloglucan endo	GO:0007568,GO:0016798,GO:0004553,GO:0012505	425
BN14719	0.21584	6701.74	31049.6	-2.21197	gi|14719|At4g30270_Contig1	At4g30270.1	68417.m04303 MERI-5 protein (MERI-5) (MERI5B) / endo-xyloglucan transferase / xyloglucan endo-1,4-beta-D-glucanase (SEN4) identical to endo-xyloglucan transferase gi:944810, SP|P24806 MERI-5 protein precursor (Endo-xyloglucan transferase) (Xyloglucan endo	GO:0007568,GO:0016798,GO:0004553,GO:0012505	425
BN14720	0.432005	184.264	426.532	-1.21088	gi|14720|At4g01995_Contig1	At4g01995.1	68417.m00267 expressed protein	GO:0005554,GO:0000004,GO:0009507	886
BN14720	0.483164	185.35	383.617	-1.04941	gi|14720|At4g01995_Contig1	At4g01995.1	68417.m00267 expressed protein	GO:0005554,GO:0000004,GO:0009507	886
BN14728	0.295435	249.053	843.003	-1.75909	gi|14728|At1g70690_Contig1	At1g70690.1	68414.m08149 kinase-related contains Pfam PF01657:Domain of unknown function; similar to receptor-like protein kinase 4 GI:13506745 [Arabidopsis thaliana]	GO:0005554,GO:0000004,GO:0012505	1137
BN14730	0.223657	668.474	2988.84	-2.16064	gi|14730|At3g25585_Contig3	At3g25585.2	68416.m03183 aminoalcoholphosphotransferase, putative strong similarity to aminoalcoholphosphotransferase [Arabidopsis thaliana] GI:3661593; contains Pfam profile PF01066: CDP-alcohol phosphatidyltransferase	GO:0008654,GO:0008372,GO:0030572	731
BN14733	0.125493	134.529	1072	-2.99432	gi|14733|At1g69523_Contig3	At1g69523.1	68414.m07991 UbiE/COQ5 methyltransferase family protein low similarity to SP|Q05197 Phosphatidylethanolamine N-methyltransferase (EC 2.1.1.17) [Rhodopseudomonas sphaeroides] {Rhodobacter sphaeroides}; contains Pfam profile PF01209: methlytransferase, UbiE	GO:0008168,GO:0000004,GO:0009507	521
BN14733	0.217852	421.182	1933.34	-2.19858	gi|14733|At1g69523_Contig3	At1g69523.1	68414.m07991 UbiE/COQ5 methyltransferase family protein low similarity to SP|Q05197 Phosphatidylethanolamine N-methyltransferase (EC 2.1.1.17) [Rhodopseudomonas sphaeroides] {Rhodobacter sphaeroides}; contains Pfam profile PF01209: methlytransferase, UbiE	GO:0008168,GO:0000004,GO:0009507	521
BN14736	0.474469	460.576	970.719	-1.07561	gi|14736|At3g04730_Contig1	At3g04730.1	68416.m00509 auxin-responsive protein / indoleacetic acid-induced protein 16 (IAA16) identical to SP|O24407 Auxin-responsive protein IAA16 (Indoleacetic acid-induced protein 16) {Arabidopsis thaliana}	GO:0005622,GO:0003700,GO:0006445	1186
BN14744	0.393694	824.847	2095.15	-1.34486	gi|14744|At5g54310_Contig5	At5g54310.1	68418.m06764 ARF GAP-like zinc finger-containing protein ZIGA3 (ZIGA3) nearly identical to ARF GAP-like zinc finger-containing protein ZIGA3 GI:10441352 from [Arabidopsis thaliana]; contains InterPro accession IPR001164: Human Rev interacting-like protein	GO:0003677,GO:0000004,GO:0005634	632
BN14749	0.0735456	576.997	7845.43	-3.76522	gi|14749|At5g48180_Contig1	At5g48180.1	68418.m05952 kelch repeat-containing protein contains Pfam PF01344: Kelch motif (5 repeats) ;similar to Tip elongation aberrant protein 1 (Cell polarity protein tea1) (SP:P87061) [Schizosaccharomyces pombe]	GO:0005554,GO:0000004,GO:0008372	496
BN14749	0.0848106	701.691	8273.62	-3.55961	gi|14749|At5g48180_Contig1	At5g48180.1	68418.m05952 kelch repeat-containing protein contains Pfam PF01344: Kelch motif (5 repeats) ;similar to Tip elongation aberrant protein 1 (Cell polarity protein tea1) (SP:P87061) [Schizosaccharomyces pombe]	GO:0005554,GO:0000004,GO:0008372	496
BN14750	0.290834	2272.01	7812.06	-1.78173	gi|14750|At5g48180_Contig2	At5g48180.1	68418.m05952 kelch repeat-containing protein contains Pfam PF01344: Kelch motif (5 repeats) ;similar to Tip elongation aberrant protein 1 (Cell polarity protein tea1) (SP:P87061) [Schizosaccharomyces pombe]	GO:0005554,GO:0000004,GO:0008372	449
BN14750	0.45571	3037.71	6665.88	-1.13381	gi|14750|At5g48180_Contig2	At5g48180.1	68418.m05952 kelch repeat-containing protein contains Pfam PF01344: Kelch motif (5 repeats) ;similar to Tip elongation aberrant protein 1 (Cell polarity protein tea1) (SP:P87061) [Schizosaccharomyces pombe]	GO:0005554,GO:0000004,GO:0008372	449
BN14755	0.422976	446.396	1055.37	-1.24135	gi|14755|At5g46640_DC374F	At5g46640.1	68418.m05744 DNA-binding family protein contains a AT hook motif (DNA binding motifs with a preference for A/T rich regions), Pfam:PF02178	GO:0005634,GO:0009507,GO:0003677,GO:0006355	334
BN14755	0.257752	270.41	1049.11	-1.95595	gi|14755|At5g46640_DC374F	At5g46640.1	68418.m05744 DNA-binding family protein contains a AT hook motif (DNA binding motifs with a preference for A/T rich regions), Pfam:PF02178	GO:0005634,GO:0009507,GO:0003677,GO:0006355	334
BN14756	0.338454	379.498	1121.27	-1.56297	gi|14756|At3g46290_Contig1	At3g46290.1	68416.m05010 protein kinase, putative similar to receptor-like protein kinase [Catharanthus roseus] gi|1644291|emb|CAA97692	GO:0012505,GO:0006468,GO:0016301	940
BN14756	0.386925	522.449	1350.26	-1.36988	gi|14756|At3g46290_Contig1	At3g46290.1	68416.m05010 protein kinase, putative similar to receptor-like protein kinase [Catharanthus roseus] gi|1644291|emb|CAA97692	GO:0012505,GO:0006468,GO:0016301	940
BN14759	0.356907	1601.82	4488.06	-1.48638	gi|14759|At4g14070_Contig2	At4g14070.1	68417.m02172 AMP-binding protein, putative similar to AMP-binding protein [gi:1617272] from Brassica napus; contains Pfam AMP-binding enzyme domain PF00501; identical to cDNA acyl-CoA synthetase-like protein GI:20799730	GO:0009507,GO:0008152,GO:0016208	698
BN14760	0.456743	3002.81	6574.4	-1.13055	gi|14760|At5g47720_Contig1	At5g47720.2	68418.m05896 acetyl-CoA C-acyltransferase, putative / 3-ketoacyl-CoA thiolase, putative strong similarity to Acetoacetyl-coenzyme A thiolase (E.C. 2.3.1.9) [Raphanus sativus] GI:1542941; contains InterPro accession IPR002155: Thiolase	GO:0003985,GO:0000004,GO:0008372	280
BN14760	0.463727	3246.9	7001.75	-1.10865	gi|14760|At5g47720_Contig1	At5g47720.2	68418.m05896 acetyl-CoA C-acyltransferase, putative / 3-ketoacyl-CoA thiolase, putative strong similarity to Acetoacetyl-coenzyme A thiolase (E.C. 2.3.1.9) [Raphanus sativus] GI:1542941; contains InterPro accession IPR002155: Thiolase	GO:0003985,GO:0000004,GO:0008372	280
BN14760	0.465058	3648.18	7844.57	-1.10452	gi|14760|At5g47720_Contig1	At5g47720.2	68418.m05896 acetyl-CoA C-acyltransferase, putative / 3-ketoacyl-CoA thiolase, putative strong similarity to Acetoacetyl-coenzyme A thiolase (E.C. 2.3.1.9) [Raphanus sativus] GI:1542941; contains InterPro accession IPR002155: Thiolase	GO:0003985,GO:0000004,GO:0008372	280
BN14761	0.471846	2056.05	4357.46	-1.08361	gi|14761|At5g47720_Contig2	At5g47720.4	68418.m05895 acetyl-CoA C-acyltransferase, putative / 3-ketoacyl-CoA thiolase, putative strong similarity to Acetoacetyl-coenzyme A thiolase (E.C. 2.3.1.9) [Raphanus sativus] GI:1542941; contains InterPro accession IPR002155: Thiolase	GO:0003985,GO:0000004,GO:0008372	298
BN14762	0.375697	576.454	1534.36	-1.41236	gi|14762|At3g47960_Contig1	At3g47960.1	68416.m05229 proton-dependent oligopeptide transport (POT) family protein contains Pfam profile: PF00854 POT family	GO:0016021,GO:0006857,GO:0016020,GO:0005215,GO:0009306	376
BN14767	0.450941	221.602	491.421	-1.14899	gi|14767|At5g16650_Contig1	At5g16650.1	68418.m01949 DNAJ heat shock N-terminal domain-containing protein similar to SP|P30725 Chaperone protein dnaJ Clostridium acetobutylicum; contains Pfam profile PF00226: DnaJ domain	GO:0006457,GO:0003754,GO:0008372	886
BN14768	0.342869	264.521	771.492	-1.54427	gi|14768|At5g16650_Contig2	At5g16650.1	68418.m01949 DNAJ heat shock N-terminal domain-containing protein similar to SP|P30725 Chaperone protein dnaJ Clostridium acetobutylicum; contains Pfam profile PF00226: DnaJ domain	GO:0006457,GO:0003754,GO:0008372	772
BN14770	0.311335	1202.65	3862.88	-1.68346	gi|14770|At1g21310_Contig1	At1g21310.1	68414.m02662 proline-rich extensin-like family protein contains extensin-like region, Pfam:PF04554	GO:0012505,GO:0000004,GO:0045735	474
BN14770	0.307295	1446.66	4707.72	-1.7023	gi|14770|At1g21310_Contig1	At1g21310.1	68414.m02662 proline-rich extensin-like family protein contains extensin-like region, Pfam:PF04554	GO:0012505,GO:0000004,GO:0045735	474
BN14772	0.243512	2719.96	11169.7	-2.03793	gi|14772|At1g21310_Contig5	At1g21310.1	68414.m02662 proline-rich extensin-like family protein contains extensin-like region, Pfam:PF04554	GO:0012505,GO:0000004,GO:0045735	458
BN14772	0.283319	1826.23	6445.84	-1.8195	gi|14772|At1g21310_Contig5	At1g21310.1	68414.m02662 proline-rich extensin-like family protein contains extensin-like region, Pfam:PF04554	GO:0012505,GO:0000004,GO:0045735	458
BN14788	0.353874	124.95	353.092	-1.49869	gi|14788|At3g09740_Contig2	At3g09740.1	68416.m01154 syntaxin 71 (SYP71) identified as syntaxin of plants 71 (SYP71) in Sanderfoot, A.A., et al, Plant Physiology 124:1558-69(2000); identical to SP|Q9SF29 Syntaxin 71 (AtSYP71) {Arabidopsis thaliana}	GO:0008565,GO:0006886,GO:0016021	363
BN14788	0.325357	133.429	410.1	-1.6199	gi|14788|At3g09740_Contig2	At3g09740.1	68416.m01154 syntaxin 71 (SYP71) identified as syntaxin of plants 71 (SYP71) in Sanderfoot, A.A., et al, Plant Physiology 124:1558-69(2000); identical to SP|Q9SF29 Syntaxin 71 (AtSYP71) {Arabidopsis thaliana}	GO:0008565,GO:0006886,GO:0016021	363
BN14789	0.228269	152.211	666.806	-2.13119	gi|14789|At2g47320_Contig1	At2g47320.1	68415.m05907 peptidyl-prolyl cis-trans isomerase cyclophilin-type family protein contains Pfam domain, PF00160: peptidyl-prolyl cis-trans isomerase, cyclophilin-type	GO:0006457,GO:0005737,GO:0006415,GO:0003755,GO:0005739,GO:0016149	1014
BN14789	0.293372	156.653	533.974	-1.7692	gi|14789|At2g47320_Contig1	At2g47320.1	68415.m05907 peptidyl-prolyl cis-trans isomerase cyclophilin-type family protein contains Pfam domain, PF00160: peptidyl-prolyl cis-trans isomerase, cyclophilin-type	GO:0006457,GO:0005737,GO:0006415,GO:0003755,GO:0005739,GO:0016149	1014
BN14789	0.277832	1099.55	3957.61	-1.84772	gi|14789|At2g47320_Contig1	At2g47320.1	68415.m05907 peptidyl-prolyl cis-trans isomerase cyclophilin-type family protein contains Pfam domain, PF00160: peptidyl-prolyl cis-trans isomerase, cyclophilin-type	GO:0006457,GO:0005737,GO:0006415,GO:0003755,GO:0005739,GO:0016149	1014
BN14791	0.168149	320.52	1906.17	-2.57219	gi|14791|At2g17730_Contig2	At2g17730.1	68415.m02054 zinc finger (C3HC4-type RING finger) family protein contains Pfam PF00097: Zinc finger, C3HC4 type (RING finger) domain; similar to RING-H2 finger protein RHA3a (GI:3790573) [Arabidopsis thaliana]; similar to ReMembR-H2 protein JR700 (GI:6942	GO:0005554,GO:0000004,GO:0009507	863
BN14791	0.158494	324.421	2046.9	-2.6575	gi|14791|At2g17730_Contig2	At2g17730.1	68415.m02054 zinc finger (C3HC4-type RING finger) family protein contains Pfam PF00097: Zinc finger, C3HC4 type (RING finger) domain; similar to RING-H2 finger protein RHA3a (GI:3790573) [Arabidopsis thaliana]; similar to ReMembR-H2 protein JR700 (GI:6942	GO:0005554,GO:0000004,GO:0009507	863
BN14792	0.461693	2839.89	6151.03	-1.11499	gi|14792|At3g26070_Contig1	At3g26070.1	68416.m03246 plastid-lipid associated protein PAP / fibrillin family protein contains Pfam profile PF04755: PAP_fibrillin	GO:0005198,GO:0000004,GO:0009507	929
BN14794	0.463881	11431.6	24643.4	-1.10817	gi|14794|At1g78020_Contig2	At1g78020.1	68414.m09092 senescence-associated protein-related similar to senescence-associated protein SAG102 (GI:22331931) [Arabidopsis thaliana]	GO:0005739,GO:0005524,GO:0015992	243
BN14794	0.325272	573.555	1763.31	-1.62028	gi|14794|At1g78020_Contig2	At1g78020.1	68414.m09092 senescence-associated protein-related similar to senescence-associated protein SAG102 (GI:22331931) [Arabidopsis thaliana]	GO:0005739,GO:0005524,GO:0015992	243
BN14803	0.263919	670.319	2539.87	-1.92184	gi|14803|At5g13070_Contig1	At5g13070.1	68418.m01498 MSF1-like family protein similar to px19 [Gallus gallus] GI:969170; contains Pfam profile PF04707: MSF1-like conserved region	GO:0005739,GO:0004418,GO:0006779	1221
BN14803	0.314206	718.721	2287.42	-1.67022	gi|14803|At5g13070_Contig1	At5g13070.1	68418.m01498 MSF1-like family protein similar to px19 [Gallus gallus] GI:969170; contains Pfam profile PF04707: MSF1-like conserved region	GO:0005739,GO:0004418,GO:0006779	1221
BN14806	0.333927	3908.65	11705.1	-1.58239	gi|14806|At1g02140_Contig1	At1g02140.1	68414.m00140 mago nashi family protein similar to Mago Nashi, Genbank Accession Number U03559; contains Pfam PF02792: Mago nashi protein domain	GO:0005634,GO:0005554,GO:0007530	735
BN14806	0.394447	4055.9	10282.5	-1.3421	gi|14806|At1g02140_Contig1	At1g02140.1	68414.m00140 mago nashi family protein similar to Mago Nashi, Genbank Accession Number U03559; contains Pfam PF02792: Mago nashi protein domain	GO:0005634,GO:0005554,GO:0007530	735
BN14807	0.402723	443.555	1101.39	-1.31214	gi|14807|At1g02140_Contig2	At1g02140.1	68414.m00140 mago nashi family protein similar to Mago Nashi, Genbank Accession Number U03559; contains Pfam PF02792: Mago nashi protein domain	GO:0005634,GO:0005554,GO:0007530	691
BN14807	0.400537	1595.21	3982.68	-1.31999	gi|14807|At1g02140_Contig2	At1g02140.1	68414.m00140 mago nashi family protein similar to Mago Nashi, Genbank Accession Number U03559; contains Pfam PF02792: Mago nashi protein domain	GO:0005634,GO:0005554,GO:0007530	691
BN14807	0.385257	419.791	1089.64	-1.37611	gi|14807|At1g02140_Contig2	At1g02140.1	68414.m00140 mago nashi family protein similar to Mago Nashi, Genbank Accession Number U03559; contains Pfam PF02792: Mago nashi protein domain	GO:0005634,GO:0005554,GO:0007530	691
BN14807	0.388004	1612.17	4155.03	-1.36585	gi|14807|At1g02140_Contig2	At1g02140.1	68414.m00140 mago nashi family protein similar to Mago Nashi, Genbank Accession Number U03559; contains Pfam PF02792: Mago nashi protein domain	GO:0005634,GO:0005554,GO:0007530	691
BN14808	0.364704	1289.53	3535.83	-1.4552	gi|14808|At5g13190_Contig1	At5g13190.1	68418.m01510 expressed protein	GO:0005554,GO:0000004,GO:0008372	609
BN14808	0.346706	4456.46	12853.7	-1.52821	gi|14808|At5g13190_Contig1	At5g13190.1	68418.m01510 expressed protein	GO:0005554,GO:0000004,GO:0008372	609
BN14808	0.377903	4546.33	12030.4	-1.40391	gi|14808|At5g13190_Contig1	At5g13190.1	68418.m01510 expressed protein	GO:0005554,GO:0000004,GO:0008372	609
BN14810	0.202454	127.885	631.674	-2.30433	gi|14810|At4g28750_Contig5	At4g28750.1	68417.m04111 photosystem I reaction center subunit IV, chloroplast, putative / PSI-E, putative (PSAE1) identical to SP|Q9S831; similar to SP|P12354 Photosystem I reaction center subunit IV, chloroplast precursor (PSI-E) {Spinacia oleracea}; contains Pfam	GO:0006118,GO:0009538,GO:0005554,GO:0009507	579
BN14810	0.411627	130.734	317.603	-1.28059	gi|14810|At4g28750_Contig5	At4g28750.1	68417.m04111 photosystem I reaction center subunit IV, chloroplast, putative / PSI-E, putative (PSAE1) identical to SP|Q9S831; similar to SP|P12354 Photosystem I reaction center subunit IV, chloroplast precursor (PSI-E) {Spinacia oleracea}; contains Pfam	GO:0006118,GO:0009538,GO:0005554,GO:0009507	579
BN14814	0.251446	84.9862	337.99	-1.99168	gi|14814|At3g12050_Contig3	At3g12050.2	68416.m01497 Aha1 domain-containing protein contains Pfam PF05146: Aha1 domain; similar to Protein C14orf3 (HSPC322) (Swiss-Prot:O95433) [Homo sapiens]	GO:0005524,GO:0000004,GO:0008372	613
BN14814	0.176918	171.804	971.094	-2.49885	gi|14814|At3g12050_Contig3	At3g12050.2	68416.m01497 Aha1 domain-containing protein contains Pfam PF05146: Aha1 domain; similar to Protein C14orf3 (HSPC322) (Swiss-Prot:O95433) [Homo sapiens]	GO:0005524,GO:0000004,GO:0008372	613
BN14817	0.145682	2120.78	14557.6	-2.77911	gi|14817|At5g12020_Contig1	At5g12020.1	68418.m01405 17.6 kDa class II heat shock protein (HSP17.6-CII) identical to 17.6 kDa class II heat shock protein SP:P29830 from [Arabidopsis thaliana]	GO:0009408,GO:0003773	373
BN14817	0.247761	2895.8	11687.9	-2.01298	gi|14817|At5g12020_Contig1	At5g12020.1	68418.m01405 17.6 kDa class II heat shock protein (HSP17.6-CII) identical to 17.6 kDa class II heat shock protein SP:P29830 from [Arabidopsis thaliana]	GO:0009408,GO:0003773	373
BN14819	0.0988331	556.638	5632.1	-3.33886	gi|14819|At5g12020_Contig3	At5g12020.1	68418.m01405 17.6 kDa class II heat shock protein (HSP17.6-CII) identical to 17.6 kDa class II heat shock protein SP:P29830 from [Arabidopsis thaliana]	GO:0009408,GO:0003773	409
BN14819	0.0976565	425.217	4354.21	-3.35614	gi|14819|At5g12020_Contig3	At5g12020.1	68418.m01405 17.6 kDa class II heat shock protein (HSP17.6-CII) identical to 17.6 kDa class II heat shock protein SP:P29830 from [Arabidopsis thaliana]	GO:0009408,GO:0003773	409
BN14825	0.153895	124.122	806.536	-2.69998	gi|14825|At4g19860_ILS1212F	At4g19860.1	68417.m02910 lecithin:cholesterol acyltransferase family protein / LACT family protein similar to lysosomal phospholipase A2 [Mus musculus] GI:18699602; contains Pfam profile PF02450: Lecithin:cholesterol acyltransferase (phosphatidylcholine-sterol acyltr	GO:0006629,GO:0004607,GO:0008372	348
BN14825	0.157275	135.401	860.918	-2.66864	gi|14825|At4g19860_ILS1212F	At4g19860.1	68417.m02910 lecithin:cholesterol acyltransferase family protein / LACT family protein similar to lysosomal phospholipase A2 [Mus musculus] GI:18699602; contains Pfam profile PF02450: Lecithin:cholesterol acyltransferase (phosphatidylcholine-sterol acyltr	GO:0006629,GO:0004607,GO:0008372	348
BN14828	0.43838	455.231	1038.44	-1.18975	gi|14828|At3g06330_Contig1	At3g06330.1	68416.m00729 zinc finger (C3HC4-type RING finger) family protein contains InterPro Entry IPR001841 Zn-finger, RING ; contains Pfam profile PF00097: Zinc finger, C3HC4 type (RING finger)	GO:0005515,GO:0009507,GO:0000004,GO:0008270	426
BN14828	0.432697	376.59	870.332	-1.20857	gi|14828|At3g06330_Contig1	At3g06330.1	68416.m00729 zinc finger (C3HC4-type RING finger) family protein contains InterPro Entry IPR001841 Zn-finger, RING ; contains Pfam profile PF00097: Zinc finger, C3HC4 type (RING finger)	GO:0005515,GO:0009507,GO:0000004,GO:0008270	426
BN14830	0.488495	1521.51	3114.69	-1.03358	gi|14830|At3g19170_Contig2	At3g19170.1	68416.m02434 peptidase M16 family protein / insulinase family protein contains Pfam domain, PF05193: Peptidase M16 inactive domain	GO:0006508,GO:0004222,GO:0009507	678
BN14830	0.319032	1439.76	4512.9	-1.64823	gi|14830|At3g19170_Contig2	At3g19170.1	68416.m02434 peptidase M16 family protein / insulinase family protein contains Pfam domain, PF05193: Peptidase M16 inactive domain	GO:0006508,GO:0004222,GO:0009507	678
BN14835	0.17355	147.922	852.33	-2.52658	gi|14835|At5g24150_Contig3	At5g24150.1	68418.m02839 squalene monooxygenase 1,1 / squalene epoxidase 1,1 (SQP1,1) identical to SP|O65404	GO:0012505,GO:0004506,GO:0016126	346
BN14835	0.185479	126.378	681.359	-2.43067	gi|14835|At5g24150_Contig3	At5g24150.1	68418.m02839 squalene monooxygenase 1,1 / squalene epoxidase 1,1 (SQP1,1) identical to SP|O65404	GO:0012505,GO:0004506,GO:0016126	346
BN14844	0.327113	416.212	1272.38	-1.61214	gi|14844|At5g56870_Contig2	At5g56870.1	68418.m07097 beta-galactosidase, putative / lactase, putative similar to beta-galactosidase precursor GI:3869280 from [Carica papaya]	GO:0019515,GO:0012505,GO:0005975,GO:0009341,GO:0004565,GO:0005990,GO:0019513	682
BN14848	0.445256	232.16	521.408	-1.16729	gi|14848|At3g26100_Contig1	At3g26100.1	68416.m03251 regulator of chromosome condensation (RCC1) family protein weak similarity to UVB-resistance protein UVR8 [Arabidopsis thaliana] GI:5478530; contains Pfam profile PF00415: Regulator of chromosome condensation (RCC1)	GO:0005554,GO:0000004,GO:0008372	833
BN14848	0.384153	214.459	558.264	-1.38025	gi|14848|At3g26100_Contig1	At3g26100.1	68416.m03251 regulator of chromosome condensation (RCC1) family protein weak similarity to UVB-resistance protein UVR8 [Arabidopsis thaliana] GI:5478530; contains Pfam profile PF00415: Regulator of chromosome condensation (RCC1)	GO:0005554,GO:0000004,GO:0008372	833
BN14849	0.0885021	797.561	9011.77	-3.49814	gi|14849|At1g19690_Contig1	At1g19690.1	68414.m02455 expressed protein similar to (SP:P76370) Protein yeeZ precursor. {Escherichia coli O157:H7}	GO:0009225,GO:0003824,GO:0009507	668
BN14849	0.099762	762.494	7643.13	-3.32537	gi|14849|At1g19690_Contig1	At1g19690.1	68414.m02455 expressed protein similar to (SP:P76370) Protein yeeZ precursor. {Escherichia coli O157:H7}	GO:0009225,GO:0003824,GO:0009507	668
BN14851	0.0592155	135.742	2292.34	-4.07788	gi|14851|At5g39130_DC119F	At5g39130.1	68418.m04734 germin-like protein, putative identical to germin-like protein subfamily 1 member 16 (SP|Q9FIC8)	GO:0005578,GO:0000004,GO:0045735	490
BN14851	0.117196	133.73	1141.08	-3.093	gi|14851|At5g39130_DC119F	At5g39130.1	68418.m04734 germin-like protein, putative identical to germin-like protein subfamily 1 member 16 (SP|Q9FIC8)	GO:0005578,GO:0000004,GO:0045735	490
BN14852	0.111038	138.98	1251.64	-3.17087	gi|14852|At5g27760_Contig1	At5g27760.1	68418.m03329 hypoxia-responsive family protein contains Pfam profile: PF04588 hypoxia induced protein conserved region	GO:0005554,GO:0001666,GO:0008372	495
BN14852	0.113017	149.371	1321.67	-3.14539	gi|14852|At5g27760_Contig1	At5g27760.1	68418.m03329 hypoxia-responsive family protein contains Pfam profile: PF04588 hypoxia induced protein conserved region	GO:0005554,GO:0001666,GO:0008372	495
BN14856	0.47644	704.978	1479.68	-1.06964	gi|14856|At5g23120_Contig1	At5g23120.1	68418.m02704 photosystem II stability/assembly factor, chloroplast (HCF136) identical to SP|O82660 Photosystem II stability/assembly factor HCF136, chloroplast precursor {Arabidopsis thaliana}	GO:0009657,GO:0006461,GO:0009543,GO:0003754,GO:0009533,GO:0030095	698
BN14858	0.440824	2612.55	5926.52	-1.18173	gi|14858|At4g14890_Contig1	At4g14890.1	68417.m02287 ferredoxin family protein similar to SP|P00252 Ferredoxin I from Nostoc muscorum, SP|P00248 Ferredoxin from Mastigocladus laminosus, SP|P00244 Ferredoxin I from Aphanizomenon flos-aquae; contains Pfam profile PF00111 2Fe-2S iron-sulfur cluste	GO:0006118,GO:0009507,GO:0005489,GO:0009055	686
BN14861	0.467456	101.625	217.4	-1.0971	gi|14861|At3g50820_Contig2	At3g50820.1	68416.m05565 oxygen-evolving enhancer protein, chloroplast, putative / 33 kDa subunit of oxygen evolving system of photosystem II, putative (PSBO2) identical to SP:Q9S841 Oxygen-evolving enhancer protein 1-2, chloroplast precursor (OEE1) [Arabidopsis thal	GO:0009654,GO:0030095,GO:0009543,GO:0009781	452
BN14874	0.110655	80.9227	731.306	-3.17586	gi|14874|At2g15960_Contig1	At2g15960.1	68415.m01827 expressed protein	GO:0005554,GO:0000004,GO:0008372	352
BN14874	0.476063	7047.45	14803.6	-1.07077	gi|14874|At2g15960_Contig1	At2g15960.1	68415.m01827 expressed protein	GO:0005554,GO:0000004,GO:0008372	352
BN14874	0.175063	86.8932	496.355	-2.51406	gi|14874|At2g15960_Contig1	At2g15960.1	68415.m01827 expressed protein	GO:0005554,GO:0000004,GO:0008372	352
BN14875	0.36085	2426.78	6725.17	-1.47053	gi|14875|At2g15960_Contig2	At2g15960.1	68415.m01827 expressed protein	GO:0005554,GO:0000004,GO:0008372	368
BN14875	0.384003	4813.67	12535.5	-1.38081	gi|14875|At2g15960_Contig2	At2g15960.1	68415.m01827 expressed protein	GO:0005554,GO:0000004,GO:0008372	368
BN14877	0.105967	379.212	3578.57	-3.23831	gi|14877|At3g56240_Contig3	At3g56240.1	68416.m06250 copper homeostasis factor / copper chaperone (CCH) (ATX1) identical to gi:3168840 Pfam profile PF00403: Heavy-metal-associated domain	GO:0012505,GO:0006827,GO:0007568,GO:0000302,GO:0006878,GO:0016531	491
BN14877	0.110914	215.961	1947.1	-3.17248	gi|14877|At3g56240_Contig3	At3g56240.1	68416.m06250 copper homeostasis factor / copper chaperone (CCH) (ATX1) identical to gi:3168840 Pfam profile PF00403: Heavy-metal-associated domain	GO:0012505,GO:0006827,GO:0007568,GO:0000302,GO:0006878,GO:0016531	491
BN14878	0.128231	1239.49	9666.1	-2.96319	gi|14878|At3g56240_Contig2	At3g56240.1	68416.m06250 copper homeostasis factor / copper chaperone (CCH) (ATX1) identical to gi:3168840 Pfam profile PF00403: Heavy-metal-associated domain	GO:0012505,GO:0006827,GO:0007568,GO:0000302,GO:0006878,GO:0016531	587
BN14878	0.152287	920.718	6045.94	-2.71514	gi|14878|At3g56240_Contig2	At3g56240.1	68416.m06250 copper homeostasis factor / copper chaperone (CCH) (ATX1) identical to gi:3168840 Pfam profile PF00403: Heavy-metal-associated domain	GO:0012505,GO:0006827,GO:0007568,GO:0000302,GO:0006878,GO:0016531	587
BN14881	0.390711	794.17	2032.63	-1.35583	gi|14881|At3g27090_Contig6	At3g27090.1	68416.m03388 expressed protein similar to gda-1 [Pisum sativum] GI:2765418	GO:0005524,GO:0000004,GO:0008372	470
BN14881	0.34066	1314.51	3858.72	-1.5536	gi|14881|At3g27090_Contig6	At3g27090.1	68416.m03388 expressed protein similar to gda-1 [Pisum sativum] GI:2765418	GO:0005524,GO:0000004,GO:0008372	470
BN14887	0.212486	156.876	738.287	-2.23456	gi|14887|At3g29810_Contig1	At3g29810.1	68416.m03794 phytochelatin synthetase family protein / COBRA cell expansion protein COBL2 similar to phytochelatin synthetase [Hordeum vulgare subsp. vulgare] GI:29570314; identified in Roudier, et al, Plant Phys. (2002) 130:538-548 (PMID:12376623); conta	GO:0005554,GO:0000004,GO:0012505	1641
BN14887	0.149452	132.65	887.577	-2.74225	gi|14887|At3g29810_Contig1	At3g29810.1	68416.m03794 phytochelatin synthetase family protein / COBRA cell expansion protein COBL2 similar to phytochelatin synthetase [Hordeum vulgare subsp. vulgare] GI:29570314; identified in Roudier, et al, Plant Phys. (2002) 130:538-548 (PMID:12376623); conta	GO:0005554,GO:0000004,GO:0012505	1641
BN14890	0.0748768	883.659	11801.5	-3.73934	gi|14890|At1g79270_Contig1	At1g79270.1	68414.m09241 expressed protein contains Pfam profile PF04146: YT521-B-like family	GO:0005554,GO:0000004,GO:0008372	679
BN14890	0.0920236	712.624	7743.93	-3.44185	gi|14890|At1g79270_Contig1	At1g79270.1	68414.m09241 expressed protein contains Pfam profile PF04146: YT521-B-like family	GO:0005554,GO:0000004,GO:0008372	679
BN14900	0.132738	78.8747	594.215	-2.91335	gi|14900|At1g54050_Contig2	At1g54050.1	68414.m06159 17.4 kDa class III heat shock protein (HSP17.4-CIII) contains Pfam profile: PF00011 Hsp20/alpha crystallin family; identified as class CIII in Scharf, K-D., et al,Cell Stress & Chaperones (2001) 6: 225-237.	GO:0009408,GO:0003773,GO:0009507	636
BN14900	0.0972672	84.4866	868.603	-3.3619	gi|14900|At1g54050_Contig2	At1g54050.1	68414.m06159 17.4 kDa class III heat shock protein (HSP17.4-CIII) contains Pfam profile: PF00011 Hsp20/alpha crystallin family; identified as class CIII in Scharf, K-D., et al,Cell Stress & Chaperones (2001) 6: 225-237.	GO:0009408,GO:0003773,GO:0009507	636
BN14901	0.1877	336.554	1793.04	-2.4135	gi|14901|At5g24530_Contig1	At5g24530.1	68418.m02897 oxidoreductase, 2OG-Fe(II) oxygenase family protein similar to flavanone 3-hydroxylase [Persea americana][GI:727410]; contains PF03171 2OG-Fe(II) oxygenase superfamily domain	GO:0009813,GO:0008372,GO:0016706	659
BN14901	0.174203	301.606	1731.35	-2.52116	gi|14901|At5g24530_Contig1	At5g24530.1	68418.m02897 oxidoreductase, 2OG-Fe(II) oxygenase family protein similar to flavanone 3-hydroxylase [Persea americana][GI:727410]; contains PF03171 2OG-Fe(II) oxygenase superfamily domain	GO:0009813,GO:0008372,GO:0016706	659
BN14903	0.38259	1010.32	2640.74	-1.38613	gi|14903|At1g53310_Contig3	At1g53310.1	68414.m06042 phosphoenolpyruvate carboxylase, putative / PEP carboxylase, putative (PPC1) strong similarity to SP|P29196 Phosphoenolpyruvate carboxylase (EC 4.1.1.31) (PEPCASE) {Solanum tuberosum}; contains Pfam profile PF00311: phosphoenolpyruvate carbox	GO:0008964,GO:0006099	892
BN14904	0.495201	845.471	1707.33	-1.01391	gi|14904|At1g53310_Contig1	At1g53310.1	68414.m06042 phosphoenolpyruvate carboxylase, putative / PEP carboxylase, putative (PPC1) strong similarity to SP|P29196 Phosphoenolpyruvate carboxylase (EC 4.1.1.31) (PEPCASE) {Solanum tuberosum}; contains Pfam profile PF00311: phosphoenolpyruvate carbox	GO:0008964,GO:0006099	881
BN14905	0.496319	2774.21	5589.57	-1.01066	gi|14905|At2g29080_Contig1	At2g29080.1	68415.m03535 FtsH protease, putative similar to AAA-metalloprotease FtsH [Pisum sativum] GI:15021761; contains Pfam profiles PF01434: Peptidase family M41, PF00004: ATPase AAA family	GO:0016887,GO:0005739,GO:0030163,GO:0005737,GO:0005634,GO:0006508,GO:0004176,GO:0016020	444
BN14907	0.47329	14399.7	30424.7	-1.0792	gi|14907|At2g29080_Contig2	At2g29080.1	68415.m03535 FtsH protease, putative similar to AAA-metalloprotease FtsH [Pisum sativum] GI:15021761; contains Pfam profiles PF01434: Peptidase family M41, PF00004: ATPase AAA family	GO:0016887,GO:0005739,GO:0030163,GO:0005737,GO:0005634,GO:0006508,GO:0004176,GO:0016020	434
BN14908	0.239349	1517.58	6340.45	-2.06281	gi|14908|At5g14120_Contig1	At5g14120.1	68418.m01652 nodulin family protein similar to nodulin-like protein [Arabidopsis thaliana] GI:3329368, nodule-specific protein Nlj70 [Lotus japonicus] GI:3329366	GO:0005554,GO:0000004,GO:0012505	702
BN14908	0.215331	1473.97	6845.15	-2.21537	gi|14908|At5g14120_Contig1	At5g14120.1	68418.m01652 nodulin family protein similar to nodulin-like protein [Arabidopsis thaliana] GI:3329368, nodule-specific protein Nlj70 [Lotus japonicus] GI:3329366	GO:0005554,GO:0000004,GO:0012505	702
BN14910	0.144943	391.009	2697.67	-2.78644	gi|14910|At4g31410_Contig2	At4g31410.2	68417.m04457 expressed protein	GO:0005554,GO:0000004,GO:0008372	428
BN14910	0.205038	348.559	1699.97	-2.28603	gi|14910|At4g31410_Contig2	At4g31410.2	68417.m04457 expressed protein	GO:0005554,GO:0000004,GO:0008372	428
BN14919	0.400337	98.3096	245.567	-1.32071	gi|14919|At5g59820_Contig1	At5g59820.1	68418.m07500 zinc finger (C2H2 type) family protein (ZAT12) identical to zinc finger protein ZAT12 [Arabidopsis thaliana] gi|1418325|emb|CAA67232	GO:0009643,GO:0003700,GO:0008372,GO:0003676,GO:0008270	335
BN14919	0.355501	95.5721	268.838	-1.49208	gi|14919|At5g59820_Contig1	At5g59820.1	68418.m07500 zinc finger (C2H2 type) family protein (ZAT12) identical to zinc finger protein ZAT12 [Arabidopsis thaliana] gi|1418325|emb|CAA67232	GO:0009643,GO:0003700,GO:0008372,GO:0003676,GO:0008270	335
BN14939	0.389243	1008.21	2590.18	-1.36126	gi|14939|At5g18130_Contig2	At5g18130.1	68418.m02129 expressed protein similar to unknown protein (gb|AAF00631.1)	GO:0005554,GO:0000004,GO:0008372	976
BN14939	0.431436	1318.78	3056.72	-1.21278	gi|14939|At5g18130_Contig2	At5g18130.1	68418.m02129 expressed protein similar to unknown protein (gb|AAF00631.1)	GO:0005554,GO:0000004,GO:0008372	976
BN14942	0.490369	884.68	1804.11	-1.02806	gi|14942|At5g47120_Contig1	At5g47120.1	68418.m05809 Bax inhibitor-1 putative / BI-1 putative SP:Q9LD45: Bax inhibitor-1 (BI-1) (AtBI-1). [Mouse-ear cress] {Arabidopsis thaliana}	GO:0006916,GO:0005635,GO:0006915,GO:0005554,GO:0005783	564
BN14942	0.299865	1136.58	3790.3	-1.73761	gi|14942|At5g47120_Contig1	At5g47120.1	68418.m05809 Bax inhibitor-1 putative / BI-1 putative SP:Q9LD45: Bax inhibitor-1 (BI-1) (AtBI-1). [Mouse-ear cress] {Arabidopsis thaliana}	GO:0006916,GO:0005635,GO:0006915,GO:0005554,GO:0005783	564
BN14944	0.376396	3008.58	7993.13	-1.40968	gi|14944|At5g47120_Contig2	At5g47120.1	68418.m05809 Bax inhibitor-1 putative / BI-1 putative SP:Q9LD45: Bax inhibitor-1 (BI-1) (AtBI-1). [Mouse-ear cress] {Arabidopsis thaliana}	GO:0006916,GO:0005635,GO:0006915,GO:0005554,GO:0005783	631
BN14944	0.244232	417.895	1711.06	-2.03368	gi|14944|At5g47120_Contig2	At5g47120.1	68418.m05809 Bax inhibitor-1 putative / BI-1 putative SP:Q9LD45: Bax inhibitor-1 (BI-1) (AtBI-1). [Mouse-ear cress] {Arabidopsis thaliana}	GO:0006916,GO:0005635,GO:0006915,GO:0005554,GO:0005783	631
BN14944	0.330722	2950.19	8920.44	-1.59631	gi|14944|At5g47120_Contig2	At5g47120.1	68418.m05809 Bax inhibitor-1 putative / BI-1 putative SP:Q9LD45: Bax inhibitor-1 (BI-1) (AtBI-1). [Mouse-ear cress] {Arabidopsis thaliana}	GO:0006916,GO:0005635,GO:0006915,GO:0005554,GO:0005783	631
BN14944	0.21552	177.912	825.502	-2.21411	gi|14944|At5g47120_Contig2	At5g47120.1	68418.m05809 Bax inhibitor-1 putative / BI-1 putative SP:Q9LD45: Bax inhibitor-1 (BI-1) (AtBI-1). [Mouse-ear cress] {Arabidopsis thaliana}	GO:0006916,GO:0005635,GO:0006915,GO:0005554,GO:0005783	631
BN14945	0.356522	2298.89	6448.11	-1.48794	gi|14945|At5g47120_Contig3	At5g47120.1	68418.m05809 Bax inhibitor-1 putative / BI-1 putative SP:Q9LD45: Bax inhibitor-1 (BI-1) (AtBI-1). [Mouse-ear cress] {Arabidopsis thaliana}	GO:0006916,GO:0005635,GO:0006915,GO:0005554,GO:0005783	633
BN14945	0.347628	2429.3	6988.22	-1.52438	gi|14945|At5g47120_Contig3	At5g47120.1	68418.m05809 Bax inhibitor-1 putative / BI-1 putative SP:Q9LD45: Bax inhibitor-1 (BI-1) (AtBI-1). [Mouse-ear cress] {Arabidopsis thaliana}	GO:0006916,GO:0005635,GO:0006915,GO:0005554,GO:0005783	633
BN14945	0.410962	202.744	493.34	-1.28292	gi|14945|At5g47120_Contig3	At5g47120.1	68418.m05809 Bax inhibitor-1 putative / BI-1 putative SP:Q9LD45: Bax inhibitor-1 (BI-1) (AtBI-1). [Mouse-ear cress] {Arabidopsis thaliana}	GO:0006916,GO:0005635,GO:0006915,GO:0005554,GO:0005783	633
BN14962	0.274916	187.989	683.806	-1.86294	gi|14962|At1g29150_Contig2	At1g29150.1	68414.m03567 26S proteasome regulatory subunit, putative (RPN6) similar to 19S proteosome subunit 9 GB:AAC34120 GI:3450889 from [Arabidopsis thaliana]	GO:0006511,GO:0005554,GO:0008541	1079
BN14962	0.489465	7375.99	15069.5	-1.03072	gi|14962|At1g29150_Contig2	At1g29150.1	68414.m03567 26S proteasome regulatory subunit, putative (RPN6) similar to 19S proteosome subunit 9 GB:AAC34120 GI:3450889 from [Arabidopsis thaliana]	GO:0006511,GO:0005554,GO:0008541	1079
BN14962	0.315012	168.87	536.074	-1.66652	gi|14962|At1g29150_Contig2	At1g29150.1	68414.m03567 26S proteasome regulatory subunit, putative (RPN6) similar to 19S proteosome subunit 9 GB:AAC34120 GI:3450889 from [Arabidopsis thaliana]	GO:0006511,GO:0005554,GO:0008541	1079
BN14964	0.3427	13550	39538.9	-1.54498	gi|14964|At1g29150_Contig1	At1g29150.1	68414.m03567 26S proteasome regulatory subunit, putative (RPN6) similar to 19S proteosome subunit 9 GB:AAC34120 GI:3450889 from [Arabidopsis thaliana]	GO:0006511,GO:0005554,GO:0008541	1077
BN14964	0.450196	1331.27	2957.09	-1.15137	gi|14964|At1g29150_Contig1	At1g29150.1	68414.m03567 26S proteasome regulatory subunit, putative (RPN6) similar to 19S proteosome subunit 9 GB:AAC34120 GI:3450889 from [Arabidopsis thaliana]	GO:0006511,GO:0005554,GO:0008541	1077
BN14964	0.345513	13281.4	38439.7	-1.53319	gi|14964|At1g29150_Contig1	At1g29150.1	68414.m03567 26S proteasome regulatory subunit, putative (RPN6) similar to 19S proteosome subunit 9 GB:AAC34120 GI:3450889 from [Arabidopsis thaliana]	GO:0006511,GO:0005554,GO:0008541	1077
BN14964	0.473715	1180.3	2491.58	-1.07791	gi|14964|At1g29150_Contig1	At1g29150.1	68414.m03567 26S proteasome regulatory subunit, putative (RPN6) similar to 19S proteosome subunit 9 GB:AAC34120 GI:3450889 from [Arabidopsis thaliana]	GO:0006511,GO:0005554,GO:0008541	1077
BN14966	0.495495	734.259	1481.87	-1.01306	gi|14966|At4g12480_Contig2	At4g12480.1	68417.m01973 protease inhibitor/seed storage/lipid transfer protein (LTP) family protein identical to pEARLI 1 (Accession No. L43080): an Arabidopsis member of a conserved gene family (PGF95-099), Plant Physiol. 109 (4), 1497 (1995); contains Pfam proteas	GO:0008289,GO:0045735,GO:0006869,GO:0012505	691
BN14966	0.363664	477.24	1312.31	-1.45932	gi|14966|At4g12480_Contig2	At4g12480.1	68417.m01973 protease inhibitor/seed storage/lipid transfer protein (LTP) family protein identical to pEARLI 1 (Accession No. L43080): an Arabidopsis member of a conserved gene family (PGF95-099), Plant Physiol. 109 (4), 1497 (1995); contains Pfam proteas	GO:0008289,GO:0045735,GO:0006869,GO:0012505	691
BN14968	0.300768	697.093	2317.71	-1.73328	gi|14968|At2g20610_Contig2	At2g20610.1	68415.m02411 aminotransferase, putative similar to nicotianamine aminotransferase from Hordeum vulgare [GI:6498122, GI:6469087]; contains Pfam profile PF00155 aminotransferase, classes I and II	GO:0016847,GO:0008483,GO:0004400,GO:0008372,GO:0003824,GO:0004838,GO:0009684	367
BN14968	0.368507	562.025	1525.14	-1.44024	gi|14968|At2g20610_Contig2	At2g20610.1	68415.m02411 aminotransferase, putative similar to nicotianamine aminotransferase from Hordeum vulgare [GI:6498122, GI:6469087]; contains Pfam profile PF00155 aminotransferase, classes I and II	GO:0016847,GO:0008483,GO:0004400,GO:0008372,GO:0003824,GO:0004838,GO:0009684	367
BN14970	0.25965	405.158	1560.4	-1.94536	gi|14970|At3g24160_Contig4	At3g24160.1	68416.m03033 expressed protein identical to cDNA putative type 1 membrane protein (PMP)GI:4206764	GO:0005554,GO:0000004,GO:0012505	425
BN14970	0.238375	391.474	1642.26	-2.06869	gi|14970|At3g24160_Contig4	At3g24160.1	68416.m03033 expressed protein identical to cDNA putative type 1 membrane protein (PMP)GI:4206764	GO:0005554,GO:0000004,GO:0012505	425
BN14972	0.190817	2024.7	10610.7	-2.38974	gi|14972|At1g70580_Contig1	At1g70580.2	68414.m08128 glutamate:glyoxylate aminotransferase 2 (GGT2) identical to glutamate:glyoxylate aminotransferase 2 [Arabidopsis thaliana] GI:24461829; similar to alanine aminotransferase from Panicum miliaceum [SP|P34106], GI:4730884 from Oryza sativa; cont	GO:0005777,GO:0047958,GO:0004021,GO:0009853	445
BN14972	0.184391	2295.98	12451.7	-2.43916	gi|14972|At1g70580_Contig1	At1g70580.2	68414.m08128 glutamate:glyoxylate aminotransferase 2 (GGT2) identical to glutamate:glyoxylate aminotransferase 2 [Arabidopsis thaliana] GI:24461829; similar to alanine aminotransferase from Panicum miliaceum [SP|P34106], GI:4730884 from Oryza sativa; cont	GO:0005777,GO:0047958,GO:0004021,GO:0009853	445
BN14976	0.483294	3754.71	7768.99	-1.04903	gi|14976|At1g31340_Contig1	At1g31340.1	68414.m03835 ubiquitin family protein contains INTERPRO:IPR000626 ubiquitin domain	GO:0045116,GO:0009733	621
BN14977	0.457586	93.1357	203.537	-1.12788	gi|14977|At1g31340_BL2789F	At1g31340.1	68414.m03835 ubiquitin family protein contains INTERPRO:IPR000626 ubiquitin domain	GO:0045116,GO:0009733	552
BN14977	0.23414	166.845	712.587	-2.09456	gi|14977|At1g31340_BL2789F	At1g31340.1	68414.m03835 ubiquitin family protein contains INTERPRO:IPR000626 ubiquitin domain	GO:0045116,GO:0009733	552
BN14986	0.452518	496.571	1097.35	-1.14395	gi|14986|At2g46610_ILU1F	At2g46610.1	68415.m05814 arginine/serine-rich splicing factor, putative similar to SP|P92964 Arginine/serine-rich splicing factor RSP31 {Arabidopsis thaliana}	GO:0003676,GO:0008372,GO:0000004,GO:0003723	203
BN14991	0.401541	653.063	1626.39	-1.31638	gi|14991|At3g27690_Contig7	At3g27690.1	68416.m03457 chlorophyll A-B binding protein (LHCB2:4) nearly identical to Lhcb2 protein [Arabidopsis thaliana] GI:4741950; similar to chlorophyll A-B binding protein 151 precursor (LHCP) GB:P27518 from [Gossypium hirsutum]; contains Pfam PF00504: Chlorop	GO:0030076,GO:0009765,GO:0016168,GO:0009507,GO:0015979	196
BN15004	0.206086	280.392	1360.56	-2.27868	gi|15004|At5g45350_Contig1	At5g45350.1	68418.m05567 proline-rich family protein contains proline rich extensin domains, INTERPRO:IPR002965	GO:0007186,GO:0001584,GO:0016021	726
BN15004	0.224424	411.25	1832.47	-2.1557	gi|15004|At5g45350_Contig1	At5g45350.1	68418.m05567 proline-rich family protein contains proline rich extensin domains, INTERPRO:IPR002965	GO:0007186,GO:0001584,GO:0016021	726
BN15005	0.344226	2929.67	8510.9	-1.53857	gi|15005|At5g45350_Contig2	At5g45350.1	68418.m05567 proline-rich family protein contains proline rich extensin domains, INTERPRO:IPR002965	GO:0007186,GO:0001584,GO:0016021	745
BN15005	0.323628	4008.23	12385.3	-1.62759	gi|15005|At5g45350_Contig2	At5g45350.1	68418.m05567 proline-rich family protein contains proline rich extensin domains, INTERPRO:IPR002965	GO:0007186,GO:0001584,GO:0016021	745
BN15019	0.416239	103.835	249.46	-1.26452	gi|15019|At4g35450_Contig1	At4g35450.4	68417.m05039 ankyrin repeat family protein / AFT protein (AFT) contains ankyrin repeats, Pfam:PF00023; identical to cDNA AFT protein (AFT) GI:3478699	GO:0005515,GO:0009816,GO:0004553,GO:0009507	378
BN15019	0.439945	100.369	228.14	-1.18461	gi|15019|At4g35450_Contig1	At4g35450.4	68417.m05039 ankyrin repeat family protein / AFT protein (AFT) contains ankyrin repeats, Pfam:PF00023; identical to cDNA AFT protein (AFT) GI:3478699	GO:0005515,GO:0009816,GO:0004553,GO:0009507	378
BN15021	0.372805	2377.57	6377.51	-1.42351	gi|15021|At3g12800_Contig2	At3g12800.1	68416.m01597 short-chain dehydrogenase/reductase (SDR) family protein contains Pfam profile PF00106:oxidoreductase, short chain dehydrogenase/reductase family	GO:0016630,GO:0009507,GO:0016491,GO:0008152,GO:0015995,GO:0019685	615
BN15021	0.338726	2133.24	6297.84	-1.56181	gi|15021|At3g12800_Contig2	At3g12800.1	68416.m01597 short-chain dehydrogenase/reductase (SDR) family protein contains Pfam profile PF00106:oxidoreductase, short chain dehydrogenase/reductase family	GO:0016630,GO:0009507,GO:0016491,GO:0008152,GO:0015995,GO:0019685	615
BN15028	0.16909	496.839	2938.31	-2.56414	gi|15028|At1g30380_Contig2	At1g30380.1	68414.m03714 photosystem I reaction center subunit psaK, chloroplast, putative / photosystem I subunit X, putative / PSI-K, putative (PSAK) identical to SP|Q9SUI5; strong similarity to SP|P36886 Photosystem I reaction center subunit psaK, chloroplast prec	GO:0016020,GO:0009507,GO:0015979,GO:0005554,GO:0009522	525
BN15028	0.150181	524.313	3491.2	-2.73522	gi|15028|At1g30380_Contig2	At1g30380.1	68414.m03714 photosystem I reaction center subunit psaK, chloroplast, putative / photosystem I subunit X, putative / PSI-K, putative (PSAK) identical to SP|Q9SUI5; strong similarity to SP|P36886 Photosystem I reaction center subunit psaK, chloroplast prec	GO:0016020,GO:0009507,GO:0015979,GO:0005554,GO:0009522	525
BN15037	0.290213	483.141	1664.78	-1.78482	gi|15037|At1g26640_Contig3	At1g26640.1	68414.m03244 aspartate/glutamate/uridylate kinase family protein contains Pfam amino acid kinase family PF00696	GO:0006561,GO:0008652,GO:0004349,GO:0008372	229
BN15037	0.251353	492.176	1958.11	-1.99222	gi|15037|At1g26640_Contig3	At1g26640.1	68414.m03244 aspartate/glutamate/uridylate kinase family protein contains Pfam amino acid kinase family PF00696	GO:0006561,GO:0008652,GO:0004349,GO:0008372	229
BN15039	0.448561	3516.41	7839.31	-1.15662	gi|15039|At4g19170_Contig2	At4g19170.1	68417.m02829 9-cis-epoxycarotenoid dioxygenase, putative / neoxanthin cleavage enzyme, putative / carotenoid cleavage dioxygenase, putative similar to 9-cis-epoxycarotenoid dioxygenase [Phaseolus vulgaris][GI:6715257]; neoxanthin cleavage enzyme, Lycopers	GO:0009534,GO:0045549,GO:0009414,GO:0009688	301
BN15039	0.465088	4170.96	8968.1	-1.10442	gi|15039|At4g19170_Contig2	At4g19170.1	68417.m02829 9-cis-epoxycarotenoid dioxygenase, putative / neoxanthin cleavage enzyme, putative / carotenoid cleavage dioxygenase, putative similar to 9-cis-epoxycarotenoid dioxygenase [Phaseolus vulgaris][GI:6715257]; neoxanthin cleavage enzyme, Lycopers	GO:0009534,GO:0045549,GO:0009414,GO:0009688	301
BN15043	0.359227	202.041	562.432	-1.47703	gi|15043|At5g22830_DC2282F	At5g22830.1	68418.m02669 magnesium transporter CorA-like family protein weak similarity to SP|Q01926 RNA splicing protein MRS2, mitochondrial precursor {Saccharomyces cerevisiae}; contains Pfam profile PF01544: CorA-like Mg2+ transporter protein; supporting cDNA gi|1	GO:0015095,GO:0016020,GO:0009507,GO:0015693	442
BN15043	0.312403	163.55	523.522	-1.67852	gi|15043|At5g22830_DC2282F	At5g22830.1	68418.m02669 magnesium transporter CorA-like family protein weak similarity to SP|Q01926 RNA splicing protein MRS2, mitochondrial precursor {Saccharomyces cerevisiae}; contains Pfam profile PF01544: CorA-like Mg2+ transporter protein; supporting cDNA gi|1	GO:0015095,GO:0016020,GO:0009507,GO:0015693	442
BN15052	0.389429	208.729	535.988	-1.36057	gi|15052|At3g04060_DC2128R	At3g04060.1	68416.m00428 no apical meristem (NAM) family protein contains Pfam PF02365 : No apical meristem (NAM) protein; similar to cup-shaped cotyledon CUC2 (GI:1944132) [Arabidopsis thaliana]	GO:0007275,GO:0003700,GO:0008372	652
BN15066	0.411759	1278.89	3105.92	-1.28013	gi|15066|At1g09560_Contig2	At1g09560.1	68414.m01072 germin-like protein (GLP4) (GLP5) identical to Arabidopsis germin-like protein subfamily 2 member 1 [SP|P94014]; Location of EST 180L10T7, gi|906417	GO:0012505,GO:0000004,GO:0045735	747
BN15071	0.476939	11074.9	23220.8	-1.06812	gi|15071|At3g63000_DC2163F	At3g63000.1	68416.m07077 NPL4 family protein contains Pfam domain, PF05021: NPL4 family	GO:0005554,GO:0000004,GO:0008372	491
BN15074	0.212965	108.254	508.319	-2.23131	gi|15074|At1g53280_Contig3	At1g53280.1	68414.m06038 DJ-1 family protein similar to DJ-1 protein [Homo sapiens] GI:1780755; similar to DJ-1 beta (GI:18642508) [Drosophila melanogaster]; contains Pfam profile: PF01965 ThiJ/PfpI family; TIGRFAM TIGR01383: DJ-1 family protein	GO:0005554,GO:0000004,GO:0009507	516
BN15076	0.370699	133.698	360.665	-1.43168	gi|15076|At1g75220_Contig3	At1g75220.1	68414.m08738 integral membrane protein, putative strong similarity to integral membrane protein GI:1209756 from [Beta vulgaris]; contains Pfam profile PF00083: major facilitator superfamily protein	GO:0015698,GO:0006817,GO:0016020,GO:0006811,GO:0016021,GO:0006810,GO:0008643,GO:0005351,GO:0015144	469
BN15080	0.270124	1528.88	5659.92	-1.88831	gi|15080|At3g16510_Contig2	At3g16510.1	68416.m02107 C2 domain-containing protein contains similarity to shock protein SRC2 [Glycine max] gi|2055230|dbj|BAA19769 ; contains Pfam profile PF00168:C2 domain	GO:0005554,GO:0000004,GO:0008372	558
BN15080	0.292053	1160.78	3974.55	-1.7757	gi|15080|At3g16510_Contig2	At3g16510.1	68416.m02107 C2 domain-containing protein contains similarity to shock protein SRC2 [Glycine max] gi|2055230|dbj|BAA19769 ; contains Pfam profile PF00168:C2 domain	GO:0005554,GO:0000004,GO:0008372	558
BN15084	0.360217	135.4	375.884	-1.47306	gi|15084|At3g54000_Contig1	At3g54000.1	68416.m05970 expressed protein	GO:0005554,GO:0000004,GO:0008372	315
BN15084	0.379614	171.876	452.765	-1.39739	gi|15084|At3g54000_Contig1	At3g54000.1	68416.m05970 expressed protein	GO:0005554,GO:0000004,GO:0008372	315
BN15085	0.285388	296.581	1039.22	-1.809	gi|15085|At1g01080_Contig1	At1g01080.1	68414.m00010 33 kDa ribonucleoprotein, chloroplast, putative / RNA-binding protein cp33, putative similar to 33 KDA RIBONUCLEOPROTEIN GB:P19684 from [Nicotiana sylvestris]	GO:0003676,GO:0009507,GO:0000004,GO:0003723	1122
BN15085	0.326894	294.227	900.068	-1.6131	gi|15085|At1g01080_Contig1	At1g01080.1	68414.m00010 33 kDa ribonucleoprotein, chloroplast, putative / RNA-binding protein cp33, putative similar to 33 KDA RIBONUCLEOPROTEIN GB:P19684 from [Nicotiana sylvestris]	GO:0003676,GO:0009507,GO:0000004,GO:0003723	1122
BN15090	0.474697	2864.45	6034.27	-1.07492	gi|15090|At1g79380_Contig1	At1g79380.1	68414.m09251 copine-related low similarity to SP|Q99829 Copine I {Homo sapiens}	GO:0005554,GO:0000004,GO:0005739	1187
BN15095	0.0491992	282.512	5742.21	-4.34522	gi|15095|At3g53420_Contig1	At3g53420.1	68416.m05895 plasma membrane intrinsic protein 2A (PIP2A) / aquaporin PIP2.1 (PIP2.1) identical to plasma membrane intrinsic protein 2A SP: P43286 from [Arabidopsis thaliana]	GO:0016020,GO:0006810,GO:0015250,GO:0005886,GO:0006833	347
BN15095	0.0525036	438.283	8347.68	-4.25144	gi|15095|At3g53420_Contig1	At3g53420.1	68416.m05895 plasma membrane intrinsic protein 2A (PIP2A) / aquaporin PIP2.1 (PIP2.1) identical to plasma membrane intrinsic protein 2A SP: P43286 from [Arabidopsis thaliana]	GO:0016020,GO:0006810,GO:0015250,GO:0005886,GO:0006833	347
BN15099	0.24975	153.841	615.979	-2.00144	gi|15099|At2g24280_Contig1	At2g24280.1	68415.m02901 serine carboxypeptidase S28 family protein contains Pfam profile: PF05577 Serine carboxypeptidase S28	GO:0005554,GO:0000004,GO:0012505	290
BN15099	0.256705	578.623	2254.04	-1.96182	gi|15099|At2g24280_Contig1	At2g24280.1	68415.m02901 serine carboxypeptidase S28 family protein contains Pfam profile: PF05577 Serine carboxypeptidase S28	GO:0005554,GO:0000004,GO:0012505	290
BN15101	0.461629	444.212	962.271	-1.11519	gi|15101|At4g13110_Contig1	At4g13110.1	68417.m02043 BSD domain-containing protein contains Pfam profile PF03909: BSD domain	GO:0005554,GO:0000004,GO:0009507	1125
BN15101	0.498571	3192.82	6403.94	-1.00413	gi|15101|At4g13110_Contig1	At4g13110.1	68417.m02043 BSD domain-containing protein contains Pfam profile PF03909: BSD domain	GO:0005554,GO:0000004,GO:0009507	1125
[truncated: 4,166 more rows]
