# Supplementary material for: Transcriptome profiling of Brassica napus stem sections in relation to differences in lignin content
Source: BMC Genomics. 2018 Apr 16;19:255. doi: 10.1186/s12864-018-4645-6 (PMC5903004; doi:10.1186/s12864-018-4645-6)
Supplement: Supplementary file 8 — Table S4B. Differential expression of DH4 vs YN4 greater than 2 (microarray). (XLSX 718 kb) [file 12864_2018_4645_MOESM8_ESM.xlsx]

## Sheet: Query1
Reporter ID	ratio1_2	intensity1	intensity2	l2ratio1_2	Contig	AT ID	Gene name	GO term
BN10000	3.17068	3667.88	1156.81	1.66479	gi|10000|At1g11910_Contig2	At1g11910.1	68414.m01374 aspartyl protease family protein contains Pfam profiles: PF00026 eukaryotic aspartyl protease, PF03489 surfactant protein B, PF05184 saposin-like type B, region 1	GO:0004194,GO:0012505,GO:0004190,GO:0006508
BN10000	2.77307	3126.03	1127.28	1.47149	gi|10000|At1g11910_Contig2	At1g11910.1	68414.m01374 aspartyl protease family protein contains Pfam profiles: PF00026 eukaryotic aspartyl protease, PF03489 surfactant protein B, PF05184 saposin-like type B, region 1	GO:0004194,GO:0012505,GO:0004190,GO:0006508
BN10001	4.84545	6272.29	1294.47	2.27663	gi|10001|At1g11910_Contig5	At1g11910.1	68414.m01374 aspartyl protease family protein contains Pfam profiles: PF00026 eukaryotic aspartyl protease, PF03489 surfactant protein B, PF05184 saposin-like type B, region 1	GO:0004194,GO:0012505,GO:0004190,GO:0006508
BN10001	4.69749	4738.92	1008.82	2.23189	gi|10001|At1g11910_Contig5	At1g11910.1	68414.m01374 aspartyl protease family protein contains Pfam profiles: PF00026 eukaryotic aspartyl protease, PF03489 surfactant protein B, PF05184 saposin-like type B, region 1	GO:0004194,GO:0012505,GO:0004190,GO:0006508
BN10003	4.96332	8324.73	1677.25	2.31131	gi|10003|At1g11910_Contig3	At1g11910.1	68414.m01374 aspartyl protease family protein contains Pfam profiles: PF00026 eukaryotic aspartyl protease, PF03489 surfactant protein B, PF05184 saposin-like type B, region 1	GO:0004194,GO:0012505,GO:0004190,GO:0006508
BN10003	3.20938	9733.05	3032.69	1.68229	gi|10003|At1g11910_Contig3	At1g11910.1	68414.m01374 aspartyl protease family protein contains Pfam profiles: PF00026 eukaryotic aspartyl protease, PF03489 surfactant protein B, PF05184 saposin-like type B, region 1	GO:0004194,GO:0012505,GO:0004190,GO:0006508
BN10013	6.61603	3496.56	528.498	2.72597	gi|10013|At4g35420_Contig7	At4g35420.1	68417.m05031 dihydroflavonol 4-reductase family / dihydrokaempferol 4-reductase family similar to dihydroflavonol 4-reductase (Rosa hybrid cultivar, GI:1332411), CPRD14 protein (Vigna unguiculata, GI:1854445)	GO:0012505,GO:0009813,GO:0016614
BN10016	2.48517	15846.3	6376.35	1.31334	gi|10016|At2g28910_Contig2	At2g28910.1	68415.m03513 CAX-interacting protein 4 (CAXIP4) contains Pfam domain PF00098: Zinc knuckle; identical to cDNA CAX-interacting protein 4 GI:27651998	GO:0003676,GO:0000004,GO:0005739
BN10016	2.31919	14200.1	6122.88	1.21362	gi|10016|At2g28910_Contig2	At2g28910.1	68415.m03513 CAX-interacting protein 4 (CAXIP4) contains Pfam domain PF00098: Zinc knuckle; identical to cDNA CAX-interacting protein 4 GI:27651998	GO:0003676,GO:0000004,GO:0005739
BN10021	2.26336	679.244	300.104	1.17847	gi|10021|At1g61250_Contig2	At1g61250.1	68414.m06902 secretory carrier membrane protein (SCAMP) family protein (SC3) contains Pfam domain, PF04144: SCAMP family	GO:0008372,GO:0005386,GO:0045045
BN10025	3.24033	3074.79	948.913	1.69614	gi|10025|At1g20340_Contig5	At1g20340.1	68414.m02538 plastocyanin similar to plastocyanin GI:1865683 from [Arabidopsis thaliana]	GO:0009543,GO:0005507,GO:0009411,GO:0005489,GO:0006118,GO:0042221
BN10025	2.44834	3192.69	1304.02	1.29181	gi|10025|At1g20340_Contig5	At1g20340.1	68414.m02538 plastocyanin similar to plastocyanin GI:1865683 from [Arabidopsis thaliana]	GO:0009543,GO:0005507,GO:0009411,GO:0005489,GO:0006118,GO:0042221
BN10026	4.80638	1521.57	316.573	2.26495	gi|10026|At1g20340_Contig1	At1g20340.1	68414.m02538 plastocyanin similar to plastocyanin GI:1865683 from [Arabidopsis thaliana]	GO:0009543,GO:0005507,GO:0009411,GO:0005489,GO:0006118,GO:0042221
BN10026	4.33897	1398.44	322.298	2.11735	gi|10026|At1g20340_Contig1	At1g20340.1	68414.m02538 plastocyanin similar to plastocyanin GI:1865683 from [Arabidopsis thaliana]	GO:0009543,GO:0005507,GO:0009411,GO:0005489,GO:0006118,GO:0042221
BN10027	3.85368	4111.95	1067.02	1.94624	gi|10027|At1g20340_Contig2	At1g20340.1	68414.m02538 plastocyanin similar to plastocyanin GI:1865683 from [Arabidopsis thaliana]	GO:0009543,GO:0005507,GO:0009411,GO:0005489,GO:0006118,GO:0042221
BN10032	2.12068	27540.8	12986.8	1.08452	gi|10032|At4g02770_Contig1	At4g02770.1	68417.m00377 photosystem I reaction center subunit II, chloroplast, putative / photosystem I 20 kDa subunit, putative / PSI-D, putative (PSAD1) similar to SP|P12353 Photosystem I reaction center subunit II, chloroplast precursor (Photosystem I 20 kDa subu	GO:0009507,GO:0015979,GO:0005554,GO:0009538
BN10032	2.26926	19158.8	8442.74	1.18222	gi|10032|At4g02770_Contig1	At4g02770.1	68417.m00377 photosystem I reaction center subunit II, chloroplast, putative / photosystem I 20 kDa subunit, putative / PSI-D, putative (PSAD1) similar to SP|P12353 Photosystem I reaction center subunit II, chloroplast precursor (Photosystem I 20 kDa subu	GO:0009507,GO:0015979,GO:0005554,GO:0009538
BN10038	2.71694	891.359	328.074	1.44199	gi|10038|At5g38480_Contig1	At5g38480.1	68418.m04651 14-3-3 protein GF14 psi (GRF3) (RCI1) identical to 14-3-3 protein GF14 psi GI:1168200, SP:P42644	GO:0008372,GO:0045309,GO:0007165,GO:0045308
BN10042	2.91369	2300.58	789.576	1.54285	gi|10042|At1g70490_Contig1	At1g70490.3	68414.m08112 ADP-ribosylation factor, putative nearly identical to ADP-ribosylation factor 1 GB:P36397 [Arabidopsis thaliana], ADP-ribosylation factor GI:166586 [Arabidopsis thaliana]	GO:0005739,GO:0003926,GO:0005525,GO:0003925,GO:0005524,GO:0006499
BN10042	2.21072	2935.79	1327.98	1.14452	gi|10042|At1g70490_Contig1	At1g70490.3	68414.m08112 ADP-ribosylation factor, putative nearly identical to ADP-ribosylation factor 1 GB:P36397 [Arabidopsis thaliana], ADP-ribosylation factor GI:166586 [Arabidopsis thaliana]	GO:0005739,GO:0003926,GO:0005525,GO:0003925,GO:0005524,GO:0006499
BN10049	2.00945	5951.35	2961.68	1.0068	gi|10049|At5g07350_Contig2	At5g07350.1	68418.m00839 tudor domain-containing protein / nuclease family protein contains Pfam domains PF00567: Tudor domain and PF00565: Staphylococcal nuclease homologue	GO:0003676,GO:0005739,GO:0000004,GO:0004518
BN10052	4.98213	8631.24	1732.44	2.31676	gi|10052|At1g26850_Contig4	At1g26850.2	68414.m03274 dehydration-responsive family protein similar to early-responsive to dehydration stress ERD3 protein [Arabidopsis thaliana] GI:15320410; contains Pfam profile PF03141: Putative methyltransferase	GO:0005554,GO:0000004,GO:0012505
BN10060	2.97563	970.014	325.986	1.5732	gi|10060|At3g18490_Contig3	At3g18490.1	68416.m02350 aspartyl protease family protein contains Pfam domain, PF00026: eukaryotic aspartyl protease	GO:0004194,GO:0009507,GO:0004190,GO:0006508
BN10060	2.83954	896.052	315.562	1.50566	gi|10060|At3g18490_Contig3	At3g18490.1	68416.m02350 aspartyl protease family protein contains Pfam domain, PF00026: eukaryotic aspartyl protease	GO:0004194,GO:0009507,GO:0004190,GO:0006508
BN10085	5.26011	1698.9	322.978	2.39509	gi|10085|At1g09640_Contig5	At1g09640.1	68414.m01081 elongation factor 1B-gamma, putative / eEF-1B gamma, putative Similar to elongation factor 1-gamma (gb|EF1G_XENLA). ESTs gb|T20564,gb|T45940,gb|T04527 come from this gene	GO:0005853,GO:0003746,GO:0006414
BN10086	4.02493	13291.7	3302.34	2.00897	gi|10086|At1g75950_Contig4	At1g75950.1	68414.m08821 E3 ubiquitin ligase SCF complex subunit SKP1/ASK1 (At1) E3 ubiquitin ligase; skp1a; identical to Skp1a GI:3068807, Skp1p GI:1432083 and UIP1 GI:3719209 from [Arabidopsis thaliana]; contains Pfam profiles PF01466: Skp1 family, dimerisation dom	GO:0006511,GO:0005634,GO:0007067,GO:0009524,GO:0005524,GO:0007140,GO:0004842,GO:0005737,GO:0000151,GO:0019005,GO:0005819
BN10086	3.44532	13848.6	4019.54	1.78464	gi|10086|At1g75950_Contig4	At1g75950.1	68414.m08821 E3 ubiquitin ligase SCF complex subunit SKP1/ASK1 (At1) E3 ubiquitin ligase; skp1a; identical to Skp1a GI:3068807, Skp1p GI:1432083 and UIP1 GI:3719209 from [Arabidopsis thaliana]; contains Pfam profiles PF01466: Skp1 family, dimerisation dom	GO:0006511,GO:0005634,GO:0007067,GO:0009524,GO:0005524,GO:0007140,GO:0004842,GO:0005737,GO:0000151,GO:0019005,GO:0005819
BN10103	2.09195	958.519	458.194	1.06485	gi|10103|At5g49460_Contig4	At5g49460.1	68418.m06119 ATP-citrate synthase, putative / ATP-citrate (pro-S-)-lyase, putative / citrate cleavage enzyme, putative strong similarity to ATP:citrate lyase [Capsicum annuum] GI:13160653; contains Pfam profiles PF00549: CoA-ligase, PF02629: CoA binding d	GO:0006085,GO:0009346,GO:0005829,GO:0008815
BN10125	2.46442	11055.6	4486.08	1.30125	gi|10125|At2g12905_Contig1	At2g12905.1	68415.m01409 expressed protein	GO:0005554,GO:0000004,GO:0005739
BN10132	5.38778	8610.16	1598.09	2.42969	gi|10132|At4g16690_Contig3	At4g16690.1	68417.m02520 esterase/lipase/thioesterase family protein similar to ethylene-induced esterase [Citrus sinensis] GI:14279437, polyneuridine aldehyde esterase [Rauvolfia serpentina] GI:6651393, SP|Q40708 PIR7A protein {Oryza sativa}; contains Interpro entry	GO:0006629,GO:0003824,GO:0008372
BN10134	4.00155	926.844	231.621	2.00056	gi|10134|At3g02880_Contig3	At3g02880.1	68416.m00282 leucine-rich repeat transmembrane protein kinase, putative contains Pfam profiles: PF00069 Eukaryotic protein kinase domain, PF00560 Leucine Rich Repeat (5 copies)	GO:0012505,GO:0005524,GO:0007169,GO:0004674,GO:0006468,GO:0016301
BN10134	3.39396	1127.86	332.314	1.76297	gi|10134|At3g02880_Contig3	At3g02880.1	68416.m00282 leucine-rich repeat transmembrane protein kinase, putative contains Pfam profiles: PF00069 Eukaryotic protein kinase domain, PF00560 Leucine Rich Repeat (5 copies)	GO:0012505,GO:0005524,GO:0007169,GO:0004674,GO:0006468,GO:0016301
BN10137	4.40804	1062.28	240.987	2.14014	gi|10137|At2g43920_Contig2	At2g43920.1	68415.m05459 thiol methyltransferase, putative similar to thiol methyltransferase 1 GI:14583119 from [Brassica oleracea]	GO:0008168,GO:0000004,GO:0008372
BN10145	5.84481	3213.48	549.801	2.54715	gi|10145|At4g39330_Contig2	At4g39330.1	68417.m05568 mannitol dehydrogenase, putative nearly identical to SP|P42734, probable mannitol dehydrogenase	GO:0046029,GO:0019592
BN10154	5.33917	30109.9	5639.44	2.41661	gi|10154|At1g29910_Contig5	At1g29910.1	68414.m03655 chlorophyll A-B binding protein 2, chloroplast / LHCII type I CAB-2 / CAB-140 (CAB2A) identical to SP|P04778 Chlorophyll A-B binding protein 2, chloroplast precursor (LHCII type I CAB-2) (CAB-140) (LHCP) {Arabidopsis thaliana}	GO:0030076,GO:0009765,GO:0016168,GO:0009507,GO:0015979
BN10154	6.68357	27648.6	4136.8	2.74062	gi|10154|At1g29910_Contig5	At1g29910.1	68414.m03655 chlorophyll A-B binding protein 2, chloroplast / LHCII type I CAB-2 / CAB-140 (CAB2A) identical to SP|P04778 Chlorophyll A-B binding protein 2, chloroplast precursor (LHCII type I CAB-2) (CAB-140) (LHCP) {Arabidopsis thaliana}	GO:0030076,GO:0009765,GO:0016168,GO:0009507,GO:0015979
BN10165	2.46539	509.491	206.657	1.30182	gi|10165|At3g07100_Contig1	At3g07100.1	68416.m00845 protein transport protein Sec24, putative similar to protein transport protein Sec24A (SEC24-related protein) [Homo sapiens] SWISS-PROT:O95486	GO:0016021,GO:0005622,GO:0009507,GO:0005215,GO:0006810
BN10165	2.33975	514.382	219.845	1.22635	gi|10165|At3g07100_Contig1	At3g07100.1	68416.m00845 protein transport protein Sec24, putative similar to protein transport protein Sec24A (SEC24-related protein) [Homo sapiens] SWISS-PROT:O95486	GO:0016021,GO:0005622,GO:0009507,GO:0005215,GO:0006810
BN10170	2.92534	2491.5	851.697	1.5486	gi|10170|At5g61190_VA810F	At5g61190.1	68418.m07676 zinc finger protein-related contains Pfam profile PF04396: Protein of unknown function DUF537, weak hit to PF00096: Zinc finger C2H2 type	GO:0005554,GO:0000004,GO:0008372
BN10174	2.00136	16675.8	8332.25	1.00098	gi|10174|At1g32230_Contig3	At1g32230.2	68414.m03965 WWE domain-containing protein / ceo protein, putative (CEO) contains Pfam domain, PF02825: WWE domain; identical to cDNA for ceo protein (ceo gene) GI:11044956	GO:0005634,GO:0005515,GO:0006979
BN10174	2.00333	17594.8	8782.76	1.0024	gi|10174|At1g32230_Contig3	At1g32230.2	68414.m03965 WWE domain-containing protein / ceo protein, putative (CEO) contains Pfam domain, PF02825: WWE domain; identical to cDNA for ceo protein (ceo gene) GI:11044956	GO:0005634,GO:0005515,GO:0006979
BN10175	3.39415	1176.46	346.614	1.76305	gi|10175|At1g73100_Contig1	At1g73100.1	68414.m08452 SET domain-containing protein (SUVH3) identical to SUVH3 [Arabidopsis thaliana] GI:13517747; contains Pfam profiles PF00856: SET domain, PF05033: Pre-SET motif, PF02182: YDG/SRA domain; identical to cDNA SUVH3 (SUVH3) GI:14625477	GO:0040029,GO:0005634,GO:0042054
BN10175	2.32396	1022.31	439.9	1.21659	gi|10175|At1g73100_Contig1	At1g73100.1	68414.m08452 SET domain-containing protein (SUVH3) identical to SUVH3 [Arabidopsis thaliana] GI:13517747; contains Pfam profiles PF00856: SET domain, PF05033: Pre-SET motif, PF02182: YDG/SRA domain; identical to cDNA SUVH3 (SUVH3) GI:14625477	GO:0040029,GO:0005634,GO:0042054
BN10178	36.6054	11082.6	302.759	5.19398	gi|10178|At3g16770_Contig1	At3g16770.1	68416.m02141 AP2 domain-containing protein RAP2.3 (RAP2.3) identical to GI:2281631 [Arabidopsis thaliana]; identical to cDNA EBP GI:2190330	GO:0009723,GO:0003700,GO:0009613,GO:0003677,GO:0005634
BN10178	29.246	12217.7	417.757	4.87016	gi|10178|At3g16770_Contig1	At3g16770.1	68416.m02141 AP2 domain-containing protein RAP2.3 (RAP2.3) identical to GI:2281631 [Arabidopsis thaliana]; identical to cDNA EBP GI:2190330	GO:0009723,GO:0003700,GO:0009613,GO:0003677,GO:0005634
BN10186	4.52817	2244.01	495.567	2.17893	gi|10186|At5g11200_ML504F	At5g11200.1	68418.m01309 DEAD/DEAH box helicase, putative	GO:0008026,GO:0003676,GO:0005524,GO:0000004,GO:0004386,GO:0008372
BN10188	2.16425	519.304	239.946	1.11387	gi|10188|At5g11200_Contig4	At5g11200.1	68418.m01309 DEAD/DEAH box helicase, putative	GO:0008026,GO:0003676,GO:0005524,GO:0000004,GO:0004386,GO:0008372
BN10195	2.62747	5780.33	2199.96	1.39367	gi|10195|At1g20440_Contig1	At1g20440.1	68414.m02547 dehydrin (COR47) identical to dehydrin COR47 (Cold-induced COR47 protein) [Arabidopsis thaliana] SWISS-PROT:P31168	GO:0009631,GO:0009409,GO:0009737,GO:0008372,GO:0006950,GO:0009414,GO:0005554,GO:0009415
BN10200	7.20706	5353.49	742.812	2.84941	gi|10200|At5g19940_Contig2	At5g19940.1	68418.m02372 plastid-lipid associated protein PAP-related / fibrillin-related weak hit to Pfam profile PF04755: PAP_fibrillin	GO:0009941,GO:0005198
BN10200	10.5703	5625.57	532.205	3.40195	gi|10200|At5g19940_Contig2	At5g19940.1	68418.m02372 plastid-lipid associated protein PAP-related / fibrillin-related weak hit to Pfam profile PF04755: PAP_fibrillin	GO:0009941,GO:0005198
BN10211	2.14783	2329.64	1084.65	1.10288	gi|10211|At4g13615_Contig1	At4g13615.1	68417.m02119 four F5 protein-related / 4F5 protein-related contains weak hit to Pfam profile PF04419: 4F5 protein family; contains non-consensus AT-AC splice sites at intron 1	GO:0005554,GO:0000004,GO:0008372
BN10213	2.04806	630.145	307.679	1.03426	gi|10213|At5g67250_Contig1	At5g67250.1	68418.m08477 SKP1 interacting partner 2 (SKIP2) identical to SKP1 interacting partner 2 GI:10716949 from [Arabidopsis thaliana]	GO:0006499,GO:0004842
BN10214	2.60826	12692	4866.08	1.38309	gi|10214|At5g67250_Contig2	At5g67250.1	68418.m08477 SKP1 interacting partner 2 (SKIP2) identical to SKP1 interacting partner 2 GI:10716949 from [Arabidopsis thaliana]	GO:0006499,GO:0004842
BN10214	2.41493	15872.7	6572.73	1.27198	gi|10214|At5g67250_Contig2	At5g67250.1	68418.m08477 SKP1 interacting partner 2 (SKIP2) identical to SKP1 interacting partner 2 GI:10716949 from [Arabidopsis thaliana]	GO:0006499,GO:0004842
BN10215	3.097	639.295	206.424	1.63087	gi|10215|At3g52920_Contig1	At3g52920.2	68416.m05833 expressed protein weak similarity to enterophilin-2L [Cavia porcellus] GI:12718845; contains Pfam profile PF04949: Family of unknown function (DUF662)	GO:0005554,GO:0000004,GO:0009507
BN10217	2.51992	2222.78	882.083	1.33338	gi|10217|At1g76180_Contig2	At1g76180.1	68414.m08846 dehydrin (ERD14) identical to SP|P42763 Dehydrin ERD14 {Arabidopsis thaliana}	GO:0009737,GO:0009269,GO:0009739,GO:0008372,GO:0006950,GO:0009409,GO:0005509,GO:0009415
BN10217	2.36056	5863.54	2483.96	1.23913	gi|10217|At1g76180_Contig2	At1g76180.1	68414.m08846 dehydrin (ERD14) identical to SP|P42763 Dehydrin ERD14 {Arabidopsis thaliana}	GO:0009737,GO:0009269,GO:0009739,GO:0008372,GO:0006950,GO:0009409,GO:0005509,GO:0009415
BN10220	2.2337	1280.9	573.443	1.15944	gi|10220|At1g76180_Contig1	At1g76180.1	68414.m08846 dehydrin (ERD14) identical to SP|P42763 Dehydrin ERD14 {Arabidopsis thaliana}	GO:0009737,GO:0009269,GO:0009739,GO:0008372,GO:0006950,GO:0009409,GO:0005509,GO:0009415
BN10224	2.79412	495.61	177.376	1.48239	gi|10224|At2g37170_Contig1	At2g37170.1	68415.m04560 plasma membrane intrinsic protein 2B (PIP2B) / aquaporin PIP2.2 (PIP2.2) identical to SP|P43287 Plasma membrane intrinsic protein 2B {Arabidopsis thaliana}	GO:0016020,GO:0006810,GO:0015250,GO:0005886,GO:0006833
BN10231	3.25213	1439.09	442.507	1.70138	gi|10231|At1g32240_Contig1	At1g32240.1	68414.m03966 myb family transcription factor (KAN2) contains Pfam profile: PF00249 myb-like DNA-binding domain; identical to cDNA GARP-like putative transcription factor KANADI2 (KAN2) GI:15723594	GO:0045449,GO:0003700,GO:0009507,GO:0003677,GO:0005634
BN10231	3.28612	1792.44	545.458	1.71638	gi|10231|At1g32240_Contig1	At1g32240.1	68414.m03966 myb family transcription factor (KAN2) contains Pfam profile: PF00249 myb-like DNA-binding domain; identical to cDNA GARP-like putative transcription factor KANADI2 (KAN2) GI:15723594	GO:0045449,GO:0003700,GO:0009507,GO:0003677,GO:0005634
BN10233	3.7011	1546.87	417.949	1.88795	gi|10233|At2g28190_Contig1	At2g28190.1	68415.m03423 superoxide dismutase [Cu-Zn], chloroplast (SODCP) / copper/zinc superoxide dismutase (CSD2) identical to GP:3273753:AF061519	GO:0009416,GO:0019430,GO:0004785,GO:0009507
BN10236	2.92394	507.687	173.631	1.54791	gi|10236|At1g51660_Contig1	At1g51660.1	68414.m05820 mitogen-activated protein kinase kinase (MAPKK), putative (MKK4) identical to MAP kinase kinase 4 [Arabidopsis thaliana] gi|3219271|dbj|BAA28830 gi_13265419	GO:0016301,GO:0004708,GO:0009814,GO:0000165,GO:0009507
BN10239	2.39658	409.267	170.771	1.26098	gi|10239|At5g19760_Contig3	At5g19760.1	68418.m02349 dicarboxylate/tricarboxylate carrier (DTC) identical to dicarboxylate/tricarboxylate carrier [Arabidopsis thaliana] GI:19913113	GO:0015302,GO:0005743,GO:0006839,GO:0005488,GO:0006810
BN10245	2.3892	783.638	327.992	1.25653	gi|10245|At3g59530_Contig2	At3g59530.2	68416.m06644 strictosidine synthase family protein similar to strictosidine synthase [Rauvolfia serpentina][SP|P15324]	GO:0012505,GO:0009821,GO:0016844
BN10246	4.04174	1871.65	463.08	2.01498	gi|10246|At3g59530_Contig3	At3g59530.2	68416.m06644 strictosidine synthase family protein similar to strictosidine synthase [Rauvolfia serpentina][SP|P15324]	GO:0012505,GO:0009821,GO:0016844
BN10247	2.33613	1965.7	841.433	1.22412	gi|10247|At1g52340_Contig1	At1g52340.1	68414.m05908 short-chain dehydrogenase/reductase (SDR) family protein similar to stem secoisolariciresinol dehydrogenase GI:13752458 from [Forsythia x intermedia]	GO:0016491
BN10272	3.73798	1121.79	300.106	1.90226	gi|10272|At2g24790_Contig1	At2g24790.1	68415.m02964 zinc finger (B-box type) family protein	GO:0012505,GO:0005622,GO:0008270,GO:0003700,GO:0006355
BN10272	3.03918	814.786	268.094	1.60368	gi|10272|At2g24790_Contig1	At2g24790.1	68415.m02964 zinc finger (B-box type) family protein	GO:0012505,GO:0005622,GO:0008270,GO:0003700,GO:0006355
BN10273	9.86145	1851.26	187.727	3.3018	gi|10273|At2g24790_Contig2	At2g24790.1	68415.m02964 zinc finger (B-box type) family protein	GO:0012505,GO:0005622,GO:0008270,GO:0003700,GO:0006355
BN10280	4.13548	1563.24	378.007	2.04805	gi|10280|At3g07540_Contig3	At3g07540.1	68416.m00900 formin homology 2 domain-containing protein / FH2 domain-containing protein contains formin homology 2 domain, Pfam:PF02181	GO:0012505,GO:0003779,GO:0006355,GO:0003700,GO:0005634
BN10280	5.40372	2661.55	492.54	2.43395	gi|10280|At3g07540_Contig3	At3g07540.1	68416.m00900 formin homology 2 domain-containing protein / FH2 domain-containing protein contains formin homology 2 domain, Pfam:PF02181	GO:0012505,GO:0003779,GO:0006355,GO:0003700,GO:0005634
BN10281	2.1756	405.257	186.274	1.12141	gi|10281|At2g05840_Contig1	At2g05840.1	68415.m00632 20S proteasome alpha subunit A2 (PAA2) identical to GB:AF043519	GO:0005839,GO:0008233,GO:0004175,GO:0006511
BN10286	2.80683	1122.03	399.75	1.48894	gi|10286|At4g14080_Contig4	At4g14080.1	68417.m02173 glycosyl hydrolase family 17 protein / anther-specific protein (A6) identical to probable glucan endo-1,3-beta-glucosidase A6 precursor SP:Q06915 from [Arabidopsis thaliana]	GO:0005975,GO:0004553,GO:0012505
BN10287	4.81398	8224.83	1708.53	2.26723	gi|10287|At5g35680_Contig1	At2g04520.1	68415.m00458 eukaryotic translation initiation factor 1A, putative / eIF-1A, putative / eIF-4C, putative strong similarity to translation initiation factor (eIF-1A) [Beta vulgaris] GI:17977975; contains Pfam profile PF01176: Eukaryotic initiation factor 1	GO:0006413,GO:0003743,GO:0008372
BN10291	2.25942	1339.8	592.983	1.17596	gi|10291|At2g07180_Contig3	At2g07180.1	68415.m00822 protein kinase, putative contains protein kinase domain, Pfam:PF00069	GO:0008372,GO:0005524,GO:0016301,GO:0004713,GO:0004674,GO:0006468,GO:0004672,GO:0006499
BN10291	2.35372	1393.29	591.953	1.23494	gi|10291|At2g07180_Contig3	At2g07180.1	68415.m00822 protein kinase, putative contains protein kinase domain, Pfam:PF00069	GO:0008372,GO:0005524,GO:0016301,GO:0004713,GO:0004674,GO:0006468,GO:0004672,GO:0006499
BN10292	3.31572	5797.28	1748.42	1.72932	gi|10292|At5g03460_Contig2	At5g03460.1	68418.m00302 expressed protein	GO:0005554,GO:0000004,GO:0012505
BN10292	2.02278	10624	5252.17	1.01634	gi|10292|At5g03460_Contig2	At5g03460.1	68418.m00302 expressed protein	GO:0005554,GO:0000004,GO:0012505
BN10302	3.54682	1830.03	515.963	1.82653	gi|10302|At1g12840_Contig6	At1g12840.1	68414.m01491 vacuolar ATP synthase subunit C (VATC) / V-ATPase C subunit / vacuolar proton pump C subunit (DET3) identical to vacuolar ATP synthase subunit C SP:Q9SDS7 from [Arabidopsis thaliana]	GO:0005886,GO:0046961,GO:0000221,GO:0009826
BN10302	5.97504	931.55	155.907	2.57895	gi|10302|At1g12840_Contig6	At1g12840.1	68414.m01491 vacuolar ATP synthase subunit C (VATC) / V-ATPase C subunit / vacuolar proton pump C subunit (DET3) identical to vacuolar ATP synthase subunit C SP:Q9SDS7 from [Arabidopsis thaliana]	GO:0005886,GO:0046961,GO:0000221,GO:0009826
BN10302	3.63979	1646.23	452.287	1.86386	gi|10302|At1g12840_Contig6	At1g12840.1	68414.m01491 vacuolar ATP synthase subunit C (VATC) / V-ATPase C subunit / vacuolar proton pump C subunit (DET3) identical to vacuolar ATP synthase subunit C SP:Q9SDS7 from [Arabidopsis thaliana]	GO:0005886,GO:0046961,GO:0000221,GO:0009826
BN10306	3.55553	7236.07	2035.16	1.83006	gi|10306|At3g48140_Contig3	At3g48140.1	68416.m05250 senescence-associated protein, putative similar to B12D protein [Ipomoea batatas] GB:AAD22104	GO:0010150,GO:0005554,GO:0012505
BN10307	5.21825	1150.66	220.507	2.38357	gi|10307|At3g48140_Contig1	At3g48140.1	68416.m05250 senescence-associated protein, putative similar to B12D protein [Ipomoea batatas] GB:AAD22104	GO:0010150,GO:0005554,GO:0012505
BN10315	2.74538	1098.81	400.239	1.45701	gi|10315|At5g11170_Contig3	At5g11170.2	68418.m01306 DEAD/DEAH box helicase, putative (RH15) DEAD BOX RNA helicase RH15, Arabidopsis thaliana, EMBL:ATH010466	GO:0008026,GO:0003676,GO:0005524,GO:0000004,GO:0004386,GO:0008372
BN10317	2.23083	543.679	243.711	1.15758	gi|10317|At5g55930_Contig1	At5g55930.1	68418.m06976 oligopeptide transporter OPT family protein similar to SP|P40900 Sexual differentiation process protein isp4 {Schizosaccharomyces pombe}, oligopeptide transporter Opt1p [Candida albicans] GI:2367386; contains Pfam profile PF03169: OPT oligope	GO:0015198,GO:0006857,GO:0016020
BN10319	3.04789	591.925	194.208	1.60781	gi|10319|At5g67360_Contig4	At5g67360.1	68418.m08494 cucumisin-like serine protease (ARA12) Asp48; almost identical to cucumisin-like serine protease (ARA12) GI:3176874 from [Arabidopsis thaliana]	GO:0004289,GO:0006508,GO:0004252,GO:0005576
BN10320	3.34094	740.242	221.567	1.74025	gi|10320|At5g67360_Contig5	At5g67360.1	68418.m08494 cucumisin-like serine protease (ARA12) Asp48; almost identical to cucumisin-like serine protease (ARA12) GI:3176874 from [Arabidopsis thaliana]	GO:0004289,GO:0006508,GO:0004252,GO:0005576
BN10320	4.48711	982.933	219.057	2.16579	gi|10320|At5g67360_Contig5	At5g67360.1	68418.m08494 cucumisin-like serine protease (ARA12) Asp48; almost identical to cucumisin-like serine protease (ARA12) GI:3176874 from [Arabidopsis thaliana]	GO:0004289,GO:0006508,GO:0004252,GO:0005576
BN10327	2.27303	366.585	161.276	1.18462	gi|10327|At2g44060_Contig1	At2g44060.2	68415.m05478 late embryogenesis abundant family protein / LEA family protein similar to ethylene-responsive late embryogenesis-like protein [Lycopersicon esculentum] GI:1684830; contains Pfam profile PF03168: Late embryogenesis abundant protein	GO:0008372,GO:0009793,GO:0005554,GO:0009269
BN10331	2.0222	1939.84	959.271	1.01593	gi|10331|At2g16460_Contig1	At2g16460.1	68415.m01885 expressed protein	GO:0005554,GO:0000004,GO:0005739
BN10341	2.50668	808.52	322.546	1.32578	gi|10341|At5g65350_VA586R	At5g65350.1	68418.m08220 histone H3 nearly identical to histone H3 from Zea mays SP|P05203, Medicago sativa GI:166384, Encephalartos altensteinii SP|P08903, Pisum sativum SP|P02300; contains Pfam profile PF00125 Core histone H2A/H2B/H3/H4	GO:0007001,GO:0003677,GO:0006334,GO:0000786,GO:0005634,GO:0009507
BN10341	3.11757	749.224	240.323	1.64042	gi|10341|At5g65350_VA586R	At5g65350.1	68418.m08220 histone H3 nearly identical to histone H3 from Zea mays SP|P05203, Medicago sativa GI:166384, Encephalartos altensteinii SP|P08903, Pisum sativum SP|P02300; contains Pfam profile PF00125 Core histone H2A/H2B/H3/H4	GO:0007001,GO:0003677,GO:0006334,GO:0000786,GO:0005634,GO:0009507
BN10343	2.01128	3003.38	1493.27	1.00811	gi|10343|At2g13360_Contig4	At2g13360.2	68415.m01475 serine-glyoxylate aminotransferase-related similar to serine-glyoxylate aminotransferase (GI:21535798)[Methylobacterium dichloromethanicum; contains TIGRFAM TIGR01364: phosphoserine aminotransferase; contains Pfam PF00266: aminotransferase, c	GO:0008453,GO:0005777,GO:0009853
BN10345	2.13503	2262.3	1059.61	1.09426	gi|10345|At2g13360_Contig3	At2g13360.2	68415.m01475 serine-glyoxylate aminotransferase-related similar to serine-glyoxylate aminotransferase (GI:21535798)[Methylobacterium dichloromethanicum; contains TIGRFAM TIGR01364: phosphoserine aminotransferase; contains Pfam PF00266: aminotransferase, c	GO:0008453,GO:0005777,GO:0009853
BN10362	3.08821	863.695	279.675	1.62677	gi|10362|At1g20020_Contig1	At1g20020.1	68414.m02507 ferredoxin--NADP(+) reductase, putative / adrenodoxin reductase, putative strong similarity to Ferredoxin--NADP reductase, chloroplast precursor (EC 1.18.1.2) (FNR) from {Pisum sativum} SP|P10933, {Mesembryanthemum crystallinum} SP|P41343, {S	GO:0009507,GO:0006118,GO:0016491
BN10365	2.02192	1836.52	908.305	1.01573	gi|10365|At1g20020_Contig3	At1g20020.1	68414.m02507 ferredoxin--NADP(+) reductase, putative / adrenodoxin reductase, putative strong similarity to Ferredoxin--NADP reductase, chloroplast precursor (EC 1.18.1.2) (FNR) from {Pisum sativum} SP|P10933, {Mesembryanthemum crystallinum} SP|P41343, {S	GO:0009507,GO:0006118,GO:0016491
BN10365	2.05693	2058.8	1000.91	1.04049	gi|10365|At1g20020_Contig3	At1g20020.1	68414.m02507 ferredoxin--NADP(+) reductase, putative / adrenodoxin reductase, putative strong similarity to Ferredoxin--NADP reductase, chloroplast precursor (EC 1.18.1.2) (FNR) from {Pisum sativum} SP|P10933, {Mesembryanthemum crystallinum} SP|P41343, {S	GO:0009507,GO:0006118,GO:0016491
BN10379	2.84438	1411.73	496.323	1.50811	gi|10379|At2g45140_Contig1	At2g45140.1	68415.m05618 vesicle-associated membrane protein, putative / VAMP, putative similar to VAP27 GI:6688926 [Nicotiana plumbaginifolia]	GO:0005198,GO:0000004,GO:0008372
BN10379	2.31773	1472.97	635.524	1.21271	gi|10379|At2g45140_Contig1	At2g45140.1	68415.m05618 vesicle-associated membrane protein, putative / VAMP, putative similar to VAP27 GI:6688926 [Nicotiana plumbaginifolia]	GO:0005198,GO:0000004,GO:0008372
BN10379	4.50588	1842.87	408.992	2.17181	gi|10379|At2g45140_Contig1	At2g45140.1	68415.m05618 vesicle-associated membrane protein, putative / VAMP, putative similar to VAP27 GI:6688926 [Nicotiana plumbaginifolia]	GO:0005198,GO:0000004,GO:0008372
BN10380	4.23374	1192.94	281.77	2.08193	gi|10380|At2g45140_Contig3	At2g45140.1	68415.m05618 vesicle-associated membrane protein, putative / VAMP, putative similar to VAP27 GI:6688926 [Nicotiana plumbaginifolia]	GO:0005198,GO:0000004,GO:0008372
BN10380	6.60475	1405.18	212.753	2.7235	gi|10380|At2g45140_Contig3	At2g45140.1	68415.m05618 vesicle-associated membrane protein, putative / VAMP, putative similar to VAP27 GI:6688926 [Nicotiana plumbaginifolia]	GO:0005198,GO:0000004,GO:0008372
BN10384	2.19936	9270.37	4215.03	1.13708	gi|10384|At5g25560_Contig1	At5g25560.1	68418.m03041 zinc finger (C3HC4-type RING finger) family protein contains Pfam domain PF00097: Zinc finger, C3HC4 type (RING finger)	GO:0008372,GO:0005515,GO:0008270,GO:0003677,GO:0006355
BN10385	5.531	952.162	172.15	2.46754	gi|10385|At5g25560_Contig2	At5g25560.1	68418.m03041 zinc finger (C3HC4-type RING finger) family protein contains Pfam domain PF00097: Zinc finger, C3HC4 type (RING finger)	GO:0008372,GO:0005515,GO:0008270,GO:0003677,GO:0006355
BN10385	2.04781	14521.2	7091.09	1.03408	gi|10385|At5g25560_Contig2	At5g25560.1	68418.m03041 zinc finger (C3HC4-type RING finger) family protein contains Pfam domain PF00097: Zinc finger, C3HC4 type (RING finger)	GO:0008372,GO:0005515,GO:0008270,GO:0003677,GO:0006355
BN10395	2.05581	8879.48	4319.22	1.0397	gi|10395|At1g78370_Contig2	At1g78370.1	68414.m09133 glutathione S-transferase, putative similar to 2,4-D inducible glutathione S-transferase GI:2920666 from [Glycine max]	GO:0004364,GO:0009407,GO:0003824,GO:0005737
BN10402	2.79923	17634.3	6299.69	1.48503	gi|10402|At5g60390_Contig2	At5g60390.1	68418.m07574 elongation factor 1-alpha / EF-1-alpha identical to SWISS-PROT:P13905 elongation factor 1-alpha (EF-1-alpha) [Arabidopsis thaliana]	GO:0006414,GO:0003746,GO:0005737,GO:0001514,GO:0005516
BN10413	2.06421	894.859	433.512	1.04559	gi|10413|At1g14400_Contig3	At1g14400.2	68414.m01708 ubiquitin-conjugating enzyme 1 (UBC1) E2; identical to gi:431259, SP:P25865	GO:0005739,GO:0004840,GO:0006511
BN10415	2.08136	3683.16	1769.59	1.05753	gi|10415|At1g14400_Contig2	At1g14400.2	68414.m01708 ubiquitin-conjugating enzyme 1 (UBC1) E2; identical to gi:431259, SP:P25865	GO:0005739,GO:0004840,GO:0006511
BN10415	2.36015	3443.7	1459.1	1.23888	gi|10415|At1g14400_Contig2	At1g14400.2	68414.m01708 ubiquitin-conjugating enzyme 1 (UBC1) E2; identical to gi:431259, SP:P25865	GO:0005739,GO:0004840,GO:0006511
BN10436	3.68304	1626.15	441.524	1.8809	gi|10436|At2g21230_Contig2	At2g21230.1	68415.m02520 bZIP family transcription factor contains a bZIP transcription factor basic domain signature (PDOC00036)	GO:0009507,GO:0003700,GO:0006355,GO:0003677,GO:0005634
BN10439	2.21341	367.18	165.889	1.14627	gi|10439|At1g47670_Contig1	At1g47670.1	68414.m05296 amino acid transporter family protein similar to lysine and histidine specific transporter GI:2576361 from [Arabidopsis thaliana]; contains Pfam profile PF01490: Transmembrane amino acid transporter protein	GO:0009507,GO:0016020,GO:0006865,GO:0015359
BN10441	2.57217	876.139	340.623	1.36298	gi|10441|At5g45510_CD1287F	At5g45510.1	68418.m05590 leucine-rich repeat family protein contains leucine rich repeat (LRR) domains, Pfam:PF00560	GO:0006952,GO:0005524,GO:0008372
BN10445	3.02433	2067.79	683.719	1.59661	gi|10445|At3g62120_Contig2	At3g62120.2	68416.m06980 tRNA synthetase class II (G, H, P and S) family protein similar to SP|P07814 Bifunctional aminoacyl-tRNA synthetase [Includes: Glutamyl-tRNA synthetase (EC 6.1.1.17) (Glutamate--tRNA ligase); Prolyl-tRNA synthetase (EC 6.1.1.15) (Proline--tRN	GO:0006418,GO:0005524,GO:0006433,GO:0004829,GO:0006435,GO:0004827,GO:0005737,GO:0004812,GO:0006412
BN10445	8.59501	1962.68	228.351	3.1035	gi|10445|At3g62120_Contig2	At3g62120.2	68416.m06980 tRNA synthetase class II (G, H, P and S) family protein similar to SP|P07814 Bifunctional aminoacyl-tRNA synthetase [Includes: Glutamyl-tRNA synthetase (EC 6.1.1.17) (Glutamate--tRNA ligase); Prolyl-tRNA synthetase (EC 6.1.1.15) (Proline--tRN	GO:0006418,GO:0005524,GO:0006433,GO:0004829,GO:0006435,GO:0004827,GO:0005737,GO:0004812,GO:0006412
BN10449	5.28925	6213.44	1174.73	2.40306	gi|10449|At4g20050_Contig1	At4g20050.1	68417.m02934 expressed protein C65DMY30S	GO:0012505,GO:0005554
BN10450	12.9481	2285.54	176.515	3.69467	gi|10450|At4g00240_Contig1	At4g00240.1	68417.m00031 phospholipase D beta 2 / PLD beta 2 (PLDBETA2) / PLDdelta1 identical to SP|O23078 Phospholipase D beta 2 (EC 3.1.4.4) (AtPLDbeta2) (PLD beta 2) (PLDdelta1) [Arabidopsis thaliana]; contains Pfam profiles: PF00614 phospholipase D.active site mo	GO:0008152,GO:0004630
BN10451	2.93586	505.855	172.302	1.55378	gi|10451|At4g18150_Contig1	At4g18150.1	68417.m02697 hypothetical protein	GO:0005554,GO:0000004,GO:0008372
BN10452	4.78626	7102.72	1483.98	2.2589	gi|10452|At3g51950_Contig2	At3g51950.1	68416.m05698 zinc finger (CCCH-type) family protein / RNA recognition motif (RRM)-containing protein contains InterPro entry IPR000504: RNA-binding region RNP-1 (RNA recognition motif) (RRM), PF00642: Zinc finger C-x8-C-x5-C-x3-H type (and similar)	GO:0003676,GO:0008372,GO:0000004,GO:0003723
BN10452	5.41942	6366.08	1174.68	2.43814	gi|10452|At3g51950_Contig2	At3g51950.1	68416.m05698 zinc finger (CCCH-type) family protein / RNA recognition motif (RRM)-containing protein contains InterPro entry IPR000504: RNA-binding region RNP-1 (RNA recognition motif) (RRM), PF00642: Zinc finger C-x8-C-x5-C-x3-H type (and similar)	GO:0003676,GO:0008372,GO:0000004,GO:0003723
BN10453	3.10193	965.363	311.214	1.63316	gi|10453|At3g51950_LB855F	At3g51950.1	68416.m05698 zinc finger (CCCH-type) family protein / RNA recognition motif (RRM)-containing protein contains InterPro entry IPR000504: RNA-binding region RNP-1 (RNA recognition motif) (RRM), PF00642: Zinc finger C-x8-C-x5-C-x3-H type (and similar)	GO:0003676,GO:0008372,GO:0000004,GO:0003723
BN10453	2.50823	593.654	236.682	1.32667	gi|10453|At3g51950_LB855F	At3g51950.1	68416.m05698 zinc finger (CCCH-type) family protein / RNA recognition motif (RRM)-containing protein contains InterPro entry IPR000504: RNA-binding region RNP-1 (RNA recognition motif) (RRM), PF00642: Zinc finger C-x8-C-x5-C-x3-H type (and similar)	GO:0003676,GO:0008372,GO:0000004,GO:0003723
BN10462	2.67021	2246.36	841.268	1.41695	gi|10462|At4g37830_Contig3	At4g37830.1	68417.m05352 cytochrome c oxidase-related contains weak similarity to cytochrome c oxidase polypeptide VIa-liver, mitochondrial precursor (EC 1.9.3.1) (Swiss-Prot:P10818) [Rattus norvegicus]	GO:0005739,GO:0006118,GO:0004129,GO:0005740
BN10462	3.65204	1838.4	503.39	1.8687	gi|10462|At4g37830_Contig3	At4g37830.1	68417.m05352 cytochrome c oxidase-related contains weak similarity to cytochrome c oxidase polypeptide VIa-liver, mitochondrial precursor (EC 1.9.3.1) (Swiss-Prot:P10818) [Rattus norvegicus]	GO:0005739,GO:0006118,GO:0004129,GO:0005740
BN10463	2.83862	457.688	161.236	1.50519	gi|10463|At4g37830_Contig1	At4g37830.1	68417.m05352 cytochrome c oxidase-related contains weak similarity to cytochrome c oxidase polypeptide VIa-liver, mitochondrial precursor (EC 1.9.3.1) (Swiss-Prot:P10818) [Rattus norvegicus]	GO:0005739,GO:0006118,GO:0004129,GO:0005740
BN10465	2.26854	782.3	344.848	1.18176	gi|10465|At2g43150_Contig5	At2g43150.1	68415.m05358 proline-rich extensin-like family protein similar to CRANTZ hydroxyproline-rich glycoprotein [Manihot esculenta] gi|7211797|gb|AAF40442; similar to extensin gi|1165322|gb|AAB53156; contains proline-rich extensin domains, INTERPRO:IPR002965	GO:0005554,GO:0000004,GO:0012505
BN10465	3.13094	829.919	265.07	1.6466	gi|10465|At2g43150_Contig5	At2g43150.1	68415.m05358 proline-rich extensin-like family protein similar to CRANTZ hydroxyproline-rich glycoprotein [Manihot esculenta] gi|7211797|gb|AAF40442; similar to extensin gi|1165322|gb|AAB53156; contains proline-rich extensin domains, INTERPRO:IPR002965	GO:0005554,GO:0000004,GO:0012505
BN10468	6.07807	1004.11	165.202	2.60361	gi|10468|At1g61240_Contig2	At1g61240.2	68414.m06901 expressed protein contains Pfam profile PF05212: Protein of unknown function (DUF707)	GO:0005554,GO:0000004,GO:0008372
BN10489	2.26707	376.903	166.251	1.18083	gi|10489|At2g38730_Contig1	At2g38730.1	68415.m04756 peptidyl-prolyl cis-trans isomerase, putative / cyclophilin, putative / rotamase, putative similar to cyclophilin [Homo sapiens] gi|3647230|gb|AAC60793	GO:0006457,GO:0003755,GO:0008372
BN10492	3.43287	12409.3	3614.85	1.77941	gi|10492|At1g31330_Contig4	At1g31330.1	68414.m03833 photosystem I reaction center subunit III family protein contains Pfam profile: PF02507: photosystem I reaction center subunit III	GO:0009507,GO:0015979,GO:0005554,GO:0009538
BN10492	2.18072	10690.6	4902.32	1.12481	gi|10492|At1g31330_Contig4	At1g31330.1	68414.m03833 photosystem I reaction center subunit III family protein contains Pfam profile: PF02507: photosystem I reaction center subunit III	GO:0009507,GO:0015979,GO:0005554,GO:0009538
BN10493	3.11985	3759.86	1205.14	1.64148	gi|10493|At1g31330_Contig1	At1g31330.1	68414.m03833 photosystem I reaction center subunit III family protein contains Pfam profile: PF02507: photosystem I reaction center subunit III	GO:0009507,GO:0015979,GO:0005554,GO:0009538
BN10493	6.01999	4083.17	678.269	2.58976	gi|10493|At1g31330_Contig1	At1g31330.1	68414.m03833 photosystem I reaction center subunit III family protein contains Pfam profile: PF02507: photosystem I reaction center subunit III	GO:0009507,GO:0015979,GO:0005554,GO:0009538
BN10493	5.74322	4694.47	817.393	2.52186	gi|10493|At1g31330_Contig1	At1g31330.1	68414.m03833 photosystem I reaction center subunit III family protein contains Pfam profile: PF02507: photosystem I reaction center subunit III	GO:0009507,GO:0015979,GO:0005554,GO:0009538
BN10520	2.41704	399.138	165.135	1.27324	gi|10520|At2g43510_Contig2	At2g43510.1	68415.m05406 trypsin inhibitor, putative similar to SP|P26780 Trypsin inhibitor 2 precursor (MTI-2) {Sinapis alba}	GO:0012505,GO:0006952,GO:0030304
BN10522	3.6165	893.698	247.117	1.85459	gi|10522|At1g48240_Contig1	At1g48240.1	68414.m05386 novel plant SNARE 12 (NPSN12) identical to Novel plant SNARE 12 (AtNPSN12) (Swiss-Prot:Q9LNH6) [Arabidopsis thaliana]	GO:0005554,GO:0000004,GO:0008372
BN10524	12.369	18860.8	1524.84	3.62866	gi|10524|At1g29930_Contig7	At1g29930.1	68414.m03657 chlorophyll A-B binding protein 2, chloroplast / LHCII type I CAB-2 / CAB-140 (CAB2B) identical to SP|P04778 Chlorophyll A-B binding protein 2, chloroplast precursor (LHCII type I CAB-2) (CAB-140) (LHCP) {Arabidopsis thaliana}	GO:0015979,GO:0030076,GO:0009507,GO:0016168
BN10524	21.5258	20878.5	969.931	4.42799	gi|10524|At1g29930_Contig7	At1g29930.1	68414.m03657 chlorophyll A-B binding protein 2, chloroplast / LHCII type I CAB-2 / CAB-140 (CAB2B) identical to SP|P04778 Chlorophyll A-B binding protein 2, chloroplast precursor (LHCII type I CAB-2) (CAB-140) (LHCP) {Arabidopsis thaliana}	GO:0015979,GO:0030076,GO:0009507,GO:0016168
BN10525	3.37264	1126.61	334.044	1.75388	gi|10525|At1g29930_Contig6	At1g29930.1	68414.m03657 chlorophyll A-B binding protein 2, chloroplast / LHCII type I CAB-2 / CAB-140 (CAB2B) identical to SP|P04778 Chlorophyll A-B binding protein 2, chloroplast precursor (LHCII type I CAB-2) (CAB-140) (LHCP) {Arabidopsis thaliana}	GO:0015979,GO:0030076,GO:0009507,GO:0016168
BN10525	3.82828	666.568	174.117	1.93669	gi|10525|At1g29930_Contig6	At1g29930.1	68414.m03657 chlorophyll A-B binding protein 2, chloroplast / LHCII type I CAB-2 / CAB-140 (CAB2B) identical to SP|P04778 Chlorophyll A-B binding protein 2, chloroplast precursor (LHCII type I CAB-2) (CAB-140) (LHCP) {Arabidopsis thaliana}	GO:0015979,GO:0030076,GO:0009507,GO:0016168
BN10525	5.98697	2989.45	499.326	2.58183	gi|10525|At1g29930_Contig6	At1g29930.1	68414.m03657 chlorophyll A-B binding protein 2, chloroplast / LHCII type I CAB-2 / CAB-140 (CAB2B) identical to SP|P04778 Chlorophyll A-B binding protein 2, chloroplast precursor (LHCII type I CAB-2) (CAB-140) (LHCP) {Arabidopsis thaliana}	GO:0015979,GO:0030076,GO:0009507,GO:0016168
BN10526	20.44	9188.15	449.518	4.35332	gi|10526|At1g29930_Contig1	At1g29930.1	68414.m03657 chlorophyll A-B binding protein 2, chloroplast / LHCII type I CAB-2 / CAB-140 (CAB2B) identical to SP|P04778 Chlorophyll A-B binding protein 2, chloroplast precursor (LHCII type I CAB-2) (CAB-140) (LHCP) {Arabidopsis thaliana}	GO:0015979,GO:0030076,GO:0009507,GO:0016168
BN10526	15.5757	9539.43	612.456	3.96122	gi|10526|At1g29930_Contig1	At1g29930.1	68414.m03657 chlorophyll A-B binding protein 2, chloroplast / LHCII type I CAB-2 / CAB-140 (CAB2B) identical to SP|P04778 Chlorophyll A-B binding protein 2, chloroplast precursor (LHCII type I CAB-2) (CAB-140) (LHCP) {Arabidopsis thaliana}	GO:0015979,GO:0030076,GO:0009507,GO:0016168
BN10527	5.35883	4143.23	773.16	2.42192	gi|10527|At1g29930_Contig3	At1g29930.1	68414.m03657 chlorophyll A-B binding protein 2, chloroplast / LHCII type I CAB-2 / CAB-140 (CAB2B) identical to SP|P04778 Chlorophyll A-B binding protein 2, chloroplast precursor (LHCII type I CAB-2) (CAB-140) (LHCP) {Arabidopsis thaliana}	GO:0015979,GO:0030076,GO:0009507,GO:0016168
BN10527	12.4071	12032.9	969.839	3.6331	gi|10527|At1g29930_Contig3	At1g29930.1	68414.m03657 chlorophyll A-B binding protein 2, chloroplast / LHCII type I CAB-2 / CAB-140 (CAB2B) identical to SP|P04778 Chlorophyll A-B binding protein 2, chloroplast precursor (LHCII type I CAB-2) (CAB-140) (LHCP) {Arabidopsis thaliana}	GO:0015979,GO:0030076,GO:0009507,GO:0016168
BN10566	5.39214	958.254	177.713	2.43086	gi|10566|At5g22060_Contig5	At5g22060.1	68418.m02569 DNAJ heat shock protein, putative strong similarity to SP|O60884 DnaJ homolog subfamily A member 2 (Dnj3) Homo sapiens, several plant DnaJ proteins from PGR; contains Pfam profiles PF00226 DnaJ domain, PF00684 DnaJ central domain (4 repeats),	GO:0003767,GO:0008372,GO:0003754,GO:0006457
BN10583	2.68395	3844.06	1432.24	1.42436	gi|10583|At1g23900_Contig2	At1g23900.2	68414.m03016 gamma-adaptin, putative similar to SP|O43747 Adapter-related protein complex 1 gamma 1 subunit (Gamma-adaptin) (Clathrin assembly protein complex 1 gamma-1 large chain) {Homo sapiens}; contains Pfam profiles PF01602: Adaptin N terminal region	GO:0030276,GO:0005739
BN10583	2.52975	566.156	223.799	1.339	gi|10583|At1g23900_Contig2	At1g23900.2	68414.m03016 gamma-adaptin, putative similar to SP|O43747 Adapter-related protein complex 1 gamma 1 subunit (Gamma-adaptin) (Clathrin assembly protein complex 1 gamma-1 large chain) {Homo sapiens}; contains Pfam profiles PF01602: Adaptin N terminal region	GO:0030276,GO:0005739
BN10586	15.8233	8757.95	553.483	3.98398	gi|10586|At1g28290_Contig3	At1g28290.1	68414.m03472 pollen Ole e 1 allergen and extensin family protein similar to arabinogalactan protein [Daucus carota] GI:11322245; contains Pfam profile PF01190: Pollen proteins Ole e I family	GO:0005199,GO:0000004,GO:0012505
BN10586	4.44667	13304.2	2991.95	2.15272	gi|10586|At1g28290_Contig3	At1g28290.1	68414.m03472 pollen Ole e 1 allergen and extensin family protein similar to arabinogalactan protein [Daucus carota] GI:11322245; contains Pfam profile PF01190: Pollen proteins Ole e I family	GO:0005199,GO:0000004,GO:0012505
BN10588	27.079	6624.38	244.632	4.7591	gi|10588|At1g28290_Contig5	At1g28290.1	68414.m03472 pollen Ole e 1 allergen and extensin family protein similar to arabinogalactan protein [Daucus carota] GI:11322245; contains Pfam profile PF01190: Pollen proteins Ole e I family	GO:0005199,GO:0000004,GO:0012505
BN10588	19.2221	5241.04	272.657	4.26469	gi|10588|At1g28290_Contig5	At1g28290.1	68414.m03472 pollen Ole e 1 allergen and extensin family protein similar to arabinogalactan protein [Daucus carota] GI:11322245; contains Pfam profile PF01190: Pollen proteins Ole e I family	GO:0005199,GO:0000004,GO:0012505
BN10588	2.09547	749.449	357.652	1.06727	gi|10588|At1g28290_Contig5	At1g28290.1	68414.m03472 pollen Ole e 1 allergen and extensin family protein similar to arabinogalactan protein [Daucus carota] GI:11322245; contains Pfam profile PF01190: Pollen proteins Ole e I family	GO:0005199,GO:0000004,GO:0012505
BN10589	2.81082	739.465	263.078	1.49099	gi|10589|At3g22290_Contig1	At3g22290.1	68416.m02816 expressed protein	GO:0005554,GO:0000004,GO:0008372
BN10589	2.951	863.487	292.608	1.56121	gi|10589|At3g22290_Contig1	At3g22290.1	68416.m02816 expressed protein	GO:0005554,GO:0000004,GO:0008372
BN10591	4.57697	3605.99	787.855	2.19439	gi|10591|At4g31500_Contig1	At4g31500.1	68417.m04474 cytochrome P450 83B1 (CYP83B1) Identical to Cytochrome P450 (SP:O65782 )[Arabidopsis thaliana]	GO:0016709,GO:0009684,GO:0012505,GO:0000162,GO:0009759,GO:0019825
BN10591	6.05289	4177.7	690.199	2.59762	gi|10591|At4g31500_Contig1	At4g31500.1	68417.m04474 cytochrome P450 83B1 (CYP83B1) Identical to Cytochrome P450 (SP:O65782 )[Arabidopsis thaliana]	GO:0016709,GO:0009684,GO:0012505,GO:0000162,GO:0009759,GO:0019825
BN10592	2.98068	730.536	245.09	1.57564	gi|10592|At4g26080_FL1622R	At4g26080.1	68417.m03755 protein phosphatase 2C ABI1 / PP2C ABI1 / abscisic acid-insensitive 1 (ABI1) nearly identical to SP|P49597 Protein phosphatase 2C ABI1 (EC 3.1.3.16) (PP2C) (Abscisic acid- insensitive 1) {Arabidopsis thaliana}	GO:0009737,GO:0005509,GO:0008287,GO:0004722,GO:0006470,GO:0015071
BN10600	9.50155	3113.82	327.717	3.24816	gi|10600|At2g32080_Contig2	At2g32080.2	68415.m03921 PUR alpha-1 protein identical to PUR alpha-1 GI:5081612 from [Arabidopsis thaliana]; contains Pfam profile: PF04845 PurA ssDNA and RNA-binding protein	GO:0003697,GO:0000004,GO:0008372
BN10600	11.7605	3213.9	273.279	3.55588	gi|10600|At2g32080_Contig2	At2g32080.2	68415.m03921 PUR alpha-1 protein identical to PUR alpha-1 GI:5081612 from [Arabidopsis thaliana]; contains Pfam profile: PF04845 PurA ssDNA and RNA-binding protein	GO:0003697,GO:0000004,GO:0008372
BN10607	3.0109	744.982	247.428	1.5902	gi|10607|At5g20720_Contig6	At5g20720.2	68418.m02461 20 kDa chaperonin, chloroplast (CPN21) (CHCPN10) (CPN20) identical to chloroplast 20 kDa chaperonin, chloroplast precursor (Protein Cpn21), chloroplast protein Cpn10, chloroplast chaperonin 10 (Ch-CPN10), SP|O65282 from [Arabidopsis thaliana]	GO:0003754,GO:0009507,GO:0000004,GO:0005516
BN10624	2.03684	465.84	228.707	1.02633	gi|10624|At4g13220_Contig2	At4g13220.1	68417.m02056 expressed protein	GO:0005554,GO:0000004,GO:0009507
BN10624	2.13172	5051.24	2369.56	1.09202	gi|10624|At4g13220_Contig2	At4g13220.1	68417.m02056 expressed protein	GO:0005554,GO:0000004,GO:0009507
BN10629	2.32833	20349.2	8739.81	1.2193	gi|10629|At2g34430_Contig7	At2g34430.1	68415.m04223 chlorophyll A-B binding protein / LHCII type I (LHB1B1) identical to photosystem II type I chlorophyll a/b binding protein [Arabidopsis thaliana] GI:16366	GO:0042651,GO:0015979,GO:0030076,GO:0009769,GO:0016168
BN10637	3.3916	25166	7420.1	1.76197	gi|10637|At3g17020_Contig1	At3g17020.1	68416.m02173 universal stress protein (USP) family protein similar to early nodulin ENOD18 [Vicia faba] GI:11602747; contains Pfam profile PF00582: universal stress protein family	GO:0006950,GO:0005554,GO:0008372
BN10644	2.40936	1797.24	745.942	1.26865	gi|10644|At1g73230_EA1144F	At1g73230.1	68414.m08475 nascent polypeptide-associated complex (NAC) domain-containing protein similar to SP|P20290 Transcription factor BTF3 (RNA polymerase B transcription factor 3) {Homo sapiens}; contains Pfam profile PF01849: NAC domain	GO:0003700,GO:0000004,GO:0008372
BN10645	2.34873	473.138	201.444	1.23188	gi|10645|At1g05690_Contig1	At1g05690.1	68414.m00590 TAZ zinc finger family protein / BTB/POZ domain-containing protein contains Pfam PF00651 : BTB/POZ domain; contains Pfam PF02135 : TAZ zinc finger; similar to p300/CBP acetyltransferase-related protein (GI:12597461) [Arabidopsis thaliana]; si	GO:0009507,GO:0005515,GO:0006355,GO:0003712,GO:0005634
BN10661	2.42797	877.646	361.473	1.27975	gi|10661|At1g65650_Contig1	At1g65650.1	68414.m07448 ubiquitin carboxyl-terminal hydrolase family 1 protein similar to 26S proteasome regulatory complex subunit p37A [Drosophila melanogaster] GI:6434962; contains Pfam profile PF01088: Ubiquitin carboxyl-terminal hydrolase, family 1	GO:0005622,GO:0004221,GO:0006511
BN10669	2.127	676.573	318.088	1.08882	gi|10669|At1g71340_Contig1	At1g71340.1	68414.m08234 glycerophosphoryl diester phosphodiesterase family protein contains Pfam profile PF03009: Glycerophosphoryl diester phosphodiesterase family	GO:0005554,GO:0000004,GO:0005739
BN10671	2.51292	2264.92	901.31	1.32936	gi|10671|At3g23770_VA2271F	At3g23770.1	68416.m02988 glycosyl hydrolase family 17 protein similar to A6 anther-specific protein SP:Q06915 [Arabidopsis thaliana]	GO:0005975,GO:0004553,GO:0012505
BN10677	2.12026	669.554	315.788	1.08424	gi|10677|At5g20920_VA2082F	At5g20920.2	68418.m02485 eukaryotic translation initiation factor 2 subunit 2, putative / eIF-2-beta, putative similar to SP|P41035 Eukaryotic translation initiation factor 2 subunit (eIF-2-beta) {Oryctolagus cuniculus}; contains Pfam profile PF01873: Domain found in	GO:0006413,GO:0003743,GO:0008372
BN10685	4.43826	42114.6	9488.99	2.14999	gi|10685|At3g08940_Contig2	At3g08940.2	68416.m01042 chlorophyll A-B binding protein (LHCB4.2) contains Pfam profile: PF00504 chlorophyll A-B binding protein; identical to Lhcb4.2 protein GB:AAD28774 [Arabidopsis thaliana]	GO:0009765,GO:0009507,GO:0016168
BN10685	3.82172	35733.3	9350.05	1.93422	gi|10685|At3g08940_Contig2	At3g08940.2	68416.m01042 chlorophyll A-B binding protein (LHCB4.2) contains Pfam profile: PF00504 chlorophyll A-B binding protein; identical to Lhcb4.2 protein GB:AAD28774 [Arabidopsis thaliana]	GO:0009765,GO:0009507,GO:0016168
BN10687	3.07859	4400.45	1429.37	1.62227	gi|10687|At3g08940_Contig1	At3g08940.2	68416.m01042 chlorophyll A-B binding protein (LHCB4.2) contains Pfam profile: PF00504 chlorophyll A-B binding protein; identical to Lhcb4.2 protein GB:AAD28774 [Arabidopsis thaliana]	GO:0009765,GO:0009507,GO:0016168
BN10687	3.15202	3987.08	1264.93	1.65627	gi|10687|At3g08940_Contig1	At3g08940.2	68416.m01042 chlorophyll A-B binding protein (LHCB4.2) contains Pfam profile: PF00504 chlorophyll A-B binding protein; identical to Lhcb4.2 protein GB:AAD28774 [Arabidopsis thaliana]	GO:0009765,GO:0009507,GO:0016168
BN10706	2.10483	3107.82	1476.52	1.0737	gi|10706|At5g59890_Contig5	At5g59890.1	68418.m07510 actin-depolymerizing factor 4 (ADF4) identical to SP|Q9ZSK3 Actin-depolymerizing factor 4 (ADF-4) (AtADF4) {Arabidopsis thaliana}	GO:0003779,GO:0005622,GO:0000004,GO:0003787
BN10717	6.98592	8298.36	1187.87	2.80445	gi|10717|At2g34420_Contig2	At2g34420.2	68415.m04220 chlorophyll A-B binding protein / LHCII type I (LHB1B2) identical to GB:X64460 photosystem II type I chlorophyll a/b binding protein [Arabidopsis thaliana] GI:16364	GO:0042651,GO:0015979,GO:0030076,GO:0009769,GO:0016168
BN10717	8.21044	6543.64	796.99	3.03746	gi|10717|At2g34420_Contig2	At2g34420.2	68415.m04220 chlorophyll A-B binding protein / LHCII type I (LHB1B2) identical to GB:X64460 photosystem II type I chlorophyll a/b binding protein [Arabidopsis thaliana] GI:16364	GO:0042651,GO:0015979,GO:0030076,GO:0009769,GO:0016168
BN10724	2.29176	912.161	398.017	1.19646	gi|10724|At5g39680_Contig3	At5g39680.1	68418.m04805 pentatricopeptide (PPR) repeat-containing protein contains INTERPRO:IPR002885 PPR repeats	GO:0006118,GO:0005489,GO:0008372
BN10736	6.11182	1963.41	321.248	2.6116	gi|10736|At1g52400_Contig2	At1g52400.1	68414.m05913 glycosyl hydrolase family 1 protein / beta-glucosidase, putative (BG1) contains Pfam PF00232 : Glycosyl hydrolase family 1 domain; TIGRFAM TIGR01233: 6-phospho-beta-galactosidase; identical to GI:6651430 from [Arabidopsis thaliana]	GO:0005975,GO:0004553,GO:0012505
BN10736	5.30553	1633.87	307.956	2.4075	gi|10736|At1g52400_Contig2	At1g52400.1	68414.m05913 glycosyl hydrolase family 1 protein / beta-glucosidase, putative (BG1) contains Pfam PF00232 : Glycosyl hydrolase family 1 domain; TIGRFAM TIGR01233: 6-phospho-beta-galactosidase; identical to GI:6651430 from [Arabidopsis thaliana]	GO:0005975,GO:0004553,GO:0012505
BN10778	29.1331	9737.81	334.253	4.86458	gi|10778|At4g03210_Contig2	At4g03210.1	68417.m00440 xyloglucan:xyloglucosyl transferase, putative / xyloglucan endotransglycosylase, putative / endo-xyloglucan transferase, putative contains similarity to xyloglucan endo-transglycosylase-like protein (XET-1) GI:5070246 from [Medicago truncatul	GO:0016762,GO:0006259,GO:0012505,GO:0005975,GO:0006265,GO:0016798
BN10778	13.3872	10943.1	817.433	3.74278	gi|10778|At4g03210_Contig2	At4g03210.1	68417.m00440 xyloglucan:xyloglucosyl transferase, putative / xyloglucan endotransglycosylase, putative / endo-xyloglucan transferase, putative contains similarity to xyloglucan endo-transglycosylase-like protein (XET-1) GI:5070246 from [Medicago truncatul	GO:0016762,GO:0006259,GO:0012505,GO:0005975,GO:0006265,GO:0016798
BN10779	2.41005	3188.66	1323.07	1.26906	gi|10779|At5g44090_Contig1	At5g44090.1	68418.m05394 calcium-binding EF hand family protein, putative / protein phosphatase 2A 62 kDa B'' regulatory subunit, putative contains Pfam profile: PF00036 EF hand; identical to cDNA protein phosphatase 2A 62 kDa B'' regulatory subunit GI:5533378	GO:0005509,GO:0000004,GO:0008372
BN10781	3.48893	23357.1	6694.64	1.80278	gi|10781|At3g61470_Contig4	At3g61470.1	68416.m06884 chlorophyll A-B binding protein (LHCA2) identical to Lhca2 protein [Arabidopsis thaliana] GI:4741940; similar to chlorophyll A-B binding protein, chloroplast [Precursor] SP:P13869 from [Petunia hybrida]; contains Pfam profile: PF00504 chlorop	GO:0030076,GO:0009782,GO:0016168,GO:0009768,GO:0015979
BN10781	2.98873	27346.6	9149.91	1.57953	gi|10781|At3g61470_Contig4	At3g61470.1	68416.m06884 chlorophyll A-B binding protein (LHCA2) identical to Lhca2 protein [Arabidopsis thaliana] GI:4741940; similar to chlorophyll A-B binding protein, chloroplast [Precursor] SP:P13869 from [Petunia hybrida]; contains Pfam profile: PF00504 chlorop	GO:0030076,GO:0009782,GO:0016168,GO:0009768,GO:0015979
BN10782	2.67397	20144.4	7533.53	1.41898	gi|10782|At3g61470_Contig2	At3g61470.1	68416.m06884 chlorophyll A-B binding protein (LHCA2) identical to Lhca2 protein [Arabidopsis thaliana] GI:4741940; similar to chlorophyll A-B binding protein, chloroplast [Precursor] SP:P13869 from [Petunia hybrida]; contains Pfam profile: PF00504 chlorop	GO:0030076,GO:0009782,GO:0016168,GO:0009768,GO:0015979
BN10782	3.21146	18301.6	5698.84	1.68323	gi|10782|At3g61470_Contig2	At3g61470.1	68416.m06884 chlorophyll A-B binding protein (LHCA2) identical to Lhca2 protein [Arabidopsis thaliana] GI:4741940; similar to chlorophyll A-B binding protein, chloroplast [Precursor] SP:P13869 from [Petunia hybrida]; contains Pfam profile: PF00504 chlorop	GO:0030076,GO:0009782,GO:0016168,GO:0009768,GO:0015979
BN10793	2.50184	1436.03	573.989	1.32299	gi|10793|At1g60900_Contig2	At1g60900.1	68414.m06856 U2 snRNP auxiliary factor large subunit, putative similar to U2 snRNP auxiliary factor, large subunit GB:CAA77136 from [Nicotiana plumbaginifolia]	GO:0008248,GO:0003723
BN10793	5.6037	1549.44	276.503	2.48638	gi|10793|At1g60900_Contig2	At1g60900.1	68414.m06856 U2 snRNP auxiliary factor large subunit, putative similar to U2 snRNP auxiliary factor, large subunit GB:CAA77136 from [Nicotiana plumbaginifolia]	GO:0008248,GO:0003723
BN10808	3.13198	2415.18	771.135	1.64708	gi|10808|At2g36530_Contig2	At2g36530.1	68415.m04481 enolase identical to SWISS-PROT:P25696 enolase (EC 4.2.1.11) (2-phosphoglycerate dehydratase)(2-phospho-D- glycerate hydro-lyase) [Arabidopsis thaliana]	GO:0009416,GO:0005634,GO:0009409,GO:0004634,GO:0005737
BN10822	2.17896	4234.61	1943.41	1.12364	gi|10822|At1g68490_Contig3	At1g68490.1	68414.m07824 expressed protein	GO:0005554,GO:0000004,GO:0009507
BN10824	2.96461	410.539	138.48	1.56784	gi|10824|At3g61800_Contig1	At3g61800.1	68416.m06935 expressed protein	GO:0005554,GO:0000004,GO:0008372
BN10829	7.58833	2612.63	344.296	2.92378	gi|10829|At5g22880_Contig5	At5g22880.1	68418.m02676 histone H2B, putative strong similarity to histone H2B-3 Lycopersicon esculentum GI:3021485, H2B Gossypium hirsutum SP|O22582; contains Pfam profile PF00125 Core histone H2A/H2B/H3/H4	GO:0007001,GO:0003677,GO:0006334,GO:0000786,GO:0005634
BN10829	4.96682	4461.9	898.341	2.31232	gi|10829|At5g22880_Contig5	At5g22880.1	68418.m02676 histone H2B, putative strong similarity to histone H2B-3 Lycopersicon esculentum GI:3021485, H2B Gossypium hirsutum SP|O22582; contains Pfam profile PF00125 Core histone H2A/H2B/H3/H4	GO:0007001,GO:0003677,GO:0006334,GO:0000786,GO:0005634
BN10830	4.22469	2871.88	679.784	2.07885	gi|10830|At5g22880_Contig2	At5g22880.1	68418.m02676 histone H2B, putative strong similarity to histone H2B-3 Lycopersicon esculentum GI:3021485, H2B Gossypium hirsutum SP|O22582; contains Pfam profile PF00125 Core histone H2A/H2B/H3/H4	GO:0007001,GO:0003677,GO:0006334,GO:0000786,GO:0005634
BN10835	3.60462	863.439	239.537	1.84985	gi|10835|At1g80830_Contig4	At1g80830.1	68414.m09483 NRAMP metal ion transporter 1 (NRAMP1) identical to NRAMP1 protein [Arabidopsis thaliana] gi|7108911|gb|AAF36535; member of the natural resistance-associated macrophage protein (NRAMP) metal transporter family, PMID:11500563	GO:0015692,GO:0008372,GO:0030001,GO:0006875,GO:0046873,GO:0006828,GO:0015103,GO:0005384,GO:0015691
BN10860	3.25039	10188.7	3134.61	1.70061	gi|10860|At3g60750_Contig1	At3g60750.1	68416.m06796 transketolase, putative strong similarity to transketolase 1 [Capsicum annuum] GI:3559814; contains Pfam profiles PF02779: Transketolase, pyridine binding domain, PF02780: Transketolase, C-terminal domain, PF00456: Transketolase, thiamine dip	GO:0004802,GO:0016491,GO:0000004,GO:0009507
BN10869	2.15959	564.507	261.395	1.11076	gi|10869|At2g05920_Contig2	At2g05920.1	68415.m00642 subtilase family protein contains similarity to cucumisin-like serine protease GI:3176874 from [Arabidopsis thaliana]	GO:0006508,GO:0012505,GO:0004289,GO:0008233
BN10869	4.18974	4756.03	1135.16	2.06686	gi|10869|At2g05920_Contig2	At2g05920.1	68415.m00642 subtilase family protein contains similarity to cucumisin-like serine protease GI:3176874 from [Arabidopsis thaliana]	GO:0006508,GO:0012505,GO:0004289,GO:0008233
BN10869	4.34402	6067.2	1396.68	2.11903	gi|10869|At2g05920_Contig2	At2g05920.1	68415.m00642 subtilase family protein contains similarity to cucumisin-like serine protease GI:3176874 from [Arabidopsis thaliana]	GO:0006508,GO:0012505,GO:0004289,GO:0008233
BN10872	2.39737	3246.4	1354.15	1.26145	gi|10872|At1g53240_Contig4	At1g53240.1	68414.m06033 malate dehydrogenase [NAD], mitochondrial identical to mitochondrial NAD-dependent malate dehydrogenase GI:3929649 SP|Q9ZP06 from [Arabidopsis thaliana]; contains InterPro entry IPR001236: Lactate/malate dehydrogenase	GO:0006099,GO:0005739,GO:0016615
BN10882	2.09539	453.282	216.323	1.06722	gi|10882|At3g58570_Contig3	At3g58570.1	68416.m06528 DEAD box RNA helicase, putative similar to SP|O00571 DEAD-box protein 3 (Helicase-like protein 2) {Homo sapiens}, DEAD box RNA helicase DDX3 [Homo sapiens] GI:3523150; contains Pfam profiles PF00270: DEAD/DEAH box helicase, PF00271: Helicase	GO:0009432,GO:0005524,GO:0009507,GO:0004386,GO:0004003,GO:0006310,GO:0003676,GO:0008026
BN10884	2.23138	480.389	215.288	1.15794	gi|10884|At3g58570_Contig1	At3g58570.1	68416.m06528 DEAD box RNA helicase, putative similar to SP|O00571 DEAD-box protein 3 (Helicase-like protein 2) {Homo sapiens}, DEAD box RNA helicase DDX3 [Homo sapiens] GI:3523150; contains Pfam profiles PF00270: DEAD/DEAH box helicase, PF00271: Helicase	GO:0009432,GO:0005524,GO:0009507,GO:0004386,GO:0004003,GO:0006310,GO:0003676,GO:0008026
BN10887	8.85018	12329.9	1393.18	3.14571	gi|10887|At3g12145_Contig1	At3g12145.1	68416.m01513 polygalacturonase inhibitor, putative / leucine-rich repeat protein (FLR1) similar to Swiss-Prot:Q05091 polygalacturonase inhibitor precursor (Polygalacturonase-inhibiting protein) [Pyrus communis]; identical to leucine-rich repeat protein FL	GO:0004857,GO:0000004,GO:0008372
BN10887	12.8346	8073.89	629.07	3.68197	gi|10887|At3g12145_Contig1	At3g12145.1	68416.m01513 polygalacturonase inhibitor, putative / leucine-rich repeat protein (FLR1) similar to Swiss-Prot:Q05091 polygalacturonase inhibitor precursor (Polygalacturonase-inhibiting protein) [Pyrus communis]; identical to leucine-rich repeat protein FL	GO:0004857,GO:0000004,GO:0008372
BN10908	2.12056	2658.31	1253.59	1.08444	gi|10908|At5g12040_Contig1	At5g12040.1	68418.m01408 carbon-nitrogen hydrolase family protein similar to Nit protein 2 [Homo sapiens] GI:9367116; contains Pfam profile PF00795: hydrolase, carbon-nitrogen family	GO:0009507,GO:0006807,GO:0016810
BN10908	2.22952	4927.91	2210.3	1.15673	gi|10908|At5g12040_Contig1	At5g12040.1	68418.m01408 carbon-nitrogen hydrolase family protein similar to Nit protein 2 [Homo sapiens] GI:9367116; contains Pfam profile PF00795: hydrolase, carbon-nitrogen family	GO:0009507,GO:0006807,GO:0016810
BN10920	2.00425	3927.02	1959.35	1.00306	gi|10920|At2g18440_Contig2	At2g18440.1	68415.m02146 expressed protein	GO:0005554
BN10920	2.6057	4470.79	1715.77	1.38167	gi|10920|At2g18440_Contig2	At2g18440.1	68415.m02146 expressed protein	GO:0005554
BN10956	4.74933	4863.98	1024.14	2.24772	gi|10956|At5g62350_Contig2	At5g62350.1	68418.m07826 invertase/pectin methylesterase inhibitor family protein / DC 1.2 homolog (FL5-2I22) similar to SP|Q42534 Pectinesterase 2 precursor (EC 3.1.1.11) (Pectin methylesterase 2) (PE 2) {Arabidopsis thaliana}; contains Pfam profile PF04043: Plant i	GO:0012505,GO:0000004,GO:0046910
BN10956	2.6018	3426.6	1317.01	1.37951	gi|10956|At5g62350_Contig2	At5g62350.1	68418.m07826 invertase/pectin methylesterase inhibitor family protein / DC 1.2 homolog (FL5-2I22) similar to SP|Q42534 Pectinesterase 2 precursor (EC 3.1.1.11) (Pectin methylesterase 2) (PE 2) {Arabidopsis thaliana}; contains Pfam profile PF04043: Plant i	GO:0012505,GO:0000004,GO:0046910
BN10957	2.47542	2385.87	963.823	1.30768	gi|10957|At5g62350_ESS562R	At5g62350.1	68418.m07826 invertase/pectin methylesterase inhibitor family protein / DC 1.2 homolog (FL5-2I22) similar to SP|Q42534 Pectinesterase 2 precursor (EC 3.1.1.11) (Pectin methylesterase 2) (PE 2) {Arabidopsis thaliana}; contains Pfam profile PF04043: Plant i	GO:0012505,GO:0000004,GO:0046910
BN10957	2.40644	2080.41	864.516	1.2669	gi|10957|At5g62350_ESS562R	At5g62350.1	68418.m07826 invertase/pectin methylesterase inhibitor family protein / DC 1.2 homolog (FL5-2I22) similar to SP|Q42534 Pectinesterase 2 precursor (EC 3.1.1.11) (Pectin methylesterase 2) (PE 2) {Arabidopsis thaliana}; contains Pfam profile PF04043: Plant i	GO:0012505,GO:0000004,GO:0046910
BN10958	6.67651	6883.01	1030.93	2.73909	gi|10958|At5g62350_Contig1	At5g62350.1	68418.m07826 invertase/pectin methylesterase inhibitor family protein / DC 1.2 homolog (FL5-2I22) similar to SP|Q42534 Pectinesterase 2 precursor (EC 3.1.1.11) (Pectin methylesterase 2) (PE 2) {Arabidopsis thaliana}; contains Pfam profile PF04043: Plant i	GO:0012505,GO:0000004,GO:0046910
BN10958	5.18947	8716.86	1679.72	2.37559	gi|10958|At5g62350_Contig1	At5g62350.1	68418.m07826 invertase/pectin methylesterase inhibitor family protein / DC 1.2 homolog (FL5-2I22) similar to SP|Q42534 Pectinesterase 2 precursor (EC 3.1.1.11) (Pectin methylesterase 2) (PE 2) {Arabidopsis thaliana}; contains Pfam profile PF04043: Plant i	GO:0012505,GO:0000004,GO:0046910
BN10959	2.78962	809.474	290.174	1.48007	gi|10959|At5g21060_Contig1	At5g21060.1	68418.m02508 homoserine dehydrogenase family protein similar to aspartokinase-homoserine dehydrogenase [Glycine max] GI:2970447, GI:2970556; contains Pfam profile PF00742: Homoserine dehydrogenase	GO:0005739,GO:0009090,GO:0004412,GO:0008652
BN10974	12.3871	5814.05	469.364	3.63076	gi|10974|At1g44446_Contig1	At1g44446.3	68414.m05115 chlorophyll a oxygenase (CAO) / chlorophyll b synthase identical to chlorophyll a oxygenase GI:5853117 from [Arabidopsis thaliana]; contains Pfam PF00355 Rieske [2Fe-2S] domain	GO:0015995,GO:0046407,GO:0009507,GO:0016630
BN10974	15.2275	4672.41	306.84	3.92861	gi|10974|At1g44446_Contig1	At1g44446.3	68414.m05115 chlorophyll a oxygenase (CAO) / chlorophyll b synthase identical to chlorophyll a oxygenase GI:5853117 from [Arabidopsis thaliana]; contains Pfam PF00355 Rieske [2Fe-2S] domain	GO:0015995,GO:0046407,GO:0009507,GO:0016630
BN10985	2.14201	599.874	280.052	1.09896	gi|10985|At3g15290_Contig1	At3g15290.1	68416.m01931 3-hydroxybutyryl-CoA dehydrogenase, putative similar to S(+)-beta-hydroxybutyryl CoA dehydrogenase (3-hydroxybutyryl-CoA dehydrogenase) [Paracoccus denitrificans] GI:12003356; contains Pfam profiles PF02737: 3-hydroxyacyl-CoA dehydrogenase NA	GO:0009331,GO:0006072,GO:0008691,GO:0004367,GO:0006631,GO:0016491
BN10993	4.29899	2655.51	617.705	2.104	gi|10993|At4g17330_Contig1	At4g17330.1	68417.m02600 agenet domain-containing protein contains Pfam PF05641: Agenet domain	GO:0005554,GO:0000004,GO:0008372
BN10994	2.92964	12522.2	4274.31	1.55072	gi|10994|At4g16150_Contig1	At4g16150.1	68417.m02450 calmodulin-binding protein similar to anther ethylene-upregulated calmodulin-binding protein ER1 GI:11612392 from [Nicotiana tabacum]	GO:0005516
BN10994	2.95038	13237.6	4486.75	1.5609	gi|10994|At4g16150_Contig1	At4g16150.1	68417.m02450 calmodulin-binding protein similar to anther ethylene-upregulated calmodulin-binding protein ER1 GI:11612392 from [Nicotiana tabacum]	GO:0005516
BN10995	3.06739	24248.1	7905.12	1.61701	gi|10995|At4g16150_Contig2	At4g16150.1	68417.m02450 calmodulin-binding protein similar to anther ethylene-upregulated calmodulin-binding protein ER1 GI:11612392 from [Nicotiana tabacum]	GO:0005516
BN10995	2.46504	13642.2	5534.28	1.30161	gi|10995|At4g16150_Contig2	At4g16150.1	68417.m02450 calmodulin-binding protein similar to anther ethylene-upregulated calmodulin-binding protein ER1 GI:11612392 from [Nicotiana tabacum]	GO:0005516
BN11001	2.14049	2395.87	1119.31	1.09794	gi|11001|At5g10390_Contig1	At5g10390.1	68418.m01205 histone H3 identical to histone H3 from Zea mays SP|P05203, Medicago sativa GI:166384, Encephalartos altensteinii SP|P08903, Pisum sativum SP|P02300; contains Pfam profile PF00125 Core histone H2A/H2B/H3/H4	GO:0007001,GO:0003677,GO:0006334,GO:0000786,GO:0005634,GO:0009507
BN11001	2.46018	692.579	281.516	1.29876	gi|11001|At5g10390_Contig1	At5g10390.1	68418.m01205 histone H3 identical to histone H3 from Zea mays SP|P05203, Medicago sativa GI:166384, Encephalartos altensteinii SP|P08903, Pisum sativum SP|P02300; contains Pfam profile PF00125 Core histone H2A/H2B/H3/H4	GO:0007001,GO:0003677,GO:0006334,GO:0000786,GO:0005634,GO:0009507
BN11005	3.54949	628.589	177.093	1.82761	gi|11005|At4g28240_Contig2	At4g28240.1	68417.m04046 wound-responsive protein-related wound-induced protein - tomato (fragment), PIR2:S19773	GO:0005554,GO:0000004,GO:0009507
BN11005	2.57807	2347.62	910.611	1.36629	gi|11005|At4g28240_Contig2	At4g28240.1	68417.m04046 wound-responsive protein-related wound-induced protein - tomato (fragment), PIR2:S19773	GO:0005554,GO:0000004,GO:0009507
BN11013	5.07429	20973.1	4133.21	2.34321	gi|11013|At5g53300_Contig4	At5g53300.2	68418.m06625 ubiquitin-conjugating enzyme 10 (UBC10) E2; identical to gi:297877, SP:P35133	GO:0006511,GO:0004840
BN11021	2.84845	1072.52	376.528	1.51018	gi|11021|At5g60680_Contig2	At5g60680.1	68418.m07615 expressed protein contains Pfam profile PF04520: Protein of unknown function, DUF584	GO:0005554,GO:0000004,GO:0005739
BN11021	5.27349	1617.47	306.717	2.39876	gi|11021|At5g60680_Contig2	At5g60680.1	68418.m07615 expressed protein contains Pfam profile PF04520: Protein of unknown function, DUF584	GO:0005554,GO:0000004,GO:0005739
BN11022	2.7778	1484.7	534.487	1.47394	gi|11022|At4g26000_Contig1	At4g26000.1	68417.m03745 KH domain-containing protein single-stranded nucleic acid-binding protein CBP - mouse, PIR2:S78515	GO:0003676,GO:0000004,GO:0008372
BN11022	2.64946	1600.74	604.177	1.4057	gi|11022|At4g26000_Contig1	At4g26000.1	68417.m03745 KH domain-containing protein single-stranded nucleic acid-binding protein CBP - mouse, PIR2:S78515	GO:0003676,GO:0000004,GO:0008372
BN11023	2.24676	1613.59	718.184	1.16785	gi|11023|At4g26000_Contig2	At4g26000.1	68417.m03745 KH domain-containing protein single-stranded nucleic acid-binding protein CBP - mouse, PIR2:S78515	GO:0003676,GO:0000004,GO:0008372
BN11035	2.95279	3527.61	1194.67	1.56208	gi|11035|At3g58730_Contig2	At3g58730.1	68416.m06546 vacuolar ATP synthase subunit D (VATD) / V-ATPase D subunit / vacuolar proton pump D subunit (VATPD) identical to Vacuolar ATP synthase subunit D (EC 3.6.3.14) (V-ATPase D subunit) (Vacuolar proton pump D subunit) (Swiss-Prot:Q9XGM1) [Arabido	GO:0015992,GO:0005739
BN11035	2.87072	4348.33	1514.72	1.52141	gi|11035|At3g58730_Contig2	At3g58730.1	68416.m06546 vacuolar ATP synthase subunit D (VATD) / V-ATPase D subunit / vacuolar proton pump D subunit (VATPD) identical to Vacuolar ATP synthase subunit D (EC 3.6.3.14) (V-ATPase D subunit) (Vacuolar proton pump D subunit) (Swiss-Prot:Q9XGM1) [Arabido	GO:0015992,GO:0005739
BN11036	2.16633	832.034	384.076	1.11525	gi|11036|At3g58730_Contig3	At3g58730.1	68416.m06546 vacuolar ATP synthase subunit D (VATD) / V-ATPase D subunit / vacuolar proton pump D subunit (VATPD) identical to Vacuolar ATP synthase subunit D (EC 3.6.3.14) (V-ATPase D subunit) (Vacuolar proton pump D subunit) (Swiss-Prot:Q9XGM1) [Arabido	GO:0015992,GO:0005739
BN11050	3.76964	8501.14	2255.16	1.91443	gi|11050|At1g65930_Contig3	At1g65930.1	68414.m07481 isocitrate dehydrogenase, putative / NADP+ isocitrate dehydrogenase, putative strong similarity to isocitrate dehydrogenase SP|Q40345 from [Medicago sativa]	GO:0016491,GO:0006092,GO:0008372,GO:0004450,GO:0008152
BN11050	6.55865	11028.9	1681.58	2.7134	gi|11050|At1g65930_Contig3	At1g65930.1	68414.m07481 isocitrate dehydrogenase, putative / NADP+ isocitrate dehydrogenase, putative strong similarity to isocitrate dehydrogenase SP|Q40345 from [Medicago sativa]	GO:0016491,GO:0006092,GO:0008372,GO:0004450,GO:0008152
BN11052	2.64899	503.695	190.146	1.40544	gi|11052|At1g65930_Contig1	At1g65930.1	68414.m07481 isocitrate dehydrogenase, putative / NADP+ isocitrate dehydrogenase, putative strong similarity to isocitrate dehydrogenase SP|Q40345 from [Medicago sativa]	GO:0016491,GO:0006092,GO:0008372,GO:0004450,GO:0008152
BN11053	2.15225	4489.54	2085.98	1.10584	gi|11053|At1g65930_Contig2	At1g65930.1	68414.m07481 isocitrate dehydrogenase, putative / NADP+ isocitrate dehydrogenase, putative strong similarity to isocitrate dehydrogenase SP|Q40345 from [Medicago sativa]	GO:0016491,GO:0006092,GO:0008372,GO:0004450,GO:0008152
BN11053	2.11173	4795.82	2271.04	1.07842	gi|11053|At1g65930_Contig2	At1g65930.1	68414.m07481 isocitrate dehydrogenase, putative / NADP+ isocitrate dehydrogenase, putative strong similarity to isocitrate dehydrogenase SP|Q40345 from [Medicago sativa]	GO:0016491,GO:0006092,GO:0008372,GO:0004450,GO:0008152
BN11064	3.38035	2853.37	844.106	1.75717	gi|11064|At2g43550_Contig1	At2g43550.1	68415.m05411 trypsin inhibitor, putative similar to SP|P26780 Trypsin inhibitor 2 precursor (MTI-2) {Sinapis alba}	GO:0005554,GO:0000004,GO:0012505
BN11064	3.46409	1551.87	447.988	1.79248	gi|11064|At2g43550_Contig1	At2g43550.1	68415.m05411 trypsin inhibitor, putative similar to SP|P26780 Trypsin inhibitor 2 precursor (MTI-2) {Sinapis alba}	GO:0005554,GO:0000004,GO:0012505
BN11067	2.76092	1234.54	447.148	1.46515	gi|11067|At1g76200_Contig1	At1g76200.1	68414.m08849 expressed protein	GO:0005554,GO:0000004,GO:0008372
BN11076	3.77494	1754.98	464.903	1.91645	gi|11076|At5g37020_Contig2	At5g37020.1	68418.m04440 auxin-responsive factor (ARF8) identical to auxin response factor 8 GI:4104931 from [Arabidopsis thaliana]	GO:0006355,GO:0005622,GO:0005874,GO:0003700,GO:0005634
BN11076	2.5658	1461.06	569.436	1.35941	gi|11076|At5g37020_Contig2	At5g37020.1	68418.m04440 auxin-responsive factor (ARF8) identical to auxin response factor 8 GI:4104931 from [Arabidopsis thaliana]	GO:0006355,GO:0005622,GO:0005874,GO:0003700,GO:0005634
BN11087	2.05632	337.206	163.985	1.04007	gi|11087|At4g00620_VA182R	At4g00620.1	68417.m00086 tetrahydrofolate dehydrogenase/cyclohydrolase, putative similar to SP|P07245 C-1-tetrahydrofolate synthase, cytoplasmic (C1-THF synthase) [Includes: Methylenetetrahydrofolate dehydrogenase (EC 1.5.1.5); Methenyltetrahydrofolate cyclohydrolase	GO:0009396,GO:0003824,GO:0009507
BN11088	2.18904	3474.9	1587.41	1.1303	gi|11088|At4g32940_Contig1	At4g32940.1	68417.m04687 vacuolar processing enzyme gamma / gamma-VPE nearly identical to SP|Q39119 Vacuolar processing enzyme, gamma-isozyme precursor (EC 3.4.22.-) (Gamma-VPE) {Arabidopsis thaliana}	GO:0004197,GO:0012505,GO:0001509,GO:0006508
BN11088	2.14185	686.971	320.737	1.09886	gi|11088|At4g32940_Contig1	At4g32940.1	68417.m04687 vacuolar processing enzyme gamma / gamma-VPE nearly identical to SP|Q39119 Vacuolar processing enzyme, gamma-isozyme precursor (EC 3.4.22.-) (Gamma-VPE) {Arabidopsis thaliana}	GO:0004197,GO:0012505,GO:0001509,GO:0006508
BN11097	2.6395	633.726	240.093	1.40027	gi|11097|At2g42570_Contig1	At2g42570.1	68415.m05268 expressed protein	GO:0005554,GO:0000004,GO:0012505
BN11097	2.5427	665.439	261.706	1.34636	gi|11097|At2g42570_Contig1	At2g42570.1	68415.m05268 expressed protein	GO:0005554,GO:0000004,GO:0012505
BN11099	2.07349	3138.76	1513.76	1.05206	gi|11099|At4g19610_Contig1	At4g19610.1	68417.m02881 RNA recognition motif (RRM)-containing protein contains InterPro entry IPR000504: RNA-binding region RNP-1 (RNA recognition motif) (RRM)	GO:0003676,GO:0005739,GO:0000004,GO:0003723
BN11130	3.13459	704.142	224.636	1.64828	gi|11130|At5g16270_Contig4	At5g16270.1	68418.m01900 Rad21/Rec8-like family protein weak similarity to cohesion family protein SYN2 [Arabidopsis thaliana] GI:12006360; contains Pfam profiles PF04824: Conserved region of Rad21 / Rec8 like protein, PF04825: N terminus of Rad21 / Rec8 like protein	GO:0007062,GO:0005554,GO:0008372
BN11131	3.73716	867.268	232.066	1.90194	gi|11131|At5g16270_Contig2	At5g16270.1	68418.m01900 Rad21/Rec8-like family protein weak similarity to cohesion family protein SYN2 [Arabidopsis thaliana] GI:12006360; contains Pfam profiles PF04824: Conserved region of Rad21 / Rec8 like protein, PF04825: N terminus of Rad21 / Rec8 like protein	GO:0007062,GO:0005554,GO:0008372
BN11131	2.58468	742.447	287.249	1.36999	gi|11131|At5g16270_Contig2	At5g16270.1	68418.m01900 Rad21/Rec8-like family protein weak similarity to cohesion family protein SYN2 [Arabidopsis thaliana] GI:12006360; contains Pfam profiles PF04824: Conserved region of Rad21 / Rec8 like protein, PF04825: N terminus of Rad21 / Rec8 like protein	GO:0007062,GO:0005554,GO:0008372
BN11145	2.26273	2738.13	1210.1	1.17806	gi|11145|At5g62460_Contig2	At5g62460.1	68418.m07838 zinc finger (C3HC4-type RING finger) family protein contains Pfam domain, PF00097: Zinc finger, C3HC4 type (RING finger)	GO:0009507,GO:0005515,GO:0008270,GO:0005489,GO:0006118
BN11148	2.08446	949.608	455.566	1.05967	gi|11148|At5g62460_Contig3	At5g62460.1	68418.m07838 zinc finger (C3HC4-type RING finger) family protein contains Pfam domain, PF00097: Zinc finger, C3HC4 type (RING finger)	GO:0009507,GO:0005515,GO:0008270,GO:0005489,GO:0006118
BN11158	6.71521	3600.17	536.122	2.74743	gi|11158|At4g23600_Contig9	At4g23600.1	68417.m03399 coronatine-responsive tyrosine aminotransferase / tyrosine transaminase similar to nicotianamine aminotransferase from Hordeum vulgare [GI:6498122, GI:6469087]; contains Pfam profile PF00155 aminotransferase, classes I and II; identical to cD	GO:0042538,GO:0010188,GO:0008483,GO:0009753,GO:0004121,GO:0009058,GO:0012505
BN11158	7.55751	3833.42	507.233	2.91791	gi|11158|At4g23600_Contig9	At4g23600.1	68417.m03399 coronatine-responsive tyrosine aminotransferase / tyrosine transaminase similar to nicotianamine aminotransferase from Hordeum vulgare [GI:6498122, GI:6469087]; contains Pfam profile PF00155 aminotransferase, classes I and II; identical to cD	GO:0042538,GO:0010188,GO:0008483,GO:0009753,GO:0004121,GO:0009058,GO:0012505
BN11190	3.50437	2203.07	628.664	1.80915	gi|11190|At5g03560_Contig1	At5g03560.1	68418.m00314 expressed protein	GO:0005739,GO:0000004,GO:0015391
BN11192	2.62738	3227.5	1228.41	1.39362	gi|11192|At5g39570_Contig2	At5g39570.1	68418.m04793 expressed protein	GO:0005554,GO:0000004,GO:0012505
BN11200	2.31955	20731.6	8937.76	1.21385	gi|11200|At4g05320_Contig4	At4g05320.4	68417.m00813 polyubiquitin (UBQ10) (SEN3) senescence-associated protein; identical to GI:870791	GO:0005634,GO:0007568,GO:0000211,GO:0006464
BN11216	2.32031	4014.77	1730.27	1.21432	gi|11216|At5g57655_Contig1	At5g57655.2	68418.m07204 xylose isomerase family protein contains similarity to Xylose isomerase (EC 5.3.1.5) (Swiss-Prot:P22842) [Thermoanaerobacter ethanolicus]	GO:0009045,GO:0005975,GO:0012505
BN11223	2.4402	1393.67	571.13	1.287	gi|11223|At4g24780_Contig1	At4g24780.1	68417.m03548 pectate lyase family protein similar to pectate lyase GP:14289169 from [Salix gilgiana]	GO:0012505,GO:0030570,GO:0000004,GO:0016829
BN11224	3.32889	1762.44	529.437	1.73504	gi|11224|At4g24780_ESS109F	At4g24780.1	68417.m03548 pectate lyase family protein similar to pectate lyase GP:14289169 from [Salix gilgiana]	GO:0012505,GO:0030570,GO:0000004,GO:0016829
BN11224	2.3259	1482.02	637.181	1.21779	gi|11224|At4g24780_ESS109F	At4g24780.1	68417.m03548 pectate lyase family protein similar to pectate lyase GP:14289169 from [Salix gilgiana]	GO:0012505,GO:0030570,GO:0000004,GO:0016829
BN11225	4.8534	3885.53	800.579	2.279	gi|11225|At4g24780_Contig2	At4g24780.1	68417.m03548 pectate lyase family protein similar to pectate lyase GP:14289169 from [Salix gilgiana]	GO:0012505,GO:0030570,GO:0000004,GO:0016829
BN11225	5.01822	3325.81	662.747	2.32718	gi|11225|At4g24780_Contig2	At4g24780.1	68417.m03548 pectate lyase family protein similar to pectate lyase GP:14289169 from [Salix gilgiana]	GO:0012505,GO:0030570,GO:0000004,GO:0016829
BN11226	7.9449	1684.74	212.053	2.99003	gi|11226|At4g24780_Contig3	At4g24780.1	68417.m03548 pectate lyase family protein similar to pectate lyase GP:14289169 from [Salix gilgiana]	GO:0012505,GO:0030570,GO:0000004,GO:0016829
BN11233	2.10102	13302.8	6331.6	1.07109	gi|11233|At3g44300_Contig2	At3g44300.1	68416.m04757 nitrilase 2 (NIT2) identical to SP|P32962 Nitrilase 2 (EC 3.5.5.1) {Arabidopsis thaliana}	GO:0009684,GO:0000257
BN11233	8.1093	13363.8	1647.96	3.01958	gi|11233|At3g44300_Contig2	At3g44300.1	68416.m04757 nitrilase 2 (NIT2) identical to SP|P32962 Nitrilase 2 (EC 3.5.5.1) {Arabidopsis thaliana}	GO:0009684,GO:0000257
BN11256	2.19099	4520.15	2063.06	1.13158	gi|11256|At4g14880_Contig2	At4g14880.2	68417.m02286 cysteine synthase / O-acetylserine (thiol)-lyase / O-acetylserine sulfhydrylase (OAS1) nearly identical to SP|P47998 Cysteine synthase (EC 4.2.99.8) (O-acetylserine sulfhydrylase) (O-acetylserine (Thiol)-lyase) {Arabidopsis thaliana}; identic	GO:0005829,GO:0004124,GO:0006535
BN11294	2.25194	479.802	213.062	1.17117	gi|11294|At5g15740_Contig1	At5g15740.1	68418.m01841 expressed protein contains Pfam PF03138: Plant protein family. The function of this family of plant proteins is unknown;	GO:0005554,GO:0000004,GO:0008372
BN11301	2.54824	678.785	266.374	1.3495	gi|11301|At4g24120_Contig2	At4g24120.1	68417.m03462 transporter, putative similar to iron-phytosiderophore transporter protein yellow stripe 1 [Zea mays] GI:10770865; contains Pfam profile PF03169: OPT oligopeptide transporter protein	GO:0008372,GO:0006857,GO:0015198
BN11307	2.80819	4554.52	1621.87	1.48964	gi|11307|At4g26260_Contig1	At4g26260.1	68417.m03779 expressed protein similar to myo-inositol oxygenase [Sus scrofa] gi|17432544|gb|AAL39076	GO:0005554,GO:0000004,GO:0008372
BN11313	2.98822	5435.96	1819.13	1.57929	gi|11313|At2g47400_Contig4	At2g47400.1	68415.m05916 CP12 domain-containing protein contains Pfam profile: PF02672 CP12 domain	GO:0005554,GO:0000004,GO:0009507
BN11313	4.7116	14925.4	3167.8	2.23622	gi|11313|At2g47400_Contig4	At2g47400.1	68415.m05916 CP12 domain-containing protein contains Pfam profile: PF02672 CP12 domain	GO:0005554,GO:0000004,GO:0009507
BN11320	2.24345	2674.98	1192.35	1.16572	gi|11320|At3g56090_Contig4	At3g56090.1	68416.m06234 ferritin, putative similar to ferritin subunit cowpea2 precursor [Vigna unguiculata] GI:2970654; contains Pfam profile PF00210: Ferritin-like domain	GO:0009507,GO:0006826,GO:0008199,GO:0005488,GO:0006879
BN11320	2.6786	2990.34	1116.38	1.42148	gi|11320|At3g56090_Contig4	At3g56090.1	68416.m06234 ferritin, putative similar to ferritin subunit cowpea2 precursor [Vigna unguiculata] GI:2970654; contains Pfam profile PF00210: Ferritin-like domain	GO:0009507,GO:0006826,GO:0008199,GO:0005488,GO:0006879
BN11325	4.01722	14565.2	3625.69	2.0062	gi|11325|At5g57110_Contig2	At5g57110.2	68418.m07131 calcium-transporting ATPase 8, plasma membrane-type / Ca(2+)-ATPase isoform 8 (ACA8) identical to calcium-transporting ATPase 8, plasma membrane-type SP:Q9LF79 from [Arabidopsis thaliana]	GO:0008152,GO:0006812,GO:0015672,GO:0015992,GO:0005886,GO:0015693,GO:0005516,GO:0006813,GO:0005388,GO:0030001,GO:0006816
BN11325	3.83225	12466	3252.92	1.93819	gi|11325|At5g57110_Contig2	At5g57110.2	68418.m07131 calcium-transporting ATPase 8, plasma membrane-type / Ca(2+)-ATPase isoform 8 (ACA8) identical to calcium-transporting ATPase 8, plasma membrane-type SP:Q9LF79 from [Arabidopsis thaliana]	GO:0008152,GO:0006812,GO:0015672,GO:0015992,GO:0005886,GO:0015693,GO:0005516,GO:0006813,GO:0005388,GO:0030001,GO:0006816
BN11326	2.76112	3257.16	1179.65	1.46526	gi|11326|At5g20570_Contig1	At5g20570.1	68418.m02442 ring-box protein-related similar to ring-box protein 1 GI:4769004 from [Homo sapiens]	GO:0009733,GO:0019005,GO:0005515,GO:0016567
BN11326	3.25621	2776.87	852.793	1.70319	gi|11326|At5g20570_Contig1	At5g20570.1	68418.m02442 ring-box protein-related similar to ring-box protein 1 GI:4769004 from [Homo sapiens]	GO:0009733,GO:0019005,GO:0005515,GO:0016567
BN11338	4.04545	3343.51	826.486	2.0163	gi|11338|At2g38390_Contig1	At2g38390.1	68415.m04716 peroxidase, putative similar to peroxidase isozyme [Armoracia rusticana] gi|217934|dbj|BAA14144; identical to cDNA class III peroxidase ATP34, GI:17530563	GO:0006979,GO:0004601,GO:0012505
BN11343	3.65441	24944.4	6825.84	1.86964	gi|11343|At3g05780_Contig1	At3g05780.1	68416.m00649 Lon protease, putative similar to Lon protease homolog 2 SP:P93655	GO:0006510,GO:0004252,GO:0005739,GO:0004176,GO:0005524,GO:0008236
BN11366	2.32657	2787.56	1198.14	1.21821	gi|11366|At3g22110_Contig3	At3g22110.1	68416.m02791 20S proteasome alpha subunit C (PAC1) (PRC9) identical to GB:AAC32057 from [Arabidopsis thaliana] (Genetics (1998) 149 (2), 677-692); identical to cDNA proteasome subunit prc9 GI:2511583	GO:0005839,GO:0008233,GO:0004175,GO:0006511
BN11376	3.41122	1724.73	505.605	1.77029	gi|11376|At1g16030_Contig2	At1g16030.1	68414.m01924 heat shock protein 70, putative / HSP70, putative similar to heat shock protein hsp70 GI:1771478 from [Pisum sativum]	GO:0005829,GO:0003773,GO:0006457
BN11393	2.16311	9393.94	4342.79	1.11311	gi|11393|At1g21460_Contig3	At1g21460.1	68414.m02683 nodulin MtN3 family protein contains similarity to MTN3 (nodule development protein) GB:Y08726 GI:1619601 from [Medicago truncatula]	GO:0005554,GO:0016020,GO:0000004,GO:0012505
BN11394	2.35322	3169.81	1347.01	1.23464	gi|11394|At1g65350_Contig1	At1g65350.1	68414.m07413 polyubiquitin, putative similar to polyubiquitin GI:248337 from [Zea mays]	GO:0005622,GO:0000211,GO:0006511
BN11402	2.55218	992.521	388.892	1.35173	gi|11402|At1g16840_Contig1	At1g16840.2	68414.m02028 expressed protein	GO:0005554,GO:0000004,GO:0005739
BN11405	2.17611	5528.61	2540.59	1.12175	gi|11405|At4g37300_Contig2	At4g37300.1	68417.m05281 expressed protein	GO:0005554,GO:0000004,GO:0008372
BN11405	2.40883	5079.72	2108.79	1.26833	gi|11405|At4g37300_Contig2	At4g37300.1	68417.m05281 expressed protein	GO:0005554,GO:0000004,GO:0008372
BN11422	2.17423	2282.18	1049.65	1.1205	gi|11422|At4g17040_Contig5	At4g17040.1	68417.m02570 ATP-dependent Clp protease proteolytic subunit, putative similar to ATP-dependent Clp protease proteolytic subunit GI:7264063 from [Synechococcus sp.PCC 7942]	GO:0008462,GO:0006510,GO:0009570
BN11453	3.04235	4725.87	1553.36	1.60519	gi|11453|At4g26840_Contig4	At4g26840.1	68417.m03864 ubiquitin-like protein (SMT3) identical to Ubiquitin-like protein SMT3 SP:P55852 from[Arabidopsis thaliana]; identical to cDNA SMT3 protein GI:1707371	GO:0005737,GO:0016925,GO:0005634,GO:0008638
BN11453	3.35901	3693.94	1099.71	1.74804	gi|11453|At4g26840_Contig4	At4g26840.1	68417.m03864 ubiquitin-like protein (SMT3) identical to Ubiquitin-like protein SMT3 SP:P55852 from[Arabidopsis thaliana]; identical to cDNA SMT3 protein GI:1707371	GO:0005737,GO:0016925,GO:0005634,GO:0008638
BN11454	2.75965	2535.41	918.743	1.46449	gi|11454|At4g26840_Contig5	At4g26840.1	68417.m03864 ubiquitin-like protein (SMT3) identical to Ubiquitin-like protein SMT3 SP:P55852 from[Arabidopsis thaliana]; identical to cDNA SMT3 protein GI:1707371	GO:0005737,GO:0016925,GO:0005634,GO:0008638
BN11454	2.40124	2237.67	931.882	1.26378	gi|11454|At4g26840_Contig5	At4g26840.1	68417.m03864 ubiquitin-like protein (SMT3) identical to Ubiquitin-like protein SMT3 SP:P55852 from[Arabidopsis thaliana]; identical to cDNA SMT3 protein GI:1707371	GO:0005737,GO:0016925,GO:0005634,GO:0008638
BN11455	2.53626	2368.42	933.824	1.3427	gi|11455|At5g03740_Contig1	At5g03740.1	68418.m00335 zinc finger (C2H2 type) family protein contains Pfam domain, PF00096: Zinc finger, C2H2 type	GO:0003676,GO:0008270,GO:0000004,GO:0005634
BN11455	2.95226	2011.23	681.25	1.56182	gi|11455|At5g03740_Contig1	At5g03740.1	68418.m00335 zinc finger (C2H2 type) family protein contains Pfam domain, PF00096: Zinc finger, C2H2 type	GO:0003676,GO:0008270,GO:0000004,GO:0005634
BN11459	2.17543	3847.75	1768.73	1.1213	gi|11459|At1g01490_Contig1	At1g01490.1	68414.m00065 heavy-metal-associated domain-containing protein contains Pfam profile PF00403: Heavy-metal-associated domain	GO:0030001,GO:0008372,GO:0046872
BN11459	2.13233	3287.73	1541.85	1.09243	gi|11459|At1g01490_Contig1	At1g01490.1	68414.m00065 heavy-metal-associated domain-containing protein contains Pfam profile PF00403: Heavy-metal-associated domain	GO:0030001,GO:0008372,GO:0046872
BN11466	4.71183	1683.75	357.345	2.23629	gi|11466|At1g28050_Contig2	At1g28050.1	68414.m03434 zinc finger (B-box type) family protein	GO:0005622,GO:0045449,GO:0003700,GO:0008270
BN11466	4.05551	1865.92	460.095	2.01988	gi|11466|At1g28050_Contig2	At1g28050.1	68414.m03434 zinc finger (B-box type) family protein	GO:0005622,GO:0045449,GO:0003700,GO:0008270
BN11468	2.01233	3126.74	1553.79	1.00887	gi|11468|At1g23820_Contig4	At1g23820.1	68414.m03005 spermidine synthase 1 (SPDSYN1) / putrescine aminopropyltransferase 1 identical to SP|Q9ZUB3 Spermidine synthase 1 (EC 2.5.1.16) (Putrescine aminopropyltransferase 1) (SPDSY 1) {Arabidopsis thaliana}	GO:0008295,GO:0004766,GO:0008372
BN11477	4.75969	1684.12	353.83	2.25087	gi|11477|At4g39730_Contig2	At4g39730.1	68417.m05624 lipid-associated family protein contains PLAT/LH2 (Polycystin-1, Lipoxygenase, Alpha-Toxin/Lipoxygenase homology) domain Pfam:PF01477	GO:0005554,GO:0000004,GO:0012505
BN11477	3.67189	2038.99	555.297	1.87652	gi|11477|At4g39730_Contig2	At4g39730.1	68417.m05624 lipid-associated family protein contains PLAT/LH2 (Polycystin-1, Lipoxygenase, Alpha-Toxin/Lipoxygenase homology) domain Pfam:PF01477	GO:0005554,GO:0000004,GO:0012505
BN11478	3.21914	1732.63	538.227	1.68668	gi|11478|At5g17910_RL5432F	At5g17910.1	68418.m02100 expressed protein	GO:0005554,GO:0000004,GO:0005739
BN11478	2.68586	1781.55	663.306	1.42539	gi|11478|At5g17910_RL5432F	At5g17910.1	68418.m02100 expressed protein	GO:0005554,GO:0000004,GO:0005739
BN11485	5.4058	1617.4	299.197	2.43451	gi|11485|At4g14420_Contig1	At4g14420.1	68417.m02225 lesion inducing protein-related similar to ORF, able to induce HR-like lesions [Nicotiana tabacum] gi|1762945|gb|AAC49975	GO:0005554,GO:0000004,GO:0012505
BN11485	5.10951	2482.85	485.927	2.35319	gi|11485|At4g14420_Contig1	At4g14420.1	68417.m02225 lesion inducing protein-related similar to ORF, able to induce HR-like lesions [Nicotiana tabacum] gi|1762945|gb|AAC49975	GO:0005554,GO:0000004,GO:0012505
BN11495	2.74011	4385.99	1600.66	1.45424	gi|11495|At1g74520_Contig1	At1g74520.1	68414.m08633 ABA-responsive protein (HVA22a) identical to AtHVA22a [Arabidopsis thaliana] GI:4884932	GO:0005554,GO:0000004,GO:0012505
BN11495	3.20935	3478.07	1083.73	1.68228	gi|11495|At1g74520_Contig1	At1g74520.1	68414.m08633 ABA-responsive protein (HVA22a) identical to AtHVA22a [Arabidopsis thaliana] GI:4884932	GO:0005554,GO:0000004,GO:0012505
BN11497	2.5483	8619.07	3382.28	1.34954	gi|11497|At1g74520_Contig3	At1g74520.1	68414.m08633 ABA-responsive protein (HVA22a) identical to AtHVA22a [Arabidopsis thaliana] GI:4884932	GO:0005554,GO:0000004,GO:0012505
BN11499	2.56483	2200.27	857.862	1.35886	gi|11499|At3g11130_Contig2	At3g11130.1	68416.m01349 clathrin heavy chain, putative similar to Swiss-Prot:Q00610 clathrin heavy chain 1 (CLH-17) [Homo sapiens]	GO:0005198,GO:0030125,GO:0000004,GO:0012505
BN11502	5.06727	4394.87	867.306	2.34121	gi|11502|At2g27100_Contig1	At2g27100.1	68415.m03256 C2H2 zinc-finger protein SERRATE (SE) identical to C2H2 zinc-finger protein SERRATE GI:14486602 from [Arabidopsis thaliana]	GO:0016568,GO:0003700,GO:0010016,GO:0003677,GO:0005634,GO:0045449
BN11509	3.40406	1107.44	325.329	1.76726	gi|11509|At5g55220_Contig1	At5g55220.1	68418.m06883 trigger factor type chaperone family protein contains Pfam profiles PF05697: Bacterial trigger factor protein (TF), PF05698: Bacterial trigger factor protein (TF) C-terminus, PF00254: peptidyl-prolyl cis-trans isomerase, FKBP-type	GO:0009507,GO:0005554,GO:0015031
BN11521	3.20694	7073.41	2205.66	1.6812	gi|11521|At5g17920_Contig2	At5g17920.1	68418.m02101 5-methyltetrahydropteroyltriglutamate--homocysteine methyltransferase / vitamin-B12-independent methionine synthase / cobalamin-independent methionine synthase (CIMS) identical to SP|O50008 5-methyltetrahydropteroyltriglutamate--homocysteine	GO:0009086,GO:0003871
BN11521	2.83446	8063.87	2844.94	1.50307	gi|11521|At5g17920_Contig2	At5g17920.1	68418.m02101 5-methyltetrahydropteroyltriglutamate--homocysteine methyltransferase / vitamin-B12-independent methionine synthase / cobalamin-independent methionine synthase (CIMS) identical to SP|O50008 5-methyltetrahydropteroyltriglutamate--homocysteine	GO:0009086,GO:0003871
BN11524	2.97627	18205.4	6116.85	1.57351	gi|11524|At5g17920_Contig5	At5g17920.1	68418.m02101 5-methyltetrahydropteroyltriglutamate--homocysteine methyltransferase / vitamin-B12-independent methionine synthase / cobalamin-independent methionine synthase (CIMS) identical to SP|O50008 5-methyltetrahydropteroyltriglutamate--homocysteine	GO:0009086,GO:0003871
BN11550	3.85308	1780.93	462.209	1.94601	gi|11550|At5g55910_Contig1	At5g55910.1	68418.m06972 protein kinase, putative contains protein kinase domain, Pfam:PF00069	GO:0009507,GO:0006468,GO:0016301
BN11556	2.80184	8625.03	3078.34	1.48638	gi|11556|At1g79040_Contig1	At1g79040.1	68414.m09216 photosystem II 10 kDa polypeptide identical to photosystem II 10 kDa polypeptide, chloroplast [precursor] SP:P27202 from [Arabidopsis thaliana]; contains Pfam profile: PF04725 photosystem II 10 kDa polypeptide PsbR	GO:0009507,GO:0015979,GO:0005554,GO:0009523
BN11560	2.28218	1975.43	865.589	1.19041	gi|11560|At1g79040_Contig6	At1g79040.1	68414.m09216 photosystem II 10 kDa polypeptide identical to photosystem II 10 kDa polypeptide, chloroplast [precursor] SP:P27202 from [Arabidopsis thaliana]; contains Pfam profile: PF04725 photosystem II 10 kDa polypeptide PsbR	GO:0009507,GO:0015979,GO:0005554,GO:0009523
BN11570	2.59026	494.414	190.874	1.3731	gi|11570|At3g04910_CD1896F	At3g04910.1	68416.m00533 protein kinase family protein contains protein kinase domain, Pfam:PF00069	GO:0008372,GO:0004674,GO:0007623,GO:0004672,GO:0006468,GO:0016301
BN11570	2.21937	548.548	247.164	1.15015	gi|11570|At3g04910_CD1896F	At3g04910.1	68416.m00533 protein kinase family protein contains protein kinase domain, Pfam:PF00069	GO:0008372,GO:0004674,GO:0007623,GO:0004672,GO:0006468,GO:0016301
BN11571	2.49165	8875.96	3562.28	1.3171	gi|11571|At4g36040_Contig1	At4g36040.1	68417.m05130 DNAJ heat shock N-terminal domain-containing protein (J11) identical to dnaJ heat shock protein J11 [Arabidopsis thaliana] GI:9843641; contains Pfam profile PF00226 DnaJ domain	GO:0006457,GO:0003754,GO:0009507
BN11573	2.44693	15139.6	6187.18	1.29097	gi|11573|At4g36040_Contig3	At4g36040.1	68417.m05130 DNAJ heat shock N-terminal domain-containing protein (J11) identical to dnaJ heat shock protein J11 [Arabidopsis thaliana] GI:9843641; contains Pfam profile PF00226 DnaJ domain	GO:0006457,GO:0003754,GO:0009507
BN11574	2.08701	3980.12	1907.09	1.06144	gi|11574|At4g36040_Contig2	At4g36040.1	68417.m05130 DNAJ heat shock N-terminal domain-containing protein (J11) identical to dnaJ heat shock protein J11 [Arabidopsis thaliana] GI:9843641; contains Pfam profile PF00226 DnaJ domain	GO:0006457,GO:0003754,GO:0009507
BN11580	3.72277	3297.38	885.732	1.89638	gi|11580|At4g12800_Contig4	At4g12800.1	68417.m02008 photosystem I reaction center subunit XI, chloroplast (PSI-L) / PSI subunit V identical to Photosystem I reaction center subunit XI, chloroplast precursor (PSI-L) (PSI subunit V) (Swiss-Prot:Q9SUI4) [Arabidopsis thaliana]; contains Pfam profi	GO:0009507,GO:0015979,GO:0005554,GO:0009538
BN11580	4.74617	2205.54	464.699	2.24676	gi|11580|At4g12800_Contig4	At4g12800.1	68417.m02008 photosystem I reaction center subunit XI, chloroplast (PSI-L) / PSI subunit V identical to Photosystem I reaction center subunit XI, chloroplast precursor (PSI-L) (PSI subunit V) (Swiss-Prot:Q9SUI4) [Arabidopsis thaliana]; contains Pfam profi	GO:0009507,GO:0015979,GO:0005554,GO:0009538
BN11581	2.9673	818.597	275.873	1.56915	gi|11581|At4g12800_Contig3	At4g12800.1	68417.m02008 photosystem I reaction center subunit XI, chloroplast (PSI-L) / PSI subunit V identical to Photosystem I reaction center subunit XI, chloroplast precursor (PSI-L) (PSI subunit V) (Swiss-Prot:Q9SUI4) [Arabidopsis thaliana]; contains Pfam profi	GO:0009507,GO:0015979,GO:0005554,GO:0009538
BN11581	2.17854	853.8	391.913	1.12336	gi|11581|At4g12800_Contig3	At4g12800.1	68417.m02008 photosystem I reaction center subunit XI, chloroplast (PSI-L) / PSI subunit V identical to Photosystem I reaction center subunit XI, chloroplast precursor (PSI-L) (PSI subunit V) (Swiss-Prot:Q9SUI4) [Arabidopsis thaliana]; contains Pfam profi	GO:0009507,GO:0015979,GO:0005554,GO:0009538
BN11613	2.09192	3951.14	1888.76	1.06483	gi|11613|At2g22120_Contig2	At2g22120.1	68415.m02626 zinc finger (C3HC4-type RING finger) family protein contains Pfam profile: PF00097 zinc finger, C3HC4 type (RING finger)	GO:0005515,GO:0008372,GO:0000004,GO:0008270
BN11626	2.35762	723.089	306.703	1.23733	gi|11626|At4g35840_Contig3	At4g35840.1	68417.m05091 zinc finger (C3HC4-type RING finger) family protein contains a TG non-consensus donor splice site at exon 2; contains Pfam profile PF00097: Zinc finger, C3HC4 type (RING finger)	GO:0006355,GO:0003700,GO:0008372
BN11626	2.25937	826.869	365.974	1.17592	gi|11626|At4g35840_Contig3	At4g35840.1	68417.m05091 zinc finger (C3HC4-type RING finger) family protein contains a TG non-consensus donor splice site at exon 2; contains Pfam profile PF00097: Zinc finger, C3HC4 type (RING finger)	GO:0006355,GO:0003700,GO:0008372
BN11629	2.62205	4544.96	1733.36	1.3907	gi|11629|At5g64260_Contig1	At5g64260.1	68418.m08073 phosphate-responsive protein, putative similar to phi-1 (phosphate-induced gene) [Nicotiana tabacum] GI:3759184; contains Pfam profile PF04674: Phosphate-induced protein 1 conserved region	GO:0005554,GO:0000004,GO:0012505
BN11661	2.72842	6435.67	2358.75	1.44807	gi|11661|At3g05880_Contig1	At3g05880.1	68416.m00661 hydrophobic protein (RCI2A) / low temperature and salt responsive protein (LTI6A) identical to SP|Q9ZNQ7 Hydrophobic protein RCI2A (Low temperature and salt responsive protein LTI6A) {Arabidopsis thaliana}	GO:0009409,GO:0042538,GO:0005554,GO:0016021
BN11695	4.61421	3549.67	769.291	2.20608	gi|11695|At1g66070_Contig1	At1g66070.1	68414.m07499 translation initiation factor-related similar to Eukaryotic translation initiation factor 3 subunit 1 (eIF-3 alpha) (eIF3 p35) (eIF3j) (Swiss-Prot:O75822) [Homo sapiens]	GO:0005554,GO:0000004,GO:0008372
BN11695	4.00314	3423.73	855.262	2.00113	gi|11695|At1g66070_Contig1	At1g66070.1	68414.m07499 translation initiation factor-related similar to Eukaryotic translation initiation factor 3 subunit 1 (eIF-3 alpha) (eIF3 p35) (eIF3j) (Swiss-Prot:O75822) [Homo sapiens]	GO:0005554,GO:0000004,GO:0008372
BN11696	3.06919	741.599	241.627	1.61786	gi|11696|At1g66070_ILS894F	At1g66070.1	68414.m07499 translation initiation factor-related similar to Eukaryotic translation initiation factor 3 subunit 1 (eIF-3 alpha) (eIF3 p35) (eIF3j) (Swiss-Prot:O75822) [Homo sapiens]	GO:0005554,GO:0000004,GO:0008372
BN11696	2.33782	1019.96	436.286	1.22517	gi|11696|At1g66070_ILS894F	At1g66070.1	68414.m07499 translation initiation factor-related similar to Eukaryotic translation initiation factor 3 subunit 1 (eIF-3 alpha) (eIF3 p35) (eIF3j) (Swiss-Prot:O75822) [Homo sapiens]	GO:0005554,GO:0000004,GO:0008372
BN11697	2.52069	2792.04	1107.65	1.33382	gi|11697|At5g45130_Contig2	At5g45130.1	68418.m05540 Ras-related protein (RHA1) / small GTP-binding protein identical to Ras-related protein RHA1 SP:P31582 from [Arabidopsis thaliana]	GO:0006414,GO:0012505,GO:0005525,GO:0007264
BN11697	3.06132	2473.22	807.894	1.61415	gi|11697|At5g45130_Contig2	At5g45130.1	68418.m05540 Ras-related protein (RHA1) / small GTP-binding protein identical to Ras-related protein RHA1 SP:P31582 from [Arabidopsis thaliana]	GO:0006414,GO:0012505,GO:0005525,GO:0007264
BN11699	2.24679	445.256	198.174	1.16787	gi|11699|At5g45130_Contig1	At5g45130.1	68418.m05540 Ras-related protein (RHA1) / small GTP-binding protein identical to Ras-related protein RHA1 SP:P31582 from [Arabidopsis thaliana]	GO:0006414,GO:0012505,GO:0005525,GO:0007264
BN11699	2.4226	10727.6	4428.14	1.27655	gi|11699|At5g45130_Contig1	At5g45130.1	68418.m05540 Ras-related protein (RHA1) / small GTP-binding protein identical to Ras-related protein RHA1 SP:P31582 from [Arabidopsis thaliana]	GO:0006414,GO:0012505,GO:0005525,GO:0007264
BN11699	3.05389	17414.8	5702.5	1.61065	gi|11699|At5g45130_Contig1	At5g45130.1	68418.m05540 Ras-related protein (RHA1) / small GTP-binding protein identical to Ras-related protein RHA1 SP:P31582 from [Arabidopsis thaliana]	GO:0006414,GO:0012505,GO:0005525,GO:0007264
BN11700	2.00166	947.313	473.264	1.0012	gi|11700|At2g30860_Contig1	At2g30860.1	68415.m03761 glutathione S-transferase, putative identical to GB:Y12295	GO:0005737,GO:0004364,GO:0005524,GO:0003824,GO:0005247,GO:0009407
BN11720	2.02863	9331.9	4600.11	1.0205	gi|11720|At1g53910_Contig1	At1g53910.1	68414.m06137 AP2 domain-containing protein RAP2.12 (RAP2.12) identical to AP2 domain containing protein GI:2281649 from [Arabidopsis thaliana]	GO:0003700,GO:0006355,GO:0003677,GO:0005634
BN11735	3.01892	1823.82	604.129	1.59403	gi|11735|At5g63130_Contig1	At5g63130.1	68418.m07926 octicosapeptide/Phox/Bem1p (PB1) domain-containing protein contains Pfam profile PF00564: PB1 domain	GO:0005554,GO:0000004,GO:0008372
BN11735	2.02098	1753.79	867.794	1.01505	gi|11735|At5g63130_Contig1	At5g63130.1	68418.m07926 octicosapeptide/Phox/Bem1p (PB1) domain-containing protein contains Pfam profile PF00564: PB1 domain	GO:0005554,GO:0000004,GO:0008372
BN11736	2.43064	1447.22	595.408	1.28133	gi|11736|At5g63130_EL750R	At5g63130.1	68418.m07926 octicosapeptide/Phox/Bem1p (PB1) domain-containing protein contains Pfam profile PF00564: PB1 domain	GO:0005554,GO:0000004,GO:0008372
BN11736	2.37034	764.348	322.463	1.2451	gi|11736|At5g63130_EL750R	At5g63130.1	68418.m07926 octicosapeptide/Phox/Bem1p (PB1) domain-containing protein contains Pfam profile PF00564: PB1 domain	GO:0005554,GO:0000004,GO:0008372
BN11737	3.42902	10373.3	3025.15	1.7778	gi|11737|At3g49870_Contig1	At3g49870.1	68416.m05452 ADP-ribosylation factor, putative similar to ADP-ribosylation factor-like protein 1 (SP:P40616) [Homo sapiens]; ARF3 ADP-RIBOSYLATION FACTOR,GP:453191 Arabidopsis thaliana; contains domain PF00025: ADP-ribosylation factor family	GO:0007264,GO:0003926,GO:0005525,GO:0003925,GO:0005524,GO:0012505
BN11737	2.28003	12198.8	5350.29	1.18905	gi|11737|At3g49870_Contig1	At3g49870.1	68416.m05452 ADP-ribosylation factor, putative similar to ADP-ribosylation factor-like protein 1 (SP:P40616) [Homo sapiens]; ARF3 ADP-RIBOSYLATION FACTOR,GP:453191 Arabidopsis thaliana; contains domain PF00025: ADP-ribosylation factor family	GO:0007264,GO:0003926,GO:0005525,GO:0003925,GO:0005524,GO:0012505
BN11742	7.25601	5482.46	755.575	2.85918	gi|11742|At1g10840_Contig3	At1g10840.1	68414.m01246 eukaryotic translation initiation factor 3 subunit 3 / eIF-3 gamma / eIF3h (TIF3H1) identical to SP|Q9C5Z2 Eukaryotic translation initiation factor 3 subunit 3 (eIF-3 gamma) (eIF3 p38 subunit) (eIF3h) {Arabidopsis thaliana}; contains Pfam pro	GO:0005852,GO:0003743,GO:0006413
BN11742	4.59898	7851.75	1707.28	2.20131	gi|11742|At1g10840_Contig3	At1g10840.1	68414.m01246 eukaryotic translation initiation factor 3 subunit 3 / eIF-3 gamma / eIF3h (TIF3H1) identical to SP|Q9C5Z2 Eukaryotic translation initiation factor 3 subunit 3 (eIF-3 gamma) (eIF3 p38 subunit) (eIF3h) {Arabidopsis thaliana}; contains Pfam pro	GO:0005852,GO:0003743,GO:0006413
BN11743	3.4786	1130.73	325.053	1.79851	gi|11743|At1g10840_Contig2	At1g10840.1	68414.m01246 eukaryotic translation initiation factor 3 subunit 3 / eIF-3 gamma / eIF3h (TIF3H1) identical to SP|Q9C5Z2 Eukaryotic translation initiation factor 3 subunit 3 (eIF-3 gamma) (eIF3 p38 subunit) (eIF3h) {Arabidopsis thaliana}; contains Pfam pro	GO:0005852,GO:0003743,GO:0006413
BN11755	9.16177	3584.13	391.205	3.19563	gi|11755|At2g45170_Contig1	At2g45170.2	68415.m05624 autophagy 8e (APG8e) identical to autophagy 8e [Arabidopsis thaliana] GI:19912159; contains Pfam profile PF02991: Microtubule associated protein 1A/1B, light chain 3	GO:0008017,GO:0006914,GO:0008372
BN11755	8.65317	4651.03	537.494	3.11323	gi|11755|At2g45170_Contig1	At2g45170.2	68415.m05624 autophagy 8e (APG8e) identical to autophagy 8e [Arabidopsis thaliana] GI:19912159; contains Pfam profile PF02991: Microtubule associated protein 1A/1B, light chain 3	GO:0008017,GO:0006914,GO:0008372
BN11758	2.12201	2019.35	951.622	1.08543	gi|11758|At5g08190_Contig3	At5g08190.1	68418.m00957 TATA-binding protein-associated phosphoprotein Dr1 protein, putative similar to Dr1 protein homolog (SP:P49592) [Arabidopsis thaliana]; similar to TATA-binding protein-associated phosphoprotein (Down-regulator of transcription 1) (DR1 protein	GO:0003700,GO:0045449,GO:0003677,GO:0005634
BN11764	2.27429	2776.07	1220.63	1.18542	gi|11764|At2g14900_Contig3	At2g14900.1	68415.m01694 gibberellin-regulated family protein similar to SP|P46690 Gibberellin-regulated protein 4 precursor {Arabidopsis thaliana} GASA4; contains Pfam profile PF02704: Gibberellin regulated protein	GO:0009739,GO:0005554,GO:0012505
BN11764	2.74155	1433.24	522.785	1.45499	gi|11764|At2g14900_Contig3	At2g14900.1	68415.m01694 gibberellin-regulated family protein similar to SP|P46690 Gibberellin-regulated protein 4 precursor {Arabidopsis thaliana} GASA4; contains Pfam profile PF02704: Gibberellin regulated protein	GO:0009739,GO:0005554,GO:0012505
BN11765	2.95706	1609.76	544.378	1.56416	gi|11765|At2g14900_Contig2	At2g14900.1	68415.m01694 gibberellin-regulated family protein similar to SP|P46690 Gibberellin-regulated protein 4 precursor {Arabidopsis thaliana} GASA4; contains Pfam profile PF02704: Gibberellin regulated protein	GO:0009739,GO:0005554,GO:0012505
BN11765	3.03215	1929.72	636.42	1.60034	gi|11765|At2g14900_Contig2	At2g14900.1	68415.m01694 gibberellin-regulated family protein similar to SP|P46690 Gibberellin-regulated protein 4 precursor {Arabidopsis thaliana} GASA4; contains Pfam profile PF02704: Gibberellin regulated protein	GO:0009739,GO:0005554,GO:0012505
BN11769	2.23429	6560.18	2936.14	1.15981	gi|11769|At1g48760_Contig2	At1g48760.2	68414.m05457 delta-adaptin, putative similar to SP|O14617 Adapter-related protein complex 3 delta 1 subunit (Delta-adaptin 3) {Homo sapiens}; contains Pfam profile: PF01602 Adaptin N terminal region	GO:0008047,GO:0030276,GO:0005576,GO:0016042
BN11782	2.02123	5814.06	2876.49	1.01524	gi|11782|At1g75800_Contig1	At1g75800.1	68414.m08805 pathogenesis-related thaumatin family protein similar to receptor serine/threonine kinase PR5K [Arabidopsis thaliana] GI:1235680; contains Pfam profile: PF00314 Thaumatin family	GO:0012505,GO:0005554,GO:0042828
BN11782	3.95831	15438.8	3900.35	1.98489	gi|11782|At1g75800_Contig1	At1g75800.1	68414.m08805 pathogenesis-related thaumatin family protein similar to receptor serine/threonine kinase PR5K [Arabidopsis thaliana] GI:1235680; contains Pfam profile: PF00314 Thaumatin family	GO:0012505,GO:0005554,GO:0042828
BN11782	3.79767	21042.6	5540.93	1.92511	gi|11782|At1g75800_Contig1	At1g75800.1	68414.m08805 pathogenesis-related thaumatin family protein similar to receptor serine/threonine kinase PR5K [Arabidopsis thaliana] GI:1235680; contains Pfam profile: PF00314 Thaumatin family	GO:0012505,GO:0005554,GO:0042828
BN11783	4.86043	18582.1	3823.14	2.28108	gi|11783|At1g75800_Contig2	At1g75800.1	68414.m08805 pathogenesis-related thaumatin family protein similar to receptor serine/threonine kinase PR5K [Arabidopsis thaliana] GI:1235680; contains Pfam profile: PF00314 Thaumatin family	GO:0012505,GO:0005554,GO:0042828
BN11783	3.84979	14145.3	3674.3	1.94478	gi|11783|At1g75800_Contig2	At1g75800.1	68414.m08805 pathogenesis-related thaumatin family protein similar to receptor serine/threonine kinase PR5K [Arabidopsis thaliana] GI:1235680; contains Pfam profile: PF00314 Thaumatin family	GO:0012505,GO:0005554,GO:0042828
BN11784	2.19585	706.93	321.939	1.13478	gi|11784|At4g18170_VA1167F	At4g18170.1	68417.m02699 WRKY family transcription factor similar to DNA-binding protein 2 GI:4322940 from [Nicotiana tabacum]; contains Pfam profile: PF03106 WRKY DNA -binding domain	GO:0006355,GO:0003700,GO:0008372
BN11788	2.62408	504.101	192.106	1.39181	gi|11788|At1g20260_Contig3	At1g20260.1	68414.m02529 vacuolar ATP synthase subunit B, putative / V-ATPase B subunit, putative / vacuolar proton pump B subunit, putative / V-ATPase 57 kDa subunit, putative strong similarity to SP|P11574 Vacuolar ATP synthase subunit B (EC 3.6.3.14) (V-ATPase B s	GO:0008372,GO:0000004
BN11788	2.99087	611.816	204.561	1.58057	gi|11788|At1g20260_Contig3	At1g20260.1	68414.m02529 vacuolar ATP synthase subunit B, putative / V-ATPase B subunit, putative / vacuolar proton pump B subunit, putative / V-ATPase 57 kDa subunit, putative strong similarity to SP|P11574 Vacuolar ATP synthase subunit B (EC 3.6.3.14) (V-ATPase B s	GO:0008372,GO:0000004
BN11793	2.4187	2931.9	1212.18	1.27423	gi|11793|At1g15710_Contig1	At1g15710.1	68414.m01885 prephenate dehydrogenase family protein contains Pfam profile: PF02153 prephenate dehydrogenase	GO:0006571,GO:0004665,GO:0009507
BN11793	3.73414	2712.43	726.387	1.90078	gi|11793|At1g15710_Contig1	At1g15710.1	68414.m01885 prephenate dehydrogenase family protein contains Pfam profile: PF02153 prephenate dehydrogenase	GO:0006571,GO:0004665,GO:0009507
BN11800	2.46467	4748.02	1926.43	1.3014	gi|11800|At5g20240_Contig1	At5g20240.1	68418.m02409 floral homeotic protein PISTILLATA (PI) contains Pfam profiles PF01486: K-box region and PF00319: SRF-type transcription factor (DNA-binding and dimerisation domain)	GO:0006355,GO:0003700,GO:0005737,GO:0003677,GO:0005634
BN11800	2.75968	7120.46	2580.18	1.4645	gi|11800|At5g20240_Contig1	At5g20240.1	68418.m02409 floral homeotic protein PISTILLATA (PI) contains Pfam profiles PF01486: K-box region and PF00319: SRF-type transcription factor (DNA-binding and dimerisation domain)	GO:0006355,GO:0003700,GO:0005737,GO:0003677,GO:0005634
BN11810	5.78834	2161.76	373.468	2.53315	gi|11810|At4g20150_Contig2	At4g20150.1	68417.m02948 expressed protein	GO:0005554,GO:0000004,GO:0005739
BN11816	2.71192	1748.12	644.605	1.43932	gi|11816|At2g29550_EL2597F	At2g29550.1	68415.m03589 tubulin beta-7 chain (TUB7) identical to GB:M84704 SP|P29515 Tubulin beta-7 chain {Arabidopsis thaliana}	Not annotated
BN11816	9.3067	2669.72	286.86	3.21827	gi|11816|At2g29550_EL2597F	At2g29550.1	68415.m03589 tubulin beta-7 chain (TUB7) identical to GB:M84704 SP|P29515 Tubulin beta-7 chain {Arabidopsis thaliana}	Not annotated
BN11816	3.35596	2373.15	707.145	1.74673	gi|11816|At2g29550_EL2597F	At2g29550.1	68415.m03589 tubulin beta-7 chain (TUB7) identical to GB:M84704 SP|P29515 Tubulin beta-7 chain {Arabidopsis thaliana}	Not annotated
BN11818	35.9576	7194.01	200.069	5.16823	gi|11818|At5g12350_EL2821R	At5g12350.1	68418.m01453 zinc finger protein, putative / regulator of chromosome condensation (RCC1) family protein similar to zinc finger protein [Arabidopsis thaliana] gi|15811367|gb|AAL08940	GO:0015467,GO:0006813,GO:0008536,GO:0003682,GO:0008270,GO:0016020
BN11818	25.2087	7104.3	281.819	4.65585	gi|11818|At5g12350_EL2821R	At5g12350.1	68418.m01453 zinc finger protein, putative / regulator of chromosome condensation (RCC1) family protein similar to zinc finger protein [Arabidopsis thaliana] gi|15811367|gb|AAL08940	GO:0015467,GO:0006813,GO:0008536,GO:0003682,GO:0008270,GO:0016020
BN11822	6.61082	16235.7	2455.93	2.72483	gi|11822|At2g21660_Contig6	At2g21660.1	68415.m02577 glycine-rich RNA-binding protein (GRP7) SP|Q03250 Glycine-rich RNA-binding protein 7 {Arabidopsis thaliana}	GO:0005634,GO:0003723,GO:0007623
BN11822	6.28695	9414.65	1497.49	2.65236	gi|11822|At2g21660_Contig6	At2g21660.1	68415.m02577 glycine-rich RNA-binding protein (GRP7) SP|Q03250 Glycine-rich RNA-binding protein 7 {Arabidopsis thaliana}	GO:0005634,GO:0003723,GO:0007623
BN11827	5.85541	11572.7	1976.41	2.54977	gi|11827|At2g21660_Contig7	At2g21660.2	68415.m02578 glycine-rich RNA-binding protein (GRP7) SP|Q03250 Glycine-rich RNA-binding protein 7 {Arabidopsis thaliana}	GO:0005634,GO:0003723,GO:0007623
BN11827	4.41037	16082.4	3646.5	2.1409	gi|11827|At2g21660_Contig7	At2g21660.2	68415.m02578 glycine-rich RNA-binding protein (GRP7) SP|Q03250 Glycine-rich RNA-binding protein 7 {Arabidopsis thaliana}	GO:0005634,GO:0003723,GO:0007623
BN11829	5.93627	8206.48	1382.43	2.56956	gi|11829|At2g21660_Contig5	At2g21660.2	68415.m02578 glycine-rich RNA-binding protein (GRP7) SP|Q03250 Glycine-rich RNA-binding protein 7 {Arabidopsis thaliana}	GO:0005634,GO:0003723,GO:0007623
BN11829	3.48964	8001.46	2292.92	1.80308	gi|11829|At2g21660_Contig5	At2g21660.2	68415.m02578 glycine-rich RNA-binding protein (GRP7) SP|Q03250 Glycine-rich RNA-binding protein 7 {Arabidopsis thaliana}	GO:0005634,GO:0003723,GO:0007623
BN11830	3.79952	26635.6	7010.26	1.92582	gi|11830|At2g21660_Contig1	At2g21660.2	68415.m02578 glycine-rich RNA-binding protein (GRP7) SP|Q03250 Glycine-rich RNA-binding protein 7 {Arabidopsis thaliana}	GO:0005634,GO:0003723,GO:0007623
BN11830	4.68348	25566.6	5458.89	2.22758	gi|11830|At2g21660_Contig1	At2g21660.2	68415.m02578 glycine-rich RNA-binding protein (GRP7) SP|Q03250 Glycine-rich RNA-binding protein 7 {Arabidopsis thaliana}	GO:0005634,GO:0003723,GO:0007623
BN11840	4.44547	1206.38	271.373	2.15234	gi|11840|At4g05420_Contig1	At4g05420.1	68417.m00824 UV-damaged DNA-binding protein, putative similar to UV-damaged DNA binding protein (GI:12082087) [Oryza sativa]; contains Pfam PF03178 : CPSF A subunit region	GO:0016481,GO:0003677,GO:0010100,GO:0003676,GO:0005634
BN11840	4.87621	1260.67	258.535	2.28576	gi|11840|At4g05420_Contig1	At4g05420.1	68417.m00824 UV-damaged DNA-binding protein, putative similar to UV-damaged DNA binding protein (GI:12082087) [Oryza sativa]; contains Pfam PF03178 : CPSF A subunit region	GO:0016481,GO:0003677,GO:0010100,GO:0003676,GO:0005634
BN11843	5.48152	3370.61	614.904	2.45458	gi|11843|At5g59080_Contig1	At5g59080.1	68418.m07402 expressed protein	GO:0005554,GO:0000004,GO:0009507
BN11843	2.77437	3042.93	1096.8	1.47216	gi|11843|At5g59080_Contig1	At5g59080.1	68418.m07402 expressed protein	GO:0005554,GO:0000004,GO:0009507
BN11845	2.51967	6046.12	2399.57	1.33323	gi|11845|At1g42970_Contig2	At1g42970.1	68414.m04947 glyceraldehyde-3-phosphate dehydrogenase B, chloroplast (GAPB) / NADP-dependent glyceraldehydephosphate dehydrogenase subunit B identical to SP|P25857 Glyceraldehyde 3-phosphate dehydrogenase B, chloroplast precursor (EC 1.2.1.13) (NADP-depen	GO:0008886,GO:0009507,GO:0006096,GO:0008943
BN11845	2.43358	5167.32	2123.34	1.28308	gi|11845|At1g42970_Contig2	At1g42970.1	68414.m04947 glyceraldehyde-3-phosphate dehydrogenase B, chloroplast (GAPB) / NADP-dependent glyceraldehydephosphate dehydrogenase subunit B identical to SP|P25857 Glyceraldehyde 3-phosphate dehydrogenase B, chloroplast precursor (EC 1.2.1.13) (NADP-depen	GO:0008886,GO:0009507,GO:0006096,GO:0008943
BN11846	2.76646	585.585	211.673	1.46804	gi|11846|At5g20190_Contig6	At5g20190.1	68418.m02405 expressed protein	GO:0005554,GO:0000004,GO:0009507
BN11862	3.95928	909.483	229.709	1.98524	gi|11862|At2g24420_Contig1	At2g24420.1	68415.m02917 DNA repair ATPase-related contains 2 transmembrane domains; similar to DNA double-strand break repair rad50 ATPase. (Swiss-Prot:O33600) [Sulfolobus acidocaldarius]	GO:0005554,GO:0000004,GO:0012505
BN11862	2.97806	1341.36	450.414	1.57437	gi|11862|At2g24420_Contig1	At2g24420.1	68415.m02917 DNA repair ATPase-related contains 2 transmembrane domains; similar to DNA double-strand break repair rad50 ATPase. (Swiss-Prot:O33600) [Sulfolobus acidocaldarius]	GO:0005554,GO:0000004,GO:0012505
BN11863	2.58922	702.002	271.125	1.37252	gi|11863|At1g56580_Contig2	At1g56580.1	68414.m06507 expressed protein contains Pfam profile PF04398: Protein of unknown function, DUF538	GO:0005554,GO:0000004,GO:0008372
BN11863	2.20461	1060.37	480.979	1.14052	gi|11863|At1g56580_Contig2	At1g56580.1	68414.m06507 expressed protein contains Pfam profile PF04398: Protein of unknown function, DUF538	GO:0005554,GO:0000004,GO:0008372
BN11872	7.63261	1880.85	246.423	2.93218	gi|11872|At1g47710_Contig1	At1g47710.1	68414.m05302 serpin, putative / serine protease inhibitor, putative similar to phloem serpin-1 [Cucurbita maxima] GI:9937311; contains Pfam profile PF00079: Serpin (serine protease inhibitor)	GO:0004867,GO:0000004,GO:0008372
BN11877	3.22764	1117.64	346.272	1.69048	gi|11877|At1g76300_VA1118R	At1g76300.1	68414.m08862 small nuclear ribonucleoprotein D3, putative / snRNP core protein D3, putative / Sm protein D3, putative similar to SWISS-PROT:P43331 small nuclear ribonucleoprotein Sm D3 (snRNP core protein D3, Sm-D3) [Mouse]	GO:0005634,GO:0008248,GO:0000004,GO:0005732
BN11878	7.03996	5998.01	851.995	2.81557	gi|11878|At5g10960_Contig3	At5g10960.1	68418.m01273 CCR4-NOT transcription complex protein, putative similar to SWISS-PROT:Q9UFF9 CCR4-NOT transcription complex, subunit 8 (CAF1-like protein, CALIFp) [Homo sapiens]	GO:0008372,GO:0004540,GO:0009451
BN11878	8.18386	5462.74	667.502	3.03278	gi|11878|At5g10960_Contig3	At5g10960.1	68418.m01273 CCR4-NOT transcription complex protein, putative similar to SWISS-PROT:Q9UFF9 CCR4-NOT transcription complex, subunit 8 (CAF1-like protein, CALIFp) [Homo sapiens]	GO:0008372,GO:0004540,GO:0009451
BN11879	5.52765	1968.29	356.081	2.46667	gi|11879|At5g10960_Contig4	At5g10960.1	68418.m01273 CCR4-NOT transcription complex protein, putative similar to SWISS-PROT:Q9UFF9 CCR4-NOT transcription complex, subunit 8 (CAF1-like protein, CALIFp) [Homo sapiens]	GO:0008372,GO:0004540,GO:0009451
BN11879	10.171	4493.07	441.751	3.3464	gi|11879|At5g10960_Contig4	At5g10960.1	68418.m01273 CCR4-NOT transcription complex protein, putative similar to SWISS-PROT:Q9UFF9 CCR4-NOT transcription complex, subunit 8 (CAF1-like protein, CALIFp) [Homo sapiens]	GO:0008372,GO:0004540,GO:0009451
BN11879	8.94381	5601.06	626.25	3.16089	gi|11879|At5g10960_Contig4	At5g10960.1	68418.m01273 CCR4-NOT transcription complex protein, putative similar to SWISS-PROT:Q9UFF9 CCR4-NOT transcription complex, subunit 8 (CAF1-like protein, CALIFp) [Homo sapiens]	GO:0008372,GO:0004540,GO:0009451
BN11879	4.6511	3123.69	671.603	2.21757	gi|11879|At5g10960_Contig4	At5g10960.1	68418.m01273 CCR4-NOT transcription complex protein, putative similar to SWISS-PROT:Q9UFF9 CCR4-NOT transcription complex, subunit 8 (CAF1-like protein, CALIFp) [Homo sapiens]	GO:0008372,GO:0004540,GO:0009451
BN11881	2.89687	4633.17	1599.37	1.5345	gi|11881|At5g10960_Contig1	At5g10960.1	68418.m01273 CCR4-NOT transcription complex protein, putative similar to SWISS-PROT:Q9UFF9 CCR4-NOT transcription complex, subunit 8 (CAF1-like protein, CALIFp) [Homo sapiens]	GO:0008372,GO:0004540,GO:0009451
BN11881	3.66002	3592.2	981.47	1.87185	gi|11881|At5g10960_Contig1	At5g10960.1	68418.m01273 CCR4-NOT transcription complex protein, putative similar to SWISS-PROT:Q9UFF9 CCR4-NOT transcription complex, subunit 8 (CAF1-like protein, CALIFp) [Homo sapiens]	GO:0008372,GO:0004540,GO:0009451
BN11886	2.48505	1656.43	666.557	1.31328	gi|11886|At4g05050_Contig12	At4g05320.3	68417.m00812 polyubiquitin (UBQ10) (SEN3) senescence-associated protein; identical to GI:870791	GO:0005622,GO:0000211,GO:0006511
BN11886	2.79118	1437.02	514.844	1.48087	gi|11886|At4g05050_Contig12	At4g05320.3	68417.m00812 polyubiquitin (UBQ10) (SEN3) senescence-associated protein; identical to GI:870791	GO:0005622,GO:0000211,GO:0006511
BN11887	7.10877	1838.74	258.658	2.8296	gi|11887|At4g05050_FL732R	At4g05050.1	68417.m00744 polyubiquitin (UBQ11) identical to GI:304117	GO:0005622,GO:0000211,GO:0006511
BN11887	2.34808	2535.43	1079.79	1.23148	gi|11887|At4g05050_FL732R	At4g05050.1	68417.m00744 polyubiquitin (UBQ11) identical to GI:304117	GO:0005622,GO:0000211,GO:0006511
BN11902	4.2952	3185.91	741.737	2.10273	gi|11902|At5g24400_ESS3249F	At5g24400.1	68418.m02876 glucosamine/galactosamine-6-phosphate isomerase family protein low similarity to SP|O95336 6-phosphogluconolactonase (EC 3.1.1.31) (6PGL) {Homo sapiens}; contains Pfam profile PF01182: Glucosamine-6-phosphate isomerase/6-phosphogluconolactona	GO:0017057,GO:0006098,GO:0004342,GO:0006044,GO:0003824,GO:0005975,GO:0009507
BN11914	2.11013	1742.48	825.77	1.07733	gi|11914|At5g65380_FL4072F	At5g65380.1	68418.m08223 ripening-responsive protein, putative similar to ripening regulated protein DDTFR18 [Lycopersicon esculentum] GI:12231296; contains Pfam profile PF01554: Uncharacterized membrane protein family	GO:0015297,GO:0006855,GO:0015238,GO:0005215,GO:0009835,GO:0016020
BN11916	5.65901	5211.01	920.834	2.50055	gi|11916|At5g65380_Contig1	At5g65380.1	68418.m08223 ripening-responsive protein, putative similar to ripening regulated protein DDTFR18 [Lycopersicon esculentum] GI:12231296; contains Pfam profile PF01554: Uncharacterized membrane protein family	GO:0015297,GO:0006855,GO:0015238,GO:0005215,GO:0009835,GO:0016020
BN11918	2.01068	1115.09	554.584	1.00768	gi|11918|At3g01540_Contig1	At3g01540.3	68416.m00084 DEAD box RNA helicase (DRH1) identical to RNA helicase DRH1 GB:BAA28347 GI:3149952 [Arabidopsis thaliana]; contains Pfam profiles PF00270: DEAD/DEAH box helicase, PF00271: Helicase conserved C-terminal domain	GO:0009432,GO:0006259,GO:0008372,GO:0004004,GO:0006310,GO:0016887
BN11918	2.33715	1108.84	474.442	1.22475	gi|11918|At3g01540_Contig1	At3g01540.3	68416.m00084 DEAD box RNA helicase (DRH1) identical to RNA helicase DRH1 GB:BAA28347 GI:3149952 [Arabidopsis thaliana]; contains Pfam profiles PF00270: DEAD/DEAH box helicase, PF00271: Helicase conserved C-terminal domain	GO:0009432,GO:0006259,GO:0008372,GO:0004004,GO:0006310,GO:0016887
BN11920	4.30333	2507.98	582.8	2.10545	gi|11920|At3g01540_Contig3	At3g01540.3	68416.m00084 DEAD box RNA helicase (DRH1) identical to RNA helicase DRH1 GB:BAA28347 GI:3149952 [Arabidopsis thaliana]; contains Pfam profiles PF00270: DEAD/DEAH box helicase, PF00271: Helicase conserved C-terminal domain	GO:0009432,GO:0006259,GO:0008372,GO:0004004,GO:0006310,GO:0016887
BN11920	5.67783	2428.64	427.741	2.50534	gi|11920|At3g01540_Contig3	At3g01540.3	68416.m00084 DEAD box RNA helicase (DRH1) identical to RNA helicase DRH1 GB:BAA28347 GI:3149952 [Arabidopsis thaliana]; contains Pfam profiles PF00270: DEAD/DEAH box helicase, PF00271: Helicase conserved C-terminal domain	GO:0009432,GO:0006259,GO:0008372,GO:0004004,GO:0006310,GO:0016887
BN11922	3.38799	17443.2	5148.54	1.76043	gi|11922|At4g39260_Contig6	At4g39260.3	68417.m05559 glycine-rich RNA-binding protein 8 (GRP8) (CCR1) SP|Q03251 Glycine-rich RNA-binding protein 8 (CCR1 protein) (GRP8) {Arabidopsis thaliana} isoform contains a non-consensus CG acceptor splice site at intron 2	GO:0009409,GO:0003723,GO:0008372,GO:0003676,GO:0007623
BN11922	3.59383	19350.9	5384.48	1.84552	gi|11922|At4g39260_Contig6	At4g39260.3	68417.m05559 glycine-rich RNA-binding protein 8 (GRP8) (CCR1) SP|Q03251 Glycine-rich RNA-binding protein 8 (CCR1 protein) (GRP8) {Arabidopsis thaliana} isoform contains a non-consensus CG acceptor splice site at intron 2	GO:0009409,GO:0003723,GO:0008372,GO:0003676,GO:0007623
BN11925	14.533	19711.4	1356.32	3.86126	gi|11925|At4g39260_Contig7	At4g39260.2	68417.m05558 glycine-rich RNA-binding protein 8 (GRP8) (CCR1) SP|Q03251 Glycine-rich RNA-binding protein 8 (CCR1 protein) (GRP8) {Arabidopsis thaliana} isoform contains a non-consensus CG acceptor splice site at intron 2	GO:0009409,GO:0003723,GO:0008372,GO:0003676,GO:0007623
BN11925	20.5896	21319.5	1035.45	4.36384	gi|11925|At4g39260_Contig7	At4g39260.2	68417.m05558 glycine-rich RNA-binding protein 8 (GRP8) (CCR1) SP|Q03251 Glycine-rich RNA-binding protein 8 (CCR1 protein) (GRP8) {Arabidopsis thaliana} isoform contains a non-consensus CG acceptor splice site at intron 2	GO:0009409,GO:0003723,GO:0008372,GO:0003676,GO:0007623
BN11926	2.71367	20809.7	7668.46	1.44025	gi|11926|At4g39260_Contig3	At4g39260.4	68417.m05560 glycine-rich RNA-binding protein 8 (GRP8) (CCR1) SP|Q03251 Glycine-rich RNA-binding protein 8 (CCR1 protein) (GRP8) {Arabidopsis thaliana} isoform contains a non-consensus CG acceptor splice site at intron 2	GO:0009409,GO:0003723,GO:0008372,GO:0003676,GO:0007623
BN11926	4.24853	22092.8	5200.1	2.08697	gi|11926|At4g39260_Contig3	At4g39260.4	68417.m05560 glycine-rich RNA-binding protein 8 (GRP8) (CCR1) SP|Q03251 Glycine-rich RNA-binding protein 8 (CCR1 protein) (GRP8) {Arabidopsis thaliana} isoform contains a non-consensus CG acceptor splice site at intron 2	GO:0009409,GO:0003723,GO:0008372,GO:0003676,GO:0007623
BN11928	17.5762	25491.5	1450.34	4.13555	gi|11928|At4g39260_VA1074F	At2g21660.1	68415.m02577 glycine-rich RNA-binding protein (GRP7) SP|Q03250 Glycine-rich RNA-binding protein 7 {Arabidopsis thaliana}	GO:0009409,GO:0003723,GO:0008372,GO:0003676,GO:0007623
BN11928	19.212	26723.3	1390.97	4.26394	gi|11928|At4g39260_VA1074F	At2g21660.1	68415.m02577 glycine-rich RNA-binding protein (GRP7) SP|Q03250 Glycine-rich RNA-binding protein 7 {Arabidopsis thaliana}	GO:0009409,GO:0003723,GO:0008372,GO:0003676,GO:0007623
BN11929	2.03014	4742.41	2336	1.02158	gi|11929|At4g02570_Contig1	At4g02570.1	68417.m00351 cullin family protein similar to cullin 3 [Homo sapiens] GI:3639052; contains Pfam profile PF00888: Cullin family	GO:0007049,GO:0005634,GO:0009524,GO:0005554,GO:0000794,GO:0005737,GO:0000151,GO:0005819
BN11931	2.27001	2454.15	1081.12	1.1827	gi|11931|At4g02570_Contig2	At4g02570.1	68417.m00351 cullin family protein similar to cullin 3 [Homo sapiens] GI:3639052; contains Pfam profile PF00888: Cullin family	GO:0007049,GO:0005634,GO:0009524,GO:0005554,GO:0000794,GO:0005737,GO:0000151,GO:0005819
BN11933	2.2204	10249.9	4616.24	1.15082	gi|11933|At3g14440_Contig2	At3g14440.1	68416.m01830 9-cis-epoxycarotenoid dioxygenase, putative / neoxanthin cleavage enzyme, putative / carotenoid cleavage dioxygenase, putative similar to 9-cis-epoxycarotenoid dioxygenase GB:AAF26356 [GI:6715257][Phaseolus vulgaris]	GO:0009534,GO:0045549,GO:0009414,GO:0009688
BN11933	2.20976	7974.77	3608.89	1.14389	gi|11933|At3g14440_Contig2	At3g14440.1	68416.m01830 9-cis-epoxycarotenoid dioxygenase, putative / neoxanthin cleavage enzyme, putative / carotenoid cleavage dioxygenase, putative similar to 9-cis-epoxycarotenoid dioxygenase GB:AAF26356 [GI:6715257][Phaseolus vulgaris]	GO:0009534,GO:0045549,GO:0009414,GO:0009688
BN11958	11.682	43231.9	3700.72	3.54622	gi|11958|At1g52040_Contig2	At1g52040.1	68414.m05871 jacalin lectin family protein nearly identical to myrosinase-binding protein homolog GI:2997767 from [Arabidopsis thaliana]; contains Pfam profile PF01419 jacalin-like lectin domain; identical to cDNA myrosinase-binding protein homolog GI:299	GO:0006952,GO:0005515,GO:0008372
BN11958	5.06007	36765.8	7265.87	2.33916	gi|11958|At1g52040_Contig2	At1g52040.1	68414.m05871 jacalin lectin family protein nearly identical to myrosinase-binding protein homolog GI:2997767 from [Arabidopsis thaliana]; contains Pfam profile PF01419 jacalin-like lectin domain; identical to cDNA myrosinase-binding protein homolog GI:299	GO:0006952,GO:0005515,GO:0008372
BN11960	8.17249	5455.17	667.504	3.03078	gi|11960|At3g11750_Contig2	At3g11750.1	68416.m01442 dihydroneopterin aldolase, putative similar to SP|P28823 Dihydroneopterin aldolase (EC 4.1.2.25) (DHNA) {Bacillus subtilis}; contains Pfam profile PF02152: dihydroneopterin aldolase	GO:0006760,GO:0004150,GO:0008372
BN11960	8.12458	4658.17	573.343	3.02229	gi|11960|At3g11750_Contig2	At3g11750.1	68416.m01442 dihydroneopterin aldolase, putative similar to SP|P28823 Dihydroneopterin aldolase (EC 4.1.2.25) (DHNA) {Bacillus subtilis}; contains Pfam profile PF02152: dihydroneopterin aldolase	GO:0006760,GO:0004150,GO:0008372
BN11964	4.66986	1562.41	334.573	2.22338	gi|11964|At5g42050_Contig2	At5g42050.1	68418.m05119 expressed protein similar to gda-1 [Pisum sativum] GI:2765418	GO:0005554,GO:0000004,GO:0005739
BN11964	6.2513	1965.54	314.421	2.64416	gi|11964|At5g42050_Contig2	At5g42050.1	68418.m05119 expressed protein similar to gda-1 [Pisum sativum] GI:2765418	GO:0005554,GO:0000004,GO:0005739
BN11965	3.64793	5174.66	1418.52	1.86708	gi|11965|At5g42050_Contig3	At5g42050.1	68418.m05119 expressed protein similar to gda-1 [Pisum sativum] GI:2765418	GO:0005554,GO:0000004,GO:0005739
BN11965	4.24238	7587.87	1788.59	2.08487	gi|11965|At5g42050_Contig3	At5g42050.1	68418.m05119 expressed protein similar to gda-1 [Pisum sativum] GI:2765418	GO:0005554,GO:0000004,GO:0005739
BN11970	2.79531	1852.69	662.784	1.48301	gi|11970|At5g14040_Contig4	At5g14040.1	68418.m01642 mitochondrial phosphate transporter identical to mitochondrial phosphate transporter GI:3318617 from [Arabidopsis thaliana]	GO:0005743,GO:0009507,GO:0005488,GO:0006810
BN11979	3.72697	8225.28	2206.96	1.898	gi|11979|At1g12080_Contig2	At1g12080.2	68414.m01397 expressed protein	GO:0005554,GO:0000004,GO:0008372
BN11979	3.73984	8833.16	2361.91	1.90298	gi|11979|At1g12080_Contig2	At1g12080.2	68414.m01397 expressed protein	GO:0005554,GO:0000004,GO:0008372
BN11981	3.49826	1577.25	450.867	1.80664	gi|11981|At1g08830_Contig4	At1g08830.1	68414.m00983 superoxide dismutase [Cu-Zn] (SODCC) / copper/zinc superoxide dismutase (CSD1) identical to SWISS-PROT: P24704	GO:0019430,GO:0005737,GO:0006979,GO:0004785,GO:0005829
BN11984	2.2914	849.405	370.692	1.19623	gi|11984|At1g79970_Contig1	At1g79970.1	68414.m09349 expressed protein	GO:0005554,GO:0000004,GO:0009507
BN11988	2.26845	2326.54	1025.61	1.1817	gi|11988|At4g23630_Contig6	At4g23630.1	68417.m03403 reticulon family protein (RTNLB1) weak similarity to Nogo-C protein [Rattus norvegicus] GI:6822251; contains Pfam profile PF02453: Reticulon	GO:0005554,GO:0000004,GO:0005783
BN11988	4.38208	5455.03	1244.85	2.13162	gi|11988|At4g23630_Contig6	At4g23630.1	68417.m03403 reticulon family protein (RTNLB1) weak similarity to Nogo-C protein [Rattus norvegicus] GI:6822251; contains Pfam profile PF02453: Reticulon	GO:0005554,GO:0000004,GO:0005783
BN11988	2.1893	2343.47	1070.42	1.13047	gi|11988|At4g23630_Contig6	At4g23630.1	68417.m03403 reticulon family protein (RTNLB1) weak similarity to Nogo-C protein [Rattus norvegicus] GI:6822251; contains Pfam profile PF02453: Reticulon	GO:0005554,GO:0000004,GO:0005783
BN11988	4.17325	5245.94	1257.04	2.06117	gi|11988|At4g23630_Contig6	At4g23630.1	68417.m03403 reticulon family protein (RTNLB1) weak similarity to Nogo-C protein [Rattus norvegicus] GI:6822251; contains Pfam profile PF02453: Reticulon	GO:0005554,GO:0000004,GO:0005783
BN11995	2.64132	9209.97	3486.88	1.40126	gi|11995|At4g33985_Contig2	At4g33985.1	68417.m04822 expressed protein	GO:0005554,GO:0000004,GO:0005739
BN11995	2.39083	6418.21	2684.51	1.25751	gi|11995|At4g33985_Contig2	At4g33985.1	68417.m04822 expressed protein	GO:0005554,GO:0000004,GO:0005739
BN11995	2.24397	1645.87	733.464	1.16605	gi|11995|At4g33985_Contig2	At4g33985.1	68417.m04822 expressed protein	GO:0005554,GO:0000004,GO:0005739
BN11995	2.59022	1375.32	530.966	1.37308	gi|11995|At4g33985_Contig2	At4g33985.1	68417.m04822 expressed protein	GO:0005554,GO:0000004,GO:0005739
BN11996	3.50091	7969.9	2276.52	1.80773	gi|11996|At5g15140_VA1039F	At5g15140.1	68418.m01774 aldose 1-epimerase family protein similar to SP|P05149 Aldose 1-epimerase precursor (EC 5.1.3.3) (Mutarotase) from Acinetobacter calcoaceticus; contains Pfam profile PF01263 Aldose 1-epimerase	GO:0016020,GO:0006012,GO:0012505,GO:0004034,GO:0008152
BN11996	2.08395	11931.1	5725.22	1.05932	gi|11996|At5g15140_VA1039F	At5g15140.1	68418.m01774 aldose 1-epimerase family protein similar to SP|P05149 Aldose 1-epimerase precursor (EC 5.1.3.3) (Mutarotase) from Acinetobacter calcoaceticus; contains Pfam profile PF01263 Aldose 1-epimerase	GO:0016020,GO:0006012,GO:0012505,GO:0004034,GO:0008152
BN11998	17.306	10355.7	598.387	4.1132	gi|11998|At3g62600_Contig1	At3g62600.1	68416.m07032 DNAJ heat shock family protein similar to DnaJ homolog subfamily B member 11 precursor (SP:Q99KV1){Mus musculus}; contains Pfam PF00226: DnaJ domain; contains PfaPF01556: DnaJ C terminal regionm	GO:0006457,GO:0003754,GO:0012505
BN11998	17.6874	8869.82	501.478	4.14465	gi|11998|At3g62600_Contig1	At3g62600.1	68416.m07032 DNAJ heat shock family protein similar to DnaJ homolog subfamily B member 11 precursor (SP:Q99KV1){Mus musculus}; contains Pfam PF00226: DnaJ domain; contains PfaPF01556: DnaJ C terminal regionm	GO:0006457,GO:0003754,GO:0012505
BN12005	2.16141	13851.2	6408.42	1.11197	gi|12005|At4g01000_Contig2	At4g01000.1	68417.m00135 ubiquitin family protein low similarity to SP|P13117 Ubiquitin. {Neurospora crassa}; contains Pfam profile PF00240: Ubiquitin family	GO:0006512,GO:0005554,GO:0008372
BN12008	3.65576	687.279	187.999	1.87017	gi|12008|At3g52300_Contig4	At3g52300.1	68416.m05748 ATP synthase D chain-related contains weak similarity to ATP synthase D chain, mitochondrial (EC 3.6.3.14) (Swiss-Prot:P31399) [Rattus norvegicus]	GO:0005554,GO:0000004,GO:0008372
BN12008	2.12455	901.002	424.09	1.08716	gi|12008|At3g52300_Contig4	At3g52300.1	68416.m05748 ATP synthase D chain-related contains weak similarity to ATP synthase D chain, mitochondrial (EC 3.6.3.14) (Swiss-Prot:P31399) [Rattus norvegicus]	GO:0005554,GO:0000004,GO:0008372
BN12008	3.74862	874.968	233.411	1.90636	gi|12008|At3g52300_Contig4	At3g52300.1	68416.m05748 ATP synthase D chain-related contains weak similarity to ATP synthase D chain, mitochondrial (EC 3.6.3.14) (Swiss-Prot:P31399) [Rattus norvegicus]	GO:0005554,GO:0000004,GO:0008372
BN12008	2.41669	895.394	370.504	1.27303	gi|12008|At3g52300_Contig4	At3g52300.1	68416.m05748 ATP synthase D chain-related contains weak similarity to ATP synthase D chain, mitochondrial (EC 3.6.3.14) (Swiss-Prot:P31399) [Rattus norvegicus]	GO:0005554,GO:0000004,GO:0008372
BN12010	3.82289	9774.26	2556.77	1.93467	gi|12010|At3g52300_Contig1	At3g52300.1	68416.m05748 ATP synthase D chain-related contains weak similarity to ATP synthase D chain, mitochondrial (EC 3.6.3.14) (Swiss-Prot:P31399) [Rattus norvegicus]	GO:0005554,GO:0000004,GO:0008372
BN12010	3.05192	6257.19	2050.25	1.60972	gi|12010|At3g52300_Contig1	At3g52300.1	68416.m05748 ATP synthase D chain-related contains weak similarity to ATP synthase D chain, mitochondrial (EC 3.6.3.14) (Swiss-Prot:P31399) [Rattus norvegicus]	GO:0005554,GO:0000004,GO:0008372
BN12010	2.84221	1283.35	451.533	1.50701	gi|12010|At3g52300_Contig1	At3g52300.1	68416.m05748 ATP synthase D chain-related contains weak similarity to ATP synthase D chain, mitochondrial (EC 3.6.3.14) (Swiss-Prot:P31399) [Rattus norvegicus]	GO:0005554,GO:0000004,GO:0008372
BN12022	3.0923	8768.45	2835.58	1.62868	gi|12022|At1g09520_Contig1	At1g09520.1	68414.m01067 expressed protein	GO:0006355,GO:0003677,GO:0009507
BN12022	3.18849	8900.76	2791.53	1.67287	gi|12022|At1g09520_Contig1	At1g09520.1	68414.m01067 expressed protein	GO:0006355,GO:0003677,GO:0009507
BN12023	4.1537	20230.1	4870.38	2.0544	gi|12023|At1g55210_Contig1	At1g55210.1	68414.m06306 disease resistance response protein-related/ dirigent protein-related smimilar to dirigent protein [Thuja plicata] gi|6694699|gb|AAF25360; similar to pathogenesis-related protein [Pisum sativum] gi|4585273|gb|AAD25355	GO:0012505,GO:0006952,GO:0009807,GO:0005554,GO:0009621
BN12023	3.88951	22200.2	5707.71	1.95959	gi|12023|At1g55210_Contig1	At1g55210.1	68414.m06306 disease resistance response protein-related/ dirigent protein-related smimilar to dirigent protein [Thuja plicata] gi|6694699|gb|AAF25360; similar to pathogenesis-related protein [Pisum sativum] gi|4585273|gb|AAD25355	GO:0012505,GO:0006952,GO:0009807,GO:0005554,GO:0009621
BN12024	4.34923	4403.38	1012.45	2.12076	gi|12024|At4g22390_Contig1	At4g22390.1	68417.m03236 F-box family protein-related contains TIGRFAM TIGR01640 : F-box protein interaction domain	GO:0005554,GO:0000004,GO:0008372
BN12024	6.08328	3898.14	640.796	2.60485	gi|12024|At4g22390_Contig1	At4g22390.1	68417.m03236 F-box family protein-related contains TIGRFAM TIGR01640 : F-box protein interaction domain	GO:0005554,GO:0000004,GO:0008372
BN12025	8.75038	7939.89	907.377	3.12935	gi|12025|At4g22390_Contig2	At4g22390.1	68417.m03236 F-box family protein-related contains TIGRFAM TIGR01640 : F-box protein interaction domain	GO:0005554,GO:0000004,GO:0008372
BN12025	6.38532	8791.05	1376.76	2.67476	gi|12025|At4g22390_Contig2	At4g22390.1	68417.m03236 F-box family protein-related contains TIGRFAM TIGR01640 : F-box protein interaction domain	GO:0005554,GO:0000004,GO:0008372
BN12025	2.12763	542.331	254.899	1.08925	gi|12025|At4g22390_Contig2	At4g22390.1	68417.m03236 F-box family protein-related contains TIGRFAM TIGR01640 : F-box protein interaction domain	GO:0005554,GO:0000004,GO:0008372
BN12025	2.64598	515.403	194.787	1.4038	gi|12025|At4g22390_Contig2	At4g22390.1	68417.m03236 F-box family protein-related contains TIGRFAM TIGR01640 : F-box protein interaction domain	GO:0005554,GO:0000004,GO:0008372
BN12027	2.03018	2611.22	1286.2	1.02161	gi|12027|At1g12070_LB925F	At1g12070.1	68414.m01393 Rho GDP-dissociation inhibitor family protein similar to SP|P52565 Rho GDP-dissociation inhibitor 1 (Rho GDI 1) (Rho-GDI alpha) {Homo sapiens}; contains Pfam profile PF02115: RHO protein GDP dissociation inhibitor	GO:0005094,GO:0000004,GO:0005737
BN12027	2.12195	3311.96	1560.81	1.08539	gi|12027|At1g12070_LB925F	At1g12070.1	68414.m01393 Rho GDP-dissociation inhibitor family protein similar to SP|P52565 Rho GDP-dissociation inhibitor 1 (Rho GDI 1) (Rho-GDI alpha) {Homo sapiens}; contains Pfam profile PF02115: RHO protein GDP dissociation inhibitor	GO:0005094,GO:0000004,GO:0005737
BN12030	3.39072	7121.7	2100.35	1.76159	gi|12030|At3g56800_Contig5	At3g56800.1	68416.m06317 calmodulin-2/3/5 (CAM3) identical to calmodulin GI:474183 from [Arabidopsis thaliana]; almost identical to calmodulin-2/3/5 SP:P25069 [Arabidopsis thaliana]	GO:0009288,GO:0005509
BN12037	2.45513	26570.6	10822.5	1.2958	gi|12037|At5g04600_Contig1	At5g04600.1	68418.m00460 RNA recognition motif (RRM)-containing protein contains InterPro entry IPR000504: RNA-binding region RNP-1 (RNA recognition motif) (RRM)	GO:0003676,GO:0009507,GO:0000004,GO:0003723
BN12037	2.54798	21525.8	8448.17	1.34936	gi|12037|At5g04600_Contig1	At5g04600.1	68418.m00460 RNA recognition motif (RRM)-containing protein contains InterPro entry IPR000504: RNA-binding region RNP-1 (RNA recognition motif) (RRM)	GO:0003676,GO:0009507,GO:0000004,GO:0003723
BN12040	6.07373	1262.77	207.907	2.60258	gi|12040|At3g22380_Contig1	At3g22380.1	68416.m02825 expressed protein	GO:0005524,GO:0000004,GO:0005739
BN12040	4.97611	1732.04	348.071	2.31502	gi|12040|At3g22380_Contig1	At3g22380.1	68416.m02825 expressed protein	GO:0005524,GO:0000004,GO:0005739
BN12041	2.07191	1631.53	787.452	1.05096	gi|12041|At3g22990_Contig1	At3g22990.1	68416.m02899 expressed protein	GO:0005554,GO:0000004,GO:0009507
BN12063	2.45317	568.639	231.798	1.29464	gi|12063|At1g07470_VA872R	At1g07470.1	68414.m00797 transcription factor IIA large subunit, putative / TFIIA large subunit, putative nearly identical to transcription factor IIA large subunit GI:2826884 from [Arabidopsis thaliana]; contains Pfam profile: PF03153 transcription factor IIA, alpha	GO:0005634,GO:0016986,GO:0003700,GO:0006367
BN12063	2.04857	2966.74	1448.2	1.03462	gi|12063|At1g07470_VA872R	At1g07470.1	68414.m00797 transcription factor IIA large subunit, putative / TFIIA large subunit, putative nearly identical to transcription factor IIA large subunit GI:2826884 from [Arabidopsis thaliana]; contains Pfam profile: PF03153 transcription factor IIA, alpha	GO:0005634,GO:0016986,GO:0003700,GO:0006367
BN12063	4.0131	2656.94	662.067	2.00472	gi|12063|At1g07470_VA872R	At1g07470.1	68414.m00797 transcription factor IIA large subunit, putative / TFIIA large subunit, putative nearly identical to transcription factor IIA large subunit GI:2826884 from [Arabidopsis thaliana]; contains Pfam profile: PF03153 transcription factor IIA, alpha	GO:0005634,GO:0016986,GO:0003700,GO:0006367
BN12064	2.07091	14029.5	6774.55	1.05027	gi|12064|At5g05780_Contig1	At5g05780.1	68418.m00636 26S proteasome non-ATPase regulatory subunit 7, putative / 26S proteasome regulatory subunit S12, putative / MOV34 protein, putative contains similarity to 26s proteasome regulatory subunit s12 (proteasome subunit p40) (mov34 protein) SP:P265	GO:0006511,GO:0005554,GO:0008541
BN12065	6.27154	1292.91	206.155	2.64882	gi|12065|At5g58070_Contig1	At5g58070.1	68418.m07267 lipocalin, putative similar to temperature stress-induced lipocalin [Triticum aestivum] GI:18650668	GO:0006810,GO:0008372,GO:0005215,GO:0008289
BN12065	3.71322	976.999	263.114	1.89267	gi|12065|At5g58070_Contig1	At5g58070.1	68418.m07267 lipocalin, putative similar to temperature stress-induced lipocalin [Triticum aestivum] GI:18650668	GO:0006810,GO:0008372,GO:0005215,GO:0008289
BN12067	2.2465	4021.48	1790.11	1.16768	gi|12067|At5g58070_Contig2	At5g58070.1	68418.m07267 lipocalin, putative similar to temperature stress-induced lipocalin [Triticum aestivum] GI:18650668	GO:0006810,GO:0008372,GO:0005215,GO:0008289
BN12070	2.33667	664.892	284.547	1.22445	gi|12070|At4g16100_Contig1	At4g16100.1	68417.m02441 expressed protein	GO:0005554,GO:0000004,GO:0012505
BN12075	2.36009	3998.85	1694.36	1.23884	gi|12075|At1g01660_Contig1	At1g01660.1	68414.m00084 U-box domain-containing protein	GO:0005554,GO:0000004,GO:0008372
BN12080	2.00646	1185.12	590.653	1.00465	gi|12080|At4g33120_Contig1	At4g33120.1	68417.m04718 coclaurine N-methyltransferase, putative similar to coclaurine N-methyltransferase [Coptis japonica] GI:16754879	GO:0030794,GO:0008372,GO:0008825,GO:0007049,GO:0008610
BN12094	2.08387	711.772	341.562	1.05927	gi|12094|At2g30570_Contig1	At2g30570.2	68415.m03724 photosystem II reaction center W (PsbW) protein-related similar to photosystem II reaction center W protein SP:Q41387 from [Spinacia oleracea]	GO:0005554,GO:0030095,GO:0000004,GO:0009507
BN12101	2.90899	8790.22	3021.74	1.54052	gi|12101|At1g63000_Contig2	At1g63000.1	68414.m07114 expressed protein	GO:0009225,GO:0008372,GO:0008831,GO:0003824,GO:0008460,GO:0045226
BN12101	2.16214	8698.23	4022.97	1.11246	gi|12101|At1g63000_Contig2	At1g63000.1	68414.m07114 expressed protein	GO:0009225,GO:0008372,GO:0008831,GO:0003824,GO:0008460,GO:0045226
BN12101	3.1445	765.344	243.391	1.65283	gi|12101|At1g63000_Contig2	At1g63000.1	68414.m07114 expressed protein	GO:0009225,GO:0008372,GO:0008831,GO:0003824,GO:0008460,GO:0045226
BN12101	2.6423	915.265	346.39	1.40179	gi|12101|At1g63000_Contig2	At1g63000.1	68414.m07114 expressed protein	GO:0009225,GO:0008372,GO:0008831,GO:0003824,GO:0008460,GO:0045226
BN12109	2.62621	573.829	218.501	1.39298	gi|12109|At1g64090_Contig3	At1g64090.1	68414.m07260 reticulon family protein (RTNLB3) weak similarity to SP|O95197 Reticulon protein 3 (Neuroendocrine-specific protein-like) {Homo sapiens}; contains Pfam profile PF02453: Reticulon	GO:0005554,GO:0000004,GO:0005783
BN12109	2.177	304.353	139.804	1.12234	gi|12109|At1g64090_Contig3	At1g64090.1	68414.m07260 reticulon family protein (RTNLB3) weak similarity to SP|O95197 Reticulon protein 3 (Neuroendocrine-specific protein-like) {Homo sapiens}; contains Pfam profile PF02453: Reticulon	GO:0005554,GO:0000004,GO:0005783
BN12123	3.10609	1589.32	511.678	1.6351	gi|12123|At2g20360_Contig4	At2g20360.1	68415.m02377 expressed protein	GO:0045226,GO:0008831,GO:0003854,GO:0006694,GO:0003824,GO:0005739,GO:0009225
BN12126	2.31482	918.351	396.726	1.2109	gi|12126|At5g57345_Contig3	At5g57345.1	68418.m07164 expressed protein	GO:0005554,GO:0000004,GO:0009507
BN12134	2.40731	973.285	404.304	1.26742	gi|12134|At1g58180_Contig4	At1g58180.2	68414.m06602 carbonic anhydrase family protein / carbonate dehydratase family protein similar to SP|P46512 Carbonic anhydrase 1 (EC 4.2.1.1) (Carbonate dehydratase 1) {Flaveria linearis}; contains Pfam profile PF00484: Carbonic anhydrase	GO:0005739,GO:0015976,GO:0004089,GO:0008270
BN12135	2.1226	808.34	380.825	1.08583	gi|12135|At1g58180_ESS3366F	At1g58180.2	68414.m06602 carbonic anhydrase family protein / carbonate dehydratase family protein similar to SP|P46512 Carbonic anhydrase 1 (EC 4.2.1.1) (Carbonate dehydratase 1) {Flaveria linearis}; contains Pfam profile PF00484: Carbonic anhydrase	GO:0005739,GO:0015976,GO:0004089,GO:0008270
BN12135	2.77445	999.936	360.409	1.4722	gi|12135|At1g58180_ESS3366F	At1g58180.2	68414.m06602 carbonic anhydrase family protein / carbonate dehydratase family protein similar to SP|P46512 Carbonic anhydrase 1 (EC 4.2.1.1) (Carbonate dehydratase 1) {Flaveria linearis}; contains Pfam profile PF00484: Carbonic anhydrase	GO:0005739,GO:0015976,GO:0004089,GO:0008270
BN12135	2.71946	1754.48	645.157	1.44332	gi|12135|At1g58180_ESS3366F	At1g58180.2	68414.m06602 carbonic anhydrase family protein / carbonate dehydratase family protein similar to SP|P46512 Carbonic anhydrase 1 (EC 4.2.1.1) (Carbonate dehydratase 1) {Flaveria linearis}; contains Pfam profile PF00484: Carbonic anhydrase	GO:0005739,GO:0015976,GO:0004089,GO:0008270
BN12139	11.9133	38989.8	3272.79	3.5745	gi|12139|At1g07790_Contig1	At1g07790.1	68414.m00843 histone H2B, putative strong similarity to histone H2B Arabidopsis thaliana GI:2407802, Gossypium hirsutum SP|O22582, Lycopersicon esculentum GI:3021489, Capsicum annuum SP|O49118; contains Pfam profile PF00125 Core histone H2A/H2B/H3/H4	GO:0007001,GO:0003677,GO:0006334,GO:0000786,GO:0005634
BN12139	7.77678	38916.1	5004.14	2.95917	gi|12139|At1g07790_Contig1	At1g07790.1	68414.m00843 histone H2B, putative strong similarity to histone H2B Arabidopsis thaliana GI:2407802, Gossypium hirsutum SP|O22582, Lycopersicon esculentum GI:3021489, Capsicum annuum SP|O49118; contains Pfam profile PF00125 Core histone H2A/H2B/H3/H4	GO:0007001,GO:0003677,GO:0006334,GO:0000786,GO:0005634
BN12142	2.7138	3579.23	1318.9	1.44031	gi|12142|At1g07790_Contig6	At1g07790.1	68414.m00843 histone H2B, putative strong similarity to histone H2B Arabidopsis thaliana GI:2407802, Gossypium hirsutum SP|O22582, Lycopersicon esculentum GI:3021489, Capsicum annuum SP|O49118; contains Pfam profile PF00125 Core histone H2A/H2B/H3/H4	GO:0007001,GO:0003677,GO:0006334,GO:0000786,GO:0005634
BN12142	3.13948	3683.14	1173.17	1.65052	gi|12142|At1g07790_Contig6	At1g07790.1	68414.m00843 histone H2B, putative strong similarity to histone H2B Arabidopsis thaliana GI:2407802, Gossypium hirsutum SP|O22582, Lycopersicon esculentum GI:3021489, Capsicum annuum SP|O49118; contains Pfam profile PF00125 Core histone H2A/H2B/H3/H4	GO:0007001,GO:0003677,GO:0006334,GO:0000786,GO:0005634
BN12143	2.08389	3685.5	1768.57	1.05928	gi|12143|At1g07790_Contig3	At1g07790.1	68414.m00843 histone H2B, putative strong similarity to histone H2B Arabidopsis thaliana GI:2407802, Gossypium hirsutum SP|O22582, Lycopersicon esculentum GI:3021489, Capsicum annuum SP|O49118; contains Pfam profile PF00125 Core histone H2A/H2B/H3/H4	GO:0007001,GO:0003677,GO:0006334,GO:0000786,GO:0005634
BN12143	3.30264	603.383	182.697	1.72362	gi|12143|At1g07790_Contig3	At1g07790.1	68414.m00843 histone H2B, putative strong similarity to histone H2B Arabidopsis thaliana GI:2407802, Gossypium hirsutum SP|O22582, Lycopersicon esculentum GI:3021489, Capsicum annuum SP|O49118; contains Pfam profile PF00125 Core histone H2A/H2B/H3/H4	GO:0007001,GO:0003677,GO:0006334,GO:0000786,GO:0005634
BN12144	3.63558	521.215	143.365	1.86219	gi|12144|At1g07790_Contig2	At1g07790.1	68414.m00843 histone H2B, putative strong similarity to histone H2B Arabidopsis thaliana GI:2407802, Gossypium hirsutum SP|O22582, Lycopersicon esculentum GI:3021489, Capsicum annuum SP|O49118; contains Pfam profile PF00125 Core histone H2A/H2B/H3/H4	GO:0007001,GO:0003677,GO:0006334,GO:0000786,GO:0005634
BN12156	2.75032	3900.23	1418.1	1.4596	gi|12156|At5g28040_Contig2	At5g28040.1	68418.m03378 expressed protein contains Pfam profile: PF04504 protein of unknown function, DUF573	GO:0005554,GO:0000004,GO:0008372
BN12156	2.54484	3689.35	1449.74	1.34757	gi|12156|At5g28040_Contig2	At5g28040.1	68418.m03378 expressed protein contains Pfam profile: PF04504 protein of unknown function, DUF573	GO:0005554,GO:0000004,GO:0008372
BN12157	2.56343	555.034	216.52	1.35808	gi|12157|At3g25730_VA875F	At3g25730.1	68416.m03204 AP2 domain-containing transcription factor, putative contains Pfam profile: PF00847 AP2 domain; similar to RAV1 (DNA-binding protein) GB:BAA34250 [Arabidopsis thaliana] (Nucleic Acids Res. 27 (2), 470-478 (1999))	GO:0005634,GO:0009507,GO:0003700,GO:0006355
BN12170	3.77859	1134.67	300.289	1.91785	gi|12170|At5g27720_Contig1	At5g27720.1	68418.m03325 small nuclear ribonucleoprotein, putative / snRNP, putative / Sm protein, putative similar to SWISS-PROT:Q9QXA5 U6 snRNA-associated Sm-like protein LSm4 [Mus musculus]	GO:0005634,GO:0008248,GO:0000004,GO:0005732
BN12171	3.29712	865.726	262.57	1.72121	gi|12171|At5g27720_Contig2	At5g27720.1	68418.m03325 small nuclear ribonucleoprotein, putative / snRNP, putative / Sm protein, putative similar to SWISS-PROT:Q9QXA5 U6 snRNA-associated Sm-like protein LSm4 [Mus musculus]	GO:0005634,GO:0008248,GO:0000004,GO:0005732
BN12171	2.64541	1093.87	413.498	1.40349	gi|12171|At5g27720_Contig2	At5g27720.1	68418.m03325 small nuclear ribonucleoprotein, putative / snRNP, putative / Sm protein, putative similar to SWISS-PROT:Q9QXA5 U6 snRNA-associated Sm-like protein LSm4 [Mus musculus]	GO:0005634,GO:0008248,GO:0000004,GO:0005732
BN12184	2.45441	32988.2	13440.4	1.29537	gi|12184|At2g39750_Contig1	At2g39750.1	68415.m04881 dehydration-responsive family protein similar to early-responsive to dehydration stress ERD3 protein [Arabidopsis thaliana] GI:15320410; contains Pfam profile PF03141: Putative methyltransferase	GO:0005554,GO:0000004,GO:0012505
BN12185	6.42459	1780.96	277.21	2.6836	gi|12185|At2g39750_Contig2	At2g39750.1	68415.m04881 dehydration-responsive family protein similar to early-responsive to dehydration stress ERD3 protein [Arabidopsis thaliana] GI:15320410; contains Pfam profile PF03141: Putative methyltransferase	GO:0005554,GO:0000004,GO:0012505
BN12186	3.36867	583.996	173.361	1.75218	gi|12186|At2g22860_Contig1	At2g22860.1	68415.m02714 phytosulfokines 2 (PSK2) identical to phytosulfokines 2 (PSK2) from [Arabidopsis thaliana]	GO:0030154,GO:0005578,GO:0009887,GO:0005554,GO:0008283
BN12186	3.22646	479.071	148.482	1.68995	gi|12186|At2g22860_Contig1	At2g22860.1	68415.m02714 phytosulfokines 2 (PSK2) identical to phytosulfokines 2 (PSK2) from [Arabidopsis thaliana]	GO:0030154,GO:0005578,GO:0009887,GO:0005554,GO:0008283
BN12190	4.87245	2410.64	494.749	2.28465	gi|12190|At3g12620_LB1779R	At3g12620.1	68416.m01571 protein phosphatase 2C family protein / PP2C family protein similar to Ser/Thr protein phosphatase 2C (PP2C6) (GI:15020818) [Arabidopsis thaliana]; similar to protein phosphatase 2C (GI:3608412) [Mesembryanthemum crystallinum]; contains Pfam	GO:0015071,GO:0004722,GO:0008287,GO:0003824,GO:0006470
BN12190	2.99005	5133.67	1716.92	1.58017	gi|12190|At3g12620_LB1779R	At3g12620.1	68416.m01571 protein phosphatase 2C family protein / PP2C family protein similar to Ser/Thr protein phosphatase 2C (PP2C6) (GI:15020818) [Arabidopsis thaliana]; similar to protein phosphatase 2C (GI:3608412) [Mesembryanthemum crystallinum]; contains Pfam	GO:0015071,GO:0004722,GO:0008287,GO:0003824,GO:0006470
BN12196	2.38472	13110.6	5497.76	1.25382	gi|12196|At2g28060_Contig1	At2g28060.1	68415.m03406 protein kinase-related similar to GAL83 protein [Solanum tuberosum] GI:5702015; contains Pfam profile PF04739: 5'-AMP-activated protein kinase, beta subunit, complex-interacting region; supporting cDNA gi|22652763|gb|AF491295.1|	GO:0005554,GO:0000004,GO:0008372
BN12207	4.44712	981.274	220.654	2.15287	gi|12207|At1g54030_Contig1	At1g54030.1	68414.m06156 GDSL-motif lipase, putative similar to myrosinase-associated proteins GI:1769968, GI:1769970, GI:1216391, GI:1216389 from [Brassica napus]; contains Pfam profile PF00657: GDSL-like Lipase/Acylhydrolase	GO:0016789,GO:0003824,GO:0016298,GO:0000004,GO:0008372
BN12207	5.43304	1232.1	226.779	2.44176	gi|12207|At1g54030_Contig1	At1g54030.1	68414.m06156 GDSL-motif lipase, putative similar to myrosinase-associated proteins GI:1769968, GI:1769970, GI:1216391, GI:1216389 from [Brassica napus]; contains Pfam profile PF00657: GDSL-like Lipase/Acylhydrolase	GO:0016789,GO:0003824,GO:0016298,GO:0000004,GO:0008372
BN12210	2.23353	9457.07	4234.13	1.15933	gi|12210|At1g05410_LB828R	At1g05410.1	68414.m00549 expressed protein	GO:0005554,GO:0000004,GO:0008372
BN12211	5.14275	19935	3876.33	2.36254	gi|12211|At1g29140_Contig1	At1g29140.1	68414.m03566 pollen Ole e 1 allergen and extensin family protein contains Pfam domain, PF01190: Pollen proteins Ole e I family	GO:0005554,GO:0000004,GO:0012505
BN12211	4.76314	17334.3	3639.26	2.25191	gi|12211|At1g29140_Contig1	At1g29140.1	68414.m03566 pollen Ole e 1 allergen and extensin family protein contains Pfam domain, PF01190: Pollen proteins Ole e I family	GO:0005554,GO:0000004,GO:0012505
BN12213	2.80351	17979	6413.04	1.48723	gi|12213|At3g15730_Contig3	At3g15730.1	68416.m01993 phospholipase D alpha 1 / PLD alpha 1 (PLDALPHA1) (PLD1) / choline phosphatase 1 identical to SP:Q38882 Phospholipase D alpha 1 (EC 3.1.4.4) (AtPLDalpha1) (PLD alpha 1) (Choline phosphatase 1) (Phosphatidylcholine-hydrolyzing phospholipase D	GO:0030136,GO:0006631,GO:0005634,GO:0005886,GO:0004630,GO:0005739,GO:0016020
BN12213	2.62025	17029.2	6499.08	1.3897	gi|12213|At3g15730_Contig3	At3g15730.1	68416.m01993 phospholipase D alpha 1 / PLD alpha 1 (PLDALPHA1) (PLD1) / choline phosphatase 1 identical to SP:Q38882 Phospholipase D alpha 1 (EC 3.1.4.4) (AtPLDalpha1) (PLD alpha 1) (Choline phosphatase 1) (Phosphatidylcholine-hydrolyzing phospholipase D	GO:0030136,GO:0006631,GO:0005634,GO:0005886,GO:0004630,GO:0005739,GO:0016020
BN12216	2.14668	6747.43	3143.19	1.10211	gi|12216|At3g15730_Contig2	At3g15730.1	68416.m01993 phospholipase D alpha 1 / PLD alpha 1 (PLDALPHA1) (PLD1) / choline phosphatase 1 identical to SP:Q38882 Phospholipase D alpha 1 (EC 3.1.4.4) (AtPLDalpha1) (PLD alpha 1) (Choline phosphatase 1) (Phosphatidylcholine-hydrolyzing phospholipase D	GO:0030136,GO:0006631,GO:0005634,GO:0005886,GO:0004630,GO:0005739,GO:0016020
BN12216	2.00958	7868.43	3915.46	1.00689	gi|12216|At3g15730_Contig2	At3g15730.1	68416.m01993 phospholipase D alpha 1 / PLD alpha 1 (PLDALPHA1) (PLD1) / choline phosphatase 1 identical to SP:Q38882 Phospholipase D alpha 1 (EC 3.1.4.4) (AtPLDalpha1) (PLD alpha 1) (Choline phosphatase 1) (Phosphatidylcholine-hydrolyzing phospholipase D	GO:0030136,GO:0006631,GO:0005634,GO:0005886,GO:0004630,GO:0005739,GO:0016020
BN12219	2.64337	7932.85	3001.04	1.40238	gi|12219|At2g38540_Contig4	At2g38530.1	68415.m04734 nonspecific lipid transfer protein 2 (LTP2) identical to nonspecific lipid-transfer protein 2 from Arabidopsis thaliana [SP|Q9S7I3]; contains Pfam protease inhibitor/seed storage/LTP family domain PF00234	GO:0008289,GO:0006869,GO:0012505
BN12219	2.58299	5464.79	2115.68	1.36904	gi|12219|At2g38540_Contig4	At2g38530.1	68415.m04734 nonspecific lipid transfer protein 2 (LTP2) identical to nonspecific lipid-transfer protein 2 from Arabidopsis thaliana [SP|Q9S7I3]; contains Pfam protease inhibitor/seed storage/LTP family domain PF00234	GO:0008289,GO:0006869,GO:0012505
BN12222	4.94926	34596.4	6990.21	2.30721	gi|12222|At2g38540_Contig5	At2g38540.1	68415.m04735 nonspecific lipid transfer protein 1 (LTP1) identical to SP|Q42589	GO:0008289,GO:0006869,GO:0012505
BN12222	3.09236	46408	15007.3	1.62871	gi|12222|At2g38540_Contig5	At2g38540.1	68415.m04735 nonspecific lipid transfer protein 1 (LTP1) identical to SP|Q42589	GO:0008289,GO:0006869,GO:0012505
BN12224	2.09302	2426.02	1159.1	1.06559	gi|12224|At2g38540_Contig6	At2g38540.1	68415.m04735 nonspecific lipid transfer protein 1 (LTP1) identical to SP|Q42589	GO:0008289,GO:0006869,GO:0012505
BN12226	3.33292	867.865	260.392	1.73679	gi|12226|At5g60920_Contig2	At5g60920.1	68418.m07642 phytochelatin synthetase, putative / COBRA cell expansion protein COB, putative similar to phytochelatin synthetase GI:29570314; similar to GB:AAK56072; identified in Roudier, et al, Plant Phys. (2002) 130:538-548 (PMID:12376623); identical t	GO:0009897,GO:0005554,GO:0009930
BN12226	3.20944	5947.15	1853.02	1.68232	gi|12226|At5g60920_Contig2	At5g60920.1	68418.m07642 phytochelatin synthetase, putative / COBRA cell expansion protein COB, putative similar to phytochelatin synthetase GI:29570314; similar to GB:AAK56072; identified in Roudier, et al, Plant Phys. (2002) 130:538-548 (PMID:12376623); identical t	GO:0009897,GO:0005554,GO:0009930
BN12226	3.40357	5020	1474.92	1.76705	gi|12226|At5g60920_Contig2	At5g60920.1	68418.m07642 phytochelatin synthetase, putative / COBRA cell expansion protein COB, putative similar to phytochelatin synthetase GI:29570314; similar to GB:AAK56072; identified in Roudier, et al, Plant Phys. (2002) 130:538-548 (PMID:12376623); identical t	GO:0009897,GO:0005554,GO:0009930
BN12226	2.61819	827.231	315.955	1.38857	gi|12226|At5g60920_Contig2	At5g60920.1	68418.m07642 phytochelatin synthetase, putative / COBRA cell expansion protein COB, putative similar to phytochelatin synthetase GI:29570314; similar to GB:AAK56072; identified in Roudier, et al, Plant Phys. (2002) 130:538-548 (PMID:12376623); identical t	GO:0009897,GO:0005554,GO:0009930
BN12228	6.55278	3037.64	463.565	2.71211	gi|12228|At5g60920_Contig1	At5g60920.1	68418.m07642 phytochelatin synthetase, putative / COBRA cell expansion protein COB, putative similar to phytochelatin synthetase GI:29570314; similar to GB:AAK56072; identified in Roudier, et al, Plant Phys. (2002) 130:538-548 (PMID:12376623); identical t	GO:0009897,GO:0005554,GO:0009930
BN12229	2.87092	2677.83	932.742	1.52151	gi|12229|At5g47040_Contig1	At5g47040.1	68418.m05797 Lon protease homolog 1, mitochondrial (LON) identical to Lon protease homolog 1 mitochondrial precursor SP:O64948 from [Arabidopsis thaliana]	GO:0008236,GO:0005739,GO:0004252,GO:0005525,GO:0004176,GO:0005524,GO:0006510
BN12236	2.14193	983.647	459.234	1.09891	gi|12236|At4g29670_Contig1	At4g29670.2	68417.m04227 thioredoxin family protein contains Pfam profile PF00085: Thioredoxin	GO:0006118,GO:0030508,GO:0005489,GO:0009507
BN12236	2.03399	572.863	281.645	1.02431	gi|12236|At4g29670_Contig1	At4g29670.2	68417.m04227 thioredoxin family protein contains Pfam profile PF00085: Thioredoxin	GO:0006118,GO:0030508,GO:0005489,GO:0009507
BN12239	5.33432	1782.88	334.228	2.41531	gi|12239|At3g13460_Contig1	At3g13460.2	68416.m01694 expressed protein contains Pfam profile PF04146: YT521-B-like family	GO:0005554,GO:0000004,GO:0008372
BN12239	5.18393	1295.47	249.901	2.37405	gi|12239|At3g13460_Contig1	At3g13460.2	68416.m01694 expressed protein contains Pfam profile PF04146: YT521-B-like family	GO:0005554,GO:0000004,GO:0008372
BN12249	2.04856	1151.45	562.078	1.03461	gi|12249|At3g54080_Contig1	At3g54080.1	68416.m05979 expressed protein	GO:0005554,GO:0000004,GO:0012505
BN12257	2.23739	2130.09	952.041	1.16182	gi|12257|At3g04700_Contig2	At3g04700.1	68416.m00504 expressed protein	GO:0005554,GO:0000004,GO:0005739
BN12259	2.00057	320.35	160.129	1.00041	gi|12259|At3g17060_Contig1	At3g17060.1	68416.m02177 pectinesterase family protein similar to pectinesterase GB:AAB57669 [Citrus sinensis]; contains Pfam profile: PF01095 pectinesterase	GO:0042545,GO:0009505,GO:0030599,GO:0005618,GO:0012505
BN12266	4.58235	9621.92	2099.78	2.19609	gi|12266|At3g26520_Contig3	At3g26520.1	68416.m03310 tonoplast intrinsic protein, putative similar to tonoplast intrinsic protein GI:5081419 from [Brassica napus]	GO:0018987,GO:0006810,GO:0016020,GO:0005743,GO:0015250
BN12266	4.2556	12721.7	2989.4	2.08936	gi|12266|At3g26520_Contig3	At3g26520.1	68416.m03310 tonoplast intrinsic protein, putative similar to tonoplast intrinsic protein GI:5081419 from [Brassica napus]	GO:0018987,GO:0006810,GO:0016020,GO:0005743,GO:0015250
BN12282	2.86624	3672.45	1281.28	1.51916	gi|12282|At3g28790_Contig1	At3g28790.1	68416.m03593 expressed protein	GO:0006350,GO:0003899,GO:0012505
BN12283	2.0983	18207	8677.04	1.06922	gi|12283|At3g28790_Contig2	At3g28790.1	68416.m03593 expressed protein	GO:0006350,GO:0003899,GO:0012505
BN12293	2.28981	390.001	170.32	1.19523	gi|12293|At3g27240_Contig2	At3g27240.1	68416.m03405 cytochrome c1, putative cytochrome c1, heme protein, mitochondrial precursor (Clone PC13III) [Solanum tuberosum] SWISS-PROT:P25076	GO:0045153,GO:0005739,GO:0006118,GO:0005489,GO:0005746
BN12294	2.99599	516.778	172.49	1.58303	gi|12294|At3g27240_Contig4	At3g27240.1	68416.m03405 cytochrome c1, putative cytochrome c1, heme protein, mitochondrial precursor (Clone PC13III) [Solanum tuberosum] SWISS-PROT:P25076	GO:0045153,GO:0005739,GO:0006118,GO:0005489,GO:0005746
BN12294	2.33546	653.951	280.01	1.2237	gi|12294|At3g27240_Contig4	At3g27240.1	68416.m03405 cytochrome c1, putative cytochrome c1, heme protein, mitochondrial precursor (Clone PC13III) [Solanum tuberosum] SWISS-PROT:P25076	GO:0045153,GO:0005739,GO:0006118,GO:0005489,GO:0005746
BN12294	2.44443	610.187	249.623	1.2895	gi|12294|At3g27240_Contig4	At3g27240.1	68416.m03405 cytochrome c1, putative cytochrome c1, heme protein, mitochondrial precursor (Clone PC13III) [Solanum tuberosum] SWISS-PROT:P25076	GO:0045153,GO:0005739,GO:0006118,GO:0005489,GO:0005746
BN12295	3.53584	6899.49	1951.3	1.82205	gi|12295|At3g27240_Contig3	At3g27240.1	68416.m03405 cytochrome c1, putative cytochrome c1, heme protein, mitochondrial precursor (Clone PC13III) [Solanum tuberosum] SWISS-PROT:P25076	GO:0045153,GO:0005739,GO:0006118,GO:0005489,GO:0005746
BN12295	3.26504	9277.83	2841.57	1.7071	gi|12295|At3g27240_Contig3	At3g27240.1	68416.m03405 cytochrome c1, putative cytochrome c1, heme protein, mitochondrial precursor (Clone PC13III) [Solanum tuberosum] SWISS-PROT:P25076	GO:0045153,GO:0005739,GO:0006118,GO:0005489,GO:0005746
BN12309	5.456	4909.83	899.896	2.44784	gi|12309|At2g05990_Contig3	At2g05990.2	68415.m00652 enoyl-[acyl-carrier protein] reductase [NADH], chloroplast, putative / NADH-dependent enoyl-ACP reductase, putative strong similarity to enoyl-[acyl-carrier protein] reductase [NADH] SP:P80030 from [Brassica napus]	GO:0016631,GO:0005835,GO:0016491,GO:0004318,GO:0006633
BN12309	5.07568	4324.16	851.937	2.3436	gi|12309|At2g05990_Contig3	At2g05990.2	68415.m00652 enoyl-[acyl-carrier protein] reductase [NADH], chloroplast, putative / NADH-dependent enoyl-ACP reductase, putative strong similarity to enoyl-[acyl-carrier protein] reductase [NADH] SP:P80030 from [Brassica napus]	GO:0016631,GO:0005835,GO:0016491,GO:0004318,GO:0006633
BN12310	6.27242	3505.49	558.874	2.64902	gi|12310|At2g05990_Contig2	At2g05990.2	68415.m00652 enoyl-[acyl-carrier protein] reductase [NADH], chloroplast, putative / NADH-dependent enoyl-ACP reductase, putative strong similarity to enoyl-[acyl-carrier protein] reductase [NADH] SP:P80030 from [Brassica napus]	GO:0016631,GO:0005835,GO:0016491,GO:0004318,GO:0006633
BN12310	7.45168	5897.56	791.44	2.89757	gi|12310|At2g05990_Contig2	At2g05990.2	68415.m00652 enoyl-[acyl-carrier protein] reductase [NADH], chloroplast, putative / NADH-dependent enoyl-ACP reductase, putative strong similarity to enoyl-[acyl-carrier protein] reductase [NADH] SP:P80030 from [Brassica napus]	GO:0016631,GO:0005835,GO:0016491,GO:0004318,GO:0006633
BN12314	2.17787	7630.85	3503.81	1.12292	gi|12314|At2g45820_Contig4	At2g45820.1	68415.m05698 DNA-binding protein, putative identical to DNA-binding protein gi|601843|gb|AAA57124 [Arabidopsis thaliana]; contains Pfam domain, PF03766: Remorin, N-terminal region; contains Pfam domain, PF03763: Remorin, C-terminal region	GO:0003677,GO:0000004,GO:0008372
BN12314	2.04974	15213.7	7422.25	1.03544	gi|12314|At2g45820_Contig4	At2g45820.1	68415.m05698 DNA-binding protein, putative identical to DNA-binding protein gi|601843|gb|AAA57124 [Arabidopsis thaliana]; contains Pfam domain, PF03766: Remorin, N-terminal region; contains Pfam domain, PF03763: Remorin, C-terminal region	GO:0003677,GO:0000004,GO:0008372
BN12320	3.12111	1843.61	590.691	1.64206	gi|12320|At5g66760_Contig3	At5g66760.1	68418.m08415 succinate dehydrogenase [ubiquinone] flavoprotein subunit, mitochondrial / flavoprotein subunit of complex II identical to SP|O82663 Succinate dehydrogenase [ubiquinone] flavoprotein subunit, mitochondrial (EC 1.3.5.1) (FP) (Flavoprotein subu	GO:0006121,GO:0005739,GO:0006099,GO:0000104,GO:0005749,GO:0008177
BN12320	2.07187	3605.24	1740.09	1.05093	gi|12320|At5g66760_Contig3	At5g66760.1	68418.m08415 succinate dehydrogenase [ubiquinone] flavoprotein subunit, mitochondrial / flavoprotein subunit of complex II identical to SP|O82663 Succinate dehydrogenase [ubiquinone] flavoprotein subunit, mitochondrial (EC 1.3.5.1) (FP) (Flavoprotein subu	GO:0006121,GO:0005739,GO:0006099,GO:0000104,GO:0005749,GO:0008177
BN12327	2.97882	17558.9	5894.58	1.57474	gi|12327|At3g22440_Contig1	At3g22440.1	68416.m02836 hydroxyproline-rich glycoprotein family protein identical to hydroxyproline-rich glycoprotein [Arabidopsis thaliana] gi|9293881|dbj|BAB01784	GO:0005554,GO:0000004,GO:0008372
BN12327	6.25476	13898.4	2222.05	2.64496	gi|12327|At3g22440_Contig1	At3g22440.1	68416.m02836 hydroxyproline-rich glycoprotein family protein identical to hydroxyproline-rich glycoprotein [Arabidopsis thaliana] gi|9293881|dbj|BAB01784	GO:0005554,GO:0000004,GO:0008372
BN12328	2.30835	6109.47	2646.68	1.20686	gi|12328|At3g22440_Contig2	At3g22440.1	68416.m02836 hydroxyproline-rich glycoprotein family protein identical to hydroxyproline-rich glycoprotein [Arabidopsis thaliana] gi|9293881|dbj|BAB01784	GO:0005554,GO:0000004,GO:0008372
BN12328	3.06298	6067.05	1980.77	1.61493	gi|12328|At3g22440_Contig2	At3g22440.1	68416.m02836 hydroxyproline-rich glycoprotein family protein identical to hydroxyproline-rich glycoprotein [Arabidopsis thaliana] gi|9293881|dbj|BAB01784	GO:0005554,GO:0000004,GO:0008372
BN12336	2.09868	418.935	199.618	1.06948	gi|12336|At1g30510_Contig1	At1g30510.2	68414.m03732 ferredoxin--NADP(+) reductase, putative / adrenodoxin reductase, putative strong similarity to SP|P41345 Ferredoxin--NADP reductase, root isozyme, chloroplast precursor (EC 1.18.1.2) (FNR) {Oryza sativa}, ferredoxin-NADP reductase precursor [	GO:0006118,GO:0016491,GO:0005524,GO:0009507
BN12336	2.5947	441.834	170.283	1.37557	gi|12336|At1g30510_Contig1	At1g30510.2	68414.m03732 ferredoxin--NADP(+) reductase, putative / adrenodoxin reductase, putative strong similarity to SP|P41345 Ferredoxin--NADP reductase, root isozyme, chloroplast precursor (EC 1.18.1.2) (FNR) {Oryza sativa}, ferredoxin-NADP reductase precursor [	GO:0006118,GO:0016491,GO:0005524,GO:0009507
BN12338	3.81005	982.604	257.898	1.92981	gi|12338|At1g30510_Contig3	At1g30510.2	68414.m03732 ferredoxin--NADP(+) reductase, putative / adrenodoxin reductase, putative strong similarity to SP|P41345 Ferredoxin--NADP reductase, root isozyme, chloroplast precursor (EC 1.18.1.2) (FNR) {Oryza sativa}, ferredoxin-NADP reductase precursor [	GO:0006118,GO:0016491,GO:0005524,GO:0009507
BN12338	3.24942	724.072	222.831	1.70018	gi|12338|At1g30510_Contig3	At1g30510.2	68414.m03732 ferredoxin--NADP(+) reductase, putative / adrenodoxin reductase, putative strong similarity to SP|P41345 Ferredoxin--NADP reductase, root isozyme, chloroplast precursor (EC 1.18.1.2) (FNR) {Oryza sativa}, ferredoxin-NADP reductase precursor [	GO:0006118,GO:0016491,GO:0005524,GO:0009507
BN12339	2.11072	970.205	459.656	1.07774	gi|12339|At5g32440_Contig1	At5g32440.1	68418.m03825 expressed protein	GO:0009507,GO:0006118,GO:0016491
BN12339	3.78696	779.713	205.894	1.92104	gi|12339|At5g32440_Contig1	At5g32440.1	68418.m03825 expressed protein	GO:0009507,GO:0006118,GO:0016491
BN12339	2.85866	474.88	166.12	1.51534	gi|12339|At5g32440_Contig1	At5g32440.1	68418.m03825 expressed protein	GO:0009507,GO:0006118,GO:0016491
BN12342	2.13297	316.707	148.482	1.09286	gi|12342|At1g22380_DL378R	At1g22380.1	68414.m02799 UDP-glucoronosyl/UDP-glucosyl transferase family protein contains Pfam profile: PF00201 UDP-glucoronosyl and UDP-glucosyl transferase	GO:0003700,GO:0016757,GO:0000004,GO:0008372
BN12343	3.55714	8115.65	2281.51	1.83072	gi|12343|At4g01080_Contig1	At4g01080.1	68417.m00146 expressed protein	GO:0005554,GO:0000004,GO:0008372
BN12343	3.17137	6849.09	2159.66	1.66511	gi|12343|At4g01080_Contig1	At4g01080.1	68417.m00146 expressed protein	GO:0005554,GO:0000004,GO:0008372
BN12348	2.00098	13483.3	6738.35	1.00071	gi|12348|At1g61520_Contig2	At1g61520.1	68414.m06931 chlorophyll A-B binding protein / LHCI type III (LHCA3.1) nearly identical to PSI type III chlorophyll a/b-binding protein GI:430947; contains Pfam profile: PF00504 chlorophyll A-B binding protein; similar to PSI type III chlorophyll a/b-bind	GO:0030076,GO:0009765,GO:0016168,GO:0009507,GO:0015979
BN12352	3.49383	19640.9	5621.6	1.80481	gi|12352|At1g61520_Contig4	At1g61520.1	68414.m06931 chlorophyll A-B binding protein / LHCI type III (LHCA3.1) nearly identical to PSI type III chlorophyll a/b-binding protein GI:430947; contains Pfam profile: PF00504 chlorophyll A-B binding protein; similar to PSI type III chlorophyll a/b-bind	GO:0030076,GO:0009765,GO:0016168,GO:0009507,GO:0015979
BN12352	3.8418	31259	8136.54	1.94178	gi|12352|At1g61520_Contig4	At1g61520.1	68414.m06931 chlorophyll A-B binding protein / LHCI type III (LHCA3.1) nearly identical to PSI type III chlorophyll a/b-binding protein GI:430947; contains Pfam profile: PF00504 chlorophyll A-B binding protein; similar to PSI type III chlorophyll a/b-bind	GO:0030076,GO:0009765,GO:0016168,GO:0009507,GO:0015979
BN12357	2.26966	1875.33	826.261	1.18247	gi|12357|At1g02790_Contig4	At1g02790.1	68414.m00235 exopolygalacturonase / galacturan 1,4-alpha-galacturonidase (PGA3) / pectinase identical to SP|P49062 Exopolygalacturonase clone GBGE184 precursor (EC 3.2.1.67) (ExoPG) (Galacturan 1,4-alpha-galacturonidase) {Arabidopsis thaliana}	GO:0005975,GO:0016020,GO:0004650,GO:0012505
BN12358	2.09781	848.035	404.248	1.06888	gi|12358|At1g02790_Contig1	At1g02790.1	68414.m00235 exopolygalacturonase / galacturan 1,4-alpha-galacturonidase (PGA3) / pectinase identical to SP|P49062 Exopolygalacturonase clone GBGE184 precursor (EC 3.2.1.67) (ExoPG) (Galacturan 1,4-alpha-galacturonidase) {Arabidopsis thaliana}	GO:0005975,GO:0016020,GO:0004650,GO:0012505
BN12362	2.18639	1425.37	651.929	1.12855	gi|12362|At3g49590_Contig1	At3g49590.2	68416.m05420 expressed protein	GO:0005554,GO:0000004,GO:0008372
BN12363	2.05118	1094.45	533.57	1.03646	gi|12363|At4g30950_Contig2	At4g30950.1	68417.m04394 omega-6 fatty acid desaturase, chloroplast (FAD6) (FADC) identical to GI:493068	GO:0009507,GO:0006633,GO:0045485
BN12363	2.26705	478.566	211.096	1.18082	gi|12363|At4g30950_Contig2	At4g30950.1	68417.m04394 omega-6 fatty acid desaturase, chloroplast (FAD6) (FADC) identical to GI:493068	GO:0009507,GO:0006633,GO:0045485
BN12365	2.12528	952.669	448.255	1.08766	gi|12365|At4g30950_Contig3	At4g30950.1	68417.m04394 omega-6 fatty acid desaturase, chloroplast (FAD6) (FADC) identical to GI:493068	GO:0009507,GO:0006633,GO:0045485
BN12366	2.60228	15436.5	5931.92	1.37977	gi|12366|At2g46170_Contig1	At2g46170.1	68415.m05741 reticulon family protein (RTNLB5) weak similarity to Nogo-C protein [Rattus norvegicus] GI:6822251; contains Pfam profile PF02453: Reticulon	GO:0005554,GO:0000004,GO:0005783
BN12366	2.31966	17861.4	7700.01	1.21391	gi|12366|At2g46170_Contig1	At2g46170.1	68415.m05741 reticulon family protein (RTNLB5) weak similarity to Nogo-C protein [Rattus norvegicus] GI:6822251; contains Pfam profile PF02453: Reticulon	GO:0005554,GO:0000004,GO:0005783
BN12367	44.6558	11644.4	260.759	5.48078	gi|12367|At2g01520_Contig2	At2g01520.1	68415.m00076 major latex protein-related / MLP-related low similarity to major latex protein {Papaver somniferum}[GI:169000] contains Pfam profile PF00407: Pathogenesis-related protein Bet v I family	GO:0009820,GO:0005554
BN12367	2.12555	2475.57	1164.67	1.08784	gi|12367|At2g01520_Contig2	At2g01520.1	68415.m00076 major latex protein-related / MLP-related low similarity to major latex protein {Papaver somniferum}[GI:169000] contains Pfam profile PF00407: Pathogenesis-related protein Bet v I family	GO:0009820,GO:0005554
BN12368	6.04478	22754.8	3764.37	2.59569	gi|12368|At2g01520_Contig4	At2g01520.1	68415.m00076 major latex protein-related / MLP-related low similarity to major latex protein {Papaver somniferum}[GI:169000] contains Pfam profile PF00407: Pathogenesis-related protein Bet v I family	GO:0009820,GO:0005554
BN12368	9.36708	21067.5	2249.1	3.2276	gi|12368|At2g01520_Contig4	At2g01520.1	68415.m00076 major latex protein-related / MLP-related low similarity to major latex protein {Papaver somniferum}[GI:169000] contains Pfam profile PF00407: Pathogenesis-related protein Bet v I family	GO:0009820,GO:0005554
BN12369	3.19856	19259.1	6021.18	1.67742	gi|12369|At2g01520_Contig3	At2g01520.1	68415.m00076 major latex protein-related / MLP-related low similarity to major latex protein {Papaver somniferum}[GI:169000] contains Pfam profile PF00407: Pathogenesis-related protein Bet v I family	GO:0009820,GO:0005554
BN12369	2.73744	20010.5	7309.93	1.45283	gi|12369|At2g01520_Contig3	At2g01520.1	68415.m00076 major latex protein-related / MLP-related low similarity to major latex protein {Papaver somniferum}[GI:169000] contains Pfam profile PF00407: Pathogenesis-related protein Bet v I family	GO:0009820,GO:0005554
BN12373	4.05595	1986.57	489.792	2.02004	gi|12373|At1g14810_Contig1	At1g14810.1	68414.m01770 semialdehyde dehydrogenase family protein similar to SP:O31219 Aspartate-semialdehyde dehydrogenase (EC 1.2.1.11) (ASA dehydrogenase) (ASADH) {Legionella pneumophila}; contains Pfam profiles PF02774: Semialdehyde dehydrogenase dimerisation do	GO:0009507,GO:0006520,GO:0009088,GO:0004073,GO:0009086,GO:0016620
BN12373	2.19201	1870.43	853.296	1.13225	gi|12373|At1g14810_Contig1	At1g14810.1	68414.m01770 semialdehyde dehydrogenase family protein similar to SP:O31219 Aspartate-semialdehyde dehydrogenase (EC 1.2.1.11) (ASA dehydrogenase) (ASADH) {Legionella pneumophila}; contains Pfam profiles PF02774: Semialdehyde dehydrogenase dimerisation do	GO:0009507,GO:0006520,GO:0009088,GO:0004073,GO:0009086,GO:0016620
BN12374	2.22633	2876.77	1292.16	1.15467	gi|12374|At1g14810_Contig3	At1g14810.1	68414.m01770 semialdehyde dehydrogenase family protein similar to SP:O31219 Aspartate-semialdehyde dehydrogenase (EC 1.2.1.11) (ASA dehydrogenase) (ASADH) {Legionella pneumophila}; contains Pfam profiles PF02774: Semialdehyde dehydrogenase dimerisation do	GO:0009507,GO:0006520,GO:0009088,GO:0004073,GO:0009086,GO:0016620
BN12374	2.56053	3372.01	1316.92	1.35644	gi|12374|At1g14810_Contig3	At1g14810.1	68414.m01770 semialdehyde dehydrogenase family protein similar to SP:O31219 Aspartate-semialdehyde dehydrogenase (EC 1.2.1.11) (ASA dehydrogenase) (ASADH) {Legionella pneumophila}; contains Pfam profiles PF02774: Semialdehyde dehydrogenase dimerisation do	GO:0009507,GO:0006520,GO:0009088,GO:0004073,GO:0009086,GO:0016620
BN12382	2.53952	2714.01	1068.71	1.34456	gi|12382|At5g13540_Contig1	At5g13540.2	68418.m01564 expressed protein HERC2 - Homo sapiens, EMBL:AF071172; isoform contains non-consensus GG acceptor splice site at intron 6	GO:0005554,GO:0000004,GO:0008372
BN12399	11.5018	2358.15	205.025	3.52378	gi|12399|At2g43750_Contig4	At2g43750.1	68415.m05439 cysteine synthase, chloroplast / O-acetylserine (thiol)-lyase / O-acetylserine sulfhydrylase / cpACS1 (OASB) identical to SP|P47999 Cysteine synthase, chloroplast precursor (EC 4.2.99.8) (O-acetylserine sulfhydrylase) (O-acetylserine (Thiol)-	GO:0009536,GO:0004124,GO:0019344
BN12399	3.39761	3414.87	1005.08	1.76452	gi|12399|At2g43750_Contig4	At2g43750.1	68415.m05439 cysteine synthase, chloroplast / O-acetylserine (thiol)-lyase / O-acetylserine sulfhydrylase / cpACS1 (OASB) identical to SP|P47999 Cysteine synthase, chloroplast precursor (EC 4.2.99.8) (O-acetylserine sulfhydrylase) (O-acetylserine (Thiol)-	GO:0009536,GO:0004124,GO:0019344
BN12419	2.61072	2192.09	839.649	1.38445	gi|12419|At1g69180_Contig1	At1g69180.1	68414.m07917 transcription factor CRC (CRABS CLAW) identical to transcription factor CRC (CRABS CLAW) GI:4836698 [Arabidopsis thaliana]	GO:0008372,GO:0003700,GO:0045449
BN12421	2.53958	9561.13	3764.84	1.34459	gi|12421|At1g70370_Contig1	At1g70370.1	68414.m08095 BURP domain-containing protein / polygalacturonase, putative similar to polygalacturonase isoenzyme 1 beta subunit [Lycopersicon esculentum] GI:170480; contains Pfam profile PF03181: BURP domain	GO:0003676,GO:0012505,GO:0000004,GO:0004650
BN12429	2.29639	2102.98	915.777	1.19937	gi|12429|At5g22740_Contig1	At5g22740.1	68418.m02656 glycosyl transferase family 2 protein similar to beta-(1-3)-glucosyl transferase GB:AAC62210 GI:3687658 from [Bradyrhizobium japonicum], cellulose synthase from Agrobacterium tumeficiens [gi:710492] and Agrobacterium radiobacter [gi:710493];	GO:0008372,GO:0016759,GO:0000004,GO:0016757
BN12429	3.01609	752.746	249.577	1.59268	gi|12429|At5g22740_Contig1	At5g22740.1	68418.m02656 glycosyl transferase family 2 protein similar to beta-(1-3)-glucosyl transferase GB:AAC62210 GI:3687658 from [Bradyrhizobium japonicum], cellulose synthase from Agrobacterium tumeficiens [gi:710492] and Agrobacterium radiobacter [gi:710493];	GO:0008372,GO:0016759,GO:0000004,GO:0016757
BN12431	3.47256	5900.96	1699.31	1.796	gi|12431|At5g22740_Contig3	At5g22740.1	68418.m02656 glycosyl transferase family 2 protein similar to beta-(1-3)-glucosyl transferase GB:AAC62210 GI:3687658 from [Bradyrhizobium japonicum], cellulose synthase from Agrobacterium tumeficiens [gi:710492] and Agrobacterium radiobacter [gi:710493];	GO:0008372,GO:0016759,GO:0000004,GO:0016757
BN12431	3.7394	6907.6	1847.25	1.90281	gi|12431|At5g22740_Contig3	At5g22740.1	68418.m02656 glycosyl transferase family 2 protein similar to beta-(1-3)-glucosyl transferase GB:AAC62210 GI:3687658 from [Bradyrhizobium japonicum], cellulose synthase from Agrobacterium tumeficiens [gi:710492] and Agrobacterium radiobacter [gi:710493];	GO:0008372,GO:0016759,GO:0000004,GO:0016757
BN12433	2.80772	7148.77	2546.11	1.4894	gi|12433|At5g16290_Contig2	At5g16290.1	68418.m01903 acetolactate synthase small subunit, putative similar to gi:5931761 from Nicotiana plumbaginifolia	GO:0009082,GO:0003984,GO:0009507
BN12433	4.21567	995.808	236.216	2.07576	gi|12433|At5g16290_Contig2	At5g16290.1	68418.m01903 acetolactate synthase small subunit, putative similar to gi:5931761 from Nicotiana plumbaginifolia	GO:0009082,GO:0003984,GO:0009507
BN12433	2.8993	8009.1	2762.43	1.5357	gi|12433|At5g16290_Contig2	At5g16290.1	68418.m01903 acetolactate synthase small subunit, putative similar to gi:5931761 from Nicotiana plumbaginifolia	GO:0009082,GO:0003984,GO:0009507
BN12438	8.69947	7699.63	885.069	3.12093	gi|12438|At1g61566_Contig1	At1g61566.1	68414.m06937 rapid alkalinization factor (RALF) family protein contains Pfam domain PF05498: Rapid ALkalinization Factor (RALF)	GO:0005578,GO:0004871,GO:0007267
BN12438	7.22559	7702.55	1066.01	2.85312	gi|12438|At1g61566_Contig1	At1g61566.1	68414.m06937 rapid alkalinization factor (RALF) family protein contains Pfam domain PF05498: Rapid ALkalinization Factor (RALF)	GO:0005578,GO:0004871,GO:0007267
BN12439	3.70507	6064.12	1636.71	1.8895	gi|12439|At1g61566_Contig3	At1g61566.1	68414.m06937 rapid alkalinization factor (RALF) family protein contains Pfam domain PF05498: Rapid ALkalinization Factor (RALF)	GO:0005578,GO:0004871,GO:0007267
BN12439	4.76711	4962.27	1040.94	2.25311	gi|12439|At1g61566_Contig3	At1g61566.1	68414.m06937 rapid alkalinization factor (RALF) family protein contains Pfam domain PF05498: Rapid ALkalinization Factor (RALF)	GO:0005578,GO:0004871,GO:0007267
BN12444	2.99742	5142.04	1715.49	1.58372	gi|12444|At1g61566_Contig8	At1g61566.1	68414.m06937 rapid alkalinization factor (RALF) family protein contains Pfam domain PF05498: Rapid ALkalinization Factor (RALF)	GO:0005578,GO:0004871,GO:0007267
BN12444	5.19321	8087.38	1557.3	2.37663	gi|12444|At1g61566_Contig8	At1g61566.1	68414.m06937 rapid alkalinization factor (RALF) family protein contains Pfam domain PF05498: Rapid ALkalinization Factor (RALF)	GO:0005578,GO:0004871,GO:0007267
BN12449	2.33041	2294.92	984.771	1.22058	gi|12449|At5g46150_Contig1	At5g46150.2	68418.m05676 LEM3 (ligand-effect modulator 3) family protein / CDC50 family protein similar to GI:835763; GI:4966357; GI:4585976; GI:11994416 from [Arabidopsis thaliana]	GO:0005554,GO:0000004,GO:0016020
BN12450	2.08461	9559	4585.52	1.05977	gi|12450|At3g01700_Contig2	At3g01700.1	68416.m00103 arabinogalactan-protein (AGP11) identical to gi|10880499|gb|AAG24279	GO:0005634,GO:0012505,GO:0005554,GO:0006355
BN12454	3.03995	17652.5	5806.84	1.60405	gi|12454|At3g14040_Contig1	At3g14040.1	68416.m01772 exopolygalacturonase / galacturan 1,4-alpha-galacturonidase / pectinase identical to exopolygalacturonase [Arabidopsis thaliana] GI:311962; nearly identical to SP|P49063 Exopolygalacturonase clone GBGA483 precursor (EC 3.2.1.67) (ExoPG) (Gala	GO:0005524,GO:0012505,GO:0004650,GO:0005975
BN12454	3.45475	7575.47	2192.77	1.78858	gi|12454|At3g14040_Contig1	At3g14040.1	68416.m01772 exopolygalacturonase / galacturan 1,4-alpha-galacturonidase / pectinase identical to exopolygalacturonase [Arabidopsis thaliana] GI:311962; nearly identical to SP|P49063 Exopolygalacturonase clone GBGA483 precursor (EC 3.2.1.67) (ExoPG) (Gala	GO:0005524,GO:0012505,GO:0004650,GO:0005975
BN12457	6.2454	1818.18	291.123	2.64279	gi|12457|At5g02530_Contig1	At5g02530.1	68418.m00187 RNA and export factor-binding protein, putative BcDNA.LD24793, Drosophila melanogaster, EMBL:AF172637	GO:0003676,GO:0000004,GO:0008372
BN12457	5.21325	1858.9	356.572	2.38218	gi|12457|At5g02530_Contig1	At5g02530.1	68418.m00187 RNA and export factor-binding protein, putative BcDNA.LD24793, Drosophila melanogaster, EMBL:AF172637	GO:0003676,GO:0000004,GO:0008372
BN12458	7.45999	1856.88	248.912	2.89917	gi|12458|At5g02530_Contig2	At5g02530.1	68418.m00187 RNA and export factor-binding protein, putative BcDNA.LD24793, Drosophila melanogaster, EMBL:AF172637	GO:0003676,GO:0000004,GO:0008372
BN12458	3.46097	785.381	226.925	1.79118	gi|12458|At5g02530_Contig2	At5g02530.1	68418.m00187 RNA and export factor-binding protein, putative BcDNA.LD24793, Drosophila melanogaster, EMBL:AF172637	GO:0003676,GO:0000004,GO:0008372
BN12458	2.57159	752.809	292.741	1.36266	gi|12458|At5g02530_Contig2	At5g02530.1	68418.m00187 RNA and export factor-binding protein, putative BcDNA.LD24793, Drosophila melanogaster, EMBL:AF172637	GO:0003676,GO:0000004,GO:0008372
BN12458	8.31507	1777.48	213.766	3.05573	gi|12458|At5g02530_Contig2	At5g02530.1	68418.m00187 RNA and export factor-binding protein, putative BcDNA.LD24793, Drosophila melanogaster, EMBL:AF172637	GO:0003676,GO:0000004,GO:0008372
BN12469	2.57761	953.485	369.911	1.36603	gi|12469|At3g12000_Contig1	At3g12000.1	68416.m01486 S-locus related protein SLR1, putative (S1) identical to S-locus related protein SLR1 homolog (AtS1) GI:246209 Arabidopsis thaliana]; contains Pfam profiles PF01453: Lectin (probable mannose binding), PF00954: S-locus glycoprotein family	GO:0005529,GO:0000004,GO:0012505
BN12472	2.0031	5458.96	2725.26	1.00223	gi|12472|At3g45140_Contig1	At3g45140.1	68416.m04872 lipoxygenase (LOX2) identical to SP|P38418	GO:0009753,GO:0009613,GO:0016165,GO:0009611,GO:0009507,GO:0009688,GO:0009414,GO:0009695
BN12484	2.18037	393.058	180.271	1.12457	gi|12484|At2g46505_Contig2	At2g46505.1	68415.m05794 expressed protein	GO:0005749,GO:0008177,GO:0005739,GO:0006099
BN12485	3.03643	415.138	136.719	1.60238	gi|12485|At4g10610_Contig1	At4g10610.1	68417.m01735 RNA-binding protein, putative	GO:0003723,GO:0000910,GO:0008372
BN12486	4.33847	3241.19	747.081	2.11719	gi|12486|At4g10610_Contig2	At4g10610.1	68417.m01735 RNA-binding protein, putative	GO:0003723,GO:0000910,GO:0008372
BN12486	3.55664	2644.77	743.615	1.83051	gi|12486|At4g10610_Contig2	At4g10610.1	68417.m01735 RNA-binding protein, putative	GO:0003723,GO:0000910,GO:0008372
BN12497	2.88991	6937.57	2400.62	1.53102	gi|12497|At4g25670_Contig1	At4g25670.1	68417.m03696 expressed protein	GO:0003677,GO:0000004,GO:0008372
BN12499	2.56927	489.268	190.431	1.36136	gi|12499|At3g04940_Contig2	At3g04940.1	68416.m00536 cysteine synthase, putative / O-acetylserine (thiol)-lyase, putative / O-acetylserine sulfhydrylase, putative similar to O-acetylserine(thiol) lyase (EC 4.2.99.8) [Brassica juncea] GI:2245144; contains Pfam profile PF00291: Pyridoxal-phosphat	GO:0009088,GO:0006535,GO:0019343,GO:0006520,GO:0019344,GO:0005737,GO:0006568,GO:0004124,GO:0007049
BN12499	2.26713	3517.91	1551.7	1.18087	gi|12499|At3g04940_Contig2	At3g04940.1	68416.m00536 cysteine synthase, putative / O-acetylserine (thiol)-lyase, putative / O-acetylserine sulfhydrylase, putative similar to O-acetylserine(thiol) lyase (EC 4.2.99.8) [Brassica juncea] GI:2245144; contains Pfam profile PF00291: Pyridoxal-phosphat	GO:0009088,GO:0006535,GO:0019343,GO:0006520,GO:0019344,GO:0005737,GO:0006568,GO:0004124,GO:0007049
BN12499	2.8526	3251.25	1139.75	1.51228	gi|12499|At3g04940_Contig2	At3g04940.1	68416.m00536 cysteine synthase, putative / O-acetylserine (thiol)-lyase, putative / O-acetylserine sulfhydrylase, putative similar to O-acetylserine(thiol) lyase (EC 4.2.99.8) [Brassica juncea] GI:2245144; contains Pfam profile PF00291: Pyridoxal-phosphat	GO:0009088,GO:0006535,GO:0019343,GO:0006520,GO:0019344,GO:0005737,GO:0006568,GO:0004124,GO:0007049
BN12518	2.76633	1148.04	415.005	1.46797	gi|12518|At2g47170_Contig6	At2g47170.1	68415.m05890 ADP-ribosylation factor 1 (ARF1) identical to ADP-ribosylation factor ARF1({Arabidopsis thaliana} (SP:P36397) (GP:166586)	GO:0005798,GO:0003926,GO:0006499
BN12521	2.85938	2133.46	746.128	1.5157	gi|12521|At1g28280_Contig3	At1g28280.1	68414.m03471 VQ motif-containing protein contains PF05678: VQ motif	GO:0005554,GO:0000004,GO:0009507
BN12522	2.57713	492.606	191.145	1.36577	gi|12522|At5g25980_Contig3	At5g25980.2	68418.m03091 glycosyl hydrolase family 1 protein contains Pfam PF00232 : Glycosyl hydrolase family 1 domain; TIGRFAM TIGR01233: 6-phospho-beta-galactosidase; identical to thioglucosidase (GI:871992) [Arabidopsis thaliana]; similar to myrosinase precursor	GO:0012505,GO:0019762,GO:0004553,GO:0019137
BN12524	2.30784	2626.74	1138.18	1.20654	gi|12524|At5g25980_Contig1	At5g25980.2	68418.m03091 glycosyl hydrolase family 1 protein contains Pfam PF00232 : Glycosyl hydrolase family 1 domain; TIGRFAM TIGR01233: 6-phospho-beta-galactosidase; identical to thioglucosidase (GI:871992) [Arabidopsis thaliana]; similar to myrosinase precursor	GO:0012505,GO:0019762,GO:0004553,GO:0019137
BN12524	2.5799	2943.41	1140.9	1.36732	gi|12524|At5g25980_Contig1	At5g25980.2	68418.m03091 glycosyl hydrolase family 1 protein contains Pfam PF00232 : Glycosyl hydrolase family 1 domain; TIGRFAM TIGR01233: 6-phospho-beta-galactosidase; identical to thioglucosidase (GI:871992) [Arabidopsis thaliana]; similar to myrosinase precursor	GO:0012505,GO:0019762,GO:0004553,GO:0019137
BN12525	8.89981	2299.88	258.419	3.15377	gi|12525|At5g25980_Contig4	At5g25980.2	68418.m03091 glycosyl hydrolase family 1 protein contains Pfam PF00232 : Glycosyl hydrolase family 1 domain; TIGRFAM TIGR01233: 6-phospho-beta-galactosidase; identical to thioglucosidase (GI:871992) [Arabidopsis thaliana]; similar to myrosinase precursor	GO:0012505,GO:0019762,GO:0004553,GO:0019137
BN12531	2.58349	347.141	134.369	1.36932	gi|12531|At5g61240_Contig1	At5g61240.1	68418.m07681 leucine-rich repeat family protein contains leucine rich-repeat (LRR) domains Pfam:PF00560, INTERPRO:IPR001611; contains similarity to Hcr2-0B [Lycopersicon esculentum] gi|3894387|gb|AAC78593	GO:0007165,GO:0005515,GO:0012505
BN12550	6.33733	22653.6	3574.63	2.66387	gi|12550|At5g58050_Contig1	At5g58050.1	68418.m07265 glycerophosphoryl diester phosphodiesterase family protein contains Pfam PF03009 : Glycerophosphoryl diester phosphodiesterase family; similar to Glycerophosphoryl diester phosphodiesterase precursor (Glycerophosphodiester phosphodiesterase)	GO:0008889,GO:0016301,GO:0006071,GO:0012505
BN12550	9.07991	22706.5	2500.74	3.18268	gi|12550|At5g58050_Contig1	At5g58050.1	68418.m07265 glycerophosphoryl diester phosphodiesterase family protein contains Pfam PF03009 : Glycerophosphoryl diester phosphodiesterase family; similar to Glycerophosphoryl diester phosphodiesterase precursor (Glycerophosphodiester phosphodiesterase)	GO:0008889,GO:0016301,GO:0006071,GO:0012505
BN12552	2.36895	2831.2	1195.13	1.24425	gi|12552|At3g22840_Contig2	At3g22840.1	68416.m02878 chlorophyll A-B binding family protein / early light-induced protein (ELIP) identical to early light-induced protein; ELIP [Arabidopsis thaliana] GI:1872544; contains Pfam profile: PF00504 chlorophyll A-B binding protein; identical to cDNA ea	GO:0009765,GO:0009507,GO:0016168
BN12552	3.27859	2597.32	792.207	1.71307	gi|12552|At3g22840_Contig2	At3g22840.1	68416.m02878 chlorophyll A-B binding family protein / early light-induced protein (ELIP) identical to early light-induced protein; ELIP [Arabidopsis thaliana] GI:1872544; contains Pfam profile: PF00504 chlorophyll A-B binding protein; identical to cDNA ea	GO:0009765,GO:0009507,GO:0016168
BN12554	3.65482	20945.8	5731.01	1.8698	gi|12554|At3g22840_Contig4	At3g22840.1	68416.m02878 chlorophyll A-B binding family protein / early light-induced protein (ELIP) identical to early light-induced protein; ELIP [Arabidopsis thaliana] GI:1872544; contains Pfam profile: PF00504 chlorophyll A-B binding protein; identical to cDNA ea	GO:0009765,GO:0009507,GO:0016168
BN12555	4.57739	9507.78	2077.12	2.19452	gi|12555|At3g22840_Contig1	At3g22840.1	68416.m02878 chlorophyll A-B binding family protein / early light-induced protein (ELIP) identical to early light-induced protein; ELIP [Arabidopsis thaliana] GI:1872544; contains Pfam profile: PF00504 chlorophyll A-B binding protein; identical to cDNA ea	GO:0009765,GO:0009507,GO:0016168
BN12555	6.68579	9896.17	1480.18	2.7411	gi|12555|At3g22840_Contig1	At3g22840.1	68416.m02878 chlorophyll A-B binding family protein / early light-induced protein (ELIP) identical to early light-induced protein; ELIP [Arabidopsis thaliana] GI:1872544; contains Pfam profile: PF00504 chlorophyll A-B binding protein; identical to cDNA ea	GO:0009765,GO:0009507,GO:0016168
BN12557	2.30911	9977.7	4321.01	1.20734	gi|12557|At5g53820_Contig1	At5g53820.1	68418.m06688 expressed protein similar to ABA-inducible protein [Fagus sylvatica] GI:3901016, cold-induced protein kin1 [Brassica napus] GI:167146	GO:0005554,GO:0000004,GO:0009507
BN12557	2.03652	7243.46	3556.79	1.0261	gi|12557|At5g53820_Contig1	At5g53820.1	68418.m06688 expressed protein similar to ABA-inducible protein [Fagus sylvatica] GI:3901016, cold-induced protein kin1 [Brassica napus] GI:167146	GO:0005554,GO:0000004,GO:0009507
BN12560	2.39171	4054.04	1695.04	1.25804	gi|12560|At5g57210_LB392R	At5g57210.1	68418.m07147 microtubule-associated protein-related contains some similarity to microtubule-associated protein GI:5032258 from [Arabidopsis thaliana]; contains Pfam profile PF00566: TBC domain	GO:0005554,GO:0000004,GO:0009507
BN12560	2.84794	2591.75	910.043	1.50992	gi|12560|At5g57210_LB392R	At5g57210.1	68418.m07147 microtubule-associated protein-related contains some similarity to microtubule-associated protein GI:5032258 from [Arabidopsis thaliana]; contains Pfam profile PF00566: TBC domain	GO:0005554,GO:0000004,GO:0009507
BN12565	9.13299	5977.91	654.54	3.19109	gi|12565|At3g22120_Contig2	At3g22120.1	68416.m02792 protease inhibitor/seed storage/lipid transfer protein (LTP) family protein similar to SP|Q00451|PRF1_LYCES 36.4 kDa proline-rich protein Lycopersicon esculentum, proline-rich cell wall protein [Medicago sativa] GI:3818416; contains Pfam prof	GO:0016021,GO:0006869,GO:0045735,GO:0005739,GO:0005199,GO:0007186,GO:0001584,GO:0008289
BN12565	7.6609	6370.33	831.538	2.93751	gi|12565|At3g22120_Contig2	At3g22120.1	68416.m02792 protease inhibitor/seed storage/lipid transfer protein (LTP) family protein similar to SP|Q00451|PRF1_LYCES 36.4 kDa proline-rich protein Lycopersicon esculentum, proline-rich cell wall protein [Medicago sativa] GI:3818416; contains Pfam prof	GO:0016021,GO:0006869,GO:0045735,GO:0005739,GO:0005199,GO:0007186,GO:0001584,GO:0008289
BN12573	2.06445	13818.1	6693.35	1.04576	gi|12573|At3g22120_Contig7	At3g22120.1	68416.m02792 protease inhibitor/seed storage/lipid transfer protein (LTP) family protein similar to SP|Q00451|PRF1_LYCES 36.4 kDa proline-rich protein Lycopersicon esculentum, proline-rich cell wall protein [Medicago sativa] GI:3818416; contains Pfam prof	GO:0016021,GO:0006869,GO:0045735,GO:0005739,GO:0005199,GO:0007186,GO:0001584,GO:0008289
BN12574	2.27952	1302.37	571.335	1.18873	gi|12574|At1g13280_Contig1	At1g13280.1	68414.m01542 allene oxide cyclase family protein similar to ERD12 [GI:15320414], allene oxide cyclase GI:8977961 from [Lycopersicon esculentum]; contains Pfam profile PF06351: Allene oxide cyclase	GO:0009507,GO:0046423,GO:0009269,GO:0009695
BN12574	2.17897	1005.56	461.485	1.12364	gi|12574|At1g13280_Contig1	At1g13280.1	68414.m01542 allene oxide cyclase family protein similar to ERD12 [GI:15320414], allene oxide cyclase GI:8977961 from [Lycopersicon esculentum]; contains Pfam profile PF06351: Allene oxide cyclase	GO:0009507,GO:0046423,GO:0009269,GO:0009695
BN12580	3.24816	1300.87	400.494	1.69962	gi|12580|At5g17230_Contig5	At5g17230.1	68418.m02019 phytoene synthase (PSY) / geranylgeranyl-diphosphate geranylgeranyl transferase identical to GB:L25812; synonymous with geranylgeranyl-diphosphate geranylgeranyl transferase	GO:0009507,GO:0009058,GO:0016767
BN12580	3.91203	932.436	238.351	1.96792	gi|12580|At5g17230_Contig5	At5g17230.1	68418.m02019 phytoene synthase (PSY) / geranylgeranyl-diphosphate geranylgeranyl transferase identical to GB:L25812; synonymous with geranylgeranyl-diphosphate geranylgeranyl transferase	GO:0009507,GO:0009058,GO:0016767
BN12581	2.69913	922.77	341.877	1.43249	gi|12581|At5g17230_Contig3	At5g17230.1	68418.m02019 phytoene synthase (PSY) / geranylgeranyl-diphosphate geranylgeranyl transferase identical to GB:L25812; synonymous with geranylgeranyl-diphosphate geranylgeranyl transferase	GO:0009507,GO:0009058,GO:0016767
BN12581	3.23522	1166.2	360.47	1.69386	gi|12581|At5g17230_Contig3	At5g17230.1	68418.m02019 phytoene synthase (PSY) / geranylgeranyl-diphosphate geranylgeranyl transferase identical to GB:L25812; synonymous with geranylgeranyl-diphosphate geranylgeranyl transferase	GO:0009507,GO:0009058,GO:0016767
BN12583	2.65138	8030.95	3028.97	1.40674	gi|12583|At3g26125_Contig1	At3g26125.1	68416.m03258 cytochrome P450, putative	GO:0012505,GO:0006118,GO:0019825
BN12583	2.1761	7637.36	3509.65	1.12175	gi|12583|At3g26125_Contig1	At3g26125.1	68416.m03258 cytochrome P450, putative	GO:0012505,GO:0006118,GO:0019825
BN12591	2.59787	1057.16	406.933	1.37733	gi|12591|At4g17700_Contig1	At4g17700.1	68417.m02644 hypothetical protein contains Pfam profile PF04776: Protein of unknown function (DUF626)	GO:0005554,GO:0000004,GO:0008372
BN12591	2.76505	1358.16	491.189	1.4673	gi|12591|At4g17700_Contig1	At4g17700.1	68417.m02644 hypothetical protein contains Pfam profile PF04776: Protein of unknown function (DUF626)	GO:0005554,GO:0000004,GO:0008372
BN12594	2.99944	938.217	312.797	1.58469	gi|12594|At3g20820_Contig1	At3g20820.1	68416.m02633 leucine-rich repeat family protein contains similarity to Cf-2.1 [Lycopersicon pimpinellifolium] gi|1184075|gb|AAC15779; contains leucine rich-repeat domains Pfam:PF00560, INTERPRO:IPR001611	GO:0006952,GO:0012505,GO:0005515,GO:0007165
BN12594	4.35735	848.403	194.706	2.12345	gi|12594|At3g20820_Contig1	At3g20820.1	68416.m02633 leucine-rich repeat family protein contains similarity to Cf-2.1 [Lycopersicon pimpinellifolium] gi|1184075|gb|AAC15779; contains leucine rich-repeat domains Pfam:PF00560, INTERPRO:IPR001611	GO:0006952,GO:0012505,GO:0005515,GO:0007165
BN12601	3.78567	19014.8	5022.84	1.92055	gi|12601|At1g67870_Contig3	At1g67870.1	68414.m07750 glycine-rich protein contains non-consensus GG donor splice site at exon2; modeled to est match.	GO:0004024,GO:0008270,GO:0000004,GO:0005739
BN12601	4.47952	16295.3	3637.73	2.16335	gi|12601|At1g67870_Contig3	At1g67870.1	68414.m07750 glycine-rich protein contains non-consensus GG donor splice site at exon2; modeled to est match.	GO:0004024,GO:0008270,GO:0000004,GO:0005739
BN12602	7.83107	6530.32	833.899	2.96921	gi|12602|At1g67870_Contig5	At1g67870.1	68414.m07750 glycine-rich protein contains non-consensus GG donor splice site at exon2; modeled to est match.	GO:0004024,GO:0008270,GO:0000004,GO:0005739
BN12602	7.48715	6071.25	810.889	2.90442	gi|12602|At1g67870_Contig5	At1g67870.1	68414.m07750 glycine-rich protein contains non-consensus GG donor splice site at exon2; modeled to est match.	GO:0004024,GO:0008270,GO:0000004,GO:0005739
BN12617	6.07956	1697.57	279.226	2.60397	gi|12617|At1g08200_Contig1	At1g08200.1	68414.m00906 expressed protein	GO:0019305,GO:0009225,GO:0003978,GO:0008460,GO:0003824,GO:0006012,GO:0009246
BN12619	4.12864	861.169	208.584	2.04567	gi|12619|At3g53990_Contig2	At3g53990.1	68416.m05966 universal stress protein (USP) family protein contains Pfam PF00582: universal stress protein family	GO:0006950,GO:0005554,GO:0008372
BN12619	3.14449	593.802	188.839	1.65283	gi|12619|At3g53990_Contig2	At3g53990.1	68416.m05966 universal stress protein (USP) family protein contains Pfam PF00582: universal stress protein family	GO:0006950,GO:0005554,GO:0008372
BN12620	2.95093	4378.26	1483.69	1.56117	gi|12620|At5g35200_Contig1	At5g35200.1	68418.m04171 epsin N-terminal homology (ENTH) domain-containing protein contains Pfam PF01417: ENTH domain. ENTH (Epsin N-terminal homology) domain; similar to clathrin assembly protein short form, Rattus norvegicus, EMBL:AF041373;similar to Chain A, Calm	GO:0005488,GO:0000004,GO:0008372
BN12620	2.87015	2883.61	1004.69	1.52113	gi|12620|At5g35200_Contig1	At5g35200.1	68418.m04171 epsin N-terminal homology (ENTH) domain-containing protein contains Pfam PF01417: ENTH domain. ENTH (Epsin N-terminal homology) domain; similar to clathrin assembly protein short form, Rattus norvegicus, EMBL:AF041373;similar to Chain A, Calm	GO:0005488,GO:0000004,GO:0008372
BN12631	2.16316	6579.33	3041.53	1.11314	gi|12631|At4g27130_Contig3	At4g27130.1	68417.m03899 eukaryotic translation initiation factor SUI1, putative similar to SP|P32911 Protein translation factor SUI1 {Saccharomyces cerevisiae}; contains Pfam profile PF01253: Translation initiation factor SUI1	GO:0006412,GO:0008372,GO:0003743,GO:0006413
BN12632	2.61884	2708.8	1034.35	1.38893	gi|12632|At4g27130_Contig5	At4g27130.1	68417.m03899 eukaryotic translation initiation factor SUI1, putative similar to SP|P32911 Protein translation factor SUI1 {Saccharomyces cerevisiae}; contains Pfam profile PF01253: Translation initiation factor SUI1	GO:0006412,GO:0008372,GO:0003743,GO:0006413
BN12632	2.50565	3263.08	1302.29	1.32518	gi|12632|At4g27130_Contig5	At4g27130.1	68417.m03899 eukaryotic translation initiation factor SUI1, putative similar to SP|P32911 Protein translation factor SUI1 {Saccharomyces cerevisiae}; contains Pfam profile PF01253: Translation initiation factor SUI1	GO:0006412,GO:0008372,GO:0003743,GO:0006413
BN12632	2.21293	3430.91	1550.39	1.14596	gi|12632|At4g27130_Contig5	At4g27130.1	68417.m03899 eukaryotic translation initiation factor SUI1, putative similar to SP|P32911 Protein translation factor SUI1 {Saccharomyces cerevisiae}; contains Pfam profile PF01253: Translation initiation factor SUI1	GO:0006412,GO:0008372,GO:0003743,GO:0006413
BN12634	2.30419	8120.86	3524.39	1.20426	gi|12634|At1g28270_Contig1	At1g28270.1	68414.m03470 rapid alkalinization factor (RALF) family protein similar to RALF precursor [Nicotiana tabacum] GI:16566316	GO:0005578,GO:0004871,GO:0007267
BN12638	3.22986	9921.3	3071.74	1.69147	gi|12638|At1g29390_Contig3	At1g29390.1	68414.m03594 stress-responsive protein, putative similar to cold acclimation WCOR413-like protein gamma form [Hordeum vulgare] gi|18449100|gb|AAL69988; similar to stress-regulated protein SAP1 [Xerophyta viscosa] gi|21360378|gb|AAM47505	GO:0005554,GO:0000004,GO:0009507
BN12638	2.93175	12039.8	4106.7	1.55176	gi|12638|At1g29390_Contig3	At1g29390.1	68414.m03594 stress-responsive protein, putative similar to cold acclimation WCOR413-like protein gamma form [Hordeum vulgare] gi|18449100|gb|AAL69988; similar to stress-regulated protein SAP1 [Xerophyta viscosa] gi|21360378|gb|AAM47505	GO:0005554,GO:0000004,GO:0009507
BN12640	4.19905	18990.5	4522.57	2.07006	gi|12640|At4g24690_Contig1	At4g24690.1	68417.m03534 ubiquitin-associated (UBA)/TS-N domain-containing protein / octicosapeptide/Phox/Bemp1 (PB1) domain-containing protein contains Pfam profiles PF00627: Ubiquitin-associated (UBA)/TS-N domain, PF00569: Zinc finger ZZ type domain, PF00564: PB1 d	GO:0008270,GO:0000004,GO:0008372
BN12640	6.25468	20720.3	3312.77	2.64493	gi|12640|At4g24690_Contig1	At4g24690.1	68417.m03534 ubiquitin-associated (UBA)/TS-N domain-containing protein / octicosapeptide/Phox/Bemp1 (PB1) domain-containing protein contains Pfam profiles PF00627: Ubiquitin-associated (UBA)/TS-N domain, PF00569: Zinc finger ZZ type domain, PF00564: PB1 d	GO:0008270,GO:0000004,GO:0008372
BN12642	2.8484	11833.9	4154.58	1.51015	gi|12642|At4g24690_Contig5	At4g24690.1	68417.m03534 ubiquitin-associated (UBA)/TS-N domain-containing protein / octicosapeptide/Phox/Bemp1 (PB1) domain-containing protein contains Pfam profiles PF00627: Ubiquitin-associated (UBA)/TS-N domain, PF00569: Zinc finger ZZ type domain, PF00564: PB1 d	GO:0008270,GO:0000004,GO:0008372
BN12644	2.65494	23154.1	8721.14	1.40868	gi|12644|At2g40100_Contig2	At2g40100.1	68415.m04929 chlorophyll A-B binding protein (LHCB4.3) identical to Lhcb4:3 protein [Arabidopsis thaliana] GI:4741956; contains Pfam profile: PF00504 chlorophyll A-B binding protein	GO:0030076,GO:0009765,GO:0016168,GO:0009507,GO:0015979
BN12644	2.60731	23120.1	8867.4	1.38256	gi|12644|At2g40100_Contig2	At2g40100.1	68415.m04929 chlorophyll A-B binding protein (LHCB4.3) identical to Lhcb4:3 protein [Arabidopsis thaliana] GI:4741956; contains Pfam profile: PF00504 chlorophyll A-B binding protein	GO:0030076,GO:0009765,GO:0016168,GO:0009507,GO:0015979
BN12647	2.22668	644.688	289.529	1.15489	gi|12647|At5g20830_Contig3	At5g20830.1	68418.m02474 sucrose synthase / sucrose-UDP glucosyltransferase (SUS1) identical to SP|P49040 Sucrose synthase (EC 2.4.1.13) (Sucrose-UDP glucosyltransferase) {Arabidopsis thaliana}	GO:0016157,GO:0008194,GO:0009409,GO:0005986,GO:0008372
BN12647	2.96213	11017	3719.28	1.56664	gi|12647|At5g20830_Contig3	At5g20830.1	68418.m02474 sucrose synthase / sucrose-UDP glucosyltransferase (SUS1) identical to SP|P49040 Sucrose synthase (EC 2.4.1.13) (Sucrose-UDP glucosyltransferase) {Arabidopsis thaliana}	GO:0016157,GO:0008194,GO:0009409,GO:0005986,GO:0008372
BN12647	4.39224	7487.81	1704.78	2.13496	gi|12647|At5g20830_Contig3	At5g20830.1	68418.m02474 sucrose synthase / sucrose-UDP glucosyltransferase (SUS1) identical to SP|P49040 Sucrose synthase (EC 2.4.1.13) (Sucrose-UDP glucosyltransferase) {Arabidopsis thaliana}	GO:0016157,GO:0008194,GO:0009409,GO:0005986,GO:0008372
BN12649	2.43805	1602.31	657.21	1.28573	gi|12649|At5g20830_Contig1	At5g20830.1	68418.m02474 sucrose synthase / sucrose-UDP glucosyltransferase (SUS1) identical to SP|P49040 Sucrose synthase (EC 2.4.1.13) (Sucrose-UDP glucosyltransferase) {Arabidopsis thaliana}	GO:0016157,GO:0008194,GO:0009409,GO:0005986,GO:0008372
BN12653	2.28395	1627.48	712.574	1.19153	gi|12653|At5g57815_Contig1	At5g57815.1	68418.m07230 cytochrome c oxidase subunit 6b, putative similar to subunit 6b of cytochrome c oxidase [Arabidopsis thaliana] gi|6518353|dbj|BAA87883	GO:0005739,GO:0004129,GO:0006118
BN12655	2.52168	335.999	133.244	1.33439	gi|12655|At5g57815_Contig3	At5g57815.1	68418.m07230 cytochrome c oxidase subunit 6b, putative similar to subunit 6b of cytochrome c oxidase [Arabidopsis thaliana] gi|6518353|dbj|BAA87883	GO:0005739,GO:0004129,GO:0006118
BN12655	2.32049	304.149	131.071	1.21443	gi|12655|At5g57815_Contig3	At5g57815.1	68418.m07230 cytochrome c oxidase subunit 6b, putative similar to subunit 6b of cytochrome c oxidase [Arabidopsis thaliana] gi|6518353|dbj|BAA87883	GO:0005739,GO:0004129,GO:0006118
BN12665	2.81188	8938.57	3178.86	1.49153	gi|12665|At1g06680_Contig5	At1g06680.1	68414.m00708 photosystem II oxygen-evolving complex 23 (OEC23) JBC 14:211-238 (2002); identical to 23 kDa polypeptide of oxygen-evolving comlex (OEC) GB:CAA66785 GI:1769905 [Arabidopsis thaliana]	GO:0009654,GO:0009543,GO:0030095
BN12665	2.87426	12123	4217.78	1.52319	gi|12665|At1g06680_Contig5	At1g06680.1	68414.m00708 photosystem II oxygen-evolving complex 23 (OEC23) JBC 14:211-238 (2002); identical to 23 kDa polypeptide of oxygen-evolving comlex (OEC) GB:CAA66785 GI:1769905 [Arabidopsis thaliana]	GO:0009654,GO:0009543,GO:0030095
BN12669	3.05811	9733.23	3182.76	1.61264	gi|12669|At3g17250_Contig1	At3g17250.1	68416.m02205 protein phosphatase 2C-related / PP2C-related similar to protein phosphatase-2C GB:AAC36698 from [Mesembryanthemum crystallinum]	GO:0008287,GO:0004722,GO:0006470,GO:0003824,GO:0005739,GO:0015071
BN12691	2.07013	5286.2	2553.56	1.04972	gi|12691|At4g01850_Contig2	At4g01850.1	68417.m00242 S-adenosylmethionine synthetase 2 (SAM2) identical to S-adenosylmethionine synthetase 2 (Methionine adenosyltransferase 2, AdoMet synthetase 2) [Arabidopsis thaliana] SWISS-PROT:P17562	GO:0008372,GO:0005524,GO:0006730,GO:0004478,GO:0006556
BN12694	2.56616	1223.21	476.67	1.35961	gi|12694|At4g01850_Contig3	At4g01850.1	68417.m00242 S-adenosylmethionine synthetase 2 (SAM2) identical to S-adenosylmethionine synthetase 2 (Methionine adenosyltransferase 2, AdoMet synthetase 2) [Arabidopsis thaliana] SWISS-PROT:P17562	GO:0008372,GO:0005524,GO:0006730,GO:0004478,GO:0006556
BN12701	6.3607	5646.18	887.667	2.66918	gi|12701|At3g05930_Contig2	At3g05930.1	68416.m00670 germin-like protein (GLP8) identical to germin-like protein subfamily 2 member 3 SP|P93000 [PMID:9869400]; contains Pfam profile: PF01072 germin family	GO:0012505,GO:0000004,GO:0045735
BN12701	7.48739	4348.11	580.724	2.90446	gi|12701|At3g05930_Contig2	At3g05930.1	68416.m00670 germin-like protein (GLP8) identical to germin-like protein subfamily 2 member 3 SP|P93000 [PMID:9869400]; contains Pfam profile: PF01072 germin family	GO:0012505,GO:0000004,GO:0045735
BN12702	3.23454	756.726	233.952	1.69356	gi|12702|At1g05805_Contig1	At1g05805.1	68414.m00607 basic helix-loop-helix (bHLH) family protein	GO:0003700,GO:0045449,GO:0003677,GO:0009507
BN12702	3.58202	6241.71	1742.51	1.84077	gi|12702|At1g05805_Contig1	At1g05805.1	68414.m00607 basic helix-loop-helix (bHLH) family protein	GO:0003700,GO:0045449,GO:0003677,GO:0009507
BN12702	7.29529	8096.02	1109.76	2.86697	gi|12702|At1g05805_Contig1	At1g05805.1	68414.m00607 basic helix-loop-helix (bHLH) family protein	GO:0003700,GO:0045449,GO:0003677,GO:0009507
BN12702	3.52702	888.983	252.049	1.81845	gi|12702|At1g05805_Contig1	At1g05805.1	68414.m00607 basic helix-loop-helix (bHLH) family protein	GO:0003700,GO:0045449,GO:0003677,GO:0009507
BN12703	4.56319	6068.22	1329.82	2.19004	gi|12703|At3g43120_LB355R	At3g43120.1	68416.m04532 auxin-responsive protein-related similar to indole-3-acetic acid induced protein ARG7 (SP:P32295) from [Phaseolus aureus]	GO:0009733,GO:0005516
BN12703	3.25749	7571.35	2324.29	1.70376	gi|12703|At3g43120_LB355R	At3g43120.1	68416.m04532 auxin-responsive protein-related similar to indole-3-acetic acid induced protein ARG7 (SP:P32295) from [Phaseolus aureus]	GO:0009733,GO:0005516
BN12718	5.13612	6927.55	1348.79	2.36068	gi|12718|At5g15780_Contig2	At5g15780.1	68418.m01845 pollen Ole e 1 allergen and extensin family protein contains Pfam profile PF01190: Pollen proteins Ole e I family	GO:0005554,GO:0000004,GO:0012505
BN12718	5.41673	6726.6	1241.82	2.43742	gi|12718|At5g15780_Contig2	At5g15780.1	68418.m01845 pollen Ole e 1 allergen and extensin family protein contains Pfam profile PF01190: Pollen proteins Ole e I family	GO:0005554,GO:0000004,GO:0012505
BN12720	3.24588	1036.54	319.34	1.69861	gi|12720|At5g13020_EA818F	At5g13020.1	68418.m01492 emsy N terminus domain-containing protein / ENT domain-containing protein contains Pfam profile PF03735: ENT domain	GO:0005554,GO:0000004,GO:0008372
BN12726	2.32692	5280.78	2269.43	1.21842	gi|12726|At1g09200_ML4300R	At1g09200.1	68414.m01027 histone H3 identical to histone H3 from Zea mays SP|P05203, Medicago sativa GI:166384, Encephalartos altensteinii SP|P08903, Pisum sativum SP|P02300; contains Pfam profile PF00125 Core histone H2A/H2B/H3/H4	GO:0007001,GO:0003677,GO:0006334,GO:0000786,GO:0005634,GO:0009507
BN12726	3.50346	10175	2904.27	1.80878	gi|12726|At1g09200_ML4300R	At1g09200.1	68414.m01027 histone H3 identical to histone H3 from Zea mays SP|P05203, Medicago sativa GI:166384, Encephalartos altensteinii SP|P08903, Pisum sativum SP|P02300; contains Pfam profile PF00125 Core histone H2A/H2B/H3/H4	GO:0007001,GO:0003677,GO:0006334,GO:0000786,GO:0005634,GO:0009507
BN12731	21.4757	5483.84	255.351	4.42463	gi|12731|At5g25610_Contig3	At5g25610.1	68418.m03047 dehydration-responsive protein (RD22) identical to SP|Q08298 Dehydration-responsive protein RD22 precursor {Arabidopsis thaliana}	GO:0045735,GO:0009651,GO:0012505,GO:0009269,GO:0009737
BN12731	29.3871	4660.3	158.583	4.87711	gi|12731|At5g25610_Contig3	At5g25610.1	68418.m03047 dehydration-responsive protein (RD22) identical to SP|Q08298 Dehydration-responsive protein RD22 precursor {Arabidopsis thaliana}	GO:0045735,GO:0009651,GO:0012505,GO:0009269,GO:0009737
BN12734	2.27258	420.825	185.175	1.18433	gi|12734|At5g47540_ML4298R	At5g47540.1	68418.m05869 Mo25 family protein similar to MO25 protein (early mouse development protein family) [Mouse] SWISS-PROT:Q06138	GO:0005554,GO:0000004,GO:0005739
BN12735	3.95641	6760.52	1708.75	1.98419	gi|12735|At5g02502_Contig1	At5g02502.1	68418.m00184 expressed protein 8113.	GO:0005554,GO:0000004,GO:0012505
BN12735	4.81808	1141.36	236.891	2.26846	gi|12735|At5g02502_Contig1	At5g02502.1	68418.m00184 expressed protein 8113.	GO:0005554,GO:0000004,GO:0012505
BN12737	2.00482	2085.95	1040.47	1.00347	gi|12737|At3g12630_Contig4	At3g12630.1	68416.m01572 zinc finger (AN1-like) family protein contains Pfam domain, PF01428: AN1-like Zinc finger	GO:0003677,GO:0008372,GO:0000004,GO:0008270
BN12737	2.05729	2355.53	1144.97	1.04074	gi|12737|At3g12630_Contig4	At3g12630.1	68416.m01572 zinc finger (AN1-like) family protein contains Pfam domain, PF01428: AN1-like Zinc finger	GO:0003677,GO:0008372,GO:0000004,GO:0008270
BN12739	2.26991	4143.48	1825.39	1.18264	gi|12739|At3g12630_Contig2	At3g12630.1	68416.m01572 zinc finger (AN1-like) family protein contains Pfam domain, PF01428: AN1-like Zinc finger	GO:0003677,GO:0008372,GO:0000004,GO:0008270
BN12741	4.01877	791.918	197.055	2.00675	gi|12741|At3g12630_Contig3	At3g12630.1	68416.m01572 zinc finger (AN1-like) family protein contains Pfam domain, PF01428: AN1-like Zinc finger	GO:0003677,GO:0008372,GO:0000004,GO:0008270
BN12750	2.04821	2597.03	1267.95	1.03436	gi|12750|At1g73030_Contig2	At1g73030.1	68414.m08445 SNF7 family protein contains Pfam domain, PF03357: SNF7 family	GO:0005554,GO:0000004,GO:0008372
BN12750	2.69963	2540.02	940.878	1.43276	gi|12750|At1g73030_Contig2	At1g73030.1	68414.m08445 SNF7 family protein contains Pfam domain, PF03357: SNF7 family	GO:0005554,GO:0000004,GO:0008372
BN12754	2.47564	14417.2	5823.62	1.3078	gi|12754|At5g63180_Contig1	At5g63180.1	68418.m07932 pectate lyase family protein similar to pectate lyase GP:14289169 from [Salix gilgiana]	GO:0005739,GO:0030570,GO:0000004,GO:0016829
BN12754	2.41518	7169.31	2968.44	1.27213	gi|12754|At5g63180_Contig1	At5g63180.1	68418.m07932 pectate lyase family protein similar to pectate lyase GP:14289169 from [Salix gilgiana]	GO:0005739,GO:0030570,GO:0000004,GO:0016829
BN12760	4.79233	16575.8	3458.82	2.26073	gi|12760|At5g26260_Contig5	At5g26260.1	68418.m03133 meprin and TRAF homology domain-containing protein / MATH domain-containing protein similar to ubiquitin-specific protease 12 [Arabidopsis thaliana] GI:11993471; contains Pfam profile PF00917: MATH domain	GO:0005554,GO:0000004,GO:0012505
BN12760	10.1426	26586.6	2621.28	3.34236	gi|12760|At5g26260_Contig5	At5g26260.1	68418.m03133 meprin and TRAF homology domain-containing protein / MATH domain-containing protein similar to ubiquitin-specific protease 12 [Arabidopsis thaliana] GI:11993471; contains Pfam profile PF00917: MATH domain	GO:0005554,GO:0000004,GO:0012505
BN12760	8.34203	24525.4	2939.98	3.0604	gi|12760|At5g26260_Contig5	At5g26260.1	68418.m03133 meprin and TRAF homology domain-containing protein / MATH domain-containing protein similar to ubiquitin-specific protease 12 [Arabidopsis thaliana] GI:11993471; contains Pfam profile PF00917: MATH domain	GO:0005554,GO:0000004,GO:0012505
BN12760	3.05357	4030.19	1319.83	1.6105	gi|12760|At5g26260_Contig5	At5g26260.1	68418.m03133 meprin and TRAF homology domain-containing protein / MATH domain-containing protein similar to ubiquitin-specific protease 12 [Arabidopsis thaliana] GI:11993471; contains Pfam profile PF00917: MATH domain	GO:0005554,GO:0000004,GO:0012505
BN12761	2.3395	15225.6	6508.06	1.2262	gi|12761|At5g26260_Contig1	At5g26260.1	68418.m03133 meprin and TRAF homology domain-containing protein / MATH domain-containing protein similar to ubiquitin-specific protease 12 [Arabidopsis thaliana] GI:11993471; contains Pfam profile PF00917: MATH domain	GO:0005554,GO:0000004,GO:0012505
BN12772	2.18176	13829.3	6338.6	1.12549	gi|12772|At2g36880_Contig1	At2g36880.1	68415.m04521 S-adenosylmethionine synthetase, putative similar to S-adenosylmethionine synthetase 3 (Methionine adenosyltransferase 3, AdoMet synthetase 3) [Lycopersicon esculentum] SWISS-PROT:P43282	GO:0008372,GO:0005524,GO:0006730,GO:0004478,GO:0006556
BN12788	13.0439	1982.55	151.991	3.7053	gi|12788|At5g07600_Contig7	At5g07600.1	68418.m00871 oleosin / glycine-rich protein	GO:0012505,GO:0019915,GO:0005554,GO:0016020
BN12795	2.63936	4348.77	1647.66	1.40019	gi|12795|At5g25460_Contig2	At5g25460.1	68418.m03026 expressed protein contains Pfam profile PF04862: Protein of unknown function, DUF642	GO:0005554,GO:0000004,GO:0012505
BN12797	2.56367	2663.83	1039.07	1.35821	gi|12797|At5g25460_Contig1	At5g25460.1	68418.m03026 expressed protein contains Pfam profile PF04862: Protein of unknown function, DUF642	GO:0005554,GO:0000004,GO:0012505
BN12797	3.91477	4228.03	1080.02	1.96893	gi|12797|At5g25460_Contig1	At5g25460.1	68418.m03026 expressed protein contains Pfam profile PF04862: Protein of unknown function, DUF642	GO:0005554,GO:0000004,GO:0012505
BN12800	2.22232	9410.02	4234.33	1.15206	gi|12800|At1g15210_Contig1	At1g15210.1	68414.m01818 ABC transporter family protein Similar to gb|Z70524 GI:1514643 PDR5-like ABC transporter from Spirodela polyrrhiza and is a member of the PF|00005 ABC transporter family. ESTs gb|N97039 and gb|T43169 come from this gene	GO:0009507,GO:0017004,GO:0006810,GO:0009877,GO:0015846,GO:0019866,GO:0006310,GO:0015706,GO:0006281,GO:0006824,GO:0004009,GO:0030288,GO:0016020,GO:0006865
BN12814	3.80103	1747.76	459.812	1.92639	gi|12814|At5g07410_Contig1	At5g07410.1	68418.m00848 pectinesterase family protein contains Pfam profile: PF01095 pectinesterase	GO:0030599,GO:0005618,GO:0012505,GO:0005524,GO:0009505,GO:0042545
BN12815	2.77075	2295.66	828.534	1.47028	gi|12815|At5g07410_Contig2	At5g07410.1	68418.m00848 pectinesterase family protein contains Pfam profile: PF01095 pectinesterase	GO:0030599,GO:0005618,GO:0012505,GO:0005524,GO:0009505,GO:0042545
BN12815	2.10571	1235.99	586.97	1.07431	gi|12815|At5g07410_Contig2	At5g07410.1	68418.m00848 pectinesterase family protein contains Pfam profile: PF01095 pectinesterase	GO:0030599,GO:0005618,GO:0012505,GO:0005524,GO:0009505,GO:0042545
BN12835	6.06127	3361.1	554.521	2.59962	gi|12835|At1g14450_Contig2	At1g14450.1	68414.m01714 expressed protein contains similarity to cytochrome c oxidase subunit I GI:5678701 from [Loligo pealei]	GO:0005554,GO:0000004,GO:0008372
BN12835	3.75452	3007.07	800.919	1.90863	gi|12835|At1g14450_Contig2	At1g14450.1	68414.m01714 expressed protein contains similarity to cytochrome c oxidase subunit I GI:5678701 from [Loligo pealei]	GO:0005554,GO:0000004,GO:0008372
BN12841	3.23242	7525.11	2328.01	1.69262	gi|12841|At1g68000_LB106R	At1g68000.1	68414.m07768 CDP-diacylglycerol--inositol 3-phosphatidyltransferase / phosphatidylinositol synthase (PIS1) identical to phosphatidylinositol synthase (PIS1) GB:AJ000539 [gi:3367632]	GO:0006661,GO:0003881,GO:0008654
BN12841	2.37019	6161.3	2599.5	1.245	gi|12841|At1g68000_LB106R	At1g68000.1	68414.m07768 CDP-diacylglycerol--inositol 3-phosphatidyltransferase / phosphatidylinositol synthase (PIS1) identical to phosphatidylinositol synthase (PIS1) GB:AJ000539 [gi:3367632]	GO:0006661,GO:0003881,GO:0008654
BN12846	4.80009	7981.3	1662.74	2.26306	gi|12846|At3g01230_Contig4	At3g01230.1	68416.m00029 expressed protein	GO:0006508,GO:0004222,GO:0012505
BN12846	5.07314	6128.96	1208.12	2.34288	gi|12846|At3g01230_Contig4	At3g01230.1	68416.m00029 expressed protein	GO:0006508,GO:0004222,GO:0012505
BN12847	2.3175	4273.13	1843.85	1.21257	gi|12847|At3g01230_Contig1	At3g01230.1	68416.m00029 expressed protein	GO:0006508,GO:0004222,GO:0012505
BN12847	2.54343	3488.8	1371.69	1.34678	gi|12847|At3g01230_Contig1	At3g01230.1	68416.m00029 expressed protein	GO:0006508,GO:0004222,GO:0012505
BN12849	2.76017	1057.83	383.248	1.46476	gi|12849|At3g47833_Contig2	At3g47833.1	68416.m05213 expressed protein	GO:0005554,GO:0000004,GO:0009507
BN12852	4.99544	2011.93	402.753	2.32061	gi|12852|At4g32410_Contig1	At4g32410.1	68417.m04614 cellulose synthase, catalytic subunit, putative similar to cellulose synthase-1 [gi:9622874] and -2 [gi:9622876] from Zea mays	GO:0030244,GO:0009832,GO:0016759,GO:0009530,GO:0016757
BN12852	7.66925	1803.21	235.122	2.93909	gi|12852|At4g32410_Contig1	At4g32410.1	68417.m04614 cellulose synthase, catalytic subunit, putative similar to cellulose synthase-1 [gi:9622874] and -2 [gi:9622876] from Zea mays	GO:0030244,GO:0009832,GO:0016759,GO:0009530,GO:0016757
BN12852	2.56443	336.371	131.168	1.35864	gi|12852|At4g32410_Contig1	At4g32410.1	68417.m04614 cellulose synthase, catalytic subunit, putative similar to cellulose synthase-1 [gi:9622874] and -2 [gi:9622876] from Zea mays	GO:0030244,GO:0009832,GO:0016759,GO:0009530,GO:0016757
BN12853	3.72196	2903.52	780.106	1.89606	gi|12853|At4g32410_Contig2	At4g32410.1	68417.m04614 cellulose synthase, catalytic subunit, putative similar to cellulose synthase-1 [gi:9622874] and -2 [gi:9622876] from Zea mays	GO:0030244,GO:0009832,GO:0016759,GO:0009530,GO:0016757
BN12853	2.66951	3028.27	1134.39	1.41658	gi|12853|At4g32410_Contig2	At4g32410.1	68417.m04614 cellulose synthase, catalytic subunit, putative similar to cellulose synthase-1 [gi:9622874] and -2 [gi:9622876] from Zea mays	GO:0030244,GO:0009832,GO:0016759,GO:0009530,GO:0016757
BN12859	2.4597	780.703	317.398	1.29848	gi|12859|At1g08970_Contig1	At1g08970.4	68414.m01000 CCAAT-box binding transcription factor Hap5a, putative	GO:0003700,GO:0006355,GO:0003677,GO:0005634
BN12861	4.89208	3456.61	706.572	2.29045	gi|12861|At1g69940_Contig2	At1g69940.1	68414.m08049 pectinesterase family protein contains Pfam profile: PF01095 pectinesterase	GO:0030599,GO:0005618,GO:0012505,GO:0005524,GO:0009505,GO:0042545
BN12861	6.26554	5179.83	826.717	2.64744	gi|12861|At1g69940_Contig2	At1g69940.1	68414.m08049 pectinesterase family protein contains Pfam profile: PF01095 pectinesterase	GO:0030599,GO:0005618,GO:0012505,GO:0005524,GO:0009505,GO:0042545
BN12874	3.34357	4904.48	1466.84	1.74139	gi|12874|At5g49400_Contig1	At5g49400.1	68418.m06113 zinc knuckle (CCHC-type) family protein contains Pfam domain, PF00098: Zinc knuckle	GO:0003676,GO:0000004,GO:0008372
BN12877	2.33455	365.037	156.363	1.22314	gi|12877|At5g59690_Contig4	At5g59690.1	68418.m07483 histone H4 identical to histone H4 from Lycopersicon esculentum GI:297150, Lolium temulentum SP|P02308, Acropora formosa GI:455652, Citrus jambhiri GI:16797797	GO:0007001,GO:0003677,GO:0006334,GO:0000786,GO:0005634
BN12890	2.29554	386.599	168.413	1.19883	gi|12890|At2g40630_LB144R	At2g40630.1	68415.m05011 expressed protein	GO:0005554,GO:0000004,GO:0008372
BN12899	5.05328	3230.9	639.367	2.33722	gi|12899|At3g01085_Contig1	At3g01085.1	68416.m00012 protein kinase family protein contains Pfam domain, PF00069: Protein kinase domain; contains non-consensus splice site (GC) at intron 2	GO:0009507,GO:0005524,GO:0016301,GO:0004713,GO:0004674,GO:0006468,GO:0004672,GO:0006499
BN12899	4.30524	3791.7	880.718	2.10609	gi|12899|At3g01085_Contig1	At3g01085.1	68416.m00012 protein kinase family protein contains Pfam domain, PF00069: Protein kinase domain; contains non-consensus splice site (GC) at intron 2	GO:0009507,GO:0005524,GO:0016301,GO:0004713,GO:0004674,GO:0006468,GO:0004672,GO:0006499
BN12900	6.02591	2830.73	469.76	2.59118	gi|12900|At3g01085_LB148F	At3g01085.1	68416.m00012 protein kinase family protein contains Pfam domain, PF00069: Protein kinase domain; contains non-consensus splice site (GC) at intron 2	GO:0009507,GO:0005524,GO:0016301,GO:0004713,GO:0004674,GO:0006468,GO:0004672,GO:0006499
BN12900	5.66355	3081.86	544.157	2.50171	gi|12900|At3g01085_LB148F	At3g01085.1	68416.m00012 protein kinase family protein contains Pfam domain, PF00069: Protein kinase domain; contains non-consensus splice site (GC) at intron 2	GO:0009507,GO:0005524,GO:0016301,GO:0004713,GO:0004674,GO:0006468,GO:0004672,GO:0006499
BN12902	2.04995	288.123	140.551	1.03559	gi|12902|At5g48545_LB150R	At5g48545.1	68418.m06002 histidine triad family protein / HIT family protein contains Pfam profile PF01230:HIT domain; contains Prosite motif PS00892: HIT family signature.	GO:0005554,GO:0000004,GO:0008372
BN12906	2.03684	38939.2	19117.5	1.02633	gi|12906|At5g12140_Contig4	At5g12140.1	68418.m01425 cysteine protease inhibitor, putative / cystatin, putative similar to SP|P31726 Cystatin I precursor (CORN kernel cysteine proteinase inhibitor) {Zea mays}; contains Pfam profile PF00031: Cystatin domain	GO:0004869,GO:0000004,GO:0008372
BN12906	2.305	38344.2	16635.2	1.20477	gi|12906|At5g12140_Contig4	At5g12140.1	68418.m01425 cysteine protease inhibitor, putative / cystatin, putative similar to SP|P31726 Cystatin I precursor (CORN kernel cysteine proteinase inhibitor) {Zea mays}; contains Pfam profile PF00031: Cystatin domain	GO:0004869,GO:0000004,GO:0008372
BN12910	2.38412	4340.74	1820.69	1.25346	gi|12910|At3g23810_Contig4	At3g23810.1	68416.m02993 adenosylhomocysteinase, putative / S-adenosyl-L-homocysteine hydrolase, putative / AdoHcyase, putative strong similarity to SP|P50248|SAHH_TOBAC Adenosylhomocysteinase (EC 3.3.1.1) (S-adenosyl-L-homocysteine hydrolase) (AdoHcyase) {Nicotiana	GO:0016616,GO:0006779,GO:0004418,GO:0006730,GO:0004013,GO:0006564,GO:0008372
BN12917	2.8948	959.14	331.332	1.53346	gi|12917|At1g10060_Contig2	At1g10060.2	68414.m01135 branched-chain amino acid aminotransferase 1 / branched-chain amino acid transaminase 1 (BCAT1) nearly identical to SP|Q93Y32 Branched-chain amino acid aminotransferase 1, mitochondrial precursor (EC 2.6.1.42) (Atbcat-1) {Arabidopsis thaliana	GO:0008483,GO:0004084,GO:0008152,GO:0003824,GO:0005739,GO:0009081
BN12917	3.02689	3385.55	1118.49	1.59784	gi|12917|At1g10060_Contig2	At1g10060.2	68414.m01135 branched-chain amino acid aminotransferase 1 / branched-chain amino acid transaminase 1 (BCAT1) nearly identical to SP|Q93Y32 Branched-chain amino acid aminotransferase 1, mitochondrial precursor (EC 2.6.1.42) (Atbcat-1) {Arabidopsis thaliana	GO:0008483,GO:0004084,GO:0008152,GO:0003824,GO:0005739,GO:0009081
BN12920	3.50255	2515.95	718.319	1.80841	gi|12920|At1g48610_Contig1	At1g48610.1	68414.m05437 AT hook motif-containing protein contains Pfam profile PF02178: AT hook motif	GO:0007001,GO:0003677,GO:0006355,GO:0000785,GO:0005634
BN12923	2.07088	2177.97	1051.71	1.05025	gi|12923|At1g01910_Contig1	At1g01910.2	68414.m00109 anion-transporting ATPase, putative similar to SP|O43681 Arsenical pump-driving ATPase (EC 3.6.3.16) (Arsenite-translocating ATPase) (Arsenical resistance ATPase) (Arsenite-transporting ATPase) (ARSA) (ASNA-I) {Homo sapiens}; contains Pfam pr	GO:0016730,GO:0015995,GO:0019685,GO:0006820,GO:0006118,GO:0016020,GO:0005524,GO:0016491
BN12932	2.84236	6751.27	2375.23	1.50709	gi|12932|At4g13940_Contig3	At4g13940.1	68417.m02157 adenosylhomocysteinase / S-adenosyl-L-homocysteine hydrolase / AdoHcyase (SAHH) identical to SP|O23255 Adenosylhomocysteinase (EC 3.3.1.1) (S-adenosyl-L-homocysteine hydrolase) (AdoHcyase) {Arabidopsis thaliana}; strong similarity to SP|P5024	GO:0006813,GO:0006564,GO:0016616,GO:0005739,GO:0004418,GO:0006730,GO:0004013,GO:0006779
BN12932	3.25935	6110.21	1874.67	1.70459	gi|12932|At4g13940_Contig3	At4g13940.1	68417.m02157 adenosylhomocysteinase / S-adenosyl-L-homocysteine hydrolase / AdoHcyase (SAHH) identical to SP|O23255 Adenosylhomocysteinase (EC 3.3.1.1) (S-adenosyl-L-homocysteine hydrolase) (AdoHcyase) {Arabidopsis thaliana}; strong similarity to SP|P5024	GO:0006813,GO:0006564,GO:0016616,GO:0005739,GO:0004418,GO:0006730,GO:0004013,GO:0006779
BN12934	2.65919	14326.1	5387.39	1.41099	gi|12934|At4g13940_Contig4	At4g13940.1	68417.m02157 adenosylhomocysteinase / S-adenosyl-L-homocysteine hydrolase / AdoHcyase (SAHH) identical to SP|O23255 Adenosylhomocysteinase (EC 3.3.1.1) (S-adenosyl-L-homocysteine hydrolase) (AdoHcyase) {Arabidopsis thaliana}; strong similarity to SP|P5024	GO:0006813,GO:0006564,GO:0016616,GO:0005739,GO:0004418,GO:0006730,GO:0004013,GO:0006779
BN12934	2.65736	14248.3	5361.82	1.41	gi|12934|At4g13940_Contig4	At4g13940.1	68417.m02157 adenosylhomocysteinase / S-adenosyl-L-homocysteine hydrolase / AdoHcyase (SAHH) identical to SP|O23255 Adenosylhomocysteinase (EC 3.3.1.1) (S-adenosyl-L-homocysteine hydrolase) (AdoHcyase) {Arabidopsis thaliana}; strong similarity to SP|P5024	GO:0006813,GO:0006564,GO:0016616,GO:0005739,GO:0004418,GO:0006730,GO:0004013,GO:0006779
BN12936	2.43408	6888.59	2830.06	1.28338	gi|12936|At3g43860_LB1003F	At3g43860.1	68416.m04692 glycosyl hydrolase family 9 protein similar to cellulase GI:575404 from [Sambucus nigra].	GO:0005975,GO:0004553,GO:0012505
BN12936	2.32119	7628.82	3286.6	1.21486	gi|12936|At3g43860_LB1003F	At3g43860.1	68416.m04692 glycosyl hydrolase family 9 protein similar to cellulase GI:575404 from [Sambucus nigra].	GO:0005975,GO:0004553,GO:0012505
BN12939	3.60833	26938.2	7465.55	1.85133	gi|12939|At5g66570_Contig7	At5g66570.1	68418.m08392 oxygen-evolving enhancer protein 1-1, chloroplast / 33 kDa subunit of oxygen evolving system of photosystem II (PSBO1) (PSBO) identical to SP:P23321 Oxygen-evolving enhancer protein 1-1, chloroplast precursor (OEE1) (33 kDa subunit of oxygen	GO:0009654,GO:0030095,GO:0009543,GO:0009781
BN12939	2.09587	11351.5	5416.13	1.06755	gi|12939|At5g66570_Contig7	At5g66570.1	68418.m08392 oxygen-evolving enhancer protein 1-1, chloroplast / 33 kDa subunit of oxygen evolving system of photosystem II (PSBO1) (PSBO) identical to SP:P23321 Oxygen-evolving enhancer protein 1-1, chloroplast precursor (OEE1) (33 kDa subunit of oxygen	GO:0009654,GO:0030095,GO:0009543,GO:0009781
BN12942	10.9576	8045.83	734.271	3.45386	gi|12942|At5g66570_Contig6	At5g66570.1	68418.m08392 oxygen-evolving enhancer protein 1-1, chloroplast / 33 kDa subunit of oxygen evolving system of photosystem II (PSBO1) (PSBO) identical to SP:P23321 Oxygen-evolving enhancer protein 1-1, chloroplast precursor (OEE1) (33 kDa subunit of oxygen	GO:0009654,GO:0030095,GO:0009543,GO:0009781
BN12942	6.6273	7790.12	1175.46	2.72842	gi|12942|At5g66570_Contig6	At5g66570.1	68418.m08392 oxygen-evolving enhancer protein 1-1, chloroplast / 33 kDa subunit of oxygen evolving system of photosystem II (PSBO1) (PSBO) identical to SP:P23321 Oxygen-evolving enhancer protein 1-1, chloroplast precursor (OEE1) (33 kDa subunit of oxygen	GO:0009654,GO:0030095,GO:0009543,GO:0009781
BN12956	2.0576	706.211	343.221	1.04096	gi|12956|At1g32400_Contig1	At1g32400.2	68414.m03998 senescence-associated family protein contains Pfam profile PF00335: Tetraspanin family	Not annotated
BN12961	3.05704	471.117	154.109	1.61213	gi|12961|At2g29530_Contig1	At2g29530.1	68415.m03587 mitochondrial import inner membrane translocase (TIM10) identical to mitochondrial import inner membrane translocase subunit Tim10 [Arabidopsis thaliana] Swiss-Prot:Q9ZW33; contains Pfam domain, PF02953: Tim10/DDP family zinc finger	GO:0005743,GO:0000004,GO:0015450
BN12967	2.59339	10573.2	4076.98	1.37484	gi|12967|At1g78960_Contig1	At1g78960.1	68414.m09206 lupeol synthase, putative / 2,3-oxidosqualene-triterpenoid cyclase, putative similar to lupeol synthase GI:1762150 from [Arabidopsis thaliana], 2,3-oxidosqualene-triterpenoid cyclase [Arabidopsis thaliana] GI:2738027	GO:0042299,GO:0019745
BN12967	2.48736	9307.63	3741.97	1.31462	gi|12967|At1g78960_Contig1	At1g78960.1	68414.m09206 lupeol synthase, putative / 2,3-oxidosqualene-triterpenoid cyclase, putative similar to lupeol synthase GI:1762150 from [Arabidopsis thaliana], 2,3-oxidosqualene-triterpenoid cyclase [Arabidopsis thaliana] GI:2738027	GO:0042299,GO:0019745
BN12968	2.12267	3184.11	1500.05	1.08588	gi|12968|At1g73600_Contig1	At1g73600.1	68414.m08521 phosphoethanolamine N-methyltransferase 3, putative (NMT3) strong similarity to SP|Q9FR44 Phosphoethanolamine N-methyltransferase 1 (EC 2.1.1.103) (PEAMT 1) (AtNMT1) {Arabidopsis thaliana}; identical to SP|Q9C6B9 Putative phosphoethanolamine	GO:0008168,GO:0008757,GO:0000234,GO:0008372
BN12968	2.17333	4024.59	1851.81	1.11991	gi|12968|At1g73600_Contig1	At1g73600.1	68414.m08521 phosphoethanolamine N-methyltransferase 3, putative (NMT3) strong similarity to SP|Q9FR44 Phosphoethanolamine N-methyltransferase 1 (EC 2.1.1.103) (PEAMT 1) (AtNMT1) {Arabidopsis thaliana}; identical to SP|Q9C6B9 Putative phosphoethanolamine	GO:0008168,GO:0008757,GO:0000234,GO:0008372
BN12984	7.57932	12087.8	1594.84	2.92207	gi|12984|At3g56260_LB2307F	At3g56260.1	68416.m06252 expressed protein	GO:0005554,GO:0000004,GO:0008372
BN12984	6.96679	11465.8	1645.78	2.80049	gi|12984|At3g56260_LB2307F	At3g56260.1	68416.m06252 expressed protein	GO:0005554,GO:0000004,GO:0008372
BN13001	2.55776	562.435	219.894	1.35488	gi|13001|At1g53380_Contig4	At1g53380.1	68414.m06051 expressed protein contains Pfam profile PF04859: Plant protein of unknown function (DUF641	GO:0005554,GO:0000004,GO:0008372
BN13002	3.67498	1211.55	329.675	1.87774	gi|13002|At1g53380_Contig2	At1g53380.1	68414.m06051 expressed protein contains Pfam profile PF04859: Plant protein of unknown function (DUF641	GO:0005554,GO:0000004,GO:0008372
BN13002	3.87899	893.114	230.244	1.95568	gi|13002|At1g53380_Contig2	At1g53380.1	68414.m06051 expressed protein contains Pfam profile PF04859: Plant protein of unknown function (DUF641	GO:0005554,GO:0000004,GO:0008372
BN13006	2.36956	2268.5	957.351	1.24462	gi|13006|At4g10790_Contig1	At4g10790.1	68417.m01759 UBX domain-containing protein low similarity to SP|Q9UNN5 FAS-associated factor 1 (FAF1 protein) {Homo sapiens}; contains Pfam profile PF00789: UBX domain	GO:0005554,GO:0000004,GO:0008372
BN13006	2.38639	2130.27	892.673	1.25483	gi|13006|At4g10790_Contig1	At4g10790.1	68417.m01759 UBX domain-containing protein low similarity to SP|Q9UNN5 FAS-associated factor 1 (FAF1 protein) {Homo sapiens}; contains Pfam profile PF00789: UBX domain	GO:0005554,GO:0000004,GO:0008372
BN13007	2.08092	973.089	467.624	1.05722	gi|13007|At4g10790_Contig2	At4g10790.1	68417.m01759 UBX domain-containing protein low similarity to SP|Q9UNN5 FAS-associated factor 1 (FAF1 protein) {Homo sapiens}; contains Pfam profile PF00789: UBX domain	GO:0005554,GO:0000004,GO:0008372
BN13009	2.92689	2389.03	816.235	1.54937	gi|13009|At3g10050_Contig1	At3g10050.1	68416.m01205 threonine ammonia-lyase / threonine dehydratase / threonine deaminase (OMR1) identical to SP|Q9ZSS6 Threonine dehydratase biosynthetic, chloroplast precursor (EC 4.3.1.19, formerly EC 4.2.1.16) (Threonine deaminase) (TD) {Arabidopsis thaliana	GO:0006566,GO:0005737,GO:0009693,GO:0004124,GO:0004122,GO:0016829,GO:0003700,GO:0009507,GO:0008660,GO:0005622,GO:0004794,GO:0006520,GO:0006568,GO:0009088,GO:0009097,GO:0006355,GO:0004795,GO:0019343,GO:0006535,GO:0004834
BN13009	3.08336	2144.8	695.604	1.62451	gi|13009|At3g10050_Contig1	At3g10050.1	68416.m01205 threonine ammonia-lyase / threonine dehydratase / threonine deaminase (OMR1) identical to SP|Q9ZSS6 Threonine dehydratase biosynthetic, chloroplast precursor (EC 4.3.1.19, formerly EC 4.2.1.16) (Threonine deaminase) (TD) {Arabidopsis thaliana	GO:0006566,GO:0005737,GO:0009693,GO:0004124,GO:0004122,GO:0016829,GO:0003700,GO:0009507,GO:0008660,GO:0005622,GO:0004794,GO:0006520,GO:0006568,GO:0009088,GO:0009097,GO:0006355,GO:0004795,GO:0019343,GO:0006535,GO:0004834
BN13013	2.18211	8305.48	3806.17	1.12572	gi|13013|At5g44340_Contig4	At5g44340.1	68418.m05429 tubulin beta-4 chain (TUB4) nearly identical to SP|P24636 Tubulin beta-4 chain {Arabidopsis thaliana}	GO:0007018,GO:0045298,GO:0005200,GO:0007049
BN13013	2.23564	15695.4	7020.55	1.16069	gi|13013|At5g44340_Contig4	At5g44340.1	68418.m05429 tubulin beta-4 chain (TUB4) nearly identical to SP|P24636 Tubulin beta-4 chain {Arabidopsis thaliana}	GO:0007018,GO:0045298,GO:0005200,GO:0007049
BN13015	7.46983	3059.06	409.522	2.90108	gi|13015|At5g44340_Contig2	At5g44340.1	68418.m05429 tubulin beta-4 chain (TUB4) nearly identical to SP|P24636 Tubulin beta-4 chain {Arabidopsis thaliana}	GO:0007018,GO:0045298,GO:0005200,GO:0007049
BN13015	6.66399	1915.91	287.502	2.73639	gi|13015|At5g44340_Contig2	At5g44340.1	68418.m05429 tubulin beta-4 chain (TUB4) nearly identical to SP|P24636 Tubulin beta-4 chain {Arabidopsis thaliana}	GO:0007018,GO:0045298,GO:0005200,GO:0007049
BN13017	25.1747	4665.1	185.309	4.6539	gi|13017|At5g07030_Contig3	At5g07030.1	68418.m00796 aspartyl protease family protein contains Pfam profile:PF00026 eukaryotic aspartyl protease	GO:0006508,GO:0004194,GO:0012505
BN13017	6.92806	2824.71	407.72	2.79245	gi|13017|At5g07030_Contig3	At5g07030.1	68418.m00796 aspartyl protease family protein contains Pfam profile:PF00026 eukaryotic aspartyl protease	GO:0006508,GO:0004194,GO:0012505
BN13017	27.657	5071.49	183.371	4.78957	gi|13017|At5g07030_Contig3	At5g07030.1	68418.m00796 aspartyl protease family protein contains Pfam profile:PF00026 eukaryotic aspartyl protease	GO:0006508,GO:0004194,GO:0012505
BN13017	7.25788	3531.69	486.601	2.85955	gi|13017|At5g07030_Contig3	At5g07030.1	68418.m00796 aspartyl protease family protein contains Pfam profile:PF00026 eukaryotic aspartyl protease	GO:0006508,GO:0004194,GO:0012505
BN13019	4.62068	1002.12	216.877	2.20811	gi|13019|At5g07030_Contig2	At5g07030.1	68418.m00796 aspartyl protease family protein contains Pfam profile:PF00026 eukaryotic aspartyl protease	GO:0006508,GO:0004194,GO:0012505
BN13019	4.10894	2046.58	498.08	2.03877	gi|13019|At5g07030_Contig2	At5g07030.1	68418.m00796 aspartyl protease family protein contains Pfam profile:PF00026 eukaryotic aspartyl protease	GO:0006508,GO:0004194,GO:0012505
BN13024	3.79232	726.139	191.476	1.92308	gi|13024|At2g17710_Contig2	At2g17710.1	68415.m02052 expressed protein	GO:0005554,GO:0000004,GO:0008372
BN13024	3.57355	864.789	241.997	1.83736	gi|13024|At2g17710_Contig2	At2g17710.1	68415.m02052 expressed protein	GO:0005554,GO:0000004,GO:0008372
BN13026	2.66843	17254.5	6466.16	1.41599	gi|13026|At2g17710_Contig3	At2g17710.1	68415.m02052 expressed protein	GO:0005554,GO:0000004,GO:0008372
BN13026	3.06793	16259.9	5299.96	1.61727	gi|13026|At2g17710_Contig3	At2g17710.1	68415.m02052 expressed protein	GO:0005554,GO:0000004,GO:0008372
BN13030	2.2128	13530.7	6114.74	1.14587	gi|13030|At1g20693_Contig1	At1g20693.1	68414.m02592 high mobility group protein beta1 (HMGbeta1) / HMG protein beta1 nearly identical to HMG protein (HMGbeta1) [Arabidopsis thaliana] GI:2832359	GO:0006333,GO:0003677,GO:0003700,GO:0000785,GO:0003682,GO:0030527
BN13038	2.41414	811.551	336.166	1.27151	gi|13038|At1g70830_Contig2	At1g70830.1	68414.m08170 Bet v I allergen family protein similar to Csf-2 [Cucumis sativus][GI:5762258][J Am Soc Hortic Sci 124, 136-139 (1999)] ; contains Pfam profile PF00407: Pathogenesis-related protein Bet v I family	GO:0005554,GO:0000004,GO:0008372
BN13057	2.93997	1042.84	354.711	1.5558	gi|13057|At4g13850_Contig1	At4g13850.2	68417.m02146 glycine-rich RNA-binding protein (GRP2) glycine-rich RNA binding protein 2 AtGRP2 [Arabidopsis thaliana] GI:2826811	GO:0003676,GO:0005739,GO:0000004,GO:0003723
BN13057	3.42815	1276.77	372.437	1.77743	gi|13057|At4g13850_Contig1	At4g13850.2	68417.m02146 glycine-rich RNA-binding protein (GRP2) glycine-rich RNA binding protein 2 AtGRP2 [Arabidopsis thaliana] GI:2826811	GO:0003676,GO:0005739,GO:0000004,GO:0003723
BN13058	2.02359	9351.38	4621.18	1.01692	gi|13058|At4g13850_Contig2	At4g13850.2	68417.m02146 glycine-rich RNA-binding protein (GRP2) glycine-rich RNA binding protein 2 AtGRP2 [Arabidopsis thaliana] GI:2826811	GO:0003676,GO:0005739,GO:0000004,GO:0003723
BN13064	2.54756	18365.6	7209.08	1.34912	gi|13064|At4g16430_Contig4	At4g16430.1	68417.m02487 basic helix-loop-helix (bHLH) family protein contains Pfam profile: PF00010 helix-loop-helix DNA-binding domain	GO:0003700,GO:0045449,GO:0003677,GO:0008372
BN13069	6.40662	2134.64	333.193	2.67956	gi|13069|At5g64350_Contig1	At5g64350.1	68418.m08082 FK506-binding protein (FKBP12) / immunophilin identical to immunophilin (GI:2104957) [Arabidopsis thaliana]	GO:0005528,GO:0009543,GO:0003755,GO:0006457
BN13069	4.79112	2670.11	557.304	2.26036	gi|13069|At5g64350_Contig1	At5g64350.1	68418.m08082 FK506-binding protein (FKBP12) / immunophilin identical to immunophilin (GI:2104957) [Arabidopsis thaliana]	GO:0005528,GO:0009543,GO:0003755,GO:0006457
BN13070	2.34016	6916.73	2955.66	1.22661	gi|13070|At5g64350_Contig2	At5g64350.1	68418.m08082 FK506-binding protein (FKBP12) / immunophilin identical to immunophilin (GI:2104957) [Arabidopsis thaliana]	GO:0005528,GO:0009543,GO:0003755,GO:0006457
BN13078	2.39246	4609.26	1926.58	1.25849	gi|13078|At3g15400_Contig3	At3g15400.1	68416.m01954 anther development protein, putative similar to anther development protein ATA20 GB:AAC50042 GI:2708813 from [Arabidopsis thaliana]	GO:0005554,GO:0000004,GO:0009505
BN13078	2.10012	4563.12	2172.79	1.07047	gi|13078|At3g15400_Contig3	At3g15400.1	68416.m01954 anther development protein, putative similar to anther development protein ATA20 GB:AAC50042 GI:2708813 from [Arabidopsis thaliana]	GO:0005554,GO:0000004,GO:0009505
BN13091	2.09171	26593	12713.5	1.06469	gi|13091|At1g70850_Contig3	At1g70850.1	68414.m08173 Bet v I allergen family protein similar to Csf-2 [Cucumis sativus][GI:5762258][J Am Soc Hortic Sci 124, 136-139 (1999)] contains Pfam profile PF00407: Pathogenesis-related protein Bet v I family	GO:0005554,GO:0000004,GO:0008372
BN13092	3.8979	2023.06	519.013	1.9627	gi|13092|At3g55430_Contig4	At3g55430.1	68416.m06156 glycosyl hydrolase family 17 protein / beta-1,3-glucanase, putative similar to beta-1,3 glucanase GI:7414433 from [Pisum sativum]; contains Pfam profile PF00332: Glycosyl hydrolases family 17	GO:0005975,GO:0004553,GO:0012505
BN13092	3.92577	1960.24	499.326	1.97298	gi|13092|At3g55430_Contig4	At3g55430.1	68416.m06156 glycosyl hydrolase family 17 protein / beta-1,3-glucanase, putative similar to beta-1,3 glucanase GI:7414433 from [Pisum sativum]; contains Pfam profile PF00332: Glycosyl hydrolases family 17	GO:0005975,GO:0004553,GO:0012505
BN13093	4.64322	1650.35	355.432	2.21513	gi|13093|At5g06600_Contig1	At5g06600.2	68418.m00746 ubiquitin-specific protease 12 (UBP12) almost identical to ubiquitin-specific protease 12 GI:11993471 [Arabidopsis thaliana], one amino acid difference	GO:0008372,GO:0006265,GO:0004197,GO:0004843,GO:0003690,GO:0004221,GO:0006511
BN13093	3.68568	1661.02	450.668	1.88193	gi|13093|At5g06600_Contig1	At5g06600.2	68418.m00746 ubiquitin-specific protease 12 (UBP12) almost identical to ubiquitin-specific protease 12 GI:11993471 [Arabidopsis thaliana], one amino acid difference	GO:0008372,GO:0006265,GO:0004197,GO:0004843,GO:0003690,GO:0004221,GO:0006511
BN13095	2.23011	1882.02	843.914	1.15711	gi|13095|At5g56010_Contig1	At5g56010.1	68418.m06989 heat shock protein, putative strong similarity to SP|P55737 Heat shock protein 81-2 (HSP81-2) {Arabidopsis thaliana}; contains Pfam profiles PF02518: ATPase, histidine kinase-, DNA gyrase B-, and HSP90-like domain protein, PF00183: Hsp90 prot	GO:0006457,GO:0003773,GO:0006355,GO:0003754,GO:0005524,GO:0012505
BN13095	2.12266	1931.48	909.934	1.08587	gi|13095|At5g56010_Contig1	At5g56010.1	68418.m06989 heat shock protein, putative strong similarity to SP|P55737 Heat shock protein 81-2 (HSP81-2) {Arabidopsis thaliana}; contains Pfam profiles PF02518: ATPase, histidine kinase-, DNA gyrase B-, and HSP90-like domain protein, PF00183: Hsp90 prot	GO:0006457,GO:0003773,GO:0006355,GO:0003754,GO:0005524,GO:0012505
BN13107	4.72223	5881.39	1245.47	2.23947	gi|13107|At1g02080_Contig1	At1g02080.1	68414.m00130 transcriptional regulator-related contains Pfam PF04054: CCR4-Not complex component, Not1; contains TIGRFAM TIGR01612: reticulocyte binding protein; similar to General negative regulator of transcription subunit 1 (SP:P25655) {Saccharomyces c	GO:0005554,GO:0000004,GO:0019028
BN13107	4.97577	4632.97	931.106	2.31492	gi|13107|At1g02080_Contig1	At1g02080.1	68414.m00130 transcriptional regulator-related contains Pfam PF04054: CCR4-Not complex component, Not1; contains TIGRFAM TIGR01612: reticulocyte binding protein; similar to General negative regulator of transcription subunit 1 (SP:P25655) {Saccharomyces c	GO:0005554,GO:0000004,GO:0019028
BN13114	3.62373	10202.5	2815.47	1.85748	gi|13114|At1g06460_Contig1	At1g06460.1	68414.m00684 31.2 kDa small heat shock family protein / hsp20 family protein contains Pfam profile: PF00011 Hsp20/alpha crystallin family	GO:0005739,GO:0003773,GO:0009408
BN13114	2.46285	361.202	146.66	1.30033	gi|13114|At1g06460_Contig1	At1g06460.1	68414.m00684 31.2 kDa small heat shock family protein / hsp20 family protein contains Pfam profile: PF00011 Hsp20/alpha crystallin family	GO:0005739,GO:0003773,GO:0009408
BN13114	4.93104	9573.13	1941.4	2.30189	gi|13114|At1g06460_Contig1	At1g06460.1	68414.m00684 31.2 kDa small heat shock family protein / hsp20 family protein contains Pfam profile: PF00011 Hsp20/alpha crystallin family	GO:0005739,GO:0003773,GO:0009408
BN13130	2.23547	537.796	240.574	1.16058	gi|13130|At5g13360_Contig3	At5g13360.1	68418.m01539 auxin-responsive GH3 family protein similar to auxin-responsive GH3 product [Glycine max] GI:18591; contains Pfam profile PF03321: GH3 auxin-responsive promoter	GO:0008372,GO:0005554,GO:0009733
BN13132	2.81623	1363.65	484.211	1.49377	gi|13132|At2g20250_Contig1	At2g20250.1	68415.m02366 hypothetical protein	GO:0005554,GO:0000004,GO:0005739
BN13132	2.94248	1260.85	428.499	1.55703	gi|13132|At2g20250_Contig1	At2g20250.1	68415.m02366 hypothetical protein	GO:0005554,GO:0000004,GO:0005739
BN13135	2.14846	1148.61	534.62	1.1033	gi|13135|At2g21170_Contig1	At2g21170.1	68415.m02511 triosephosphate isomerase, chloroplast, putative similar to Triosephosphate isomerase, chloroplast precursor: SP|P48496 from Spinacia oleracea, SP|P46225 from Secale cereale	GO:0008152,GO:0019253,GO:0004807,GO:0009507
BN13135	3.01337	1325.42	439.846	1.59138	gi|13135|At2g21170_Contig1	At2g21170.1	68415.m02511 triosephosphate isomerase, chloroplast, putative similar to Triosephosphate isomerase, chloroplast precursor: SP|P48496 from Spinacia oleracea, SP|P46225 from Secale cereale	GO:0008152,GO:0019253,GO:0004807,GO:0009507
BN13137	2.10985	983.608	466.197	1.07714	gi|13137|At2g21170_Contig2	At2g21170.1	68415.m02511 triosephosphate isomerase, chloroplast, putative similar to Triosephosphate isomerase, chloroplast precursor: SP|P48496 from Spinacia oleracea, SP|P46225 from Secale cereale	GO:0008152,GO:0019253,GO:0004807,GO:0009507
BN13142	2.82345	2101.63	744.348	1.49746	gi|13142|At3g51820_Contig1	At3g51820.1	68416.m05683 chlorophyll synthetase, putative identical to gi:972938 putative chlorophyll synthetase from Arabidopsis thaliana	GO:0015995,GO:0009535,GO:0046408
BN13142	3.50551	2256.54	643.713	1.80962	gi|13142|At3g51820_Contig1	At3g51820.1	68416.m05683 chlorophyll synthetase, putative identical to gi:972938 putative chlorophyll synthetase from Arabidopsis thaliana	GO:0015995,GO:0009535,GO:0046408
BN13145	2.62894	2193.57	834.394	1.39448	gi|13145|At4g24820_Contig6	At4g24820.2	68417.m03556 26S proteasome regulatory subunit, putative (RPN7) contains similarity to ubiquitin activating enzyme GI:3647283 from [Lycopersicon esculentum]	GO:0006511,GO:0005554,GO:0008541
BN13145	2.93509	2552.72	869.724	1.55341	gi|13145|At4g24820_Contig6	At4g24820.2	68417.m03556 26S proteasome regulatory subunit, putative (RPN7) contains similarity to ubiquitin activating enzyme GI:3647283 from [Lycopersicon esculentum]	GO:0006511,GO:0005554,GO:0008541
BN13150	2.17463	329.204	151.384	1.12077	gi|13150|At5g18670_Contig1	At5g18670.1	68418.m02216 beta-amylase, putative (BMY3) / 1,4-alpha-D-glucan maltohydrolase, putative almost identical to beta-amylase BMY3 GI:15149457 from [Arabidopsis thaliana]; identical to cDNA putative beta-amylase BMY3 (BMY3) GI:15149456	GO:0008372,GO:0030244,GO:0000272,GO:0016161
BN13157	2.52951	5479.05	2166.05	1.33886	gi|13157|At4g16143_Contig1	At4g16143.1	68417.m02447 importin alpha-2, putative (IMPA-2) similar to importin alpha 2 [Capsicum annuum] GI:13752562; contains Pfam profiles PF01749: Importin beta binding domain, PF00514: Armadillo/beta-catenin-like repeat; non-consensus GG donor splice site at ex	GO:0006886,GO:0030089,GO:0006606,GO:0008565
BN13163	4.71991	2185.48	463.034	2.23876	gi|13163|At3g13870_Contig1	At3g13870.1	68416.m01753 root hair defective 3 (RHD3) identical to root hair defective 3 (RHD3) GI:1839188 from [Arabidopsis thaliana] (Genes Dev (1997) 11(6), 799-811)	GO:0009932,GO:0006888,GO:0009832,GO:0005525,GO:0008372,GO:0030036
BN13163	6.18139	2529.42	409.199	2.62793	gi|13163|At3g13870_Contig1	At3g13870.1	68416.m01753 root hair defective 3 (RHD3) identical to root hair defective 3 (RHD3) GI:1839188 from [Arabidopsis thaliana] (Genes Dev (1997) 11(6), 799-811)	GO:0009932,GO:0006888,GO:0009832,GO:0005525,GO:0008372,GO:0030036
BN13165	2.25325	601.092	266.767	1.17201	gi|13165|At4g20870_Contig1	At4g20870.1	68417.m03027 fatty acid hydroxylase, putative similar to fatty acid hydroxylase Fah1p GB:AF021804 GI:2736147 from [Arabidopsis thaliana]	GO:0003824,GO:0000004,GO:0008372
BN13165	2.37847	706.203	296.915	1.25003	gi|13165|At4g20870_Contig1	At4g20870.1	68417.m03027 fatty acid hydroxylase, putative similar to fatty acid hydroxylase Fah1p GB:AF021804 GI:2736147 from [Arabidopsis thaliana]	GO:0003824,GO:0000004,GO:0008372
BN13179	2.02958	1411.41	695.421	1.02118	gi|13179|At1g60950_Contig3	At1g60950.1	68414.m06861 ferredoxin, chloroplast (PETF) identical to FERREDOXIN PRECURSOR GB:P16972 [SP|P16972] from [Arabidopsis thaliana]	GO:0009416,GO:0009767,GO:0009055,GO:0009570
BN13186	2.77639	17546.3	6319.82	1.47321	gi|13186|At4g20460_LB2186R	At4g20460.1	68417.m02985 NAD-dependent epimerase/dehydratase family protein similar to UDP-galactose 4-epimerase from Cyamopsis tetragonoloba GI:3021357 [EMBL:AJ005082], Bacillus subtilis SP|P55180; contains Pfam profile PF01370 NAD dependent epimerase/dehydratase fa	GO:0008460,GO:0045226,GO:0006012,GO:0008831,GO:0009225,GO:0003978,GO:0009058,GO:0003854,GO:0006694,GO:0003824,GO:0012505,GO:0008446
BN13186	2.72841	15031	5509.07	1.44806	gi|13186|At4g20460_LB2186R	At4g20460.1	68417.m02985 NAD-dependent epimerase/dehydratase family protein similar to UDP-galactose 4-epimerase from Cyamopsis tetragonoloba GI:3021357 [EMBL:AJ005082], Bacillus subtilis SP|P55180; contains Pfam profile PF01370 NAD dependent epimerase/dehydratase fa	GO:0008460,GO:0045226,GO:0006012,GO:0008831,GO:0009225,GO:0003978,GO:0009058,GO:0003854,GO:0006694,GO:0003824,GO:0012505,GO:0008446
BN13216	2.96166	18637.6	6292.95	1.56641	gi|13216|At5g10090_Contig1	At5g10090.1	68418.m01169 tetratricopeptide repeat (TPR)-containing protein contains Pfam profile PF00515 TPR Domain	GO:0005554,GO:0000004,GO:0008372
BN13216	2.02917	12798.6	6307.3	1.02089	gi|13216|At5g10090_Contig1	At5g10090.1	68418.m01169 tetratricopeptide repeat (TPR)-containing protein contains Pfam profile PF00515 TPR Domain	GO:0005554,GO:0000004,GO:0008372
BN13218	2.24795	537.212	238.979	1.16861	gi|13218|At1g10770_Contig2	At1g10770.1	68414.m01233 invertase/pectin methylesterase inhibitor family protein contains Pfam profile PF04043: Plant invertase/pectin methylesterase inhibitor	GO:0012505,GO:0000004,GO:0046910
BN13222	2.48879	4578.8	1839.77	1.31544	gi|13222|At4g28440_LL2907F	At4g28440.1	68417.m04070 DNA-binding protein-related contains weak similarity to G-quartet DNA binding protein 3 [Tetrahymena thermophila] gi|4583503|gb|AAD25098	GO:0005554,GO:0000004,GO:0009507
BN13222	3.34181	4763.41	1425.4	1.74063	gi|13222|At4g28440_LL2907F	At4g28440.1	68417.m04070 DNA-binding protein-related contains weak similarity to G-quartet DNA binding protein 3 [Tetrahymena thermophila] gi|4583503|gb|AAD25098	GO:0005554,GO:0000004,GO:0009507
BN13226	3.24888	2304.96	709.463	1.69994	gi|13226|At4g13930_Contig1	At4g13930.1	68417.m02156 glycine hydroxymethyltransferase, putative / serine hydroxymethyltransferase, putative / serine/threonine aldolase, putative similar to serine hydroxymethyltransferase [Chlamydomonas reinhardtii] GI:17066746; contains Pfam profile PF00464: se	GO:0005829,GO:0006563,GO:0004372,GO:0006544
BN13226	4.35362	1772.2	407.064	2.12221	gi|13226|At4g13930_Contig1	At4g13930.1	68417.m02156 glycine hydroxymethyltransferase, putative / serine hydroxymethyltransferase, putative / serine/threonine aldolase, putative similar to serine hydroxymethyltransferase [Chlamydomonas reinhardtii] GI:17066746; contains Pfam profile PF00464: se	GO:0005829,GO:0006563,GO:0004372,GO:0006544
BN13229	8.37117	4360.51	520.896	3.06543	gi|13229|At1g75260_Contig2	At1g75260.1	68414.m08743 isoflavone reductase family protein similar to SP|P52577 Isoflavone reductase homolog P3 (EC 1.3.1.-) {Arabidopsis thaliana}; contains Pfam profile PF02716: Isoflavone reductase	GO:0009507,GO:0000004,GO:0016651
BN13229	8.54451	5287.53	618.822	3.095	gi|13229|At1g75260_Contig2	At1g75260.1	68414.m08743 isoflavone reductase family protein similar to SP|P52577 Isoflavone reductase homolog P3 (EC 1.3.1.-) {Arabidopsis thaliana}; contains Pfam profile PF02716: Isoflavone reductase	GO:0009507,GO:0000004,GO:0016651
BN13236	2.03383	2883.42	1417.73	1.0242	gi|13236|At1g56070_Contig5	At1g56070.1	68414.m06438 elongation factor 2, putative / EF-2, putative similar to ELONGATION FACTOR 2 GB:O14460 from [Schizosaccharomyces pombe]	GO:0006415,GO:0005525,GO:0008135,GO:0005524,GO:0016149,GO:0003746,GO:0005737,GO:0001514,GO:0006414
BN13236	3.08479	1951.07	632.481	1.62517	gi|13236|At1g56070_Contig5	At1g56070.1	68414.m06438 elongation factor 2, putative / EF-2, putative similar to ELONGATION FACTOR 2 GB:O14460 from [Schizosaccharomyces pombe]	GO:0006415,GO:0005525,GO:0008135,GO:0005524,GO:0016149,GO:0003746,GO:0005737,GO:0001514,GO:0006414
BN13244	2.32182	2336.91	1006.5	1.21525	gi|13244|At3g51090_LB2019R	At3g51090.1	68416.m05594 expressed protein	GO:0005554,GO:0000004,GO:0008372
BN13261	2.68823	444.504	165.352	1.42666	gi|13261|At1g27350_Contig1	At1g27350.1	68414.m03331 expressed protein contains 1 transmembrane domain; similar to ribosome associated membrane protein RAMP4 GI:4585827 [Rattus norvegicus]; similar to ESTs gb|T20610 and gb|AA586199	GO:0005554,GO:0000004,GO:0008372
BN13265	2.28448	22377.8	9795.57	1.19187	gi|13265|At5g02380_Contig3	At5g02380.1	68418.m00161 metallothionein protein 2B (MT-2B) identical to SWISS-PROT:Q38805 metallothionein-like protein 2B (MT-2B) [Arabidopsis thaliana]	GO:0005507,GO:0000004,GO:0008372
BN13265	2.34305	24126.6	10297.1	1.22839	gi|13265|At5g02380_Contig3	At5g02380.1	68418.m00161 metallothionein protein 2B (MT-2B) identical to SWISS-PROT:Q38805 metallothionein-like protein 2B (MT-2B) [Arabidopsis thaliana]	GO:0005507,GO:0000004,GO:0008372
BN13280	2.76502	3486.8	1261.04	1.46729	gi|13280|At4g24680_LB2047F	At4g24680.1	68417.m03533 expressed protein	GO:0005554,GO:0000004,GO:0008372
BN13280	3.49969	3582.91	1023.78	1.80723	gi|13280|At4g24680_LB2047F	At4g24680.1	68417.m03533 expressed protein	GO:0005554,GO:0000004,GO:0008372
BN13288	27.4182	33717	1229.73	4.77706	gi|13288|At1g06360_Contig2	At1g06360.1	68414.m00672 fatty acid desaturase family protein similar to delta 9 acyl-lipid desaturase (ADS1) GI:2970034 from [Arabidopsis thaliana]	GO:0016020,GO:0005506,GO:0006633,GO:0004768,GO:0005783,GO:0016491
BN13288	25.9571	25819.5	994.7	4.69806	gi|13288|At1g06360_Contig2	At1g06360.1	68414.m00672 fatty acid desaturase family protein similar to delta 9 acyl-lipid desaturase (ADS1) GI:2970034 from [Arabidopsis thaliana]	GO:0016020,GO:0005506,GO:0006633,GO:0004768,GO:0005783,GO:0016491
BN13289	38.7876	13894	358.207	5.27752	gi|13289|At2g21970_Contig1	At2g21970.1	68415.m02610 stress enhanced protein 2 (SEP2) nearly identical to stress enhanced protein 2; SEP2 (GI:7384980) [Arabidopsis thaliana]	GO:0009765,GO:0009535,GO:0016168
BN13289	42.8735	18417.6	429.58	5.42201	gi|13289|At2g21970_Contig1	At2g21970.1	68415.m02610 stress enhanced protein 2 (SEP2) nearly identical to stress enhanced protein 2; SEP2 (GI:7384980) [Arabidopsis thaliana]	GO:0009765,GO:0009535,GO:0016168
BN13290	46.5678	32378.4	695.296	5.54126	gi|13290|At1g43860_Contig1	At1g43860.1	68414.m05053 expressed protein	GO:0005739,GO:0003700,GO:0045449
BN13290	43.1177	20378.1	472.616	5.43021	gi|13290|At1g43860_Contig1	At1g43860.1	68414.m05053 expressed protein	GO:0005739,GO:0003700,GO:0045449
BN13293	4.00522	900.654	224.87	2.00188	gi|13293|At5g39950_Contig1	At5g39950.1	68418.m04844 thioredoxin H-type 2 (TRX-H-2) (Gif2) identical to SP|Q38879 Thioredoxin H-type 2 (TRX-H-2) {Arabidopsis thaliana}; identical to cDNA (Gif2) mRNA for thioredoxin GI:992963	GO:0030508,GO:0005829,GO:0016671,GO:0000103,GO:0006499
BN13293	3.42491	1020.77	298.043	1.77607	gi|13293|At5g39950_Contig1	At5g39950.1	68418.m04844 thioredoxin H-type 2 (TRX-H-2) (Gif2) identical to SP|Q38879 Thioredoxin H-type 2 (TRX-H-2) {Arabidopsis thaliana}; identical to cDNA (Gif2) mRNA for thioredoxin GI:992963	GO:0030508,GO:0005829,GO:0016671,GO:0000103,GO:0006499
BN13294	3.82379	1243.49	325.198	1.935	gi|13294|At5g18190_LB2070R	At5g18190.1	68418.m02135 protein kinase family protein contains Pfam domains, PF00069: Protein kinase domain	GO:0006468,GO:0004674,GO:0005739,GO:0004672,GO:0005524,GO:0016301
BN13294	2.90859	945.696	325.139	1.54032	gi|13294|At5g18190_LB2070R	At5g18190.1	68418.m02135 protein kinase family protein contains Pfam domains, PF00069: Protein kinase domain	GO:0006468,GO:0004674,GO:0005739,GO:0004672,GO:0005524,GO:0016301
BN13303	5.6721	11773.4	2075.67	2.50388	gi|13303|At2g17230_Contig1	At2g17230.1	68415.m01990 phosphate-responsive 1 family protein similar to phi-1 (phosphate-induced gene) [Nicotiana tabacum] GI:3759184; contains Pfam profile PF04674: Phosphate-induced protein 1 conserved region	GO:0005554,GO:0000004,GO:0012505
BN13303	6.79517	8998.78	1324.29	2.76451	gi|13303|At2g17230_Contig1	At2g17230.1	68415.m01990 phosphate-responsive 1 family protein similar to phi-1 (phosphate-induced gene) [Nicotiana tabacum] GI:3759184; contains Pfam profile PF04674: Phosphate-induced protein 1 conserved region	GO:0005554,GO:0000004,GO:0012505
BN13313	2.54091	418.604	164.746	1.34534	gi|13313|At1g61563_Contig4	At1g61563.1	68414.m06936 rapid alkalinization factor (RALF) family protein contains Pfam domain PF05498: Rapid ALkalinization Factor (RALF)	GO:0005578,GO:0007267,GO:0004871,GO:0006499
BN13318	2.9956	4319.12	1441.82	1.58285	gi|13318|At4g18596_Contig2	At4g18596.1	68417.m02754 pollen Ole e 1 allergen and extensin family protein contains Pfam domain, PF01190: Pollen proteins Ole e I family	GO:0005554,GO:0000004,GO:0012505
BN13318	2.81512	4819.18	1711.89	1.4932	gi|13318|At4g18596_Contig2	At4g18596.1	68417.m02754 pollen Ole e 1 allergen and extensin family protein contains Pfam domain, PF01190: Pollen proteins Ole e I family	GO:0005554,GO:0000004,GO:0012505
BN13322	2.48254	732.857	295.204	1.31182	gi|13322|At2g25080_Contig1	At2g25080.1	68415.m03001 phospholipid hydroperoxide glutathione peroxidase, chloroplast / PHGPx (GPX1) identical to SP|P52032 Phospholipid hydroperoxide glutathione peroxidase, chloroplast precursor (EC 1.11.1.9) (PHGPx) {Arabidopsis thaliana}; contains Glutathione p	GO:0006979,GO:0004602,GO:0009507
BN13338	3.3562	1088.3	324.266	1.74683	gi|13338|At3g03940_LB2070F	At3g03940.1	68416.m00412 protein kinase family protein contains Pfam domains, PF00069: Protein kinase domain	GO:0009507,GO:0004674,GO:0006468,GO:0004672,GO:0005524,GO:0016301
BN13338	2.98182	1127.29	378.054	1.57619	gi|13338|At3g03940_LB2070F	At3g03940.1	68416.m00412 protein kinase family protein contains Pfam domains, PF00069: Protein kinase domain	GO:0009507,GO:0004674,GO:0006468,GO:0004672,GO:0005524,GO:0016301
BN13341	2.17238	7533.25	3467.74	1.11928	gi|13341|At3g02470_Contig5	At3g02470.1	68416.m00235 adenosylmethionine decarboxylase family protein contains Pfam profile: PF01536 adenosylmethionine decarboxylase	GO:0008372,GO:0006596,GO:0008295,GO:0004014,GO:0006597
BN13345	2.62836	789.706	300.456	1.39416	gi|13345|At1g79110_Contig1	At1g79110.2	68414.m09225 expressed protein	GO:0005554,GO:0000004,GO:0009507
BN13345	4.04621	680.358	168.147	2.01657	gi|13345|At1g79110_Contig1	At1g79110.2	68414.m09225 expressed protein	GO:0005554,GO:0000004,GO:0009507
BN13352	3.40746	10746.1	3153.7	1.7687	gi|13352|At5g28840_Contig1	At5g28840.1	68418.m03547 NAD-dependent epimerase/dehydratase family protein similar to sugar epimerase BlmG from Streptomyces verticillus GI:9937230; contains Pfam profile PF01370 NAD dependent epimerase/dehydratase family	GO:0008460,GO:0006012,GO:0009225,GO:0003978,GO:0003854,GO:0006694,GO:0003824,GO:0008372
BN13352	2.77402	10079.4	3633.5	1.47198	gi|13352|At5g28840_Contig1	At5g28840.1	68418.m03547 NAD-dependent epimerase/dehydratase family protein similar to sugar epimerase BlmG from Streptomyces verticillus GI:9937230; contains Pfam profile PF01370 NAD dependent epimerase/dehydratase family	GO:0008460,GO:0006012,GO:0009225,GO:0003978,GO:0003854,GO:0006694,GO:0003824,GO:0008372
BN13353	2.36274	922.972	390.636	1.24046	gi|13353|At4g35080_Contig1	At4g35080.2	68417.m04981 high-affinity nickel-transport family protein contains Pfam domain, PF03824: High-affinity nickel-transport protein	GO:0015099,GO:0016021,GO:0009507,GO:0015675
BN13368	2.14496	16127.6	7518.83	1.10095	gi|13368|At3g60820_Contig4	At3g60820.1	68416.m06804 20S proteasome beta subunit F1 (PBF1)	GO:0005839,GO:0008233,GO:0004175,GO:0006511
BN13368	2.57705	12870.1	4994.12	1.36572	gi|13368|At3g60820_Contig4	At3g60820.1	68416.m06804 20S proteasome beta subunit F1 (PBF1)	GO:0005839,GO:0008233,GO:0004175,GO:0006511
BN13369	2.46202	8183.96	3324.08	1.29984	gi|13369|At3g60820_Contig1	At3g60820.1	68416.m06804 20S proteasome beta subunit F1 (PBF1)	GO:0005839,GO:0008233,GO:0004175,GO:0006511
BN13369	3.67056	15580	4244.58	1.876	gi|13369|At3g60820_Contig1	At3g60820.1	68416.m06804 20S proteasome beta subunit F1 (PBF1)	GO:0005839,GO:0008233,GO:0004175,GO:0006511
BN13370	2.05954	3471.11	1685.38	1.04232	gi|13370|At3g46580_Contig1	At3g46580.1	68416.m05056 methyl-CpG-binding domain-containing protein weak similarity to SP|P51608 Methyl-CpG-binding protein 2 (MeCP-2 protein) (MeCP2) {Homo sapiens}; contains Pfam profile PF01429: Methyl-CpG binding domain	GO:0003677,GO:0000004,GO:0008372
BN13371	2.69297	1447.93	537.671	1.4292	gi|13371|At2g27385_Contig1	At2g27385.1	68415.m03304 expressed protein	GO:0005554,GO:0000004,GO:0012505
BN13371	2.34389	797.046	340.053	1.2289	gi|13371|At2g27385_Contig1	At2g27385.1	68415.m03304 expressed protein	GO:0005554,GO:0000004,GO:0012505
BN13373	2.90501	1166.9	401.685	1.53854	gi|13373|At3g11010_LB1951R	At3g11010.1	68416.m01329 disease resistance family protein / LRR family protein contains leucine rich-repeat domains Pfam:PF00560, INTERPRO:IPR001611; similar to disease resistance protein [Lycopersicon esculentum] gi|3894383|gb|AAC78591	GO:0006952,GO:0016301,GO:0005515,GO:0007165
BN13373	4.2634	1245.19	292.065	2.092	gi|13373|At3g11010_LB1951R	At3g11010.1	68416.m01329 disease resistance family protein / LRR family protein contains leucine rich-repeat domains Pfam:PF00560, INTERPRO:IPR001611; similar to disease resistance protein [Lycopersicon esculentum] gi|3894383|gb|AAC78591	GO:0006952,GO:0016301,GO:0005515,GO:0007165
BN13376	3.1993	14773.1	4617.6	1.67776	gi|13376|At3g10020_Contig2	At3g10020.1	68416.m01202 expressed protein	GO:0005554,GO:0000004,GO:0008372
BN13387	5.97526	6091.48	1019.45	2.579	gi|13387|At1g61110_Contig1	At1g61110.1	68414.m06885 no apical meristem (NAM) family protein contains Pfam PF02365: No apical meristem (NAM) domain; similar to NAM protein GI:1279639 from [Petunia hybrida]	GO:0007275,GO:0003700,GO:0008372
BN13387	11.1629	4809.72	430.867	3.48064	gi|13387|At1g61110_Contig1	At1g61110.1	68414.m06885 no apical meristem (NAM) family protein contains Pfam PF02365: No apical meristem (NAM) domain; similar to NAM protein GI:1279639 from [Petunia hybrida]	GO:0007275,GO:0003700,GO:0008372
BN13388	5.71395	9144.04	1600.3	2.51449	gi|13388|At1g08510_Contig1	At1g08510.1	68414.m00942 acyl-[acyl carrier protein] thioesterase / acyl-ACP thioesterase / oleoyl-[acyl-carrier protein] hydrolase / S-acyl fatty acid synthase thioesterase identical to acyl-(acyl carrier protein) thioesterase [Arabidopsis thaliana] GI:804948	GO:0006633,GO:0000036,GO:0009507
BN13388	5.37232	4862.13	905.033	2.42555	gi|13388|At1g08510_Contig1	At1g08510.1	68414.m00942 acyl-[acyl carrier protein] thioesterase / acyl-ACP thioesterase / oleoyl-[acyl-carrier protein] hydrolase / S-acyl fatty acid synthase thioesterase identical to acyl-(acyl carrier protein) thioesterase [Arabidopsis thaliana] GI:804948	GO:0006633,GO:0000036,GO:0009507
BN13388	2.25854	590.011	261.236	1.17539	gi|13388|At1g08510_Contig1	At1g08510.1	68414.m00942 acyl-[acyl carrier protein] thioesterase / acyl-ACP thioesterase / oleoyl-[acyl-carrier protein] hydrolase / S-acyl fatty acid synthase thioesterase identical to acyl-(acyl carrier protein) thioesterase [Arabidopsis thaliana] GI:804948	GO:0006633,GO:0000036,GO:0009507
BN13393	2.06413	1403.93	680.156	1.04553	gi|13393|At4g25230_Contig1	At4g25230.2	68417.m03631 zinc finger (C3HC4-type RING finger) family protein similar to autocrine motility factor receptor [Mus musculus] GI:5931953; contains Pfam profiles PF00097: Zinc finger, C3HC4 type (RING finger), PF02845: CUE domain	GO:0012505,GO:0005515,GO:0008270,GO:0003677,GO:0006355
BN13394	6.26772	2623.45	418.565	2.64794	gi|13394|At3g16640_Contig1	At3g16640.1	68416.m02127 translationally controlled tumor family protein similar to translationally controlled tumor protein GB:AAD10032 from [Hevea brasiliensis]	GO:0005554,GO:0000004,GO:0005737
BN13396	2.0701	14066.6	6795.12	1.0497	gi|13396|At3g16640_Contig2	At3g16640.1	68416.m02127 translationally controlled tumor family protein similar to translationally controlled tumor protein GB:AAD10032 from [Hevea brasiliensis]	GO:0005554,GO:0000004,GO:0005737
BN13410	2.23048	6980.11	3129.42	1.15735	gi|13410|At1g07990_MW1307R	At1g07990.1	68414.m00871 SIT4 phosphatase-associated family protein contains Pfam profile: PF04499 SIT4 phosphatase-associated protein	GO:0005554,GO:0000004,GO:0012505
BN13412	2.17851	1999.19	917.686	1.12334	gi|13412|At3g46520_Contig1	At3g46520.1	68416.m05050 actin 12 (ACT12) identical to SP|P53497 Actin 12 {Arabidopsis thaliana}	GO:0005884,GO:0005200,GO:0015629
BN13415	2.33576	14634.1	6265.24	1.22389	gi|13415|At5g64040_Contig6	At5g64040.1	68418.m08040 photosystem I reaction center subunit PSI-N, chloroplast, putative / PSI-N, putative (PSAN) SP:P49107; Plant Physiol. 109 (3), 1126 (1995); similar to SP|P31093 Photosystem I reaction centre subunit N, chloroplast precursor (PSI- N) {Hordeum	GO:0009522,GO:0030093,GO:0005516,GO:0009543
BN13426	2.76426	3711.93	1342.83	1.46689	gi|13426|At4g24340_Contig1	At4g24340.1	68417.m03493 phosphorylase family protein contains Pfam PF01048: Phosphorylase family	GO:0009116,GO:0003824,GO:0012505
BN13426	3.85761	3323.6	861.569	1.94771	gi|13426|At4g24340_Contig1	At4g24340.1	68417.m03493 phosphorylase family protein contains Pfam PF01048: Phosphorylase family	GO:0009116,GO:0003824,GO:0012505
BN13438	4.79977	1161.52	241.995	2.26296	gi|13438|At3g53750_Contig1	At3g53750.1	68416.m05938 actin 3 (ACT3) identical to SP|P53493 Actin 3 {Arabidopsis thaliana}; supported by full-length cDNA: Ceres: 19581.	GO:0005200,GO:0015629,GO:0003774,GO:0005884
BN13438	4.44793	1380.53	310.376	2.15313	gi|13438|At3g53750_Contig1	At3g53750.1	68416.m05938 actin 3 (ACT3) identical to SP|P53493 Actin 3 {Arabidopsis thaliana}; supported by full-length cDNA: Ceres: 19581.	GO:0005200,GO:0015629,GO:0003774,GO:0005884
BN13438	2.61787	716.742	273.788	1.38839	gi|13438|At3g53750_Contig1	At3g53750.1	68416.m05938 actin 3 (ACT3) identical to SP|P53493 Actin 3 {Arabidopsis thaliana}; supported by full-length cDNA: Ceres: 19581.	GO:0005200,GO:0015629,GO:0003774,GO:0005884
BN13438	2.05862	830.751	403.547	1.04168	gi|13438|At3g53750_Contig1	At3g53750.1	68416.m05938 actin 3 (ACT3) identical to SP|P53493 Actin 3 {Arabidopsis thaliana}; supported by full-length cDNA: Ceres: 19581.	GO:0005200,GO:0015629,GO:0003774,GO:0005884
BN13439	3.31075	3707.11	1119.72	1.72716	gi|13439|At3g28750_Contig2	At3g28750.1	68416.m03589 expressed protein	GO:0005554,GO:0000004,GO:0012505
BN13439	3.94435	4234.14	1073.47	1.97979	gi|13439|At3g28750_Contig2	At3g28750.1	68416.m03589 expressed protein	GO:0005554,GO:0000004,GO:0012505
BN13440	2.30194	8063.91	3503.1	1.20285	gi|13440|At3g28750_Contig3	At3g28750.1	68416.m03589 expressed protein	GO:0005554,GO:0000004,GO:0012505
BN13440	3.68015	7887.01	2143.12	1.87977	gi|13440|At3g28750_Contig3	At3g28750.1	68416.m03589 expressed protein	GO:0005554,GO:0000004,GO:0012505
BN13444	2.07893	7534.94	3624.44	1.05584	gi|13444|At1g69230_LB1925F	At1g69230.2	68414.m07930 expressed protein	GO:0005554,GO:0000004,GO:0005739
BN13444	2.05551	7883.36	3835.24	1.03949	gi|13444|At1g69230_LB1925F	At1g69230.2	68414.m07930 expressed protein	GO:0005554,GO:0000004,GO:0005739
BN13445	2.94456	1720.17	584.185	1.55805	gi|13445|At5g42100_Contig1	At5g42100.2	68418.m05126 glycosyl hydrolase family 17 protein similar to beta-1,3-glucanase precursor GI:4097948 from [Oryza sativa]	GO:0012505,GO:0004553,GO:0006508,GO:0004197,GO:0005975
BN13445	2.63769	1351.34	512.32	1.39927	gi|13445|At5g42100_Contig1	At5g42100.2	68418.m05126 glycosyl hydrolase family 17 protein similar to beta-1,3-glucanase precursor GI:4097948 from [Oryza sativa]	GO:0012505,GO:0004553,GO:0006508,GO:0004197,GO:0005975
BN13449	3.67995	690.965	187.765	1.87968	gi|13449|At1g63940_Contig2	At1g63940.1	68414.m07241 monodehydroascorbate reductase, putative similar to monodehydroascorbate reductase GB:AAD28178 [Brassica juncea]	GO:0006537,GO:0015036,GO:0005737,GO:0006749,GO:0008324,GO:0016491,GO:0004791,GO:0019430,GO:0016654,GO:0006813,GO:0004362,GO:0006096,GO:0004148,GO:0016639,GO:0009507,GO:0006118
BN13449	3.6951	636.197	172.173	1.88561	gi|13449|At1g63940_Contig2	At1g63940.1	68414.m07241 monodehydroascorbate reductase, putative similar to monodehydroascorbate reductase GB:AAD28178 [Brassica juncea]	GO:0006537,GO:0015036,GO:0005737,GO:0006749,GO:0008324,GO:0016491,GO:0004791,GO:0019430,GO:0016654,GO:0006813,GO:0004362,GO:0006096,GO:0004148,GO:0016639,GO:0009507,GO:0006118
BN13453	3.29464	620.796	188.426	1.72012	gi|13453|At5g42020_Contig1	At5g42020.1	68418.m05115 luminal binding protein 2 (BiP-2) (BP2) similar to SWISS-PROT: Q39043; GI:1303695; luminal binding protein (BiP) [Arabidopsis thaliana]	GO:0009408,GO:0005783,GO:0006457,GO:0003773,GO:0005788
BN13453	2.97905	512.558	172.054	1.57485	gi|13453|At5g42020_Contig1	At5g42020.1	68418.m05115 luminal binding protein 2 (BiP-2) (BP2) similar to SWISS-PROT: Q39043; GI:1303695; luminal binding protein (BiP) [Arabidopsis thaliana]	GO:0009408,GO:0005783,GO:0006457,GO:0003773,GO:0005788
BN13458	2.39725	14279.6	5956.66	1.26138	gi|13458|At1g55260_Contig1	At1g55260.1	68414.m06312 protease inhibitor/seed storage/lipid transfer protein (LTP) family protein contains Pfam protease inhibitor/seed storage/LTP family domain PF00234	GO:0008289,GO:0006869,GO:0012505
BN13461	3.90585	13903.5	3559.66	1.96564	gi|13461|At1g24360_Contig1	At1g24360.1	68414.m03072 3-oxoacyl-[acyl-carrier protein] reductase, chloroplast / 3-ketoacyl-acyl carrier protein reductase identical to 3-oxoacyl-[acyl-carrier protein] reductase SP:P33207 from [Arabidopsis thaliana]	GO:0008152,GO:0004316,GO:0009507
BN13466	2.17677	10790.9	4957.3	1.12219	gi|13466|At3g17100_Contig3	At3g17100.2	68416.m02182 expressed protein	GO:0009507,GO:0003700,GO:0045449
BN13466	2.76672	11264.8	4071.53	1.46818	gi|13466|At3g17100_Contig3	At3g17100.2	68416.m02182 expressed protein	GO:0009507,GO:0003700,GO:0045449
BN13469	4.10767	661.237	160.976	2.03832	gi|13469|At1g76965_Contig3	At1g76965.1	68414.m08961 glycine-rich protein	GO:0005554,GO:0000004,GO:0012505
BN13469	3.05872	589.452	192.712	1.61293	gi|13469|At1g76965_Contig3	At1g76965.1	68414.m08961 glycine-rich protein	GO:0005554,GO:0000004,GO:0012505
BN13472	2.75689	526.681	191.042	1.46304	gi|13472|At4g15240_LB1855F	At4g15240.1	68417.m02336 fringe-related protein + weak similarity to Fringe [Schistocerca gregaria](GI:6573138);Fringe encodes an extracellular protein that regulates Notch signalling.	GO:0008372,GO:0000004,GO:0016757
BN13487	2.55684	468.475	183.224	1.35436	gi|13487|At4g02650_Contig1	At4g02650.1	68417.m00360 epsin N-terminal homology (ENTH) domain-containing protein / clathrin assembly protein-related contains Pfam PF01417: ENTH domain. ENTH (Epsin N-terminal homology) domain; similar to Chain A, Calm-N N-Terminal Domain Of Clathrin Assembly Lymp	GO:0005488,GO:0000004,GO:0008372
BN13487	2.39919	587.643	244.934	1.26255	gi|13487|At4g02650_Contig1	At4g02650.1	68417.m00360 epsin N-terminal homology (ENTH) domain-containing protein / clathrin assembly protein-related contains Pfam PF01417: ENTH domain. ENTH (Epsin N-terminal homology) domain; similar to Chain A, Calm-N N-Terminal Domain Of Clathrin Assembly Lymp	GO:0005488,GO:0000004,GO:0008372
BN13488	2.11483	791.096	374.07	1.08054	gi|13488|At2g27730_Contig1	At2g27730.1	68415.m03361 expressed protein contains 1 transmembrane domain; similar to Unknown mitochondrial protein At2g27730 (Swiss-Prot:Q9ZUX4) [Arabidopsis thaliana] similar to F1F0-ATPase inhibitor protein (GI:5821432) [Oryza sativa]	GO:0005554,GO:0000004,GO:0005739
BN13490	3.19172	1445.26	452.816	1.67433	gi|13490|At3g42640_Contig1	At3g42640.1	68416.m04431 ATPase, plasma membrane-type, putative / proton pump, putative strong similarity to P-type H+-ATPase from [Lycopersicon esculentum] GI:1621440, [Solanum tuberosum] GI:435001, SP|Q03194 {Nicotiana plumbaginifolia}; contains InterPro accession	GO:0016020,GO:0008152,GO:0016021,GO:0030001,GO:0006816,GO:0016887,GO:0006813,GO:0015693,GO:0006812,GO:0015992
BN13500	7.07667	2217.53	313.358	2.82307	gi|13500|At5g08260_Contig3	At5g08260.1	68418.m00971 serine carboxypeptidase S10 family protein similar to Serine carboxypeptidase II chains A and B (SP:P08819) (EC 3.4.16.6) [Triticum aestivum (Wheat)]; carboxypeptidase D - Triticum aestivum, PIR:A29639	GO:0006508,GO:0004185,GO:0012505
BN13500	7.19206	2193.24	304.953	2.8464	gi|13500|At5g08260_Contig3	At5g08260.1	68418.m00971 serine carboxypeptidase S10 family protein similar to Serine carboxypeptidase II chains A and B (SP:P08819) (EC 3.4.16.6) [Triticum aestivum (Wheat)]; carboxypeptidase D - Triticum aestivum, PIR:A29639	GO:0006508,GO:0004185,GO:0012505
BN13503	9.60599	4454.25	463.695	3.26393	gi|13503|At4g39170_Contig2	At4g39170.1	68417.m05547 SEC14 cytosolic factor, putative / phosphoglyceride transfer protein, putative similar to phosphatidylinositol transfer-like protein IV (GI:14486707) [Lotus japonicus] and phosphatidylinositol-phosphatidylcholine transfer protein SEC14, Yarro	GO:0005622,GO:0008526,GO:0005215,GO:0006810
BN13503	8.49277	4243.76	499.691	3.08623	gi|13503|At4g39170_Contig2	At4g39170.1	68417.m05547 SEC14 cytosolic factor, putative / phosphoglyceride transfer protein, putative similar to phosphatidylinositol transfer-like protein IV (GI:14486707) [Lotus japonicus] and phosphatidylinositol-phosphatidylcholine transfer protein SEC14, Yarro	GO:0005622,GO:0008526,GO:0005215,GO:0006810
BN13504	2.19093	2577.17	1176.29	1.13154	gi|13504|At2g28430_Contig1	At2g28430.1	68415.m03454 expressed protein	GO:0005554,GO:0000004,GO:0012505
BN13505	2.52746	1129.84	447.026	1.33769	gi|13505|At2g38370_Contig1	At2g38370.1	68415.m04714 expressed protein	GO:0005554,GO:0000004,GO:0008372
BN13505	3.17819	1022.87	321.84	1.66821	gi|13505|At2g38370_Contig1	At2g38370.1	68415.m04714 expressed protein	GO:0005554,GO:0000004,GO:0008372
BN13507	8.62872	18884.3	2188.54	3.10915	gi|13507|At4g40040_Contig1	At4g40040.1	68417.m05668 histone H3.2 identical to Histone H3.2, minor Lolium temulentum SP|P11105, nearly identical to histone H3.2 Mus pahari GI:515005; contains Pfam profile PF00125 Core histone H2A/H2B/H3/H4	GO:0007001,GO:0003677,GO:0006334,GO:0000786,GO:0005634,GO:0009507
BN13507	16.8728	18558.1	1099.88	4.07663	gi|13507|At4g40040_Contig1	At4g40040.1	68417.m05668 histone H3.2 identical to Histone H3.2, minor Lolium temulentum SP|P11105, nearly identical to histone H3.2 Mus pahari GI:515005; contains Pfam profile PF00125 Core histone H2A/H2B/H3/H4	GO:0007001,GO:0003677,GO:0006334,GO:0000786,GO:0005634,GO:0009507
BN13510	2.09924	13104.8	6242.64	1.06987	gi|13510|At5g19680_ES2794F	At5g19680.1	68418.m02341 leucine-rich repeat family protein contains leucine rich repeat (LRR) domains, Pfam:PF00560	GO:0005515,GO:0000004,GO:0008372
BN13513	4.44198	8694.68	1957.39	2.1512	gi|13513|At1g72390_Contig2	At1g72390.1	68414.m08373 expressed protein	GO:0005215,GO:0016020,GO:0004872,GO:0006810
BN13513	5.13049	12904.1	2515.18	2.3591	gi|13513|At1g72390_Contig2	At1g72390.1	68414.m08373 expressed protein	GO:0005215,GO:0016020,GO:0004872,GO:0006810
BN13519	2.40127	3699.97	1540.84	1.2638	gi|13519|At3g02760_Contig1	At3g02760.1	68416.m00268 histidyl-tRNA synthetase, putative / histidine--tRNA ligase, putative similar to SP|P12081 Histidyl-tRNA synthetase (EC 6.1.1.21) (Histidine--tRNA ligase) (HisRS) {Homo sapiens}; contains Pfam profiles PF00587: tRNA synthetase class II core d	GO:0006418,GO:0005524,GO:0006427,GO:0004821,GO:0004812,GO:0005737,GO:0000105,GO:0006412
BN13519	2.90145	3093.99	1066.36	1.53677	gi|13519|At3g02760_Contig1	At3g02760.1	68416.m00268 histidyl-tRNA synthetase, putative / histidine--tRNA ligase, putative similar to SP|P12081 Histidyl-tRNA synthetase (EC 6.1.1.21) (Histidine--tRNA ligase) (HisRS) {Homo sapiens}; contains Pfam profiles PF00587: tRNA synthetase class II core d	GO:0006418,GO:0005524,GO:0006427,GO:0004821,GO:0004812,GO:0005737,GO:0000105,GO:0006412
BN13532	3.37166	2515.06	745.942	1.75346	gi|13532|At2g31570_Contig2	At2g31570.1	68415.m03857 glutathione peroxidase, putative	GO:0005829,GO:0004602,GO:0006979
BN13535	4.34998	653.149	150.15	2.12101	gi|13535|At4g35000_Contig2	At4g35000.1	68417.m04963 L-ascorbate peroxidase 3 (APX3) identical to ascorbate peroxidase 3 [Arabidopsis thaliana] GI:2444019, L-ascorbate peroxidase [Arabidopsis thaliana] gi|1523791|emb|CAA66926; similar to ascorbate peroxidase [Gossypium hirsutum] gi|1019946|gb|A	GO:0006979,GO:0005778,GO:0016688
BN13555	2.12331	3765.69	1773.5	1.08631	gi|13555|At3g11630_Contig2	At3g11630.1	68416.m01425 2-cys peroxiredoxin, chloroplast (BAS1) identical to SP|Q96291 2-cys peroxiredoxin BAS1, chloroplast precursor {Arabidopsis thaliana}; contains Pfam profile: PF00578 AhpC/TSA (alkyl hydroperoxide reductase and thiol-specific antioxidant) fami	GO:0009507,GO:0000004,GO:0016209
BN13555	2.08666	6988.35	3349.06	1.0612	gi|13555|At3g11630_Contig2	At3g11630.1	68416.m01425 2-cys peroxiredoxin, chloroplast (BAS1) identical to SP|Q96291 2-cys peroxiredoxin BAS1, chloroplast precursor {Arabidopsis thaliana}; contains Pfam profile: PF00578 AhpC/TSA (alkyl hydroperoxide reductase and thiol-specific antioxidant) fami	GO:0009507,GO:0000004,GO:0016209
BN13570	4.03072	790.609	196.146	2.01104	gi|13570|At5g67480_Contig1	At5g67480.2	68418.m08510 TAZ zinc finger family protein / BTB/POZ domain-containing protein contains Pfam PF00651 : BTB/POZ domain; contains Pfam PF02135 : TAZ zinc finger; simiar to Chain A, Taz2 Domain Of The Transcriptional Adaptor Protein Cbp (GI:11514507) [Homo	GO:0009507,GO:0005515,GO:0006355,GO:0003712,GO:0005634
BN13571	3.73199	1848.53	495.32	1.89995	gi|13571|At1g27700_LB1746F	At1g27700.1	68414.m03386 expressed protein	GO:0005524,GO:0000004,GO:0008372
BN13571	2.76794	1660.81	600.016	1.46881	gi|13571|At1g27700_LB1746F	At1g27700.1	68414.m03386 expressed protein	GO:0005524,GO:0000004,GO:0008372
BN13572	4.60841	1112.72	241.454	2.20427	gi|13572|At3g16350_Contig1	At3g16350.1	68416.m02068 myb family transcription factor ; contains Pfam profile: PF00249 Myb-like DNA-binding domain	GO:0045449,GO:0003700,GO:0005739,GO:0003677,GO:0005634
BN13572	2.44911	1578.97	644.711	1.29226	gi|13572|At3g16350_Contig1	At3g16350.1	68416.m02068 myb family transcription factor ; contains Pfam profile: PF00249 Myb-like DNA-binding domain	GO:0045449,GO:0003700,GO:0005739,GO:0003677,GO:0005634
BN13573	2.27003	3460.05	1524.23	1.18271	gi|13573|At3g43960_LB1757R	At3g43960.1	68416.m04706 cysteine proteinase, putative contains similarity to cysteine proteinase RD21A (thiol protease) GI:435619, SP:P43297 from [Arabidopsis thaliana]	GO:0006508,GO:0012505,GO:0004197,GO:0008234
BN13573	2.59949	3494.91	1344.46	1.37823	gi|13573|At3g43960_LB1757R	At3g43960.1	68416.m04706 cysteine proteinase, putative contains similarity to cysteine proteinase RD21A (thiol protease) GI:435619, SP:P43297 from [Arabidopsis thaliana]	GO:0006508,GO:0012505,GO:0004197,GO:0008234
BN13574	3.95793	2622.31	662.546	1.98475	gi|13574|At1g04660_LB1761R	At1g04660.1	68414.m00463 glycine-rich protein	GO:0015904,GO:0008152,GO:0016021,GO:0007186,GO:0016829,GO:0005524,GO:0012505,GO:0004937,GO:0015520
BN13574	2.62099	5382.85	2053.75	1.39011	gi|13574|At1g04660_LB1761R	At1g04660.1	68414.m00463 glycine-rich protein	GO:0015904,GO:0008152,GO:0016021,GO:0007186,GO:0016829,GO:0005524,GO:0012505,GO:0004937,GO:0015520
BN13574	4.30797	5414.52	1256.86	2.10701	gi|13574|At1g04660_LB1761R	At1g04660.1	68414.m00463 glycine-rich protein	GO:0015904,GO:0008152,GO:0016021,GO:0007186,GO:0016829,GO:0005524,GO:0012505,GO:0004937,GO:0015520
BN13574	3.02322	2931.63	969.705	1.59609	gi|13574|At1g04660_LB1761R	At1g04660.1	68414.m00463 glycine-rich protein	GO:0015904,GO:0008152,GO:0016021,GO:0007186,GO:0016829,GO:0005524,GO:0012505,GO:0004937,GO:0015520
BN13579	2.50744	2071.35	826.082	1.32621	gi|13579|At5g17770_Contig2	At5g17770.1	68418.m02084 NADH-cytochrome b5 reductase identical to NADH-cytochrome b5 reductase [Arabidopsis thaliana] GI:4240116	GO:0005743,GO:0012505,GO:0004128,GO:0006118
BN13587	3.72068	1215.4	326.661	1.89557	gi|13587|At1g66680_Contig1	At1g66680.1	68414.m07579 S locus-linked protein, putative similar to S locus-linked protein SLL2 [Brassica napus] GI:1518113	GO:0008171,GO:0000004,GO:0008372
BN13589	4.56794	2661.32	582.608	2.19154	gi|13589|At4g34150_Contig3	At4g34150.1	68417.m04846 C2 domain-containing protein similar to calcium-dependent protein kinase [Dunaliella tertiolecta] GI:6644464; contains Pfam profile PF00168: C2 domain	GO:0007186,GO:0001584,GO:0016021
BN13589	2.76234	2707.28	980.068	1.46589	gi|13589|At4g34150_Contig3	At4g34150.1	68417.m04846 C2 domain-containing protein similar to calcium-dependent protein kinase [Dunaliella tertiolecta] GI:6644464; contains Pfam profile PF00168: C2 domain	GO:0007186,GO:0001584,GO:0016021
BN13590	2.25631	12990.7	5757.5	1.17396	gi|13590|At1g80070_Contig2	At1g80070.1	68414.m09373 splicing factor, putative strong similarity to splicing factor Prp8 [Homo sapiens] GI:3661610; contains Pfam profile PF01398: Mov34/MPN/PAD-1 family	GO:0008248,GO:0000004,GO:0009507
BN13590	2.43157	7413.12	3048.7	1.28189	gi|13590|At1g80070_Contig2	At1g80070.1	68414.m09373 splicing factor, putative strong similarity to splicing factor Prp8 [Homo sapiens] GI:3661610; contains Pfam profile PF01398: Mov34/MPN/PAD-1 family	GO:0008248,GO:0000004,GO:0009507
BN13591	2.58247	5417.55	2097.82	1.36875	gi|13591|At1g80070_Contig3	At1g80070.1	68414.m09373 splicing factor, putative strong similarity to splicing factor Prp8 [Homo sapiens] GI:3661610; contains Pfam profile PF01398: Mov34/MPN/PAD-1 family	GO:0008248,GO:0000004,GO:0009507
BN13591	2.17812	1114.83	511.832	1.12308	gi|13591|At1g80070_Contig3	At1g80070.1	68414.m09373 splicing factor, putative strong similarity to splicing factor Prp8 [Homo sapiens] GI:3661610; contains Pfam profile PF01398: Mov34/MPN/PAD-1 family	GO:0008248,GO:0000004,GO:0009507
BN13591	2.04201	866.146	424.164	1.02999	gi|13591|At1g80070_Contig3	At1g80070.1	68414.m09373 splicing factor, putative strong similarity to splicing factor Prp8 [Homo sapiens] GI:3661610; contains Pfam profile PF01398: Mov34/MPN/PAD-1 family	GO:0008248,GO:0000004,GO:0009507
BN13596	2.6773	16726	6247.34	1.42078	gi|13596|At1g10790_LB1795F	At1g10790.1	68414.m01237 hypothetical protein contains similarity to envelope glycoproteins	GO:0005554,GO:0000004,GO:0008372
BN13596	2.45852	18889	7683.08	1.29779	gi|13596|At1g10790_LB1795F	At1g10790.1	68414.m01237 hypothetical protein contains similarity to envelope glycoproteins	GO:0005554,GO:0000004,GO:0008372
BN13597	5.31897	13454.5	2529.53	2.41115	gi|13597|At5g09250_Contig1	At5g09250.1	68418.m01067 transcriptional coactivator p15 (PC4) family protein similar to SP|P11031 Activated RNA polymerase II transcriptional coactivator p15 precursor (PC4) (p14) (Single-stranded DNA binding protein p9) {Mus musculus}; contains Pfam profile PF02229	GO:0003713,GO:0003677,GO:0006355
BN13597	3.04482	12483.6	4099.94	1.60636	gi|13597|At5g09250_Contig1	At5g09250.1	68418.m01067 transcriptional coactivator p15 (PC4) family protein similar to SP|P11031 Activated RNA polymerase II transcriptional coactivator p15 precursor (PC4) (p14) (Single-stranded DNA binding protein p9) {Mus musculus}; contains Pfam profile PF02229	GO:0003713,GO:0003677,GO:0006355
BN13598	2.26389	21562.7	9524.64	1.1788	gi|13598|At3g22020_Contig1	At3g22020.1	68416.m02778 receptor-like protein kinase-related contains Pfam profile: PF01657 Domain of unknown function; weak similarity to receptor-like protein kinase 5 (GI:13506747) [Arabidopsis thaliana]; weak similarity to receptor-like protein kinase homolog RK	GO:0005554,GO:0000004,GO:0005739
BN13605	3.06023	2466.61	806.021	1.61364	gi|13605|At4g37980_Contig1	At4g37980.1	68417.m05367 mannitol dehydrogenase, putative (ELI3-1) identical to GI:16267	GO:0046029,GO:0009617,GO:0019592,GO:0008372,GO:0009626
BN13605	3.3283	2504.55	752.501	1.73479	gi|13605|At4g37980_Contig1	At4g37980.1	68417.m05367 mannitol dehydrogenase, putative (ELI3-1) identical to GI:16267	GO:0046029,GO:0009617,GO:0019592,GO:0008372,GO:0009626
BN13608	6.80627	7639.29	1122.39	2.76686	gi|13608|At1g13440_Contig4	At1g13440.1	68414.m01570 glyceraldehyde 3-phosphate dehydrogenase, cytosolic, putative / NAD-dependent glyceraldehyde-3-phosphate dehydrogenase, putative very strong similarity to SP|P25858 Glyceraldehyde 3-phosphate dehydrogenase, cytosolic (EC 1.2.1.12) {Arabidopsi	GO:0008372,GO:0006096,GO:0008943
BN13608	5.37159	9140.09	1701.56	2.42535	gi|13608|At1g13440_Contig4	At1g13440.1	68414.m01570 glyceraldehyde 3-phosphate dehydrogenase, cytosolic, putative / NAD-dependent glyceraldehyde-3-phosphate dehydrogenase, putative very strong similarity to SP|P25858 Glyceraldehyde 3-phosphate dehydrogenase, cytosolic (EC 1.2.1.12) {Arabidopsi	GO:0008372,GO:0006096,GO:0008943
BN13616	5.2551	1719.99	327.299	2.39372	gi|13616|At4g14040_Contig4	At4g14040.1	68417.m02169 selenium-binding protein, putative contains Pfam profile PF05694: 56kDa selenium binding protein (SBP56); similar to Putative selenium-binding protein (Swiss-Prot:O23264) [Arabidopsis thaliana]; similar to selenium binding protein (GI:1548523	GO:0008430,GO:0005489,GO:0008372,GO:0003676,GO:0006118
BN13620	8.62325	34922.6	4049.82	3.10823	gi|13620|At3g61980_Contig1	At3g61980.1	68416.m06961 serine protease inhibitor, Kazal-type family protein contains Pfam domain PF00050: Kazal-type serine protease inhibitor domain	GO:0005554,GO:0000004,GO:0012505
BN13620	11.8648	36997.6	3118.27	3.56861	gi|13620|At3g61980_Contig1	At3g61980.1	68416.m06961 serine protease inhibitor, Kazal-type family protein contains Pfam domain PF00050: Kazal-type serine protease inhibitor domain	GO:0005554,GO:0000004,GO:0012505
BN13621	51.0472	10183.4	199.49	5.67376	gi|13621|At3g61980_Contig2	At3g61980.1	68416.m06961 serine protease inhibitor, Kazal-type family protein contains Pfam domain PF00050: Kazal-type serine protease inhibitor domain	GO:0005554,GO:0000004,GO:0012505
BN13621	43.5947	14206.3	325.872	5.44608	gi|13621|At3g61980_Contig2	At3g61980.1	68416.m06961 serine protease inhibitor, Kazal-type family protein contains Pfam domain PF00050: Kazal-type serine protease inhibitor domain	GO:0005554,GO:0000004,GO:0012505
BN13622	48.3461	37584.8	777.412	5.59533	gi|13622|At5g59160_Contig1	At5g59160.2	68418.m07415 serine/threonine protein phosphatase PP1 isozyme 2 (TOPP2) identical to SP|P48482 Serine/threonine protein phosphatase PP1 isozyme 2 (EC 3.1.3.16) {Arabidopsis thaliana}	GO:0000164,GO:0006470,GO:0000163,GO:0004722
BN13622	50.8971	37859.3	743.84	5.66951	gi|13622|At5g59160_Contig1	At5g59160.2	68418.m07415 serine/threonine protein phosphatase PP1 isozyme 2 (TOPP2) identical to SP|P48482 Serine/threonine protein phosphatase PP1 isozyme 2 (EC 3.1.3.16) {Arabidopsis thaliana}	GO:0000164,GO:0006470,GO:0000163,GO:0004722
BN13624	3.72642	1191.34	319.701	1.89779	gi|13624|At5g53250_Contig1	At5g53250.1	68418.m06619 arabinogalactan-protein, putative (AGP22) similar to arabinogalactan protein [Arabidopsis thaliana] gi|10880509|gb|AAG24284	GO:0012505,GO:0005554
BN13624	2.78516	1529.74	549.247	1.47776	gi|13624|At5g53250_Contig1	At5g53250.1	68418.m06619 arabinogalactan-protein, putative (AGP22) similar to arabinogalactan protein [Arabidopsis thaliana] gi|10880509|gb|AAG24284	GO:0012505,GO:0005554
BN13637	3.88492	2149.44	553.278	1.95788	gi|13637|At2g27830_Contig1	At2g27830.1	68415.m03374 expressed protein	GO:0005554,GO:0000004,GO:0009507
BN13637	2.21233	2230.12	1008.04	1.14557	gi|13637|At2g27830_Contig1	At2g27830.1	68415.m03374 expressed protein	GO:0005554,GO:0000004,GO:0009507
BN13637	3.06671	1800.82	587.216	1.61669	gi|13637|At2g27830_Contig1	At2g27830.1	68415.m03374 expressed protein	GO:0005554,GO:0000004,GO:0009507
BN13637	3.36968	2128.95	631.796	1.75261	gi|13637|At2g27830_Contig1	At2g27830.1	68415.m03374 expressed protein	GO:0005554,GO:0000004,GO:0009507
BN13640	2.20566	282.657	128.151	1.14121	gi|13640|At3g52180_Contig1	At3g52180.1	68416.m05729 protein tyrosine phosphatase/kinase interaction sequence protein (PTPKIS1) identical to PTPKIS1 protein [Arabidopsis thaliana] GI:11595504; contains Pfam profile PF00782: Dual specificity phosphatase, catalytic domain	GO:0008138,GO:0006470,GO:0009507
BN13641	9.96903	5034.93	505.057	3.31745	gi|13641|At3g52180_Contig2	At3g52180.1	68416.m05729 protein tyrosine phosphatase/kinase interaction sequence protein (PTPKIS1) identical to PTPKIS1 protein [Arabidopsis thaliana] GI:11595504; contains Pfam profile PF00782: Dual specificity phosphatase, catalytic domain	GO:0008138,GO:0006470,GO:0009507
BN13641	10.5661	6072.49	574.713	3.40137	gi|13641|At3g52180_Contig2	At3g52180.1	68416.m05729 protein tyrosine phosphatase/kinase interaction sequence protein (PTPKIS1) identical to PTPKIS1 protein [Arabidopsis thaliana] GI:11595504; contains Pfam profile PF00782: Dual specificity phosphatase, catalytic domain	GO:0008138,GO:0006470,GO:0009507
BN13654	2.27129	1153.48	507.853	1.18351	gi|13654|At2g20290_Contig1	At2g20290.1	68415.m02370 myosin, putative similar to myosin (GI:499047) [Arabidopsis thaliana]	GO:0030048,GO:0005515,GO:0016459,GO:0003774,GO:0012505
BN13654	2.16548	687.589	317.522	1.11469	gi|13654|At2g20290_Contig1	At2g20290.1	68415.m02370 myosin, putative similar to myosin (GI:499047) [Arabidopsis thaliana]	GO:0030048,GO:0005515,GO:0016459,GO:0003774,GO:0012505
BN13660	2.94775	13002.1	4410.86	1.55961	gi|13660|At2g32680_CL1244F	At2g32680.1	68415.m03995 disease resistance family protein contains leucine rich-repeat (LRR) domains Pfam:PF00560, INTERPRO:IPR001611; similar to Cf-2.2 [Lycopersicon pimpinellifolium] gi|1184077|gb|AAC15780	GO:0016301,GO:0006952,GO:0012505,GO:0005515,GO:0007165
BN13661	2.64995	3976.43	1500.57	1.40596	gi|13661|At2g33810_Contig1	At2g33810.1	68415.m04148 squamosa promoter-binding protein-like 3 (SPL3) identical to squamosa-promoter binding protein like 3 [Arabidopsis thaliana] GI:2462081; contains Pfam profile PF03110: SBP domain	GO:0003700,GO:0009911,GO:0003677,GO:0005634
BN13663	2.38676	596.332	249.85	1.25505	gi|13663|At4g10030_RL4474R	At4g10030.1	68417.m01640 hydrolase, alpha/beta fold family protein contains Pfam profile PF00561: hydrolase, alpha/beta fold family	GO:0003824,GO:0016787,GO:0000004,GO:0009507
BN13664	3.74001	4167.31	1114.25	1.90304	gi|13664|At5g18500_Contig2	At5g18500.1	68418.m02183 protein kinase family protein contains protein kinase domain, Pfam:PF00069	GO:0008372,GO:0006468,GO:0016301
BN13664	5.84043	5472.15	936.943	2.54607	gi|13664|At5g18500_Contig2	At5g18500.1	68418.m02183 protein kinase family protein contains protein kinase domain, Pfam:PF00069	GO:0008372,GO:0006468,GO:0016301
BN13664	5.11208	1163.49	227.596	2.35391	gi|13664|At5g18500_Contig2	At5g18500.1	68418.m02183 protein kinase family protein contains protein kinase domain, Pfam:PF00069	GO:0008372,GO:0006468,GO:0016301
BN13664	4.64417	1387.38	298.736	2.21542	gi|13664|At5g18500_Contig2	At5g18500.1	68418.m02183 protein kinase family protein contains protein kinase domain, Pfam:PF00069	GO:0008372,GO:0006468,GO:0016301
BN13666	3.4361	1404.89	408.862	1.78077	gi|13666|At5g18500_Contig1	At5g18500.1	68418.m02183 protein kinase family protein contains protein kinase domain, Pfam:PF00069	GO:0008372,GO:0006468,GO:0016301
BN13666	3.97996	1355.71	340.634	1.99275	gi|13666|At5g18500_Contig1	At5g18500.1	68418.m02183 protein kinase family protein contains protein kinase domain, Pfam:PF00069	GO:0008372,GO:0006468,GO:0016301
BN13676	4.43977	17097.1	3850.9	2.15048	gi|13676|At3g28917_Contig1	At3g28917.1	68416.m03610 zinc finger homeobox family protein / ZF-HD homeobox family protein contains Pfam profile PF04770:ZF-HD protein dimerisation region	GO:0005554,GO:0000004,GO:0008372
BN13688	5.64499	3273.6	579.912	2.49697	gi|13688|At3g13310_Contig1	At3g13310.1	68416.m01676 DNAJ heat shock N-terminal domain-containing protein similar to J11 protein [Arabidopsis thaliana] GI:9843641; contains Pfam profile: PF00226 DnaJ domain	GO:0006457,GO:0003754,GO:0009507
BN13688	6.62445	2693.44	406.591	2.7278	gi|13688|At3g13310_Contig1	At3g13310.1	68416.m01676 DNAJ heat shock N-terminal domain-containing protein similar to J11 protein [Arabidopsis thaliana] GI:9843641; contains Pfam profile: PF00226 DnaJ domain	GO:0006457,GO:0003754,GO:0009507
BN13690	3.70984	5615.62	1513.71	1.89136	gi|13690|At2g32560_Contig2	At2g32560.1	68415.m03977 F-box family protein contains Pfam PF00646: F-box domain; similar to SKP1 interacting partner 2 (SKIP2) TIGR_Ath1:At5g67250	GO:0005554,GO:0000004,GO:0012505
BN13690	2.09373	5055.32	2414.5	1.06608	gi|13690|At2g32560_Contig2	At2g32560.1	68415.m03977 F-box family protein contains Pfam PF00646: F-box domain; similar to SKP1 interacting partner 2 (SKIP2) TIGR_Ath1:At5g67250	GO:0005554,GO:0000004,GO:0012505
BN13692	7.66524	7286.06	950.532	2.93833	gi|13692|At2g32560_Contig1	At2g32560.1	68415.m03977 F-box family protein contains Pfam PF00646: F-box domain; similar to SKP1 interacting partner 2 (SKIP2) TIGR_Ath1:At5g67250	GO:0005554,GO:0000004,GO:0012505
BN13698	5.11347	3280.05	641.453	2.3543	gi|13698|At1g15820_Contig4	At1g15820.1	68414.m01898 chlorophyll A-B binding protein, chloroplast (LHCB6) nearly identical to Lhcb6 protein [Arabidopsis thaliana] GI:4741960; contains Pfam profile PF00504: Chlorophyll A-B binding protein	GO:0015979,GO:0009783,GO:0016168
BN13699	5.49459	5413.92	985.319	2.45801	gi|13699|At1g15820_Contig1	At1g15820.1	68414.m01898 chlorophyll A-B binding protein, chloroplast (LHCB6) nearly identical to Lhcb6 protein [Arabidopsis thaliana] GI:4741960; contains Pfam profile PF00504: Chlorophyll A-B binding protein	GO:0015979,GO:0009783,GO:0016168
BN13699	4.9558	5877.28	1185.94	2.30912	gi|13699|At1g15820_Contig1	At1g15820.1	68414.m01898 chlorophyll A-B binding protein, chloroplast (LHCB6) nearly identical to Lhcb6 protein [Arabidopsis thaliana] GI:4741960; contains Pfam profile PF00504: Chlorophyll A-B binding protein	GO:0015979,GO:0009783,GO:0016168
BN13702	3.8953	2686.45	689.665	1.96173	gi|13702|At3g53650_Contig2	At3g53650.1	68416.m05926 histone H2B, putative similar to histone H2B from Lycopersicon esculentum, PIR:T06389 GI:3021483, Gossypium hirsutum SP|O22582, Capsicum annuum SP|O49118; contains Pfam profile PF00125 Core histone H2A/H2B/H3/H4	GO:0007001,GO:0003677,GO:0006334,GO:0000786,GO:0005634
BN13704	7.73104	1649.37	213.344	2.95066	gi|13704|At4g31750_Contig2	At4g31750.1	68417.m04506 protein phosphatase 2C, putative / PP2C, putative protein phosphatase 2C, Medicago sativa, PID:g2582800	GO:0008287,GO:0005743,GO:0015071,GO:0005488,GO:0004722,GO:0006470,GO:0003824,GO:0006810
BN13704	6.59473	1513.84	229.553	2.72131	gi|13704|At4g31750_Contig2	At4g31750.1	68417.m04506 protein phosphatase 2C, putative / PP2C, putative protein phosphatase 2C, Medicago sativa, PID:g2582800	GO:0008287,GO:0005743,GO:0015071,GO:0005488,GO:0004722,GO:0006470,GO:0003824,GO:0006810
BN13705	4.25043	1692.87	398.282	2.08761	gi|13705|At1g22930_Contig2	At1g22930.1	68414.m02866 T-complex protein 11 contains Pfam PF05794: T-complex protein 11	GO:0005554,GO:0000004,GO:0008372
BN13705	3.3437	1703.68	509.519	1.74145	gi|13705|At1g22930_Contig2	At1g22930.1	68414.m02866 T-complex protein 11 contains Pfam PF05794: T-complex protein 11	GO:0005554,GO:0000004,GO:0008372
BN13706	3.13228	5794.65	1849.98	1.64721	gi|13706|At5g54160_Contig2	At5g54160.1	68418.m06744 quercetin 3-O-methyltransferase 1 / flavonol 3-O-methyltransferase 1 / caffeic acid/5-hydroxyferulic acid O-methyltransferase (OMT1) identical to O-methyltransferase 1 [Arabidopsis thaliana][GI:2781394], SP|Q9FK25 Quercetin 3-O-methyltransfer	GO:0008171,GO:0005829,GO:0009809
BN13706	5.21931	4499.37	862.063	2.38386	gi|13706|At5g54160_Contig2	At5g54160.1	68418.m06744 quercetin 3-O-methyltransferase 1 / flavonol 3-O-methyltransferase 1 / caffeic acid/5-hydroxyferulic acid O-methyltransferase (OMT1) identical to O-methyltransferase 1 [Arabidopsis thaliana][GI:2781394], SP|Q9FK25 Quercetin 3-O-methyltransfer	GO:0008171,GO:0005829,GO:0009809
BN13707	3.53822	1563.87	441.993	1.82303	gi|13707|At5g54160_Contig4	At5g54160.1	68418.m06744 quercetin 3-O-methyltransferase 1 / flavonol 3-O-methyltransferase 1 / caffeic acid/5-hydroxyferulic acid O-methyltransferase (OMT1) identical to O-methyltransferase 1 [Arabidopsis thaliana][GI:2781394], SP|Q9FK25 Quercetin 3-O-methyltransfer	GO:0008171,GO:0005829,GO:0009809
BN13707	2.6813	1610.2	600.53	1.42293	gi|13707|At5g54160_Contig4	At5g54160.1	68418.m06744 quercetin 3-O-methyltransferase 1 / flavonol 3-O-methyltransferase 1 / caffeic acid/5-hydroxyferulic acid O-methyltransferase (OMT1) identical to O-methyltransferase 1 [Arabidopsis thaliana][GI:2781394], SP|Q9FK25 Quercetin 3-O-methyltransfer	GO:0008171,GO:0005829,GO:0009809
BN13712	2.18682	4230.76	1934.66	1.12884	gi|13712|At5g01600_Contig1	At5g01600.1	68418.m00075 ferritin 1 (FER1) identical to ferritin [Arabidopsis thaliana] GI:1246401, GI:8163920	GO:0009507,GO:0006826,GO:0008199,GO:0005506,GO:0006879
BN13720	2.30269	15215.2	6607.57	1.20332	gi|13720|At1g52230_Contig5	At1g52230.1	68414.m05893 photosystem I reaction center subunit VI, chloroplast, putative / PSI-H, putative (PSAH2) identical to SP|Q9SUI6; similar to PSI-H precursor [Nicotiana sylvestris] GI:407355; contains Pfam profile PF03244: Photosystem I reaction centre subuni	GO:0009507,GO:0015979,GO:0005554,GO:0009538
BN13720	2.09964	18542.4	8831.21	1.07014	gi|13720|At1g52230_Contig5	At1g52230.1	68414.m05893 photosystem I reaction center subunit VI, chloroplast, putative / PSI-H, putative (PSAH2) identical to SP|Q9SUI6; similar to PSI-H precursor [Nicotiana sylvestris] GI:407355; contains Pfam profile PF03244: Photosystem I reaction centre subuni	GO:0009507,GO:0015979,GO:0005554,GO:0009538
BN13722	6.95129	1734.29	249.492	2.79728	gi|13722|At1g52230_Contig2	At1g52230.1	68414.m05893 photosystem I reaction center subunit VI, chloroplast, putative / PSI-H, putative (PSAH2) identical to SP|Q9SUI6; similar to PSI-H precursor [Nicotiana sylvestris] GI:407355; contains Pfam profile PF03244: Photosystem I reaction centre subuni	GO:0009507,GO:0015979,GO:0005554,GO:0009538
BN13722	4.73648	1330.35	280.873	2.24382	gi|13722|At1g52230_Contig2	At1g52230.1	68414.m05893 photosystem I reaction center subunit VI, chloroplast, putative / PSI-H, putative (PSAH2) identical to SP|Q9SUI6; similar to PSI-H precursor [Nicotiana sylvestris] GI:407355; contains Pfam profile PF03244: Photosystem I reaction centre subuni	GO:0009507,GO:0015979,GO:0005554,GO:0009538
BN13727	2.75168	1945.23	706.924	1.46031	gi|13727|At2g43910_Contig4	At2g43910.1	68415.m05458 thiol methyltransferase, putative similar to thiol methyltransferase 1 GI:14583119 from [Brassica oleracea]	GO:0008168,GO:0000004,GO:0008372
BN13727	2.69056	2449.57	910.431	1.42791	gi|13727|At2g43910_Contig4	At2g43910.1	68415.m05458 thiol methyltransferase, putative similar to thiol methyltransferase 1 GI:14583119 from [Brassica oleracea]	GO:0008168,GO:0000004,GO:0008372
BN13727	2.47872	416.262	167.934	1.3096	gi|13727|At2g43910_Contig4	At2g43910.1	68415.m05458 thiol methyltransferase, putative similar to thiol methyltransferase 1 GI:14583119 from [Brassica oleracea]	GO:0008168,GO:0000004,GO:0008372
BN13728	2.82779	589.424	208.44	1.49967	gi|13728|At2g43910_Contig1	At2g43910.1	68415.m05458 thiol methyltransferase, putative similar to thiol methyltransferase 1 GI:14583119 from [Brassica oleracea]	GO:0008168,GO:0000004,GO:0008372
BN13729	2.17126	9200.61	4237.46	1.11853	gi|13729|At2g43910_Contig3	At2g43910.1	68415.m05458 thiol methyltransferase, putative similar to thiol methyltransferase 1 GI:14583119 from [Brassica oleracea]	GO:0008168,GO:0000004,GO:0008372
BN13729	2.54971	7701.02	3020.35	1.35033	gi|13729|At2g43910_Contig3	At2g43910.1	68415.m05458 thiol methyltransferase, putative similar to thiol methyltransferase 1 GI:14583119 from [Brassica oleracea]	GO:0008168,GO:0000004,GO:0008372
BN13735	2.01427	28382.1	14090.5	1.01026	gi|13735|At1g71770_Contig2	At1g71770.1	68414.m08295 polyadenylate-binding protein 5 (PABP5) identical to GB:Q05196 from [Arabidopsis thaliana]	GO:0006413,GO:0003723,GO:0005739,GO:0000289,GO:0003743,GO:0008143
BN13735	2.43766	27558.7	11305.4	1.2855	gi|13735|At1g71770_Contig2	At1g71770.1	68414.m08295 polyadenylate-binding protein 5 (PABP5) identical to GB:Q05196 from [Arabidopsis thaliana]	GO:0006413,GO:0003723,GO:0005739,GO:0000289,GO:0003743,GO:0008143
BN13737	3.28273	5762.34	1755.35	1.7149	gi|13737|At1g71770_Contig1	At1g71770.1	68414.m08295 polyadenylate-binding protein 5 (PABP5) identical to GB:Q05196 from [Arabidopsis thaliana]	GO:0006413,GO:0003723,GO:0005739,GO:0000289,GO:0003743,GO:0008143
BN13737	2.70993	6040.62	2229.07	1.43825	gi|13737|At1g71770_Contig1	At1g71770.1	68414.m08295 polyadenylate-binding protein 5 (PABP5) identical to GB:Q05196 from [Arabidopsis thaliana]	GO:0006413,GO:0003723,GO:0005739,GO:0000289,GO:0003743,GO:0008143
BN13738	3.98056	5853.06	1470.41	1.99297	gi|13738|At1g28200_Contig1	At1g28200.1	68414.m03461 GRAM domain-containing protein / ABA-responsive protein-related similar to ABA-responsive protein [Hordeum vulgare] GI:4103635; contains Pfam profile PF02893: GRAM domain	GO:0005554,GO:0000004,GO:0008372
BN13743	2.42279	9771.33	4033.09	1.27667	gi|13743|At1g62020_Contig5	At1g62020.1	68414.m06995 coatomer protein complex, subunit alpha, putative contains Pfam PF00400: WD domain, G-beta repeat; similar to Coatomer alpha subunit (Alpha-coat protein) (Alpha-COP) (HEPCOP) (HEP-COP) (SP:P53621) [Homo sapiens]	GO:0005739,GO:0030126,GO:0005215,GO:0006888
BN13746	2.58363	1041.56	403.139	1.3694	gi|13746|At1g62020_Contig1	At1g62020.1	68414.m06995 coatomer protein complex, subunit alpha, putative contains Pfam PF00400: WD domain, G-beta repeat; similar to Coatomer alpha subunit (Alpha-coat protein) (Alpha-COP) (HEPCOP) (HEP-COP) (SP:P53621) [Homo sapiens]	GO:0005739,GO:0030126,GO:0005215,GO:0006888
BN13748	2.49978	562.588	225.055	1.3218	gi|13748|At5g49550_Contig1	At5g49550.1	68418.m06132 expressed protein	GO:0005576,GO:0016166,GO:0005179,GO:0007582
BN13749	3.84719	8501.49	2209.79	1.94381	gi|13749|At2g22170_Contig1	At2g22170.1	68415.m02633 lipid-associated family protein contains PLAT/LH2 (Polycystin-1, Lipoxygenase, Alpha-Toxin/Lipoxygenase homology) domain Pfam:PF01477	GO:0005554,GO:0000004,GO:0012505
BN13749	3.61685	4613.98	1275.69	1.85473	gi|13749|At2g22170_Contig1	At2g22170.1	68415.m02633 lipid-associated family protein contains PLAT/LH2 (Polycystin-1, Lipoxygenase, Alpha-Toxin/Lipoxygenase homology) domain Pfam:PF01477	GO:0005554,GO:0000004,GO:0012505
BN13758	2.16121	419.901	194.29	1.11184	gi|13758|At1g44575_Contig2	At1g44575.1	68414.m05120 photosystem II 22kDa protein, chloroplast / CP22 (PSBS) identical to photosystem II 22 kDa protein, chloroplast [precursor] SP:Q9XF91 from [Arabidopsis thaliana]; contains Pfam profile PF00504: Chlorophyll A-B binding protein	GO:0010196,GO:0009517,GO:0016168
BN13761	3.66969	3319.77	904.646	1.87566	gi|13761|At1g74950_Contig1	At1g74950.1	68414.m08697 expressed protein	GO:0005554,GO:0000004,GO:0008372
BN13763	2.27867	2131.25	935.304	1.18819	gi|13763|At1g74950_Contig2	At1g74950.1	68414.m08697 expressed protein	GO:0005554,GO:0000004,GO:0008372
BN13764	2.2319	330.587	148.119	1.15827	gi|13764|At1g74950_Contig4	At1g74950.1	68414.m08697 expressed protein	GO:0005554,GO:0000004,GO:0008372
BN13770	5.09157	936.329	183.898	2.34811	gi|13770|At3g11200_Contig2	At3g11200.1	68416.m01360 PHD finger family protein contains Pfam domain, PF00628: PHD-finger	GO:0006355,GO:0003677,GO:0008372
BN13772	3.06835	2457.15	800.804	1.61746	gi|13772|At2g15320_LB1481F	At2g15320.1	68415.m01747 leucine-rich repeat family protein contains leucine rich-repeat (LRR) domains Pfam:PF00560, INTERPRO:IPR001611	GO:0007165,GO:0005515,GO:0012505
BN13772	3.95103	2945.45	745.49	1.98223	gi|13772|At2g15320_LB1481F	At2g15320.1	68415.m01747 leucine-rich repeat family protein contains leucine rich-repeat (LRR) domains Pfam:PF00560, INTERPRO:IPR001611	GO:0007165,GO:0005515,GO:0012505
BN13787	2.35545	2777.62	1179.23	1.236	gi|13787|At2g38410_Contig1	At2g38410.1	68415.m04718 VHS domain-containing protein / GAT domain-containing protein weak similarity to hepatocyte growth factor-regulated tyrosine kinase substrate HRS isoform 2 [Homo sapiens] GI:9022389; contains Pfam profiles PF00790: VHS domain, PF03127: GAT do	GO:0008565,GO:0005795,GO:0006891,GO:0005524,GO:0006886
BN13787	2.30695	2977.58	1290.7	1.20599	gi|13787|At2g38410_Contig1	At2g38410.1	68415.m04718 VHS domain-containing protein / GAT domain-containing protein weak similarity to hepatocyte growth factor-regulated tyrosine kinase substrate HRS isoform 2 [Homo sapiens] GI:9022389; contains Pfam profiles PF00790: VHS domain, PF03127: GAT do	GO:0008565,GO:0005795,GO:0006891,GO:0005524,GO:0006886
BN13801	3.42359	1179.65	344.565	1.77551	gi|13801|At4g18380_Contig1	At4g18380.1	68417.m02728 F-box family protein contains F-box domain Pfam:PF00646	GO:0005554,GO:0000004,GO:0008372
BN13801	3.81043	952.661	250.014	1.92995	gi|13801|At4g18380_Contig1	At4g18380.1	68417.m02728 F-box family protein contains F-box domain Pfam:PF00646	GO:0005554,GO:0000004,GO:0008372
BN13804	2.13627	2625.47	1229	1.09509	gi|13804|At1g29470_Contig2	At1g29470.1	68414.m03605 dehydration-responsive protein-related similar to early-responsive to dehydration stress ERD3 protein [Arabidopsis thaliana] GI:15320410; contains Pfam profile PF03141: Putative methyltransferase	GO:0005554,GO:0000004,GO:0005739
BN13806	2.0375	5107.85	2506.92	1.0268	gi|13806|At5g58720_Contig1	At5g58720.1	68418.m07356 PRLI-interacting factor, putative similar to PRLI-interacting factor N [Arabidopsis thaliana] GI:11139276; contains Pfam profile PF01713: Smr domain	GO:0005524,GO:0008372,GO:0003684,GO:0006298
BN13806	4.1453	3595.92	867.47	2.05148	gi|13806|At5g58720_Contig1	At5g58720.1	68418.m07356 PRLI-interacting factor, putative similar to PRLI-interacting factor N [Arabidopsis thaliana] GI:11139276; contains Pfam profile PF01713: Smr domain	GO:0005524,GO:0008372,GO:0003684,GO:0006298
BN13809	2.24132	6098.35	2720.87	1.16435	gi|13809|At2g44450_Contig2	At2g44450.1	68415.m05527 glycosyl hydrolase family 1 protein contains Pfam PF00232 : Glycosyl hydrolase family 1 domain; TIGRFAM TIGR01233: 6-phospho-beta-galactosidase; similar to amygdalin hydrolase isoform AH I precursor (GI:16757966) [Prunus serotina]	GO:0005975,GO:0004553,GO:0012505
BN13810	4.60076	5749.75	1249.74	2.20187	gi|13810|At2g44450_Contig3	At2g44450.1	68415.m05527 glycosyl hydrolase family 1 protein contains Pfam PF00232 : Glycosyl hydrolase family 1 domain; TIGRFAM TIGR01233: 6-phospho-beta-galactosidase; similar to amygdalin hydrolase isoform AH I precursor (GI:16757966) [Prunus serotina]	GO:0005975,GO:0004553,GO:0012505
BN13810	5.53288	6026.25	1089.17	2.46803	gi|13810|At2g44450_Contig3	At2g44450.1	68415.m05527 glycosyl hydrolase family 1 protein contains Pfam PF00232 : Glycosyl hydrolase family 1 domain; TIGRFAM TIGR01233: 6-phospho-beta-galactosidase; similar to amygdalin hydrolase isoform AH I precursor (GI:16757966) [Prunus serotina]	GO:0005975,GO:0004553,GO:0012505
BN13816	2.09482	725.821	346.484	1.06682	gi|13816|At5g41370_LB1402R	At5g41370.1	68418.m05027 DNA repair protein, putative / TFIIH basal transcription factor complex helicase XPB subunit, putative (XPB1) contains Pfam profile PF00271:Helicase conserved C-terminal domain; identical to cDNA putative DNA repair protein (XPB1) GI:10314019	GO:0006289,GO:0004386,GO:0008026,GO:0004003,GO:0003677,GO:0005524,GO:0003676,GO:0005634
BN13816	4.93329	5071.82	1028.08	2.30255	gi|13816|At5g41370_LB1402R	At5g41370.1	68418.m05027 DNA repair protein, putative / TFIIH basal transcription factor complex helicase XPB subunit, putative (XPB1) contains Pfam profile PF00271:Helicase conserved C-terminal domain; identical to cDNA putative DNA repair protein (XPB1) GI:10314019	GO:0006289,GO:0004386,GO:0008026,GO:0004003,GO:0003677,GO:0005524,GO:0003676,GO:0005634
BN13816	4.39074	4856.07	1105.98	2.13446	gi|13816|At5g41370_LB1402R	At5g41370.1	68418.m05027 DNA repair protein, putative / TFIIH basal transcription factor complex helicase XPB subunit, putative (XPB1) contains Pfam profile PF00271:Helicase conserved C-terminal domain; identical to cDNA putative DNA repair protein (XPB1) GI:10314019	GO:0006289,GO:0004386,GO:0008026,GO:0004003,GO:0003677,GO:0005524,GO:0003676,GO:0005634
BN13817	3.50696	1228.25	350.232	1.81022	gi|13817|At1g04690_Contig1	At1g04690.1	68414.m00466 potassium channel protein, putative nearly identical to K+ channel protein [Arabidopsis thaliana] GI:1063415; contains Pfam profile PF00248: oxidoreductase, aldo/keto reductase family	GO:0005267,GO:0006813,GO:0005249,GO:0005737
BN13819	2.15832	2222.4	1029.69	1.10991	gi|13819|At4g38520_Contig2	At4g38520.2	68417.m05451 protein phosphatase 2C family protein / PP2C family protein similar to Ser/Thr protein phosphatase 2C (PP2C6) (GI:15020818) [Arabidopsis thaliana]; similar to protein phosphatase 2C (GI:3608412) [Mesembryanthemum crystallinum]; contains Pfam	GO:0006470,GO:0015071,GO:0005739,GO:0008287
BN13838	2.13659	1044.85	489.028	1.09531	gi|13838|At5g49560_Contig1	At5g49560.1	68418.m06134 expressed protein similar to SP|P40389 Rapid response to glucose protein 1 {Schizosaccharomyces pombe}	GO:0005554,GO:0000004,GO:0008372
BN13845	2.72123	4351.33	1599.03	1.44426	gi|13845|At2g40880_Contig2	At2g40880.1	68415.m05045 cysteine protease inhibitor, putative / cystatin, putative (FL3-27) similar to PRLI-interacting factor M [Arabidopsis thaliana] GI:11139270, cysteine proteinase inhibitor [Brassica rapa] GI:762785; contains Pfam profile PF00031: Cystatin doma	GO:0004869,GO:0000004,GO:0012505
BN13845	3.45442	4490.68	1299.98	1.78844	gi|13845|At2g40880_Contig2	At2g40880.1	68415.m05045 cysteine protease inhibitor, putative / cystatin, putative (FL3-27) similar to PRLI-interacting factor M [Arabidopsis thaliana] GI:11139270, cysteine proteinase inhibitor [Brassica rapa] GI:762785; contains Pfam profile PF00031: Cystatin doma	GO:0004869,GO:0000004,GO:0012505
BN13846	2.57988	5937.06	2301.29	1.36731	gi|13846|At2g40880_Contig3	At2g40880.1	68415.m05045 cysteine protease inhibitor, putative / cystatin, putative (FL3-27) similar to PRLI-interacting factor M [Arabidopsis thaliana] GI:11139270, cysteine proteinase inhibitor [Brassica rapa] GI:762785; contains Pfam profile PF00031: Cystatin doma	GO:0004869,GO:0000004,GO:0012505
BN13846	2.38168	7407.44	3110.18	1.25198	gi|13846|At2g40880_Contig3	At2g40880.1	68415.m05045 cysteine protease inhibitor, putative / cystatin, putative (FL3-27) similar to PRLI-interacting factor M [Arabidopsis thaliana] GI:11139270, cysteine proteinase inhibitor [Brassica rapa] GI:762785; contains Pfam profile PF00031: Cystatin doma	GO:0004869,GO:0000004,GO:0012505
BN13854	2.5229	12794.1	5071.18	1.33509	gi|13854|At3g13390_Contig3	At3g13390.1	68416.m01684 multi-copper oxidase type I family protein nearly identical to pollen-specific BP10 protein [SP|Q00624][Brassica napus]; contains Multicopper oxidase domain PF00394	GO:0009860,GO:0005524,GO:0009846,GO:0005507,GO:0009555,GO:0012505
BN13854	2.10161	17462.7	8309.2	1.0715	gi|13854|At3g13390_Contig3	At3g13390.1	68416.m01684 multi-copper oxidase type I family protein nearly identical to pollen-specific BP10 protein [SP|Q00624][Brassica napus]; contains Multicopper oxidase domain PF00394	GO:0009860,GO:0005524,GO:0009846,GO:0005507,GO:0009555,GO:0012505
BN13857	22.9866	16772.9	729.681	4.52272	gi|13857|At3g04120_Contig12	At3g04120.1	68416.m00436 glyceraldehyde-3-phosphate dehydrogenase, cytosolic (GAPC) / NAD-dependent glyceraldehyde-3-phosphate dehydrogenase identical to SP|P25858 Glyceraldehyde 3-phosphate dehydrogenase, cytosolic (EC 1.2.1.12) {Arabidopsis thaliana}	GO:0009408,GO:0006979,GO:0009744,GO:0006950,GO:0006096,GO:0008372,GO:0004365,GO:0008943
BN13857	2.22897	6843.03	3070.04	1.15638	gi|13857|At3g04120_Contig12	At3g04120.1	68416.m00436 glyceraldehyde-3-phosphate dehydrogenase, cytosolic (GAPC) / NAD-dependent glyceraldehyde-3-phosphate dehydrogenase identical to SP|P25858 Glyceraldehyde 3-phosphate dehydrogenase, cytosolic (EC 1.2.1.12) {Arabidopsis thaliana}	GO:0009408,GO:0006979,GO:0009744,GO:0006950,GO:0006096,GO:0008372,GO:0004365,GO:0008943
BN13857	8.30966	17546.6	2111.59	3.05479	gi|13857|At3g04120_Contig12	At3g04120.1	68416.m00436 glyceraldehyde-3-phosphate dehydrogenase, cytosolic (GAPC) / NAD-dependent glyceraldehyde-3-phosphate dehydrogenase identical to SP|P25858 Glyceraldehyde 3-phosphate dehydrogenase, cytosolic (EC 1.2.1.12) {Arabidopsis thaliana}	GO:0009408,GO:0006979,GO:0009744,GO:0006950,GO:0006096,GO:0008372,GO:0004365,GO:0008943
BN13859	4.13946	2958.35	714.671	2.04944	gi|13859|At3g04120_Contig2	At3g04120.1	68416.m00436 glyceraldehyde-3-phosphate dehydrogenase, cytosolic (GAPC) / NAD-dependent glyceraldehyde-3-phosphate dehydrogenase identical to SP|P25858 Glyceraldehyde 3-phosphate dehydrogenase, cytosolic (EC 1.2.1.12) {Arabidopsis thaliana}	GO:0009408,GO:0006979,GO:0009744,GO:0006950,GO:0006096,GO:0008372,GO:0004365,GO:0008943
BN13859	3.8582	2391.35	619.809	1.94793	gi|13859|At3g04120_Contig2	At3g04120.1	68416.m00436 glyceraldehyde-3-phosphate dehydrogenase, cytosolic (GAPC) / NAD-dependent glyceraldehyde-3-phosphate dehydrogenase identical to SP|P25858 Glyceraldehyde 3-phosphate dehydrogenase, cytosolic (EC 1.2.1.12) {Arabidopsis thaliana}	GO:0009408,GO:0006979,GO:0009744,GO:0006950,GO:0006096,GO:0008372,GO:0004365,GO:0008943
BN13859	2.94978	1474.9	500.003	1.56061	gi|13859|At3g04120_Contig2	At3g04120.1	68416.m00436 glyceraldehyde-3-phosphate dehydrogenase, cytosolic (GAPC) / NAD-dependent glyceraldehyde-3-phosphate dehydrogenase identical to SP|P25858 Glyceraldehyde 3-phosphate dehydrogenase, cytosolic (EC 1.2.1.12) {Arabidopsis thaliana}	GO:0009408,GO:0006979,GO:0009744,GO:0006950,GO:0006096,GO:0008372,GO:0004365,GO:0008943
BN13859	3.6646	1010.48	275.741	1.87366	gi|13859|At3g04120_Contig2	At3g04120.1	68416.m00436 glyceraldehyde-3-phosphate dehydrogenase, cytosolic (GAPC) / NAD-dependent glyceraldehyde-3-phosphate dehydrogenase identical to SP|P25858 Glyceraldehyde 3-phosphate dehydrogenase, cytosolic (EC 1.2.1.12) {Arabidopsis thaliana}	GO:0009408,GO:0006979,GO:0009744,GO:0006950,GO:0006096,GO:0008372,GO:0004365,GO:0008943
BN13862	5.41526	1184.75	218.78	2.43703	gi|13862|At3g04120_Contig6	At3g04120.1	68416.m00436 glyceraldehyde-3-phosphate dehydrogenase, cytosolic (GAPC) / NAD-dependent glyceraldehyde-3-phosphate dehydrogenase identical to SP|P25858 Glyceraldehyde 3-phosphate dehydrogenase, cytosolic (EC 1.2.1.12) {Arabidopsis thaliana}	GO:0009408,GO:0006979,GO:0009744,GO:0006950,GO:0006096,GO:0008372,GO:0004365,GO:0008943
BN13862	4.98633	2008.43	402.787	2.31798	gi|13862|At3g04120_Contig6	At3g04120.1	68416.m00436 glyceraldehyde-3-phosphate dehydrogenase, cytosolic (GAPC) / NAD-dependent glyceraldehyde-3-phosphate dehydrogenase identical to SP|P25858 Glyceraldehyde 3-phosphate dehydrogenase, cytosolic (EC 1.2.1.12) {Arabidopsis thaliana}	GO:0009408,GO:0006979,GO:0009744,GO:0006950,GO:0006096,GO:0008372,GO:0004365,GO:0008943
BN13863	7.95578	5961.99	749.391	2.992	gi|13863|At3g04120_Contig7	At3g04120.1	68416.m00436 glyceraldehyde-3-phosphate dehydrogenase, cytosolic (GAPC) / NAD-dependent glyceraldehyde-3-phosphate dehydrogenase identical to SP|P25858 Glyceraldehyde 3-phosphate dehydrogenase, cytosolic (EC 1.2.1.12) {Arabidopsis thaliana}	GO:0009408,GO:0006979,GO:0009744,GO:0006950,GO:0006096,GO:0008372,GO:0004365,GO:0008943
BN13863	7.38711	4987.4	675.149	2.88501	gi|13863|At3g04120_Contig7	At3g04120.1	68416.m00436 glyceraldehyde-3-phosphate dehydrogenase, cytosolic (GAPC) / NAD-dependent glyceraldehyde-3-phosphate dehydrogenase identical to SP|P25858 Glyceraldehyde 3-phosphate dehydrogenase, cytosolic (EC 1.2.1.12) {Arabidopsis thaliana}	GO:0009408,GO:0006979,GO:0009744,GO:0006950,GO:0006096,GO:0008372,GO:0004365,GO:0008943
BN13864	4.13348	6477.7	1567.13	2.04736	gi|13864|At3g04120_Contig8	At3g04120.1	68416.m00436 glyceraldehyde-3-phosphate dehydrogenase, cytosolic (GAPC) / NAD-dependent glyceraldehyde-3-phosphate dehydrogenase identical to SP|P25858 Glyceraldehyde 3-phosphate dehydrogenase, cytosolic (EC 1.2.1.12) {Arabidopsis thaliana}	GO:0009408,GO:0006979,GO:0009744,GO:0006950,GO:0006096,GO:0008372,GO:0004365,GO:0008943
BN13864	3.20427	3589.52	1120.23	1.68	gi|13864|At3g04120_Contig8	At3g04120.1	68416.m00436 glyceraldehyde-3-phosphate dehydrogenase, cytosolic (GAPC) / NAD-dependent glyceraldehyde-3-phosphate dehydrogenase identical to SP|P25858 Glyceraldehyde 3-phosphate dehydrogenase, cytosolic (EC 1.2.1.12) {Arabidopsis thaliana}	GO:0009408,GO:0006979,GO:0009744,GO:0006950,GO:0006096,GO:0008372,GO:0004365,GO:0008943
BN13864	7.54426	6618.1	877.236	2.91538	gi|13864|At3g04120_Contig8	At3g04120.1	68416.m00436 glyceraldehyde-3-phosphate dehydrogenase, cytosolic (GAPC) / NAD-dependent glyceraldehyde-3-phosphate dehydrogenase identical to SP|P25858 Glyceraldehyde 3-phosphate dehydrogenase, cytosolic (EC 1.2.1.12) {Arabidopsis thaliana}	GO:0009408,GO:0006979,GO:0009744,GO:0006950,GO:0006096,GO:0008372,GO:0004365,GO:0008943
BN13869	2.04865	399.757	195.132	1.03467	gi|13869|At3g51310_Contig1	At3g51310.1	68416.m05616 vacuolar protein sorting-associated protein 35 family protein / VPS35 family protein similar to vacuolar protein sorting 35 [Mus musculus] GI:11875394; contains Pfam profile PF03635: Vacuolar protein sorting-associated protein 35	GO:0006886,GO:0042147,GO:0005554,GO:0008372
BN13870	3.64052	11047.3	3034.54	1.86414	gi|13870|At4g25780_LB1384F	At4g25780.1	68417.m03710 pathogenesis-related protein, putative similar to gene PR-1 protein - Medicago truncatula, SP|Q40374; contains Pfam profile PF00188: SCP-like extracellular protein	GO:0005554,GO:0012505,GO:0000004,GO:0005576
BN13881	4.59457	1480.25	322.174	2.19993	gi|13881|At4g21105_Contig2	At4g21105.1	68417.m03052 expressed protein	GO:0005554,GO:0000004,GO:0008372
BN13881	4.17582	1978.71	473.849	2.06206	gi|13881|At4g21105_Contig2	At4g21105.1	68417.m03052 expressed protein	GO:0005554,GO:0000004,GO:0008372
BN13885	3.44595	5564.94	1614.92	1.7849	gi|13885|At3g22210_ES3655F	At3g22210.1	68416.m02802 expressed protein	GO:0005554,GO:0000004,GO:0012505
BN13885	3.55311	7853.3	2210.26	1.82908	gi|13885|At3g22210_ES3655F	At3g22210.1	68416.m02802 expressed protein	GO:0005554,GO:0000004,GO:0012505
BN13887	4.43103	1747.3	394.333	2.14764	gi|13887|At3g22270_Contig2	At3g22270.1	68416.m02815 expressed protein	GO:0005554,GO:0000004,GO:0008372
BN13887	5.59945	1745.68	311.759	2.48529	gi|13887|At3g22270_Contig2	At3g22270.1	68416.m02815 expressed protein	GO:0005554,GO:0000004,GO:0008372
BN13893	8.27766	2138.12	258.3	3.04922	gi|13893|At3g01280_Contig1	At3g01280.1	68416.m00035 porin, putative similar to SP|P42055 34 kDa outer mitochondrial membrane protein porin (Voltage-dependent anion-selective channel protein) (VDAC) {Solanum tuberosum}; contains Pfam profile PF01459: Eukaryotic porin	GO:0005554,GO:0000004,GO:0008372
BN13893	2.0478	384.968	187.991	1.03407	gi|13893|At3g01280_Contig1	At3g01280.1	68416.m00035 porin, putative similar to SP|P42055 34 kDa outer mitochondrial membrane protein porin (Voltage-dependent anion-selective channel protein) (VDAC) {Solanum tuberosum}; contains Pfam profile PF01459: Eukaryotic porin	GO:0005554,GO:0000004,GO:0008372
BN13893	6.5538	3194.27	487.392	2.71233	gi|13893|At3g01280_Contig1	At3g01280.1	68416.m00035 porin, putative similar to SP|P42055 34 kDa outer mitochondrial membrane protein porin (Voltage-dependent anion-selective channel protein) (VDAC) {Solanum tuberosum}; contains Pfam profile PF01459: Eukaryotic porin	GO:0005554,GO:0000004,GO:0008372
BN13902	2.17685	1163.99	534.712	1.12224	gi|13902|At1g64970_Contig1	At1g64970.1	68414.m07364 expressed protein	GO:0008168,GO:0000004,GO:0009507
BN13906	2.63156	8752.21	3325.86	1.39592	gi|13906|At5g03040_Contig3	At5g03040.1	68418.m00252 calmodulin-binding family protein similar to SF16 protein [Helianthus annuus] GI:560150; contains Pfam profile PF00612: IQ calmodulin-binding motif	GO:0005516,GO:0000004,GO:0009507
BN13914	2.24912	2647.31	1177.04	1.16936	gi|13914|At1g15350_Contig1	At1g15350.2	68414.m01838 expressed protein	GO:0005554,GO:0000004,GO:0009507
BN13921	5.03752	2730.13	541.959	2.33271	gi|13921|At5g23570_Contig1	At5g23570.1	68418.m02765 XS domain-containing protein / XS zinc finger domain-containing protein-related contains Pfam profiles PF03468: XS domain, weak hit to PF03470: XS zinc finger domain	GO:0009616
BN13921	3.20745	2118.27	660.422	1.68143	gi|13921|At5g23570_Contig1	At5g23570.1	68418.m02765 XS domain-containing protein / XS zinc finger domain-containing protein-related contains Pfam profiles PF03468: XS domain, weak hit to PF03470: XS zinc finger domain	GO:0009616
BN13922	2.80626	1730.74	616.742	1.48865	gi|13922|At4g04780_Contig1	At4g04780.1	68417.m00700 expressed protein very low similarity to SP|Q13503 RNA polymerase II holoenzyme component SRB7 (RNAPII complex component SRB7) {Homo sapiens}	GO:0005554,GO:0000004,GO:0009507
BN13922	2.32399	1212.73	521.831	1.2166	gi|13922|At4g04780_Contig1	At4g04780.1	68417.m00700 expressed protein very low similarity to SP|Q13503 RNA polymerase II holoenzyme component SRB7 (RNAPII complex component SRB7) {Homo sapiens}	GO:0005554,GO:0000004,GO:0009507
BN13925	2.64649	364.414	137.697	1.40408	gi|13925|At5g48950_LB1310F	At5g48950.1	68418.m06056 thioesterase family protein contains Pfam profile PF03061: thioesterase family protein	GO:0016788,GO:0003824,GO:0016291,GO:0000004,GO:0008372
BN13927	2.9852	729.606	244.408	1.57783	gi|13927|At5g25270_LB1316F	At5g25270.1	68418.m02996 expressed protein	GO:0005554,GO:0000004,GO:0008372
BN13927	3.0234	768.346	254.133	1.59617	gi|13927|At5g25270_LB1316F	At5g25270.1	68418.m02996 expressed protein	GO:0005554,GO:0000004,GO:0008372
BN13929	3.64247	868.9	238.547	1.86492	gi|13929|At5g20230_Contig1	At5g20230.1	68418.m02408 plastocyanin-like domain-containing protein	GO:0005507,GO:0012505,GO:0005489,GO:0006118
BN13939	2.30584	3791.82	1644.44	1.20529	gi|13939|At5g15800_Contig2	At5g15800.1	68418.m01848 developmental protein SEPALLATA1 / floral homeotic protein (AGL2) (SEP1) identical to developmental protein SEPALLATA1 / floral homeotic protein (AGL2 / SEP1) SP:P29382 from [Arabidopsis thaliana]	GO:0003700,GO:0009908,GO:0003677,GO:0005634
BN13940	2.58201	7913.72	3064.94	1.3685	gi|13940|At4g33580_Contig1	At4g33580.1	68417.m04771 carbonic anhydrase family protein / carbonate dehydratase family protein similar to SP|P46512 Carbonic anhydrase 1 (EC 4.2.1.1) (Carbonate dehydratase 1) {Flaveria linearis}; contains Pfam profile PF00484: Carbonic anhydrase	GO:0009507,GO:0004182,GO:0008270,GO:0004089,GO:0006508,GO:0015976
BN13942	2.47596	954.14	385.362	1.30799	gi|13942|At4g19120_Contig1	At4g19120.2	68417.m02822 early-responsive to dehydration stress protein (ERD3) identical to ERD3 protein [Arabidopsis thaliana] GI:15320410; contains Pfam profile PF03141: Putative methyltransferase; identical to cDNA ERD3 GI:15320409	GO:0005554,GO:0000004,GO:0008372
BN13942	2.36602	774.644	327.404	1.24246	gi|13942|At4g19120_Contig1	At4g19120.2	68417.m02822 early-responsive to dehydration stress protein (ERD3) identical to ERD3 protein [Arabidopsis thaliana] GI:15320410; contains Pfam profile PF03141: Putative methyltransferase; identical to cDNA ERD3 GI:15320409	GO:0005554,GO:0000004,GO:0008372
BN13945	2.89406	2595.76	896.927	1.53309	gi|13945|At4g19120_Contig3	At4g19120.2	68417.m02822 early-responsive to dehydration stress protein (ERD3) identical to ERD3 protein [Arabidopsis thaliana] GI:15320410; contains Pfam profile PF03141: Putative methyltransferase; identical to cDNA ERD3 GI:15320409	GO:0005554,GO:0000004,GO:0008372
BN13945	3.53496	3397.56	961.131	1.82169	gi|13945|At4g19120_Contig3	At4g19120.2	68417.m02822 early-responsive to dehydration stress protein (ERD3) identical to ERD3 protein [Arabidopsis thaliana] GI:15320410; contains Pfam profile PF03141: Putative methyltransferase; identical to cDNA ERD3 GI:15320409	GO:0005554,GO:0000004,GO:0008372
BN13946	3.14757	666.564	211.771	1.65424	gi|13946|At4g19120_Contig5	At4g19120.2	68417.m02822 early-responsive to dehydration stress protein (ERD3) identical to ERD3 protein [Arabidopsis thaliana] GI:15320410; contains Pfam profile PF03141: Putative methyltransferase; identical to cDNA ERD3 GI:15320409	GO:0005554,GO:0000004,GO:0008372
BN13947	2.8205	2737.44	970.553	1.49595	gi|13947|At4g19120_Contig2	At4g19120.2	68417.m02822 early-responsive to dehydration stress protein (ERD3) identical to ERD3 protein [Arabidopsis thaliana] GI:15320410; contains Pfam profile PF03141: Putative methyltransferase; identical to cDNA ERD3 GI:15320409	GO:0005554,GO:0000004,GO:0008372
BN13948	2.72472	2169.3	796.154	1.44611	gi|13948|At5g36290_Contig3	At5g36290.2	68418.m04379 expressed protein contains Pfam profile PF01169: Uncharacterized protein family UPF0016	GO:0005554,GO:0016020,GO:0000004,GO:0012505
BN13964	2.95067	4932.9	1671.79	1.56104	gi|13964|At2g41420_Contig5	At2g41420.1	68415.m05111 proline-rich family protein contains proline rich extensin domains, INTERPRO:IPR002965	GO:0007186,GO:0001584,GO:0016021
BN13964	2.90821	5420.27	1863.78	1.54013	gi|13964|At2g41420_Contig5	At2g41420.1	68415.m05111 proline-rich family protein contains proline rich extensin domains, INTERPRO:IPR002965	GO:0007186,GO:0001584,GO:0016021
BN13972	2.082	30288.5	14547.8	1.05797	gi|13972|At2g47240_Contig3	At2g47240.1	68415.m05899 long-chain-fatty-acid--CoA ligase family protein / long-chain acyl-CoA synthetase family protein similar to GI:1617270 (MF7P) and gi:1617628 (MF45P) from [Brassica napus] ; contains Pfam AMP-binding enzyme domain PF00501	GO:0008372,GO:0004467,GO:0008152,GO:0003824,GO:0006633
BN13973	3.04475	16183.5	5315.22	1.60632	gi|13973|At2g47240_Contig1	At2g47240.1	68415.m05899 long-chain-fatty-acid--CoA ligase family protein / long-chain acyl-CoA synthetase family protein similar to GI:1617270 (MF7P) and gi:1617628 (MF45P) from [Brassica napus] ; contains Pfam AMP-binding enzyme domain PF00501	GO:0008372,GO:0004467,GO:0008152,GO:0003824,GO:0006633
BN13975	2.08283	12218	5866.07	1.05854	gi|13975|At1g10270_Contig1	At1g10270.1	68414.m01157 pentatricopeptide (PPR) repeat-containing protein contains Pfam profile: PF01535 PPR repeat; similar to ESTs gb|R30192 and gb|AA651017	GO:0005554,GO:0000004,GO:0005739
BN13975	3.14149	10677.5	3398.87	1.65145	gi|13975|At1g10270_Contig1	At1g10270.1	68414.m01157 pentatricopeptide (PPR) repeat-containing protein contains Pfam profile: PF01535 PPR repeat; similar to ESTs gb|R30192 and gb|AA651017	GO:0005554,GO:0000004,GO:0005739
BN13978	2.53984	662.518	260.85	1.34474	gi|13978|At5g55560_Contig1	At5g55560.1	68418.m06923 protein kinase family protein contains protein kinase domain, Pfam:PF00069	GO:0008372,GO:0006468,GO:0016301
BN13978	3.14786	552.956	175.661	1.65437	gi|13978|At5g55560_Contig1	At5g55560.1	68418.m06923 protein kinase family protein contains protein kinase domain, Pfam:PF00069	GO:0008372,GO:0006468,GO:0016301
BN13986	2.8669	1503.81	524.542	1.51949	gi|13986|At5g44730_Contig2	At5g44730.2	68418.m05482 haloacid dehalogenase-like hydrolase family protein low similarity to SP|Q94915 Rhythmically expressed gene 2 protein (DREG-2) {Drosophila melanogaster}; contains InterPro accession IPR005834: Haloacid dehalogenase-like hydrolase	GO:0019120,GO:0008967,GO:0016787,GO:0008152,GO:0012505
BN14003	5.69813	5408.2	949.118	2.51049	gi|14003|At1g69340_Contig1	At1g69340.1	68414.m07956 appr-1-p processing enzyme family protein contains Pfam domain PF01661: Appr-1-p processing enzyme family	GO:0005554,GO:0000004,GO:0008372
BN14003	6.49152	4265.8	657.134	2.69856	gi|14003|At1g69340_Contig1	At1g69340.1	68414.m07956 appr-1-p processing enzyme family protein contains Pfam domain PF01661: Appr-1-p processing enzyme family	GO:0005554,GO:0000004,GO:0008372
BN14004	7.18335	1639.47	228.232	2.84466	gi|14004|At1g69340_Contig3	At1g69340.1	68414.m07956 appr-1-p processing enzyme family protein contains Pfam domain PF01661: Appr-1-p processing enzyme family	GO:0005554,GO:0000004,GO:0008372
BN14004	7.14185	1955.41	273.796	2.8363	gi|14004|At1g69340_Contig3	At1g69340.1	68414.m07956 appr-1-p processing enzyme family protein contains Pfam domain PF01661: Appr-1-p processing enzyme family	GO:0005554,GO:0000004,GO:0008372
BN14008	4.64674	8292.01	1784.48	2.21622	gi|14008|At5g54770_Contig4	At5g54770.1	68418.m06822 thiazole biosynthetic enzyme, chloroplast (ARA6) (THI1) (THI4) identical to SP|Q38814 Thiazole biosynthetic enzyme, chloroplast precursor (ARA6) {Arabidopsis thaliana}	GO:0016491,GO:0009228,GO:0004497,GO:0006974,GO:0003824,GO:0005739,GO:0009507
BN14008	4.38571	11564.8	2636.93	2.13281	gi|14008|At5g54770_Contig4	At5g54770.1	68418.m06822 thiazole biosynthetic enzyme, chloroplast (ARA6) (THI1) (THI4) identical to SP|Q38814 Thiazole biosynthetic enzyme, chloroplast precursor (ARA6) {Arabidopsis thaliana}	GO:0016491,GO:0009228,GO:0004497,GO:0006974,GO:0003824,GO:0005739,GO:0009507
BN14010	2.05706	2568.16	1248.46	1.04059	gi|14010|At5g54770_Contig2	At5g54770.1	68418.m06822 thiazole biosynthetic enzyme, chloroplast (ARA6) (THI1) (THI4) identical to SP|Q38814 Thiazole biosynthetic enzyme, chloroplast precursor (ARA6) {Arabidopsis thaliana}	GO:0016491,GO:0009228,GO:0004497,GO:0006974,GO:0003824,GO:0005739,GO:0009507
BN14010	2.02735	6051.32	2984.84	1.0196	gi|14010|At5g54770_Contig2	At5g54770.1	68418.m06822 thiazole biosynthetic enzyme, chloroplast (ARA6) (THI1) (THI4) identical to SP|Q38814 Thiazole biosynthetic enzyme, chloroplast precursor (ARA6) {Arabidopsis thaliana}	GO:0016491,GO:0009228,GO:0004497,GO:0006974,GO:0003824,GO:0005739,GO:0009507
BN14010	2.98893	7900.82	2643.36	1.57963	gi|14010|At5g54770_Contig2	At5g54770.1	68418.m06822 thiazole biosynthetic enzyme, chloroplast (ARA6) (THI1) (THI4) identical to SP|Q38814 Thiazole biosynthetic enzyme, chloroplast precursor (ARA6) {Arabidopsis thaliana}	GO:0016491,GO:0009228,GO:0004497,GO:0006974,GO:0003824,GO:0005739,GO:0009507
BN14014	5.96522	4149.84	695.672	2.57658	gi|14014|At4g10340_Contig5	At4g10340.1	68417.m01699 chlorophyll A-B binding protein CP26, chloroplast / light-harvesting complex II protein 5 / LHCIIc (LHCB5) identical to SP|Q9XF89 Chlorophyll A/B-binding protein CP26, chloroplast precursor (Light-harvesting complex II protein 5) (LHCB5) (LHC	GO:0030076,GO:0015979,GO:0009533,GO:0009783,GO:0009517,GO:0009765,GO:0016168
BN14026	6.99176	1495.32	213.869	2.80565	gi|14026|At1g65980_Contig1	At1g65980.1	68414.m07486 peroxiredoxin type 2, putative strong similarity to type 2 peroxiredoxin [Brassica rapa subsp. pekinensis] GI:4928472; contains Pfam profile: PF00578 AhpC/TSA (alkyl hydroperoxide reductase and thiol-specific antioxidant) family	GO:0008372,GO:0000004,GO:0016209
BN14026	4.31509	1723.07	399.313	2.10939	gi|14026|At1g65980_Contig1	At1g65980.1	68414.m07486 peroxiredoxin type 2, putative strong similarity to type 2 peroxiredoxin [Brassica rapa subsp. pekinensis] GI:4928472; contains Pfam profile: PF00578 AhpC/TSA (alkyl hydroperoxide reductase and thiol-specific antioxidant) family	GO:0008372,GO:0000004,GO:0016209
BN14028	3.9964	5757.05	1440.56	1.9987	gi|14028|At4g34720_Contig2	At4g34720.1	68417.m04928 vacuolar ATP synthase 16 kDa proteolipid subunit 1 / V-ATPase 16 kDa proteolipid subunit 1 (AVAP1) (AVA-P1) identical to SP|P59227 Vacuolar ATP synthase 16 kDa proteolipid subunit 1/3/5 (EC 3.6.3.14) (V-ATPase 16 kDa proteolipid subunit 1/3/5	GO:0046961,GO:0015992,GO:0016887,GO:0012505,GO:0016020
BN14028	4.85712	8623.38	1775.41	2.2801	gi|14028|At4g34720_Contig2	At4g34720.1	68417.m04928 vacuolar ATP synthase 16 kDa proteolipid subunit 1 / V-ATPase 16 kDa proteolipid subunit 1 (AVAP1) (AVA-P1) identical to SP|P59227 Vacuolar ATP synthase 16 kDa proteolipid subunit 1/3/5 (EC 3.6.3.14) (V-ATPase 16 kDa proteolipid subunit 1/3/5	GO:0046961,GO:0015992,GO:0016887,GO:0012505,GO:0016020
BN14030	2.28477	2014.93	881.898	1.19205	gi|14030|At4g34720_Contig1	At4g34720.1	68417.m04928 vacuolar ATP synthase 16 kDa proteolipid subunit 1 / V-ATPase 16 kDa proteolipid subunit 1 (AVAP1) (AVA-P1) identical to SP|P59227 Vacuolar ATP synthase 16 kDa proteolipid subunit 1/3/5 (EC 3.6.3.14) (V-ATPase 16 kDa proteolipid subunit 1/3/5	GO:0046961,GO:0015992,GO:0016887,GO:0012505,GO:0016020
BN14030	2.7405	2212.28	807.253	1.45444	gi|14030|At4g34720_Contig1	At4g34720.1	68417.m04928 vacuolar ATP synthase 16 kDa proteolipid subunit 1 / V-ATPase 16 kDa proteolipid subunit 1 (AVAP1) (AVA-P1) identical to SP|P59227 Vacuolar ATP synthase 16 kDa proteolipid subunit 1/3/5 (EC 3.6.3.14) (V-ATPase 16 kDa proteolipid subunit 1/3/5	GO:0046961,GO:0015992,GO:0016887,GO:0012505,GO:0016020
BN14033	2.19265	7335.67	3345.58	1.13267	gi|14033|At4g25880_Contig1	At4g25880.2	68417.m03722 pumilio/Puf RNA-binding domain-containing protein contains Pfam profile:PF00806 Pumilio-family RNA binding domains	GO:0003723,GO:0000004,GO:0009507
BN14038	2.81045	28583.4	10170.4	1.4908	gi|14038|At2g17420_Contig2	At2g17420.1	68415.m02010 thioredoxin reductase 2 / NADPH-dependent thioredoxin reductase 2 (NTR2) identical to SP|Q39242	GO:0005737,GO:0004791,GO:0006118
BN14038	3.99759	23531.9	5886.52	1.99913	gi|14038|At2g17420_Contig2	At2g17420.1	68415.m02010 thioredoxin reductase 2 / NADPH-dependent thioredoxin reductase 2 (NTR2) identical to SP|Q39242	GO:0005737,GO:0004791,GO:0006118
BN14042	4.42638	730.808	165.103	2.14613	gi|14042|At1g16820_Contig2	At1g16820.1	68414.m02021 vacuolar ATP synthase catalytic subunit-related / V-ATPase-related / vacuolar proton pump-related similar to Vacuolar ATP synthase catalytic subunit A (V-ATPase A subunit) (Vacuolar proton pump alpha subunit) (V-ATPase 69 kDa subunit) (SP:O23	GO:0005554,GO:0000004,GO:0008372
BN14042	3.21485	713.254	221.862	1.68475	gi|14042|At1g16820_Contig2	At1g16820.1	68414.m02021 vacuolar ATP synthase catalytic subunit-related / V-ATPase-related / vacuolar proton pump-related similar to Vacuolar ATP synthase catalytic subunit A (V-ATPase A subunit) (Vacuolar proton pump alpha subunit) (V-ATPase 69 kDa subunit) (SP:O23	GO:0005554,GO:0000004,GO:0008372
BN14047	10.5382	12965.7	1230.35	3.39756	gi|14047|At1g15120_Contig1	At1g15120.1	68414.m01805 ubiquinol-cytochrome C reductase complex 7.8 kDa protein, putative / mitochondrial hinge protein, putative similar to SP|P48504 Ubiquinol-cytochrome C reductase complex 7.8 kDa protein (EC 1.10.2.2) (Mitochondrial hinge protein) (CR7) {Solanu	GO:0008121,GO:0006122,GO:0015008
BN14047	17.1746	6849.67	398.825	4.10221	gi|14047|At1g15120_Contig1	At1g15120.1	68414.m01805 ubiquinol-cytochrome C reductase complex 7.8 kDa protein, putative / mitochondrial hinge protein, putative similar to SP|P48504 Ubiquinol-cytochrome C reductase complex 7.8 kDa protein (EC 1.10.2.2) (Mitochondrial hinge protein) (CR7) {Solanu	GO:0008121,GO:0006122,GO:0015008
BN14051	2.42948	15946.9	6563.91	1.28065	gi|14051|At1g79550_Contig4	At1g79550.2	68414.m09274 phosphoglycerate kinase, putative similar to SP|P41758 Phosphoglycerate kinase, chloroplast precursor (EC 2.7.2.3) {Chlamydomonas reinhardtii}; contains Pfam profile PF00162: phosphoglycerate kinase	GO:0006096,GO:0004618
BN14051	2.4479	17831.7	7284.5	1.29154	gi|14051|At1g79550_Contig4	At1g79550.2	68414.m09274 phosphoglycerate kinase, putative similar to SP|P41758 Phosphoglycerate kinase, chloroplast precursor (EC 2.7.2.3) {Chlamydomonas reinhardtii}; contains Pfam profile PF00162: phosphoglycerate kinase	GO:0006096,GO:0004618
BN14053	2.0351	3075.95	1511.45	1.0251	gi|14053|At1g79550_Contig2	At1g79550.2	68414.m09274 phosphoglycerate kinase, putative similar to SP|P41758 Phosphoglycerate kinase, chloroplast precursor (EC 2.7.2.3) {Chlamydomonas reinhardtii}; contains Pfam profile PF00162: phosphoglycerate kinase	GO:0006096,GO:0004618
BN14053	2.17244	13421.4	6178.03	1.11932	gi|14053|At1g79550_Contig2	At1g79550.2	68414.m09274 phosphoglycerate kinase, putative similar to SP|P41758 Phosphoglycerate kinase, chloroplast precursor (EC 2.7.2.3) {Chlamydomonas reinhardtii}; contains Pfam profile PF00162: phosphoglycerate kinase	GO:0006096,GO:0004618
BN14057	2.30146	450.556	195.77	1.20255	gi|14057|At2g29300_Contig1	At2g29300.1	68415.m03559 tropinone reductase, putative / tropine dehydrogenase, putative similar to tropinone reductase SP:P50165 from [Datura stramonium]	GO:0016020,GO:0006810,GO:0012505,GO:0005215,GO:0008152,GO:0016491
BN14058	2.03928	762.12	373.72	1.02806	gi|14058|At2g29300_Contig4	At2g29300.1	68415.m03559 tropinone reductase, putative / tropine dehydrogenase, putative similar to tropinone reductase SP:P50165 from [Datura stramonium]	GO:0016020,GO:0006810,GO:0012505,GO:0005215,GO:0008152,GO:0016491
BN14060	2.73253	1037.67	379.747	1.45024	gi|14060|At2g29300_Contig3	At2g29300.1	68415.m03559 tropinone reductase, putative / tropine dehydrogenase, putative similar to tropinone reductase SP:P50165 from [Datura stramonium]	GO:0016020,GO:0006810,GO:0012505,GO:0005215,GO:0008152,GO:0016491
BN14060	2.43595	1125.13	461.886	1.28448	gi|14060|At2g29300_Contig3	At2g29300.1	68415.m03559 tropinone reductase, putative / tropine dehydrogenase, putative similar to tropinone reductase SP:P50165 from [Datura stramonium]	GO:0016020,GO:0006810,GO:0012505,GO:0005215,GO:0008152,GO:0016491
BN14063	3.50428	2487.37	709.81	1.80912	gi|14063|At4g24770_Contig1	At4g24770.1	68417.m03546 31 kDa ribonucleoprotein, chloroplast, putative / RNA-binding protein RNP-T, putative / RNA-binding protein 1/2/3, putative / RNA-binding protein cp31, putative similar to SP|Q04836 31 kDa ribonucleoprotein, chloroplast precursor (RNA-binding	GO:0009507,GO:0003723
BN14063	2.97228	2194.77	738.414	1.57157	gi|14063|At4g24770_Contig1	At4g24770.1	68417.m03546 31 kDa ribonucleoprotein, chloroplast, putative / RNA-binding protein RNP-T, putative / RNA-binding protein 1/2/3, putative / RNA-binding protein cp31, putative similar to SP|Q04836 31 kDa ribonucleoprotein, chloroplast precursor (RNA-binding	GO:0009507,GO:0003723
BN14066	3.13018	6233.73	1991.49	1.64625	gi|14066|At4g24770_Contig2	At4g24770.1	68417.m03546 31 kDa ribonucleoprotein, chloroplast, putative / RNA-binding protein RNP-T, putative / RNA-binding protein 1/2/3, putative / RNA-binding protein cp31, putative similar to SP|Q04836 31 kDa ribonucleoprotein, chloroplast precursor (RNA-binding	GO:0009507,GO:0003723
BN14067	3.15637	13115.6	4155.28	1.65827	gi|14067|At4g24770_Contig3	At4g24770.1	68417.m03546 31 kDa ribonucleoprotein, chloroplast, putative / RNA-binding protein RNP-T, putative / RNA-binding protein 1/2/3, putative / RNA-binding protein cp31, putative similar to SP|Q04836 31 kDa ribonucleoprotein, chloroplast precursor (RNA-binding	GO:0009507,GO:0003723
BN14067	2.18156	9769.05	4478.01	1.12536	gi|14067|At4g24770_Contig3	At4g24770.1	68417.m03546 31 kDa ribonucleoprotein, chloroplast, putative / RNA-binding protein RNP-T, putative / RNA-binding protein 1/2/3, putative / RNA-binding protein cp31, putative similar to SP|Q04836 31 kDa ribonucleoprotein, chloroplast precursor (RNA-binding	GO:0009507,GO:0003723
BN14072	2.63136	1580.68	600.709	1.39581	gi|14072|At1g12310_Contig1	At1g12310.1	68414.m01423 calmodulin, putative similar to calmodulin SP:P04465 from [Trypanosoma brucei gambiense]	GO:0005509,GO:0000004,GO:0008372
BN14072	3.51332	1415.07	402.773	1.81283	gi|14072|At1g12310_Contig1	At1g12310.1	68414.m01423 calmodulin, putative similar to calmodulin SP:P04465 from [Trypanosoma brucei gambiense]	GO:0005509,GO:0000004,GO:0008372
BN14074	8.04926	5142.56	638.886	3.00886	gi|14074|At1g21900_Contig2	At1g21900.1	68414.m02741 emp24/gp25L/p24 family protein similar to SP|O35587 Transmembrane protein Tmp21 precursor (21 kDa Transmembrane trafficking protein) {Mesocricetus auratus}; contains Pfam profile PF01105: emp24/gp25L/p24 family	GO:0008320,GO:0016020,GO:0006886,GO:0012505
BN14074	4.22044	5024.52	1190.52	2.07739	gi|14074|At1g21900_Contig2	At1g21900.1	68414.m02741 emp24/gp25L/p24 family protein similar to SP|O35587 Transmembrane protein Tmp21 precursor (21 kDa Transmembrane trafficking protein) {Mesocricetus auratus}; contains Pfam profile PF01105: emp24/gp25L/p24 family	GO:0008320,GO:0016020,GO:0006886,GO:0012505
BN14092	2.54514	873.354	343.146	1.34774	gi|14092|At5g15650_Contig6	At5g15650.1	68418.m01831 reversibly glycosylated polypeptide-2 (RGP2) identical to reversibly glycosylated polypeptide-2 [Arabidopsis thaliana] GI:2317731	GO:0005554,GO:0000004,GO:0016020
BN14092	3.11376	923.114	296.463	1.63866	gi|14092|At5g15650_Contig6	At5g15650.1	68418.m01831 reversibly glycosylated polypeptide-2 (RGP2) identical to reversibly glycosylated polypeptide-2 [Arabidopsis thaliana] GI:2317731	GO:0005554,GO:0000004,GO:0016020
BN14092	2.17198	3604.77	1659.67	1.11901	gi|14092|At5g15650_Contig6	At5g15650.1	68418.m01831 reversibly glycosylated polypeptide-2 (RGP2) identical to reversibly glycosylated polypeptide-2 [Arabidopsis thaliana] GI:2317731	GO:0005554,GO:0000004,GO:0016020
BN14092	2.13785	5025	2350.49	1.09616	gi|14092|At5g15650_Contig6	At5g15650.1	68418.m01831 reversibly glycosylated polypeptide-2 (RGP2) identical to reversibly glycosylated polypeptide-2 [Arabidopsis thaliana] GI:2317731	GO:0005554,GO:0000004,GO:0016020
BN14106	3.35129	7285.84	2174.04	1.74472	gi|14106|At2g20820_Contig3	At2g20820.1	68415.m02450 expressed protein .	GO:0005554,GO:0000004,GO:0005739
BN14108	3.9676	2096.24	528.34	1.98827	gi|14108|At1g72750_Contig1	At1g72750.1	68414.m08412 mitochondrial import inner membrane translocase subunit Tim17/Tim22/Tim23 family protein contains Pfam PF02466: Mitochondrial import inner membrane translocase subunit Tim17	GO:0015450,GO:0005744,GO:0015031,GO:0005743,GO:0006886
BN14108	2.73152	2824.42	1034.01	1.4497	gi|14108|At1g72750_Contig1	At1g72750.1	68414.m08412 mitochondrial import inner membrane translocase subunit Tim17/Tim22/Tim23 family protein contains Pfam PF02466: Mitochondrial import inner membrane translocase subunit Tim17	GO:0015450,GO:0005744,GO:0015031,GO:0005743,GO:0006886
BN14110	3.40591	851.131	249.898	1.76804	gi|14110|At3g51840_Contig1	At3g51840.1	68416.m05685 short-chain acyl-CoA oxidase identical to Short-chain acyl CoA oxidase [Arabidopsis thaliana] GI:5478795; contains InterPro entry IPR006089: Acyl-CoA dehydrogenase	GO:0016491,GO:0006118,GO:0009793,GO:0003997,GO:0006635
BN14118	10.2388	2024.33	197.712	3.35597	gi|14118|At5g22650_Contig1	At5g22650.2	68418.m02647 expressed protein non-consensus AT donor splice site at exon 3, AC acceptor splice site at exon 4;	GO:0005634,GO:0004407,GO:0016481
BN14118	11.3212	2402.39	212.202	3.50096	gi|14118|At5g22650_Contig1	At5g22650.2	68418.m02647 expressed protein non-consensus AT donor splice site at exon 3, AC acceptor splice site at exon 4;	GO:0005634,GO:0004407,GO:0016481
BN14122	2.89701	648.118	223.72	1.53456	gi|14122|At5g53140_Contig1	At5g53140.1	68418.m06606 protein phosphatase 2C, putative / PP2C, putative	GO:0008287,GO:0004722,GO:0006470,GO:0003824,GO:0005739,GO:0015071
BN14122	2.36328	646.272	273.464	1.24079	gi|14122|At5g53140_Contig1	At5g53140.1	68418.m06606 protein phosphatase 2C, putative / PP2C, putative	GO:0008287,GO:0004722,GO:0006470,GO:0003824,GO:0005739,GO:0015071
BN14125	2.22316	1629.65	733.034	1.15261	gi|14125|At1g17940_Contig1	At1g17940.1	68414.m02220 expressed protein	GO:0006499,GO:0005554,GO:0008372
BN14125	2.8883	1883.17	651.999	1.53022	gi|14125|At1g17940_Contig1	At1g17940.1	68414.m02220 expressed protein	GO:0006499,GO:0005554,GO:0008372
BN14131	2.11234	7095.06	3358.86	1.07884	gi|14131|At1g62750_Contig1	At1g62750.1	68414.m07082 elongation factor Tu family protein similar to elongation factor G SP:P34811 [Glycine max (Soybean)]	GO:0006414,GO:0005525,GO:0006415,GO:0009507,GO:0005524,GO:0008135,GO:0003746,GO:0005737,GO:0003743,GO:0016149,GO:0006413
BN14135	2.11657	6538.57	3089.23	1.08173	gi|14135|At2g20990_Contig1	At2g20990.1	68415.m02485 C2 domain-containing protein (sytA) similar to Ca2+-dependent lipid-binding protein (CLB1) GI:2789434 from [Lycopersicon esculentum]	GO:0005554,GO:0000004,GO:0012505
BN14137	4.54288	5245.44	1154.65	2.18361	gi|14137|At2g20990_Contig2	At2g20990.1	68415.m02485 C2 domain-containing protein (sytA) similar to Ca2+-dependent lipid-binding protein (CLB1) GI:2789434 from [Lycopersicon esculentum]	GO:0005554,GO:0000004,GO:0012505
BN14137	3.78852	5344.81	1410.79	1.92164	gi|14137|At2g20990_Contig2	At2g20990.1	68415.m02485 C2 domain-containing protein (sytA) similar to Ca2+-dependent lipid-binding protein (CLB1) GI:2789434 from [Lycopersicon esculentum]	GO:0005554,GO:0000004,GO:0012505
BN14138	3.9932	7671.34	1921.1	1.99755	gi|14138|At5g25370_LB880R	At5g25370.1	68418.m03009 phospholipase D, putative (PLDZETA) identical to phospholipase D zeta SP:P58766 from [Arabidopsis thaliana]; similar to phospholipase D [Lycopersicon esculentum] GI:12060550; contains Pfam profile PF00614: Phospholipase D. Active site motif	GO:0008152,GO:0004630
BN14138	4.83477	7994.68	1653.58	2.27345	gi|14138|At5g25370_LB880R	At5g25370.1	68418.m03009 phospholipase D, putative (PLDZETA) identical to phospholipase D zeta SP:P58766 from [Arabidopsis thaliana]; similar to phospholipase D [Lycopersicon esculentum] GI:12060550; contains Pfam profile PF00614: Phospholipase D. Active site motif	GO:0008152,GO:0004630
BN14140	2.99622	3689.34	1231.33	1.58315	gi|14140|At3g22320_Contig3	At3g22320.1	68416.m02819 DNA-directed RNA polymerase, putative similar to SP|P19388 DNA-directed RNA polymerase II 23 kDa polypeptide (EC 2.7.7.6) {Homo sapiens}; contains Pfam profiles PF03871: RNA polymerase Rpb5 N-terminal domain, PF01191: RNA polymerase Rpb5 C-te	GO:0003899,GO:0008372,GO:0003677,GO:0006350
BN14140	2.64747	5104.69	1928.14	1.40461	gi|14140|At3g22320_Contig3	At3g22320.1	68416.m02819 DNA-directed RNA polymerase, putative similar to SP|P19388 DNA-directed RNA polymerase II 23 kDa polypeptide (EC 2.7.7.6) {Homo sapiens}; contains Pfam profiles PF03871: RNA polymerase Rpb5 N-terminal domain, PF01191: RNA polymerase Rpb5 C-te	GO:0003899,GO:0008372,GO:0003677,GO:0006350
BN14141	2.0112	596.893	296.784	1.00806	gi|14141|At3g22320_Contig2	At3g22320.1	68416.m02819 DNA-directed RNA polymerase, putative similar to SP|P19388 DNA-directed RNA polymerase II 23 kDa polypeptide (EC 2.7.7.6) {Homo sapiens}; contains Pfam profiles PF03871: RNA polymerase Rpb5 N-terminal domain, PF01191: RNA polymerase Rpb5 C-te	GO:0003899,GO:0008372,GO:0003677,GO:0006350
BN14142	3.68132	848.376	230.454	1.88022	gi|14142|At1g80680_Contig1	At1g80680.1	68414.m09467 nucleoporin family protein contains Pfam profile: PF04096 nucleoporin autopeptidase	GO:0009910,GO:0005509
BN14144	2.25454	1187.01	526.497	1.17283	gi|14144|At3g54250_Contig1	At3g54250.1	68416.m05996 mevalonate diphosphate decarboxylase, putative similar to mevalonate diphosphate decarboxylase [Arabidopsis thaliana] gi|2288887|emb|CAA74700	GO:0004163,GO:0000004,GO:0008372
BN14146	2.68878	3317.47	1233.82	1.42695	gi|14146|At3g54250_Contig3	At3g54250.1	68416.m05996 mevalonate diphosphate decarboxylase, putative similar to mevalonate diphosphate decarboxylase [Arabidopsis thaliana] gi|2288887|emb|CAA74700	GO:0004163,GO:0000004,GO:0008372
BN14146	3.07161	3357.48	1093.07	1.61899	gi|14146|At3g54250_Contig3	At3g54250.1	68416.m05996 mevalonate diphosphate decarboxylase, putative similar to mevalonate diphosphate decarboxylase [Arabidopsis thaliana] gi|2288887|emb|CAA74700	GO:0004163,GO:0000004,GO:0008372
BN14150	3.24396	582.887	179.684	1.69775	gi|14150|At5g60020_Contig2	At5g60020.1	68418.m07526 laccase, putative / diphenol oxidase, putative similar to laccase LAC2-4, Liriodendron tulipifera, EMBL:LTU73106 [GI:1621467]	GO:0008471,GO:0012505,GO:0005507,GO:0009809
BN14150	2.13379	668.332	313.214	1.09342	gi|14150|At5g60020_Contig2	At5g60020.1	68418.m07526 laccase, putative / diphenol oxidase, putative similar to laccase LAC2-4, Liriodendron tulipifera, EMBL:LTU73106 [GI:1621467]	GO:0008471,GO:0012505,GO:0005507,GO:0009809
BN14152	2.43339	1042.56	428.44	1.28297	gi|14152|At5g13430_Contig4	At5g13430.1	68418.m01546 ubiquinol-cytochrome C reductase iron-sulfur subunit, mitochondrial, putative / Rieske iron-sulfur protein, putative similar to ubiquinol--cytochrome-c reductase from Solanum tuberosum [SP|P37841], Nicotiana tabacum [SP|P51132] [SP|P51133]; n	GO:0006118,GO:0005746,GO:0008121
BN14152	3.83457	4370.61	1139.79	1.93907	gi|14152|At5g13430_Contig4	At5g13430.1	68418.m01546 ubiquinol-cytochrome C reductase iron-sulfur subunit, mitochondrial, putative / Rieske iron-sulfur protein, putative similar to ubiquinol--cytochrome-c reductase from Solanum tuberosum [SP|P37841], Nicotiana tabacum [SP|P51132] [SP|P51133]; n	GO:0006118,GO:0005746,GO:0008121
BN14152	3.22406	3876.8	1202.46	1.68888	gi|14152|At5g13430_Contig4	At5g13430.1	68418.m01546 ubiquinol-cytochrome C reductase iron-sulfur subunit, mitochondrial, putative / Rieske iron-sulfur protein, putative similar to ubiquinol--cytochrome-c reductase from Solanum tuberosum [SP|P37841], Nicotiana tabacum [SP|P51132] [SP|P51133]; n	GO:0006118,GO:0005746,GO:0008121
BN14157	2.11986	1362.65	642.802	1.08397	gi|14157|At3g10985_Contig1	At3g10985.1	68416.m01326 wound-responsive protein-related similar to SP|P20144 Wound-induced protein 1 {Solanum tuberosum}	GO:0005554,GO:0000004,GO:0008372
BN14157	2.54476	1360.37	534.577	1.34753	gi|14157|At3g10985_Contig1	At3g10985.1	68416.m01326 wound-responsive protein-related similar to SP|P20144 Wound-induced protein 1 {Solanum tuberosum}	GO:0005554,GO:0000004,GO:0008372
BN14157	2.47233	6158.61	2491.01	1.30587	gi|14157|At3g10985_Contig1	At3g10985.1	68416.m01326 wound-responsive protein-related similar to SP|P20144 Wound-induced protein 1 {Solanum tuberosum}	GO:0005554,GO:0000004,GO:0008372
BN14157	4.37909	7859.03	1794.67	2.13063	gi|14157|At3g10985_Contig1	At3g10985.1	68416.m01326 wound-responsive protein-related similar to SP|P20144 Wound-induced protein 1 {Solanum tuberosum}	GO:0005554,GO:0000004,GO:0008372
BN14158	2.55824	10527.1	4114.98	1.35515	gi|14158|At3g10985_Contig2	At3g10985.1	68416.m01326 wound-responsive protein-related similar to SP|P20144 Wound-induced protein 1 {Solanum tuberosum}	GO:0005554,GO:0000004,GO:0008372
BN14158	2.48716	11525.1	4633.83	1.3145	gi|14158|At3g10985_Contig2	At3g10985.1	68416.m01326 wound-responsive protein-related similar to SP|P20144 Wound-induced protein 1 {Solanum tuberosum}	GO:0005554,GO:0000004,GO:0008372
BN14159	2.00446	10966.3	5470.94	1.00322	gi|14159|At3g10985_Contig3	At3g10985.1	68416.m01326 wound-responsive protein-related similar to SP|P20144 Wound-induced protein 1 {Solanum tuberosum}	GO:0005554,GO:0000004,GO:0008372
BN14164	2.99942	42484.1	14164.1	1.58468	gi|14164|At5g23750_Contig1	At5g23750.1	68418.m02786 remorin family protein contains Pfam domain, PF03766: Remorin, N-terminal region; contains Pfam domain, PF03763: Remorin, C-terminal region	GO:0003677,GO:0000004,GO:0008372
BN14164	6.31725	32341.4	5119.54	2.6593	gi|14164|At5g23750_Contig1	At5g23750.1	68418.m02786 remorin family protein contains Pfam domain, PF03766: Remorin, N-terminal region; contains Pfam domain, PF03763: Remorin, C-terminal region	GO:0003677,GO:0000004,GO:0008372
BN14165	2.91821	12771	4376.32	1.54508	gi|14165|At5g23750_Contig3	At5g23750.1	68418.m02786 remorin family protein contains Pfam domain, PF03766: Remorin, N-terminal region; contains Pfam domain, PF03763: Remorin, C-terminal region	GO:0003677,GO:0000004,GO:0008372
BN14165	2.21335	9410.64	4251.77	1.14623	gi|14165|At5g23750_Contig3	At5g23750.1	68418.m02786 remorin family protein contains Pfam domain, PF03766: Remorin, N-terminal region; contains Pfam domain, PF03763: Remorin, C-terminal region	GO:0003677,GO:0000004,GO:0008372
BN14182	2.92363	1903.69	651.139	1.54776	gi|14182|At3g62420_Contig3	At3g62420.1	68416.m07012 bZIP transcription factor family protein similar to common plant regulatory factor 6 GI:9650826 from [Petroselinum crispum]	GO:0003700,GO:0006355,GO:0003677,GO:0005634
BN14183	2.1748	1712.51	787.433	1.12088	gi|14183|At3g62420_Contig1	At3g62420.1	68416.m07012 bZIP transcription factor family protein similar to common plant regulatory factor 6 GI:9650826 from [Petroselinum crispum]	GO:0003700,GO:0006355,GO:0003677,GO:0005634
BN14184	4.23586	6025.26	1422.44	2.08266	gi|14184|At1g78100_Contig1	At1g78100.1	68414.m09102 F-box family protein contains F-box domain Pfam:PF00646	GO:0005554,GO:0000004,GO:0008372
BN14184	8.61209	6419.33	745.386	3.10636	gi|14184|At1g78100_Contig1	At1g78100.1	68414.m09102 F-box family protein contains F-box domain Pfam:PF00646	GO:0005554,GO:0000004,GO:0008372
BN14185	4.21147	5769.04	1369.84	2.07432	gi|14185|At1g78100_ESS2017R	At1g78100.1	68414.m09102 F-box family protein contains F-box domain Pfam:PF00646	GO:0005554,GO:0000004,GO:0008372
BN14185	3.97479	3592.2	903.745	1.99088	gi|14185|At1g78100_ESS2017R	At1g78100.1	68414.m09102 F-box family protein contains F-box domain Pfam:PF00646	GO:0005554,GO:0000004,GO:0008372
BN14185	3.42584	2952.06	861.705	1.77646	gi|14185|At1g78100_ESS2017R	At1g78100.1	68414.m09102 F-box family protein contains F-box domain Pfam:PF00646	GO:0005554,GO:0000004,GO:0008372
BN14186	10.194	21256.5	2085.2	3.34965	gi|14186|At2g47050_Contig1	At2g47050.1	68415.m05878 invertase/pectin methylesterase inhibitor family protein low similarity to pollen-specific pectin esterase [Brassica rapa subsp. pekinensis] GI:1620652; contains Pfam profile PF04043: Plant invertase/pectin methylesterase inhibitor	GO:0012505,GO:0000004,GO:0046910
BN14186	9.88473	25048.2	2534.03	3.3052	gi|14186|At2g47050_Contig1	At2g47050.1	68415.m05878 invertase/pectin methylesterase inhibitor family protein low similarity to pollen-specific pectin esterase [Brassica rapa subsp. pekinensis] GI:1620652; contains Pfam profile PF04043: Plant invertase/pectin methylesterase inhibitor	GO:0012505,GO:0000004,GO:0046910
BN14187	23.1221	28091.1	1214.9	4.5312	gi|14187|At2g47050_Contig2	At2g47050.1	68415.m05878 invertase/pectin methylesterase inhibitor family protein low similarity to pollen-specific pectin esterase [Brassica rapa subsp. pekinensis] GI:1620652; contains Pfam profile PF04043: Plant invertase/pectin methylesterase inhibitor	GO:0012505,GO:0000004,GO:0046910
BN14187	31.7082	32194.9	1015.35	4.98678	gi|14187|At2g47050_Contig2	At2g47050.1	68415.m05878 invertase/pectin methylesterase inhibitor family protein low similarity to pollen-specific pectin esterase [Brassica rapa subsp. pekinensis] GI:1620652; contains Pfam profile PF04043: Plant invertase/pectin methylesterase inhibitor	GO:0012505,GO:0000004,GO:0046910
BN14188	2.8834	32708.4	11343.7	1.52777	gi|14188|At2g47050_Contig3	At2g47050.1	68415.m05878 invertase/pectin methylesterase inhibitor family protein low similarity to pollen-specific pectin esterase [Brassica rapa subsp. pekinensis] GI:1620652; contains Pfam profile PF04043: Plant invertase/pectin methylesterase inhibitor	GO:0012505,GO:0000004,GO:0046910
BN14188	3.32964	39389.7	11830	1.73537	gi|14188|At2g47050_Contig3	At2g47050.1	68415.m05878 invertase/pectin methylesterase inhibitor family protein low similarity to pollen-specific pectin esterase [Brassica rapa subsp. pekinensis] GI:1620652; contains Pfam profile PF04043: Plant invertase/pectin methylesterase inhibitor	GO:0012505,GO:0000004,GO:0046910
BN14189	3.07631	1582.66	514.467	1.6212	gi|14189|At2g47050_Contig4	At2g47050.1	68415.m05878 invertase/pectin methylesterase inhibitor family protein low similarity to pollen-specific pectin esterase [Brassica rapa subsp. pekinensis] GI:1620652; contains Pfam profile PF04043: Plant invertase/pectin methylesterase inhibitor	GO:0012505,GO:0000004,GO:0046910
BN14189	2.70721	1605.99	593.228	1.4368	gi|14189|At2g47050_Contig4	At2g47050.1	68415.m05878 invertase/pectin methylesterase inhibitor family protein low similarity to pollen-specific pectin esterase [Brassica rapa subsp. pekinensis] GI:1620652; contains Pfam profile PF04043: Plant invertase/pectin methylesterase inhibitor	GO:0012505,GO:0000004,GO:0046910
BN14194	10.5764	2047.71	193.612	3.40277	gi|14194|At3g13040_Contig2	At3g13040.2	68416.m01625 myb family transcription factor contains Pfam profile: PF00249 myb-like DNA-binding domain	GO:0005634,GO:0003700,GO:0045449
BN14194	10.0627	2068.48	205.559	3.33095	gi|14194|At3g13040_Contig2	At3g13040.2	68416.m01625 myb family transcription factor contains Pfam profile: PF00249 myb-like DNA-binding domain	GO:0005634,GO:0003700,GO:0045449
BN14197	9.05321	13329.5	1472.35	3.17843	gi|14197|At4g15210_Contig1	At4g15210.1	68417.m02330 beta-amylase (BMY1) / 1,4-alpha-D-glucan maltohydrolase identical to Beta-amylase (EC 3.2.1.2) (1,4-alpha-D-glucan maltohydrolase) SP:P25853 [Arabidopsis thaliana]	GO:0012505,GO:0005983,GO:0016161
BN14197	5.11726	14201	2775.12	2.35537	gi|14197|At4g15210_Contig1	At4g15210.1	68417.m02330 beta-amylase (BMY1) / 1,4-alpha-D-glucan maltohydrolase identical to Beta-amylase (EC 3.2.1.2) (1,4-alpha-D-glucan maltohydrolase) SP:P25853 [Arabidopsis thaliana]	GO:0012505,GO:0005983,GO:0016161
BN14219	2.00693	792.954	395.108	1.00499	gi|14219|At2g34860_Contig2	At2g34860.1	68415.m04280 chaperone protein dnaJ-related contains Pfam PF00684 : DnaJ central domain (4 repeats); similar to Chaperone protein dnaJ (Heat shock protein 40) (SP:Q9UXR9) {Methanosarcina thermophila}	GO:0006457,GO:0003754,GO:0009507
BN14223	7.59556	1552	204.33	2.92516	gi|14223|At3g16660_Contig1	At3g16660.1	68416.m02129 expressed protein	GO:0005554,GO:0000004,GO:0012505
BN14230	6.72014	1899.36	282.637	2.74849	gi|14230|At1g31812_Contig1	At1g31812.1	68414.m03905 acyl-CoA binding protein / ACBP identical to acyl-CoA-binding protein (ACBP) [Arabidopsis thaliana] SWISS-PROT:P57752	GO:0000062,GO:0000004,GO:0008372
BN14230	2.90063	2114.4	728.945	1.53637	gi|14230|At1g31812_Contig1	At1g31812.1	68414.m03905 acyl-CoA binding protein / ACBP identical to acyl-CoA-binding protein (ACBP) [Arabidopsis thaliana] SWISS-PROT:P57752	GO:0000062,GO:0000004,GO:0008372
BN14232	8.65298	2085.48	241.013	3.1132	gi|14232|At1g31812_Contig2	At1g31812.1	68414.m03905 acyl-CoA binding protein / ACBP identical to acyl-CoA-binding protein (ACBP) [Arabidopsis thaliana] SWISS-PROT:P57752	GO:0000062,GO:0000004,GO:0008372
BN14232	9.92274	2075.37	209.153	3.31074	gi|14232|At1g31812_Contig2	At1g31812.1	68414.m03905 acyl-CoA binding protein / ACBP identical to acyl-CoA-binding protein (ACBP) [Arabidopsis thaliana] SWISS-PROT:P57752	GO:0000062,GO:0000004,GO:0008372
BN14235	2.34217	420.955	179.729	1.22784	gi|14235|At1g71500_Contig2	At1g71500.1	68414.m08265 Rieske [2Fe-2S] domain-containing protein contains Pfam profile PF00355: iron-sulfur cluster-binding protein, rieske family	GO:0006118,GO:0016491,GO:0003676,GO:0009507
BN14242	2.42998	23395.4	9627.8	1.28095	gi|14242|At3g47470_Contig3	At3g47470.1	68416.m05162 chlorophyll A-B binding protein 4, chloroplast / LHCI type III CAB-4 (CAB4) identical to SP|P27521 Chlorophyll A-B binding protein 4, chloroplast precursor (LHCI type III CAB-4) (LHCP) {Arabidopsis thaliana}	GO:0015979,GO:0009507,GO:0030076
BN14242	2.13563	23265.8	10894.1	1.09466	gi|14242|At3g47470_Contig3	At3g47470.1	68416.m05162 chlorophyll A-B binding protein 4, chloroplast / LHCI type III CAB-4 (CAB4) identical to SP|P27521 Chlorophyll A-B binding protein 4, chloroplast precursor (LHCI type III CAB-4) (LHCP) {Arabidopsis thaliana}	GO:0015979,GO:0009507,GO:0030076
BN14251	3.79995	3551	934.486	1.92598	gi|14251|At5g67590_Contig4	At5g67590.1	68418.m08523 NADH-ubiquinone oxidoreductase-related contains weak similarity to NADH-ubiquinone oxidoreductase 21 kDa subunit, mitochondrial precursor (EC 1.6.5.3) (EC 1.6.99.3) (Complex I-21KD) (CI-21KD). (Swiss-Prot:P25711) [Neurospora crassa]; contains	Not annotated
BN14251	2.39333	3101.01	1295.69	1.25902	gi|14251|At5g67590_Contig4	At5g67590.1	68418.m08523 NADH-ubiquinone oxidoreductase-related contains weak similarity to NADH-ubiquinone oxidoreductase 21 kDa subunit, mitochondrial precursor (EC 1.6.5.3) (EC 1.6.99.3) (Complex I-21KD) (CI-21KD). (Swiss-Prot:P25711) [Neurospora crassa]; contains	Not annotated
BN14255	4.20746	620.562	147.491	2.07295	gi|14255|At3g56010_Contig4	At3g56010.1	68416.m06223 expressed protein	GO:0005554,GO:0000004,GO:0009507
BN14255	3.91391	688.876	176.007	1.96861	gi|14255|At3g56010_Contig4	At3g56010.1	68416.m06223 expressed protein	GO:0005554,GO:0000004,GO:0009507
BN14256	3.28183	728.156	221.875	1.7145	gi|14256|At3g56010_Contig1	At3g56010.1	68416.m06223 expressed protein	GO:0005554,GO:0000004,GO:0009507
BN14256	4.23663	674.497	159.206	2.08292	gi|14256|At3g56010_Contig1	At3g56010.1	68416.m06223 expressed protein	GO:0005554,GO:0000004,GO:0009507
BN14257	2.12115	921.186	434.286	1.08485	gi|14257|At3g56010_Contig3	At3g56010.1	68416.m06223 expressed protein	GO:0005554,GO:0000004,GO:0009507
BN14258	3.57373	2146.84	600.728	1.83743	gi|14258|At5g08060_Contig1	At5g08060.1	68418.m00940 expressed protein sigma factor F inhibitor spoIIAB, Bacillus megaterium, PIR:B48402	GO:0005554,GO:0000004,GO:0005739
BN14261	3.62276	836.767	230.975	1.85709	gi|14261|At5g58250_Contig1	At5g58250.1	68418.m07293 expressed protein	GO:0005554,GO:0000004,GO:0009507
BN14273	10.1381	16652.1	1642.53	3.34171	gi|14273|At1g11210_Contig1	At1g11210.1	68414.m01284 expressed protein contains similarity to cotton fiber expressed protein 1 [Gossypium hirsutum] gi|3264828|gb|AAC33276	GO:0005554,GO:0000004,GO:0012505
BN14273	8.43992	18032.4	2136.56	3.07723	gi|14273|At1g11210_Contig1	At1g11210.1	68414.m01284 expressed protein contains similarity to cotton fiber expressed protein 1 [Gossypium hirsutum] gi|3264828|gb|AAC33276	GO:0005554,GO:0000004,GO:0012505
BN14275	2.78586	8468.61	3039.85	1.47813	gi|14275|At1g32450_Contig1	At1g32450.1	68414.m04005 proton-dependent oligopeptide transport (POT) family protein contains Pfam profile: PF00854 POT family	GO:0006857,GO:0016021,GO:0005215,GO:0016020
BN14275	2.08363	8883.54	4263.5	1.0591	gi|14275|At1g32450_Contig1	At1g32450.1	68414.m04005 proton-dependent oligopeptide transport (POT) family protein contains Pfam profile: PF00854 POT family	GO:0006857,GO:0016021,GO:0005215,GO:0016020
BN14277	2.86797	4295.59	1497.78	1.52003	gi|14277|At1g54520_Contig1	At1g54520.1	68414.m06218 expressed protein	GO:0005554,GO:0000004,GO:0009507
BN14284	2.18394	1149.04	526.131	1.12694	gi|14284|At5g59540_Contig2	At5g59540.1	68418.m07461 oxidoreductase, 2OG-Fe(II) oxygenase family protein similar to desacetoxyvindoline-4-hydroxylase [Catharanthus roseus] GI:2352812; contains Pfam profile PF03171: oxidoreductase, 2OG-Fe(II) oxygenase family	GO:0008372,GO:0005524,GO:0015992
BN14299	2.7109	404.306	149.141	1.43877	gi|14299|At5g60360_Contig4	At5g60360.1	68418.m07568 cysteine proteinase, putative / AALP protein (AALP) identical to AALP protein GI:7230640 from [Arabidopsis thaliana]; similar to barley aleurain	GO:0008234,GO:0006508,GO:0012505
BN14300	2.56698	490.312	191.007	1.36007	gi|14300|At1g73530_Contig1	At1g73530.1	68414.m08511 RNA recognition motif (RRM)-containing protein low similarity to SP|Q03251 Glycine-rich RNA-binding protein 8 (CCR1 protein) {Arabidopsis thaliana}; contains InterPro entry IPR000504: RNA-binding region RNP-1 (RNA recognition motif) (RRM)	GO:0003676,GO:0009507,GO:0000004,GO:0003723
BN14300	2.40132	505.99	210.713	1.26383	gi|14300|At1g73530_Contig1	At1g73530.1	68414.m08511 RNA recognition motif (RRM)-containing protein low similarity to SP|Q03251 Glycine-rich RNA-binding protein 8 (CCR1 protein) {Arabidopsis thaliana}; contains InterPro entry IPR000504: RNA-binding region RNP-1 (RNA recognition motif) (RRM)	GO:0003676,GO:0009507,GO:0000004,GO:0003723
BN14306	2.15918	22446.2	10395.7	1.11048	gi|14306|At1g20620_Contig2	At1g20620.1	68414.m02578 catalase 3 (SEN2) almost identical to catalase 3 SP:Q42547, GI:3123188 from [Arabidopsis thaliana]; identical to catalase 3 (SEN2) mRNA, partial cds GI:3158369	GO:0004518,GO:0004096,GO:0006388
BN14306	2.16324	26213.5	12117.7	1.11319	gi|14306|At1g20620_Contig2	At1g20620.1	68414.m02578 catalase 3 (SEN2) almost identical to catalase 3 SP:Q42547, GI:3123188 from [Arabidopsis thaliana]; identical to catalase 3 (SEN2) mRNA, partial cds GI:3158369	GO:0004518,GO:0004096,GO:0006388
BN14324	3.58136	2101.61	586.819	1.84051	gi|14324|At5g09440_Contig1	At5g09440.1	68418.m01093 phosphate-responsive protein, putative similar to phi-1 (phosphate-induced gene) [Nicotiana tabacum] GI:3759184; contains Pfam profile PF04674: Phosphate-induced protein 1 conserved region	GO:0005554,GO:0000004,GO:0012505
BN14324	2.82819	6531.87	2309.56	1.49988	gi|14324|At5g09440_Contig1	At5g09440.1	68418.m01093 phosphate-responsive protein, putative similar to phi-1 (phosphate-induced gene) [Nicotiana tabacum] GI:3759184; contains Pfam profile PF04674: Phosphate-induced protein 1 conserved region	GO:0005554,GO:0000004,GO:0012505
BN14330	2.08763	5031.38	2410.09	1.06187	gi|14330|At4g37930_Contig5	At4g37930.1	68417.m05363 glycine hydroxymethyltransferase / serine hydroxymethyltransferase / serine/threonine aldolase (SHM1) identical to serine hydroxymethyl transferase [Arabidopsis thaliana] GI:6899945	GO:0019464,GO:0005759,GO:0006563,GO:0004372,GO:0006544
BN14330	2.19375	10785.3	4916.38	1.1334	gi|14330|At4g37930_Contig5	At4g37930.1	68417.m05363 glycine hydroxymethyltransferase / serine hydroxymethyltransferase / serine/threonine aldolase (SHM1) identical to serine hydroxymethyl transferase [Arabidopsis thaliana] GI:6899945	GO:0019464,GO:0005759,GO:0006563,GO:0004372,GO:0006544
BN14331	14.4842	5792.94	399.949	3.85641	gi|14331|At4g37930_Contig4	At4g37930.1	68417.m05363 glycine hydroxymethyltransferase / serine hydroxymethyltransferase / serine/threonine aldolase (SHM1) identical to serine hydroxymethyl transferase [Arabidopsis thaliana] GI:6899945	GO:0019464,GO:0005759,GO:0006563,GO:0004372,GO:0006544
BN14331	14.9213	4912.24	329.209	3.89931	gi|14331|At4g37930_Contig4	At4g37930.1	68417.m05363 glycine hydroxymethyltransferase / serine hydroxymethyltransferase / serine/threonine aldolase (SHM1) identical to serine hydroxymethyl transferase [Arabidopsis thaliana] GI:6899945	GO:0019464,GO:0005759,GO:0006563,GO:0004372,GO:0006544
BN14336	3.10611	9397.53	3025.5	1.63511	gi|14336|At1g12900_Contig2	At1g12900.1	68414.m01498 glyceraldehyde 3-phosphate dehydrogenase, chloroplast, putative / NADP-dependent glyceraldehydephosphate dehydrogenase, putative similar to SP|P25856 Glyceraldehyde 3-phosphate dehydrogenase A, chloroplast precursor (EC 1.2.1.13) (NADP-depend	GO:0006096,GO:0009507,GO:0004365,GO:0008943
BN14349	30.1002	21072.6	700.082	4.9117	gi|14349|At5g42530_Contig4	At5g42530.1	68418.m05177 expressed protein	GO:0005554,GO:0000004,GO:0012505
BN14349	19.4153	17638.7	908.494	4.27912	gi|14349|At5g42530_Contig4	At5g42530.1	68418.m05177 expressed protein	GO:0005554,GO:0000004,GO:0012505
BN14351	2.22693	912.462	409.74	1.15506	gi|14351|At1g07040_Contig1	At1g07040.1	68414.m00750 expressed protein	GO:0005554,GO:0000004,GO:0009507
BN14367	2.0633	5030.1	2437.89	1.04495	gi|14367|At4g14230_DC749F	At4g14230.1	68417.m02196 CBS domain-containing protein-related contains Pfam profile PF01595: Domain of unknown function	GO:0005554,GO:0000004,GO:0012505
BN14369	2.09353	30380.3	14511.5	1.06594	gi|14369|At2g37220_Contig8	At2g37220.1	68415.m04566 29 kDa ribonucleoprotein, chloroplast, putative / RNA-binding protein cp29, putative similar to SP|Q43349 29 kDa ribonucleoprotein, chloroplast precursor (RNA-binding protein cp29) {Arabidopsis thaliana}	GO:0003723,GO:0000004,GO:0009507
BN14369	2.48757	23217.3	9333.33	1.31474	gi|14369|At2g37220_Contig8	At2g37220.1	68415.m04566 29 kDa ribonucleoprotein, chloroplast, putative / RNA-binding protein cp29, putative similar to SP|Q43349 29 kDa ribonucleoprotein, chloroplast precursor (RNA-binding protein cp29) {Arabidopsis thaliana}	GO:0003723,GO:0000004,GO:0009507
BN14370	2.06528	635.603	307.756	1.04634	gi|14370|At2g37220_Contig4	At2g37220.1	68415.m04566 29 kDa ribonucleoprotein, chloroplast, putative / RNA-binding protein cp29, putative similar to SP|Q43349 29 kDa ribonucleoprotein, chloroplast precursor (RNA-binding protein cp29) {Arabidopsis thaliana}	GO:0003723,GO:0000004,GO:0009507
BN14371	4.17851	11862.5	2838.93	2.06299	gi|14371|At2g37220_Contig2	At2g37220.1	68415.m04566 29 kDa ribonucleoprotein, chloroplast, putative / RNA-binding protein cp29, putative similar to SP|Q43349 29 kDa ribonucleoprotein, chloroplast precursor (RNA-binding protein cp29) {Arabidopsis thaliana}	GO:0003723,GO:0000004,GO:0009507
BN14371	2.14579	1242.91	579.231	1.10151	gi|14371|At2g37220_Contig2	At2g37220.1	68415.m04566 29 kDa ribonucleoprotein, chloroplast, putative / RNA-binding protein cp29, putative similar to SP|Q43349 29 kDa ribonucleoprotein, chloroplast precursor (RNA-binding protein cp29) {Arabidopsis thaliana}	GO:0003723,GO:0000004,GO:0009507
BN14371	3.87777	10183.1	2626.02	1.95523	gi|14371|At2g37220_Contig2	At2g37220.1	68415.m04566 29 kDa ribonucleoprotein, chloroplast, putative / RNA-binding protein cp29, putative similar to SP|Q43349 29 kDa ribonucleoprotein, chloroplast precursor (RNA-binding protein cp29) {Arabidopsis thaliana}	GO:0003723,GO:0000004,GO:0009507
BN14377	2.09358	648.326	309.674	1.06597	gi|14377|At5g07470_Contig1	At5g07470.1	68418.m00854 peptide methionine sulfoxide reductase (MSR) nearly identical to peptide methionine sulfoxide reductase (msr) [Arabidopsis thaliana] GI:4884033	GO:0008113,GO:0006464,GO:0008372
BN14383	9.49017	5389.57	567.911	3.24643	gi|14383|At4g20360_Contig7	At4g20360.1	68417.m02971 elongation factor Tu / EF-Tu (TUFA) identical to SWISS-PROT:P17745 elongation factor Tu, chloroplast precursor (EF-Tu) [Arabidopsis thaliana]	GO:0009507,GO:0005737,GO:0003746,GO:0005525,GO:0001514,GO:0005524,GO:0006414
BN14383	8.82089	4232.08	479.779	3.14093	gi|14383|At4g20360_Contig7	At4g20360.1	68417.m02971 elongation factor Tu / EF-Tu (TUFA) identical to SWISS-PROT:P17745 elongation factor Tu, chloroplast precursor (EF-Tu) [Arabidopsis thaliana]	GO:0009507,GO:0005737,GO:0003746,GO:0005525,GO:0001514,GO:0005524,GO:0006414
BN14389	4.28825	1688.07	393.65	2.10039	gi|14389|At5g12120_Contig2	At5g12120.1	68418.m01423 ubiquitin-associated (UBA)/TS-N domain-containing protein contains Pfam profile PF00627: UBA/TS-N domain	GO:0005509,GO:0000004,GO:0009507
BN14389	6.15327	1317.84	214.169	2.62135	gi|14389|At5g12120_Contig2	At5g12120.1	68418.m01423 ubiquitin-associated (UBA)/TS-N domain-containing protein contains Pfam profile PF00627: UBA/TS-N domain	GO:0005509,GO:0000004,GO:0009507
BN14390	3.90197	1008.99	258.585	1.9642	gi|14390|At5g12120_Contig3	At5g12120.1	68418.m01423 ubiquitin-associated (UBA)/TS-N domain-containing protein contains Pfam profile PF00627: UBA/TS-N domain	GO:0005509,GO:0000004,GO:0009507
BN14390	4.16312	825.252	198.229	2.05767	gi|14390|At5g12120_Contig3	At5g12120.1	68418.m01423 ubiquitin-associated (UBA)/TS-N domain-containing protein contains Pfam profile PF00627: UBA/TS-N domain	GO:0005509,GO:0000004,GO:0009507
BN14400	3.76056	3701.58	984.317	1.91095	gi|14400|At4g35100_Contig7	At4g35100.1	68417.m04986 plasma membrane intrinsic protein (SIMIP) nearly identical to plasma membrane intrinsic protein [Arabidopsis thaliana] GI:2306917	GO:0006810,GO:0016020,GO:0005886,GO:0015250
BN14400	3.69202	2857.77	774.04	1.88441	gi|14400|At4g35100_Contig7	At4g35100.1	68417.m04986 plasma membrane intrinsic protein (SIMIP) nearly identical to plasma membrane intrinsic protein [Arabidopsis thaliana] GI:2306917	GO:0006810,GO:0016020,GO:0005886,GO:0015250
BN14404	3.76692	1261.95	335.008	1.91339	gi|14404|At1g15500_Contig1	At1g15500.1	68414.m01865 chloroplast ADP, ATP carrier protein, putative / ADP, ATP translocase, putative / adenine nucleotide translocase, putative strong similarity to SP|Q39002 Chloroplast ADP,ATP carrier protein 1, chloroplast precursor (ADP/ATP translocase 1) (Ad	GO:0005739,GO:0016021,GO:0005471,GO:0006810
BN14407	5.69065	5412.67	951.152	2.50859	gi|14407|At3g46970_Contig2	At3g46970.1	68416.m05100 starch phosphorylase, putative similar to alpha-glucan phosphorylase, H isozyme SP:P32811 from [Solanum tuberosum]	GO:0005975,GO:0016757,GO:0004645,GO:0008372
BN14407	5.45909	4893.95	896.477	2.44866	gi|14407|At3g46970_Contig2	At3g46970.1	68416.m05100 starch phosphorylase, putative similar to alpha-glucan phosphorylase, H isozyme SP:P32811 from [Solanum tuberosum]	GO:0005975,GO:0016757,GO:0004645,GO:0008372
BN14407	3.47785	2697.95	775.753	1.79819	gi|14407|At3g46970_Contig2	At3g46970.1	68416.m05100 starch phosphorylase, putative similar to alpha-glucan phosphorylase, H isozyme SP:P32811 from [Solanum tuberosum]	GO:0005975,GO:0016757,GO:0004645,GO:0008372
BN14407	4.47671	2259.98	504.831	2.16244	gi|14407|At3g46970_Contig2	At3g46970.1	68416.m05100 starch phosphorylase, putative similar to alpha-glucan phosphorylase, H isozyme SP:P32811 from [Solanum tuberosum]	GO:0005975,GO:0016757,GO:0004645,GO:0008372
BN14408	3.55688	12216.9	3434.72	1.83061	gi|14408|At5g50920_Contig1	At5g50920.1	68418.m06315 ATP-dependent Clp protease ATP-binding subunit / ClpC almost identical to ClpC GI:2921158 from [Arabidopsis thaliana]; contains Pfam profile PF02861: Clp amino terminal domain; contains Pfam profile PF00004: ATPase, AAA family; contains Pfam	GO:0016887,GO:0005524,GO:0009570,GO:0004176,GO:0006510
BN14408	3.21171	20387.8	6347.95	1.68334	gi|14408|At5g50920_Contig1	At5g50920.1	68418.m06315 ATP-dependent Clp protease ATP-binding subunit / ClpC almost identical to ClpC GI:2921158 from [Arabidopsis thaliana]; contains Pfam profile PF02861: Clp amino terminal domain; contains Pfam profile PF00004: ATPase, AAA family; contains Pfam	GO:0016887,GO:0005524,GO:0009570,GO:0004176,GO:0006510
BN14410	2.61324	439.03	168.002	1.38584	gi|14410|At2g41680_Contig1	At2g41680.1	68415.m05149 thioredoxin reductase, putative / NADPH-dependent thioredoxin reductase, putative The last 2 exons encode thioredoxin. There is an EST match to exons 5-7, and the distance between exon 7 and exon 8 is only 90bp. It is unlikely this is two sep	GO:0006118,GO:0009507,GO:0005489,GO:0006537,GO:0006813,GO:0019430,GO:0015036,GO:0004791,GO:0016654,GO:0016639,GO:0006749,GO:0004362,GO:0005737,GO:0004148,GO:0016853,GO:0016491,GO:0008324,GO:0006096
BN14416	4.16185	14238.3	3421.15	2.05722	gi|14416|At1g67740_Contig5	At1g67740.1	68414.m07730 photosystem II core complex proteins psbY, chloroplast (PSBY) / L-arginine metabolising enzyme identical to SP:O49347 Photosystem II core complex proteins psbY, chloroplast precursor (L-arginine metabolising enzyme) (L-AME) [Contains: Photosy	GO:0030095,GO:0009523,GO:0015979,GO:0003700,GO:0009533
BN14416	3.53497	14274.1	4037.97	1.8217	gi|14416|At1g67740_Contig5	At1g67740.1	68414.m07730 photosystem II core complex proteins psbY, chloroplast (PSBY) / L-arginine metabolising enzyme identical to SP:O49347 Photosystem II core complex proteins psbY, chloroplast precursor (L-arginine metabolising enzyme) (L-AME) [Contains: Photosy	GO:0030095,GO:0009523,GO:0015979,GO:0003700,GO:0009533
BN14420	2.02874	2325.02	1146.04	1.02059	gi|14420|At2g26230_Contig1	At2g26230.1	68415.m03149 uricase / urate oxidase / nodulin 35, putative identical to uricase SP:O04420 from [Arabidopsis thaliana]	GO:0019628,GO:0006144,GO:0019428,GO:0004846,GO:0008372
BN14422	2.47763	4357.31	1758.66	1.30896	gi|14422|At5g03990_Contig1	At5g03990.1	68418.m00379 expressed protein predicted protein, Arabidopsis thaliana	GO:0005554,GO:0000004,GO:0009507
BN14422	4.46533	5684.46	1273.02	2.15877	gi|14422|At5g03990_Contig1	At5g03990.1	68418.m00379 expressed protein predicted protein, Arabidopsis thaliana	GO:0005554,GO:0000004,GO:0009507
BN14423	2.06634	781.676	378.291	1.04707	gi|14423|At5g03990_Contig2	At5g03990.1	68418.m00379 expressed protein predicted protein, Arabidopsis thaliana	GO:0005554,GO:0000004,GO:0009507
BN14423	2.072	638.722	308.264	1.05102	gi|14423|At5g03990_Contig2	At5g03990.1	68418.m00379 expressed protein predicted protein, Arabidopsis thaliana	GO:0005554,GO:0000004,GO:0009507
BN14424	2.18646	336.975	154.119	1.1286	gi|14424|At5g11090_Contig1	At5g11090.1	68418.m01295 serine-rich protein-related contains some similarity to serine-rich proteins	GO:0005554,GO:0000004,GO:0009507
BN14427	2.81037	6904.34	2456.74	1.49076	gi|14427|At5g11090_Contig4	At5g11090.1	68418.m01295 serine-rich protein-related contains some similarity to serine-rich proteins	GO:0005554,GO:0000004,GO:0009507
BN14427	2.12302	7460	3513.86	1.08612	gi|14427|At5g11090_Contig4	At5g11090.1	68418.m01295 serine-rich protein-related contains some similarity to serine-rich proteins	GO:0005554,GO:0000004,GO:0009507
BN14429	2.19441	2187.15	996.69	1.13384	gi|14429|At5g11090_Contig5	At5g11090.1	68418.m01295 serine-rich protein-related contains some similarity to serine-rich proteins	GO:0005554,GO:0000004,GO:0009507
BN14430	2.31618	14144.5	6106.82	1.21175	gi|14430|At2g40110_Contig1	At2g40110.1	68415.m04931 yippee family protein similar to mdgl-1 [Mus musculus] GI:10441648, Yippee protein [Drosophila melanogaster] GI:5713279; contains Pfam profile PF03226: Yippee putative zinc-binding protein	GO:0005554,GO:0000004,GO:0008372
BN14432	3.52597	785.935	222.899	1.81802	gi|14432|At3g02690_Contig1	At3g02690.1	68416.m00260 integral membrane family protein similar to PecM protein (GI:5852331) {Vogesella indigofera} and PecM protein (SP:P42194) [Erwinia chrysanthemi]	GO:0016021,GO:0005554,GO:0016020,GO:0000004,GO:0009507
BN14432	3.19092	710.638	222.706	1.67397	gi|14432|At3g02690_Contig1	At3g02690.1	68416.m00260 integral membrane family protein similar to PecM protein (GI:5852331) {Vogesella indigofera} and PecM protein (SP:P42194) [Erwinia chrysanthemi]	GO:0016021,GO:0005554,GO:0016020,GO:0000004,GO:0009507
BN14441	2.68819	458.834	170.685	1.42664	gi|14441|At3g54050_Contig5	At3g54050.1	68416.m05976 fructose-1,6-bisphosphatase, putative / D-fructose-1,6-bisphosphate 1-phosphohydrolase, putative / FBPase, putative strong similarity to fructose-1,6-bisphosphatase [Brassica napus] GI:289367; identical to SP|P25851 Fructose-1,6-bisphosphatas	GO:0042578,GO:0006000,GO:0042132,GO:0005975,GO:0009507
BN14450	2.79625	4268.45	1526.49	1.48349	gi|14450|At4g36990_Contig1	At4g36990.1	68417.m05241 heat shock factor protein 4 (HSF4) / heat shock transcription factor 4 (HSTF4) identical to heat shock transcription factor 4 (HSF4) SP:Q96320 from [Arabidopsis thaliana]	GO:0009408,GO:0003700,GO:0005634,GO:0003677,GO:0003773
BN14450	2.58612	3807.02	1472.1	1.37079	gi|14450|At4g36990_Contig1	At4g36990.1	68417.m05241 heat shock factor protein 4 (HSF4) / heat shock transcription factor 4 (HSTF4) identical to heat shock transcription factor 4 (HSF4) SP:Q96320 from [Arabidopsis thaliana]	GO:0009408,GO:0003700,GO:0005634,GO:0003677,GO:0003773
BN14453	2.52171	3000.46	1189.85	1.3344	gi|14453|At1g15220_Contig1	At1g15220.2	68414.m01822 cytochrome c biogenesis protein family contains Pfam PF03918: Cytochrome C biogenesis protein; similar to Cytochrome c-type biogenesis protein cycL precursor.(SP:P45405) {Bradyrhizobium japonicum}	GO:0008372,GO:0005554,GO:0017004
BN14453	2.80891	2627.86	935.543	1.49001	gi|14453|At1g15220_Contig1	At1g15220.2	68414.m01822 cytochrome c biogenesis protein family contains Pfam PF03918: Cytochrome C biogenesis protein; similar to Cytochrome c-type biogenesis protein cycL precursor.(SP:P45405) {Bradyrhizobium japonicum}	GO:0008372,GO:0005554,GO:0017004
BN14458	3.63156	2828.35	778.825	1.86059	gi|14458|At2g35260_Contig4	At2g35260.1	68415.m04325 expressed protein	GO:0005554,GO:0000004,GO:0009507
BN14458	5.4119	2415.3	446.294	2.43614	gi|14458|At2g35260_Contig4	At2g35260.1	68415.m04325 expressed protein	GO:0005554,GO:0000004,GO:0009507
BN14459	2.19909	1147.51	521.811	1.13691	gi|14459|At2g35260_Contig1	At2g35260.1	68415.m04325 expressed protein	GO:0005554,GO:0000004,GO:0009507
BN14461	2.06951	2627.57	1269.66	1.04929	gi|14461|At2g01670_Contig2	At2g01670.1	68415.m00094 MutT/nudix family protein similar to SP|Q09790 Diadenosine 5',5'''-P1,P6-hexaphosphate hydrolase (EC 3.6.1.-) (Ap6A hydrolase) {Schizosaccharomyces pombe}; contains Pfam profile PF00293: NUDIX domain	GO:0005507,GO:0016787,GO:0000004,GO:0005739
BN14461	3.39492	2998.45	883.216	1.76338	gi|14461|At2g01670_Contig2	At2g01670.1	68415.m00094 MutT/nudix family protein similar to SP|Q09790 Diadenosine 5',5'''-P1,P6-hexaphosphate hydrolase (EC 3.6.1.-) (Ap6A hydrolase) {Schizosaccharomyces pombe}; contains Pfam profile PF00293: NUDIX domain	GO:0005507,GO:0016787,GO:0000004,GO:0005739
BN14461	2.29843	865.648	376.625	1.20065	gi|14461|At2g01670_Contig2	At2g01670.1	68415.m00094 MutT/nudix family protein similar to SP|Q09790 Diadenosine 5',5'''-P1,P6-hexaphosphate hydrolase (EC 3.6.1.-) (Ap6A hydrolase) {Schizosaccharomyces pombe}; contains Pfam profile PF00293: NUDIX domain	GO:0005507,GO:0016787,GO:0000004,GO:0005739
BN14462	3.13385	2775.07	885.515	1.64794	gi|14462|At2g01670_ESS985R	At2g01670.1	68415.m00094 MutT/nudix family protein similar to SP|Q09790 Diadenosine 5',5'''-P1,P6-hexaphosphate hydrolase (EC 3.6.1.-) (Ap6A hydrolase) {Schizosaccharomyces pombe}; contains Pfam profile PF00293: NUDIX domain	GO:0005507,GO:0016787,GO:0000004,GO:0005739
BN14462	2.06639	2283.49	1105.06	1.04712	gi|14462|At2g01670_ESS985R	At2g01670.1	68415.m00094 MutT/nudix family protein similar to SP|Q09790 Diadenosine 5',5'''-P1,P6-hexaphosphate hydrolase (EC 3.6.1.-) (Ap6A hydrolase) {Schizosaccharomyces pombe}; contains Pfam profile PF00293: NUDIX domain	GO:0005507,GO:0016787,GO:0000004,GO:0005739
BN14462	4.29441	3488.94	812.438	2.10246	gi|14462|At2g01670_ESS985R	At2g01670.1	68415.m00094 MutT/nudix family protein similar to SP|Q09790 Diadenosine 5',5'''-P1,P6-hexaphosphate hydrolase (EC 3.6.1.-) (Ap6A hydrolase) {Schizosaccharomyces pombe}; contains Pfam profile PF00293: NUDIX domain	GO:0005507,GO:0016787,GO:0000004,GO:0005739
BN14463	5.90643	6519.22	1103.75	2.56229	gi|14463|At2g06520_Contig1	At2g06520.1	68415.m00723 membrane protein, putative contains 2 transmembrane domains;	GO:0005554,GO:0000004,GO:0009507
BN14463	3.39702	7660.92	2255.19	1.76427	gi|14463|At2g06520_Contig1	At2g06520.1	68415.m00723 membrane protein, putative contains 2 transmembrane domains;	GO:0005554,GO:0000004,GO:0009507
BN14467	2.56573	2735.07	1066	1.35937	gi|14467|At2g06520_Contig3	At2g06520.1	68415.m00723 membrane protein, putative contains 2 transmembrane domains;	GO:0005554,GO:0000004,GO:0009507
BN14467	8.6969	19575.6	2250.87	3.1205	gi|14467|At2g06520_Contig3	At2g06520.1	68415.m00723 membrane protein, putative contains 2 transmembrane domains;	GO:0005554,GO:0000004,GO:0009507
BN14467	2.95097	16441	5571.39	1.56119	gi|14467|At2g06520_Contig3	At2g06520.1	68415.m00723 membrane protein, putative contains 2 transmembrane domains;	GO:0005554,GO:0000004,GO:0009507
BN14477	2.03057	11489.7	5658.35	1.02189	gi|14477|At3g46000_Contig2	At3g46000.1	68416.m04977 actin-depolymerizing factor, putative (ADF2) strong similarity to SP|Q9ZSK3 Actin-depolymerizing factor 4 (ADF-4) (AtADF4) {Arabidopsis thaliana}; contains Pfam profile PF00241: Cofilin/tropomyosin-type actin-binding protein	GO:0003779,GO:0005622,GO:0000004,GO:0003787
BN14478	2.01163	8837.12	4393.01	1.00837	gi|14478|At1g19350_Contig3	At1g19350.5	68414.m02408 brassinosteroid signalling positive regulator, putative similar to BZR1 protein [Arabidopsis thaliana] gi|20270971|gb|AAM18490	GO:0005634,GO:0005515,GO:0009742
BN14479	3.27936	1236.04	376.915	1.71341	gi|14479|At1g19350_Contig5	At1g19350.5	68414.m02408 brassinosteroid signalling positive regulator, putative similar to BZR1 protein [Arabidopsis thaliana] gi|20270971|gb|AAM18490	GO:0005634,GO:0005515,GO:0009742
BN14479	3.14807	1757.88	558.4	1.65447	gi|14479|At1g19350_Contig5	At1g19350.5	68414.m02408 brassinosteroid signalling positive regulator, putative similar to BZR1 protein [Arabidopsis thaliana] gi|20270971|gb|AAM18490	GO:0005634,GO:0005515,GO:0009742
BN14479	13.0103	4138.97	318.13	3.70158	gi|14479|At1g19350_Contig5	At1g19350.5	68414.m02408 brassinosteroid signalling positive regulator, putative similar to BZR1 protein [Arabidopsis thaliana] gi|20270971|gb|AAM18490	GO:0005634,GO:0005515,GO:0009742
BN14479	17.7407	4899.91	276.196	4.14899	gi|14479|At1g19350_Contig5	At1g19350.5	68414.m02408 brassinosteroid signalling positive regulator, putative similar to BZR1 protein [Arabidopsis thaliana] gi|20270971|gb|AAM18490	GO:0005634,GO:0005515,GO:0009742
BN14480	2.76706	2840.44	1026.52	1.46835	gi|14480|At1g19350_Contig4	At1g19350.5	68414.m02408 brassinosteroid signalling positive regulator, putative similar to BZR1 protein [Arabidopsis thaliana] gi|20270971|gb|AAM18490	GO:0005634,GO:0005515,GO:0009742
BN14480	2.47028	4389.42	1776.89	1.30468	gi|14480|At1g19350_Contig4	At1g19350.5	68414.m02408 brassinosteroid signalling positive regulator, putative similar to BZR1 protein [Arabidopsis thaliana] gi|20270971|gb|AAM18490	GO:0005634,GO:0005515,GO:0009742
BN14480	2.89983	2834.8	977.574	1.53597	gi|14480|At1g19350_Contig4	At1g19350.5	68414.m02408 brassinosteroid signalling positive regulator, putative similar to BZR1 protein [Arabidopsis thaliana] gi|20270971|gb|AAM18490	GO:0005634,GO:0005515,GO:0009742
BN14482	2.48769	3653.49	1468.63	1.3148	gi|14482|At1g31850_Contig1	At1g31850.3	68414.m03915 dehydration-responsive protein, putative strong similarity to early-responsive to dehydration stress ERD3 protein [Arabidopsis thaliana] GI:15320410; contains Pfam profile PF03141: Putative methyltransferase	GO:0005554,GO:0000004,GO:0008372
BN14492	2.45723	1479.49	602.096	1.29703	gi|14492|At2g15620_Contig2	At2g15620.1	68415.m01789 ferredoxin--nitrite reductase, putative strong similarity to ferredoxin--nitrite reductase [Nicotiana tabacum] GI:19893; contains Pfam profiles PF03460: Nitrite/Sulfite reductase ferredoxin-like half domain, PF01077: Nitrite and sulphite redu	GO:0009507,GO:0006118,GO:0047889
BN14492	3.45698	1557.44	450.52	1.78951	gi|14492|At2g15620_Contig2	At2g15620.1	68415.m01789 ferredoxin--nitrite reductase, putative strong similarity to ferredoxin--nitrite reductase [Nicotiana tabacum] GI:19893; contains Pfam profiles PF03460: Nitrite/Sulfite reductase ferredoxin-like half domain, PF01077: Nitrite and sulphite redu	GO:0009507,GO:0006118,GO:0047889
BN14494	3.36143	3909.71	1163.11	1.74907	gi|14494|At5g03290_Contig4	At5g03290.1	68418.m00279 isocitrate dehydrogenase, putative / NAD+ isocitrate dehydrogenase, putative strong similarity to isocitrate dehydrogenase (NAD+) [Nicotiana tabacum] GI:3021506	GO:0005737,GO:0008152,GO:0004449,GO:0005739
BN14494	4.20906	3675.85	873.318	2.0735	gi|14494|At5g03290_Contig4	At5g03290.1	68418.m00279 isocitrate dehydrogenase, putative / NAD+ isocitrate dehydrogenase, putative strong similarity to isocitrate dehydrogenase (NAD+) [Nicotiana tabacum] GI:3021506	GO:0005737,GO:0008152,GO:0004449,GO:0005739
BN14499	3.76435	12549	3333.64	1.9124	gi|14499|At5g24930_Contig2	At5g24930.1	68418.m02952 zinc finger (B-box type) family protein similar to CONSTANS-like protein 1 GI:4091804 from [Malus x domestica]	GO:0045449,GO:0005622,GO:0009507,GO:0003700,GO:0008270
BN14499	3.16967	11177.7	3526.45	1.66433	gi|14499|At5g24930_Contig2	At5g24930.1	68418.m02952 zinc finger (B-box type) family protein similar to CONSTANS-like protein 1 GI:4091804 from [Malus x domestica]	GO:0045449,GO:0005622,GO:0009507,GO:0003700,GO:0008270
BN14501	2.9827	3298.21	1105.78	1.57662	gi|14501|At5g24930_Contig1	At5g24930.1	68418.m02952 zinc finger (B-box type) family protein similar to CONSTANS-like protein 1 GI:4091804 from [Malus x domestica]	GO:0045449,GO:0005622,GO:0009507,GO:0003700,GO:0008270
BN14501	2.7604	2463.14	892.312	1.46488	gi|14501|At5g24930_Contig1	At5g24930.1	68418.m02952 zinc finger (B-box type) family protein similar to CONSTANS-like protein 1 GI:4091804 from [Malus x domestica]	GO:0045449,GO:0005622,GO:0009507,GO:0003700,GO:0008270
BN14501	2.07194	4329.88	2089.77	1.05098	gi|14501|At5g24930_Contig1	At5g24930.1	68418.m02952 zinc finger (B-box type) family protein similar to CONSTANS-like protein 1 GI:4091804 from [Malus x domestica]	GO:0045449,GO:0005622,GO:0009507,GO:0003700,GO:0008270
BN14507	3.25121	21143	6503.11	1.70098	gi|14507|At1g21680_Contig1	At1g21680.1	68414.m02713 expressed protein similar to TolB protein precursor (SP:Q9ZDM5) {Rickettsia prowazekii}; ESTs gb|N96028, gb|F14286, gb|T20680, gb|F14443, gb|AA657300 and gb|N65244 come from this gene	GO:0005554,GO:0000004,GO:0012505
BN14507	3.08451	15722.3	5097.18	1.62504	gi|14507|At1g21680_Contig1	At1g21680.1	68414.m02713 expressed protein similar to TolB protein precursor (SP:Q9ZDM5) {Rickettsia prowazekii}; ESTs gb|N96028, gb|F14286, gb|T20680, gb|F14443, gb|AA657300 and gb|N65244 come from this gene	GO:0005554,GO:0000004,GO:0012505
BN14508	2.76754	27651.4	9991.32	1.46861	gi|14508|At1g21680_Contig2	At1g21680.1	68414.m02713 expressed protein similar to TolB protein precursor (SP:Q9ZDM5) {Rickettsia prowazekii}; ESTs gb|N96028, gb|F14286, gb|T20680, gb|F14443, gb|AA657300 and gb|N65244 come from this gene	GO:0005554,GO:0000004,GO:0012505
BN14508	4.41928	31020.2	7019.29	2.14381	gi|14508|At1g21680_Contig2	At1g21680.1	68414.m02713 expressed protein similar to TolB protein precursor (SP:Q9ZDM5) {Rickettsia prowazekii}; ESTs gb|N96028, gb|F14286, gb|T20680, gb|F14443, gb|AA657300 and gb|N65244 come from this gene	GO:0005554,GO:0000004,GO:0012505
BN14511	5.97925	1128.56	188.746	2.57997	gi|14511|At1g71180_Contig1	At1g71180.1	68414.m08213 6-phosphogluconate dehydrogenase NAD-binding domain-containing protein similar to SP|P23523 2-hydroxy-3-oxopropionate reductase (EC 1.1.1.60) (Tartronate semialdehyde reductase) {Escherichia coli}; contains Pfam profile PF03446: NAD binding d	GO:0006098,GO:0008372,GO:0004616,GO:0006118
BN14511	4.28404	3605.04	841.505	2.09897	gi|14511|At1g71180_Contig1	At1g71180.1	68414.m08213 6-phosphogluconate dehydrogenase NAD-binding domain-containing protein similar to SP|P23523 2-hydroxy-3-oxopropionate reductase (EC 1.1.1.60) (Tartronate semialdehyde reductase) {Escherichia coli}; contains Pfam profile PF03446: NAD binding d	GO:0006098,GO:0008372,GO:0004616,GO:0006118
BN14511	3.92611	2670.69	680.239	1.9731	gi|14511|At1g71180_Contig1	At1g71180.1	68414.m08213 6-phosphogluconate dehydrogenase NAD-binding domain-containing protein similar to SP|P23523 2-hydroxy-3-oxopropionate reductase (EC 1.1.1.60) (Tartronate semialdehyde reductase) {Escherichia coli}; contains Pfam profile PF03446: NAD binding d	GO:0006098,GO:0008372,GO:0004616,GO:0006118
BN14514	7.92372	13642.9	1721.78	2.98618	gi|14514|At1g64720_Contig2	At1g64720.1	68414.m07338 expressed protein weak similarity to SP|P53809 Phosphatidylcholine transfer protein (PC-TP) {Rattus norvegicus}	GO:0005554,GO:0000004,GO:0012505
BN14514	8.72273	12562.3	1440.18	3.12478	gi|14514|At1g64720_Contig2	At1g64720.1	68414.m07338 expressed protein weak similarity to SP|P53809 Phosphatidylcholine transfer protein (PC-TP) {Rattus norvegicus}	GO:0005554,GO:0000004,GO:0012505
BN14516	2.20184	320.617	145.613	1.13871	gi|14516|At1g64720_Contig1	At1g64720.1	68414.m07338 expressed protein weak similarity to SP|P53809 Phosphatidylcholine transfer protein (PC-TP) {Rattus norvegicus}	GO:0005554,GO:0000004,GO:0012505
BN14516	6.2873	3486.06	554.461	2.65244	gi|14516|At1g64720_Contig1	At1g64720.1	68414.m07338 expressed protein weak similarity to SP|P53809 Phosphatidylcholine transfer protein (PC-TP) {Rattus norvegicus}	GO:0005554,GO:0000004,GO:0012505
BN14516	7.67526	3489.31	454.618	2.94022	gi|14516|At1g64720_Contig1	At1g64720.1	68414.m07338 expressed protein weak similarity to SP|P53809 Phosphatidylcholine transfer protein (PC-TP) {Rattus norvegicus}	GO:0005554,GO:0000004,GO:0012505
BN14517	32.5608	17932.6	550.742	5.02506	gi|14517|At4g38970_Contig6	At4g38970.1	68417.m05521 fructose-bisphosphate aldolase, putative strong similarity to plastidic fructose-bisphosphate aldolase (EC 4.1.2.13) from Nicotiana paniculata (NPALDP1) [GI:4827251], Oryza sativa, PIR2:T02057 [SP|Q40677]	GO:0019648,GO:0009507,GO:0019650,GO:0006096,GO:0019654,GO:0006094,GO:0019253,GO:0004332,GO:0019642
BN14517	3.53223	5339.28	1511.59	1.82058	gi|14517|At4g38970_Contig6	At4g38970.1	68417.m05521 fructose-bisphosphate aldolase, putative strong similarity to plastidic fructose-bisphosphate aldolase (EC 4.1.2.13) from Nicotiana paniculata (NPALDP1) [GI:4827251], Oryza sativa, PIR2:T02057 [SP|Q40677]	GO:0019648,GO:0009507,GO:0019650,GO:0006096,GO:0019654,GO:0006094,GO:0019253,GO:0004332,GO:0019642
BN14517	3.57023	4580.53	1282.98	1.83602	gi|14517|At4g38970_Contig6	At4g38970.1	68417.m05521 fructose-bisphosphate aldolase, putative strong similarity to plastidic fructose-bisphosphate aldolase (EC 4.1.2.13) from Nicotiana paniculata (NPALDP1) [GI:4827251], Oryza sativa, PIR2:T02057 [SP|Q40677]	GO:0019648,GO:0009507,GO:0019650,GO:0006096,GO:0019654,GO:0006094,GO:0019253,GO:0004332,GO:0019642
BN14517	33.0913	18195.9	549.869	5.04838	gi|14517|At4g38970_Contig6	At4g38970.1	68417.m05521 fructose-bisphosphate aldolase, putative strong similarity to plastidic fructose-bisphosphate aldolase (EC 4.1.2.13) from Nicotiana paniculata (NPALDP1) [GI:4827251], Oryza sativa, PIR2:T02057 [SP|Q40677]	GO:0019648,GO:0009507,GO:0019650,GO:0006096,GO:0019654,GO:0006094,GO:0019253,GO:0004332,GO:0019642
BN14519	6.40967	6161.75	961.321	2.68025	gi|14519|At4g38970_Contig5	At4g38970.1	68417.m05521 fructose-bisphosphate aldolase, putative strong similarity to plastidic fructose-bisphosphate aldolase (EC 4.1.2.13) from Nicotiana paniculata (NPALDP1) [GI:4827251], Oryza sativa, PIR2:T02057 [SP|Q40677]	GO:0019648,GO:0009507,GO:0019650,GO:0006096,GO:0019654,GO:0006094,GO:0019253,GO:0004332,GO:0019642
BN14519	2.61853	3725.65	1422.8	1.38876	gi|14519|At4g38970_Contig5	At4g38970.1	68417.m05521 fructose-bisphosphate aldolase, putative strong similarity to plastidic fructose-bisphosphate aldolase (EC 4.1.2.13) from Nicotiana paniculata (NPALDP1) [GI:4827251], Oryza sativa, PIR2:T02057 [SP|Q40677]	GO:0019648,GO:0009507,GO:0019650,GO:0006096,GO:0019654,GO:0006094,GO:0019253,GO:0004332,GO:0019642
BN14520	7.17672	10907.4	1519.83	2.84333	gi|14520|At4g38970_Contig4	At4g38970.2	68417.m05522 fructose-bisphosphate aldolase, putative strong similarity to plastidic fructose-bisphosphate aldolase (EC 4.1.2.13) from Nicotiana paniculata (NPALDP1) [GI:4827251], Oryza sativa, PIR2:T02057 [SP|Q40677]	GO:0019648,GO:0009507,GO:0019650,GO:0006096,GO:0019654,GO:0006094,GO:0019253,GO:0004332,GO:0019642
BN14520	5.85322	13474.7	2302.1	2.54923	gi|14520|At4g38970_Contig4	At4g38970.2	68417.m05522 fructose-bisphosphate aldolase, putative strong similarity to plastidic fructose-bisphosphate aldolase (EC 4.1.2.13) from Nicotiana paniculata (NPALDP1) [GI:4827251], Oryza sativa, PIR2:T02057 [SP|Q40677]	GO:0019648,GO:0009507,GO:0019650,GO:0006096,GO:0019654,GO:0006094,GO:0019253,GO:0004332,GO:0019642
BN14527	3.07293	1317.31	428.682	1.61962	gi|14527|At2g19310_Contig2	At2g19310.1	68415.m02253 expressed protein	GO:0005554,GO:0000004,GO:0009507
BN14531	5.58393	1741.9	311.949	2.48128	gi|14531|At5g01410_Contig3	At5g01410.1	68418.m00054 stress-responsive protein, putative similar to ethylene-inducible protein HEVER [Hevea brasiliensis] SWISS-PROT:Q39963	GO:0005554,GO:0000004,GO:0008372
BN14531	6.20671	1679.82	270.646	2.63383	gi|14531|At5g01410_Contig3	At5g01410.1	68418.m00054 stress-responsive protein, putative similar to ethylene-inducible protein HEVER [Hevea brasiliensis] SWISS-PROT:Q39963	GO:0005554,GO:0000004,GO:0008372
BN14533	2.2091	1190.77	539.029	1.14346	gi|14533|At3g17780_Contig1	At3g17780.1	68416.m02268 expressed protein	GO:0005554,GO:0000004,GO:0012505
BN14533	2.11028	1327.88	629.243	1.07744	gi|14533|At3g17780_Contig1	At3g17780.1	68416.m02268 expressed protein	GO:0005554,GO:0000004,GO:0012505
BN14537	6.47861	1692.33	261.218	2.69568	gi|14537|At2g26020_Contig1	At2g26020.1	68415.m03124 plant defensin-fusion protein, putative (PDF1.2b) plant defensin protein family member, personal communication, Bart Thomma (Bart.Thomma@agr.kuleuven.ac.be); similar to antifungal protein 1 preprotein [Raphanus sativus] gi|609322|gb|AAA69541	GO:0005554,GO:0012505,GO:0000004,GO:0005618
BN14537	2.46233	7807.57	3170.8	1.30003	gi|14537|At2g26020_Contig1	At2g26020.1	68415.m03124 plant defensin-fusion protein, putative (PDF1.2b) plant defensin protein family member, personal communication, Bart Thomma (Bart.Thomma@agr.kuleuven.ac.be); similar to antifungal protein 1 preprotein [Raphanus sativus] gi|609322|gb|AAA69541	GO:0005554,GO:0012505,GO:0000004,GO:0005618
BN14538	2.22278	5054.36	2273.89	1.15237	gi|14538|At1g35620_Contig1	At1g35620.1	68414.m04425 thioredoxin family protein similar to SP|Q43116 Protein disulfide isomerase precursor (PDI) (EC 5.3.4.1) {Ricinus communis}; contains Pfam profile PF00085: Thioredoxin	GO:0016853,GO:0005783,GO:0030508,GO:0005576,GO:0005489,GO:0006118,GO:0005144,GO:0012505
BN14545	2.60033	2689.18	1034.17	1.37869	gi|14545|At1g04380_Contig4	At1g04350.1	68414.m00425 2-oxoglutarate-dependent dioxygenase, putative Similar to Arabidopsis 2A6 (gb|X83096) and to tomato ethylene synthesis regulatory protein E8 (SP|P10967); EST gb|T76913 comes from this gene	GO:0016706,GO:0009692
BN14545	2.18048	1539.22	705.908	1.12465	gi|14545|At1g04380_Contig4	At1g04350.1	68414.m00425 2-oxoglutarate-dependent dioxygenase, putative Similar to Arabidopsis 2A6 (gb|X83096) and to tomato ethylene synthesis regulatory protein E8 (SP|P10967); EST gb|T76913 comes from this gene	GO:0016706,GO:0009692
BN14559	4.91032	1274.33	259.521	2.29582	gi|14559|At5g66200_Contig1	At5g66200.1	68418.m08339 armadillo/beta-catenin repeat family protein contains Pfam profile: PF00514 armadillo/beta-catenin-like repeat	GO:0005554,GO:0000004,GO:0008372
BN14566	5.13109	13662.8	2662.75	2.35926	gi|14566|At1g15270_Contig2	At1g15270.1	68414.m01827 expressed protein ESTs gb|AA650895, gb|AA720043 and gb|R29777 come from this gene	GO:0005554,GO:0000004,GO:0008372
BN14569	2.30269	6523.01	2832.78	1.20332	gi|14569|At5g46110_Contig3	At5g46110.2	68418.m05670 phosphate/triose-phosphate translocator, putative identical to phosphate/triose-phosphate translocator precursor [Arabidopsis thaliana] gi|3983125|gb|AAC83815; similar to triose phosphate/phosphate translocator, chloroplast precursor (CTPT)[C	GO:0016021,GO:0015717,GO:0009670,GO:0015297,GO:0005739,GO:0012505,GO:0016020
BN14569	2.53066	9995.97	3949.95	1.33951	gi|14569|At5g46110_Contig3	At5g46110.2	68418.m05670 phosphate/triose-phosphate translocator, putative identical to phosphate/triose-phosphate translocator precursor [Arabidopsis thaliana] gi|3983125|gb|AAC83815; similar to triose phosphate/phosphate translocator, chloroplast precursor (CTPT)[C	GO:0016021,GO:0015717,GO:0009670,GO:0015297,GO:0005739,GO:0012505,GO:0016020
BN14573	3.47967	2488.45	715.139	1.79895	gi|14573|At4g18390_Contig1	At4g18390.1	68417.m02729 TCP family transcription factor, putative similar to TFPD (GI:6681577) [Arabidopsis thaliana]; teosinte branched1 protein - Zea mays, PIR2:T04347	GO:0008372,GO:0003700,GO:0045449
BN14574	2.32294	2546.85	1096.39	1.21595	gi|14574|At5g04490_Contig1	At5g04490.1	68418.m00448 phosphatidate cytidylyltransferase family protein contains Pfam profile: PF01148 phosphatidate cytidylyltransferase	GO:0008654,GO:0016020,GO:0004605,GO:0009507
[truncated: 4,423 more rows]
