# Supplementary material for: Transcriptome profiling of Brassica napus stem sections in relation to differences in lignin content
Source: BMC Genomics. 2018 Apr 16;19:255. doi: 10.1186/s12864-018-4645-6 (PMC5903004; doi:10.1186/s12864-018-4645-6)
Supplement: Supplementary file 9 — Table S5A. Differential expression of DH2 vs YN2 less than point 5 (microarray). (XLSX 567 kb) [file 12864_2018_4645_MOESM9_ESM.xlsx]

## Sheet: Query1
Position	Reporter ID	ratio1_2	intensity1	intensity2	l2ratio1_2	Contig	AT ID	Gene name	GO term
15920	BN10008	0.218372	245.321	1123.41	-2.19514	gi|10008|At2g29450_Contig2	At2g29450.1	68415.m03578 glutathione S-transferase (103-1A) identical to Swiss-Prot:P46421 glutathione S-transferase 103-1A [Arabidopsis thaliana]	GO:0005737,GO:0004364,GO:0009407
15608	BN10008	0.256309	302.017	1178.33	-1.96404	gi|10008|At2g29450_Contig2	At2g29450.1	68415.m03578 glutathione S-transferase (103-1A) identical to Swiss-Prot:P46421 glutathione S-transferase 103-1A [Arabidopsis thaliana]	GO:0005737,GO:0004364,GO:0009407
8120	BN10013	0.471873	168.176	356.401	-1.08353	gi|10013|At4g35420_Contig7	At4g35420.1	68417.m05031 dihydroflavonol 4-reductase family / dihydrokaempferol 4-reductase family similar to dihydroflavonol 4-reductase (Rosa hybrid cultivar, GI:1332411), CPRD14 protein (Vigna unguiculata, GI:1854445)	GO:0012505,GO:0009813,GO:0016614
5520	BN10014	0.494027	576.391	1166.72	-1.01734	gi|10014|At4g35420_Contig1	At4g35420.1	68417.m05031 dihydroflavonol 4-reductase family / dihydrokaempferol 4-reductase family similar to dihydroflavonol 4-reductase (Rosa hybrid cultivar, GI:1332411), CPRD14 protein (Vigna unguiculata, GI:1854445)	GO:0012505,GO:0009813,GO:0016614
2920	BN10016	0.403971	4362.4	10798.8	-1.30768	gi|10016|At2g28910_Contig2	At2g28910.1	68415.m03513 CAX-interacting protein 4 (CAXIP4) contains Pfam domain PF00098: Zinc knuckle; identical to cDNA CAX-interacting protein 4 GI:27651998	GO:0003676,GO:0000004,GO:0005739
18516	BN10026	0.347535	284.347	818.182	-1.52477	gi|10026|At1g20340_Contig1	At1g20340.1	68414.m02538 plastocyanin similar to plastocyanin GI:1865683 from [Arabidopsis thaliana]	GO:0009543,GO:0005507,GO:0009411,GO:0005489,GO:0006118,GO:0042221
18204	BN10026	0.356879	264.848	742.122	-1.48649	gi|10026|At1g20340_Contig1	At1g20340.1	68414.m02538 plastocyanin similar to plastocyanin GI:1865683 from [Arabidopsis thaliana]	GO:0009543,GO:0005507,GO:0009411,GO:0005489,GO:0006118,GO:0042221
7804	BN10034	0.341473	371.809	1088.84	-1.55016	gi|10034|At1g08380_Contig3	At1g08380.1	68414.m00927 expressed protein	GO:0005554,GO:0000004,GO:0009507
8116	BN10034	0.188683	463.662	2457.36	-2.40596	gi|10034|At1g08380_Contig3	At1g08380.1	68414.m00927 expressed protein	GO:0005554,GO:0000004,GO:0009507
8116	BN10034	0.177628	322.791	1817.23	-2.49307	gi|10034|At1g08380_Contig3	At1g08380.1	68414.m00927 expressed protein	GO:0005554,GO:0000004,GO:0009507
5516	BN10036	0.499567	840.246	1681.95	-1.00125	gi|10036|At1g08380_Contig1	At1g08380.1	68414.m00927 expressed protein	GO:0005554,GO:0000004,GO:0009507
19170	BN10047	0.219869	112.627	512.247	-2.18529	gi|10047|At5g41460_Contig1	At5g41460.1	68418.m05035 fringe-related protein strong similarity to unknown protein (pir||T13026) similarity to predicted proteins + similar to hypothetical protein GB:AAC23643 [Arabidopsis thaliana] + weak similarity to Fringe [Schistocerca gregaria](GI:6573138);Fr	GO:0016020,GO:0000004,GO:0016757
18858	BN10047	0.211554	109.307	516.687	-2.2409	gi|10047|At5g41460_Contig1	At5g41460.1	68418.m05035 fringe-related protein strong similarity to unknown protein (pir||T13026) similarity to predicted proteins + similar to hypothetical protein GB:AAC23643 [Arabidopsis thaliana] + weak similarity to Fringe [Schistocerca gregaria](GI:6573138);Fr	GO:0016020,GO:0000004,GO:0016757
13654	BN10065	0.452813	1518.64	3353.79	-1.14301	gi|10065|At4g16190_Contig4	At4g16190.1	68417.m02457 cysteine proteinase, putative contains similarity to papain-like cysteine proteinase isoform I GI:7381219 from [Ipomoea batatas]	GO:0006508,GO:0012505,GO:0004197,GO:0008234
3566	BN10083	0.446066	534.962	1199.29	-1.16467	gi|10083|At1g09640_Contig4	At1g09640.1	68414.m01081 elongation factor 1B-gamma, putative / eEF-1B gamma, putative Similar to elongation factor 1-gamma (gb|EF1G_XENLA). ESTs gb|T20564,gb|T45940,gb|T04527 come from this gene	GO:0005853,GO:0003746,GO:0006414
19504	BN10107	0.488853	2471.45	5055.61	-1.03253	gi|10107|At1g68530_Contig1	At1g68530.2	68414.m07829 very-long-chain fatty acid condensing enzyme (CUT1) identical to very-long-chain fatty acid condensing enzyme (CUT1) GB:AF129511 (required for cuticular wax biosynthesis and pollen fertility: Millar,A.A., et al., Plant Cell (1999))	GO:0042335,GO:0010025,GO:0005792,GO:0009922,GO:0000038,GO:0008415,GO:0016020
20470	BN10124	0.37465	465.623	1242.82	-1.41638	gi|10124|At5g20520_Contig1	At5g20520.1	68418.m02438 expressed protein	GO:0016787,GO:0006508,GO:0012505,GO:0004287,GO:0006725
17870	BN10125	0.396935	151.251	381.047	-1.33302	gi|10125|At2g12905_Contig1	At2g12905.1	68415.m01409 expressed protein	GO:0005554,GO:0000004,GO:0005739
2270	BN10133	0.336586	225.071	668.687	-1.57095	gi|10133|At3g02880_Contig2	At3g02880.1	68416.m00282 leucine-rich repeat transmembrane protein kinase, putative contains Pfam profiles: PF00069 Eukaryotic protein kinase domain, PF00560 Leucine Rich Repeat (5 copies)	GO:0012505,GO:0005524,GO:0007169,GO:0004674,GO:0006468,GO:0016301
1958	BN10133	0.381093	196.058	514.462	-1.39178	gi|10133|At3g02880_Contig2	At3g02880.1	68416.m00282 leucine-rich repeat transmembrane protein kinase, putative contains Pfam profiles: PF00069 Eukaryotic protein kinase domain, PF00560 Leucine Rich Repeat (5 copies)	GO:0012505,GO:0005524,GO:0007169,GO:0004674,GO:0006468,GO:0016301
20466	BN10144	0.10997	244.737	2225.49	-3.18482	gi|10144|At4g39330_Contig1	At4g39330.1	68417.m05568 mannitol dehydrogenase, putative nearly identical to SP|P42734, probable mannitol dehydrogenase	GO:0046029,GO:0019592
17866	BN10145	0.108505	1114.47	10271.1	-3.20416	gi|10145|At4g39330_Contig2	At4g39330.1	68417.m05568 mannitol dehydrogenase, putative nearly identical to SP|P42734, probable mannitol dehydrogenase	GO:0046029,GO:0019592
7466	BN10152	0.46001	460.64	1001.37	-1.12026	gi|10152|At1g06800_Contig1	At1g06800.1	68414.m00724 lipase class 3 family protein similar to DEFECTIVE IN ANTHER DEHISCENCE1 [Arabidopsis thaliana] GI:16215706; contains Pfam profile PF01764: Lipase	GO:0004806,GO:0009507,GO:0003824,GO:0006629
4866	BN10154	0.484034	6121.24	12646.3	-1.04682	gi|10154|At1g29910_Contig5	At1g29910.1	68414.m03655 chlorophyll A-B binding protein 2, chloroplast / LHCII type I CAB-2 / CAB-140 (CAB2A) identical to SP|P04778 Chlorophyll A-B binding protein 2, chloroplast precursor (LHCII type I CAB-2) (CAB-140) (LHCP) {Arabidopsis thaliana}	GO:0030076,GO:0009765,GO:0016168,GO:0009507,GO:0015979
21121	BN10167	0.18314	190.962	1042.71	-2.44898	gi|10167|At3g15760_Contig1	At3g15760.1	68416.m01996 expressed protein	GO:0005554,GO:0000004,GO:0012505
18521	BN10168	0.0321321	382.709	11910.5	-4.95984	gi|10168|At3g15760_Contig2	At3g15760.1	68416.m01996 expressed protein	GO:0005554,GO:0000004,GO:0012505
2921	BN10174	0.359099	3665.22	10206.7	-1.47754	gi|10174|At1g32230_Contig3	At1g32230.2	68414.m03965 WWE domain-containing protein / ceo protein, putative (CEO) contains Pfam domain, PF02825: WWE domain; identical to cDNA for ceo protein (ceo gene) GI:11044956	GO:0005634,GO:0005515,GO:0006979
9	BN10175	0.23825	136.968	574.891	-2.06945	gi|10175|At1g73100_Contig1	At1g73100.1	68414.m08452 SET domain-containing protein (SUVH3) identical to SUVH3 [Arabidopsis thaliana] GI:13517747; contains Pfam profiles PF00856: SET domain, PF05033: Pre-SET motif, PF02182: YDG/SRA domain; identical to cDNA SUVH3 (SUVH3) GI:14625477	GO:0040029,GO:0005634,GO:0042054
23405	BN10178	0.339951	1218.44	3584.16	-1.5566	gi|10178|At3g16770_Contig1	At3g16770.1	68416.m02141 AP2 domain-containing protein RAP2.3 (RAP2.3) identical to GI:2281631 [Arabidopsis thaliana]; identical to cDNA EBP GI:2190330	GO:0009723,GO:0003700,GO:0009613,GO:0003677,GO:0005634
23717	BN10178	0.350086	963.958	2753.49	-1.51422	gi|10178|At3g16770_Contig1	At3g16770.1	68416.m02141 AP2 domain-containing protein RAP2.3 (RAP2.3) identical to GI:2281631 [Arabidopsis thaliana]; identical to cDNA EBP GI:2190330	GO:0009723,GO:0003700,GO:0009613,GO:0003677,GO:0005634
10717	BN10185	0.278511	1566.68	5625.21	-1.8442	gi|10185|At5g11200_Contig6	At5g11200.1	68418.m01309 DEAD/DEAH box helicase, putative	GO:0008026,GO:0003676,GO:0005524,GO:0000004,GO:0004386,GO:0008372
5517	BN10188	0.379523	188.61	496.966	-1.39774	gi|10188|At5g11200_Contig4	At5g11200.1	68418.m01309 DEAD/DEAH box helicase, putative	GO:0008026,GO:0003676,GO:0005524,GO:0000004,GO:0004386,GO:0008372
5	BN10198	0.291974	159.152	545.09	-1.77609	gi|10198|At1g29880_Contig1	At1g29880.1	68414.m03652 glycyl-tRNA synthetase / glycine--tRNA ligase identical to SP|O23627 Glycyl-tRNA synthetase (EC 6.1.1.14) (Glycine--tRNA ligase) (GlyRS) {Arabidopsis thaliana}	GO:0006426,GO:0006412,GO:0004820,GO:0005739,GO:0004812,GO:0005524,GO:0006418
11055	BN10224	0.207452	613.938	2959.42	-2.26915	gi|10224|At2g37170_Contig1	At2g37170.1	68415.m04560 plasma membrane intrinsic protein 2B (PIP2B) / aquaporin PIP2.2 (PIP2.2) identical to SP|P43287 Plasma membrane intrinsic protein 2B {Arabidopsis thaliana}	GO:0016020,GO:0006810,GO:0015250,GO:0005886,GO:0006833
11367	BN10224	0.217265	544.266	2505.08	-2.20247	gi|10224|At2g37170_Contig1	At2g37170.1	68415.m04560 plasma membrane intrinsic protein 2B (PIP2B) / aquaporin PIP2.2 (PIP2.2) identical to SP|P43287 Plasma membrane intrinsic protein 2B {Arabidopsis thaliana}	GO:0016020,GO:0006810,GO:0015250,GO:0005886,GO:0006833
8767	BN10225	0.393761	220.812	560.777	-1.34461	gi|10225|At2g37170_Contig4	At2g37170.1	68415.m04560 plasma membrane intrinsic protein 2B (PIP2B) / aquaporin PIP2.2 (PIP2.2) identical to SP|P43287 Plasma membrane intrinsic protein 2B {Arabidopsis thaliana}	GO:0016020,GO:0006810,GO:0015250,GO:0005886,GO:0006833
17221	BN10238	0.270394	106.768	394.861	-1.88687	gi|10238|At5g19760_Contig1	At5g19760.1	68418.m02349 dicarboxylate/tricarboxylate carrier (DTC) identical to dicarboxylate/tricarboxylate carrier [Arabidopsis thaliana] GI:19913113	GO:0015302,GO:0005743,GO:0006839,GO:0005488,GO:0006810
16909	BN10238	0.317021	107.492	339.069	-1.65735	gi|10238|At5g19760_Contig1	At5g19760.1	68418.m02349 dicarboxylate/tricarboxylate carrier (DTC) identical to dicarboxylate/tricarboxylate carrier [Arabidopsis thaliana] GI:19913113	GO:0015302,GO:0005743,GO:0006839,GO:0005488,GO:0006810
22105	BN10249	0.408498	425.369	1041.3	-1.2916	gi|10249|At3g51720_Contig1	At3g51720.1	68416.m05671 expressed protein contains Pfam PF05701: Plant protein of unknown function (DUF827)	GO:0005554,GO:0000004,GO:0008372
22417	BN10249	0.407153	452.925	1112.42	-1.29636	gi|10249|At3g51720_Contig1	At3g51720.1	68416.m05671 expressed protein contains Pfam PF05701: Plant protein of unknown function (DUF827)	GO:0005554,GO:0000004,GO:0008372
9105	BN10254	0.0545299	119.746	2195.97	-4.19681	gi|10254|At1g01090_Contig3	At1g01090.1	68414.m00011 pyruvate dehydrogenase E1 component alpha subunit, chloroplast identical to pyruvate dehydrogenase E1 alpha subunit GB:AAB86803 GI:2454182 from [Arabidopsis thaliana]; identical to cDNA pyruvate dehydrogenase E1 alpha subunit mRNA, nuclear ge	GO:0008152,GO:0016624,GO:0004739,GO:0009507
9417	BN10254	0.0508445	105.207	2069.19	-4.29776	gi|10254|At1g01090_Contig3	At1g01090.1	68414.m00011 pyruvate dehydrogenase E1 component alpha subunit, chloroplast identical to pyruvate dehydrogenase E1 alpha subunit GB:AAB86803 GI:2454182 from [Arabidopsis thaliana]; identical to cDNA pyruvate dehydrogenase E1 alpha subunit mRNA, nuclear ge	GO:0008152,GO:0016624,GO:0004739,GO:0009507
17871	BN10263	0.48803	499.86	1024.24	-1.03496	gi|10263|At5g11580_Contig1	At5g11580.1	68418.m01350 UVB-resistance protein-related / regulator of chromosome condensation (RCC1) family protein contains Pfam PF00415 : Regulator of chromosome condensation (RCC1); similar to rjs protein (GI:3414809) [Mus musculus]; similar to HERC2 (GI:4079809)	GO:0003682,GO:0008536,GO:0000004,GO:0008372
25355	BN10272	0.272377	228.574	839.181	-1.87632	gi|10272|At2g24790_Contig1	At2g24790.1	68415.m02964 zinc finger (B-box type) family protein	GO:0012505,GO:0005622,GO:0008270,GO:0003700,GO:0006355
25667	BN10272	0.394068	168.952	428.738	-1.34348	gi|10272|At2g24790_Contig1	At2g24790.1	68415.m02964 zinc finger (B-box type) family protein	GO:0012505,GO:0005622,GO:0008270,GO:0003700,GO:0006355
22755	BN10273	0.069867	133.696	1913.58	-3.83925	gi|10273|At2g24790_Contig2	At2g24790.1	68415.m02964 zinc finger (B-box type) family protein	GO:0012505,GO:0005622,GO:0008270,GO:0003700,GO:0006355
23067	BN10273	0.073203	111.639	1525.06	-3.77195	gi|10273|At2g24790_Contig2	At2g24790.1	68415.m02964 zinc finger (B-box type) family protein	GO:0012505,GO:0005622,GO:0008270,GO:0003700,GO:0006355
15267	BN10277	0.339851	1455.39	4282.44	-1.55703	gi|10277|At3g08730_Contig3	At3g08730.1	68416.m01015 serine/threonine protein kinase (PK1) (PK6) identical to serine/threonine-protein kinase AtPK1/AtPK6 (ribosomal-protein S6 kinase ATPK6) [Arabidopsis thaliana] SWISS-PROT:P42818	GO:0009651,GO:0004674,GO:0009409,GO:0004672,GO:0005739,GO:0016301
10067	BN10279	0.0470341	71.2171	1514.16	-4.41015	gi|10279|At3g07540_Contig1	At3g07540.1	68416.m00900 formin homology 2 domain-containing protein / FH2 domain-containing protein contains formin homology 2 domain, Pfam:PF02181	GO:0012505,GO:0003779,GO:0006355,GO:0003700,GO:0005634
9755	BN10279	0.0522967	66.352	1268.76	-4.25714	gi|10279|At3g07540_Contig1	At3g07540.1	68416.m00900 formin homology 2 domain-containing protein / FH2 domain-containing protein contains formin homology 2 domain, Pfam:PF02181	GO:0012505,GO:0003779,GO:0006355,GO:0003700,GO:0005634
7155	BN10280	0.160209	207.829	1297.24	-2.64198	gi|10280|At3g07540_Contig3	At3g07540.1	68416.m00900 formin homology 2 domain-containing protein / FH2 domain-containing protein contains formin homology 2 domain, Pfam:PF02181	GO:0012505,GO:0003779,GO:0006355,GO:0003700,GO:0005634
7467	BN10280	0.146617	244.612	1668.37	-2.76987	gi|10280|At3g07540_Contig3	At3g07540.1	68416.m00900 formin homology 2 domain-containing protein / FH2 domain-containing protein contains formin homology 2 domain, Pfam:PF02181	GO:0012505,GO:0003779,GO:0006355,GO:0003700,GO:0005634
21122	BN10287	0.474874	2778.12	5850.23	-1.07438	gi|10287|At5g35680_Contig1	At2g04520.1	68415.m00458 eukaryotic translation initiation factor 1A, putative / eIF-1A, putative / eIF-4C, putative strong similarity to translation initiation factor (eIF-1A) [Beta vulgaris] GI:17977975; contains Pfam profile PF01176: Eukaryotic initiation factor 1	GO:0006413,GO:0003743,GO:0008372
18518	BN10307	0.0824101	205.661	2495.58	-3.60104	gi|10307|At3g48140_Contig1	At3g48140.1	68416.m05250 senescence-associated protein, putative similar to B12D protein [Ipomoea batatas] GB:AAD22104	GO:0010150,GO:0005554,GO:0012505
10718	BN10311	0.202882	413.041	2035.87	-2.30129	gi|10311|At5g44540_Contig1	At5g44540.1	68418.m05456 tapetum-specific protein-related similar to SaTAP 35 [Sinapis alba] GI:408108	GO:0005554,GO:0000004,GO:0012505
2918	BN10315	0.483283	526.227	1088.86	-1.04906	gi|10315|At5g11170_Contig3	At5g11170.2	68418.m01306 DEAD/DEAH box helicase, putative (RH15) DEAD BOX RNA helicase RH15, Arabidopsis thaliana, EMBL:ATH010466	GO:0008026,GO:0003676,GO:0005524,GO:0000004,GO:0004386,GO:0008372
16568	BN10341	0.322715	107.713	333.771	-1.63167	gi|10341|At5g65350_VA586R	At5g65350.1	68418.m08220 histone H3 nearly identical to histone H3 from Zea mays SP|P05203, Medicago sativa GI:166384, Encephalartos altensteinii SP|P08903, Pisum sativum SP|P02300; contains Pfam profile PF00125 Core histone H2A/H2B/H3/H4	GO:0007001,GO:0003677,GO:0006334,GO:0000786,GO:0005634,GO:0009507
16256	BN10341	0.316271	111.413	352.271	-1.66077	gi|10341|At5g65350_VA586R	At5g65350.1	68418.m08220 histone H3 nearly identical to histone H3 from Zea mays SP|P05203, Medicago sativa GI:166384, Encephalartos altensteinii SP|P08903, Pisum sativum SP|P02300; contains Pfam profile PF00125 Core histone H2A/H2B/H3/H4	GO:0007001,GO:0003677,GO:0006334,GO:0000786,GO:0005634,GO:0009507
8768	BN10346	0.47179	740.857	1570.31	-1.08378	gi|10346|At2g18040_Contig1	At2g18040.1	68415.m02097 peptidyl-prolyl cis-trans isomerase (PIN1) / cyclophilin / rotamase identical to Chain A, Solution Structure Of Pin1at From Arabidopsis Thaliana GI:22218833; contains Pfam profile PF00639: PPIC-type PPIASE domain	GO:0003755,GO:0000074,GO:0008372
12022	BN10373	0.440274	2358.2	5356.21	-1.18353	gi|10373|At3g14230_Contig1	At3g14230.3	68416.m01802 AP2 domain-containing protein RAP2.2 (RAP2.2) identical to AP2 domain containing protein RAP2.2 GI:2281629 from [Arabidopsis thaliana]	GO:0003700,GO:0006355,GO:0003677,GO:0005634
11710	BN10373	0.468527	2562.73	5469.76	-1.0938	gi|10373|At3g14230_Contig1	At3g14230.3	68416.m01802 AP2 domain-containing protein RAP2.2 (RAP2.2) identical to AP2 domain containing protein RAP2.2 GI:2281629 from [Arabidopsis thaliana]	GO:0003700,GO:0006355,GO:0003677,GO:0005634
1622	BN10377	0.307561	342.045	1112.12	-1.70105	gi|10377|At3g03570_VA606R	At3g03570.1	68416.m00360 expressed protein similar to hypothetical protein GB:CAB38918 [Arabidopsis thaliana]	GO:0005554,GO:0000004,GO:0008372
27618	BN10379	0.414954	416.867	1004.61	-1.26898	gi|10379|At2g45140_Contig1	At2g45140.1	68415.m05618 vesicle-associated membrane protein, putative / VAMP, putative similar to VAP27 GI:6688926 [Nicotiana plumbaginifolia]	GO:0005198,GO:0000004,GO:0008372
14618	BN10385	0.475297	384.909	809.828	-1.0731	gi|10385|At5g25560_Contig2	At5g25560.1	68418.m03041 zinc finger (C3HC4-type RING finger) family protein contains Pfam domain PF00097: Zinc finger, C3HC4 type (RING finger)	GO:0008372,GO:0005515,GO:0008270,GO:0003677,GO:0006355
23072	BN10405	0.436905	4096.62	9376.46	-1.19461	gi|10405|At5g60390_Contig4	At5g60390.1	68418.m07574 elongation factor 1-alpha / EF-1-alpha identical to SWISS-PROT:P13905 elongation factor 1-alpha (EF-1-alpha) [Arabidopsis thaliana]	GO:0006414,GO:0003746,GO:0005737,GO:0001514,GO:0005516
22760	BN10405	0.451093	3717.37	8240.8	-1.1485	gi|10405|At5g60390_Contig4	At5g60390.1	68418.m07574 elongation factor 1-alpha / EF-1-alpha identical to SWISS-PROT:P13905 elongation factor 1-alpha (EF-1-alpha) [Arabidopsis thaliana]	GO:0006414,GO:0003746,GO:0005737,GO:0001514,GO:0005516
10072	BN10411	0.370976	1019.51	2748.18	-1.4306	gi|10411|At2g32210_Contig1	At2g32210.1	68415.m03936 expressed protein	GO:0005554,GO:0000004,GO:0009507
2272	BN10414	0.487964	1730.54	3546.45	-1.03515	gi|10414|At1g14400_Contig4	At1g14400.2	68414.m01708 ubiquitin-conjugating enzyme 1 (UBC1) E2; identical to gi:431259, SP:P25865	GO:0005739,GO:0004840,GO:0006511
9756	BN10427	0.100859	818.07	8111.03	-3.30959	gi|10427|At5g44005_Contig2	At5g44005.1	68418.m05385 expressed protein	GO:0005554,GO:0000004,GO:0008372
4868	BN10430	0.269463	330.521	1226.59	-1.89184	gi|10430|At1g12240_Contig2	At1g12240.1	68414.m01416 beta-fructosidase (BFRUCT4) / beta-fructofuranosidase / invertase, vacuolar identical to beta-fructosidase GI:1871503 from [Arabidopsis thaliana]; contains Pfam profile PF00251:Glycosyl hydrolases family 32; identical to cDNA beta-fructosidas	GO:0019575,GO:0004564,GO:0005975,GO:0004553,GO:0005737
5211	BN10445	0.494757	2672.59	5401.82	-1.01521	gi|10445|At3g62120_Contig2	At3g62120.2	68416.m06980 tRNA synthetase class II (G, H, P and S) family protein similar to SP|P07814 Bifunctional aminoacyl-tRNA synthetase [Includes: Glutamyl-tRNA synthetase (EC 6.1.1.17) (Glutamate--tRNA ligase); Prolyl-tRNA synthetase (EC 6.1.1.15) (Proline--tRN	GO:0006418,GO:0005524,GO:0006433,GO:0004829,GO:0006435,GO:0004827,GO:0005737,GO:0004812,GO:0006412
8119	BN10456	0.378767	1398.28	3691.66	-1.40062	gi|10456|At4g34860_Contig2	At4g34860.1	68417.m04945 beta-fructofuranosidase, putative / invertase, putative / saccharase, putative / beta-fructosidase, putative similar to neutral invertase [Daucus carota] GI:4200165; contains Pfam profile PF04853: Plant neutral invertase	GO:0008372,GO:0004564,GO:0019575
21773	BN10466	0.167397	390.357	2331.92	-2.57865	gi|10466|At2g43150_Contig6	At2g43150.1	68415.m05358 proline-rich extensin-like family protein similar to CRANTZ hydroxyproline-rich glycoprotein [Manihot esculenta] gi|7211797|gb|AAF40442; similar to extensin gi|1165322|gb|AAB53156; contains proline-rich extensin domains, INTERPRO:IPR002965	GO:0005554,GO:0000004,GO:0012505
16573	BN10468	0.402982	283.18	702.712	-1.31121	gi|10468|At1g61240_Contig2	At1g61240.2	68414.m06901 expressed protein contains Pfam profile PF05212: Protein of unknown function (DUF707)	GO:0005554,GO:0000004,GO:0008372
16261	BN10468	0.442923	188.073	424.618	-1.17487	gi|10468|At1g61240_Contig2	At1g61240.2	68414.m06901 expressed protein contains Pfam profile PF05212: Protein of unknown function (DUF707)	GO:0005554,GO:0000004,GO:0008372
8769	BN10489	0.327333	3918.7	11971.6	-1.61117	gi|10489|At2g38730_Contig1	At2g38730.1	68415.m04756 peptidyl-prolyl cis-trans isomerase, putative / cyclophilin, putative / rotamase, putative similar to cyclophilin [Homo sapiens] gi|3647230|gb|AAC60793	GO:0006457,GO:0003755,GO:0008372
657	BN10493	0.20509	205.145	1000.27	-2.28567	gi|10493|At1g31330_Contig1	At1g31330.1	68414.m03833 photosystem I reaction center subunit III family protein contains Pfam profile: PF02507: photosystem I reaction center subunit III	GO:0009507,GO:0015979,GO:0005554,GO:0009538
969	BN10493	0.169635	235.779	1389.92	-2.55949	gi|10493|At1g31330_Contig1	At1g31330.1	68414.m03833 photosystem I reaction center subunit III family protein contains Pfam profile: PF02507: photosystem I reaction center subunit III	GO:0009507,GO:0015979,GO:0005554,GO:0009538
27619	BN10521	0.130435	92.1202	706.252	-2.93859	gi|10521|At2g43510_Contig3	At2g43510.1	68415.m05406 trypsin inhibitor, putative similar to SP|P26780 Trypsin inhibitor 2 precursor (MTI-2) {Sinapis alba}	GO:0012505,GO:0006952,GO:0030304
27307	BN10521	0.0887263	115.015	1296.29	-3.49449	gi|10521|At2g43510_Contig3	At2g43510.1	68415.m05406 trypsin inhibitor, putative similar to SP|P26780 Trypsin inhibitor 2 precursor (MTI-2) {Sinapis alba}	GO:0012505,GO:0006952,GO:0030304
22419	BN10524	0.153609	3363.46	21896.3	-2.70267	gi|10524|At1g29930_Contig7	At1g29930.1	68414.m03657 chlorophyll A-B binding protein 2, chloroplast / LHCII type I CAB-2 / CAB-140 (CAB2B) identical to SP|P04778 Chlorophyll A-B binding protein 2, chloroplast precursor (LHCII type I CAB-2) (CAB-140) (LHCP) {Arabidopsis thaliana}	GO:0015979,GO:0030076,GO:0009507,GO:0016168
22107	BN10524	0.158142	4241.8	26822.7	-2.66071	gi|10524|At1g29930_Contig7	At1g29930.1	68414.m03657 chlorophyll A-B binding protein 2, chloroplast / LHCII type I CAB-2 / CAB-140 (CAB2B) identical to SP|P04778 Chlorophyll A-B binding protein 2, chloroplast precursor (LHCII type I CAB-2) (CAB-140) (LHCP) {Arabidopsis thaliana}	GO:0015979,GO:0030076,GO:0009507,GO:0016168
19507	BN10525	0.136647	752.853	5509.47	-2.87147	gi|10525|At1g29930_Contig6	At1g29930.1	68414.m03657 chlorophyll A-B binding protein 2, chloroplast / LHCII type I CAB-2 / CAB-140 (CAB2B) identical to SP|P04778 Chlorophyll A-B binding protein 2, chloroplast precursor (LHCII type I CAB-2) (CAB-140) (LHCP) {Arabidopsis thaliana}	GO:0015979,GO:0030076,GO:0009507,GO:0016168
19819	BN10525	0.143846	806.443	5606.29	-2.7974	gi|10525|At1g29930_Contig6	At1g29930.1	68414.m03657 chlorophyll A-B binding protein 2, chloroplast / LHCII type I CAB-2 / CAB-140 (CAB2B) identical to SP|P04778 Chlorophyll A-B binding protein 2, chloroplast precursor (LHCII type I CAB-2) (CAB-140) (LHCP) {Arabidopsis thaliana}	GO:0015979,GO:0030076,GO:0009507,GO:0016168
17219	BN10526	0.0483386	1315.96	27223.8	-4.37068	gi|10526|At1g29930_Contig1	At1g29930.1	68414.m03657 chlorophyll A-B binding protein 2, chloroplast / LHCII type I CAB-2 / CAB-140 (CAB2B) identical to SP|P04778 Chlorophyll A-B binding protein 2, chloroplast precursor (LHCII type I CAB-2) (CAB-140) (LHCP) {Arabidopsis thaliana}	GO:0015979,GO:0030076,GO:0009507,GO:0016168
16907	BN10526	0.06644	1555.42	23410.9	-3.9118	gi|10526|At1g29930_Contig1	At1g29930.1	68414.m03657 chlorophyll A-B binding protein 2, chloroplast / LHCII type I CAB-2 / CAB-140 (CAB2B) identical to SP|P04778 Chlorophyll A-B binding protein 2, chloroplast precursor (LHCII type I CAB-2) (CAB-140) (LHCP) {Arabidopsis thaliana}	GO:0015979,GO:0030076,GO:0009507,GO:0016168
14619	BN10527	0.102524	2892.03	28208.3	-3.28597	gi|10527|At1g29930_Contig3	At1g29930.1	68414.m03657 chlorophyll A-B binding protein 2, chloroplast / LHCII type I CAB-2 / CAB-140 (CAB2B) identical to SP|P04778 Chlorophyll A-B binding protein 2, chloroplast precursor (LHCII type I CAB-2) (CAB-140) (LHCP) {Arabidopsis thaliana}	GO:0015979,GO:0030076,GO:0009507,GO:0016168
14307	BN10527	0.110158	2898.3	26310.4	-3.18235	gi|10527|At1g29930_Contig3	At1g29930.1	68414.m03657 chlorophyll A-B binding protein 2, chloroplast / LHCII type I CAB-2 / CAB-140 (CAB2B) identical to SP|P04778 Chlorophyll A-B binding protein 2, chloroplast precursor (LHCII type I CAB-2) (CAB-140) (LHCP) {Arabidopsis thaliana}	GO:0015979,GO:0030076,GO:0009507,GO:0016168
23073	BN10539	0.468401	1182.76	2525.1	-1.09418	gi|10539|At1g64520_Contig3	At1g64520.1	68414.m07314 26S proteasome regulatory subunit, putative (RPN12) similar to 26S proteasome regulatory complex subunit p30 GB:AAF08395 GI:6434966 from [Drosophila melanogaster]	GO:0006511,GO:0008541,GO:0005838,GO:0008233
10073	BN10544	0.408425	2317.67	5674.65	-1.29186	gi|10544|At4g32470_Contig2	At4g32470.1	68417.m04622 ubiquinol-cytochrome C reductase complex 14 kDa protein, putative similar to SP|P48502 Ubiquinol-cytochrome C reductase complex 14 kDa protein (EC 1.10.2.2) (CR14) {Solanum tuberosum}; contains Pfam profile PF02271: Ubiquinol-cytochrome C red	GO:0006118,GO:0008121,GO:0005739,GO:0006122
20157	BN10556	0.403678	494.832	1225.81	-1.30872	gi|10556|At3g51160_Contig3	At3g51160.1	68416.m05602 GDP-D-mannose-4,6-dehydratase (MUR1) almost identical to GDP-D-mannose-4,6-dehydratase (MUR1) GI:1764100 from [Arabidopsis thaliana]	GO:0008446,GO:0042351,GO:0008372,GO:0009826
20469	BN10556	0.383378	488.159	1273.31	-1.38316	gi|10556|At3g51160_Contig3	At3g51160.1	68416.m05602 GDP-D-mannose-4,6-dehydratase (MUR1) almost identical to GDP-D-mannose-4,6-dehydratase (MUR1) GI:1764100 from [Arabidopsis thaliana]	GO:0008446,GO:0042351,GO:0008372,GO:0009826
15269	BN10559	0.469539	449.929	958.235	-1.09068	gi|10559|At4g34870_Contig1	At4g34870.1	68417.m04946 peptidyl-prolyl cis-trans isomerase / cyclophilin (CYP1) / rotamase identical to cyclophilin (CYP1) gi|992643|gb|AAA75512; similar to peptidyl-prolyl cis-trans isomerase, PPIase (cyclophilin, cyclosporin A-binding protein) [Catharanthus roseu	GO:0005829,GO:0007165,GO:0003755,GO:0006457
15269	BN10559	0.438595	504.739	1150.81	-1.18904	gi|10559|At4g34870_Contig1	At4g34870.1	68417.m04946 peptidyl-prolyl cis-trans isomerase / cyclophilin (CYP1) / rotamase identical to cyclophilin (CYP1) gi|992643|gb|AAA75512; similar to peptidyl-prolyl cis-trans isomerase, PPIase (cyclophilin, cyclosporin A-binding protein) [Catharanthus roseu	GO:0005829,GO:0007165,GO:0003755,GO:0006457
12669	BN10566	0.195345	115.999	593.817	-2.35591	gi|10566|At5g22060_Contig5	At5g22060.1	68418.m02569 DNAJ heat shock protein, putative strong similarity to SP|O60884 DnaJ homolog subfamily A member 2 (Dnj3) Homo sapiens, several plant DnaJ proteins from PGR; contains Pfam profiles PF00226 DnaJ domain, PF00684 DnaJ central domain (4 repeats),	GO:0003767,GO:0008372,GO:0003754,GO:0006457
2269	BN10572	0.0548963	179.888	3276.87	-4.18715	gi|10572|At4g08230_Contig2	At4g08230.1	68417.m01358 glycine-rich protein	GO:0005554,GO:0000004,GO:0005739
8128	BN10583	0.321064	214.273	667.384	-1.63907	gi|10583|At1g23900_Contig2	At1g23900.2	68414.m03016 gamma-adaptin, putative similar to SP|O43747 Adapter-related protein complex 1 gamma 1 subunit (Gamma-adaptin) (Clathrin assembly protein complex 1 gamma-1 large chain) {Homo sapiens}; contains Pfam profiles PF01602: Adaptin N terminal region	GO:0030276,GO:0005739
16	BN10586	0.306369	2244.26	7325.34	-1.70666	gi|10586|At1g28290_Contig3	At1g28290.1	68414.m03472 pollen Ole e 1 allergen and extensin family protein similar to arabinogalactan protein [Daucus carota] GI:11322245; contains Pfam profile PF01190: Pollen proteins Ole e I family	GO:0005199,GO:0000004,GO:0012505
328	BN10586	0.293056	2063.92	7042.75	-1.77075	gi|10586|At1g28290_Contig3	At1g28290.1	68414.m03472 pollen Ole e 1 allergen and extensin family protein similar to arabinogalactan protein [Daucus carota] GI:11322245; contains Pfam profile PF01190: Pollen proteins Ole e I family	GO:0005199,GO:0000004,GO:0012505
15612	BN10593	0.437799	514.064	1174.2	-1.19166	gi|10593|At2g17720_Contig1	At2g17720.1	68415.m02053 oxidoreductase, 2OG-Fe(II) oxygenase family protein similar to prolyl 4-hydroxylase, alpha subunit, from Gallus gallus [GI:212530], Rattus norvegicus [GI:474940], Mus musculus [SP|Q60715]; contains PF03171 2OG-Fe(II) oxygenase superfamily dom	GO:0016706,GO:0005739,GO:0018401
15924	BN10593	0.337265	525.439	1557.94	-1.56804	gi|10593|At2g17720_Contig1	At2g17720.1	68415.m02053 oxidoreductase, 2OG-Fe(II) oxygenase family protein similar to prolyl 4-hydroxylase, alpha subunit, from Gallus gallus [GI:212530], Rattus norvegicus [GI:474940], Mus musculus [SP|Q60715]; contains PF03171 2OG-Fe(II) oxygenase superfamily dom	GO:0016706,GO:0005739,GO:0018401
5212	BN10597	0.469139	327.427	697.931	-1.09191	gi|10597|At2g16430_Contig2	At2g16430.2	68415.m01882 purple acid phosphatase (PAP10) identical to purple acid phosphatase (PAP10) GI:20257482 from [Arabidopsis thaliana]	GO:0016787,GO:0004722,GO:0012505,GO:0000004,GO:0005739
5524	BN10597	0.380199	2466.6	6487.65	-1.39517	gi|10597|At2g16430_Contig2	At2g16430.2	68415.m01882 purple acid phosphatase (PAP10) identical to purple acid phosphatase (PAP10) GI:20257482 from [Arabidopsis thaliana]	GO:0016787,GO:0004722,GO:0012505,GO:0000004,GO:0005739
12	BN10599	0.457581	289.983	633.73	-1.1279	gi|10599|At2g32080_Contig1	At2g32080.2	68415.m03921 PUR alpha-1 protein identical to PUR alpha-1 GI:5081612 from [Arabidopsis thaliana]; contains Pfam profile: PF04845 PurA ssDNA and RNA-binding protein	GO:0003697,GO:0000004,GO:0008372
324	BN10599	0.435279	222.95	512.2	-1.19999	gi|10599|At2g32080_Contig1	At2g32080.2	68415.m03921 PUR alpha-1 protein identical to PUR alpha-1 GI:5081612 from [Arabidopsis thaliana]; contains Pfam profile: PF04845 PurA ssDNA and RNA-binding protein	GO:0003697,GO:0000004,GO:0008372
16578	BN10615	0.0831884	79.8394	959.742	-3.58747	gi|10615|At4g15440_Contig3	At4g15440.1	68417.m02361 hydroperoxide lyase (HPL1) identical to hydroperoxide lyase GI:3822403 from [Arabidopsis thaliana]	GO:0008372,GO:0006118
16266	BN10615	0.0989082	72.1597	729.562	-3.33777	gi|10615|At4g15440_Contig3	At4g15440.1	68417.m02361 hydroperoxide lyase (HPL1) identical to hydroperoxide lyase GI:3822403 from [Arabidopsis thaliana]	GO:0008372,GO:0006118
6178	BN10619	0.291614	258.003	884.742	-1.77787	gi|10619|At5g16590_Contig1	At5g16590.1	68418.m01942 leucine-rich repeat transmembrane protein kinase, putative	GO:0012505,GO:0005524,GO:0007169,GO:0004674,GO:0006468,GO:0016301
5866	BN10619	0.260644	269.277	1033.12	-1.93984	gi|10619|At5g16590_Contig1	At5g16590.1	68418.m01942 leucine-rich repeat transmembrane protein kinase, putative	GO:0012505,GO:0005524,GO:0007169,GO:0004674,GO:0006468,GO:0016301
19174	BN10629	0.337605	7826.33	23181.9	-1.56659	gi|10629|At2g34430_Contig7	At2g34430.1	68415.m04223 chlorophyll A-B binding protein / LHCII type I (LHB1B1) identical to photosystem II type I chlorophyll a/b binding protein [Arabidopsis thaliana] GI:16366	GO:0042651,GO:0015979,GO:0030076,GO:0009769,GO:0016168
18862	BN10629	0.352764	9729.58	27581	-1.50323	gi|10629|At2g34430_Contig7	At2g34430.1	68415.m04223 chlorophyll A-B binding protein / LHCII type I (LHB1B1) identical to photosystem II type I chlorophyll a/b binding protein [Arabidopsis thaliana] GI:16366	GO:0042651,GO:0015979,GO:0030076,GO:0009769,GO:0016168
6828	BN10656	0.265529	1413.94	5325	-1.91306	gi|10656|At3g56880_Contig2	At3g56880.1	68416.m06327 VQ motif-containing protein contains PF05678: VQ motif	GO:0005554,GO:0000004,GO:0008372
9424	BN10671	0.37963	433.587	1142.13	-1.39733	gi|10671|At3g23770_VA2271F	At3g23770.1	68416.m02988 glycosyl hydrolase family 17 protein similar to A6 anther-specific protein SP:Q06915 [Arabidopsis thaliana]	GO:0005975,GO:0004553,GO:0012505
22766	BN10680	0.44346	271.954	613.255	-1.17312	gi|10680|At2g31510_VA449R	At2g31510.1	68415.m03850 IBR domain-containing protein / ARIADNE-like protein ARI7 (ARI7) identical to ARIADNE-like protein ARI7 [Arabidopsis thaliana] GI:29125028; contains similarity to Swiss-Prot:Q94981 ariadne-1 protein (Ari-1) [Drosophila melanogaster]; contains	GO:0005554,GO:0000004,GO:0008372
17878	BN10683	0.145538	93.9132	645.281	-2.78053	gi|10683|At2g30060_Contig1	At2g30060.1	68415.m03656 Ran-binding protein 1b (RanBP1b) nearly identical to atranbp1b [Arabidopsis thaliana] GI:2058284	GO:0008372,GO:0000060,GO:0008536
9766	BN10687	0.409229	2048.52	5005.8	-1.28902	gi|10687|At3g08940_Contig1	At3g08940.2	68416.m01042 chlorophyll A-B binding protein (LHCB4.2) contains Pfam profile: PF00504 chlorophyll A-B binding protein; identical to Lhcb4.2 protein GB:AAD28774 [Arabidopsis thaliana]	GO:0009765,GO:0009507,GO:0016168
10078	BN10687	0.374984	2269.57	6052.44	-1.4151	gi|10687|At3g08940_Contig1	At3g08940.2	68416.m01042 chlorophyll A-B binding protein (LHCB4.2) contains Pfam profile: PF00504 chlorophyll A-B binding protein; identical to Lhcb4.2 protein GB:AAD28774 [Arabidopsis thaliana]	GO:0009765,GO:0009507,GO:0016168
9766	BN10687	0.122763	234.948	1913.83	-3.02605	gi|10687|At3g08940_Contig1	At3g08940.2	68416.m01042 chlorophyll A-B binding protein (LHCB4.2) contains Pfam profile: PF00504 chlorophyll A-B binding protein; identical to Lhcb4.2 protein GB:AAD28774 [Arabidopsis thaliana]	GO:0009765,GO:0009507,GO:0016168
10074	BN10700	0.386464	758.296	1962.14	-1.37159	gi|10700|At3g16000_Contig1	At3g16000.1	68416.m02024 matrix-localized MAR DNA-binding protein-related similar to matrix-localized MAR DNA binding protein MFP1 GI:1771158 from [Lycopersicon esculentum]	GO:0006412,GO:0042646,GO:0003677,GO:0009535
9762	BN10700	0.392569	773.868	1971.29	-1.34898	gi|10700|At3g16000_Contig1	At3g16000.1	68416.m02024 matrix-localized MAR DNA-binding protein-related similar to matrix-localized MAR DNA binding protein MFP1 GI:1771158 from [Lycopersicon esculentum]	GO:0006412,GO:0042646,GO:0003677,GO:0009535
20817	BN10717	0.336088	1878.58	5589.54	-1.57309	gi|10717|At2g34420_Contig2	At2g34420.2	68415.m04220 chlorophyll A-B binding protein / LHCII type I (LHB1B2) identical to GB:X64460 photosystem II type I chlorophyll a/b binding protein [Arabidopsis thaliana] GI:16364	GO:0042651,GO:0015979,GO:0030076,GO:0009769,GO:0016168
21129	BN10717	0.313582	1734.76	5532.07	-1.67308	gi|10717|At2g34420_Contig2	At2g34420.2	68415.m04220 chlorophyll A-B binding protein / LHCII type I (LHB1B2) identical to GB:X64460 photosystem II type I chlorophyll a/b binding protein [Arabidopsis thaliana] GI:16364	GO:0042651,GO:0015979,GO:0030076,GO:0009769,GO:0016168
28613	BN10728	0.239699	846.561	3531.76	-2.0607	gi|10728|At1g13920_Contig1	At1g13920.1	68414.m01633 remorin family protein contains Pfam domain, PF03763: Remorin, C-terminal region	GO:0003677,GO:0000004,GO:0008372
26325	BN10736	0.483448	721.652	1492.72	-1.04857	gi|10736|At1g52400_Contig2	At1g52400.1	68414.m05913 glycosyl hydrolase family 1 protein / beta-glucosidase, putative (BG1) contains Pfam PF00232 : Glycosyl hydrolase family 1 domain; TIGRFAM TIGR01233: 6-phospho-beta-galactosidase; identical to GI:6651430 from [Arabidopsis thaliana]	GO:0005975,GO:0004553,GO:0012505
26013	BN10736	0.413121	830.279	2009.77	-1.27536	gi|10736|At1g52400_Contig2	At1g52400.1	68414.m05913 glycosyl hydrolase family 1 protein / beta-glucosidase, putative (BG1) contains Pfam PF00232 : Glycosyl hydrolase family 1 domain; TIGRFAM TIGR01233: 6-phospho-beta-galactosidase; identical to GI:6651430 from [Arabidopsis thaliana]	GO:0005975,GO:0004553,GO:0012505
15925	BN10741	0.430809	130.286	302.422	-1.21488	gi|10741|At2g47470_Contig3	At2g47470.1	68415.m05925 thioredoxin family protein similar to protein disulfide isomerase [Dictyostelium discoideum] GI:2627440; contains Pfam profile: PF00085 Thioredoxin	GO:0016853,GO:0005783,GO:0012505,GO:0005489,GO:0006118,GO:0030508
15613	BN10741	0.245486	201.302	820.015	-2.02629	gi|10741|At2g47470_Contig3	At2g47470.1	68415.m05925 thioredoxin family protein similar to protein disulfide isomerase [Dictyostelium discoideum] GI:2627440; contains Pfam profile: PF00085 Thioredoxin	GO:0016853,GO:0005783,GO:0012505,GO:0005489,GO:0006118,GO:0030508
8467	BN10760	0.422364	413.502	979.017	-1.24344	gi|10760|At5g59870_Contig1	At5g59870.1	68418.m07507 histone H2A, putative similar to histone H2A Petroselinum crispum SP|P19177, Lycopersicon esculentum SP|P25469, Zea mays SP|P40280; contains Pfam profile PF00125 Core histone H2A/H2B/H3/H4	GO:0007001,GO:0003677,GO:0006334,GO:0000786,GO:0005634
8779	BN10760	0.45031	402.446	893.708	-1.15101	gi|10760|At5g59870_Contig1	At5g59870.1	68418.m07507 histone H2A, putative similar to histone H2A Petroselinum crispum SP|P19177, Lycopersicon esculentum SP|P25469, Zea mays SP|P40280; contains Pfam profile PF00125 Core histone H2A/H2B/H3/H4	GO:0007001,GO:0003677,GO:0006334,GO:0000786,GO:0005634
24717	BN10778	0.444411	1862.23	4190.33	-1.17003	gi|10778|At4g03210_Contig2	At4g03210.1	68417.m00440 xyloglucan:xyloglucosyl transferase, putative / xyloglucan endotransglycosylase, putative / endo-xyloglucan transferase, putative contains similarity to xyloglucan endo-transglycosylase-like protein (XET-1) GI:5070246 from [Medicago truncatul	GO:0016762,GO:0006259,GO:0012505,GO:0005975,GO:0006265,GO:0016798
25029	BN10778	0.388957	1437.68	3696.24	-1.36232	gi|10778|At4g03210_Contig2	At4g03210.1	68417.m00440 xyloglucan:xyloglucosyl transferase, putative / xyloglucan endotransglycosylase, putative / endo-xyloglucan transferase, putative contains similarity to xyloglucan endo-transglycosylase-like protein (XET-1) GI:5070246 from [Medicago truncatul	GO:0016762,GO:0006259,GO:0012505,GO:0005975,GO:0006265,GO:0016798
19829	BN10781	0.460392	8938.14	19414.2	-1.11907	gi|10781|At3g61470_Contig4	At3g61470.1	68416.m06884 chlorophyll A-B binding protein (LHCA2) identical to Lhca2 protein [Arabidopsis thaliana] GI:4741940; similar to chlorophyll A-B binding protein, chloroplast [Precursor] SP:P13869 from [Petunia hybrida]; contains Pfam profile: PF00504 chlorop	GO:0030076,GO:0009782,GO:0016168,GO:0009768,GO:0015979
19517	BN10781	0.414602	9007.15	21724.8	-1.2702	gi|10781|At3g61470_Contig4	At3g61470.1	68416.m06884 chlorophyll A-B binding protein (LHCA2) identical to Lhca2 protein [Arabidopsis thaliana] GI:4741940; similar to chlorophyll A-B binding protein, chloroplast [Precursor] SP:P13869 from [Petunia hybrida]; contains Pfam profile: PF00504 chlorop	GO:0030076,GO:0009782,GO:0016168,GO:0009768,GO:0015979
16917	BN10782	0.339619	6965.86	20510.8	-1.55801	gi|10782|At3g61470_Contig2	At3g61470.1	68416.m06884 chlorophyll A-B binding protein (LHCA2) identical to Lhca2 protein [Arabidopsis thaliana] GI:4741940; similar to chlorophyll A-B binding protein, chloroplast [Precursor] SP:P13869 from [Petunia hybrida]; contains Pfam profile: PF00504 chlorop	GO:0030076,GO:0009782,GO:0016168,GO:0009768,GO:0015979
17229	BN10782	0.296924	6400.29	21555.3	-1.75183	gi|10782|At3g61470_Contig2	At3g61470.1	68416.m06884 chlorophyll A-B binding protein (LHCA2) identical to Lhca2 protein [Arabidopsis thaliana] GI:4741940; similar to chlorophyll A-B binding protein, chloroplast [Precursor] SP:P13869 from [Petunia hybrida]; contains Pfam profile: PF00504 chlorop	GO:0030076,GO:0009782,GO:0016168,GO:0009768,GO:0015979
12025	BN10804	0.481112	3261.1	6778.25	-1.05555	gi|10804|At2g36530_Contig5	At2g36530.1	68415.m04481 enolase identical to SWISS-PROT:P25696 enolase (EC 4.2.1.11) (2-phosphoglycerate dehydratase)(2-phospho-D- glycerate hydro-lyase) [Arabidopsis thaliana]	GO:0009416,GO:0005634,GO:0009409,GO:0004634,GO:0005737
11713	BN10804	0.494262	3368.15	6814.5	-1.01665	gi|10804|At2g36530_Contig5	At2g36530.1	68415.m04481 enolase identical to SWISS-PROT:P25696 enolase (EC 4.2.1.11) (2-phosphoglycerate dehydratase)(2-phospho-D- glycerate hydro-lyase) [Arabidopsis thaliana]	GO:0009416,GO:0005634,GO:0009409,GO:0004634,GO:0005737
6513	BN10808	0.304147	361.47	1188.47	-1.71716	gi|10808|At2g36530_Contig2	At2g36530.1	68415.m04481 enolase identical to SWISS-PROT:P25696 enolase (EC 4.2.1.11) (2-phosphoglycerate dehydratase)(2-phospho-D- glycerate hydro-lyase) [Arabidopsis thaliana]	GO:0009416,GO:0005634,GO:0009409,GO:0004634,GO:0005737
6825	BN10808	0.336961	577.437	1713.66	-1.56935	gi|10808|At2g36530_Contig2	At2g36530.1	68415.m04481 enolase identical to SWISS-PROT:P25696 enolase (EC 4.2.1.11) (2-phosphoglycerate dehydratase)(2-phospho-D- glycerate hydro-lyase) [Arabidopsis thaliana]	GO:0009416,GO:0005634,GO:0009409,GO:0004634,GO:0005737
23079	BN10814	0.443611	5687.98	12822	-1.17263	gi|10814|At3g52730_Contig3	At3g52730.1	68416.m05810 ubiquinol-cytochrome C reductase UQCRX/QCR9-like family protein contains Pfam profile: PF05365 ubiquinol-cytochrome C reductase, UQCRX/QCR9 like	GO:0005739,GO:0000004,GO:0008121
15279	BN10818	0.355693	1094.46	3076.98	-1.4913	gi|10818|At2g01100_Contig2	At2g01100.3	68415.m00018 expressed protein	GO:0005554,GO:0000004,GO:0008372
17563	BN10829	0.344252	1851.42	5378.09	-1.53846	gi|10829|At5g22880_Contig5	At5g22880.1	68418.m02676 histone H2B, putative strong similarity to histone H2B-3 Lycopersicon esculentum GI:3021485, H2B Gossypium hirsutum SP|O22582; contains Pfam profile PF00125 Core histone H2A/H2B/H3/H4	GO:0007001,GO:0003677,GO:0006334,GO:0000786,GO:0005634
17875	BN10829	0.316666	1896.52	5989.03	-1.65897	gi|10829|At5g22880_Contig5	At5g22880.1	68418.m02676 histone H2B, putative strong similarity to histone H2B-3 Lycopersicon esculentum GI:3021485, H2B Gossypium hirsutum SP|O22582; contains Pfam profile PF00125 Core histone H2A/H2B/H3/H4	GO:0007001,GO:0003677,GO:0006334,GO:0000786,GO:0005634
14963	BN10830	0.4565	506.437	1109.39	-1.13131	gi|10830|At5g22880_Contig2	At5g22880.1	68418.m02676 histone H2B, putative strong similarity to histone H2B-3 Lycopersicon esculentum GI:3021485, H2B Gossypium hirsutum SP|O22582; contains Pfam profile PF00125 Core histone H2A/H2B/H3/H4	GO:0007001,GO:0003677,GO:0006334,GO:0000786,GO:0005634
15275	BN10830	0.405726	507.835	1251.67	-1.30142	gi|10830|At5g22880_Contig2	At5g22880.1	68418.m02676 histone H2B, putative strong similarity to histone H2B-3 Lycopersicon esculentum GI:3021485, H2B Gossypium hirsutum SP|O22582; contains Pfam profile PF00125 Core histone H2A/H2B/H3/H4	GO:0007001,GO:0003677,GO:0006334,GO:0000786,GO:0005634
1963	BN10835	0.183419	167.065	910.836	-2.44678	gi|10835|At1g80830_Contig4	At1g80830.1	68414.m09483 NRAMP metal ion transporter 1 (NRAMP1) identical to NRAMP1 protein [Arabidopsis thaliana] gi|7108911|gb|AAF36535; member of the natural resistance-associated macrophage protein (NRAMP) metal transporter family, PMID:11500563	GO:0015692,GO:0008372,GO:0030001,GO:0006875,GO:0046873,GO:0006828,GO:0015103,GO:0005384,GO:0015691
2275	BN10835	0.139604	166.45	1192.3	-2.84059	gi|10835|At1g80830_Contig4	At1g80830.1	68414.m09483 NRAMP metal ion transporter 1 (NRAMP1) identical to NRAMP1 protein [Arabidopsis thaliana] gi|7108911|gb|AAF36535; member of the natural resistance-associated macrophage protein (NRAMP) metal transporter family, PMID:11500563	GO:0015692,GO:0008372,GO:0030001,GO:0006875,GO:0046873,GO:0006828,GO:0015103,GO:0005384,GO:0015691
5530	BN10847	0.496281	856.893	1726.63	-1.01077	gi|10847|At3g03610_Contig2	At3g03610.1	68416.m00364 phagocytosis and cell motility protein ELMO1-related contains weak similarity to ELMO1 [Mus musculus] gi|16118551|gb|AAL14464	GO:0005554,GO:0000004,GO:0005739
21780	BN10869	0.374952	2790.65	7442.68	-1.41522	gi|10869|At2g05920_Contig2	At2g05920.1	68415.m00642 subtilase family protein contains similarity to cucumisin-like serine protease GI:3176874 from [Arabidopsis thaliana]	GO:0006508,GO:0012505,GO:0004289,GO:0008233
21468	BN10869	0.309978	3050.45	9840.87	-1.68976	gi|10869|At2g05920_Contig2	At2g05920.1	68415.m00642 subtilase family protein contains similarity to cucumisin-like serine protease GI:3176874 from [Arabidopsis thaliana]	GO:0006508,GO:0012505,GO:0004289,GO:0008233
8468	BN10875	0.457492	1547.09	3381.68	-1.12818	gi|10875|At1g53240_Contig5	At1g53240.1	68414.m06033 malate dehydrogenase [NAD], mitochondrial identical to mitochondrial NAD-dependent malate dehydrogenase GI:3929649 SP|Q9ZP06 from [Arabidopsis thaliana]; contains InterPro entry IPR001236: Lactate/malate dehydrogenase	GO:0006099,GO:0005739,GO:0016615
8780	BN10875	0.463478	1305.41	2816.55	-1.10943	gi|10875|At1g53240_Contig5	At1g53240.1	68414.m06033 malate dehydrogenase [NAD], mitochondrial identical to mitochondrial NAD-dependent malate dehydrogenase GI:3929649 SP|Q9ZP06 from [Arabidopsis thaliana]; contains InterPro entry IPR001236: Lactate/malate dehydrogenase	GO:0006099,GO:0005739,GO:0016615
16264	BN10887	0.0959751	801.613	8352.3	-3.3812	gi|10887|At3g12145_Contig1	At3g12145.1	68416.m01513 polygalacturonase inhibitor, putative / leucine-rich repeat protein (FLR1) similar to Swiss-Prot:Q05091 polygalacturonase inhibitor precursor (Polygalacturonase-inhibiting protein) [Pyrus communis]; identical to leucine-rich repeat protein FL	GO:0004857,GO:0000004,GO:0008372
16576	BN10887	0.101423	829.169	8175.38	-3.30155	gi|10887|At3g12145_Contig1	At3g12145.1	68416.m01513 polygalacturonase inhibitor, putative / leucine-rich repeat protein (FLR1) similar to Swiss-Prot:Q05091 polygalacturonase inhibitor precursor (Polygalacturonase-inhibiting protein) [Pyrus communis]; identical to leucine-rich repeat protein FL	GO:0004857,GO:0000004,GO:0008372
14318	BN10905	0.428662	537.547	1254.01	-1.22209	gi|10905|At1g04430_Contig1	At1g04430.1	68414.m00434 dehydration-responsive protein-related similar to early-responsive to dehydration stress ERD3 protein [Arabidopsis thaliana] GI:15320410; contains Pfam profile PF03141: Putative methyltransferase	GO:0005554,GO:0000004,GO:0012505
14630	BN10905	0.391651	517.563	1321.49	-1.35236	gi|10905|At1g04430_Contig1	At1g04430.1	68414.m00434 dehydration-responsive protein-related similar to early-responsive to dehydration stress ERD3 protein [Arabidopsis thaliana] GI:15320410; contains Pfam profile PF03141: Putative methyltransferase	GO:0005554,GO:0000004,GO:0012505
12030	BN10908	0.457566	1503.42	3285.69	-1.12795	gi|10908|At5g12040_Contig1	At5g12040.1	68418.m01408 carbon-nitrogen hydrolase family protein similar to Nit protein 2 [Homo sapiens] GI:9367116; contains Pfam profile PF00795: hydrolase, carbon-nitrogen family	GO:0009507,GO:0006807,GO:0016810
11718	BN10908	0.481422	2010.19	4175.53	-1.05463	gi|10908|At5g12040_Contig1	At5g12040.1	68418.m01408 carbon-nitrogen hydrolase family protein similar to Nit protein 2 [Homo sapiens] GI:9367116; contains Pfam profile PF00795: hydrolase, carbon-nitrogen family	GO:0009507,GO:0006807,GO:0016810
12030	BN10908	0.434697	1668.52	3838.35	-1.20192	gi|10908|At5g12040_Contig1	At5g12040.1	68418.m01408 carbon-nitrogen hydrolase family protein similar to Nit protein 2 [Homo sapiens] GI:9367116; contains Pfam profile PF00795: hydrolase, carbon-nitrogen family	GO:0009507,GO:0006807,GO:0016810
14626	BN10920	0.427807	520.248	1216.08	-1.22497	gi|10920|At2g18440_Contig2	At2g18440.1	68415.m02146 expressed protein	GO:0005554
14626	BN10920	0.293727	2295.16	7813.91	-1.76745	gi|10920|At2g18440_Contig2	At2g18440.1	68415.m02146 expressed protein	GO:0005554
14314	BN10920	0.350936	2850.29	8121.96	-1.51072	gi|10920|At2g18440_Contig2	At2g18440.1	68415.m02146 expressed protein	GO:0005554
23080	BN10936	0.415792	1985.83	4776.02	-1.26607	gi|10936|At1g20450_Contig1	At1g20450.2	68414.m02549 dehydrin (ERD10) identical to dehydrin ERD10 (Low-temperature-induced protein LTI45) [Arabidopsis thaliana] SWISS-PROT:P42759	GO:0009737,GO:0009414,GO:0006950,GO:0009409,GO:0005554,GO:0008372,GO:0009415
22768	BN10936	0.402123	2365.33	5882.1	-1.31429	gi|10936|At1g20450_Contig1	At1g20450.2	68414.m02549 dehydrin (ERD10) identical to dehydrin ERD10 (Low-temperature-induced protein LTI45) [Arabidopsis thaliana] SWISS-PROT:P42759	GO:0009737,GO:0009414,GO:0006950,GO:0009409,GO:0005554,GO:0008372,GO:0009415
20168	BN10937	0.442667	522.082	1179.4	-1.1757	gi|10937|At5g63380_Contig2	At5g63380.1	68418.m07955 4-coumarate--CoA ligase family protein / 4-coumaroyl-CoA synthase family protein similar to 4CL2 [gi:12229665] from Arabidopsis thaliana, 4CL1 [gi:12229631] from Nicotiana tabacum; contains Pfam AMP-binding enzyme domain PF00501	GO:0016208,GO:0008299,GO:0016207,GO:0008152,GO:0009698
20480	BN10937	0.403094	475.796	1180.36	-1.31081	gi|10937|At5g63380_Contig2	At5g63380.1	68418.m07955 4-coumarate--CoA ligase family protein / 4-coumaroyl-CoA synthase family protein similar to 4CL2 [gi:12229665] from Arabidopsis thaliana, 4CL1 [gi:12229631] from Nicotiana tabacum; contains Pfam AMP-binding enzyme domain PF00501	GO:0016208,GO:0008299,GO:0016207,GO:0008152,GO:0009698
10419	BN10991	0.245408	247.168	1007.17	-2.02674	gi|10991|At3g08770_Contig2	At3g08770.1	68416.m01019 lipid transfer protein 6 (LTP6) identical to GI:8571927	GO:0008289,GO:0006869,GO:0012505
10731	BN10991	0.28402	283.187	997.068	-1.81594	gi|10991|At3g08770_Contig2	At3g08770.1	68416.m01019 lipid transfer protein 6 (LTP6) identical to GI:8571927	GO:0008289,GO:0006869,GO:0012505
2931	BN10994	0.382793	2520.29	6583.95	-1.38536	gi|10994|At4g16150_Contig1	At4g16150.1	68417.m02450 calmodulin-binding protein similar to anther ethylene-upregulated calmodulin-binding protein ER1 GI:11612392 from [Nicotiana tabacum]	GO:0005516
8127	BN11016	0.394593	1739.98	4409.56	-1.34156	gi|11016|At5g53300_Contig3	At5g53300.2	68418.m06625 ubiquitin-conjugating enzyme 10 (UBC10) E2; identical to gi:297877, SP:P35133	GO:0006511,GO:0004840
669	BN11031	0.433545	191.257	441.147	-1.20575	gi|11031|At5g06870_Contig2	At5g06870.1	68418.m00777 polygalacturonase inhibiting protein 2 (PGIP2) identical to polygalacturonase inhibiting protein 2 (PGIP2) [Arabidopsis thaliana] gi|7800201|gb|AAF69828; contains leucine rich-repeat (LRR) domains Pfam:PF00560, INTERPRO:IPR001611	GO:0006952,GO:0012505,GO:0005515,GO:0007165
981	BN11031	0.373742	201.615	539.449	-1.41988	gi|11031|At5g06870_Contig2	At5g06870.1	68418.m00777 polygalacturonase inhibiting protein 2 (PGIP2) identical to polygalacturonase inhibiting protein 2 (PGIP2) [Arabidopsis thaliana] gi|7800201|gb|AAF69828; contains leucine rich-repeat (LRR) domains Pfam:PF00560, INTERPRO:IPR001611	GO:0006952,GO:0012505,GO:0005515,GO:0007165
8777	BN11046	0.178645	345.702	1935.13	-2.48483	gi|11046|At3g44310_Contig1	At3g44310.2	68416.m04759 nitrilase 1 (NIT1) identical to SP|P32961 Nitrilase 1 (EC 3.5.5.1) {Arabidopsis thaliana}	GO:0008372,GO:0000257,GO:0009684
6177	BN11047	0.479253	654.535	1365.74	-1.06114	gi|11047|At3g44310_Contig2	At3g44300.1	68416.m04757 nitrilase 2 (NIT2) identical to SP|P32962 Nitrilase 2 (EC 3.5.5.1) {Arabidopsis thaliana}	GO:0008372,GO:0000257,GO:0009684
6831	BN11064	0.0611665	381.858	6242.93	-4.03112	gi|11064|At2g43550_Contig1	At2g43550.1	68415.m05411 trypsin inhibitor, putative similar to SP|P26780 Trypsin inhibitor 2 precursor (MTI-2) {Sinapis alba}	GO:0005554,GO:0000004,GO:0012505
6519	BN11064	0.0709928	375.485	5289.06	-3.81618	gi|11064|At2g43550_Contig1	At2g43550.1	68415.m05411 trypsin inhibitor, putative similar to SP|P26780 Trypsin inhibitor 2 precursor (MTI-2) {Sinapis alba}	GO:0005554,GO:0000004,GO:0012505
22427	BN11076	0.215294	392.346	1822.37	-2.21562	gi|11076|At5g37020_Contig2	At5g37020.1	68418.m04440 auxin-responsive factor (ARF8) identical to auxin response factor 8 GI:4104931 from [Arabidopsis thaliana]	GO:0006355,GO:0005622,GO:0005874,GO:0003700,GO:0005634
22115	BN11076	0.274081	543.654	1983.55	-1.86732	gi|11076|At5g37020_Contig2	At5g37020.1	68418.m04440 auxin-responsive factor (ARF8) identical to auxin response factor 8 GI:4104931 from [Arabidopsis thaliana]	GO:0006355,GO:0005622,GO:0005874,GO:0003700,GO:0005634
12027	BN11081	0.258412	1082.67	4189.71	-1.95226	gi|11081|At5g20670_Contig1	At5g20670.1	68418.m02455 expressed protein	GO:0005554,GO:0000004,GO:0009507
11715	BN11081	0.279781	1198.55	4283.89	-1.83763	gi|11081|At5g20670_Contig1	At5g20670.1	68418.m02455 expressed protein	GO:0005554,GO:0000004,GO:0009507
7481	BN11097	0.146122	145.22	993.827	-2.77475	gi|11097|At2g42570_Contig1	At2g42570.1	68415.m05268 expressed protein	GO:0005554,GO:0000004,GO:0012505
7169	BN11097	0.13798	139.674	1012.28	-2.85747	gi|11097|At2g42570_Contig1	At2g42570.1	68415.m05268 expressed protein	GO:0005554,GO:0000004,GO:0012505
4881	BN11098	0.254801	179.97	706.315	-1.97256	gi|11098|At2g42570_Contig2	At2g42570.1	68415.m05268 expressed protein	GO:0005554,GO:0000004,GO:0012505
4569	BN11098	0.298864	146.466	490.076	-1.74244	gi|11098|At2g42570_Contig2	At2g42570.1	68415.m05268 expressed protein	GO:0005554,GO:0000004,GO:0012505
1969	BN11099	0.153323	531.391	3465.82	-2.70535	gi|11099|At4g19610_Contig1	At4g19610.1	68417.m02881 RNA recognition motif (RRM)-containing protein contains InterPro entry IPR000504: RNA-binding region RNP-1 (RNA recognition motif) (RRM)	GO:0003676,GO:0005739,GO:0000004,GO:0003723
2281	BN11099	0.183222	543.608	2966.94	-2.44834	gi|11099|At4g19610_Contig1	At4g19610.1	68417.m02881 RNA recognition motif (RRM)-containing protein contains InterPro entry IPR000504: RNA-binding region RNP-1 (RNA recognition motif) (RRM)	GO:0003676,GO:0005739,GO:0000004,GO:0003723
2277	BN11128	0.4541	571.966	1259.56	-1.13892	gi|11128|At1g32750_Contig1	At1g32750.1	68414.m04038 HAC13 protein (HAC13) identical to HAC13 [Arabidopsis thaliana] gi|21105767|gb|AAM34782; contains Pfam domains, PF00439: Bromodomain and PF00240: Ubiquitin family	GO:0006512,GO:0003677,GO:0008372
13024	BN11135	0.44509	275.621	619.248	-1.16783	gi|11135|At3g26744_Contig1	At3g26744.1	68416.m03344 basix helix-loop-helix (bHLH) family protein contains Pfam profile: PF00010 helix-loop-helix DNA-binding domain	GO:0016563,GO:0003700,GO:0009409,GO:0003677,GO:0005634,GO:0045941
13336	BN11135	0.407573	260.966	640.292	-1.29487	gi|11135|At3g26744_Contig1	At3g26744.1	68416.m03344 basix helix-loop-helix (bHLH) family protein contains Pfam profile: PF00010 helix-loop-helix DNA-binding domain	GO:0016563,GO:0003700,GO:0009409,GO:0003677,GO:0005634,GO:0045941
16586	BN11163	0.360979	3720.68	10307.2	-1.47001	gi|11163|At4g05180_Contig2	At4g05180.1	68417.m00778 oxygen-evolving enhancer protein 3, chloroplast, putative (PSBQ2) identical to SP|Q41932 Oxygen-evolving enhancer protein 3-2, chloroplast precursor (OEE3) (16 kDa subunit of oxygen evolving system of photosystem II) (OEC 16 kDa subunit) {Ara	GO:0009654,GO:0009543,GO:0030095
16274	BN11163	0.397275	4557.74	11472.5	-1.33179	gi|11163|At4g05180_Contig2	At4g05180.1	68417.m00778 oxygen-evolving enhancer protein 3, chloroplast, putative (PSBQ2) identical to SP|Q41932 Oxygen-evolving enhancer protein 3-2, chloroplast precursor (OEE3) (16 kDa subunit of oxygen evolving system of photosystem II) (OEC 16 kDa subunit) {Ara	GO:0009654,GO:0009543,GO:0030095
8470	BN11199	0.255439	176.729	691.865	-1.96895	gi|11199|At3g62690_Contig1	At3g62690.1	68416.m07042 zinc finger (C3HC4-type RING finger) family protein (ATL5) identical to RING-H2 zinc finger protein ATL5 [Arabidopsis thaliana] gi|4928401|gb|AAD33583	GO:0006461,GO:0016020,GO:0005515,GO:0008270
8782	BN11199	0.278312	177.609	638.164	-1.84522	gi|11199|At3g62690_Contig1	At3g62690.1	68416.m07042 zinc finger (C3HC4-type RING finger) family protein (ATL5) identical to RING-H2 zinc finger protein ATL5 [Arabidopsis thaliana] gi|4928401|gb|AAD33583	GO:0006461,GO:0016020,GO:0005515,GO:0008270
29924	BN11213	0.399674	667.292	1669.59	-1.3231	gi|11213|At4g23590_Contig3	At4g23590.1	68417.m03398 aminotransferase class I and II family protein similar to nicotianamine aminotransferase from Hordeum vulgare [GI:6498122, GI:6469087]; contains Pfam profile PF00155 aminotransferase, classes I and II	GO:0009058,GO:0006519,GO:0009072,GO:0004838,GO:0016847,GO:0004400,GO:0008372,GO:0000105,GO:0008483
24724	BN11215	0.369814	208.398	563.521	-1.43513	gi|11215|At1g80910_Contig1	At1g80910.1	68414.m09493 expressed protein	GO:0008372,GO:0000004,GO:0019137
6836	BN11223	0.286822	352.418	1228.7	-1.80177	gi|11223|At4g24780_Contig1	At4g24780.1	68417.m03548 pectate lyase family protein similar to pectate lyase GP:14289169 from [Salix gilgiana]	GO:0012505,GO:0030570,GO:0000004,GO:0016829
6524	BN11223	0.385351	301.517	782.447	-1.37575	gi|11223|At4g24780_Contig1	At4g24780.1	68417.m03548 pectate lyase family protein similar to pectate lyase GP:14289169 from [Salix gilgiana]	GO:0012505,GO:0030570,GO:0000004,GO:0016829
3924	BN11224	0.399623	397.208	993.957	-1.32329	gi|11224|At4g24780_ESS109F	At4g24780.1	68417.m03548 pectate lyase family protein similar to pectate lyase GP:14289169 from [Salix gilgiana]	GO:0012505,GO:0030570,GO:0000004,GO:0016829
4236	BN11224	0.3618	241.712	668.082	-1.46674	gi|11224|At4g24780_ESS109F	At4g24780.1	68417.m03548 pectate lyase family protein similar to pectate lyase GP:14289169 from [Salix gilgiana]	GO:0012505,GO:0030570,GO:0000004,GO:0016829
1636	BN11225	0.13607	221.788	1629.95	-2.87757	gi|11225|At4g24780_Contig2	At4g24780.1	68417.m03548 pectate lyase family protein similar to pectate lyase GP:14289169 from [Salix gilgiana]	GO:0012505,GO:0030570,GO:0000004,GO:0016829
1324	BN11225	0.193167	340.359	1761.99	-2.37208	gi|11225|At4g24780_Contig2	At4g24780.1	68417.m03548 pectate lyase family protein similar to pectate lyase GP:14289169 from [Salix gilgiana]	GO:0012505,GO:0030570,GO:0000004,GO:0016829
333	BN11322	0.485348	725.6	1495.01	-1.04291	gi|11322|At3g56090_Contig1	At3g56090.1	68416.m06234 ferritin, putative similar to ferritin subunit cowpea2 precursor [Vigna unguiculata] GI:2970654; contains Pfam profile PF00210: Ferritin-like domain	GO:0009507,GO:0006826,GO:0008199,GO:0005488,GO:0006879
16587	BN11328	0.373763	660.634	1767.52	-1.4198	gi|11328|At5g20570_Contig3	At5g20570.1	68418.m02442 ring-box protein-related similar to ring-box protein 1 GI:4769004 from [Homo sapiens]	GO:0009733,GO:0019005,GO:0005515,GO:0016567
16275	BN11328	0.39788	753.441	1893.64	-1.3296	gi|11328|At5g20570_Contig3	At5g20570.1	68418.m02442 ring-box protein-related similar to ring-box protein 1 GI:4769004 from [Homo sapiens]	GO:0009733,GO:0019005,GO:0005515,GO:0016567
5875	BN11333	0.411801	239.505	581.604	-1.27998	gi|11333|At1g60140_Contig1	At1g60140.1	68414.m06775 glycosyl transferase family 20 protein / trehalose-phosphatase family protein contains Pfam profile: PF02358 trehalose-phosphatase	GO:0004805,GO:0016757,GO:0003825,GO:0005992
6187	BN11333	0.412998	222.096	537.765	-1.27579	gi|11333|At1g60140_Contig1	At1g60140.1	68414.m06775 glycosyl transferase family 20 protein / trehalose-phosphatase family protein contains Pfam profile: PF02358 trehalose-phosphatase	GO:0004805,GO:0016757,GO:0003825,GO:0005992
19183	BN11341	0.416093	217.485	522.684	-1.26502	gi|11341|At2g38390_Contig2	At2g38390.1	68415.m04716 peroxidase, putative similar to peroxidase isozyme [Armoracia rusticana] gi|217934|dbj|BAA14144; identical to cDNA class III peroxidase ATP34, GI:17530563	GO:0006979,GO:0004601,GO:0012505
8783	BN11359	0.308576	83.0536	269.151	-1.6963	gi|11359|At1g71170_Contig1	At1g71170.1	68414.m08212 6-phosphogluconate dehydrogenase NAD-binding domain-containing protein contains Pfam profile: PF03446 NAD binding domain of 6-phosphogluconate	GO:0006098,GO:0004616,GO:0008372
6183	BN11360	0.355227	219.205	617.085	-1.49319	gi|11360|At3g01390_Contig2	At3g01390.2	68416.m00062 vacuolar ATP synthase subunit G 1 (VATG1) / V-ATPase G subunit 1 (VAG1) / vacuolar proton pump G subunit 1 (VMA10) identical to SWISS-PROT:O82628 vacuolar ATP synthase subunit G 1 (V-ATPase G subunit 1, Vacuolar proton pump G subunit 1) [Arab	GO:0015991,GO:0046933,GO:0000325,GO:0016469
6837	BN11384	0.111304	245.938	2209.61	-3.16743	gi|11384|At2g46510_Contig1	At2g46510.1	68415.m05796 basic helix-loop-helix (bHLH) family protein contains Pfam profile: PF00010 helix-loop-helix DNA-binding domain	GO:0003700,GO:0045449,GO:0003677,GO:0008372
6525	BN11384	0.169178	247.105	1460.62	-2.56338	gi|11384|At2g46510_Contig1	At2g46510.1	68415.m05796 basic helix-loop-helix (bHLH) family protein contains Pfam profile: PF00010 helix-loop-helix DNA-binding domain	GO:0003700,GO:0045449,GO:0003677,GO:0008372
4233	BN11400	0.43287	120.349	278.026	-1.208	gi|11400|At5g07320_Contig1	At5g07320.1	68418.m00836 mitochondrial substrate carrier family protein similar to peroxisomal Ca-dependent solute carrier [Oryctolagus cuniculus] GI:2352427 (mitochondrial carrier superfamily); contains INTERPRO:IPR001993 Mitochondrial substrate carrier family, INTE	GO:0006810,GO:0005488,GO:0005743,GO:0005215,GO:0005509
22775	BN11405	0.421579	1794.28	4256.09	-1.24612	gi|11405|At4g37300_Contig2	At4g37300.1	68417.m05281 expressed protein	GO:0005554,GO:0000004,GO:0008372
23087	BN11405	0.430828	1645.25	3818.81	-1.21482	gi|11405|At4g37300_Contig2	At4g37300.1	68417.m05281 expressed protein	GO:0005554,GO:0000004,GO:0008372
22771	BN11423	0.448311	949.725	2118.45	-1.15743	gi|11423|At4g17040_Contig6	At4g17040.1	68417.m02570 ATP-dependent Clp protease proteolytic subunit, putative similar to ATP-dependent Clp protease proteolytic subunit GI:7264063 from [Synechococcus sp.PCC 7942]	GO:0008462,GO:0006510,GO:0009570
23083	BN11423	0.382236	871.77	2280.71	-1.38746	gi|11423|At4g17040_Contig6	At4g17040.1	68417.m02570 ATP-dependent Clp protease proteolytic subunit, putative similar to ATP-dependent Clp protease proteolytic subunit GI:7264063 from [Synechococcus sp.PCC 7942]	GO:0008462,GO:0006510,GO:0009570
1971	BN11431	0.204561	147.437	720.749	-2.2894	gi|11431|At4g10955_Contig1	At4g10955.1	68417.m01782 lipase class 3 family protein contains Pfam profile PF01764: Lipase	GO:0006629,GO:0004806,GO:0008372
2283	BN11431	0.417039	141.765	339.932	-1.26174	gi|11431|At4g10955_Contig1	At4g10955.1	68417.m01782 lipase class 3 family protein contains Pfam profile PF01764: Lipase	GO:0006629,GO:0004806,GO:0008372
15934	BN11457	0.355488	268.573	755.506	-1.49213	gi|11457|At4g28510_Contig1	At4g28510.1	68417.m04078 prohibitin, putative similar to SP|P24142 Prohibitin (B-cell receptor associated protein 32) (BAP 32) {Rattus norvegicus}; contains Pfam profile PF01145: SPFH domain / Band 7 family	GO:0005554,GO:0000004,GO:0016020
22438	BN11495	0.415547	657.741	1582.83	-1.26691	gi|11495|At1g74520_Contig1	At1g74520.1	68414.m08633 ABA-responsive protein (HVA22a) identical to AtHVA22a [Arabidopsis thaliana] GI:4884932	GO:0005554,GO:0000004,GO:0012505
22126	BN11495	0.396667	705.643	1778.93	-1.334	gi|11495|At1g74520_Contig1	At1g74520.1	68414.m08633 ABA-responsive protein (HVA22a) identical to AtHVA22a [Arabidopsis thaliana] GI:4884932	GO:0005554,GO:0000004,GO:0012505
6838	BN11502	0.378418	1096.92	2898.7	-1.40195	gi|11502|At2g27100_Contig1	At2g27100.1	68415.m03256 C2H2 zinc-finger protein SERRATE (SE) identical to C2H2 zinc-finger protein SERRATE GI:14486602 from [Arabidopsis thaliana]	GO:0016568,GO:0003700,GO:0010016,GO:0003677,GO:0005634,GO:0045449
17234	BN11518	0.369034	8205.92	22236.2	-1.43817	gi|11518|At5g17920_Contig1	At5g17920.1	68418.m02101 5-methyltetrahydropteroyltriglutamate--homocysteine methyltransferase / vitamin-B12-independent methionine synthase / cobalamin-independent methionine synthase (CIMS) identical to SP|O50008 5-methyltetrahydropteroyltriglutamate--homocysteine	GO:0009086,GO:0003871
16922	BN11518	0.412551	7048.93	17086.2	-1.27736	gi|11518|At5g17920_Contig1	At5g17920.1	68418.m02101 5-methyltetrahydropteroyltriglutamate--homocysteine methyltransferase / vitamin-B12-independent methionine synthase / cobalamin-independent methionine synthase (CIMS) identical to SP|O50008 5-methyltetrahydropteroyltriglutamate--homocysteine	GO:0009086,GO:0003871
14634	BN11521	0.373775	4057.81	10856.3	-1.41976	gi|11521|At5g17920_Contig2	At5g17920.1	68418.m02101 5-methyltetrahydropteroyltriglutamate--homocysteine methyltransferase / vitamin-B12-independent methionine synthase / cobalamin-independent methionine synthase (CIMS) identical to SP|O50008 5-methyltetrahydropteroyltriglutamate--homocysteine	GO:0009086,GO:0003871
14322	BN11521	0.422067	4800	11372.6	-1.24446	gi|11521|At5g17920_Contig2	At5g17920.1	68418.m02101 5-methyltetrahydropteroyltriglutamate--homocysteine methyltransferase / vitamin-B12-independent methionine synthase / cobalamin-independent methionine synthase (CIMS) identical to SP|O50008 5-methyltetrahydropteroyltriglutamate--homocysteine	GO:0009086,GO:0003871
11722	BN11522	0.439632	12203.4	27758.2	-1.18563	gi|11522|At5g17920_Contig7	At5g17920.1	68418.m02101 5-methyltetrahydropteroyltriglutamate--homocysteine methyltransferase / vitamin-B12-independent methionine synthase / cobalamin-independent methionine synthase (CIMS) identical to SP|O50008 5-methyltetrahydropteroyltriglutamate--homocysteine	GO:0009086,GO:0003871
12034	BN11522	0.456158	13329.9	29222.1	-1.13239	gi|11522|At5g17920_Contig7	At5g17920.1	68418.m02101 5-methyltetrahydropteroyltriglutamate--homocysteine methyltransferase / vitamin-B12-independent methionine synthase / cobalamin-independent methionine synthase (CIMS) identical to SP|O50008 5-methyltetrahydropteroyltriglutamate--homocysteine	GO:0009086,GO:0003871
6522	BN11524	0.435583	7570.34	17379.8	-1.19898	gi|11524|At5g17920_Contig5	At5g17920.1	68418.m02101 5-methyltetrahydropteroyltriglutamate--homocysteine methyltransferase / vitamin-B12-independent methionine synthase / cobalamin-independent methionine synthase (CIMS) identical to SP|O50008 5-methyltetrahydropteroyltriglutamate--homocysteine	GO:0009086,GO:0003871
6834	BN11524	0.277059	2937.3	10601.7	-1.85173	gi|11524|At5g17920_Contig5	At5g17920.1	68418.m02101 5-methyltetrahydropteroyltriglutamate--homocysteine methyltransferase / vitamin-B12-independent methionine synthase / cobalamin-independent methionine synthase (CIMS) identical to SP|O50008 5-methyltetrahydropteroyltriglutamate--homocysteine	GO:0009086,GO:0003871
1976	BN11540	0.227455	293.374	1289.81	-2.13635	gi|11540|At2g32260_Contig2	At2g32260.1	68415.m03943 cholinephosphate cytidylyltransferase, putative / phosphorylcholine transferase, putative / CTP:phosphocholine cytidylyltransferase, putative strong similarity to CTP:phosphocholine cytidylyltransferase [Brassica napus] GI:1418125; contains P	GO:0008372,GO:0016779,GO:0004105,GO:0009058
2288	BN11540	0.325683	338.876	1040.51	-1.61846	gi|11540|At2g32260_Contig2	At2g32260.1	68415.m03943 cholinephosphate cytidylyltransferase, putative / phosphorylcholine transferase, putative / CTP:phosphocholine cytidylyltransferase, putative strong similarity to CTP:phosphocholine cytidylyltransferase [Brassica napus] GI:1418125; contains P	GO:0008372,GO:0016779,GO:0004105,GO:0009058
7172	BN11550	0.301982	308.405	1021.27	-1.72747	gi|11550|At5g55910_Contig1	At5g55910.1	68418.m06972 protein kinase, putative contains protein kinase domain, Pfam:PF00069	GO:0009507,GO:0006468,GO:0016301
7484	BN11550	0.290742	397.674	1367.79	-1.78219	gi|11550|At5g55910_Contig1	At5g55910.1	68418.m06972 protein kinase, putative contains protein kinase domain, Pfam:PF00069	GO:0009507,GO:0006468,GO:0016301
23427	BN11555	0.453657	149.209	328.903	-1.14033	gi|11555|At5g11790_LL1455R	At5g11790.1	68418.m01376 Ndr family protein similar to SP|O23969 Pollen specific protein SF21 {Helianthus annuus}; contains Pfam profile PF03096: Ndr family	GO:0008372,GO:0005554,GO:0030154
15939	BN11562	0.255805	1798.88	7032.22	-1.96688	gi|11562|At1g79040_Contig7	At1g79040.1	68414.m09216 photosystem II 10 kDa polypeptide identical to photosystem II 10 kDa polypeptide, chloroplast [precursor] SP:P27202 from [Arabidopsis thaliana]; contains Pfam profile: PF04725 photosystem II 10 kDa polypeptide PsbR	GO:0009507,GO:0015979,GO:0005554,GO:0009523
8139	BN11570	0.263453	108.939	413.505	-1.92438	gi|11570|At3g04910_CD1896F	At3g04910.1	68416.m00533 protein kinase family protein contains protein kinase domain, Pfam:PF00069	GO:0008372,GO:0004674,GO:0007623,GO:0004672,GO:0006468,GO:0016301
7827	BN11570	0.427778	148.401	346.911	-1.22506	gi|11570|At3g04910_CD1896F	At3g04910.1	68416.m00533 protein kinase family protein contains protein kinase domain, Pfam:PF00069	GO:0008372,GO:0004674,GO:0007623,GO:0004672,GO:0006468,GO:0016301
8135	BN11587	0.49684	3567.83	7181.04	-1.00915	gi|11587|At2g30490_Contig4	At2g30490.1	68415.m03714 trans-cinnamate 4-monooxygenase / cinnamic acid 4-hydroxylase (C4H) (CA4H) / cytochrome P450 73 (CYP73) (CYP73A5) identical to SP|P92994| Trans-cinnamate 4-monooxygenase (EC 1.14.13.11) (Cinnamic acid 4-hydroxylase) (CA4H) (C4H) (P450C4H) (Cy	GO:0016710,GO:0009416,GO:0009699,GO:0005783,GO:0009611
23	BN11591	0.483284	151.969	314.451	-1.04906	gi|11591|At4g22130_Contig1	At4g22130.1	68417.m03199 protein kinase family protein contains protein kinase domain, Pfam:PF00069	GO:0006468,GO:0004713,GO:0005739,GO:0004672,GO:0005524,GO:0016301
19185	BN11609	0.0967995	130.749	1350.72	-3.36886	gi|11609|At1g69490_Contig1	At1g69490.1	68414.m07985 no apical meristem (NAM) family protein similar to N-term half of NAC domain protein NAM [Arabidopsis thaliana] GI:4325282	GO:0009908,GO:0007275,GO:0009825,GO:0003700,GO:0008372
8473	BN11621	0.0964279	81.3511	843.647	-3.37441	gi|11621|At4g05330_Contig1	At4g05330.1	68417.m00815 zinc finger and C2 domain protein, putative similar to zinc finger and C2 domain protein GI:9957238 from [Arabidopsis thaliana]	GO:0003677,GO:0000004,GO:0005634
8785	BN11621	0.101097	69.9555	691.963	-3.30619	gi|11621|At4g05330_Contig1	At4g05330.1	68417.m00815 zinc finger and C2 domain protein, putative similar to zinc finger and C2 domain protein GI:9957238 from [Arabidopsis thaliana]	GO:0003677,GO:0000004,GO:0005634
25039	BN11628	0.474082	181.144	382.094	-1.07679	gi|11628|At4g35840_Contig2	At4g35840.1	68417.m05091 zinc finger (C3HC4-type RING finger) family protein contains a TG non-consensus donor splice site at exon 2; contains Pfam profile PF00097: Zinc finger, C3HC4 type (RING finger)	GO:0006355,GO:0003700,GO:0008372
24727	BN11628	0.318578	164.725	517.064	-1.65028	gi|11628|At4g35840_Contig2	At4g35840.1	68417.m05091 zinc finger (C3HC4-type RING finger) family protein contains a TG non-consensus donor splice site at exon 2; contains Pfam profile PF00097: Zinc finger, C3HC4 type (RING finger)	GO:0006355,GO:0003700,GO:0008372
4239	BN11639	0.175243	235.35	1342.99	-2.51257	gi|11639|At1g69530_Contig3	At1g69530.3	68414.m07995 expansin, putative (EXP1) identical to expansin (At-EXP1) [Arabidopsis thaliana] GI:1041702; alpha-expansin gene family, PMID:11641069	GO:0012505,GO:0005576,GO:0009828,GO:0005554,GO:0009826
3927	BN11639	0.23568	275.437	1168.69	-2.0851	gi|11639|At1g69530_Contig3	At1g69530.3	68414.m07995 expansin, putative (EXP1) identical to expansin (At-EXP1) [Arabidopsis thaliana] GI:1041702; alpha-expansin gene family, PMID:11641069	GO:0012505,GO:0005576,GO:0009828,GO:0005554,GO:0009826
1639	BN11640	0.253648	353.114	1392.14	-1.9791	gi|11640|At1g69530_Contig4	At1g69530.3	68414.m07995 expansin, putative (EXP1) identical to expansin (At-EXP1) [Arabidopsis thaliana] GI:1041702; alpha-expansin gene family, PMID:11641069	GO:0012505,GO:0005576,GO:0009828,GO:0005554,GO:0009826
1327	BN11640	0.304499	412.898	1355.99	-1.71549	gi|11640|At1g69530_Contig4	At1g69530.3	68414.m07995 expansin, putative (EXP1) identical to expansin (At-EXP1) [Arabidopsis thaliana] GI:1041702; alpha-expansin gene family, PMID:11641069	GO:0012505,GO:0005576,GO:0009828,GO:0005554,GO:0009826
22777	BN11659	0.116384	3129.08	26885.9	-3.10304	gi|11659|At3g05880_Contig4	At3g05880.1	68416.m00661 hydrophobic protein (RCI2A) / low temperature and salt responsive protein (LTI6A) identical to SP|Q9ZNQ7 Hydrophobic protein RCI2A (Low temperature and salt responsive protein LTI6A) {Arabidopsis thaliana}	GO:0009409,GO:0042538,GO:0005554,GO:0016021
23089	BN11659	0.144332	3321.98	23016.2	-2.79253	gi|11659|At3g05880_Contig4	At3g05880.1	68416.m00661 hydrophobic protein (RCI2A) / low temperature and salt responsive protein (LTI6A) identical to SP|Q9ZNQ7 Hydrophobic protein RCI2A (Low temperature and salt responsive protein LTI6A) {Arabidopsis thaliana}	GO:0009409,GO:0042538,GO:0005554,GO:0016021
17577	BN11661	0.373386	3820.67	10232.5	-1.42126	gi|11661|At3g05880_Contig1	At3g05880.1	68416.m00661 hydrophobic protein (RCI2A) / low temperature and salt responsive protein (LTI6A) identical to SP|Q9ZNQ7 Hydrophobic protein RCI2A (Low temperature and salt responsive protein LTI6A) {Arabidopsis thaliana}	GO:0009409,GO:0042538,GO:0005554,GO:0016021
17889	BN11661	0.313294	3424.71	10931.3	-1.67441	gi|11661|At3g05880_Contig1	At3g05880.1	68416.m00661 hydrophobic protein (RCI2A) / low temperature and salt responsive protein (LTI6A) identical to SP|Q9ZNQ7 Hydrophobic protein RCI2A (Low temperature and salt responsive protein LTI6A) {Arabidopsis thaliana}	GO:0009409,GO:0042538,GO:0005554,GO:0016021
8144	BN11707	0.461717	127.998	277.222	-1.11492	gi|11707|At4g22220_Contig2	At4g22220.1	68417.m03214 iron-sulfur cluster assembly complex protein, putative similar to iron-sulfur cluster assembly complex ISCU1 (GI:11545705) [Homo sapiens]; nifU protein homolog YPL135w (GI:15619823) [Saccharomyces cerevisiae] PIR2:S69049	GO:0005739,GO:0005554,GO:0016226
5544	BN11708	0.395064	5290.7	13392	-1.33984	gi|11708|At1g20840_Contig1	At1g20840.1	68414.m02611 transporter-related low similarity to D-xylose proton-symporter [Lactobacillus brevis] GI:2895856; contains Pfam profile PF00083: major facilitator superfamily protein	GO:0015144,GO:0006811,GO:0015698,GO:0016021,GO:0006810,GO:0016020,GO:0005351,GO:0008643,GO:0005337,GO:0012505
8140	BN11723	0.395015	1090.77	2761.34	-1.34002	gi|11723|At5g42090_Contig2	At5g42090.1	68418.m05124 expressed protein	GO:0005554,GO:0000004,GO:0012505
16282	BN11738	0.461256	228.26	494.866	-1.11636	gi|11738|At3g20050_Contig2	At3g20050.1	68416.m02536 T-complex protein 1 alpha subunit / TCP-1-alpha / chaperonin (CCT1) identical to SWISS-PROT:P28769- T-complex protein 1, alpha subunit (TCP-1-alpha) [Arabidopsis thaliana]	GO:0003754,GO:0000004,GO:0008372
16594	BN11738	0.470567	327.473	695.912	-1.08753	gi|11738|At3g20050_Contig2	At3g20050.1	68416.m02536 T-complex protein 1 alpha subunit / TCP-1-alpha / chaperonin (CCT1) identical to SWISS-PROT:P28769- T-complex protein 1, alpha subunit (TCP-1-alpha) [Arabidopsis thaliana]	GO:0003754,GO:0000004,GO:0008372
3590	BN11758	0.474259	751.094	1583.72	-1.07625	gi|11758|At5g08190_Contig3	At5g08190.1	68418.m00957 TATA-binding protein-associated phosphoprotein Dr1 protein, putative similar to Dr1 protein homolog (SP:P49592) [Arabidopsis thaliana]; similar to TATA-binding protein-associated phosphoprotein (Down-regulator of transcription 1) (DR1 protein	GO:0003700,GO:0045449,GO:0003677,GO:0005634
19532	BN11765	0.224798	204.954	911.725	-2.1533	gi|11765|At2g14900_Contig2	At2g14900.1	68415.m01694 gibberellin-regulated family protein similar to SP|P46690 Gibberellin-regulated protein 4 precursor {Arabidopsis thaliana} GASA4; contains Pfam profile PF02704: Gibberellin regulated protein	GO:0009739,GO:0005554,GO:0012505
19844	BN11765	0.22045	264.5	1199.82	-2.18148	gi|11765|At2g14900_Contig2	At2g14900.1	68415.m01694 gibberellin-regulated family protein similar to SP|P46690 Gibberellin-regulated protein 4 precursor {Arabidopsis thaliana} GASA4; contains Pfam profile PF02704: Gibberellin regulated protein	GO:0009739,GO:0005554,GO:0012505
6844	BN11782	0.352663	902.867	2560.14	-1.50364	gi|11782|At1g75800_Contig1	At1g75800.1	68414.m08805 pathogenesis-related thaumatin family protein similar to receptor serine/threonine kinase PR5K [Arabidopsis thaliana] GI:1235680; contains Pfam profile: PF00314 Thaumatin family	GO:0012505,GO:0005554,GO:0042828
14328	BN11793	0.446795	1072.42	2400.25	-1.16231	gi|11793|At1g15710_Contig1	At1g15710.1	68414.m01885 prephenate dehydrogenase family protein contains Pfam profile: PF02153 prephenate dehydrogenase	GO:0006571,GO:0004665,GO:0009507
14640	BN11793	0.449212	940.332	2093.29	-1.15453	gi|11793|At1g15710_Contig1	At1g15710.1	68414.m01885 prephenate dehydrogenase family protein contains Pfam profile: PF02153 prephenate dehydrogenase	GO:0006571,GO:0004665,GO:0009507
12694	BN11810	0.271109	1869.05	6894.1	-1.88306	gi|11810|At4g20150_Contig2	At4g20150.1	68417.m02948 expressed protein	GO:0005554,GO:0000004,GO:0005739
12382	BN11810	0.318792	2288.03	7177.19	-1.64931	gi|11810|At4g20150_Contig2	At4g20150.1	68417.m02948 expressed protein	GO:0005554,GO:0000004,GO:0005739
10094	BN11811	0.453942	117.102	257.967	-1.13942	gi|11811|At4g20150_Contig3	At4g20150.1	68417.m02948 expressed protein	GO:0005554,GO:0000004,GO:0005739
9782	BN11811	0.478632	141.567	295.774	-1.06301	gi|11811|At4g20150_Contig3	At4g20150.1	68417.m02948 expressed protein	GO:0005554,GO:0000004,GO:0005739
7494	BN11816	0.321529	624.682	1942.85	-1.63698	gi|11816|At2g29550_EL2597F	At2g29550.1	68415.m03589 tubulin beta-7 chain (TUB7) identical to GB:M84704 SP|P29515 Tubulin beta-7 chain {Arabidopsis thaliana}	Not annotated
7182	BN11816	0.274724	632.219	2301.29	-1.86395	gi|11816|At2g29550_EL2597F	At2g29550.1	68415.m03589 tubulin beta-7 chain (TUB7) identical to GB:M84704 SP|P29515 Tubulin beta-7 chain {Arabidopsis thaliana}	Not annotated
7494	BN11816	0.22624	800.78	3539.51	-2.14407	gi|11816|At2g29550_EL2597F	At2g29550.1	68415.m03589 tubulin beta-7 chain (TUB7) identical to GB:M84704 SP|P29515 Tubulin beta-7 chain {Arabidopsis thaliana}	Not annotated
7182	BN11816	0.275518	609.48	2212.12	-1.85978	gi|11816|At2g29550_EL2597F	At2g29550.1	68415.m03589 tubulin beta-7 chain (TUB7) identical to GB:M84704 SP|P29515 Tubulin beta-7 chain {Arabidopsis thaliana}	Not annotated
2294	BN11818	0.438996	166.511	379.3	-1.18772	gi|11818|At5g12350_EL2821R	At5g12350.1	68418.m01453 zinc finger protein, putative / regulator of chromosome condensation (RCC1) family protein similar to zinc finger protein [Arabidopsis thaliana] gi|15811367|gb|AAL08940	GO:0015467,GO:0006813,GO:0008536,GO:0003682,GO:0008270,GO:0016020
1982	BN11818	0.284461	141.711	498.174	-1.8137	gi|11818|At5g12350_EL2821R	At5g12350.1	68418.m01453 zinc finger protein, putative / regulator of chromosome condensation (RCC1) family protein similar to zinc finger protein [Arabidopsis thaliana] gi|15811367|gb|AAL08940	GO:0015467,GO:0006813,GO:0008536,GO:0003682,GO:0008270,GO:0016020
2294	BN11818	0.0798133	563.992	7066.39	-3.64723	gi|11818|At5g12350_EL2821R	At5g12350.1	68418.m01453 zinc finger protein, putative / regulator of chromosome condensation (RCC1) family protein similar to zinc finger protein [Arabidopsis thaliana] gi|15811367|gb|AAL08940	GO:0015467,GO:0006813,GO:0008536,GO:0003682,GO:0008270,GO:0016020
1982	BN11818	0.0781468	592.499	7581.87	-3.67767	gi|11818|At5g12350_EL2821R	At5g12350.1	68418.m01453 zinc finger protein, putative / regulator of chromosome condensation (RCC1) family protein similar to zinc finger protein [Arabidopsis thaliana] gi|15811367|gb|AAL08940	GO:0015467,GO:0006813,GO:0008536,GO:0003682,GO:0008270,GO:0016020
20490	BN11829	0.368607	3214.06	8719.47	-1.43984	gi|11829|At2g21660_Contig5	At2g21660.2	68415.m02578 glycine-rich RNA-binding protein (GRP7) SP|Q03250 Glycine-rich RNA-binding protein 7 {Arabidopsis thaliana}	GO:0005634,GO:0003723,GO:0007623
20178	BN11829	0.34854	2837.29	8140.5	-1.5206	gi|11829|At2g21660_Contig5	At2g21660.2	68415.m02578 glycine-rich RNA-binding protein (GRP7) SP|Q03250 Glycine-rich RNA-binding protein 7 {Arabidopsis thaliana}	GO:0005634,GO:0003723,GO:0007623
9778	BN11835	0.361602	5214.19	14419.7	-1.46753	gi|11835|At5g15970_Contig2	At5g15970.1	68418.m01867 stress-responsive protein (KIN2) / stress-induced protein (KIN2) / cold-responsive protein (COR6.6) / cold-regulated protein (COR6.6) identical to SP|P31169 Stress-induced KIN2 protein (Cold-induced COR6.6 protein) {Arabidopsis thaliana}	GO:0009409,GO:0008372
10090	BN11835	0.335495	5118.99	15258	-1.57563	gi|11835|At5g15970_Contig2	At5g15970.1	68418.m01867 stress-responsive protein (KIN2) / stress-induced protein (KIN2) / cold-responsive protein (COR6.6) / cold-regulated protein (COR6.6) identical to SP|P31169 Stress-induced KIN2 protein (Cold-induced COR6.6 protein) {Arabidopsis thaliana}	GO:0009409,GO:0008372
10745	BN11847	0.472281	288.879	611.667	-1.08228	gi|11847|At5g20190_Contig9	At5g20190.1	68418.m02405 expressed protein	GO:0005554,GO:0000004,GO:0009507
10433	BN11847	0.462623	692.561	1497.03	-1.11209	gi|11847|At5g20190_Contig9	At5g20190.1	68418.m02405 expressed protein	GO:0005554,GO:0000004,GO:0009507
10433	BN11847	0.49061	267.156	544.538	-1.02735	gi|11847|At5g20190_Contig9	At5g20190.1	68418.m02405 expressed protein	GO:0005554,GO:0000004,GO:0009507
10745	BN11847	0.392228	563.424	1436.47	-1.35023	gi|11847|At5g20190_Contig9	At5g20190.1	68418.m02405 expressed protein	GO:0005554,GO:0000004,GO:0009507
8145	BN11848	0.462419	323.755	700.133	-1.11273	gi|11848|At5g20190_Contig5	At5g20190.1	68418.m02405 expressed protein	GO:0005554,GO:0000004,GO:0009507
8141	BN11874	0.458345	544.551	1188.08	-1.12549	gi|11874|At5g64050_Contig1	At5g64050.1	68418.m08042 glutamate-tRNA ligase family protein / glutamyl-tRNA synthetase family protein similar to SP|P22250 from Bacillus subtilis, SP|P22249 from Bacillus stearothermophilus; contains Pfam tRNA synthetases class I (E and Q), catalytic domain PF00749	GO:0005737,GO:0006424,GO:0004818,GO:0005739
341	BN11877	0.317587	508.648	1601.6	-1.65477	gi|11877|At1g76300_VA1118R	At1g76300.1	68414.m08862 small nuclear ribonucleoprotein D3, putative / snRNP core protein D3, putative / Sm protein D3, putative similar to SWISS-PROT:P43331 small nuclear ribonucleoprotein Sm D3 (snRNP core protein D3, Sm-D3) [Mouse]	GO:0005634,GO:0008248,GO:0000004,GO:0005732
29	BN11877	0.490657	570.924	1163.59	-1.02721	gi|11877|At1g76300_VA1118R	At1g76300.1	68414.m08862 small nuclear ribonucleoprotein D3, putative / snRNP core protein D3, putative / Sm protein D3, putative similar to SWISS-PROT:P43331 small nuclear ribonucleoprotein Sm D3 (snRNP core protein D3, Sm-D3) [Mouse]	GO:0005634,GO:0008248,GO:0000004,GO:0005732
19195	BN11887	0.272296	243.708	895.011	-1.87675	gi|11887|At4g05050_FL732R	At4g05050.1	68417.m00744 polyubiquitin (UBQ11) identical to GI:304117	GO:0005622,GO:0000211,GO:0006511
18883	BN11887	0.259824	230.616	887.586	-1.94439	gi|11887|At4g05050_FL732R	At4g05050.1	68417.m00744 polyubiquitin (UBQ11) identical to GI:304117	GO:0005622,GO:0000211,GO:0006511
11395	BN11899	0.365916	590.04	1612.5	-1.45041	gi|11899|At5g14740_Contig3	At5g14740.2	68418.m01730 carbonic anhydrase 2 / carbonate dehydratase 2 (CA2) (CA18) nearly identical to SP|P42737 Carbonic anhydrase 2 (EC 4.2.1.1) (Carbonate dehydratase 2) {Arabidopsis thaliana}	GO:0008270,GO:0004089,GO:0015976
11083	BN11899	0.337641	679.401	2012.2	-1.56644	gi|11899|At5g14740_Contig3	At5g14740.2	68418.m01730 carbonic anhydrase 2 / carbonate dehydratase 2 (CA2) (CA18) nearly identical to SP|P42737 Carbonic anhydrase 2 (EC 4.2.1.1) (Carbonate dehydratase 2) {Arabidopsis thaliana}	GO:0008270,GO:0004089,GO:0015976
22133	BN11925	0.178941	2944.08	16452.8	-2.48244	gi|11925|At4g39260_Contig7	At4g39260.2	68417.m05558 glycine-rich RNA-binding protein 8 (GRP8) (CCR1) SP|Q03251 Glycine-rich RNA-binding protein 8 (CCR1 protein) (GRP8) {Arabidopsis thaliana} isoform contains a non-consensus CG acceptor splice site at intron 2	GO:0009409,GO:0003723,GO:0008372,GO:0003676,GO:0007623
22445	BN11925	0.116002	1826.05	15741.5	-3.10777	gi|11925|At4g39260_Contig7	At4g39260.2	68417.m05558 glycine-rich RNA-binding protein 8 (GRP8) (CCR1) SP|Q03251 Glycine-rich RNA-binding protein 8 (CCR1 protein) (GRP8) {Arabidopsis thaliana} isoform contains a non-consensus CG acceptor splice site at intron 2	GO:0009409,GO:0003723,GO:0008372,GO:0003676,GO:0007623
19845	BN11926	0.322088	12195.5	37863.9	-1.63447	gi|11926|At4g39260_Contig3	At4g39260.4	68417.m05560 glycine-rich RNA-binding protein 8 (GRP8) (CCR1) SP|Q03251 Glycine-rich RNA-binding protein 8 (CCR1 protein) (GRP8) {Arabidopsis thaliana} isoform contains a non-consensus CG acceptor splice site at intron 2	GO:0009409,GO:0003723,GO:0008372,GO:0003676,GO:0007623
19533	BN11926	0.427166	17335.5	40582.6	-1.22713	gi|11926|At4g39260_Contig3	At4g39260.4	68417.m05560 glycine-rich RNA-binding protein 8 (GRP8) (CCR1) SP|Q03251 Glycine-rich RNA-binding protein 8 (CCR1 protein) (GRP8) {Arabidopsis thaliana} isoform contains a non-consensus CG acceptor splice site at intron 2	GO:0009409,GO:0003723,GO:0008372,GO:0003676,GO:0007623
16933	BN11928	0.0775018	2957.3	38157.8	-3.68963	gi|11928|At4g39260_VA1074F	At2g21660.1	68415.m02577 glycine-rich RNA-binding protein (GRP7) SP|Q03250 Glycine-rich RNA-binding protein 7 {Arabidopsis thaliana}	GO:0009409,GO:0003723,GO:0008372,GO:0003676,GO:0007623
17245	BN11928	0.0701461	2819.86	40199.8	-3.83349	gi|11928|At4g39260_VA1074F	At2g21660.1	68415.m02577 glycine-rich RNA-binding protein (GRP7) SP|Q03250 Glycine-rich RNA-binding protein 7 {Arabidopsis thaliana}	GO:0009409,GO:0003723,GO:0008372,GO:0003676,GO:0007623
6533	BN11933	0.38117	2523.29	6619.86	-1.39149	gi|11933|At3g14440_Contig2	At3g14440.1	68416.m01830 9-cis-epoxycarotenoid dioxygenase, putative / neoxanthin cleavage enzyme, putative / carotenoid cleavage dioxygenase, putative similar to 9-cis-epoxycarotenoid dioxygenase GB:AAF26356 [GI:6715257][Phaseolus vulgaris]	GO:0009534,GO:0045549,GO:0009414,GO:0009688
6845	BN11933	0.406297	2643.91	6507.33	-1.29939	gi|11933|At3g14440_Contig2	At3g14440.1	68416.m01830 9-cis-epoxycarotenoid dioxygenase, putative / neoxanthin cleavage enzyme, putative / carotenoid cleavage dioxygenase, putative similar to 9-cis-epoxycarotenoid dioxygenase GB:AAF26356 [GI:6715257][Phaseolus vulgaris]	GO:0009534,GO:0045549,GO:0009414,GO:0009688
17895	BN11958	0.303266	7264.14	23953	-1.72134	gi|11958|At1g52040_Contig2	At1g52040.1	68414.m05871 jacalin lectin family protein nearly identical to myrosinase-binding protein homolog GI:2997767 from [Arabidopsis thaliana]; contains Pfam profile PF01419 jacalin-like lectin domain; identical to cDNA myrosinase-binding protein homolog GI:299	GO:0006952,GO:0005515,GO:0008372
17583	BN11958	0.37283	8097.95	21720.2	-1.42341	gi|11958|At1g52040_Contig2	At1g52040.1	68414.m05871 jacalin lectin family protein nearly identical to myrosinase-binding protein homolog GI:2997767 from [Arabidopsis thaliana]; contains Pfam profile PF01419 jacalin-like lectin domain; identical to cDNA myrosinase-binding protein homolog GI:299	GO:0006952,GO:0005515,GO:0008372
12695	BN11960	0.314995	339.177	1076.77	-1.6666	gi|11960|At3g11750_Contig2	At3g11750.1	68416.m01442 dihydroneopterin aldolase, putative similar to SP|P28823 Dihydroneopterin aldolase (EC 4.1.2.25) (DHNA) {Bacillus subtilis}; contains Pfam profile PF02152: dihydroneopterin aldolase	GO:0006760,GO:0004150,GO:0008372
12383	BN11960	0.302632	439.035	1450.72	-1.72436	gi|11960|At3g11750_Contig2	At3g11750.1	68416.m01442 dihydroneopterin aldolase, putative similar to SP|P28823 Dihydroneopterin aldolase (EC 4.1.2.25) (DHNA) {Bacillus subtilis}; contains Pfam profile PF02152: dihydroneopterin aldolase	GO:0006760,GO:0004150,GO:0008372
10095	BN11961	0.46369	5602.03	12081.4	-1.10877	gi|11961|At2g22420_Contig1	At2g22420.1	68415.m02658 peroxidase 17 (PER17) (P17) identical to SP|Q9SJZ2 Peroxidase 17 precursor (EC 1.11.1.7) (Atperox P17) (ATP25a) {Arabidopsis thaliana}	GO:0006979,GO:0004601,GO:0012505
2295	BN11965	0.432856	4537.85	10483.5	-1.20804	gi|11965|At5g42050_Contig3	At5g42050.1	68418.m05119 expressed protein similar to gda-1 [Pisum sativum] GI:2765418	GO:0005554,GO:0000004,GO:0005739
1983	BN11965	0.365669	3122.5	8539.15	-1.45139	gi|11965|At5g42050_Contig3	At5g42050.1	68418.m05119 expressed protein similar to gda-1 [Pisum sativum] GI:2765418	GO:0005554,GO:0000004,GO:0005739
17579	BN11979	0.163154	1069.65	6556.06	-2.61569	gi|11979|At1g12080_Contig2	At1g12080.2	68414.m01397 expressed protein	GO:0005554,GO:0000004,GO:0008372
17891	BN11979	0.147875	841.831	5692.87	-2.75755	gi|11979|At1g12080_Contig2	At1g12080.2	68414.m01397 expressed protein	GO:0005554,GO:0000004,GO:0008372
7491	BN11984	0.409651	759.362	1853.68	-1.28753	gi|11984|At1g79970_Contig1	At1g79970.1	68414.m09349 expressed protein	GO:0005554,GO:0000004,GO:0009507
7179	BN11984	0.497566	785.676	1579.04	-1.00704	gi|11984|At1g79970_Contig1	At1g79970.1	68414.m09349 expressed protein	GO:0005554,GO:0000004,GO:0009507
28946	BN11988	0.342131	4509.77	13181.4	-1.54738	gi|11988|At4g23630_Contig6	At4g23630.1	68417.m03403 reticulon family protein (RTNLB1) weak similarity to Nogo-C protein [Rattus norvegicus] GI:6822251; contains Pfam profile PF02453: Reticulon	GO:0005554,GO:0000004,GO:0005783
18234	BN11998	0.215944	7907.17	36616.8	-2.21127	gi|11998|At3g62600_Contig1	At3g62600.1	68416.m07032 DNAJ heat shock family protein similar to DnaJ homolog subfamily B member 11 precursor (SP:Q99KV1){Mus musculus}; contains Pfam PF00226: DnaJ domain; contains PfaPF01556: DnaJ C terminal regionm	GO:0006457,GO:0003754,GO:0012505
15634	BN11999	0.334337	234.02	699.953	-1.58063	gi|11999|At3g62600_Contig2	At3g62600.1	68416.m07032 DNAJ heat shock family protein similar to DnaJ homolog subfamily B member 11 precursor (SP:Q99KV1){Mus musculus}; contains Pfam PF00226: DnaJ domain; contains PfaPF01556: DnaJ C terminal regionm	GO:0006457,GO:0003754,GO:0012505
15946	BN11999	0.254942	250.454	982.396	-1.97176	gi|11999|At3g62600_Contig2	At3g62600.1	68416.m07032 DNAJ heat shock family protein similar to DnaJ homolog subfamily B member 11 precursor (SP:Q99KV1){Mus musculus}; contains Pfam PF00226: DnaJ domain; contains PfaPF01556: DnaJ C terminal regionm	GO:0006457,GO:0003754,GO:0012505
8142	BN12019	0.437051	601.326	1375.87	-1.19412	gi|12019|At3g49720_Contig1	At3g49720.1	68416.m05436 expressed protein	GO:0005554,GO:0000004,GO:0005739
342	BN12023	0.497638	1079.58	2169.41	-1.00683	gi|12023|At1g55210_Contig1	At1g55210.1	68414.m06306 disease resistance response protein-related/ dirigent protein-related smimilar to dirigent protein [Thuja plicata] gi|6694699|gb|AAF25360; similar to pathogenesis-related protein [Pisum sativum] gi|4585273|gb|AAD25355	GO:0012505,GO:0006952,GO:0009807,GO:0005554,GO:0009621
24396	BN12026	0.414034	126.314	305.081	-1.27218	gi|12026|At5g22080_Contig1	At5g22080.1	68418.m02571 DNAJ heat shock N-terminal domain-containing protein similar to J-domain protein Jiv [Bos taurus] GI:15777193; contains Pfam profile PF00226 DnaJ domain	GO:0006457,GO:0003754,GO:0008372
24084	BN12026	0.312293	107.879	345.442	-1.67903	gi|12026|At5g22080_Contig1	At5g22080.1	68418.m02571 DNAJ heat shock N-terminal domain-containing protein similar to J-domain protein Jiv [Bos taurus] GI:15777193; contains Pfam profile PF00226 DnaJ domain	GO:0006457,GO:0003754,GO:0008372
16284	BN12029	0.175493	1923.77	10962.1	-2.51052	gi|12029|At3g56800_Contig4	At3g56800.1	68416.m06317 calmodulin-2/3/5 (CAM3) identical to calmodulin GI:474183 from [Arabidopsis thaliana]; almost identical to calmodulin-2/3/5 SP:P25069 [Arabidopsis thaliana]	GO:0009288,GO:0005509
16596	BN12029	0.159623	1622.54	10164.8	-2.64726	gi|12029|At3g56800_Contig4	At3g56800.1	68416.m06317 calmodulin-2/3/5 (CAM3) identical to calmodulin GI:474183 from [Arabidopsis thaliana]; almost identical to calmodulin-2/3/5 SP:P25069 [Arabidopsis thaliana]	GO:0009288,GO:0005509
11392	BN12047	0.407052	151.361	371.847	-1.29672	gi|12047|At3g53710_Contig3	At3g53710.1	68416.m05933 ARF GAP-like zinc finger-containing protein ZIGA2 (ZIGA2) nearly identical to ARF GAP-like zinc finger-containing protein ZIGA2 from GI:10441356 [Arabidopsis thaliana]; contains InterPro accession IPR001164: Human Rev interacting-like protein	GO:0003677,GO:0005739,GO:0000004,GO:0005634
992	BN12057	0.0457574	148.406	3243.32	-4.44985	gi|12057|At5g65430_Contig1	At5g65430.2	68418.m08229 14-3-3 protein GF14 kappa (GRF8) identical to 14-3-3 protein GF14 kappa GI:5802794, SP:P48348 from [Arabidopsis thaliana]	GO:0045309,GO:0009505,GO:0005737,GO:0007165,GO:0005634,GO:0005886,GO:0045308
680	BN12057	0.0452186	182.944	4045.77	-4.46694	gi|12057|At5g65430_Contig1	At5g65430.2	68418.m08229 14-3-3 protein GF14 kappa (GRF8) identical to 14-3-3 protein GF14 kappa GI:5802794, SP:P48348 from [Arabidopsis thaliana]	GO:0045309,GO:0009505,GO:0005737,GO:0007165,GO:0005634,GO:0005886,GO:0045308
6534	BN12075	0.467673	1147.87	2454.43	-1.09643	gi|12075|At1g01660_Contig1	At1g01660.1	68414.m00084 U-box domain-containing protein	GO:0005554,GO:0000004,GO:0008372
9442	BN12089	0.320573	579.15	1806.61	-1.64128	gi|12089|At3g57790_Contig1	At3g57790.1	68416.m06438 glycoside hydrolase family 28 protein / polygalacturonase (pectinase) family protein weak similarity to SP|P15922 Exo-poly-alpha-D-galacturonosidase precursor (EC 3.2.1.82) (Exo-PG) {Erwinia chrysanthemi}; contains PF00295: Glycosyl hydrolase	GO:0005975,GO:0004650,GO:0012505
9130	BN12089	0.284169	631.06	2220.72	-1.81518	gi|12089|At3g57790_Contig1	At3g57790.1	68416.m06438 glycoside hydrolase family 28 protein / polygalacturonase (pectinase) family protein weak similarity to SP|P15922 Exo-poly-alpha-D-galacturonosidase precursor (EC 3.2.1.82) (Exo-PG) {Erwinia chrysanthemi}; contains PF00295: Glycosyl hydrolase	GO:0005975,GO:0004650,GO:0012505
1642	BN12094	0.30637	171.716	560.486	-1.70665	gi|12094|At2g30570_Contig1	At2g30570.2	68415.m03724 photosystem II reaction center W (PsbW) protein-related similar to photosystem II reaction center W protein SP:Q41387 from [Spinacia oleracea]	GO:0005554,GO:0030095,GO:0000004,GO:0009507
1330	BN12094	0.252438	183.192	725.69	-1.986	gi|12094|At2g30570_Contig1	At2g30570.2	68415.m03724 photosystem II reaction center W (PsbW) protein-related similar to photosystem II reaction center W protein SP:Q41387 from [Spinacia oleracea]	GO:0005554,GO:0030095,GO:0000004,GO:0009507
15292	BN12134	0.203113	232.284	1143.62	-2.29965	gi|12134|At1g58180_Contig4	At1g58180.2	68414.m06602 carbonic anhydrase family protein / carbonate dehydratase family protein similar to SP|P46512 Carbonic anhydrase 1 (EC 4.2.1.1) (Carbonate dehydratase 1) {Flaveria linearis}; contains Pfam profile PF00484: Carbonic anhydrase	GO:0005739,GO:0015976,GO:0004089,GO:0008270
14980	BN12134	0.300113	297.881	992.563	-1.73642	gi|12134|At1g58180_Contig4	At1g58180.2	68414.m06602 carbonic anhydrase family protein / carbonate dehydratase family protein similar to SP|P46512 Carbonic anhydrase 1 (EC 4.2.1.1) (Carbonate dehydratase 1) {Flaveria linearis}; contains Pfam profile PF00484: Carbonic anhydrase	GO:0005739,GO:0015976,GO:0004089,GO:0008270
12692	BN12135	0.301133	337.853	1121.94	-1.73153	gi|12135|At1g58180_ESS3366F	At1g58180.2	68414.m06602 carbonic anhydrase family protein / carbonate dehydratase family protein similar to SP|P46512 Carbonic anhydrase 1 (EC 4.2.1.1) (Carbonate dehydratase 1) {Flaveria linearis}; contains Pfam profile PF00484: Carbonic anhydrase	GO:0005739,GO:0015976,GO:0004089,GO:0008270
12380	BN12135	0.366462	401.969	1096.89	-1.44826	gi|12135|At1g58180_ESS3366F	At1g58180.2	68414.m06602 carbonic anhydrase family protein / carbonate dehydratase family protein similar to SP|P46512 Carbonic anhydrase 1 (EC 4.2.1.1) (Carbonate dehydratase 1) {Flaveria linearis}; contains Pfam profile PF00484: Carbonic anhydrase	GO:0005739,GO:0015976,GO:0004089,GO:0008270
15947	BN12155	0.46174	242.084	524.286	-1.11485	gi|12155|At5g28040_Contig1	At5g28040.1	68418.m03378 expressed protein contains Pfam profile: PF04504 protein of unknown function, DUF573	GO:0005554,GO:0000004,GO:0008372
10431	BN12176	0.433642	2562.7	5909.71	-1.20542	gi|12176|At1g12050_Contig1	At1g12050.1	68414.m01391 fumarylacetoacetase, putative similar to fumarylacetoacetase (Fumarylacetoacetate hydrolase, Beta-diketonase, FAA)[Rattus norvegicus] SWISS-PROT:P25093	GO:0009072,GO:0004334,GO:0008372,GO:0003824,GO:0008152
10743	BN12176	0.447191	2876.62	6432.64	-1.16104	gi|12176|At1g12050_Contig1	At1g12050.1	68414.m01391 fumarylacetoacetase, putative similar to fumarylacetoacetase (Fumarylacetoacetate hydrolase, Beta-diketonase, FAA)[Rattus norvegicus] SWISS-PROT:P25093	GO:0009072,GO:0004334,GO:0008372,GO:0003824,GO:0008152
8143	BN12178	0.289276	141.669	489.736	-1.78948	gi|12178|At4g25120_LB799R	At4g25120.1	68417.m03614 UvrD/REP helicase family protein contains Pfam PF00580: UvrD/REP helicase	GO:0009507,GO:0006268,GO:0004003,GO:0005737,GO:0003677,GO:0005524,GO:0006281
7831	BN12178	0.312386	176.332	564.469	-1.6786	gi|12178|At4g25120_LB799R	At4g25120.1	68417.m03614 UvrD/REP helicase family protein contains Pfam PF00580: UvrD/REP helicase	GO:0009507,GO:0006268,GO:0004003,GO:0005737,GO:0003677,GO:0005524,GO:0006281
5543	BN12183	0.183892	222.388	1209.34	-2.44307	gi|12183|At1g01750_Contig1	At1g01750.1	68414.m00094 actin-depolymerizing factor, putative strong similarity to SP|P30175 Actin-depolymerizing factor (ADF) {Lilium longiflorum}; contains Pfam profile PF00241: Cofilin/tropomyosin-type actin-binding protein	GO:0003779,GO:0005622,GO:0000004,GO:0003787
5231	BN12183	0.193367	266.934	1380.45	-2.37058	gi|12183|At1g01750_Contig1	At1g01750.1	68414.m00094 actin-depolymerizing factor, putative strong similarity to SP|P30175 Actin-depolymerizing factor (ADF) {Lilium longiflorum}; contains Pfam profile PF00241: Cofilin/tropomyosin-type actin-binding protein	GO:0003779,GO:0005622,GO:0000004,GO:0003787
2943	BN12184	0.260539	239.122	917.797	-1.94043	gi|12184|At2g39750_Contig1	At2g39750.1	68415.m04881 dehydration-responsive family protein similar to early-responsive to dehydration stress ERD3 protein [Arabidopsis thaliana] GI:15320410; contains Pfam profile PF03141: Putative methyltransferase	GO:0005554,GO:0000004,GO:0012505
2943	BN12184	0.455237	17581.8	38621.2	-1.13531	gi|12184|At2g39750_Contig1	At2g39750.1	68415.m04881 dehydration-responsive family protein similar to early-responsive to dehydration stress ERD3 protein [Arabidopsis thaliana] GI:15320410; contains Pfam profile PF03141: Putative methyltransferase	GO:0005554,GO:0000004,GO:0012505
2631	BN12184	0.267663	263.381	984.003	-1.90151	gi|12184|At2g39750_Contig1	At2g39750.1	68415.m04881 dehydration-responsive family protein similar to early-responsive to dehydration stress ERD3 protein [Arabidopsis thaliana] GI:15320410; contains Pfam profile PF03141: Putative methyltransferase	GO:0005554,GO:0000004,GO:0012505
31	BN12185	0.42946	914.067	2128.41	-1.2194	gi|12185|At2g39750_Contig2	At2g39750.1	68415.m04881 dehydration-responsive family protein similar to early-responsive to dehydration stress ERD3 protein [Arabidopsis thaliana] GI:15320410; contains Pfam profile PF03141: Putative methyltransferase	GO:0005554,GO:0000004,GO:0012505
16597	BN12196	0.430619	704.79	1636.69	-1.21552	gi|12196|At2g28060_Contig1	At2g28060.1	68415.m03406 protein kinase-related similar to GAL83 protein [Solanum tuberosum] GI:5702015; contains Pfam profile PF04739: 5'-AMP-activated protein kinase, beta subunit, complex-interacting region; supporting cDNA gi|22652763|gb|AF491295.1|	GO:0005554,GO:0000004,GO:0008372
16285	BN12196	0.49207	683.343	1388.71	-1.02306	gi|12196|At2g28060_Contig1	At2g28060.1	68415.m03406 protein kinase-related similar to GAL83 protein [Solanum tuberosum] GI:5702015; contains Pfam profile PF04739: 5'-AMP-activated protein kinase, beta subunit, complex-interacting region; supporting cDNA gi|22652763|gb|AF491295.1|	GO:0005554,GO:0000004,GO:0008372
11397	BN12198	0.374889	193.719	516.737	-1.41546	gi|12198|At1g20130_Contig2	At1g20130.1	68414.m02518 family II extracellular lipase, putative contains Pfam profile PF00657: GDSL-like Lipase/Acylhydrolase; similar to EXL3 (PMID:11431566)	GO:0003824,GO:0009507,GO:0000004,GO:0005199
8485	BN12199	0.448223	296.857	662.298	-1.15771	gi|12199|At2g38040_Contig1	At2g38040.2	68415.m04670 acetyl co-enzyme A carboxylase carboxyltransferase alpha subunit family contains Pfam profile: PF03255: Acetyl co-enzyme A carboxylase carboxyltransferase alpha subunit	GO:0006633,GO:0009507,GO:0003989,GO:0009317
8797	BN12199	0.291681	204.429	700.865	-1.77754	gi|12199|At2g38040_Contig1	At2g38040.2	68415.m04670 acetyl co-enzyme A carboxylase carboxyltransferase alpha subunit family contains Pfam profile: PF03255: Acetyl co-enzyme A carboxylase carboxyltransferase alpha subunit	GO:0006633,GO:0009507,GO:0003989,GO:0009317
21481	BN12211	0.42489	3466.32	8158.16	-1.23484	gi|12211|At1g29140_Contig1	At1g29140.1	68414.m03566 pollen Ole e 1 allergen and extensin family protein contains Pfam domain, PF01190: Pollen proteins Ole e I family	GO:0005554,GO:0000004,GO:0012505
21793	BN12211	0.434078	3786.2	8722.4	-1.20397	gi|12211|At1g29140_Contig1	At1g29140.1	68414.m03566 pollen Ole e 1 allergen and extensin family protein contains Pfam domain, PF01190: Pollen proteins Ole e I family	GO:0005554,GO:0000004,GO:0012505
6193	BN12219	0.34692	10461	30153.9	-1.52732	gi|12219|At2g38540_Contig4	At2g38530.1	68415.m04734 nonspecific lipid transfer protein 2 (LTP2) identical to nonspecific lipid-transfer protein 2 from Arabidopsis thaliana [SP|Q9S7I3]; contains Pfam protease inhibitor/seed storage/LTP family domain PF00234	GO:0008289,GO:0006869,GO:0012505
5881	BN12219	0.440058	2791.32	6343.08	-1.18424	gi|12219|At2g38540_Contig4	At2g38530.1	68415.m04734 nonspecific lipid transfer protein 2 (LTP2) identical to nonspecific lipid-transfer protein 2 from Arabidopsis thaliana [SP|Q9S7I3]; contains Pfam protease inhibitor/seed storage/LTP family domain PF00234	GO:0008289,GO:0006869,GO:0012505
5881	BN12219	0.305284	9484.63	31068.2	-1.71178	gi|12219|At2g38540_Contig4	At2g38530.1	68415.m04734 nonspecific lipid transfer protein 2 (LTP2) identical to nonspecific lipid-transfer protein 2 from Arabidopsis thaliana [SP|Q9S7I3]; contains Pfam protease inhibitor/seed storage/LTP family domain PF00234	GO:0008289,GO:0006869,GO:0012505
25047	BN12228	0.36084	686.455	1902.38	-1.47057	gi|12228|At5g60920_Contig1	At5g60920.1	68418.m07642 phytochelatin synthetase, putative / COBRA cell expansion protein COB, putative similar to phytochelatin synthetase GI:29570314; similar to GB:AAK56072; identified in Roudier, et al, Plant Phys. (2002) 130:538-548 (PMID:12376623); identical t	GO:0009897,GO:0005554,GO:0009930
24735	BN12228	0.426536	415.63	974.432	-1.22926	gi|12228|At5g60920_Contig1	At5g60920.1	68418.m07642 phytochelatin synthetase, putative / COBRA cell expansion protein COB, putative similar to phytochelatin synthetase GI:29570314; similar to GB:AAK56072; identified in Roudier, et al, Plant Phys. (2002) 130:538-548 (PMID:12376623); identical t	GO:0009897,GO:0005554,GO:0009930
19531	BN12243	0.285629	127.722	447.161	-1.80779	gi|12243|At5g06860_CL2604F	At5g06860.1	68418.m00776 polygalacturonase inhibiting protein 1 (PGIP1) identical to polygalacturonase inhibiting protein 1 (PGIP1) [Arabidopsis thaliana] gi|7800199|gb|AAF69827; contains leucine rich-repeat (LRR) domains Pfam:PF00560, INTERPRO:IPR001611	GO:0006952,GO:0012505,GO:0005515,GO:0007165
19843	BN12243	0.286301	113.113	395.084	-1.80439	gi|12243|At5g06860_CL2604F	At5g06860.1	68418.m00776 polygalacturonase inhibiting protein 1 (PGIP1) identical to polygalacturonase inhibiting protein 1 (PGIP1) [Arabidopsis thaliana] gi|7800199|gb|AAF69827; contains leucine rich-repeat (LRR) domains Pfam:PF00560, INTERPRO:IPR001611	GO:0006952,GO:0012505,GO:0005515,GO:0007165
1331	BN12250	0.255674	141.113	551.925	-1.96762	gi|12250|At3g54080_Contig2	At3g54080.1	68416.m05979 expressed protein	GO:0005554,GO:0000004,GO:0012505
1643	BN12250	0.268887	133.31	495.785	-1.89493	gi|12250|At3g54080_Contig2	At3g54080.1	68416.m05979 expressed protein	GO:0005554,GO:0000004,GO:0012505
2297	BN12265	0.0369862	202.466	5474.1	-4.75687	gi|12265|At3g08610_Contig4	At3g08610.1	68416.m01000 expressed protein	GO:0005554,GO:0000004,GO:0012505
1985	BN12265	0.0458153	163.956	3578.63	-4.44803	gi|12265|At3g08610_Contig4	At3g08610.1	68416.m01000 expressed protein	GO:0005554,GO:0000004,GO:0012505
28952	BN12286	0.480593	280.692	584.054	-1.05711	gi|12286|At1g75750_Contig2	At1g75750.1	68414.m08798 gibberellin-regulated protein 1 (GASA1) / gibberellin-responsive protein 1 identical to SP|P46689 Gibberellin-regulated protein 1 precursor {Arabidopsis thaliana}; supporting cDNA gi|887938|gb|U11766.1|ATU11766	GO:0012505,GO:0005554
13040	BN12297	0.452927	130.805	288.799	-1.14265	gi|12297|At1g76670_LB723R	At1g76670.1	68414.m08921 transporter-related low similarity to glucose-6-phosphate/phosphate-translocator precursor [Solanum tuberosum] GI:2997593, GDP-Mannose transporter [Arabidopsis thaliana] GI:15487237; contains Pfam profile PF00892: Integral membrane protein	GO:0006810,GO:0016021,GO:0005215,GO:0016020
15636	BN12311	0.467097	12930.6	27682.9	-1.09821	gi|12311|At2g45820_Contig2	At2g45820.1	68415.m05698 DNA-binding protein, putative identical to DNA-binding protein gi|601843|gb|AAA57124 [Arabidopsis thaliana]; contains Pfam domain, PF03766: Remorin, N-terminal region; contains Pfam domain, PF03763: Remorin, C-terminal region	GO:0003677,GO:0000004,GO:0008372
15948	BN12311	0.443343	11666.8	26315.5	-1.1735	gi|12311|At2g45820_Contig2	At2g45820.1	68415.m05698 DNA-binding protein, putative identical to DNA-binding protein gi|601843|gb|AAA57124 [Arabidopsis thaliana]; contains Pfam domain, PF03766: Remorin, N-terminal region; contains Pfam domain, PF03763: Remorin, C-terminal region	GO:0003677,GO:0000004,GO:0008372
10748	BN12314	0.36539	3681.45	10075.4	-1.45249	gi|12314|At2g45820_Contig4	At2g45820.1	68415.m05698 DNA-binding protein, putative identical to DNA-binding protein gi|601843|gb|AAA57124 [Arabidopsis thaliana]; contains Pfam domain, PF03766: Remorin, N-terminal region; contains Pfam domain, PF03763: Remorin, C-terminal region	GO:0003677,GO:0000004,GO:0008372
10436	BN12314	0.357109	3811.42	10673	-1.48557	gi|12314|At2g45820_Contig4	At2g45820.1	68415.m05698 DNA-binding protein, putative identical to DNA-binding protein gi|601843|gb|AAA57124 [Arabidopsis thaliana]; contains Pfam domain, PF03766: Remorin, N-terminal region; contains Pfam domain, PF03763: Remorin, C-terminal region	GO:0003677,GO:0000004,GO:0008372
7836	BN12316	0.312304	409.543	1311.36	-1.67898	gi|12316|At1g62960_Contig1	At1g62960.1	68414.m07109 1-aminocyclopropane-1-carboxylate synthase, putative / ACC synthase, putative similar to GI:1173638 [GB:U35779] from [Triticum aestivum] (Plant Mol. Biol. 31 (5), 1009-1020 (1996)), GI:1813331 from Vigna radiata	GO:0009058,GO:0004838,GO:0009072,GO:0009693,GO:0004400,GO:0009236,GO:0003824,GO:0006519,GO:0000105,GO:0016847,GO:0008483
8148	BN12316	0.317274	582.156	1834.87	-1.6562	gi|12316|At1g62960_Contig1	At1g62960.1	68414.m07109 1-aminocyclopropane-1-carboxylate synthase, putative / ACC synthase, putative similar to GI:1173638 [GB:U35779] from [Triticum aestivum] (Plant Mol. Biol. 31 (5), 1009-1020 (1996)), GI:1813331 from Vigna radiata	GO:0009058,GO:0004838,GO:0009072,GO:0009693,GO:0004400,GO:0009236,GO:0003824,GO:0006519,GO:0000105,GO:0016847,GO:0008483
5236	BN12317	0.356244	1490.79	4184.74	-1.48906	gi|12317|At1g07260_LB748R	At1g07260.1	68414.m00772 UDP-glucoronosyl/UDP-glucosyl transferase family protein contains Pfam profile: PF00201 UDP-glucoronosyl and UDP-glucosyl transferase	GO:0008194,GO:0016757,GO:0008152,GO:0008372
19202	BN12326	0.196946	171.846	872.554	-2.34413	gi|12326|At5g54960_Contig1	At5g54960.1	68418.m06845 pyruvate decarboxylase, putative strong similarity to pyruvate decarboxylase 1 [Vitis vinifera] GI:10732644; contains InterPro entry IPR000399: Pyruvate decarboxylase	GO:0009028,GO:0003984,GO:0008372,GO:0001666,GO:0004737
18890	BN12326	0.182057	145.615	799.833	-2.45754	gi|12326|At5g54960_Contig1	At5g54960.1	68418.m06845 pyruvate decarboxylase, putative strong similarity to pyruvate decarboxylase 1 [Vitis vinifera] GI:10732644; contains InterPro entry IPR000399: Pyruvate decarboxylase	GO:0009028,GO:0003984,GO:0008372,GO:0001666,GO:0004737
16602	BN12327	0.46061	7845.94	17033.8	-1.11838	gi|12327|At3g22440_Contig1	At3g22440.1	68416.m02836 hydroxyproline-rich glycoprotein family protein identical to hydroxyproline-rich glycoprotein [Arabidopsis thaliana] gi|9293881|dbj|BAB01784	GO:0005554,GO:0000004,GO:0008372
16290	BN12327	0.458594	8448.27	18422.1	-1.12471	gi|12327|At3g22440_Contig1	At3g22440.1	68416.m02836 hydroxyproline-rich glycoprotein family protein identical to hydroxyproline-rich glycoprotein [Arabidopsis thaliana] gi|9293881|dbj|BAB01784	GO:0005554,GO:0000004,GO:0008372
13690	BN12328	0.426206	4724.75	11085.6	-1.23038	gi|12328|At3g22440_Contig2	At3g22440.1	68416.m02836 hydroxyproline-rich glycoprotein family protein identical to hydroxyproline-rich glycoprotein [Arabidopsis thaliana] gi|9293881|dbj|BAB01784	GO:0005554,GO:0000004,GO:0008372
14002	BN12328	0.459417	5522.47	12020.6	-1.12212	gi|12328|At3g22440_Contig2	At3g22440.1	68416.m02836 hydroxyproline-rich glycoprotein family protein identical to hydroxyproline-rich glycoprotein [Arabidopsis thaliana] gi|9293881|dbj|BAB01784	GO:0005554,GO:0000004,GO:0008372
8490	BN12334	0.484387	237.763	490.853	-1.04577	gi|12334|At3g07820_Contig1	At3g07820.1	68416.m00957 polygalacturonase 3 (PGA3) / pectinase identical to polygalacturonase [Arabidopsis thaliana] GI:3152948	GO:0005975,GO:0004650,GO:0012505
8802	BN12334	0.484029	271.973	561.894	-1.04683	gi|12334|At3g07820_Contig1	At3g07820.1	68416.m00957 polygalacturonase 3 (PGA3) / pectinase identical to polygalacturonase [Arabidopsis thaliana] GI:3152948	GO:0005975,GO:0004650,GO:0012505
24086	BN12340	0.327595	97.1557	296.573	-1.61002	gi|12340|At4g08320_LB724F	At4g08320.1	68417.m01373 tetratricopeptide repeat (TPR)-containing protein glutamine-rich tetratricopeptide repeat (TPR) containing protein (SGT) - Rattus norvegicus,PID:e1285298 (SP|O70593); contains Pfam profile PF00515 TPR Domain	GO:0005554,GO:0000004,GO:0012505
16286	BN12343	0.328521	1471.95	4480.54	-1.60594	gi|12343|At4g01080_Contig1	At4g01080.1	68417.m00146 expressed protein	GO:0005554,GO:0000004,GO:0008372
16598	BN12343	0.313405	1597.37	5096.82	-1.6739	gi|12343|At4g01080_Contig1	At4g01080.1	68417.m00146 expressed protein	GO:0005554,GO:0000004,GO:0008372
8486	BN12348	0.453936	5171.51	11392.6	-1.13944	gi|12348|At1g61520_Contig2	At1g61520.1	68414.m06931 chlorophyll A-B binding protein / LHCI type III (LHCA3.1) nearly identical to PSI type III chlorophyll a/b-binding protein GI:430947; contains Pfam profile: PF00504 chlorophyll A-B binding protein; similar to PSI type III chlorophyll a/b-bind	GO:0030076,GO:0009765,GO:0016168,GO:0009507,GO:0015979
8798	BN12348	0.478042	4689.16	9809.1	-1.06479	gi|12348|At1g61520_Contig2	At1g61520.1	68414.m06931 chlorophyll A-B binding protein / LHCI type III (LHCA3.1) nearly identical to PSI type III chlorophyll a/b-binding protein GI:430947; contains Pfam profile: PF00504 chlorophyll A-B binding protein; similar to PSI type III chlorophyll a/b-bind	GO:0030076,GO:0009765,GO:0016168,GO:0009507,GO:0015979
5886	BN12352	0.311586	4752.21	15251.7	-1.6823	gi|12352|At1g61520_Contig4	At1g61520.1	68414.m06931 chlorophyll A-B binding protein / LHCI type III (LHCA3.1) nearly identical to PSI type III chlorophyll a/b-binding protein GI:430947; contains Pfam profile: PF00504 chlorophyll A-B binding protein; similar to PSI type III chlorophyll a/b-bind	GO:0030076,GO:0009765,GO:0016168,GO:0009507,GO:0015979
6198	BN12352	0.293807	5047.05	17178.1	-1.76706	gi|12352|At1g61520_Contig4	At1g61520.1	68414.m06931 chlorophyll A-B binding protein / LHCI type III (LHCA3.1) nearly identical to PSI type III chlorophyll a/b-binding protein GI:430947; contains Pfam profile: PF00504 chlorophyll A-B binding protein; similar to PSI type III chlorophyll a/b-bind	GO:0030076,GO:0009765,GO:0016168,GO:0009507,GO:0015979
3598	BN12357	0.427208	1277.81	2991.07	-1.22699	gi|12357|At1g02790_Contig4	At1g02790.1	68414.m00235 exopolygalacturonase / galacturan 1,4-alpha-galacturonidase (PGA3) / pectinase identical to SP|P49062 Exopolygalacturonase clone GBGE184 precursor (EC 3.2.1.67) (ExoPG) (Galacturan 1,4-alpha-galacturonidase) {Arabidopsis thaliana}	GO:0005975,GO:0016020,GO:0004650,GO:0012505
3286	BN12357	0.471918	1669.73	3538.18	-1.08339	gi|12357|At1g02790_Contig4	At1g02790.1	68414.m00235 exopolygalacturonase / galacturan 1,4-alpha-galacturonidase (PGA3) / pectinase identical to SP|P49062 Exopolygalacturonase clone GBGE184 precursor (EC 3.2.1.67) (ExoPG) (Galacturan 1,4-alpha-galacturonidase) {Arabidopsis thaliana}	GO:0005975,GO:0016020,GO:0004650,GO:0012505
19852	BN12365	0.499812	824.44	1649.5	-1.00054	gi|12365|At4g30950_Contig3	At4g30950.1	68417.m04394 omega-6 fatty acid desaturase, chloroplast (FAD6) (FADC) identical to GI:493068	GO:0009507,GO:0006633,GO:0045485
9452	BN12369	0.351982	4085.98	11608.5	-1.50643	gi|12369|At2g01520_Contig3	At2g01520.1	68415.m00076 major latex protein-related / MLP-related low similarity to major latex protein {Papaver somniferum}[GI:169000] contains Pfam profile PF00407: Pathogenesis-related protein Bet v I family	GO:0009820,GO:0005554
9140	BN12369	0.416008	4838.05	11629.7	-1.26532	gi|12369|At2g01520_Contig3	At2g01520.1	68415.m00076 major latex protein-related / MLP-related low similarity to major latex protein {Papaver somniferum}[GI:169000] contains Pfam profile PF00407: Pathogenesis-related protein Bet v I family	GO:0009820,GO:0005554
17248	BN12380	0.460473	9071.69	19700.8	-1.11881	gi|12380|At5g11670_Contig3	At5g11670.1	68418.m01364 malate oxidoreductase, putative similar to NADP-dependent malic enzyme (EC 1.1.1.40) (NADP-ME) (SP|P12628) {Phaseolus vulgaris}	GO:0016652,GO:0006108,GO:0008372,GO:0004470,GO:0008152,GO:0016740
16936	BN12380	0.470277	10581.7	22501	-1.08842	gi|12380|At5g11670_Contig3	At5g11670.1	68418.m01364 malate oxidoreductase, putative similar to NADP-dependent malic enzyme (EC 1.1.1.40) (NADP-ME) (SP|P12628) {Phaseolus vulgaris}	GO:0016652,GO:0006108,GO:0008372,GO:0004470,GO:0008152,GO:0016740
1648	BN12399	0.19609	449.949	2294.6	-2.35041	gi|12399|At2g43750_Contig4	At2g43750.1	68415.m05439 cysteine synthase, chloroplast / O-acetylserine (thiol)-lyase / O-acetylserine sulfhydrylase / cpACS1 (OASB) identical to SP|P47999 Cysteine synthase, chloroplast precursor (EC 4.2.99.8) (O-acetylserine sulfhydrylase) (O-acetylserine (Thiol)-	GO:0009536,GO:0004124,GO:0019344
1336	BN12399	0.147396	456.205	3095.1	-2.76223	gi|12399|At2g43750_Contig4	At2g43750.1	68415.m05439 cysteine synthase, chloroplast / O-acetylserine (thiol)-lyase / O-acetylserine sulfhydrylase / cpACS1 (OASB) identical to SP|P47999 Cysteine synthase, chloroplast precursor (EC 4.2.99.8) (O-acetylserine sulfhydrylase) (O-acetylserine (Thiol)-	GO:0009536,GO:0004124,GO:0019344
15302	BN12413	0.35818	688.627	1922.57	-1.48124	gi|12413|At5g26717_Contig3	At5g26717.1	68418.m03160 hypothetical protein	GO:0005554,GO:0000004,GO:0008372
14990	BN12413	0.374025	713.942	1908.81	-1.41879	gi|12413|At5g26717_Contig3	At5g26717.1	68418.m03160 hypothetical protein	GO:0005554,GO:0000004,GO:0008372
10102	BN12417	0.240961	246.44	1022.74	-2.05313	gi|12417|At3g17210_Contig3	At3g17210.1	68416.m02198 stable protein 1-related similar to stable protein 1 (GI:13445204) [Populus tremula] PMID:12376651; similar to pop3 peptide GB:AAC26526 from [Populus balsamifera subsp. trichocarpa X Populus deltoides]	GO:0005554,GO:0000004,GO:0008372
9790	BN12417	0.338941	416.979	1230.24	-1.56089	gi|12417|At3g17210_Contig3	At3g17210.1	68416.m02198 stable protein 1-related similar to stable protein 1 (GI:13445204) [Populus tremula] PMID:12376651; similar to pop3 peptide GB:AAC26526 from [Populus balsamifera subsp. trichocarpa X Populus deltoides]	GO:0005554,GO:0000004,GO:0008372
4590	BN12419	0.318652	825.758	2591.41	-1.64995	gi|12419|At1g69180_Contig1	At1g69180.1	68414.m07917 transcription factor CRC (CRABS CLAW) identical to transcription factor CRC (CRABS CLAW) GI:4836698 [Arabidopsis thaliana]	GO:0008372,GO:0003700,GO:0045449
4902	BN12419	0.344101	905.929	2632.74	-1.5391	gi|12419|At1g69180_Contig1	At1g69180.1	68414.m07917 transcription factor CRC (CRABS CLAW) identical to transcription factor CRC (CRABS CLAW) GI:4836698 [Arabidopsis thaliana]	GO:0008372,GO:0003700,GO:0045449
15298	BN12429	0.494658	2644.38	5345.87	-1.0155	gi|12429|At5g22740_Contig1	At5g22740.1	68418.m02656 glycosyl transferase family 2 protein similar to beta-(1-3)-glucosyl transferase GB:AAC62210 GI:3687658 from [Bradyrhizobium japonicum], cellulose synthase from Agrobacterium tumeficiens [gi:710492] and Agrobacterium radiobacter [gi:710493];	GO:0008372,GO:0016759,GO:0000004,GO:0016757
14986	BN12429	0.471306	250.859	532.264	-1.08527	gi|12429|At5g22740_Contig1	At5g22740.1	68418.m02656 glycosyl transferase family 2 protein similar to beta-(1-3)-glucosyl transferase GB:AAC62210 GI:3687658 from [Bradyrhizobium japonicum], cellulose synthase from Agrobacterium tumeficiens [gi:710492] and Agrobacterium radiobacter [gi:710493];	GO:0008372,GO:0016759,GO:0000004,GO:0016757
15298	BN12429	0.47633	223.271	468.732	-1.06997	gi|12429|At5g22740_Contig1	At5g22740.1	68418.m02656 glycosyl transferase family 2 protein similar to beta-(1-3)-glucosyl transferase GB:AAC62210 GI:3687658 from [Bradyrhizobium japonicum], cellulose synthase from Agrobacterium tumeficiens [gi:710492] and Agrobacterium radiobacter [gi:710493];	GO:0008372,GO:0016759,GO:0000004,GO:0016757
12698	BN12431	0.291285	1213.16	4164.86	-1.7795	gi|12431|At5g22740_Contig3	At5g22740.1	68418.m02656 glycosyl transferase family 2 protein similar to beta-(1-3)-glucosyl transferase GB:AAC62210 GI:3687658 from [Bradyrhizobium japonicum], cellulose synthase from Agrobacterium tumeficiens [gi:710492] and Agrobacterium radiobacter [gi:710493];	GO:0008372,GO:0016759,GO:0000004,GO:0016757
12386	BN12431	0.288804	1200.27	4156	-1.79184	gi|12431|At5g22740_Contig3	At5g22740.1	68418.m02656 glycosyl transferase family 2 protein similar to beta-(1-3)-glucosyl transferase GB:AAC62210 GI:3687658 from [Bradyrhizobium japonicum], cellulose synthase from Agrobacterium tumeficiens [gi:710492] and Agrobacterium radiobacter [gi:710493];	GO:0008372,GO:0016759,GO:0000004,GO:0016757
10098	BN12433	0.286461	390.724	1363.97	-1.80359	gi|12433|At5g16290_Contig2	At5g16290.1	68418.m01903 acetolactate synthase small subunit, putative similar to gi:5931761 from Nicotiana plumbaginifolia	GO:0009082,GO:0003984,GO:0009507
9786	BN12433	0.327481	2336.7	7135.38	-1.61052	gi|12433|At5g16290_Contig2	At5g16290.1	68418.m01903 acetolactate synthase small subunit, putative similar to gi:5931761 from Nicotiana plumbaginifolia	GO:0009082,GO:0003984,GO:0009507
10098	BN12433	0.330125	2311.45	7001.74	-1.59892	gi|12433|At5g16290_Contig2	At5g16290.1	68418.m01903 acetolactate synthase small subunit, putative similar to gi:5931761 from Nicotiana plumbaginifolia	GO:0009082,GO:0003984,GO:0009507
9786	BN12433	0.300535	302.657	1007.06	-1.73439	gi|12433|At5g16290_Contig2	At5g16290.1	68418.m01903 acetolactate synthase small subunit, putative similar to gi:5931761 from Nicotiana plumbaginifolia	GO:0009082,GO:0003984,GO:0009507
5241	BN12454	0.261617	3741.09	14299.9	-1.93447	gi|12454|At3g14040_Contig1	At3g14040.1	68416.m01772 exopolygalacturonase / galacturan 1,4-alpha-galacturonidase / pectinase identical to exopolygalacturonase [Arabidopsis thaliana] GI:311962; nearly identical to SP|P49063 Exopolygalacturonase clone GBGA483 precursor (EC 3.2.1.67) (ExoPG) (Gala	GO:0005524,GO:0012505,GO:0004650,GO:0005975
5553	BN12454	0.226082	3330.51	14731.4	-2.14508	gi|12454|At3g14040_Contig1	At3g14040.1	68416.m01772 exopolygalacturonase / galacturan 1,4-alpha-galacturonidase / pectinase identical to exopolygalacturonase [Arabidopsis thaliana] GI:311962; nearly identical to SP|P49063 Exopolygalacturonase clone GBGA483 precursor (EC 3.2.1.67) (ExoPG) (Gala	GO:0005524,GO:0012505,GO:0004650,GO:0005975
15637	BN12462	0.294205	6973.52	23702.9	-1.7651	gi|12462|At2g46140_Contig3	At2g46140.1	68415.m05738 late embryogenesis abundant protein, putative / LEA protein, putative similar to SP|P46518 Late embryogenesis abundant protein Lea14-A {Gossypium hirsutum}; contains Pfam profile PF03168: Late embryogenesis abundant protein	GO:0008372,GO:0009793,GO:0005554,GO:0009269
15949	BN12462	0.254177	5721.84	22511.2	-1.97609	gi|12462|At2g46140_Contig3	At2g46140.1	68415.m05738 late embryogenesis abundant protein, putative / LEA protein, putative similar to SP|P46518 Late embryogenesis abundant protein Lea14-A {Gossypium hirsutum}; contains Pfam profile PF03168: Late embryogenesis abundant protein	GO:0008372,GO:0009793,GO:0005554,GO:0009269
7837	BN12465	0.272062	130.319	479.004	-1.87799	gi|12465|At5g22430_Contig2	At5g22430.1	68418.m02616 expressed protein	GO:0006118,GO:0005489,GO:0012505
687	BN12498	0.443688	296.448	668.145	-1.17238	gi|12498|At3g04940_Contig1	At3g04940.1	68416.m00536 cysteine synthase, putative / O-acetylserine (thiol)-lyase, putative / O-acetylserine sulfhydrylase, putative similar to O-acetylserine(thiol) lyase (EC 4.2.99.8) [Brassica juncea] GI:2245144; contains Pfam profile PF00291: Pyridoxal-phosphat	GO:0009088,GO:0006535,GO:0019343,GO:0006520,GO:0019344,GO:0005737,GO:0006568,GO:0004124,GO:0007049
25053	BN12502	0.309978	187.086	603.546	-1.68976	gi|12502|At2g39800_Contig3	At2g39800.1	68415.m04888 delta 1-pyrroline-5-carboxylate synthetase A / P5CS A (P5CS1) identical to SP:P54887:P5C1_ARATH	GO:0017084,GO:0009414,GO:0042538,GO:0009269,GO:0006561,GO:0009737,GO:0005737,GO:0009738
24741	BN12502	0.298654	223.255	747.537	-1.74345	gi|12502|At2g39800_Contig3	At2g39800.1	68415.m04888 delta 1-pyrroline-5-carboxylate synthetase A / P5CS A (P5CS1) identical to SP:P54887:P5C1_ARATH	GO:0017084,GO:0009414,GO:0042538,GO:0009269,GO:0006561,GO:0009737,GO:0005737,GO:0009738
19853	BN12505	0.444024	160.295	361.005	-1.17129	gi|12505|At2g39800_Contig5	At2g39800.1	68415.m04888 delta 1-pyrroline-5-carboxylate synthetase A / P5CS A (P5CS1) identical to SP:P54887:P5C1_ARATH	GO:0017084,GO:0009414,GO:0042538,GO:0009269,GO:0006561,GO:0009737,GO:0005737,GO:0009738
19541	BN12505	0.498262	170.459	342.107	-1.00502	gi|12505|At2g39800_Contig5	At2g39800.1	68415.m04888 delta 1-pyrroline-5-carboxylate synthetase A / P5CS A (P5CS1) identical to SP:P54887:P5C1_ARATH	GO:0017084,GO:0009414,GO:0042538,GO:0009269,GO:0006561,GO:0009737,GO:0005737,GO:0009738
19537	BN12522	0.161384	117.32	726.962	-2.63143	gi|12522|At5g25980_Contig3	At5g25980.2	68418.m03091 glycosyl hydrolase family 1 protein contains Pfam PF00232 : Glycosyl hydrolase family 1 domain; TIGRFAM TIGR01233: 6-phospho-beta-galactosidase; identical to thioglucosidase (GI:871992) [Arabidopsis thaliana]; similar to myrosinase precursor	GO:0012505,GO:0019762,GO:0004553,GO:0019137
19849	BN12522	0.178286	106.694	598.444	-2.48774	gi|12522|At5g25980_Contig3	At5g25980.2	68418.m03091 glycosyl hydrolase family 1 protein contains Pfam PF00232 : Glycosyl hydrolase family 1 domain; TIGRFAM TIGR01233: 6-phospho-beta-galactosidase; identical to thioglucosidase (GI:871992) [Arabidopsis thaliana]; similar to myrosinase precursor	GO:0012505,GO:0019762,GO:0004553,GO:0019137
17249	BN12524	0.446901	409.845	917.083	-1.16197	gi|12524|At5g25980_Contig1	At5g25980.2	68418.m03091 glycosyl hydrolase family 1 protein contains Pfam PF00232 : Glycosyl hydrolase family 1 domain; TIGRFAM TIGR01233: 6-phospho-beta-galactosidase; identical to thioglucosidase (GI:871992) [Arabidopsis thaliana]; similar to myrosinase precursor	GO:0012505,GO:0019762,GO:0004553,GO:0019137
16937	BN12524	0.461011	497.813	1079.83	-1.11713	gi|12524|At5g25980_Contig1	At5g25980.2	68418.m03091 glycosyl hydrolase family 1 protein contains Pfam PF00232 : Glycosyl hydrolase family 1 domain; TIGRFAM TIGR01233: 6-phospho-beta-galactosidase; identical to thioglucosidase (GI:871992) [Arabidopsis thaliana]; similar to myrosinase precursor	GO:0012505,GO:0019762,GO:0004553,GO:0019137
14337	BN12525	0.146956	263.603	1793.75	-2.76654	gi|12525|At5g25980_Contig4	At5g25980.2	68418.m03091 glycosyl hydrolase family 1 protein contains Pfam PF00232 : Glycosyl hydrolase family 1 domain; TIGRFAM TIGR01233: 6-phospho-beta-galactosidase; identical to thioglucosidase (GI:871992) [Arabidopsis thaliana]; similar to myrosinase precursor	GO:0012505,GO:0019762,GO:0004553,GO:0019137
14649	BN12525	0.129345	186.495	1441.84	-2.9507	gi|12525|At5g25980_Contig4	At5g25980.2	68418.m03091 glycosyl hydrolase family 1 protein contains Pfam PF00232 : Glycosyl hydrolase family 1 domain; TIGRFAM TIGR01233: 6-phospho-beta-galactosidase; identical to thioglucosidase (GI:871992) [Arabidopsis thaliana]; similar to myrosinase precursor	GO:0012505,GO:0019762,GO:0004553,GO:0019137
6849	BN12529	0.48954	213.263	435.64	-1.0305	gi|12529|At2g32710_ML143F	At2g32710.2	68415.m04003 kip-related protein 4 (KRP4) / cyclin-dependent kinase inhibitor 4 (ICK4) nearly identical to cyclin-dependent kinase inhibitor 4 (krp4) [Arabidopsis thaliana] GI:14422291	GO:0030332,GO:0004861,GO:0045736
6537	BN12529	0.384291	220.209	573.026	-1.37973	gi|12529|At2g32710_ML143F	At2g32710.2	68415.m04003 kip-related protein 4 (KRP4) / cyclin-dependent kinase inhibitor 4 (ICK4) nearly identical to cyclin-dependent kinase inhibitor 4 (krp4) [Arabidopsis thaliana] GI:14422291	GO:0030332,GO:0004861,GO:0045736
1649	BN12531	0.238732	83.626	350.293	-2.06654	gi|12531|At5g61240_Contig1	At5g61240.1	68418.m07681 leucine-rich repeat family protein contains leucine rich-repeat (LRR) domains Pfam:PF00560, INTERPRO:IPR001611; contains similarity to Hcr2-0B [Lycopersicon esculentum] gi|3894387|gb|AAC78593	GO:0007165,GO:0005515,GO:0012505
14991	BN12550	0.425455	12559.7	29520.6	-1.23292	gi|12550|At5g58050_Contig1	At5g58050.1	68418.m07265 glycerophosphoryl diester phosphodiesterase family protein contains Pfam PF03009 : Glycerophosphoryl diester phosphodiesterase family; similar to Glycerophosphoryl diester phosphodiesterase precursor (Glycerophosphodiester phosphodiesterase)	GO:0008889,GO:0016301,GO:0006071,GO:0012505
15303	BN12550	0.337293	12163.4	36061.8	-1.56792	gi|12550|At5g58050_Contig1	At5g58050.1	68418.m07265 glycerophosphoryl diester phosphodiesterase family protein contains Pfam PF03009 : Glycerophosphoryl diester phosphodiesterase family; similar to Glycerophosphoryl diester phosphodiesterase precursor (Glycerophosphodiester phosphodiesterase)	GO:0008889,GO:0016301,GO:0006071,GO:0012505
10103	BN12552	0.451438	1539.47	3410.15	-1.1474	gi|12552|At3g22840_Contig2	At3g22840.1	68416.m02878 chlorophyll A-B binding family protein / early light-induced protein (ELIP) identical to early light-induced protein; ELIP [Arabidopsis thaliana] GI:1872544; contains Pfam profile: PF00504 chlorophyll A-B binding protein; identical to cDNA ea	GO:0009765,GO:0009507,GO:0016168
4591	BN12555	0.38704	5178.67	13380.2	-1.36945	gi|12555|At3g22840_Contig1	At3g22840.1	68416.m02878 chlorophyll A-B binding family protein / early light-induced protein (ELIP) identical to early light-induced protein; ELIP [Arabidopsis thaliana] GI:1872544; contains Pfam profile: PF00504 chlorophyll A-B binding protein; identical to cDNA ea	GO:0009765,GO:0009507,GO:0016168
4903	BN12555	0.381475	5639.69	14783.9	-1.39034	gi|12555|At3g22840_Contig1	At3g22840.1	68416.m02878 chlorophyll A-B binding family protein / early light-induced protein (ELIP) identical to early light-induced protein; ELIP [Arabidopsis thaliana] GI:1872544; contains Pfam profile: PF00504 chlorophyll A-B binding protein; identical to cDNA ea	GO:0009765,GO:0009507,GO:0016168
15299	BN12564	0.234804	1108.85	4722.44	-2.09047	gi|12564|At4g29480_Contig1	At4g29480.1	68417.m04207 mitochondrial ATP synthase g subunit family protein contains Pfam profile: PF04718 mitochondrial ATP synthase g subunit	GO:0008372,GO:0005554,GO:0015992
14987	BN12564	0.262936	1162.83	4422.48	-1.92722	gi|12564|At4g29480_Contig1	At4g29480.1	68417.m04207 mitochondrial ATP synthase g subunit family protein contains Pfam profile: PF04718 mitochondrial ATP synthase g subunit	GO:0008372,GO:0005554,GO:0015992
12387	BN12565	0.356392	210.687	591.167	-1.48846	gi|12565|At3g22120_Contig2	At3g22120.1	68416.m02792 protease inhibitor/seed storage/lipid transfer protein (LTP) family protein similar to SP|Q00451|PRF1_LYCES 36.4 kDa proline-rich protein Lycopersicon esculentum, proline-rich cell wall protein [Medicago sativa] GI:3818416; contains Pfam prof	GO:0016021,GO:0006869,GO:0045735,GO:0005739,GO:0005199,GO:0007186,GO:0001584,GO:0008289
12699	BN12565	0.343988	191.501	556.709	-1.53957	gi|12565|At3g22120_Contig2	At3g22120.1	68416.m02792 protease inhibitor/seed storage/lipid transfer protein (LTP) family protein similar to SP|Q00451|PRF1_LYCES 36.4 kDa proline-rich protein Lycopersicon esculentum, proline-rich cell wall protein [Medicago sativa] GI:3818416; contains Pfam prof	GO:0016021,GO:0006869,GO:0045735,GO:0005739,GO:0005199,GO:0007186,GO:0001584,GO:0008289
4899	BN12575	0.280092	143.309	511.649	-1.83603	gi|12575|At1g13280_Contig2	At1g13280.1	68414.m01542 allene oxide cyclase family protein similar to ERD12 [GI:15320414], allene oxide cyclase GI:8977961 from [Lycopersicon esculentum]; contains Pfam profile PF06351: Allene oxide cyclase	GO:0009507,GO:0046423,GO:0009269,GO:0009695
4587	BN12575	0.231689	160.637	693.33	-2.10974	gi|12575|At1g13280_Contig2	At1g13280.1	68414.m01542 allene oxide cyclase family protein similar to ERD12 [GI:15320414], allene oxide cyclase GI:8977961 from [Lycopersicon esculentum]; contains Pfam profile PF06351: Allene oxide cyclase	GO:0009507,GO:0046423,GO:0009269,GO:0009695
7842	BN12586	0.28511	288.432	1011.65	-1.81041	gi|12586|At2g44680_Contig1	At2g44680.1	68415.m05560 casein kinase II beta chain, putative similar to casein kinase II beta-3 chain (CK II) [Arabidopsis thaliana] SWISS-PROT:O81275	GO:0005956,GO:0000004,GO:0008605
8154	BN12586	0.266704	218.504	819.274	-1.90669	gi|12586|At2g44680_Contig1	At2g44680.1	68415.m05560 casein kinase II beta chain, putative similar to casein kinase II beta-3 chain (CK II) [Arabidopsis thaliana] SWISS-PROT:O81275	GO:0005956,GO:0000004,GO:0008605
7838	BN12599	0.174888	199.844	1142.7	-2.5155	gi|12599|At4g32760_Contig4	At4g32760.1	68417.m04661 VHS domain-containing protein / GAT domain-containing protein weak similarity to hepatocyte growth factor-regulated tyrosine kinase substrate HRS isoform 2 [Homo sapiens] GI:9022389; contains Pfam profiles PF00790: VHS domain, PF03127: GAT do	GO:0006886,GO:0008565,GO:0005795,GO:0006891
8150	BN12599	0.221932	259.641	1169.91	-2.17181	gi|12599|At4g32760_Contig4	At4g32760.1	68417.m04661 VHS domain-containing protein / GAT domain-containing protein weak similarity to hepatocyte growth factor-regulated tyrosine kinase substrate HRS isoform 2 [Homo sapiens] GI:9022389; contains Pfam profiles PF00790: VHS domain, PF03127: GAT do	GO:0006886,GO:0008565,GO:0005795,GO:0006891
2950	BN12601	0.277789	7039.93	25342.7	-1.84794	gi|12601|At1g67870_Contig3	At1g67870.1	68414.m07750 glycine-rich protein contains non-consensus GG donor splice site at exon2; modeled to est match.	GO:0004024,GO:0008270,GO:0000004,GO:0005739
2638	BN12601	0.364907	8424.06	23085.5	-1.4544	gi|12601|At1g67870_Contig3	At1g67870.1	68414.m07750 glycine-rich protein contains non-consensus GG donor splice site at exon2; modeled to est match.	GO:0004024,GO:0008270,GO:0000004,GO:0005739
350	BN12602	0.250285	2253.42	9003.4	-1.99835	gi|12602|At1g67870_Contig5	At1g67870.1	68414.m07750 glycine-rich protein contains non-consensus GG donor splice site at exon2; modeled to est match.	GO:0004024,GO:0008270,GO:0000004,GO:0005739
38	BN12602	0.369983	2669.69	7215.7	-1.43447	gi|12602|At1g67870_Contig5	At1g67870.1	68414.m07750 glycine-rich protein contains non-consensus GG donor splice site at exon2; modeled to est match.	GO:0004024,GO:0008270,GO:0000004,GO:0005739
9142	BN12641	0.434796	241.929	556.419	-1.20159	gi|12641|At4g24690_Contig4	At4g24690.1	68417.m03534 ubiquitin-associated (UBA)/TS-N domain-containing protein / octicosapeptide/Phox/Bemp1 (PB1) domain-containing protein contains Pfam profiles PF00627: Ubiquitin-associated (UBA)/TS-N domain, PF00569: Zinc finger ZZ type domain, PF00564: PB1 d	GO:0008270,GO:0000004,GO:0008372
9454	BN12641	0.418464	251.835	601.808	-1.25682	gi|12641|At4g24690_Contig4	At4g24690.1	68417.m03534 ubiquitin-associated (UBA)/TS-N domain-containing protein / octicosapeptide/Phox/Bemp1 (PB1) domain-containing protein contains Pfam profiles PF00627: Ubiquitin-associated (UBA)/TS-N domain, PF00569: Zinc finger ZZ type domain, PF00564: PB1 d	GO:0008270,GO:0000004,GO:0008372
27650	BN12647	0.340194	2490.06	7319.53	-1.55557	gi|12647|At5g20830_Contig3	At5g20830.1	68418.m02474 sucrose synthase / sucrose-UDP glucosyltransferase (SUS1) identical to SP|P49040 Sucrose synthase (EC 2.4.1.13) (Sucrose-UDP glucosyltransferase) {Arabidopsis thaliana}	GO:0016157,GO:0008194,GO:0009409,GO:0005986,GO:0008372
27338	BN12647	0.296372	2915.58	9837.58	-1.75452	gi|12647|At5g20830_Contig3	At5g20830.1	68418.m02474 sucrose synthase / sucrose-UDP glucosyltransferase (SUS1) identical to SP|P49040 Sucrose synthase (EC 2.4.1.13) (Sucrose-UDP glucosyltransferase) {Arabidopsis thaliana}	GO:0016157,GO:0008194,GO:0009409,GO:0005986,GO:0008372
25050	BN12649	0.156783	300.901	1919.22	-2.67316	gi|12649|At5g20830_Contig1	At5g20830.1	68418.m02474 sucrose synthase / sucrose-UDP glucosyltransferase (SUS1) identical to SP|P49040 Sucrose synthase (EC 2.4.1.13) (Sucrose-UDP glucosyltransferase) {Arabidopsis thaliana}	GO:0016157,GO:0008194,GO:0009409,GO:0005986,GO:0008372
24738	BN12649	0.167755	183.512	1093.93	-2.57557	gi|12649|At5g20830_Contig1	At5g20830.1	68418.m02474 sucrose synthase / sucrose-UDP glucosyltransferase (SUS1) identical to SP|P49040 Sucrose synthase (EC 2.4.1.13) (Sucrose-UDP glucosyltransferase) {Arabidopsis thaliana}	GO:0016157,GO:0008194,GO:0009409,GO:0005986,GO:0008372
17250	BN12653	0.464498	611.349	1316.15	-1.10626	gi|12653|At5g57815_Contig1	At5g57815.1	68418.m07230 cytochrome c oxidase subunit 6b, putative similar to subunit 6b of cytochrome c oxidase [Arabidopsis thaliana] gi|6518353|dbj|BAA87883	GO:0005739,GO:0004129,GO:0006118
1338	BN12659	0.483174	1563.03	3234.92	-1.04938	gi|12659|At2g02050_Contig3	At2g02050.1	68415.m00140 NADH-ubiquinone oxidoreductase B18 subunit, putative contains Pfam PF05676: NADH-ubiquinone oxidoreductase B18 subunit (NDUFB7); similar to NADH-ubiquinone oxidoreductase B18 subunit (EC 1.6.5.3) (EC 1.6.99.3) (Complex I-B18) (CI-B18) (Cell a	GO:0008137,GO:0006120,GO:0008372
25704	BN12662	0.280703	102.245	364.246	-1.83288	gi|12662|At3g63310_Contig2	At3g63310.1	68416.m07121 expressed protein low similarity to N-methyl-D-aspartate receptor-associated protein [Drosophila melanogaster] GI:567104; contains Pfam profile PF01027: Uncharacterized protein family UPF0005	GO:0005554,GO:0016595,GO:0000004,GO:0008372
25392	BN12662	0.205133	95.493	465.518	-2.28537	gi|12662|At3g63310_Contig2	At3g63310.1	68416.m07121 expressed protein low similarity to N-methyl-D-aspartate receptor-associated protein [Drosophila melanogaster] GI:567104; contains Pfam profile PF01027: Uncharacterized protein family UPF0005	GO:0005554,GO:0016595,GO:0000004,GO:0008372
22792	BN12665	0.326773	3248.59	9941.43	-1.61364	gi|12665|At1g06680_Contig5	At1g06680.1	68414.m00708 photosystem II oxygen-evolving complex 23 (OEC23) JBC 14:211-238 (2002); identical to 23 kDa polypeptide of oxygen-evolving comlex (OEC) GB:CAA66785 GI:1769905 [Arabidopsis thaliana]	GO:0009654,GO:0009543,GO:0030095
23104	BN12665	0.321131	2407.88	7498.12	-1.63877	gi|12665|At1g06680_Contig5	At1g06680.1	68414.m00708 photosystem II oxygen-evolving complex 23 (OEC23) JBC 14:211-238 (2002); identical to 23 kDa polypeptide of oxygen-evolving comlex (OEC) GB:CAA66785 GI:1769905 [Arabidopsis thaliana]	GO:0009654,GO:0009543,GO:0030095
20504	BN12668	0.354162	1191.02	3362.92	-1.49752	gi|12668|At1g06680_Contig2	At1g06680.1	68414.m00708 photosystem II oxygen-evolving complex 23 (OEC23) JBC 14:211-238 (2002); identical to 23 kDa polypeptide of oxygen-evolving comlex (OEC) GB:CAA66785 GI:1769905 [Arabidopsis thaliana]	GO:0009654,GO:0009543,GO:0030095
20192	BN12668	0.371715	1352	3637.2	-1.42773	gi|12668|At1g06680_Contig2	At1g06680.1	68414.m00708 photosystem II oxygen-evolving complex 23 (OEC23) JBC 14:211-238 (2002); identical to 23 kDa polypeptide of oxygen-evolving comlex (OEC) GB:CAA66785 GI:1769905 [Arabidopsis thaliana]	GO:0009654,GO:0009543,GO:0030095
17592	BN12669	0.433284	4310.2	9947.75	-1.20662	gi|12669|At3g17250_Contig1	At3g17250.1	68416.m02205 protein phosphatase 2C-related / PP2C-related similar to protein phosphatase-2C GB:AAC36698 from [Mesembryanthemum crystallinum]	GO:0008287,GO:0004722,GO:0006470,GO:0003824,GO:0005739,GO:0015071
17904	BN12669	0.398982	3500.37	8773.25	-1.3256	gi|12669|At3g17250_Contig1	At3g17250.1	68416.m02205 protein phosphatase 2C-related / PP2C-related similar to protein phosphatase-2C GB:AAC36698 from [Mesembryanthemum crystallinum]	GO:0008287,GO:0004722,GO:0006470,GO:0003824,GO:0005739,GO:0015071
20500	BN12691	0.35517	1447.3	4074.95	-1.49342	gi|12691|At4g01850_Contig2	At4g01850.1	68417.m00242 S-adenosylmethionine synthetase 2 (SAM2) identical to S-adenosylmethionine synthetase 2 (Methionine adenosyltransferase 2, AdoMet synthetase 2) [Arabidopsis thaliana] SWISS-PROT:P17562	GO:0008372,GO:0005524,GO:0006730,GO:0004478,GO:0006556
20188	BN12691	0.378208	1682.87	4449.59	-1.40275	gi|12691|At4g01850_Contig2	At4g01850.1	68417.m00242 S-adenosylmethionine synthetase 2 (SAM2) identical to S-adenosylmethionine synthetase 2 (Methionine adenosyltransferase 2, AdoMet synthetase 2) [Arabidopsis thaliana] SWISS-PROT:P17562	GO:0008372,GO:0005524,GO:0006730,GO:0004478,GO:0006556
17588	BN12693	0.389385	737.682	1894.48	-1.36073	gi|12693|At4g01850_Contig5	At4g01850.1	68417.m00242 S-adenosylmethionine synthetase 2 (SAM2) identical to S-adenosylmethionine synthetase 2 (Methionine adenosyltransferase 2, AdoMet synthetase 2) [Arabidopsis thaliana] SWISS-PROT:P17562	GO:0008372,GO:0005524,GO:0006730,GO:0004478,GO:0006556
17900	BN12693	0.323833	781.915	2414.56	-1.62668	gi|12693|At4g01850_Contig5	At4g01850.1	68417.m00242 S-adenosylmethionine synthetase 2 (SAM2) identical to S-adenosylmethionine synthetase 2 (Methionine adenosyltransferase 2, AdoMet synthetase 2) [Arabidopsis thaliana] SWISS-PROT:P17562	GO:0008372,GO:0005524,GO:0006730,GO:0004478,GO:0006556
12388	BN12695	0.471889	5130.19	10871.6	-1.08348	gi|12695|At4g21620_Contig1	At4g21620.1	68417.m03134 glycine-rich protein	GO:0005554,GO:0000004,GO:0012505
12700	BN12695	0.497861	6067.08	12186.3	-1.00619	gi|12695|At4g21620_Contig1	At4g21620.1	68417.m03134 glycine-rich protein	GO:0005554,GO:0000004,GO:0012505
7843	BN12715	0.109034	300.42	2755.3	-3.19716	gi|12715|At1g54040_Contig2	At1g54040.2	68414.m06158 kelch repeat-containing protein contains Pfam PF01344: Kelch motif (4 repeats); similar to jsimilar to epithiospecifier (GI:16118838) [Arabidopsis thaliana] isioform contains AT-AG splice sites at intron	GO:0019762,GO:0008372,GO:0030234
8155	BN12715	0.0867343	237.841	2742.18	-3.52725	gi|12715|At1g54040_Contig2	At1g54040.2	68414.m06158 kelch repeat-containing protein contains Pfam PF01344: Kelch motif (4 repeats); similar to jsimilar to epithiospecifier (GI:16118838) [Arabidopsis thaliana] isioform contains AT-AG splice sites at intron	GO:0019762,GO:0008372,GO:0030234
13351	BN12730	0.0761413	304.001	3992.59	-3.71518	gi|12730|At5g25610_Contig1	At5g25610.1	68418.m03047 dehydration-responsive protein (RD22) identical to SP|Q08298 Dehydration-responsive protein RD22 precursor {Arabidopsis thaliana}	GO:0045735,GO:0009651,GO:0012505,GO:0009269,GO:0009737
13039	BN12730	0.0733791	336.68	4588.23	-3.76849	gi|12730|At5g25610_Contig1	At5g25610.1	68418.m03047 dehydration-responsive protein (RD22) identical to SP|Q08298 Dehydration-responsive protein RD22 precursor {Arabidopsis thaliana}	GO:0045735,GO:0009651,GO:0012505,GO:0009269,GO:0009737
10751	BN12731	0.491541	4607.79	9374.18	-1.02462	gi|12731|At5g25610_Contig3	At5g25610.1	68418.m03047 dehydration-responsive protein (RD22) identical to SP|Q08298 Dehydration-responsive protein RD22 precursor {Arabidopsis thaliana}	GO:0045735,GO:0009651,GO:0012505,GO:0009269,GO:0009737
5551	BN12733	0.396619	99.5716	251.051	-1.33417	gi|12733|At5g47540_Contig2	At5g47540.1	68418.m05869 Mo25 family protein similar to MO25 protein (early mouse development protein family) [Mouse] SWISS-PROT:Q06138	GO:0005554,GO:0000004,GO:0005739
5239	BN12733	0.4025	111.751	277.642	-1.31294	gi|12733|At5g47540_Contig2	At5g47540.1	68418.m05869 Mo25 family protein similar to MO25 protein (early mouse development protein family) [Mouse] SWISS-PROT:Q06138	GO:0005554,GO:0000004,GO:0005739
2639	BN12734	0.438349	179.931	410.474	-1.18985	gi|12734|At5g47540_ML4298R	At5g47540.1	68418.m05869 Mo25 family protein similar to MO25 protein (early mouse development protein family) [Mouse] SWISS-PROT:Q06138	GO:0005554,GO:0000004,GO:0005739
2951	BN12734	0.227455	147.471	648.351	-2.13634	gi|12734|At5g47540_ML4298R	At5g47540.1	68418.m05869 Mo25 family protein similar to MO25 protein (early mouse development protein family) [Mouse] SWISS-PROT:Q06138	GO:0005554,GO:0000004,GO:0005739
18893	BN12741	0.167229	300.403	1796.36	-2.58011	gi|12741|At3g12630_Contig3	At3g12630.1	68416.m01572 zinc finger (AN1-like) family protein contains Pfam domain, PF01428: AN1-like Zinc finger	GO:0003677,GO:0008372,GO:0000004,GO:0008270
19205	BN12741	0.163682	339.874	2076.43	-2.61103	gi|12741|At3g12630_Contig3	At3g12630.1	68416.m01572 zinc finger (AN1-like) family protein contains Pfam domain, PF01428: AN1-like Zinc finger	GO:0003677,GO:0008372,GO:0000004,GO:0008270
17255	BN12772	0.463656	9046.21	19510.6	-1.10887	gi|12772|At2g36880_Contig1	At2g36880.1	68415.m04521 S-adenosylmethionine synthetase, putative similar to S-adenosylmethionine synthetase 3 (Methionine adenosyltransferase 3, AdoMet synthetase 3) [Lycopersicon esculentum] SWISS-PROT:P43282	GO:0008372,GO:0005524,GO:0006730,GO:0004478,GO:0006556
9143	BN12777	0.346327	2239.27	6465.76	-1.52979	gi|12777|At2g36880_Contig3	At2g36880.1	68415.m04521 S-adenosylmethionine synthetase, putative similar to S-adenosylmethionine synthetase 3 (Methionine adenosyltransferase 3, AdoMet synthetase 3) [Lycopersicon esculentum] SWISS-PROT:P43282	GO:0008372,GO:0005524,GO:0006730,GO:0004478,GO:0006556
9455	BN12777	0.322392	1838.04	5701.26	-1.63311	gi|12777|At2g36880_Contig3	At2g36880.1	68415.m04521 S-adenosylmethionine synthetase, putative similar to S-adenosylmethionine synthetase 3 (Methionine adenosyltransferase 3, AdoMet synthetase 3) [Lycopersicon esculentum] SWISS-PROT:P43282	GO:0008372,GO:0005524,GO:0006730,GO:0004478,GO:0006556
16939	BN12788	0.273177	298.26	1091.82	-1.87209	gi|12788|At5g07600_Contig7	At5g07600.1	68418.m00871 oleosin / glycine-rich protein	GO:0012505,GO:0019915,GO:0005554,GO:0016020
17251	BN12788	0.229698	340.206	1481.1	-2.12219	gi|12788|At5g07600_Contig7	At5g07600.1	68418.m00871 oleosin / glycine-rich protein	GO:0012505,GO:0019915,GO:0005554,GO:0016020
1651	BN12795	0.464614	1385.65	2982.37	-1.1059	gi|12795|At5g25460_Contig2	At5g25460.1	68418.m03026 expressed protein contains Pfam profile PF04862: Protein of unknown function, DUF642	GO:0005554,GO:0000004,GO:0012505
1339	BN12795	0.42032	1509.11	3590.38	-1.25044	gi|12795|At5g25460_Contig2	At5g25460.1	68418.m03026 expressed protein contains Pfam profile PF04862: Protein of unknown function, DUF642	GO:0005554,GO:0000004,GO:0012505
25393	BN12799	0.45821	374.837	818.047	-1.12592	gi|12799|At1g71880_Contig2	At1g71880.1	68414.m08310 sucrose transporter / sucrose-proton symporter (SUC1) identical to sucrose-proton symporter SUC1 [Arabidopsis thaliana] GI:407094	GO:0016020,GO:0015144,GO:0005886,GO:0008506,GO:0005351,GO:0006810,GO:0015770
22793	BN12800	0.486104	571.425	1175.52	-1.04066	gi|12800|At1g15210_Contig1	At1g15210.1	68414.m01818 ABC transporter family protein Similar to gb|Z70524 GI:1514643 PDR5-like ABC transporter from Spirodela polyrrhiza and is a member of the PF|00005 ABC transporter family. ESTs gb|N97039 and gb|T43169 come from this gene	GO:0009507,GO:0017004,GO:0006810,GO:0009877,GO:0015846,GO:0019866,GO:0006310,GO:0015706,GO:0006281,GO:0006824,GO:0004009,GO:0030288,GO:0016020,GO:0006865
20193	BN12808	0.487846	3132.52	6421.12	-1.0355	gi|12808|At5g58520_LB271R	At5g58520.1	68418.m07328 protein kinase family protein contains protein kinase domain, Pfam:PF00069	GO:0008372,GO:0004713,GO:0006468,GO:0004672,GO:0005524,GO:0016301
20505	BN12808	0.437483	2444.53	5587.72	-1.1927	gi|12808|At5g58520_LB271R	At5g58520.1	68418.m07328 protein kinase family protein contains protein kinase domain, Pfam:PF00069	GO:0008372,GO:0004713,GO:0006468,GO:0004672,GO:0005524,GO:0016301
12393	BN12812	0.381245	181.72	476.649	-1.39121	gi|12812|At4g20850_Contig1	At4g20850.1	68417.m03025 subtilase family protein contains similarity to Tripeptidyl-peptidase II (EC 3.4.14.10) (TPP-II) (Tripeptidyl aminopeptidase) (Swiss-Prot:P29144) [Homo sapiens]	GO:0006508,GO:0004289,GO:0009507
12705	BN12812	0.101171	360.298	3561.27	-3.30513	gi|12812|At4g20850_Contig1	At4g20850.1	68417.m03025 subtilase family protein contains similarity to Tripeptidyl-peptidase II (EC 3.4.14.10) (TPP-II) (Tripeptidyl aminopeptidase) (Swiss-Prot:P29144) [Homo sapiens]	GO:0006508,GO:0004289,GO:0009507
4593	BN12815	0.440383	619.756	1407.31	-1.18317	gi|12815|At5g07410_Contig2	At5g07410.1	68418.m00848 pectinesterase family protein contains Pfam profile: PF01095 pectinesterase	GO:0030599,GO:0005618,GO:0012505,GO:0005524,GO:0009505,GO:0042545
4905	BN12815	0.408627	640.821	1568.23	-1.29114	gi|12815|At5g07410_Contig2	At5g07410.1	68418.m00848 pectinesterase family protein contains Pfam profile: PF01095 pectinesterase	GO:0030599,GO:0005618,GO:0012505,GO:0005524,GO:0009505,GO:0042545
23101	BN12834	0.392177	720.676	1837.63	-1.35042	gi|12834|At1g14450_Contig1	At1g14450.1	68414.m01714 expressed protein contains similarity to cytochrome c oxidase subunit I GI:5678701 from [Loligo pealei]	GO:0005554,GO:0000004,GO:0008372
22789	BN12834	0.388865	727.628	1871.16	-1.36266	gi|12834|At1g14450_Contig1	At1g14450.1	68414.m01714 expressed protein contains similarity to cytochrome c oxidase subunit I GI:5678701 from [Loligo pealei]	GO:0005554,GO:0000004,GO:0008372
20189	BN12835	0.478524	5676.78	11863.1	-1.06334	gi|12835|At1g14450_Contig2	At1g14450.1	68414.m01714 expressed protein contains similarity to cytochrome c oxidase subunit I GI:5678701 from [Loligo pealei]	GO:0005554,GO:0000004,GO:0008372
20501	BN12835	0.477458	4744.2	9936.38	-1.06656	gi|12835|At1g14450_Contig2	At1g14450.1	68414.m01714 expressed protein contains similarity to cytochrome c oxidase subunit I GI:5678701 from [Loligo pealei]	GO:0005554,GO:0000004,GO:0008372
17589	BN12836	0.275194	468.223	1701.43	-1.86148	gi|12836|At5g10400_Contig1	At5g10400.1	68418.m01206 histone H3 identical to several histone H3 proteins, including Zea mays SP|P05203, Medicago sativa GI:166384, Encephalartos altensteinii SP|P08903, Pisum sativum SP|P02300; contains Pfam profile PF00125 Core histone H2A/H2B/H3/H4	GO:0007001,GO:0003677,GO:0006334,GO:0000786,GO:0005634,GO:0009507
17901	BN12836	0.23811	443.257	1861.56	-2.0703	gi|12836|At5g10400_Contig1	At5g10400.1	68418.m01206 histone H3 identical to several histone H3 proteins, including Zea mays SP|P05203, Medicago sativa GI:166384, Encephalartos altensteinii SP|P08903, Pisum sativum SP|P02300; contains Pfam profile PF00125 Core histone H2A/H2B/H3/H4	GO:0007001,GO:0003677,GO:0006334,GO:0000786,GO:0005634,GO:0009507
9789	BN12841	0.496303	5519.19	11120.6	-1.01071	gi|12841|At1g68000_LB106R	At1g68000.1	68414.m07768 CDP-diacylglycerol--inositol 3-phosphatidyltransferase / phosphatidylinositol synthase (PIS1) identical to phosphatidylinositol synthase (PIS1) GB:AJ000539 [gi:3367632]	GO:0006661,GO:0003881,GO:0008654
10101	BN12841	0.384585	5135.21	13352.6	-1.37863	gi|12841|At1g68000_LB106R	At1g68000.1	68414.m07768 CDP-diacylglycerol--inositol 3-phosphatidyltransferase / phosphatidylinositol synthase (PIS1) identical to phosphatidylinositol synthase (PIS1) GB:AJ000539 [gi:3367632]	GO:0006661,GO:0003881,GO:0008654
13360	BN12852	0.358939	820.241	2285.18	-1.47819	gi|12852|At4g32410_Contig1	At4g32410.1	68417.m04614 cellulose synthase, catalytic subunit, putative similar to cellulose synthase-1 [gi:9622874] and -2 [gi:9622876] from Zea mays	GO:0030244,GO:0009832,GO:0016759,GO:0009530,GO:0016757
10448	BN12853	0.291605	702.769	2410	-1.77791	gi|12853|At4g32410_Contig2	At4g32410.1	68417.m04614 cellulose synthase, catalytic subunit, putative similar to cellulose synthase-1 [gi:9622874] and -2 [gi:9622876] from Zea mays	GO:0030244,GO:0009832,GO:0016759,GO:0009530,GO:0016757
10760	BN12853	0.403316	641.099	1589.57	-1.31002	gi|12853|At4g32410_Contig2	At4g32410.1	68417.m04614 cellulose synthase, catalytic subunit, putative similar to cellulose synthase-1 [gi:9622874] and -2 [gi:9622876] from Zea mays	GO:0030244,GO:0009832,GO:0016759,GO:0009530,GO:0016757
5556	BN12872	0.38325	499.314	1302.84	-1.38364	gi|12872|At3g06190_Contig1	At3g06190.2	68416.m00712 speckle-type POZ protein-related similar to SPOP (novel nuclear speckle-type protein) (SP:O43791) [Homo sapiens]; contains Pfam PF00651 : BTB/POZ domain; contains Pfam PF00917: MATH domain	GO:0005515,GO:0000004,GO:0008372
2956	BN12873	0.243681	834.38	3424.07	-2.03694	gi|12873|At3g06190_Contig2	At3g06190.1	68416.m00711 speckle-type POZ protein-related similar to SPOP (novel nuclear speckle-type protein) (SP:O43791) [Homo sapiens]; contains Pfam PF00651 : BTB/POZ domain; contains Pfam PF00917: MATH domain	GO:0005515,GO:0000004,GO:0008372
11410	BN12888	0.123531	370.305	2997.66	-3.01705	gi|12888|At5g67030_Contig3	At5g67030.1	68418.m08450 zeaxanthin epoxidase (ZEP) (ABA1) identical to GI:9857296 AtABA1; controls Pfam profiles PF01360: Monooxygenase and PF00498: FHA domain; identical to cDNA AtABA1, GI:9857295	GO:0009688,GO:0009414,GO:0009540,GO:0006970,GO:0009507,GO:0016123
11098	BN12888	0.46065	2027.69	4401.8	-1.11826	gi|12888|At5g67030_Contig3	At5g67030.1	68418.m08450 zeaxanthin epoxidase (ZEP) (ABA1) identical to GI:9857296 AtABA1; controls Pfam profiles PF01360: Monooxygenase and PF00498: FHA domain; identical to cDNA AtABA1, GI:9857295	GO:0009688,GO:0009414,GO:0009540,GO:0006970,GO:0009507,GO:0016123
11098	BN12888	0.175768	317.112	1804.15	-2.50825	gi|12888|At5g67030_Contig3	At5g67030.1	68418.m08450 zeaxanthin epoxidase (ZEP) (ABA1) identical to GI:9857296 AtABA1; controls Pfam profiles PF01360: Monooxygenase and PF00498: FHA domain; identical to cDNA AtABA1, GI:9857295	GO:0009688,GO:0009414,GO:0009540,GO:0006970,GO:0009507,GO:0016123
21806	BN12901	0.109177	145.636	1333.95	-3.19527	gi|12901|At5g59880_LB149R	At5g59880.2	68418.m07509 actin-depolymerizing factor 3 (ADF3) identical to SP|Q9ZSK4 Actin-depolymerizing factor 3 (ADF 3) (AtADF3) {Arabidopsis thaliana}	GO:0003779,GO:0005622,GO:0000004,GO:0003787
21494	BN12901	0.0950826	131.679	1384.89	-3.39467	gi|12901|At5g59880_LB149R	At5g59880.2	68418.m07509 actin-depolymerizing factor 3 (ADF3) identical to SP|Q9ZSK4 Actin-depolymerizing factor 3 (ADF 3) (AtADF3) {Arabidopsis thaliana}	GO:0003779,GO:0005622,GO:0000004,GO:0003787
3606	BN12910	0.313874	2592.04	8258.23	-1.67174	gi|12910|At3g23810_Contig4	At3g23810.1	68416.m02993 adenosylhomocysteinase, putative / S-adenosyl-L-homocysteine hydrolase, putative / AdoHcyase, putative strong similarity to SP|P50248|SAHH_TOBAC Adenosylhomocysteinase (EC 3.3.1.1) (S-adenosyl-L-homocysteine hydrolase) (AdoHcyase) {Nicotiana	GO:0016616,GO:0006779,GO:0004418,GO:0006730,GO:0004013,GO:0006564,GO:0008372
1006	BN12911	0.386582	862.337	2230.67	-1.37115	gi|12911|At3g23810_Contig1	At3g23810.1	68416.m02993 adenosylhomocysteinase, putative / S-adenosyl-L-homocysteine hydrolase, putative / AdoHcyase, putative strong similarity to SP|P50248|SAHH_TOBAC Adenosylhomocysteinase (EC 3.3.1.1) (S-adenosyl-L-homocysteine hydrolase) (AdoHcyase) {Nicotiana	GO:0016616,GO:0006779,GO:0004418,GO:0006730,GO:0004013,GO:0006564,GO:0008372
14348	BN12923	0.39132	938.533	2398.38	-1.35358	gi|12923|At1g01910_Contig1	At1g01910.2	68414.m00109 anion-transporting ATPase, putative similar to SP|O43681 Arsenical pump-driving ATPase (EC 3.6.3.16) (Arsenite-translocating ATPase) (Arsenical resistance ATPase) (Arsenite-transporting ATPase) (ARSA) (ASNA-I) {Homo sapiens}; contains Pfam pr	GO:0016730,GO:0015995,GO:0019685,GO:0006820,GO:0006118,GO:0016020,GO:0005524,GO:0016491
14660	BN12923	0.34999	784.233	2240.73	-1.51461	gi|12923|At1g01910_Contig1	At1g01910.2	68414.m00109 anion-transporting ATPase, putative similar to SP|O43681 Arsenical pump-driving ATPase (EC 3.6.3.16) (Arsenite-translocating ATPase) (Arsenical resistance ATPase) (Arsenite-transporting ATPase) (ARSA) (ASNA-I) {Homo sapiens}; contains Pfam pr	GO:0016730,GO:0015995,GO:0019685,GO:0006820,GO:0006118,GO:0016020,GO:0005524,GO:0016491
17256	BN12939	0.307894	6535.6	21226.8	-1.6995	gi|12939|At5g66570_Contig7	At5g66570.1	68418.m08392 oxygen-evolving enhancer protein 1-1, chloroplast / 33 kDa subunit of oxygen evolving system of photosystem II (PSBO1) (PSBO) identical to SP:P23321 Oxygen-evolving enhancer protein 1-1, chloroplast precursor (OEE1) (33 kDa subunit of oxygen	GO:0009654,GO:0030095,GO:0009543,GO:0009781
16944	BN12939	0.357924	9141.05	25539.1	-1.48228	gi|12939|At5g66570_Contig7	At5g66570.1	68418.m08392 oxygen-evolving enhancer protein 1-1, chloroplast / 33 kDa subunit of oxygen evolving system of photosystem II (PSBO1) (PSBO) identical to SP:P23321 Oxygen-evolving enhancer protein 1-1, chloroplast precursor (OEE1) (33 kDa subunit of oxygen	GO:0009654,GO:0030095,GO:0009543,GO:0009781
14656	BN12941	0.361788	158.568	438.29	-1.46678	gi|12941|At5g66570_Contig4	At5g66570.1	68418.m08392 oxygen-evolving enhancer protein 1-1, chloroplast / 33 kDa subunit of oxygen evolving system of photosystem II (PSBO1) (PSBO) identical to SP:P23321 Oxygen-evolving enhancer protein 1-1, chloroplast precursor (OEE1) (33 kDa subunit of oxygen	GO:0009654,GO:0030095,GO:0009543,GO:0009781
14344	BN12941	0.387512	148.674	383.663	-1.36769	gi|12941|At5g66570_Contig4	At5g66570.1	68418.m08392 oxygen-evolving enhancer protein 1-1, chloroplast / 33 kDa subunit of oxygen evolving system of photosystem II (PSBO1) (PSBO) identical to SP:P23321 Oxygen-evolving enhancer protein 1-1, chloroplast precursor (OEE1) (33 kDa subunit of oxygen	GO:0009654,GO:0030095,GO:0009543,GO:0009781
12056	BN12942	0.0912821	605.446	6632.69	-3.45352	gi|12942|At5g66570_Contig6	At5g66570.1	68418.m08392 oxygen-evolving enhancer protein 1-1, chloroplast / 33 kDa subunit of oxygen evolving system of photosystem II (PSBO1) (PSBO) identical to SP:P23321 Oxygen-evolving enhancer protein 1-1, chloroplast precursor (OEE1) (33 kDa subunit of oxygen	GO:0009654,GO:0030095,GO:0009543,GO:0009781
11744	BN12942	0.0907591	527.461	5811.66	-3.46181	gi|12942|At5g66570_Contig6	At5g66570.1	68418.m08392 oxygen-evolving enhancer protein 1-1, chloroplast / 33 kDa subunit of oxygen evolving system of photosystem II (PSBO1) (PSBO) identical to SP:P23321 Oxygen-evolving enhancer protein 1-1, chloroplast precursor (OEE1) (33 kDa subunit of oxygen	GO:0009654,GO:0030095,GO:0009543,GO:0009781
27998	BN12953	0.489209	510	1042.5	-1.03148	gi|12953|At3g06350_Contig1	At3g06350.1	68416.m00733 dehydroquinate dehydratase, putative / shikimate dehydrogenase, putative similar to dehydroquinate dehydratase/shikimate dehydrogenase [Nicotiana tabacum][GI:535771], dehydroquinate dehydratase/shikimate:NADP oxidoreductase [Lycopersicon escu	GO:0009423,GO:0003855,GO:0009536
25398	BN12954	0.34103	313.052	917.96	-1.55203	gi|12954|At3g06350_Contig2	At3g06350.1	68416.m00733 dehydroquinate dehydratase, putative / shikimate dehydrogenase, putative similar to dehydroquinate dehydratase/shikimate dehydrogenase [Nicotiana tabacum][GI:535771], dehydroquinate dehydratase/shikimate:NADP oxidoreductase [Lycopersicon escu	GO:0009423,GO:0003855,GO:0009536
25710	BN12954	0.458052	288.115	629.001	-1.12642	gi|12954|At3g06350_Contig2	At3g06350.1	68416.m00733 dehydroquinate dehydratase, putative / shikimate dehydrogenase, putative similar to dehydroquinate dehydratase/shikimate dehydrogenase [Nicotiana tabacum][GI:535771], dehydroquinate dehydratase/shikimate:NADP oxidoreductase [Lycopersicon escu	GO:0009423,GO:0003855,GO:0009536
20198	BN12956	0.434958	1387.93	3190.95	-1.20105	gi|12956|At1g32400_Contig1	At1g32400.2	68414.m03998 senescence-associated family protein contains Pfam profile PF00335: Tetraspanin family	Not annotated
20510	BN12956	0.456974	1585.23	3468.97	-1.12982	gi|12956|At1g32400_Contig1	At1g32400.2	68414.m03998 senescence-associated family protein contains Pfam profile PF00335: Tetraspanin family	Not annotated
2310	BN12964	0.456967	1222.92	2676.17	-1.12984	gi|12964|At3g24420_Contig2	At3g24420.1	68416.m03065 hydrolase, alpha/beta fold family protein low similarity to 3-oxoadipate enol-lactone hydrolase [Pseudomonas sp. B13] GI:17736948, B-ketoadipate enol-lactone hydrolase [Bradyrhizobium japonicum] GI:2239060; contains Pfam profile:PF00561 abhyd	GO:0012505,GO:0006725,GO:0016787
27994	BN12966	0.477239	7402.64	15511.4	-1.06722	gi|12966|At4g04402_Contig1	At4g04402.1	68417.m00635 two-component phosphorelay mediator, putative similar to ATHP1 [Arabidopsis thaliana] GI:4156241, ATHP2 [Arabidopsis thaliana] GI:4156243	GO:0005554,GO:0000004,GO:0008372
28306	BN12966	0.480787	7048.19	14659.7	-1.05653	gi|12966|At4g04402_Contig1	At4g04402.1	68417.m00635 two-component phosphorelay mediator, putative similar to ATHP1 [Arabidopsis thaliana] GI:4156241, ATHP2 [Arabidopsis thaliana] GI:4156243	GO:0005554,GO:0000004,GO:0008372
25706	BN12967	0.420465	3042.47	7235.97	-1.24994	gi|12967|At1g78960_Contig1	At1g78960.1	68414.m09206 lupeol synthase, putative / 2,3-oxidosqualene-triterpenoid cyclase, putative similar to lupeol synthase GI:1762150 from [Arabidopsis thaliana], 2,3-oxidosqualene-triterpenoid cyclase [Arabidopsis thaliana] GI:2738027	GO:0042299,GO:0019745
25394	BN12967	0.320783	3469.53	10815.8	-1.64033	gi|12967|At1g78960_Contig1	At1g78960.1	68414.m09206 lupeol synthase, putative / 2,3-oxidosqualene-triterpenoid cyclase, putative similar to lupeol synthase GI:1762150 from [Arabidopsis thaliana], 2,3-oxidosqualene-triterpenoid cyclase [Arabidopsis thaliana] GI:2738027	GO:0042299,GO:0019745
20506	BN12969	0.14527	99.0681	681.959	-2.78319	gi|12969|At1g73600_Contig2	At1g73600.1	68414.m08521 phosphoethanolamine N-methyltransferase 3, putative (NMT3) strong similarity to SP|Q9FR44 Phosphoethanolamine N-methyltransferase 1 (EC 2.1.1.103) (PEAMT 1) (AtNMT1) {Arabidopsis thaliana}; identical to SP|Q9C6B9 Putative phosphoethanolamine	GO:0008168,GO:0008757,GO:0000234,GO:0008372
20506	BN12969	0.303406	560.509	1847.39	-1.72068	gi|12969|At1g73600_Contig2	At1g73600.1	68414.m08521 phosphoethanolamine N-methyltransferase 3, putative (NMT3) strong similarity to SP|Q9FR44 Phosphoethanolamine N-methyltransferase 1 (EC 2.1.1.103) (PEAMT 1) (AtNMT1) {Arabidopsis thaliana}; identical to SP|Q9C6B9 Putative phosphoethanolamine	GO:0008168,GO:0008757,GO:0000234,GO:0008372
20194	BN12969	0.217035	82.0584	378.088	-2.204	gi|12969|At1g73600_Contig2	At1g73600.1	68414.m08521 phosphoethanolamine N-methyltransferase 3, putative (NMT3) strong similarity to SP|Q9FR44 Phosphoethanolamine N-methyltransferase 1 (EC 2.1.1.103) (PEAMT 1) (AtNMT1) {Arabidopsis thaliana}; identical to SP|Q9C6B9 Putative phosphoethanolamine	GO:0008168,GO:0008757,GO:0000234,GO:0008372
20194	BN12969	0.308032	681.271	2211.69	-1.69885	gi|12969|At1g73600_Contig2	At1g73600.1	68414.m08521 phosphoethanolamine N-methyltransferase 3, putative (NMT3) strong similarity to SP|Q9FR44 Phosphoethanolamine N-methyltransferase 1 (EC 2.1.1.103) (PEAMT 1) (AtNMT1) {Arabidopsis thaliana}; identical to SP|Q9C6B9 Putative phosphoethanolamine	GO:0008168,GO:0008757,GO:0000234,GO:0008372
4594	BN12981	0.316693	892.67	2818.72	-1.65884	gi|12981|At2g47710_Contig3	At2g47710.1	68415.m05958 universal stress protein (USP) family protein similar to ER6 protein [Lycopersicon esculentum] GI:5669654; contains Pfam profile PF00582: universal stress protein family	GO:0006950,GO:0005554,GO:0008372
4906	BN12981	0.3454	1067.43	3090.42	-1.53366	gi|12981|At2g47710_Contig3	At2g47710.1	68415.m05958 universal stress protein (USP) family protein similar to ER6 protein [Lycopersicon esculentum] GI:5669654; contains Pfam profile PF00582: universal stress protein family	GO:0006950,GO:0005554,GO:0008372
2306	BN12983	0.397094	347.984	876.326	-1.33245	gi|12983|At2g47710_Contig2	At2g47710.1	68415.m05958 universal stress protein (USP) family protein similar to ER6 protein [Lycopersicon esculentum] GI:5669654; contains Pfam profile PF00582: universal stress protein family	GO:0006950,GO:0005554,GO:0008372
1994	BN12983	0.344805	274.927	797.341	-1.53615	gi|12983|At2g47710_Contig2	At2g47710.1	68415.m05958 universal stress protein (USP) family protein similar to ER6 protein [Lycopersicon esculentum] GI:5669654; contains Pfam profile PF00582: universal stress protein family	GO:0006950,GO:0005554,GO:0008372
10449	BN12994	0.467877	298.325	637.614	-1.0958	gi|12994|At5g08570_Contig3	At5g08570.1	68418.m01020 pyruvate kinase, putative similar to pyruvate kinase, cytosolic isozyme [Glycine max] SWISS-PROT:Q42806	GO:0006096,GO:0008372,GO:0004743,GO:0008037
7845	BN13009	0.292971	219.804	750.259	-1.77117	gi|13009|At3g10050_Contig1	At3g10050.1	68416.m01205 threonine ammonia-lyase / threonine dehydratase / threonine deaminase (OMR1) identical to SP|Q9ZSS6 Threonine dehydratase biosynthetic, chloroplast precursor (EC 4.3.1.19, formerly EC 4.2.1.16) (Threonine deaminase) (TD) {Arabidopsis thaliana	GO:0006566,GO:0005737,GO:0009693,GO:0004124,GO:0004122,GO:0016829,GO:0003700,GO:0009507,GO:0008660,GO:0005622,GO:0004794,GO:0006520,GO:0006568,GO:0009088,GO:0009097,GO:0006355,GO:0004795,GO:0019343,GO:0006535,GO:0004834
8157	BN13009	0.229195	244.1	1065.03	-2.12535	gi|13009|At3g10050_Contig1	At3g10050.1	68416.m01205 threonine ammonia-lyase / threonine dehydratase / threonine deaminase (OMR1) identical to SP|Q9ZSS6 Threonine dehydratase biosynthetic, chloroplast precursor (EC 4.3.1.19, formerly EC 4.2.1.16) (Threonine deaminase) (TD) {Arabidopsis thaliana	GO:0006566,GO:0005737,GO:0009693,GO:0004124,GO:0004122,GO:0016829,GO:0003700,GO:0009507,GO:0008660,GO:0005622,GO:0004794,GO:0006520,GO:0006568,GO:0009088,GO:0009097,GO:0006355,GO:0004795,GO:0019343,GO:0006535,GO:0004834
27011	BN13017	0.181838	240.359	1321.83	-2.45927	gi|13017|At5g07030_Contig3	At5g07030.1	68418.m00796 aspartyl protease family protein contains Pfam profile:PF00026 eukaryotic aspartyl protease	GO:0006508,GO:0004194,GO:0012505
26699	BN13017	0.169788	317.966	1872.72	-2.55819	gi|13017|At5g07030_Contig3	At5g07030.1	68418.m00796 aspartyl protease family protein contains Pfam profile:PF00026 eukaryotic aspartyl protease	GO:0006508,GO:0004194,GO:0012505
24099	BN13019	0.228718	118.032	516.058	-2.12836	gi|13019|At5g07030_Contig2	At5g07030.1	68418.m00796 aspartyl protease family protein contains Pfam profile:PF00026 eukaryotic aspartyl protease	GO:0006508,GO:0004194,GO:0012505
24411	BN13019	0.407181	115.075	282.614	-1.29626	gi|13019|At5g07030_Contig2	At5g07030.1	68418.m00796 aspartyl protease family protein contains Pfam profile:PF00026 eukaryotic aspartyl protease	GO:0006508,GO:0004194,GO:0012505
21811	BN13024	0.35175	199.147	566.161	-1.50738	gi|13024|At2g17710_Contig2	At2g17710.1	68415.m02052 expressed protein	GO:0005554,GO:0000004,GO:0008372
21499	BN13024	0.39478	169.258	428.74	-1.34088	gi|13024|At2g17710_Contig2	At2g17710.1	68415.m02052 expressed protein	GO:0005554,GO:0000004,GO:0008372
18899	BN13025	0.172713	132.268	765.825	-2.53355	gi|13025|At2g17710_Contig4	At2g17710.1	68415.m02052 expressed protein	GO:0005554,GO:0000004,GO:0008372
19211	BN13025	0.179526	117.544	654.748	-2.47774	gi|13025|At2g17710_Contig4	At2g17710.1	68415.m02052 expressed protein	GO:0005554,GO:0000004,GO:0008372
11407	BN13045	0.411328	621.455	1510.85	-1.28164	gi|13045|At3g28050_Contig2	At3g28050.1	68416.m03501 nodulin MtN21 family protein similar to MtN21 [Medicago truncatula] GI:2598575; contains Pfam profile PF00892: Integral membrane protein	GO:0005554,GO:0016020,GO:0000004,GO:0012505
17261	BN13061	0.471392	437.14	927.338	-1.085	gi|13061|At5g56360_Contig1	At5g56360.1	68418.m07034 calmodulin-binding protein similar to alpha glucosidase II beta subunit from GI:2104691 [Mus musculus]	GO:0012505,GO:0005516
16949	BN13061	0.397292	417.324	1050.42	-1.33173	gi|13061|At5g56360_Contig1	At5g56360.1	68418.m07034 calmodulin-binding protein similar to alpha glucosidase II beta subunit from GI:2104691 [Mus musculus]	GO:0012505,GO:0005516
14661	BN13062	0.292342	292.655	1001.07	-1.77427	gi|13062|At5g56360_Contig2	At5g56360.1	68418.m07034 calmodulin-binding protein similar to alpha glucosidase II beta subunit from GI:2104691 [Mus musculus]	GO:0012505,GO:0005516
14349	BN13062	0.327967	286.524	873.637	-1.60838	gi|13062|At5g56360_Contig2	At5g56360.1	68418.m07034 calmodulin-binding protein similar to alpha glucosidase II beta subunit from GI:2104691 [Mus musculus]	GO:0012505,GO:0005516
9461	BN13064	0.37988	6437.18	16945.3	-1.39638	gi|13064|At4g16430_Contig4	At4g16430.1	68417.m02487 basic helix-loop-helix (bHLH) family protein contains Pfam profile: PF00010 helix-loop-helix DNA-binding domain	GO:0003700,GO:0045449,GO:0003677,GO:0008372
9149	BN13064	0.409274	6549.49	16002.7	-1.28886	gi|13064|At4g16430_Contig4	At4g16430.1	68417.m02487 basic helix-loop-helix (bHLH) family protein contains Pfam profile: PF00010 helix-loop-helix DNA-binding domain	GO:0003700,GO:0045449,GO:0003677,GO:0008372
1661	BN13069	0.221046	1181.29	5344.08	-2.17758	gi|13069|At5g64350_Contig1	At5g64350.1	68418.m08082 FK506-binding protein (FKBP12) / immunophilin identical to immunophilin (GI:2104957) [Arabidopsis thaliana]	GO:0005528,GO:0009543,GO:0003755,GO:0006457
1349	BN13069	0.183491	917.812	5001.94	-2.44622	gi|13069|At5g64350_Contig1	At5g64350.1	68418.m08082 FK506-binding protein (FKBP12) / immunophilin identical to immunophilin (GI:2104957) [Arabidopsis thaliana]	GO:0005528,GO:0009543,GO:0003755,GO:0006457
30599	BN13092	0.460684	775.262	1682.85	-1.11815	gi|13092|At3g55430_Contig4	At3g55430.1	68416.m06156 glycosyl hydrolase family 17 protein / beta-1,3-glucanase, putative similar to beta-1,3 glucanase GI:7414433 from [Pisum sativum]; contains Pfam profile PF00332: Glycosyl hydrolases family 17	GO:0005975,GO:0004553,GO:0012505
27999	BN13093	0.43358	708.726	1634.59	-1.20563	gi|13093|At5g06600_Contig1	At5g06600.2	68418.m00746 ubiquitin-specific protease 12 (UBP12) almost identical to ubiquitin-specific protease 12 GI:11993471 [Arabidopsis thaliana], one amino acid difference	GO:0008372,GO:0006265,GO:0004197,GO:0004843,GO:0003690,GO:0004221,GO:0006511
25399	BN13094	0.492527	2467.64	5010.16	-1.02172	gi|13094|At5g06600_Contig2	At5g06600.2	68418.m00746 ubiquitin-specific protease 12 (UBP12) almost identical to ubiquitin-specific protease 12 GI:11993471 [Arabidopsis thaliana], one amino acid difference	GO:0008372,GO:0006265,GO:0004197,GO:0004843,GO:0003690,GO:0004221,GO:0006511
22799	BN13095	0.410702	937.439	2282.53	-1.28384	gi|13095|At5g56010_Contig1	At5g56010.1	68418.m06989 heat shock protein, putative strong similarity to SP|P55737 Heat shock protein 81-2 (HSP81-2) {Arabidopsis thaliana}; contains Pfam profiles PF02518: ATPase, histidine kinase-, DNA gyrase B-, and HSP90-like domain protein, PF00183: Hsp90 prot	GO:0006457,GO:0003773,GO:0006355,GO:0003754,GO:0005524,GO:0012505
23111	BN13095	0.421997	947.936	2246.31	-1.2447	gi|13095|At5g56010_Contig1	At5g56010.1	68418.m06989 heat shock protein, putative strong similarity to SP|P55737 Heat shock protein 81-2 (HSP81-2) {Arabidopsis thaliana}; contains Pfam profiles PF02518: ATPase, histidine kinase-, DNA gyrase B-, and HSP90-like domain protein, PF00183: Hsp90 prot	GO:0006457,GO:0003773,GO:0006355,GO:0003754,GO:0005524,GO:0012505
9799	BN13107	0.217341	1052.05	4840.55	-2.20197	gi|13107|At1g02080_Contig1	At1g02080.1	68414.m00130 transcriptional regulator-related contains Pfam PF04054: CCR4-Not complex component, Not1; contains TIGRFAM TIGR01612: reticulocyte binding protein; similar to General negative regulator of transcription subunit 1 (SP:P25655) {Saccharomyces c	GO:0005554,GO:0000004,GO:0019028
10111	BN13107	0.186241	1151.75	6184.18	-2.42475	gi|13107|At1g02080_Contig1	At1g02080.1	68414.m00130 transcriptional regulator-related contains Pfam PF04054: CCR4-Not complex component, Not1; contains TIGRFAM TIGR01612: reticulocyte binding protein; similar to General negative regulator of transcription subunit 1 (SP:P25655) {Saccharomyces c	GO:0005554,GO:0000004,GO:0019028
7511	BN13108	0.247846	1398.35	5642.01	-2.01248	gi|13108|At1g02080_CL4120F	At1g02080.1	68414.m00130 transcriptional regulator-related contains Pfam PF04054: CCR4-Not complex component, Not1; contains TIGRFAM TIGR01612: reticulocyte binding protein; similar to General negative regulator of transcription subunit 1 (SP:P25655) {Saccharomyces c	GO:0005554,GO:0000004,GO:0019028
7199	BN13108	0.218529	1135.69	5196.98	-2.1941	gi|13108|At1g02080_CL4120F	At1g02080.1	68414.m00130 transcriptional regulator-related contains Pfam PF04054: CCR4-Not complex component, Not1; contains TIGRFAM TIGR01612: reticulocyte binding protein; similar to General negative regulator of transcription subunit 1 (SP:P25655) {Saccharomyces c	GO:0005554,GO:0000004,GO:0019028
1999	BN13113	0.181565	130.316	717.738	-2.46144	gi|13113|At5g24620_Contig1	At5g24620.1	68418.m02908 thaumatin-like protein, putative similar to thaumatin-like protein [Arabidopsis thaliana] GI:2435406; contains Pfam profile PF00314: Thaumatin family	GO:0012505,GO:0005554,GO:0042828
2311	BN13113	0.248573	127.436	512.671	-2.00826	gi|13113|At5g24620_Contig1	At5g24620.1	68418.m02908 thaumatin-like protein, putative similar to thaumatin-like protein [Arabidopsis thaliana] GI:2435406; contains Pfam profile PF00314: Thaumatin family	GO:0012505,GO:0005554,GO:0042828
25395	BN13116	0.497168	12480.3	25102.8	-1.0082	gi|13116|At3g27810_Contig2	At3g27810.1	68416.m03469 myb family transcription factor (MYB3) (MYB21) contains Pfam profile: PF00249 myb-like DNA-binding domain ;identical to ATMYB3 GI:2280528 from [Arabidopsis thaliana]; identical to cDNA putative transcription factor (MYB21) mRNA, partial cds G	GO:0003700,GO:0006355,GO:0003677,GO:0005634
20507	BN13118	0.456564	3160.12	6921.52	-1.13111	gi|13118|At5g07440_Contig5	At5g07440.1	68418.m00851 glutamate dehydrogenase 2 (GDH2) identical to glutamate dehydrogenase 2 (GDH 2) [Arabidopsis thaliana] SWISS-PROT:Q38946	GO:0016491,GO:0006813,GO:0005739,GO:0006520,GO:0005509,GO:0006118,GO:0008152
18562	BN13133	0.455604	229.02	502.673	-1.13415	gi|13133|At5g37280_Contig1	At5g37280.1	68418.m04478 zinc finger (C3HC4-type RING finger) family protein low similarity to RING-H2 finger protein RHA1b [Arabidopsis thaliana] GI:3790567; contains Pfam profile PF00097: Zinc finger, C3HC4 type (RING finger)	GO:0008237,GO:0008372,GO:0006508,GO:0008270
18250	BN13133	0.491251	243.03	494.717	-1.02547	gi|13133|At5g37280_Contig1	At5g37280.1	68418.m04478 zinc finger (C3HC4-type RING finger) family protein low similarity to RING-H2 finger protein RHA1b [Arabidopsis thaliana] GI:3790567; contains Pfam profile PF00097: Zinc finger, C3HC4 type (RING finger)	GO:0008237,GO:0008372,GO:0006508,GO:0008270
15650	BN13134	0.449792	1082.7	2407.11	-1.15267	gi|13134|At3g13720_Contig1	At3g13720.1	68416.m01732 prenylated rab acceptor (PRA1) family protein contains Pfam profile PF03208: Prenylated rab acceptor (PRA1)	GO:0005554,GO:0000004,GO:0008372
15962	BN13134	0.369072	949.981	2573.97	-1.43802	gi|13134|At3g13720_Contig1	At3g13720.1	68416.m01732 prenylated rab acceptor (PRA1) family protein contains Pfam profile PF03208: Prenylated rab acceptor (PRA1)	GO:0005554,GO:0000004,GO:0008372
7850	BN13139	0.210195	669.585	3185.54	-2.2502	gi|13139|At4g23680_Contig2	At4g23680.1	68417.m03409 major latex protein-related / MLP-related low similarity to major latex protein {Papaver somniferum}[GI:294060] ; contains Pfam profile PF00407: Pathogenesis-related protein Bet v I family	GO:0009820,GO:0005554
8162	BN13139	0.155498	507.605	3264.39	-2.68504	gi|13139|At4g23680_Contig2	At4g23680.1	68417.m03409 major latex protein-related / MLP-related low similarity to major latex protein {Papaver somniferum}[GI:294060] ; contains Pfam profile PF00407: Pathogenesis-related protein Bet v I family	GO:0009820,GO:0005554
5562	BN13140	0.300305	306.717	1021.35	-1.7355	gi|13140|At4g23680_Contig3	At4g23680.1	68417.m03409 major latex protein-related / MLP-related low similarity to major latex protein {Papaver somniferum}[GI:294060] ; contains Pfam profile PF00407: Pathogenesis-related protein Bet v I family	GO:0009820,GO:0005554
21500	BN13165	0.413242	188.749	456.752	-1.27494	gi|13165|At4g20870_Contig1	At4g20870.1	68417.m03027 fatty acid hydroxylase, putative similar to fatty acid hydroxylase Fah1p GB:AF021804 GI:2736147 from [Arabidopsis thaliana]	GO:0003824,GO:0000004,GO:0008372
6212	BN13173	0.366726	1258.66	3432.15	-1.44722	gi|13173|At2g31980_Contig2	At2g31980.1	68415.m03907 cysteine proteinase inhibitor-related contains similarity to extracellular insoluble cystatin GI:2204077 from [Daucus carota]	GO:0004869,GO:0000004,GO:0012505
5900	BN13173	0.467342	1452.93	3108.92	-1.09745	gi|13173|At2g31980_Contig2	At2g31980.1	68415.m03907 cysteine proteinase inhibitor-related contains similarity to extracellular insoluble cystatin GI:2204077 from [Daucus carota]	GO:0004869,GO:0000004,GO:0012505
22150	BN13222	0.440034	1037.45	2357.66	-1.18431	gi|13222|At4g28440_LL2907F	At4g28440.1	68417.m04070 DNA-binding protein-related contains weak similarity to G-quartet DNA binding protein 3 [Tetrahymena thermophila] gi|4583503|gb|AAD25098	GO:0005554,GO:0000004,GO:0009507
22462	BN13222	0.473502	1014.36	2142.25	-1.07856	gi|13222|At4g28440_LL2907F	At4g28440.1	68417.m04070 DNA-binding protein-related contains weak similarity to G-quartet DNA binding protein 3 [Tetrahymena thermophila] gi|4583503|gb|AAD25098	GO:0005554,GO:0000004,GO:0009507
14662	BN13226	0.487195	2163.55	4440.83	-1.03743	gi|13226|At4g13930_Contig1	At4g13930.1	68417.m02156 glycine hydroxymethyltransferase, putative / serine hydroxymethyltransferase, putative / serine/threonine aldolase, putative similar to serine hydroxymethyltransferase [Chlamydomonas reinhardtii] GI:17066746; contains Pfam profile PF00464: se	GO:0005829,GO:0006563,GO:0004372,GO:0006544
11750	BN13228	0.25802	1991.46	7718.23	-1.95444	gi|13228|At1g75260_Contig1	At1g75260.1	68414.m08743 isoflavone reductase family protein similar to SP|P52577 Isoflavone reductase homolog P3 (EC 1.3.1.-) {Arabidopsis thaliana}; contains Pfam profile PF02716: Isoflavone reductase	GO:0009507,GO:0000004,GO:0016651
12062	BN13228	0.247871	2139.44	8631.27	-2.01234	gi|13228|At1g75260_Contig1	At1g75260.1	68414.m08743 isoflavone reductase family protein similar to SP|P52577 Isoflavone reductase homolog P3 (EC 1.3.1.-) {Arabidopsis thaliana}; contains Pfam profile PF02716: Isoflavone reductase	GO:0009507,GO:0000004,GO:0016651
11750	BN13228	0.224991	83.6335	371.719	-2.15206	gi|13228|At1g75260_Contig1	At1g75260.1	68414.m08743 isoflavone reductase family protein similar to SP|P52577 Isoflavone reductase homolog P3 (EC 1.3.1.-) {Arabidopsis thaliana}; contains Pfam profile PF02716: Isoflavone reductase	GO:0009507,GO:0000004,GO:0016651
12062	BN13228	0.148966	103.798	696.791	-2.74695	gi|13228|At1g75260_Contig1	At1g75260.1	68414.m08743 isoflavone reductase family protein similar to SP|P52577 Isoflavone reductase homolog P3 (EC 1.3.1.-) {Arabidopsis thaliana}; contains Pfam profile PF02716: Isoflavone reductase	GO:0009507,GO:0000004,GO:0016651
9150	BN13229	0.210749	1100.38	5221.27	-2.2464	gi|13229|At1g75260_Contig2	At1g75260.1	68414.m08743 isoflavone reductase family protein similar to SP|P52577 Isoflavone reductase homolog P3 (EC 1.3.1.-) {Arabidopsis thaliana}; contains Pfam profile PF02716: Isoflavone reductase	GO:0009507,GO:0000004,GO:0016651
9462	BN13229	0.175044	967.751	5528.63	-2.51421	gi|13229|At1g75260_Contig2	At1g75260.1	68414.m08743 isoflavone reductase family protein similar to SP|P52577 Isoflavone reductase homolog P3 (EC 1.3.1.-) {Arabidopsis thaliana}; contains Pfam profile PF02716: Isoflavone reductase	GO:0009507,GO:0000004,GO:0016651
25400	BN13257	0.208239	344.05	1652.19	-2.26369	gi|13257|At1g54020_Contig2	At1g54020.2	68414.m06155 myrosinase-associated protein, putative strong similarity to myrosinase-associated proteins GI:1769968, GI:1769970, GI:1216389,GI:1216391 from [Brassica napus]; contains InterPro Entry IPR001087 Lipolytic enzyme, G-D-S-L family	GO:0003824,GO:0016789,GO:0000004,GO:0012505
25712	BN13257	0.278495	283.683	1018.63	-1.84428	gi|13257|At1g54020_Contig2	At1g54020.2	68414.m06155 myrosinase-associated protein, putative strong similarity to myrosinase-associated proteins GI:1769968, GI:1769970, GI:1216389,GI:1216391 from [Brassica napus]; contains InterPro Entry IPR001087 Lipolytic enzyme, G-D-S-L family	GO:0003824,GO:0016789,GO:0000004,GO:0012505
20200	BN13260	0.268293	232.443	866.376	-1.89812	gi|13260|At5g61690_Contig1	At5g61690.1	68418.m07740 ABC transporter family protein ABC transport protein, Dictyostelium discoideum, PIR:T18288	GO:0009877,GO:0019866,GO:0006810,GO:0015706,GO:0016020,GO:0030288,GO:0005739,GO:0015846,GO:0005215,GO:0006824,GO:0004009,GO:0017004,GO:0006865
20512	BN13260	0.228874	201.924	882.251	-2.12738	gi|13260|At5g61690_Contig1	At5g61690.1	68418.m07740 ABC transporter family protein ABC transport protein, Dictyostelium discoideum, PIR:T18288	GO:0009877,GO:0019866,GO:0006810,GO:0015706,GO:0016020,GO:0030288,GO:0005739,GO:0015846,GO:0005215,GO:0006824,GO:0004009,GO:0017004,GO:0006865
9800	BN13265	0.232909	4625.25	19858.6	-2.10216	gi|13265|At5g02380_Contig3	At5g02380.1	68418.m00161 metallothionein protein 2B (MT-2B) identical to SWISS-PROT:Q38805 metallothionein-like protein 2B (MT-2B) [Arabidopsis thaliana]	GO:0005507,GO:0000004,GO:0008372
10112	BN13265	0.205502	5545.92	26987.2	-2.28278	gi|13265|At5g02380_Contig3	At5g02380.1	68418.m00161 metallothionein protein 2B (MT-2B) identical to SWISS-PROT:Q38805 metallothionein-like protein 2B (MT-2B) [Arabidopsis thaliana]	GO:0005507,GO:0000004,GO:0008372
2000	BN13270	0.345194	2832.69	8206.08	-1.53452	gi|13270|At5g27670_Contig1	At5g27670.1	68418.m03317 histone H2A, putative similar to histone H2A Lycopersicon esculentum SP|P25469, Pisum sativum SP|P25470, Petroselinum crispum SP|P19177; contains Pfam profile PF00125 Core histone H2A/H2B/H3/H4	GO:0007001,GO:0003677,GO:0006334,GO:0000786,GO:0005634
2312	BN13270	0.418561	307.298	734.178	-1.25649	gi|13270|At5g27670_Contig1	At5g27670.1	68418.m03317 histone H2A, putative similar to histone H2A Lycopersicon esculentum SP|P25469, Pisum sativum SP|P25470, Petroselinum crispum SP|P19177; contains Pfam profile PF00125 Core histone H2A/H2B/H3/H4	GO:0007001,GO:0003677,GO:0006334,GO:0000786,GO:0005634
2000	BN13270	0.439763	369.284	839.735	-1.1852	gi|13270|At5g27670_Contig1	At5g27670.1	68418.m03317 histone H2A, putative similar to histone H2A Lycopersicon esculentum SP|P25469, Pisum sativum SP|P25470, Petroselinum crispum SP|P19177; contains Pfam profile PF00125 Core histone H2A/H2B/H3/H4	GO:0007001,GO:0003677,GO:0006334,GO:0000786,GO:0005634
2312	BN13270	0.360804	3096.17	8581.31	-1.47071	gi|13270|At5g27670_Contig1	At5g27670.1	68418.m03317 histone H2A, putative similar to histone H2A Lycopersicon esculentum SP|P25469, Pisum sativum SP|P25470, Petroselinum crispum SP|P19177; contains Pfam profile PF00125 Core histone H2A/H2B/H3/H4	GO:0007001,GO:0003677,GO:0006334,GO:0000786,GO:0005634
25396	BN13280	0.462822	1167.87	2523.37	-1.11147	gi|13280|At4g24680_LB2047F	At4g24680.1	68417.m03533 expressed protein	GO:0005554,GO:0000004,GO:0008372
12396	BN13285	0.199897	392.813	1965.08	-2.32267	gi|13285|At5g57800_Contig1	At5g57800.1	68418.m07228 CER1 protein, putative (WAX2) similar to maize glossy1 homolog GI:2213643 from [Oryza sativa]; contains Pfam profile PF01598: Sterol desaturase	GO:0010025,GO:0042335,GO:0003824,GO:0016020
12708	BN13285	0.189852	434.116	2286.6	-2.39705	gi|13285|At5g57800_Contig1	At5g57800.1	68418.m07228 CER1 protein, putative (WAX2) similar to maize glossy1 homolog GI:2213643 from [Oryza sativa]; contains Pfam profile PF01598: Sterol desaturase	GO:0010025,GO:0042335,GO:0003824,GO:0016020
10108	BN13286	0.13366	120.916	904.652	-2.90336	gi|13286|At5g57800_Contig2	At5g57800.1	68418.m07228 CER1 protein, putative (WAX2) similar to maize glossy1 homolog GI:2213643 from [Oryza sativa]; contains Pfam profile PF01598: Sterol desaturase	GO:0010025,GO:0042335,GO:0003824,GO:0016020
9796	BN13286	0.128702	129.433	1005.68	-2.95789	gi|13286|At5g57800_Contig2	At5g57800.1	68418.m07228 CER1 protein, putative (WAX2) similar to maize glossy1 homolog GI:2213643 from [Oryza sativa]; contains Pfam profile PF01598: Sterol desaturase	GO:0010025,GO:0042335,GO:0003824,GO:0016020
1996	BN13290	0.411414	152.883	371.604	-1.28134	gi|13290|At1g43860_Contig1	At1g43860.1	68414.m05053 expressed protein	GO:0005739,GO:0003700,GO:0045449
18563	BN13303	0.390196	2345.75	6011.72	-1.35773	gi|13303|At2g17230_Contig1	At2g17230.1	68415.m01990 phosphate-responsive 1 family protein similar to phi-1 (phosphate-induced gene) [Nicotiana tabacum] GI:3759184; contains Pfam profile PF04674: Phosphate-induced protein 1 conserved region	GO:0005554,GO:0000004,GO:0012505
18251	BN13303	0.335135	2554.94	7623.61	-1.57718	gi|13303|At2g17230_Contig1	At2g17230.1	68415.m01990 phosphate-responsive 1 family protein similar to phi-1 (phosphate-induced gene) [Nicotiana tabacum] GI:3759184; contains Pfam profile PF04674: Phosphate-induced protein 1 conserved region	GO:0005554,GO:0000004,GO:0012505
7851	BN13318	0.466563	2796.4	5993.62	-1.09986	gi|13318|At4g18596_Contig2	At4g18596.1	68417.m02754 pollen Ole e 1 allergen and extensin family protein contains Pfam domain, PF01190: Pollen proteins Ole e I family	GO:0005554,GO:0000004,GO:0012505
8163	BN13318	0.464947	2011.66	4326.64	-1.10486	gi|13318|At4g18596_Contig2	At4g18596.1	68417.m02754 pollen Ole e 1 allergen and extensin family protein contains Pfam domain, PF01190: Pollen proteins Ole e I family	GO:0005554,GO:0000004,GO:0012505
26701	BN13338	0.351283	691.259	1967.81	-1.50929	gi|13338|At3g03940_LB2070F	At3g03940.1	68416.m00412 protein kinase family protein contains Pfam domains, PF00069: Protein kinase domain	GO:0009507,GO:0004674,GO:0006468,GO:0004672,GO:0005524,GO:0016301
27013	BN13338	0.321251	538.446	1676.09	-1.63823	gi|13338|At3g03940_LB2070F	At3g03940.1	68416.m00412 protein kinase family protein contains Pfam domains, PF00069: Protein kinase domain	GO:0009507,GO:0004674,GO:0006468,GO:0004672,GO:0005524,GO:0016301
21809	BN13357	0.0789241	106.235	1346.04	-3.66339	gi|13357|At3g09980_Contig1	At3g09980.1	68416.m01198 expressed protein contains Pfam profile PF04949: Family of unknown function (DUF662)	GO:0005554,GO:0000004,GO:0009507
21497	BN13357	0.0709274	131.564	1854.91	-3.81751	gi|13357|At3g09980_Contig1	At3g09980.1	68416.m01198 expressed protein contains Pfam profile PF04949: Family of unknown function (DUF662)	GO:0005554,GO:0000004,GO:0009507
19209	BN13359	0.0368934	80.3137	2176.91	-4.76049	gi|13359|At3g09980_Contig3	At3g09980.1	68416.m01198 expressed protein contains Pfam profile PF04949: Family of unknown function (DUF662)	GO:0005554,GO:0000004,GO:0009507
24751	BN13373	0.229572	252.015	1097.76	-2.12298	gi|13373|At3g11010_LB1951R	At3g11010.1	68416.m01329 disease resistance family protein / LRR family protein contains leucine rich-repeat domains Pfam:PF00560, INTERPRO:IPR001611; similar to disease resistance protein [Lycopersicon esculentum] gi|3894383|gb|AAC78591	GO:0006952,GO:0016301,GO:0005515,GO:0007165
25063	BN13373	0.205843	200.42	973.657	-2.28039	gi|13373|At3g11010_LB1951R	At3g11010.1	68416.m01329 disease resistance family protein / LRR family protein contains leucine rich-repeat domains Pfam:PF00560, INTERPRO:IPR001611; similar to disease resistance protein [Lycopersicon esculentum] gi|3894383|gb|AAC78591	GO:0006952,GO:0016301,GO:0005515,GO:0007165
19863	BN13375	0.480501	4633.59	9643.24	-1.05739	gi|13375|At1g02800_Contig1	At1g02800.1	68414.m00237 endo-1,4-beta-glucanase / cellulase (CEL2) identical to endo-1,4-beta glucanase; ATCEL2 GI:3132891 from [Arabidopsis thaliana]	GO:0007389,GO:0012505,GO:0004553,GO:0008810
9463	BN13383	0.387582	322.064	830.958	-1.36743	gi|13383|At1g48570_Contig1	At1g48570.1	68414.m05431 zinc finger (Ran-binding) family protein contains Pfam domain, PF00641: Zn-finger in Ran binding protein and others	GO:0005488,GO:0009507,GO:0003677,GO:0006355
9151	BN13383	0.459955	386.551	840.411	-1.12044	gi|13383|At1g48570_Contig1	At1g48570.1	68414.m05431 zinc finger (Ran-binding) family protein contains Pfam domain, PF00641: Zn-finger in Ran binding protein and others	GO:0005488,GO:0009507,GO:0003677,GO:0006355
1351	BN13386	0.467818	4597.22	9826.95	-1.09598	gi|13386|At4g26870_Contig2	At4g26870.1	68417.m03867 aspartyl-tRNA synthetase, putative / aspartate--tRNA ligase, putative simialr to aspartate-tRNA ligase (EC 6.1.1.12) from Drosophila melanogaster GI:4512034, Homo sapiens SP|P14868, Rattus norvegicus SP|P15178; contains Pfam profile PF00152 t	GO:0005524,GO:0006430,GO:0004816,GO:0005737,GO:0006421,GO:0006432,GO:0004815,GO:0006418,GO:0004812,GO:0004824,GO:0003676,GO:0006422,GO:0004826
17259	BN13393	0.322096	420.087	1304.23	-1.63444	gi|13393|At4g25230_Contig1	At4g25230.2	68417.m03631 zinc finger (C3HC4-type RING finger) family protein similar to autocrine motility factor receptor [Mus musculus] GI:5931953; contains Pfam profiles PF00097: Zinc finger, C3HC4 type (RING finger), PF02845: CUE domain	GO:0012505,GO:0005515,GO:0008270,GO:0003677,GO:0006355
16947	BN13393	0.34932	442.421	1266.52	-1.51738	gi|13393|At4g25230_Contig1	At4g25230.2	68417.m03631 zinc finger (C3HC4-type RING finger) family protein similar to autocrine motility factor receptor [Mus musculus] GI:5931953; contains Pfam profiles PF00097: Zinc finger, C3HC4 type (RING finger), PF02845: CUE domain	GO:0012505,GO:0005515,GO:0008270,GO:0003677,GO:0006355
14347	BN13394	0.160348	311.501	1942.66	-2.64072	gi|13394|At3g16640_Contig1	At3g16640.1	68416.m02127 translationally controlled tumor family protein similar to translationally controlled tumor protein GB:AAD10032 from [Hevea brasiliensis]	GO:0005554,GO:0000004,GO:0005737
14659	BN13394	0.148588	291.389	1961.05	-2.75061	gi|13394|At3g16640_Contig1	At3g16640.1	68416.m02127 translationally controlled tumor family protein similar to translationally controlled tumor protein GB:AAD10032 from [Hevea brasiliensis]	GO:0005554,GO:0000004,GO:0005737
1347	BN13404	0.386674	313.379	810.447	-1.37081	gi|13404|At4g02380_Contig2	At4g02380.1	68417.m00322 late embryogenesis abundant 3 family protein / LEA3 family protein similar to several small proteins (~100 aa) that are induced by heat, auxin, ethylene and wounding such as Phaseolus aureus indole-3-acetic acid induced protein ARG (SW:32292)	GO:0009790,GO:0005554,GO:0009507,GO:0000302,GO:0009409
1659	BN13404	0.411387	325.486	791.192	-1.28143	gi|13404|At4g02380_Contig2	At4g02380.1	68417.m00322 late embryogenesis abundant 3 family protein / LEA3 family protein similar to several small proteins (~100 aa) that are induced by heat, auxin, ethylene and wounding such as Phaseolus aureus indole-3-acetic acid induced protein ARG (SW:32292)	GO:0009790,GO:0005554,GO:0009507,GO:0000302,GO:0009409
20513	BN13410	0.464027	4249.65	9158.2	-1.10772	gi|13410|At1g07990_MW1307R	At1g07990.1	68414.m00871 SIT4 phosphatase-associated family protein contains Pfam profile: PF04499 SIT4 phosphatase-associated protein	GO:0005554,GO:0000004,GO:0012505
20201	BN13410	0.481584	4728.25	9818.12	-1.05414	gi|13410|At1g07990_MW1307R	At1g07990.1	68414.m00871 SIT4 phosphatase-associated family protein contains Pfam profile: PF04499 SIT4 phosphatase-associated protein	GO:0005554,GO:0000004,GO:0012505
20513	BN13410	0.48759	872.465	1789.34	-1.03626	gi|13410|At1g07990_MW1307R	At1g07990.1	68414.m00871 SIT4 phosphatase-associated family protein contains Pfam profile: PF04499 SIT4 phosphatase-associated protein	GO:0005554,GO:0000004,GO:0012505
4913	BN13417	0.461697	944.479	2045.67	-1.11498	gi|13417|At5g64040_Contig5	At5g64040.1	68418.m08040 photosystem I reaction center subunit PSI-N, chloroplast, putative / PSI-N, putative (PSAN) SP:P49107; Plant Physiol. 109 (3), 1126 (1995); similar to SP|P31093 Photosystem I reaction centre subunit N, chloroplast precursor (PSI- N) {Hordeum	GO:0009522,GO:0030093,GO:0005516,GO:0009543
4601	BN13417	0.426809	793.233	1858.52	-1.22834	gi|13417|At5g64040_Contig5	At5g64040.1	68418.m08040 photosystem I reaction center subunit PSI-N, chloroplast, putative / PSI-N, putative (PSAN) SP:P49107; Plant Physiol. 109 (3), 1126 (1995); similar to SP|P31093 Photosystem I reaction centre subunit N, chloroplast precursor (PSI- N) {Hordeum	GO:0009522,GO:0030093,GO:0005516,GO:0009543
2001	BN13418	0.442059	3810.47	8619.83	-1.17769	gi|13418|At5g64040_Contig9	At5g64040.1	68418.m08040 photosystem I reaction center subunit PSI-N, chloroplast, putative / PSI-N, putative (PSAN) SP:P49107; Plant Physiol. 109 (3), 1126 (1995); similar to SP|P31093 Photosystem I reaction centre subunit N, chloroplast precursor (PSI- N) {Hordeum	GO:0009522,GO:0030093,GO:0005516,GO:0009543
2313	BN13418	0.421332	4265.57	10124	-1.24697	gi|13418|At5g64040_Contig9	At5g64040.1	68418.m08040 photosystem I reaction center subunit PSI-N, chloroplast, putative / PSI-N, putative (PSAN) SP:P49107; Plant Physiol. 109 (3), 1126 (1995); similar to SP|P31093 Photosystem I reaction centre subunit N, chloroplast precursor (PSI- N) {Hordeum	GO:0009522,GO:0030093,GO:0005516,GO:0009543
17909	BN13427	0.418489	1020.97	2439.66	-1.25674	gi|13427|At3g20910_Contig1	At3g20910.1	68416.m02643 CCAAT-binding transcription factor (CBF-B/NF-YA) family protein contains Pfam profile: PF02045 CCAAT-binding transcription factor (CBF-B/NF-YA) subunit B	GO:0005634,GO:0016602,GO:0003700,GO:0006355
17597	BN13427	0.42634	930.326	2182.12	-1.22992	gi|13427|At3g20910_Contig1	At3g20910.1	68416.m02643 CCAAT-binding transcription factor (CBF-B/NF-YA) family protein contains Pfam profile: PF02045 CCAAT-binding transcription factor (CBF-B/NF-YA) subunit B	GO:0005634,GO:0016602,GO:0003700,GO:0006355
1997	BN13433	0.242086	4419.3	18255.1	-2.04641	gi|13433|At1g05850_Contig1	At1g05850.1	68414.m00612 chitinase-like protein 1 (CTL1) similar to class I chitinase GI:7798656 from [Halimolobos perplexa var. perplexa]; contains Pfam profile PF00182: Chitinase class I; identical to cDNA chitinase-like protein 1 (CTL1) CTL1-ELP1 allele GI:1722632	GO:0009613,GO:0016998,GO:0004568,GO:0012505
2309	BN13433	0.326225	6538.99	20044.4	-1.61606	gi|13433|At1g05850_Contig1	At1g05850.1	68414.m00612 chitinase-like protein 1 (CTL1) similar to class I chitinase GI:7798656 from [Halimolobos perplexa var. perplexa]; contains Pfam profile PF00182: Chitinase class I; identical to cDNA chitinase-like protein 1 (CTL1) CTL1-ELP1 allele GI:1722632	GO:0009613,GO:0016998,GO:0004568,GO:0012505
15656	BN13441	0.476438	2974.81	6243.85	-1.06964	gi|13441|At4g24920_Contig1	At4g24920.1	68417.m03568 protein transport protein SEC61 gamma subunit, putative similar to Swiss-Prot:Q19967 protein transport protein SEC61 gamma subunit [Caenorhabditis elegans]	GO:0006886,GO:0016020,GO:0006605,GO:0015450
8168	BN13445	0.31462	805.189	2559.24	-1.66832	gi|13445|At5g42100_Contig1	At5g42100.2	68418.m05126 glycosyl hydrolase family 17 protein similar to beta-1,3-glucanase precursor GI:4097948 from [Oryza sativa]	GO:0012505,GO:0004553,GO:0006508,GO:0004197,GO:0005975
7856	BN13445	0.318654	890.851	2795.67	-1.64994	gi|13445|At5g42100_Contig1	At5g42100.2	68418.m05126 glycosyl hydrolase family 17 protein similar to beta-1,3-glucanase precursor GI:4097948 from [Oryza sativa]	GO:0012505,GO:0004553,GO:0006508,GO:0004197,GO:0005975
8168	BN13445	0.416252	233.593	561.181	-1.26447	gi|13445|At5g42100_Contig1	At5g42100.2	68418.m05126 glycosyl hydrolase family 17 protein similar to beta-1,3-glucanase precursor GI:4097948 from [Oryza sativa]	GO:0012505,GO:0004553,GO:0006508,GO:0004197,GO:0005975
7856	BN13445	0.387805	271.022	698.862	-1.3666	gi|13445|At5g42100_Contig1	At5g42100.2	68418.m05126 glycosyl hydrolase family 17 protein similar to beta-1,3-glucanase precursor GI:4097948 from [Oryza sativa]	GO:0012505,GO:0004553,GO:0006508,GO:0004197,GO:0005975
5568	BN13446	0.473715	1717.97	3626.59	-1.07791	gi|13446|At2g45580_Contig1	At2g45580.1	68415.m05668 cytochrome P450 family protein contains Pfam profile: PF00067 cytochrome p450	GO:0012505,GO:0006118,GO:0019825
5256	BN13446	0.498677	2190.22	4392.06	-1.00382	gi|13446|At2g45580_Contig1	At2g45580.1	68415.m05668 cytochrome P450 family protein contains Pfam profile: PF00067 cytochrome p450	GO:0012505,GO:0006118,GO:0019825
18252	BN13457	0.411271	1011.89	2460.4	-1.28184	gi|13457|At1g74820_Contig1	At1g74820.1	68414.m08668 cupin family protein similar to germin-like protein SP|P92995; contains Pfam profile PF00190: Cupin	GO:0012505,GO:0000004,GO:0045735
7852	BN13464	0.471103	3023.08	6417.02	-1.08588	gi|13464|At3g17100_Contig6	At3g17100.2	68416.m02182 expressed protein	GO:0009507,GO:0003700,GO:0045449
8164	BN13464	0.351978	2036.83	5786.81	-1.50644	gi|13464|At3g17100_Contig6	At3g17100.2	68416.m02182 expressed protein	GO:0009507,GO:0003700,GO:0045449
11106	BN13482	0.483823	369.465	763.636	-1.04745	gi|13482|At2g46580_Contig1	At2g46580.1	68415.m05810 pyridoxine 5'-phosphate oxidase-related similar to pyridoxine 5'-phosphate oxidase (GI:3237304) [Rattus norvegicus]; similar to pyridoxamine 5'-phosphate oxidase (GI:22294052) [Thermosynechococcus elongatus BP-1]	GO:0005739,GO:0004733,GO:0008615
11418	BN13482	0.439118	300.533	684.401	-1.18732	gi|13482|At2g46580_Contig1	At2g46580.1	68415.m05810 pyridoxine 5'-phosphate oxidase-related similar to pyridoxine 5'-phosphate oxidase (GI:3237304) [Rattus norvegicus]; similar to pyridoxamine 5'-phosphate oxidase (GI:22294052) [Thermosynechococcus elongatus BP-1]	GO:0005739,GO:0004733,GO:0008615
8502	BN13495	0.242073	155.423	642.049	-2.04648	gi|13495|At2g04690_Contig1	At2g04690.1	68415.m00479 cellular repressor of E1A-stimulated genes (CREG) family contains 1 transmembrane domain; similar to CREG2 (GI:24371079) [Homo sapiens] and (GI:24371081) [Mus musculus]; similar to cellular repressor of E1A-stimulated genes CREG (GI:3550343)	GO:0005554,GO:0000004,GO:0012505
25068	BN13503	0.463597	1850.5	3991.61	-1.10906	gi|13503|At4g39170_Contig2	At4g39170.1	68417.m05547 SEC14 cytosolic factor, putative / phosphoglyceride transfer protein, putative similar to phosphatidylinositol transfer-like protein IV (GI:14486707) [Lotus japonicus] and phosphatidylinositol-phosphatidylcholine transfer protein SEC14, Yarro	GO:0005622,GO:0008526,GO:0005215,GO:0006810
24756	BN13503	0.458153	1980.89	4323.64	-1.1261	gi|13503|At4g39170_Contig2	At4g39170.1	68417.m05547 SEC14 cytosolic factor, putative / phosphoglyceride transfer protein, putative similar to phosphatidylinositol transfer-like protein IV (GI:14486707) [Lotus japonicus] and phosphatidylinositol-phosphatidylcholine transfer protein SEC14, Yarro	GO:0005622,GO:0008526,GO:0005215,GO:0006810
19556	BN13505	0.466532	302	647.329	-1.09995	gi|13505|At2g38370_Contig1	At2g38370.1	68415.m04714 expressed protein	GO:0005554,GO:0000004,GO:0008372
19868	BN13505	0.397661	290.44	730.371	-1.33039	gi|13505|At2g38370_Contig1	At2g38370.1	68415.m04714 expressed protein	GO:0005554,GO:0000004,GO:0008372
17268	BN13506	0.426088	3301.58	7748.58	-1.23078	gi|13506|At1g62770_LB1912F	At1g62770.1	68414.m07085 invertase/pectin methylesterase inhibitor family protein similar to pectinesterase from Arabidopsis thaliana SP|Q42534, Lycopersicon esculentum SP|Q43143, Phaseolus vulgaris SP|Q43111; contains Pfam profile PF04043: Plant invertase/pectin met	GO:0012505,GO:0000004,GO:0046910
16956	BN13506	0.361894	2847.29	7867.74	-1.46636	gi|13506|At1g62770_LB1912F	At1g62770.1	68414.m07085 invertase/pectin methylesterase inhibitor family protein similar to pectinesterase from Arabidopsis thaliana SP|Q42534, Lycopersicon esculentum SP|Q43143, Phaseolus vulgaris SP|Q43111; contains Pfam profile PF04043: Plant invertase/pectin met	GO:0012505,GO:0000004,GO:0046910
14668	BN13507	0.169117	5622.41	33245.6	-2.5639	gi|13507|At4g40040_Contig1	At4g40040.1	68417.m05668 histone H3.2 identical to Histone H3.2, minor Lolium temulentum SP|P11105, nearly identical to histone H3.2 Mus pahari GI:515005; contains Pfam profile PF00125 Core histone H2A/H2B/H3/H4	GO:0007001,GO:0003677,GO:0006334,GO:0000786,GO:0005634,GO:0009507
14356	BN13507	0.201112	7150.12	35552.9	-2.31393	gi|13507|At4g40040_Contig1	At4g40040.1	68417.m05668 histone H3.2 identical to Histone H3.2, minor Lolium temulentum SP|P11105, nearly identical to histone H3.2 Mus pahari GI:515005; contains Pfam profile PF00125 Core histone H2A/H2B/H3/H4	GO:0007001,GO:0003677,GO:0006334,GO:0000786,GO:0005634,GO:0009507
19552	BN13519	0.286486	819.388	2860.13	-1.80346	gi|13519|At3g02760_Contig1	At3g02760.1	68416.m00268 histidyl-tRNA synthetase, putative / histidine--tRNA ligase, putative similar to SP|P12081 Histidyl-tRNA synthetase (EC 6.1.1.21) (Histidine--tRNA ligase) (HisRS) {Homo sapiens}; contains Pfam profiles PF00587: tRNA synthetase class II core d	GO:0006418,GO:0005524,GO:0006427,GO:0004821,GO:0004812,GO:0005737,GO:0000105,GO:0006412
19864	BN13519	0.28179	845.823	3001.61	-1.82731	gi|13519|At3g02760_Contig1	At3g02760.1	68416.m00268 histidyl-tRNA synthetase, putative / histidine--tRNA ligase, putative similar to SP|P12081 Histidyl-tRNA synthetase (EC 6.1.1.21) (Histidine--tRNA ligase) (HisRS) {Homo sapiens}; contains Pfam profiles PF00587: tRNA synthetase class II core d	GO:0006418,GO:0005524,GO:0006427,GO:0004821,GO:0004812,GO:0005737,GO:0000105,GO:0006412
9464	BN13523	0.343842	184.919	537.803	-1.54018	gi|13523|At3g16370_Contig2	At3g16370.1	68416.m02071 GDSL-motif lipase/hydrolase family protein similar to family II lipases EXL3 GI:15054386, EXL1 GI:15054382, EXL2 GI:15054384 from [Arabidopsis thaliana]; contains Pfam profile: PF00657 Lipase Acylhydrolase with GDSL-like motif	GO:0012505,GO:0000004,GO:0016789
9152	BN13523	0.344281	199.224	578.667	-1.53834	gi|13523|At3g16370_Contig2	At3g16370.1	68416.m02071 GDSL-motif lipase/hydrolase family protein similar to family II lipases EXL3 GI:15054386, EXL1 GI:15054382, EXL2 GI:15054384 from [Arabidopsis thaliana]; contains Pfam profile: PF00657 Lipase Acylhydrolase with GDSL-like motif	GO:0012505,GO:0000004,GO:0016789
1664	BN13529	0.421631	369.444	876.226	-1.24595	gi|13529|At2g18740_Contig3	At2g18740.1	68415.m02182 small nuclear ribonucleoprotein E, putative / snRNP-E, putative / Sm protein E, putative similar to SWISS-PROT:P08578 small nuclear ribonucleoprotein E (snRNP-E) (Sm protein E, Sm-E, SmE) [Chicken]	GO:0008248,GO:0005634,GO:0005739,GO:0000004,GO:0005732
1352	BN13529	0.363689	313.608	862.297	-1.45922	gi|13529|At2g18740_Contig3	At2g18740.1	68415.m02182 small nuclear ribonucleoprotein E, putative / snRNP-E, putative / Sm protein E, putative similar to SWISS-PROT:P08578 small nuclear ribonucleoprotein E (snRNP-E) (Sm protein E, Sm-E, SmE) [Chicken]	GO:0008248,GO:0005634,GO:0005739,GO:0000004,GO:0005732
17918	BN13535	0.341143	465.613	1364.86	-1.55155	gi|13535|At4g35000_Contig2	At4g35000.1	68417.m04963 L-ascorbate peroxidase 3 (APX3) identical to ascorbate peroxidase 3 [Arabidopsis thaliana] GI:2444019, L-ascorbate peroxidase [Arabidopsis thaliana] gi|1523791|emb|CAA66926; similar to ascorbate peroxidase [Gossypium hirsutum] gi|1019946|gb|A	GO:0006979,GO:0005778,GO:0016688
17606	BN13535	0.36252	560.453	1545.99	-1.46387	gi|13535|At4g35000_Contig2	At4g35000.1	68417.m04963 L-ascorbate peroxidase 3 (APX3) identical to ascorbate peroxidase 3 [Arabidopsis thaliana] GI:2444019, L-ascorbate peroxidase [Arabidopsis thaliana] gi|1523791|emb|CAA66926; similar to ascorbate peroxidase [Gossypium hirsutum] gi|1019946|gb|A	GO:0006979,GO:0005778,GO:0016688
10118	BN13538	0.454449	364.963	803.089	-1.13781	gi|13538|At1g20950_Contig3	At1g20950.1	68414.m02623 pyrophosphate--fructose-6-phosphate 1-phosphotransferase-related / pyrophosphate-dependent 6-phosphofructose-1-kinase-related similar to pyrophosphate--fructose 6-phosphate 1-phosphotransferase alpha subunit SP:Q41140 from [Ricinus communis]	GO:0005945,GO:0008443,GO:0003872,GO:0006096
2006	BN13543	0.31874	186.259	584.361	-1.64955	gi|13543|At3g51770_Contig1	At3g51770.1	68416.m05677 tetratricopeptide repeat (TPR)-containing protein contains Pfam profile PF00515: TPR Domain	GO:0005515,GO:0000004,GO:0008372
22802	BN13547	0.317376	984.944	3103.4	-1.65574	gi|13547|At4g11280_Contig1	At4g11280.1	68417.m01824 1-aminocyclopropane-1-carboxylate synthase 6 / ACC synthase 6 (ACS6) identical to GI:3746125	GO:0016847,GO:0009693,GO:0009733,GO:0009605,GO:0009723
23114	BN13547	0.379525	1052.94	2774.36	-1.39773	gi|13547|At4g11280_Contig1	At4g11280.1	68417.m01824 1-aminocyclopropane-1-carboxylate synthase 6 / ACC synthase 6 (ACS6) identical to GI:3746125	GO:0016847,GO:0009693,GO:0009733,GO:0009605,GO:0009723
17914	BN13552	0.453226	4042.44	8919.25	-1.1417	gi|13552|At1g35720_Contig3	At1g35720.1	68414.m04440 annexin 1 (ANN1) identical to annexin (AnnAt1) [Arabidopsis thaliana] GI:4959106	GO:0005544,GO:0008372,GO:0005509,GO:0006979
2002	BN13562	0.362826	1815.59	5004.02	-1.46265	gi|13562|At4g26630_Contig2	At4g26630.1	68417.m03837 expressed protein	GO:0005554,GO:0000004,GO:0008372
18257	BN13574	0.493114	2597.51	5267.56	-1.02001	gi|13574|At1g04660_LB1761R	At1g04660.1	68414.m00463 glycine-rich protein	GO:0015904,GO:0008152,GO:0016021,GO:0007186,GO:0016829,GO:0005524,GO:0012505,GO:0004937,GO:0015520
10769	BN13579	0.494129	740.882	1499.37	-1.01704	gi|13579|At5g17770_Contig2	At5g17770.1	68418.m02084 NADH-cytochrome b5 reductase identical to NADH-cytochrome b5 reductase [Arabidopsis thaliana] GI:4240116	GO:0005743,GO:0012505,GO:0004128,GO:0006118
8169	BN13580	0.49071	182.32	371.543	-1.02706	gi|13580|At5g17770_Contig3	At5g17770.1	68418.m02084 NADH-cytochrome b5 reductase identical to NADH-cytochrome b5 reductase [Arabidopsis thaliana] GI:4240116	GO:0005743,GO:0012505,GO:0004128,GO:0006118
5565	BN13596	0.437477	5721.06	13077.4	-1.19272	gi|13596|At1g10790_LB1795F	At1g10790.1	68414.m01237 hypothetical protein contains similarity to envelope glycoproteins	GO:0005554,GO:0000004,GO:0008372
2653	BN13597	0.253458	137.253	541.521	-1.98018	gi|13597|At5g09250_Contig1	At5g09250.1	68418.m01067 transcriptional coactivator p15 (PC4) family protein similar to SP|P11031 Activated RNA polymerase II transcriptional coactivator p15 precursor (PC4) (p14) (Single-stranded DNA binding protein p9) {Mus musculus}; contains Pfam profile PF02229	GO:0003713,GO:0003677,GO:0006355
2965	BN13597	0.312323	3718.24	11905.1	-1.67889	gi|13597|At5g09250_Contig1	At5g09250.1	68418.m01067 transcriptional coactivator p15 (PC4) family protein similar to SP|P11031 Activated RNA polymerase II transcriptional coactivator p15 precursor (PC4) (p14) (Single-stranded DNA binding protein p9) {Mus musculus}; contains Pfam profile PF02229	GO:0003713,GO:0003677,GO:0006355
2965	BN13597	0.280416	130.453	465.213	-1.83436	gi|13597|At5g09250_Contig1	At5g09250.1	68418.m01067 transcriptional coactivator p15 (PC4) family protein similar to SP|P11031 Activated RNA polymerase II transcriptional coactivator p15 precursor (PC4) (p14) (Single-stranded DNA binding protein p9) {Mus musculus}; contains Pfam profile PF02229	GO:0003713,GO:0003677,GO:0006355
14019	BN13616	0.162	505.491	3120.32	-2.62594	gi|13616|At4g14040_Contig4	At4g14040.1	68417.m02169 selenium-binding protein, putative contains Pfam profile PF05694: 56kDa selenium binding protein (SBP56); similar to Putative selenium-binding protein (Swiss-Prot:O23264) [Arabidopsis thaliana]; similar to selenium binding protein (GI:1548523	GO:0008430,GO:0005489,GO:0008372,GO:0003676,GO:0006118
13707	BN13616	0.166506	708.798	4256.88	-2.58635	gi|13616|At4g14040_Contig4	At4g14040.1	68417.m02169 selenium-binding protein, putative contains Pfam profile PF05694: 56kDa selenium binding protein (SBP56); similar to Putative selenium-binding protein (Swiss-Prot:O23264) [Arabidopsis thaliana]; similar to selenium binding protein (GI:1548523	GO:0008430,GO:0005489,GO:0008372,GO:0003676,GO:0006118
3619	BN13621	0.0997901	1046	10482	-3.32496	gi|13621|At3g61980_Contig2	At3g61980.1	68416.m06961 serine protease inhibitor, Kazal-type family protein contains Pfam domain PF00050: Kazal-type serine protease inhibitor domain	GO:0005554,GO:0000004,GO:0012505
3307	BN13621	0.127744	878.167	6874.42	-2.96867	gi|13621|At3g61980_Contig2	At3g61980.1	68416.m06961 serine protease inhibitor, Kazal-type family protein contains Pfam domain PF00050: Kazal-type serine protease inhibitor domain	GO:0005554,GO:0000004,GO:0012505
8815	BN13633	0.440518	242.95	551.51	-1.18273	gi|13633|At1g22410_Contig1	At1g22410.1	68414.m02802 2-dehydro-3-deoxyphosphoheptonate aldolase, putative / 3-deoxy-D-arabino-heptulosonate 7-phosphate synthase, putative / DAHP synthetase, putative similar to 3-deoxy-D-arabino-heptulosonate 7-phosphate GI:170224 from [Nicotiana tabacum], SP|P2	GO:0009507,GO:0003849,GO:0016089
19557	BN13641	0.335847	860.43	2561.97	-1.57412	gi|13641|At3g52180_Contig2	At3g52180.1	68416.m05729 protein tyrosine phosphatase/kinase interaction sequence protein (PTPKIS1) identical to PTPKIS1 protein [Arabidopsis thaliana] GI:11595504; contains Pfam profile PF00782: Dual specificity phosphatase, catalytic domain	GO:0008138,GO:0006470,GO:0009507
19869	BN13641	0.247091	809.044	3274.27	-2.01688	gi|13641|At3g52180_Contig2	At3g52180.1	68416.m05729 protein tyrosine phosphatase/kinase interaction sequence protein (PTPKIS1) identical to PTPKIS1 protein [Arabidopsis thaliana] GI:11595504; contains Pfam profile PF00782: Dual specificity phosphatase, catalytic domain	GO:0008138,GO:0006470,GO:0009507
17269	BN13642	0.445612	142.356	319.462	-1.16614	gi|13642|At3g62840_Contig2	At3g62840.1	68416.m07060 small nuclear ribonucleoprotein D2, putative / snRNP core protein D2, putative / Sm protein D2, putative similar to small nuclear ribonucleoprotein Sm D2 (snRNP core protein D2) (Sm-D2) [Mus musculus] SWISS-PROT:P43330	GO:0005634,GO:0008248,GO:0000004,GO:0005732
16957	BN13642	0.397821	217.795	547.47	-1.32981	gi|13642|At3g62840_Contig2	At3g62840.1	68416.m07060 small nuclear ribonucleoprotein D2, putative / snRNP core protein D2, putative / Sm protein D2, putative similar to small nuclear ribonucleoprotein Sm D2 (snRNP core protein D2) (Sm-D2) [Mus musculus] SWISS-PROT:P43330	GO:0005634,GO:0008248,GO:0000004,GO:0005732
4269	BN13652	0.491991	955.018	1941.13	-1.0233	gi|13652|At3g58460_Contig1	At3g58460.1	68416.m06516 rhomboid family protein / ubiquitin-associated (UBA)/TS-N domain-containing protein contains Pfam profiles PF01694: Rhomboid family, PF00627: UBA/TS-N domain	GO:0005554,GO:0000004,GO:0008372
17265	BN13660	0.478543	7454.02	15576.5	-1.06328	gi|13660|At2g32680_CL1244F	At2g32680.1	68415.m03995 disease resistance family protein contains leucine rich-repeat (LRR) domains Pfam:PF00560, INTERPRO:IPR001611; similar to Cf-2.2 [Lycopersicon pimpinellifolium] gi|1184077|gb|AAC15780	GO:0016301,GO:0006952,GO:0012505,GO:0005515,GO:0007165
9153	BN13663	0.417726	1003.88	2403.2	-1.25937	gi|13663|At4g10030_RL4474R	At4g10030.1	68417.m01640 hydrolase, alpha/beta fold family protein contains Pfam profile PF00561: hydrolase, alpha/beta fold family	GO:0003824,GO:0016787,GO:0000004,GO:0009507
9465	BN13663	0.372997	911.347	2443.31	-1.42276	gi|13663|At4g10030_RL4474R	At4g10030.1	68417.m01640 hydrolase, alpha/beta fold family protein contains Pfam profile PF00561: hydrolase, alpha/beta fold family	GO:0003824,GO:0016787,GO:0000004,GO:0009507
9153	BN13663	0.253862	232.635	916.382	-1.97788	gi|13663|At4g10030_RL4474R	At4g10030.1	68417.m01640 hydrolase, alpha/beta fold family protein contains Pfam profile PF00561: hydrolase, alpha/beta fold family	GO:0003824,GO:0016787,GO:0000004,GO:0009507
9465	BN13663	0.267005	184.834	692.249	-1.90506	gi|13663|At4g10030_RL4474R	At4g10030.1	68417.m01640 hydrolase, alpha/beta fold family protein contains Pfam profile PF00561: hydrolase, alpha/beta fold family	GO:0003824,GO:0016787,GO:0000004,GO:0009507
6553	BN13664	0.176844	359.019	2030.15	-2.49945	gi|13664|At5g18500_Contig2	At5g18500.1	68418.m02183 protein kinase family protein contains protein kinase domain, Pfam:PF00069	GO:0008372,GO:0006468,GO:0016301
6553	BN13664	0.260069	170.747	656.544	-1.94303	gi|13664|At5g18500_Contig2	At5g18500.1	68418.m02183 protein kinase family protein contains protein kinase domain, Pfam:PF00069	GO:0008372,GO:0006468,GO:0016301
6865	BN13664	0.217798	174.216	799.898	-2.19894	gi|13664|At5g18500_Contig2	At5g18500.1	68418.m02183 protein kinase family protein contains protein kinase domain, Pfam:PF00069	GO:0008372,GO:0006468,GO:0016301
6865	BN13664	0.139832	380.604	2721.87	-2.83824	gi|13664|At5g18500_Contig2	At5g18500.1	68418.m02183 protein kinase family protein contains protein kinase domain, Pfam:PF00069	GO:0008372,GO:0006468,GO:0016301
25407	BN13677	0.478603	145.953	304.956	-1.0631	gi|13677|At3g28917_Contig2	At3g28917.1	68416.m03610 zinc finger homeobox family protein / ZF-HD homeobox family protein contains Pfam profile PF04770:ZF-HD protein dimerisation region	GO:0005554,GO:0000004,GO:0008372
25407	BN13677	0.288443	1851.18	6417.84	-1.79364	gi|13677|At3g28917_Contig2	At3g28917.1	68416.m03610 zinc finger homeobox family protein / ZF-HD homeobox family protein contains Pfam profile PF04770:ZF-HD protein dimerisation region	GO:0005554,GO:0000004,GO:0008372
25719	BN13677	0.392994	127.183	323.626	-1.34742	gi|13677|At3g28917_Contig2	At3g28917.1	68416.m03610 zinc finger homeobox family protein / ZF-HD homeobox family protein contains Pfam profile PF04770:ZF-HD protein dimerisation region	GO:0005554,GO:0000004,GO:0008372
25719	BN13677	0.384445	1825.12	4747.42	-1.37915	gi|13677|At3g28917_Contig2	At3g28917.1	68416.m03610 zinc finger homeobox family protein / ZF-HD homeobox family protein contains Pfam profile PF04770:ZF-HD protein dimerisation region	GO:0005554,GO:0000004,GO:0008372
2007	BN13687	0.427149	585.852	1371.54	-1.22719	gi|13687|At1g76550_Contig1	At1g76550.1	68414.m08908 pyrophosphate--fructose-6-phosphate 1-phosphotransferase alpha subunit, putative / pyrophosphate-dependent 6-phosphofructose-1-kinase, putative strong similarity to SP|Q41140 Pyrophosphate--fructose 6-phosphate 1-phosphotransferase alpha subu	GO:0005945,GO:0003872,GO:0006096
25403	BN13690	0.274575	1607.56	5854.73	-1.86473	gi|13690|At2g32560_Contig2	At2g32560.1	68415.m03977 F-box family protein contains Pfam PF00646: F-box domain; similar to SKP1 interacting partner 2 (SKIP2) TIGR_Ath1:At5g67250	GO:0005554,GO:0000004,GO:0012505
25715	BN13690	0.308638	1534.96	4973.33	-1.69601	gi|13690|At2g32560_Contig2	At2g32560.1	68415.m03977 F-box family protein contains Pfam PF00646: F-box domain; similar to SKP1 interacting partner 2 (SKIP2) TIGR_Ath1:At5g67250	GO:0005554,GO:0000004,GO:0012505
20203	BN13693	0.134624	79.4318	590.028	-2.89299	gi|13693|At5g18200_Contig1	At5g18200.1	68418.m02136 expressed protein	GO:0009242,GO:0005990,GO:0008372,GO:0003982,GO:0006012,GO:0016740
15003	BN13697	0.0703075	149.535	2126.87	-3.83018	gi|13697|At1g15820_Contig3	At1g15820.1	68414.m01898 chlorophyll A-B binding protein, chloroplast (LHCB6) nearly identical to Lhcb6 protein [Arabidopsis thaliana] GI:4741960; contains Pfam profile PF00504: Chlorophyll A-B binding protein	GO:0015979,GO:0009783,GO:0016168
15315	BN13697	0.0682315	149.569	2192.08	-3.87342	gi|13697|At1g15820_Contig3	At1g15820.1	68414.m01898 chlorophyll A-B binding protein, chloroplast (LHCB6) nearly identical to Lhcb6 protein [Arabidopsis thaliana] GI:4741960; contains Pfam profile PF00504: Chlorophyll A-B binding protein	GO:0015979,GO:0009783,GO:0016168
15315	BN13697	0.45559	3469.21	7614.77	-1.13419	gi|13697|At1g15820_Contig3	At1g15820.1	68414.m01898 chlorophyll A-B binding protein, chloroplast (LHCB6) nearly identical to Lhcb6 protein [Arabidopsis thaliana] GI:4741960; contains Pfam profile PF00504: Chlorophyll A-B binding protein	GO:0015979,GO:0009783,GO:0016168
12403	BN13698	0.391918	349.612	892.055	-1.35138	gi|13698|At1g15820_Contig4	At1g15820.1	68414.m01898 chlorophyll A-B binding protein, chloroplast (LHCB6) nearly identical to Lhcb6 protein [Arabidopsis thaliana] GI:4741960; contains Pfam profile PF00504: Chlorophyll A-B binding protein	GO:0015979,GO:0009783,GO:0016168
12715	BN13698	0.394402	327.761	831.033	-1.34226	gi|13698|At1g15820_Contig4	At1g15820.1	68414.m01898 chlorophyll A-B binding protein, chloroplast (LHCB6) nearly identical to Lhcb6 protein [Arabidopsis thaliana] GI:4741960; contains Pfam profile PF00504: Chlorophyll A-B binding protein	GO:0015979,GO:0009783,GO:0016168
10115	BN13699	0.238787	1813.91	7596.36	-2.06621	gi|13699|At1g15820_Contig1	At1g15820.1	68414.m01898 chlorophyll A-B binding protein, chloroplast (LHCB6) nearly identical to Lhcb6 protein [Arabidopsis thaliana] GI:4741960; contains Pfam profile PF00504: Chlorophyll A-B binding protein	GO:0015979,GO:0009783,GO:0016168
9803	BN13699	0.236627	1651.6	6979.77	-2.07932	gi|13699|At1g15820_Contig1	At1g15820.1	68414.m01898 chlorophyll A-B binding protein, chloroplast (LHCB6) nearly identical to Lhcb6 protein [Arabidopsis thaliana] GI:4741960; contains Pfam profile PF00504: Chlorophyll A-B binding protein	GO:0015979,GO:0009783,GO:0016168
2003	BN13703	0.479826	1926.31	4014.6	-1.05942	gi|13703|At4g31750_Contig1	At4g31750.1	68417.m04506 protein phosphatase 2C, putative / PP2C, putative protein phosphatase 2C, Medicago sativa, PID:g2582800	GO:0008287,GO:0005743,GO:0015071,GO:0005488,GO:0004722,GO:0006470,GO:0003824,GO:0006810
2003	BN13703	0.491873	253.401	515.176	-1.02364	gi|13703|At4g31750_Contig1	At4g31750.1	68417.m04506 protein phosphatase 2C, putative / PP2C, putative protein phosphatase 2C, Medicago sativa, PID:g2582800	GO:0008287,GO:0005743,GO:0015071,GO:0005488,GO:0004722,GO:0006470,GO:0003824,GO:0006810
2315	BN13703	0.457485	1882.97	4115.92	-1.1282	gi|13703|At4g31750_Contig1	At4g31750.1	68417.m04506 protein phosphatase 2C, putative / PP2C, putative protein phosphatase 2C, Medicago sativa, PID:g2582800	GO:0008287,GO:0005743,GO:0015071,GO:0005488,GO:0004722,GO:0006470,GO:0003824,GO:0006810
21170	BN13707	0.433336	380.27	877.54	-1.20644	gi|13707|At5g54160_Contig4	At5g54160.1	68418.m06744 quercetin 3-O-methyltransferase 1 / flavonol 3-O-methyltransferase 1 / caffeic acid/5-hydroxyferulic acid O-methyltransferase (OMT1) identical to O-methyltransferase 1 [Arabidopsis thaliana][GI:2781394], SP|Q9FK25 Quercetin 3-O-methyltransfer	GO:0008171,GO:0005829,GO:0009809
20858	BN13707	0.447611	533.266	1191.36	-1.15968	gi|13707|At5g54160_Contig4	At5g54160.1	68418.m06744 quercetin 3-O-methyltransferase 1 / flavonol 3-O-methyltransferase 1 / caffeic acid/5-hydroxyferulic acid O-methyltransferase (OMT1) identical to O-methyltransferase 1 [Arabidopsis thaliana][GI:2781394], SP|Q9FK25 Quercetin 3-O-methyltransfer	GO:0008171,GO:0005829,GO:0009809
10770	BN13712	0.391239	7730.6	19759.3	-1.35388	gi|13712|At5g01600_Contig1	At5g01600.1	68418.m00075 ferritin 1 (FER1) identical to ferritin [Arabidopsis thaliana] GI:1246401, GI:8163920	GO:0009507,GO:0006826,GO:0008199,GO:0005506,GO:0006879
10458	BN13712	0.470137	9767.28	20775.4	-1.08885	gi|13712|At5g01600_Contig1	At5g01600.1	68418.m00075 ferritin 1 (FER1) identical to ferritin [Arabidopsis thaliana] GI:1246401, GI:8163920	GO:0009507,GO:0006826,GO:0008199,GO:0005506,GO:0006879
7858	BN13714	0.276463	5147.47	18619	-1.85484	gi|13714|At5g43260_Contig1	At5g43260.1	68418.m05286 chaperone protein dnaJ-related similar to Chaperone protein dnaJ (SP:Q9WZV3) [Thermotoga maritima]	GO:0006457,GO:0003754,GO:0009507
8170	BN13714	0.250998	5654.8	22529.3	-1.99425	gi|13714|At5g43260_Contig1	At5g43260.1	68418.m05286 chaperone protein dnaJ-related similar to Chaperone protein dnaJ (SP:Q9WZV3) [Thermotoga maritima]	GO:0006457,GO:0003754,GO:0009507
2658	BN13718	0.427081	177.021	414.49	-1.22742	gi|13718|At4g14990_Contig1	At4g14990.1	68417.m02303 expressed protein	GO:0005554,GO:0000004,GO:0008372
2970	BN13718	0.301774	657.367	2178.34	-1.72846	gi|13718|At4g14990_Contig1	At4g14990.1	68417.m02303 expressed protein	GO:0005554,GO:0000004,GO:0008372
58	BN13720	0.328357	3404.87	10369.4	-1.60666	gi|13720|At1g52230_Contig5	At1g52230.1	68414.m05893 photosystem I reaction center subunit VI, chloroplast, putative / PSI-H, putative (PSAH2) identical to SP|Q9SUI6; similar to PSI-H precursor [Nicotiana sylvestris] GI:407355; contains Pfam profile PF03244: Photosystem I reaction centre subuni	GO:0009507,GO:0015979,GO:0005554,GO:0009538
13366	BN13732	0.161391	227.204	1407.79	-2.63137	gi|13732|At4g18360_Contig1	At4g18360.1	68417.m02723 (S)-2-hydroxy-acid oxidase, peroxisomal, putative / glycolate oxidase, putative / short chain alpha-hydroxy acid oxidase, putative similar to (S)-2-hydroxy-acid oxidase, peroxisomal (Glycolate oxidase, GOX) (Short chain alpha-hydroxy acid oxi	GO:0015930,GO:0006537,GO:0008891,GO:0006118,GO:0008372,GO:0016491
13054	BN13732	0.154271	201.712	1307.52	-2.69646	gi|13732|At4g18360_Contig1	At4g18360.1	68417.m02723 (S)-2-hydroxy-acid oxidase, peroxisomal, putative / glycolate oxidase, putative / short chain alpha-hydroxy acid oxidase, putative similar to (S)-2-hydroxy-acid oxidase, peroxisomal (Glycolate oxidase, GOX) (Short chain alpha-hydroxy acid oxi	GO:0015930,GO:0006537,GO:0008891,GO:0006118,GO:0008372,GO:0016491
5566	BN13735	0.415806	8095.03	19468.3	-1.26602	gi|13735|At1g71770_Contig2	At1g71770.1	68414.m08295 polyadenylate-binding protein 5 (PABP5) identical to GB:Q05196 from [Arabidopsis thaliana]	GO:0006413,GO:0003723,GO:0005739,GO:0000289,GO:0003743,GO:0008143
5254	BN13735	0.483871	9140.91	18891.2	-1.0473	gi|13735|At1g71770_Contig2	At1g71770.1	68414.m08295 polyadenylate-binding protein 5 (PABP5) identical to GB:Q05196 from [Arabidopsis thaliana]	GO:0006413,GO:0003723,GO:0005739,GO:0000289,GO:0003743,GO:0008143
2966	BN13737	0.142735	785.901	5506.02	-2.80859	gi|13737|At1g71770_Contig1	At1g71770.1	68414.m08295 polyadenylate-binding protein 5 (PABP5) identical to GB:Q05196 from [Arabidopsis thaliana]	GO:0006413,GO:0003723,GO:0005739,GO:0000289,GO:0003743,GO:0008143
54	BN13738	0.318539	179.866	564.659	-1.65046	gi|13738|At1g28200_Contig1	At1g28200.1	68414.m03461 GRAM domain-containing protein / ABA-responsive protein-related similar to ABA-responsive protein [Hordeum vulgare] GI:4103635; contains Pfam profile PF02893: GRAM domain	GO:0005554,GO:0000004,GO:0008372
8508	BN13747	0.237515	384.829	1620.23	-2.07391	gi|13747|At1g62020_Contig2	At1g62020.1	68414.m06995 coatomer protein complex, subunit alpha, putative contains Pfam PF00400: WD domain, G-beta repeat; similar to Coatomer alpha subunit (Alpha-coat protein) (Alpha-COP) (HEPCOP) (HEP-COP) (SP:P53621) [Homo sapiens]	GO:0005739,GO:0030126,GO:0005215,GO:0006888
8820	BN13747	0.242359	352.836	1455.84	-2.04478	gi|13747|At1g62020_Contig2	At1g62020.1	68414.m06995 coatomer protein complex, subunit alpha, putative contains Pfam PF00400: WD domain, G-beta repeat; similar to Coatomer alpha subunit (Alpha-coat protein) (Alpha-COP) (HEPCOP) (HEP-COP) (SP:P53621) [Homo sapiens]	GO:0005739,GO:0030126,GO:0005215,GO:0006888
11416	BN13764	0.156993	551.935	3515.66	-2.67123	gi|13764|At1g74950_Contig4	At1g74950.1	68414.m08697 expressed protein	GO:0005554,GO:0000004,GO:0008372
11104	BN13764	0.19455	634.335	3260.52	-2.36179	gi|13764|At1g74950_Contig4	At1g74950.1	68414.m08697 expressed protein	GO:0005554,GO:0000004,GO:0008372
8816	BN13765	0.443187	2804.59	6328.23	-1.17401	gi|13765|At5g11440_Contig1	At5g11440.1	68418.m01336 hypothetical protein	GO:0005554,GO:0000004,GO:0008372
20208	BN13806	0.417403	7014.42	16804.9	-1.26049	gi|13806|At5g58720_Contig1	At5g58720.1	68418.m07356 PRLI-interacting factor, putative similar to PRLI-interacting factor N [Arabidopsis thaliana] GI:11139276; contains Pfam profile PF01713: Smr domain	GO:0005524,GO:0008372,GO:0003684,GO:0006298
20520	BN13806	0.398408	5802.37	14563.9	-1.32768	gi|13806|At5g58720_Contig1	At5g58720.1	68418.m07356 PRLI-interacting factor, putative similar to PRLI-interacting factor N [Arabidopsis thaliana] GI:11139276; contains Pfam profile PF01713: Smr domain	GO:0005524,GO:0008372,GO:0003684,GO:0006298
15320	BN13809	0.441454	5219.62	11823.7	-1.17966	gi|13809|At2g44450_Contig2	At2g44450.1	68415.m05527 glycosyl hydrolase family 1 protein contains Pfam PF00232 : Glycosyl hydrolase family 1 domain; TIGRFAM TIGR01233: 6-phospho-beta-galactosidase; similar to amygdalin hydrolase isoform AH I precursor (GI:16757966) [Prunus serotina]	GO:0005975,GO:0004553,GO:0012505
12720	BN13810	0.158828	1183.28	7450.05	-2.65446	gi|13810|At2g44450_Contig3	At2g44450.1	68415.m05527 glycosyl hydrolase family 1 protein contains Pfam PF00232 : Glycosyl hydrolase family 1 domain; TIGRFAM TIGR01233: 6-phospho-beta-galactosidase; similar to amygdalin hydrolase isoform AH I precursor (GI:16757966) [Prunus serotina]	GO:0005975,GO:0004553,GO:0012505
12408	BN13810	0.183753	1523.64	8291.78	-2.44416	gi|13810|At2g44450_Contig3	At2g44450.1	68415.m05527 glycosyl hydrolase family 1 protein contains Pfam PF00232 : Glycosyl hydrolase family 1 domain; TIGRFAM TIGR01233: 6-phospho-beta-galactosidase; similar to amygdalin hydrolase isoform AH I precursor (GI:16757966) [Prunus serotina]	GO:0005975,GO:0004553,GO:0012505
2320	BN13815	0.320569	208.764	651.23	-1.64129	gi|13815|At3g05530_Contig3	At3g05530.1	68416.m00606 26S proteasome AAA-ATPase subunit (RPT5a) identical to GB:AAF22525 GI:6652886 from [Arabidopsis thaliana]	GO:0006511,GO:0016887,GO:0005516,GO:0008540
2008	BN13815	0.195559	180.725	924.146	-2.35432	gi|13815|At3g05530_Contig3	At3g05530.1	68416.m00606 26S proteasome AAA-ATPase subunit (RPT5a) identical to GB:AAF22525 GI:6652886 from [Arabidopsis thaliana]	GO:0006511,GO:0016887,GO:0005516,GO:0008540
17916	BN13822	0.170621	2413.52	14145.5	-2.55113	gi|13822|At5g58960_Contig1	At5g58960.2	68418.m07386 expressed protein contains Pfam profile PF04859: Plant protein of unknown function (DUF641	GO:0005554,GO:0000004,GO:0012505
17604	BN13822	0.185868	2557.01	13757.1	-2.42765	gi|13822|At5g58960_Contig1	At5g58960.2	68418.m07386 expressed protein contains Pfam profile PF04859: Plant protein of unknown function (DUF641	GO:0005554,GO:0000004,GO:0012505
7516	BN13827	0.498953	1751.2	3509.75	-1.00302	gi|13827|At1g58120_Contig2	At1g58120.1	68414.m06589 expressed protein	GO:0005554,GO:0000004,GO:0009507
7204	BN13827	0.395217	2144.05	5425	-1.33928	gi|13827|At1g58120_Contig2	At1g58120.1	68414.m06589 expressed protein	GO:0005554,GO:0000004,GO:0009507
4916	BN13828	0.491693	413.027	840.01	-1.02417	gi|13828|At1g58120_ES1793F	At1g58120.1	68414.m06589 expressed protein	GO:0005554,GO:0000004,GO:0009507
4604	BN13828	0.450998	355.748	788.801	-1.14881	gi|13828|At1g58120_ES1793F	At1g58120.1	68414.m06589 expressed protein	GO:0005554,GO:0000004,GO:0009507
23771	BN13844	0.124184	214.864	1730.2	-3.00944	gi|13844|At2g40880_Contig1	At2g40880.1	68415.m05045 cysteine protease inhibitor, putative / cystatin, putative (FL3-27) similar to PRLI-interacting factor M [Arabidopsis thaliana] GI:11139270, cysteine proteinase inhibitor [Brassica rapa] GI:762785; contains Pfam profile PF00031: Cystatin doma	GO:0004869,GO:0000004,GO:0012505
23459	BN13844	0.17564	267.08	1520.61	-2.50931	gi|13844|At2g40880_Contig1	At2g40880.1	68415.m05045 cysteine protease inhibitor, putative / cystatin, putative (FL3-27) similar to PRLI-interacting factor M [Arabidopsis thaliana] GI:11139270, cysteine proteinase inhibitor [Brassica rapa] GI:762785; contains Pfam profile PF00031: Cystatin doma	GO:0004869,GO:0000004,GO:0012505
5571	BN13855	0.225767	177.422	785.863	-2.14709	gi|13855|At3g13390_Contig2	At3g13390.1	68416.m01684 multi-copper oxidase type I family protein nearly identical to pollen-specific BP10 protein [SP|Q00624][Brassica napus]; contains Multicopper oxidase domain PF00394	GO:0009860,GO:0005524,GO:0009846,GO:0005507,GO:0009555,GO:0012505
5259	BN13855	0.182473	214.499	1175.51	-2.45424	gi|13855|At3g13390_Contig2	At3g13390.1	68416.m01684 multi-copper oxidase type I family protein nearly identical to pollen-specific BP10 protein [SP|Q00624][Brassica napus]; contains Multicopper oxidase domain PF00394	GO:0009860,GO:0005524,GO:0009846,GO:0005507,GO:0009555,GO:0012505
59	BN13857	0.118191	1681.3	14225.3	-3.08081	gi|13857|At3g04120_Contig12	At3g04120.1	68416.m00436 glyceraldehyde-3-phosphate dehydrogenase, cytosolic (GAPC) / NAD-dependent glyceraldehyde-3-phosphate dehydrogenase identical to SP|P25858 Glyceraldehyde 3-phosphate dehydrogenase, cytosolic (EC 1.2.1.12) {Arabidopsis thaliana}	GO:0009408,GO:0006979,GO:0009744,GO:0006950,GO:0006096,GO:0008372,GO:0004365,GO:0008943
371	BN13857	0.277232	1751.32	6317.17	-1.85084	gi|13857|At3g04120_Contig12	At3g04120.1	68416.m00436 glyceraldehyde-3-phosphate dehydrogenase, cytosolic (GAPC) / NAD-dependent glyceraldehyde-3-phosphate dehydrogenase identical to SP|P25858 Glyceraldehyde 3-phosphate dehydrogenase, cytosolic (EC 1.2.1.12) {Arabidopsis thaliana}	GO:0009408,GO:0006979,GO:0009744,GO:0006950,GO:0006096,GO:0008372,GO:0004365,GO:0008943
7855	BN13870	0.386471	1031.24	2668.35	-1.37157	gi|13870|At4g25780_LB1384F	At4g25780.1	68417.m03710 pathogenesis-related protein, putative similar to gene PR-1 protein - Medicago truncatula, SP|Q40374; contains Pfam profile PF00188: SCP-like extracellular protein	GO:0005554,GO:0012505,GO:0000004,GO:0005576
8167	BN13870	0.309747	706.075	2279.52	-1.69084	gi|13870|At4g25780_LB1384F	At4g25780.1	68417.m03710 pathogenesis-related protein, putative similar to gene PR-1 protein - Medicago truncatula, SP|Q40374; contains Pfam profile PF00188: SCP-like extracellular protein	GO:0005554,GO:0012505,GO:0000004,GO:0005576
11109	BN13881	0.382881	1294.03	3379.72	-1.38503	gi|13881|At4g21105_Contig2	At4g21105.1	68417.m03052 expressed protein	GO:0005554,GO:0000004,GO:0008372
11421	BN13881	0.413247	1304.5	3156.71	-1.27492	gi|13881|At4g21105_Contig2	At4g21105.1	68417.m03052 expressed protein	GO:0005554,GO:0000004,GO:0008372
3617	BN13906	0.379996	2660.19	7000.57	-1.39594	gi|13906|At5g03040_Contig3	At5g03040.1	68418.m00252 calmodulin-binding family protein similar to SF16 protein [Helianthus annuus] GI:560150; contains Pfam profile PF00612: IQ calmodulin-binding motif	GO:0005516,GO:0000004,GO:0009507
17271	BN13914	0.471207	871.568	1849.65	-1.08557	gi|13914|At1g15350_Contig1	At1g15350.2	68414.m01838 expressed protein	GO:0005554,GO:0000004,GO:0009507
6871	BN13921	0.405076	330.801	816.64	-1.30374	gi|13921|At5g23570_Contig1	At5g23570.1	68418.m02765 XS domain-containing protein / XS zinc finger domain-containing protein-related contains Pfam profiles PF03468: XS domain, weak hit to PF03470: XS zinc finger domain	GO:0009616
6559	BN13921	0.380187	379.152	997.277	-1.39522	gi|13921|At5g23570_Contig1	At5g23570.1	68418.m02765 XS domain-containing protein / XS zinc finger domain-containing protein-related contains Pfam profiles PF03468: XS domain, weak hit to PF03470: XS zinc finger domain	GO:0009616
22155	BN13927	0.498345	387.035	776.64	-1.00478	gi|13927|At5g25270_LB1316F	At5g25270.1	68418.m02996 expressed protein	GO:0005554,GO:0000004,GO:0008372
9467	BN13938	0.306462	691.964	2257.91	-1.70622	gi|13938|At5g15800_Contig1	At5g15800.1	68418.m01848 developmental protein SEPALLATA1 / floral homeotic protein (AGL2) (SEP1) identical to developmental protein SEPALLATA1 / floral homeotic protein (AGL2 / SEP1) SP:P29382 from [Arabidopsis thaliana]	GO:0003700,GO:0009908,GO:0003677,GO:0005634
9155	BN13938	0.314605	882.042	2803.65	-1.66839	gi|13938|At5g15800_Contig1	At5g15800.1	68418.m01848 developmental protein SEPALLATA1 / floral homeotic protein (AGL2) (SEP1) identical to developmental protein SEPALLATA1 / floral homeotic protein (AGL2 / SEP1) SP:P29382 from [Arabidopsis thaliana]	GO:0003700,GO:0009908,GO:0003677,GO:0005634
4267	BN13940	0.494142	4744.68	9601.86	-1.017	gi|13940|At4g33580_Contig1	At4g33580.1	68417.m04771 carbonic anhydrase family protein / carbonate dehydratase family protein similar to SP|P46512 Carbonic anhydrase 1 (EC 4.2.1.1) (Carbonate dehydratase 1) {Flaveria linearis}; contains Pfam profile PF00484: Carbonic anhydrase	GO:0009507,GO:0004182,GO:0008270,GO:0004089,GO:0006508,GO:0015976
1355	BN13941	0.240837	174.708	725.421	-2.05387	gi|13941|At4g33580_Contig2	At4g33580.1	68417.m04771 carbonic anhydrase family protein / carbonate dehydratase family protein similar to SP|P46512 Carbonic anhydrase 1 (EC 4.2.1.1) (Carbonate dehydratase 1) {Flaveria linearis}; contains Pfam profile PF00484: Carbonic anhydrase	GO:0009507,GO:0004182,GO:0008270,GO:0004089,GO:0006508,GO:0015976
1667	BN13941	0.275762	161.721	586.452	-1.85851	gi|13941|At4g33580_Contig2	At4g33580.1	68417.m04771 carbonic anhydrase family protein / carbonate dehydratase family protein similar to SP|P46512 Carbonic anhydrase 1 (EC 4.2.1.1) (Carbonate dehydratase 1) {Flaveria linearis}; contains Pfam profile PF00484: Carbonic anhydrase	GO:0009507,GO:0004182,GO:0008270,GO:0004089,GO:0006508,GO:0015976
30609	BN13942	0.326641	261.415	800.314	-1.61422	gi|13942|At4g19120_Contig1	At4g19120.2	68417.m02822 early-responsive to dehydration stress protein (ERD3) identical to ERD3 protein [Arabidopsis thaliana] GI:15320410; contains Pfam profile PF03141: Putative methyltransferase; identical to cDNA ERD3 GI:15320409	GO:0005554,GO:0000004,GO:0008372
30921	BN13942	0.451637	281.828	624.014	-1.14676	gi|13942|At4g19120_Contig1	At4g19120.2	68417.m02822 early-responsive to dehydration stress protein (ERD3) identical to ERD3 protein [Arabidopsis thaliana] GI:15320410; contains Pfam profile PF03141: Putative methyltransferase; identical to cDNA ERD3 GI:15320409	GO:0005554,GO:0000004,GO:0008372
25409	BN13945	0.401969	976.672	2429.72	-1.31484	gi|13945|At4g19120_Contig3	At4g19120.2	68417.m02822 early-responsive to dehydration stress protein (ERD3) identical to ERD3 protein [Arabidopsis thaliana] GI:15320410; contains Pfam profile PF03141: Putative methyltransferase; identical to cDNA ERD3 GI:15320409	GO:0005554,GO:0000004,GO:0008372
25409	BN13945	0.345662	208.114	602.074	-1.53257	gi|13945|At4g19120_Contig3	At4g19120.2	68417.m02822 early-responsive to dehydration stress protein (ERD3) identical to ERD3 protein [Arabidopsis thaliana] GI:15320410; contains Pfam profile PF03141: Putative methyltransferase; identical to cDNA ERD3 GI:15320409	GO:0005554,GO:0000004,GO:0008372
25721	BN13945	0.369025	596.703	1616.97	-1.43821	gi|13945|At4g19120_Contig3	At4g19120.2	68417.m02822 early-responsive to dehydration stress protein (ERD3) identical to ERD3 protein [Arabidopsis thaliana] GI:15320410; contains Pfam profile PF03141: Putative methyltransferase; identical to cDNA ERD3 GI:15320409	GO:0005554,GO:0000004,GO:0008372
20209	BN13947	0.323701	1309.91	4046.67	-1.62727	gi|13947|At4g19120_Contig2	At4g19120.2	68417.m02822 early-responsive to dehydration stress protein (ERD3) identical to ERD3 protein [Arabidopsis thaliana] GI:15320410; contains Pfam profile PF03141: Putative methyltransferase; identical to cDNA ERD3 GI:15320409	GO:0005554,GO:0000004,GO:0008372
20521	BN13947	0.330464	1109.94	3358.73	-1.59743	gi|13947|At4g19120_Contig2	At4g19120.2	68417.m02822 early-responsive to dehydration stress protein (ERD3) identical to ERD3 protein [Arabidopsis thaliana] GI:15320410; contains Pfam profile PF03141: Putative methyltransferase; identical to cDNA ERD3 GI:15320409	GO:0005554,GO:0000004,GO:0008372
4609	BN13954	0.474746	1854.4	3906.09	-1.07477	gi|13954|At2g20870_Contig2	At2g20870.1	68415.m02459 cell wall protein precursor, putative identical to Putative cell wall protein precursor (Swiss-Prot:P47925) [Arabidopsis thaliana]; weak similarity to mu-protocadherin (GI:7861967) [Rattus norvegicus]	GO:0005554,GO:0000004,GO:0012505
4921	BN13954	0.481225	1943.99	4039.67	-1.05522	gi|13954|At2g20870_Contig2	At2g20870.1	68415.m02459 cell wall protein precursor, putative identical to Putative cell wall protein precursor (Swiss-Prot:P47925) [Arabidopsis thaliana]; weak similarity to mu-protocadherin (GI:7861967) [Rattus norvegicus]	GO:0005554,GO:0000004,GO:0012505
2321	BN13955	0.287283	2284.86	7953.34	-1.79945	gi|13955|At3g20530_LB1171R	At3g20530.1	68416.m02599 protein kinase family protein contains protein kinase domain, Pfam:PF00069	GO:0016301,GO:0005739,GO:0004674,GO:0005524,GO:0004672,GO:0004713,GO:0006468
2009	BN13955	0.259366	2500.8	9641.96	-1.94694	gi|13955|At3g20530_LB1171R	At3g20530.1	68416.m02599 protein kinase family protein contains protein kinase domain, Pfam:PF00069	GO:0016301,GO:0005739,GO:0004674,GO:0005524,GO:0004672,GO:0004713,GO:0006468
15005	BN13971	0.495249	248.053	500.865	-1.01377	gi|13971|At2g47240_Contig2	At2g47240.1	68415.m05899 long-chain-fatty-acid--CoA ligase family protein / long-chain acyl-CoA synthetase family protein similar to GI:1617270 (MF7P) and gi:1617628 (MF45P) from [Brassica napus] ; contains Pfam AMP-binding enzyme domain PF00501	GO:0008372,GO:0004467,GO:0008152,GO:0003824,GO:0006633
15317	BN13971	0.477688	284.501	595.579	-1.06586	gi|13971|At2g47240_Contig2	At2g47240.1	68415.m05899 long-chain-fatty-acid--CoA ligase family protein / long-chain acyl-CoA synthetase family protein similar to GI:1617270 (MF7P) and gi:1617628 (MF45P) from [Brassica napus] ; contains Pfam AMP-binding enzyme domain PF00501	GO:0008372,GO:0004467,GO:0008152,GO:0003824,GO:0006633
2005	BN13976	0.468604	363.022	774.689	-1.09356	gi|13976|At1g10270_Contig2	At1g10270.1	68414.m01157 pentatricopeptide (PPR) repeat-containing protein contains Pfam profile: PF01535 PPR repeat; similar to ESTs gb|R30192 and gb|AA651017	GO:0005554,GO:0000004,GO:0005739
7864	BN13987	0.452125	3571.04	7898.35	-1.14521	gi|13987|At3g17660_Contig3	At3g17660.1	68416.m02255 human Rev interacting-like family protein / hRIP family protein similar to ARF GAP-like zinc finger-containing protein ZIGA3 GI:10441352 from [Arabidopsis thaliana]; contains InterPro accession IPR001164: Human Rev interacting-like protein (h	GO:0003677,GO:0000004,GO:0005634
5264	BN13989	0.408783	309.679	757.564	-1.29059	gi|13989|At3g17660_Contig1	At3g17660.1	68416.m02255 human Rev interacting-like family protein / hRIP family protein similar to ARF GAP-like zinc finger-containing protein ZIGA3 GI:10441352 from [Arabidopsis thaliana]; contains InterPro accession IPR001164: Human Rev interacting-like protein (h	GO:0003677,GO:0000004,GO:0005634
5576	BN13989	0.377525	324.01	858.247	-1.40535	gi|13989|At3g17660_Contig1	At3g17660.1	68416.m02255 human Rev interacting-like family protein / hRIP family protein similar to ARF GAP-like zinc finger-containing protein ZIGA3 GI:10441352 from [Arabidopsis thaliana]; contains InterPro accession IPR001164: Human Rev interacting-like protein (h	GO:0003677,GO:0000004,GO:0005634
28972	BN14003	0.464197	3862.95	8321.79	-1.10719	gi|14003|At1g69340_Contig1	At1g69340.1	68414.m07956 appr-1-p processing enzyme family protein contains Pfam domain PF01661: Appr-1-p processing enzyme family	GO:0005554,GO:0000004,GO:0008372
8172	BN14016	0.334098	1959.68	5865.58	-1.58166	gi|14016|At3g52930_Contig4	At3g52930.1	68416.m05834 fructose-bisphosphate aldolase, putative similar to SP|O65735|ALF_CICAR Fructose-bisphosphate aldolase, cytoplasmic isozyme {Cicer arietinum}, cytosolic aldolase [Fragaria x ananassa] GI:10645188; contains Pfam profile PF00274 Fructose-bispho	GO:0019648,GO:0006096,GO:0019650,GO:0006094,GO:0019654,GO:0005737,GO:0019253,GO:0004332,GO:0019642
7860	BN14016	0.387362	2393.74	6179.59	-1.36824	gi|14016|At3g52930_Contig4	At3g52930.1	68416.m05834 fructose-bisphosphate aldolase, putative similar to SP|O65735|ALF_CICAR Fructose-bisphosphate aldolase, cytoplasmic isozyme {Cicer arietinum}, cytosolic aldolase [Fragaria x ananassa] GI:10645188; contains Pfam profile PF00274 Fructose-bispho	GO:0019648,GO:0006096,GO:0019650,GO:0006094,GO:0019654,GO:0005737,GO:0019253,GO:0004332,GO:0019642
5260	BN14019	0.244886	5051.18	20626.7	-2.02982	gi|14019|At3g52930_Contig1	At3g52930.1	68416.m05834 fructose-bisphosphate aldolase, putative similar to SP|O65735|ALF_CICAR Fructose-bisphosphate aldolase, cytoplasmic isozyme {Cicer arietinum}, cytosolic aldolase [Fragaria x ananassa] GI:10645188; contains Pfam profile PF00274 Fructose-bispho	GO:0019648,GO:0006096,GO:0019650,GO:0006094,GO:0019654,GO:0005737,GO:0019253,GO:0004332,GO:0019642
5572	BN14019	0.36714	5127.44	13965.9	-1.4456	gi|14019|At3g52930_Contig1	At3g52930.1	68416.m05834 fructose-bisphosphate aldolase, putative similar to SP|O65735|ALF_CICAR Fructose-bisphosphate aldolase, cytoplasmic isozyme {Cicer arietinum}, cytosolic aldolase [Fragaria x ananassa] GI:10645188; contains Pfam profile PF00274 Fructose-bispho	GO:0019648,GO:0006096,GO:0019650,GO:0006094,GO:0019654,GO:0005737,GO:0019253,GO:0004332,GO:0019642
2972	BN14023	0.463215	1138.05	2456.85	-1.11025	gi|14023|At4g17260_LB1058R	At4g17260.1	68417.m02595 L-lactate dehydrogenase, putative strong similarity to L-lactate dehydrogenase from Lycopersicon esculentum (GI:1620970, GI:1620972), Hordeum vulgare (SP|P22988, SP|P22989); contains InterPro entry IPR001236: Lactate/malate dehydrogenase	GO:0016491,GO:0008324,GO:0004459,GO:0006813,GO:0004457,GO:0006096,GO:0009507
26714	BN14026	0.411057	368.583	896.672	-1.28259	gi|14026|At1g65980_Contig1	At1g65980.1	68414.m07486 peroxiredoxin type 2, putative strong similarity to type 2 peroxiredoxin [Brassica rapa subsp. pekinensis] GI:4928472; contains Pfam profile: PF00578 AhpC/TSA (alkyl hydroperoxide reductase and thiol-specific antioxidant) family	GO:0008372,GO:0000004,GO:0016209
27026	BN14026	0.409932	297.138	724.847	-1.28654	gi|14026|At1g65980_Contig1	At1g65980.1	68414.m07486 peroxiredoxin type 2, putative strong similarity to type 2 peroxiredoxin [Brassica rapa subsp. pekinensis] GI:4928472; contains Pfam profile: PF00578 AhpC/TSA (alkyl hydroperoxide reductase and thiol-specific antioxidant) family	GO:0008372,GO:0000004,GO:0016209
16314	BN14033	0.409782	2848.95	6952.35	-1.28707	gi|14033|At4g25880_Contig1	At4g25880.2	68417.m03722 pumilio/Puf RNA-binding domain-containing protein contains Pfam profile:PF00806 Pumilio-family RNA binding domains	GO:0003723,GO:0000004,GO:0009507
16626	BN14033	0.393301	2543.87	6467.99	-1.34629	gi|14033|At4g25880_Contig1	At4g25880.2	68417.m03722 pumilio/Puf RNA-binding domain-containing protein contains Pfam profile:PF00806 Pumilio-family RNA binding domains	GO:0003723,GO:0000004,GO:0009507
8826	BN14036	0.399025	3965.39	9937.69	-1.32545	gi|14036|At2g17420_Contig1	At2g17420.1	68415.m02010 thioredoxin reductase 2 / NADPH-dependent thioredoxin reductase 2 (NTR2) identical to SP|Q39242	GO:0005737,GO:0004791,GO:0006118
6226	BN14038	0.492721	11324.9	22984.4	-1.02116	gi|14038|At2g17420_Contig2	At2g17420.1	68415.m02010 thioredoxin reductase 2 / NADPH-dependent thioredoxin reductase 2 (NTR2) identical to SP|Q39242	GO:0005737,GO:0004791,GO:0006118
3626	BN14039	0.180306	413.428	2292.93	-2.47148	gi|14039|At2g17420_Contig3	At2g17420.1	68415.m02010 thioredoxin reductase 2 / NADPH-dependent thioredoxin reductase 2 (NTR2) identical to SP|Q39242	GO:0005737,GO:0004791,GO:0006118
3314	BN14039	0.281175	543.396	1932.59	-1.83046	gi|14039|At2g17420_Contig3	At2g17420.1	68415.m02010 thioredoxin reductase 2 / NADPH-dependent thioredoxin reductase 2 (NTR2) identical to SP|Q39242	GO:0005737,GO:0004791,GO:0006118
714	BN14040	0.307803	312.817	1016.29	-1.69992	gi|14040|At3g51600_Contig1	At3g51600.1	68416.m05654 nonspecific lipid transfer protein 5 (LTP5) identical to SP|Q9XFS7 Nonspecific lipid-transfer protein 5 (LTP 5) {Arabidopsis thaliana}	GO:0006869,GO:0005319,GO:0012505
1026	BN14040	0.294158	266.924	907.416	-1.76534	gi|14040|At3g51600_Contig1	At3g51600.1	68416.m05654 nonspecific lipid transfer protein 5 (LTP5) identical to SP|Q9XFS7 Nonspecific lipid-transfer protein 5 (LTP 5) {Arabidopsis thaliana}	GO:0006869,GO:0005319,GO:0012505
18910	BN14046	0.456414	405.811	889.129	-1.13158	gi|14046|At4g34990_Contig2	At4g34990.1	68417.m04961 myb family transcription factor (MYB32) similar to myb DNA-binding protein GI:19052 from [Hordeum vulgare]	GO:0003700,GO:0006355,GO:0003677,GO:0005634
19222	BN14046	0.380812	280.48	736.531	-1.39285	gi|14046|At4g34990_Contig2	At4g34990.1	68417.m04961 myb family transcription factor (MYB32) similar to myb DNA-binding protein GI:19052 from [Hordeum vulgare]	GO:0003700,GO:0006355,GO:0003677,GO:0005634
11422	BN14049	0.445019	10637.7	23903.9	-1.16806	gi|14049|At1g50430_Contig1	At1g50430.1	68414.m05652 7-dehydrocholesterol reductase / 7-DHC reductase / sterol delta-7-reductase (ST7R) / dwarf5 protein (DWF5) identical to SP|Q9LDU6 7-dehydrocholesterol reductase (EC 1.3.1.21) (7-DHC reductase) (Sterol delta-7-reductase) (Dwarf5 protein) {Arab	GO:0030176,GO:0009918,GO:0016132,GO:0009826,GO:0016126
12076	BN14067	0.419826	5543.72	13204.8	-1.25214	gi|14067|At4g24770_Contig3	At4g24770.1	68417.m03546 31 kDa ribonucleoprotein, chloroplast, putative / RNA-binding protein RNP-T, putative / RNA-binding protein 1/2/3, putative / RNA-binding protein cp31, putative similar to SP|Q04836 31 kDa ribonucleoprotein, chloroplast precursor (RNA-binding	GO:0009507,GO:0003723
6564	BN14069	0.486243	131.483	270.406	-1.04025	gi|14069|At2g31085_Contig1	At2g31085.1	68415.m03796 Clavata3 / ESR-Related-6 (CLE6) CLAVATA3/ESR-Related 6 (CLE6)	GO:0005515,GO:0007165,GO:0005102,GO:0005578
3964	BN14070	0.417799	1208.46	2892.44	-1.25912	gi|14070|At1g12310_Contig2	At1g12310.1	68414.m01423 calmodulin, putative similar to calmodulin SP:P04465 from [Trypanosoma brucei gambiense]	GO:0005509,GO:0000004,GO:0008372
4276	BN14070	0.409514	1151.25	2811.26	-1.28802	gi|14070|At1g12310_Contig2	At1g12310.1	68414.m01423 calmodulin, putative similar to calmodulin SP:P04465 from [Trypanosoma brucei gambiense]	GO:0005509,GO:0000004,GO:0008372
24760	BN14074	0.463467	3723.64	8034.31	-1.10946	gi|14074|At1g21900_Contig2	At1g21900.1	68414.m02741 emp24/gp25L/p24 family protein similar to SP|O35587 Transmembrane protein Tmp21 precursor (21 kDa Transmembrane trafficking protein) {Mesocricetus auratus}; contains Pfam profile PF01105: emp24/gp25L/p24 family	GO:0008320,GO:0016020,GO:0006886,GO:0012505
19560	BN14076	0.106953	368.299	3443.57	-3.22496	gi|14076|At1g52410_Contig2	At1g52410.2	68414.m05915 caldesmon-related weak similarity to Caldesmon (CDM) (Swiss-Prot:P12957) [Gallus gallus]	GO:0005554,GO:0016459,GO:0000004,GO:0012505
19872	BN14076	0.0897235	224.393	2500.94	-3.47837	gi|14076|At1g52410_Contig2	At1g52410.2	68414.m05915 caldesmon-related weak similarity to Caldesmon (CDM) (Swiss-Prot:P12957) [Gallus gallus]	GO:0005554,GO:0016459,GO:0000004,GO:0012505
17272	BN14078	0.248316	873.542	3517.87	-2.00975	gi|14078|At1g52410_Contig1	At1g52410.2	68414.m05915 caldesmon-related weak similarity to Caldesmon (CDM) (Swiss-Prot:P12957) [Gallus gallus]	GO:0005554,GO:0016459,GO:0000004,GO:0012505
16960	BN14078	0.31983	1613.7	5045.5	-1.64462	gi|14078|At1g52410_Contig1	At1g52410.2	68414.m05915 caldesmon-related weak similarity to Caldesmon (CDM) (Swiss-Prot:P12957) [Gallus gallus]	GO:0005554,GO:0016459,GO:0000004,GO:0012505
11760	BN14084	0.422297	11461	27139.7	-1.24367	gi|14084|At5g02500_Contig8	At5g02500.1	68418.m00183 heat shock cognate 70 kDa protein 1 (HSC70-1) (HSP70-1) identical to SP|P22953 Heat shock cognate 70 kDa protein 1 (Hsc70.1) {Arabidopsis thaliana}	GO:0005829,GO:0003773,GO:0006457
12072	BN14084	0.404312	13058.7	32298.6	-1.30646	gi|14084|At5g02500_Contig8	At5g02500.1	68418.m00183 heat shock cognate 70 kDa protein 1 (HSC70-1) (HSP70-1) identical to SP|P22953 Heat shock cognate 70 kDa protein 1 (Hsc70.1) {Arabidopsis thaliana}	GO:0005829,GO:0003773,GO:0006457
25414	BN14094	0.43613	337.681	774.267	-1.19717	gi|14094|At5g15650_Contig1	At5g15650.1	68418.m01831 reversibly glycosylated polypeptide-2 (RGP2) identical to reversibly glycosylated polypeptide-2 [Arabidopsis thaliana] GI:2317731	GO:0005554,GO:0000004,GO:0016020
12726	BN14099	0.343214	1415.53	4124.34	-1.54282	gi|14099|At1g32640_Contig1	At1g32640.1	68414.m04026 basic helix-loop-helix (bHLH) protein (RAP-1) identical to bHLH protein GB:CAA67885 GI:1465368 from [Arabidopsis thaliana]	GO:0045941,GO:0009737,GO:0003700,GO:0009269,GO:0003677,GO:0008372,GO:0016563
12414	BN14099	0.347691	991.445	2851.51	-1.52412	gi|14099|At1g32640_Contig1	At1g32640.1	68414.m04026 basic helix-loop-helix (bHLH) protein (RAP-1) identical to bHLH protein GB:CAA67885 GI:1465368 from [Arabidopsis thaliana]	GO:0045941,GO:0009737,GO:0003700,GO:0009269,GO:0003677,GO:0008372,GO:0016563
10126	BN14100	0.436514	158.517	363.143	-1.1959	gi|14100|At4g31870_Contig1	At4g31870.1	68417.m04528 glutathione peroxidase, putative glutathione peroxidase, Arabidopsis thaliana, PIR2:S71250	GO:0006979,GO:0004602,GO:0009507
9814	BN14100	0.375962	149.249	396.979	-1.41134	gi|14100|At4g31870_Contig1	At4g31870.1	68417.m04528 glutathione peroxidase, putative glutathione peroxidase, Arabidopsis thaliana, PIR2:S71250	GO:0006979,GO:0004602,GO:0009507
7526	BN14105	0.189074	158.607	838.862	-2.40298	gi|14105|At2g20820_Contig2	At2g20820.1	68415.m02450 expressed protein .	GO:0005554,GO:0000004,GO:0005739
7214	BN14105	0.241449	134.7	557.882	-2.05021	gi|14105|At2g20820_Contig2	At2g20820.1	68415.m02450 expressed protein .	GO:0005554,GO:0000004,GO:0005739
25722	BN14110	0.168661	269.566	1598.27	-2.5678	gi|14110|At3g51840_Contig1	At3g51840.1	68416.m05685 short-chain acyl-CoA oxidase identical to Short-chain acyl CoA oxidase [Arabidopsis thaliana] GI:5478795; contains InterPro entry IPR006089: Acyl-CoA dehydrogenase	GO:0016491,GO:0006118,GO:0009793,GO:0003997,GO:0006635
25410	BN14110	0.204128	267.01	1308.05	-2.29245	gi|14110|At3g51840_Contig1	At3g51840.1	68416.m05685 short-chain acyl-CoA oxidase identical to Short-chain acyl CoA oxidase [Arabidopsis thaliana] GI:5478795; contains InterPro entry IPR006089: Acyl-CoA dehydrogenase	GO:0016491,GO:0006118,GO:0009793,GO:0003997,GO:0006635
17610	BN14115	0.489122	11476.9	23464.3	-1.03173	gi|14115|At4g27780_Contig1	At4g27780.1	68417.m03990 acyl-CoA binding protein 2 (ACBP2) identical to acyl-CoA binding protein 2 [Arabidopsis thaliana] gi|12039034|gb|AAG46057	GO:0005783,GO:0006869,GO:0000062,GO:0005886
17922	BN14115	0.475554	8525.31	17927.1	-1.07232	gi|14115|At4g27780_Contig1	At4g27780.1	68417.m03990 acyl-CoA binding protein 2 (ACBP2) identical to acyl-CoA binding protein 2 [Arabidopsis thaliana] gi|12039034|gb|AAG46057	GO:0005783,GO:0006869,GO:0000062,GO:0005886
10122	BN14118	0.0444617	144.513	3250.28	-4.49129	gi|14118|At5g22650_Contig1	At5g22650.2	68418.m02647 expressed protein non-consensus AT donor splice site at exon 3, AC acceptor splice site at exon 4;	GO:0005634,GO:0004407,GO:0016481
9810	BN14118	0.0465123	121.719	2616.92	-4.42624	gi|14118|At5g22650_Contig1	At5g22650.2	68418.m02647 expressed protein non-consensus AT donor splice site at exon 3, AC acceptor splice site at exon 4;	GO:0005634,GO:0004407,GO:0016481
7865	BN14131	0.247072	452.881	1832.99	-2.01699	gi|14131|At1g62750_Contig1	At1g62750.1	68414.m07082 elongation factor Tu family protein similar to elongation factor G SP:P34811 [Glycine max (Soybean)]	GO:0006414,GO:0005525,GO:0006415,GO:0009507,GO:0005524,GO:0008135,GO:0003746,GO:0005737,GO:0003743,GO:0016149,GO:0006413
7865	BN14131	0.383521	951.098	2479.91	-1.38262	gi|14131|At1g62750_Contig1	At1g62750.1	68414.m07082 elongation factor Tu family protein similar to elongation factor G SP:P34811 [Glycine max (Soybean)]	GO:0006414,GO:0005525,GO:0006415,GO:0009507,GO:0005524,GO:0008135,GO:0003746,GO:0005737,GO:0003743,GO:0016149,GO:0006413
8177	BN14131	0.352522	498.191	1413.22	-1.50422	gi|14131|At1g62750_Contig1	At1g62750.1	68414.m07082 elongation factor Tu family protein similar to elongation factor G SP:P34811 [Glycine max (Soybean)]	GO:0006414,GO:0005525,GO:0006415,GO:0009507,GO:0005524,GO:0008135,GO:0003746,GO:0005737,GO:0003743,GO:0016149,GO:0006413
2977	BN14133	0.381302	176.795	463.661	-1.39099	gi|14133|At4g20760_Contig1	At4g20760.1	68417.m03015 short-chain dehydrogenase/reductase (SDR) family protein contains Pfam profile: PF00106 short chain dehydrogenase	GO:0008152,GO:0005739,GO:0016491
10773	BN14145	0.259077	262.269	1012.32	-1.94855	gi|14145|At3g54250_Contig2	At3g54250.1	68416.m05996 mevalonate diphosphate decarboxylase, putative similar to mevalonate diphosphate decarboxylase [Arabidopsis thaliana] gi|2288887|emb|CAA74700	GO:0004163,GO:0000004,GO:0008372
10461	BN14145	0.233839	274.265	1172.88	-2.09641	gi|14145|At3g54250_Contig2	At3g54250.1	68416.m05996 mevalonate diphosphate decarboxylase, putative similar to mevalonate diphosphate decarboxylase [Arabidopsis thaliana] gi|2288887|emb|CAA74700	GO:0004163,GO:0000004,GO:0008372
7861	BN14146	0.216306	356.969	1650.3	-2.20886	gi|14146|At3g54250_Contig3	At3g54250.1	68416.m05996 mevalonate diphosphate decarboxylase, putative similar to mevalonate diphosphate decarboxylase [Arabidopsis thaliana] gi|2288887|emb|CAA74700	GO:0004163,GO:0000004,GO:0008372
8173	BN14146	0.332847	319.973	961.322	-1.58707	gi|14146|At3g54250_Contig3	At3g54250.1	68416.m05996 mevalonate diphosphate decarboxylase, putative similar to mevalonate diphosphate decarboxylase [Arabidopsis thaliana] gi|2288887|emb|CAA74700	GO:0004163,GO:0000004,GO:0008372
8173	BN14146	0.187914	303.216	1613.59	-2.41186	gi|14146|At3g54250_Contig3	At3g54250.1	68416.m05996 mevalonate diphosphate decarboxylase, putative similar to mevalonate diphosphate decarboxylase [Arabidopsis thaliana] gi|2288887|emb|CAA74700	GO:0004163,GO:0000004,GO:0008372
5261	BN14147	0.280347	126.717	452	-1.83471	gi|14147|At3g54250_Contig4	At3g54250.1	68416.m05996 mevalonate diphosphate decarboxylase, putative similar to mevalonate diphosphate decarboxylase [Arabidopsis thaliana] gi|2288887|emb|CAA74700	GO:0004163,GO:0000004,GO:0008372
5573	BN14147	0.448228	136.44	304.399	-1.1577	gi|14147|At3g54250_Contig4	At3g54250.1	68416.m05996 mevalonate diphosphate decarboxylase, putative similar to mevalonate diphosphate decarboxylase [Arabidopsis thaliana] gi|2288887|emb|CAA74700	GO:0004163,GO:0000004,GO:0008372
29623	BN14172	0.159854	180.998	1132.27	-2.64517	gi|14172|At4g34510_LB873F	At4g34510.1	68417.m04905 fatty acid elongase, putative similar to fatty acid elongase 1, Arabidopsis thaliana,gb:U29142 [GI:881615]	GO:0004315,GO:0030497,GO:0000038,GO:0008415
29311	BN14172	0.118839	177.521	1493.79	-3.07292	gi|14172|At4g34510_LB873F	At4g34510.1	68417.m04905 fatty acid elongase, putative similar to fatty acid elongase 1, Arabidopsis thaliana,gb:U29142 [GI:881615]	GO:0004315,GO:0030497,GO:0000038,GO:0008415
8511	BN14185	0.232216	218.087	939.154	-2.10646	gi|14185|At1g78100_ESS2017R	At1g78100.1	68414.m09102 F-box family protein contains F-box domain Pfam:PF00646	GO:0005554,GO:0000004,GO:0008372
8823	BN14185	0.209298	230.829	1102.87	-2.25637	gi|14185|At1g78100_ESS2017R	At1g78100.1	68414.m09102 F-box family protein contains F-box domain Pfam:PF00646	GO:0005554,GO:0000004,GO:0008372
19877	BN14194	0.361271	307.971	852.465	-1.46885	gi|14194|At3g13040_Contig2	At3g13040.2	68416.m01625 myb family transcription factor contains Pfam profile: PF00249 myb-like DNA-binding domain	GO:0005634,GO:0003700,GO:0045449
19565	BN14194	0.378779	420.967	1111.38	-1.40057	gi|14194|At3g13040_Contig2	At3g13040.2	68416.m01625 myb family transcription factor contains Pfam profile: PF00249 myb-like DNA-binding domain	GO:0005634,GO:0003700,GO:0045449
3965	BN14201	0.359473	432.73	1203.79	-1.47604	gi|14201|At5g04950_Contig1	At5g04950.1	68418.m00524 nicotianamine synthase, putative similar to nicotianamine synthase [Lycopersicon esculentum][GI:4753801], nicotianamine synthase 2 [Hordeum vulgare][GI:4894912]	GO:0030410,GO:0006879,GO:0030418
4277	BN14201	0.305216	659.957	2162.26	-1.7121	gi|14201|At5g04950_Contig1	At5g04950.1	68418.m00524 nicotianamine synthase, putative similar to nicotianamine synthase [Lycopersicon esculentum][GI:4753801], nicotianamine synthase 2 [Hordeum vulgare][GI:4894912]	GO:0030410,GO:0006879,GO:0030418
27673	BN14207	0.439402	129.16	293.945	-1.18639	gi|14207|At2g45220_DC776F	At2g45220.1	68415.m05630 pectinesterase family protein contains Pfam profile: PF01095 pectinesterase	GO:0042545,GO:0016020,GO:0006835,GO:0012505,GO:0005618,GO:0009505,GO:0030599
27361	BN14207	0.278085	124.473	447.608	-1.8464	gi|14207|At2g45220_DC776F	At2g45220.1	68415.m05630 pectinesterase family protein contains Pfam profile: PF01095 pectinesterase	GO:0042545,GO:0016020,GO:0006835,GO:0012505,GO:0005618,GO:0009505,GO:0030599
1361	BN14218	0.120538	102.167	847.592	-3.05244	gi|14218|At2g34860_Contig1	At2g34860.1	68415.m04280 chaperone protein dnaJ-related contains Pfam PF00684 : DnaJ central domain (4 repeats); similar to Chaperone protein dnaJ (Heat shock protein 40) (SP:Q9UXR9) {Methanosarcina thermophila}	GO:0006457,GO:0003754,GO:0009507
1673	BN14218	0.110188	88.9958	807.675	-3.18197	gi|14218|At2g34860_Contig1	At2g34860.1	68415.m04280 chaperone protein dnaJ-related contains Pfam PF00684 : DnaJ central domain (4 repeats); similar to Chaperone protein dnaJ (Heat shock protein 40) (SP:Q9UXR9) {Methanosarcina thermophila}	GO:0006457,GO:0003754,GO:0009507
20527	BN14223	0.073623	228.174	3099.22	-3.7637	gi|14223|At3g16660_Contig1	At3g16660.1	68416.m02129 expressed protein	GO:0005554,GO:0000004,GO:0012505
20215	BN14223	0.0665597	250.651	3765.81	-3.90921	gi|14223|At3g16660_Contig1	At3g16660.1	68416.m02129 expressed protein	GO:0005554,GO:0000004,GO:0012505
15015	BN14226	0.398951	4172.83	10459.5	-1.32572	gi|14226|At5g49930_Contig1	At5g49930.1	68418.m06182 zinc knuckle (CCHC-type) family protein contains Pfam domain, PF00098: Zinc knuckle	GO:0003676,GO:0008372,GO:0000004,GO:0005524
15327	BN14226	0.310616	3745.07	12056.9	-1.68679	gi|14226|At5g49930_Contig1	At5g49930.1	68418.m06182 zinc knuckle (CCHC-type) family protein contains Pfam domain, PF00098: Zinc knuckle	GO:0003676,GO:0008372,GO:0000004,GO:0005524
4615	BN14230	0.176006	694.694	3947	-2.50631	gi|14230|At1g31812_Contig1	At1g31812.1	68414.m03905 acyl-CoA binding protein / ACBP identical to acyl-CoA-binding protein (ACBP) [Arabidopsis thaliana] SWISS-PROT:P57752	GO:0000062,GO:0000004,GO:0008372
4927	BN14230	0.154268	733.834	4756.87	-2.69649	gi|14230|At1g31812_Contig1	At1g31812.1	68414.m03905 acyl-CoA binding protein / ACBP identical to acyl-CoA-binding protein (ACBP) [Arabidopsis thaliana] SWISS-PROT:P57752	GO:0000062,GO:0000004,GO:0008372
2327	BN14232	0.33986	954.262	2807.81	-1.55699	gi|14232|At1g31812_Contig2	At1g31812.1	68414.m03905 acyl-CoA binding protein / ACBP identical to acyl-CoA-binding protein (ACBP) [Arabidopsis thaliana] SWISS-PROT:P57752	GO:0000062,GO:0000004,GO:0008372
2015	BN14232	0.225046	824.083	3661.84	-2.15171	gi|14232|At1g31812_Contig2	At1g31812.1	68414.m03905 acyl-CoA binding protein / ACBP identical to acyl-CoA-binding protein (ACBP) [Arabidopsis thaliana] SWISS-PROT:P57752	GO:0000062,GO:0000004,GO:0008372
12723	BN14242	0.344092	103.476	300.722	-1.53913	gi|14242|At3g47470_Contig3	At3g47470.1	68416.m05162 chlorophyll A-B binding protein 4, chloroplast / LHCI type III CAB-4 (CAB4) identical to SP|P27521 Chlorophyll A-B binding protein 4, chloroplast precursor (LHCI type III CAB-4) (LHCP) {Arabidopsis thaliana}	GO:0015979,GO:0009507,GO:0030076
12411	BN14242	0.432301	119.57	276.59	-1.20989	gi|14242|At3g47470_Contig3	At3g47470.1	68416.m05162 chlorophyll A-B binding protein 4, chloroplast / LHCI type III CAB-4 (CAB4) identical to SP|P27521 Chlorophyll A-B binding protein 4, chloroplast precursor (LHCI type III CAB-4) (LHCP) {Arabidopsis thaliana}	GO:0015979,GO:0009507,GO:0030076
12723	BN14242	0.473038	4311.1	9113.64	-1.07997	gi|14242|At3g47470_Contig3	At3g47470.1	68416.m05162 chlorophyll A-B binding protein 4, chloroplast / LHCI type III CAB-4 (CAB4) identical to SP|P27521 Chlorophyll A-B binding protein 4, chloroplast precursor (LHCI type III CAB-4) (LHCP) {Arabidopsis thaliana}	GO:0015979,GO:0009507,GO:0030076
5578	BN14266	0.45853	1180.88	2575.36	-1.12491	gi|14266|At1g06430_Contig4	At1g06430.1	68414.m00680 FtsH protease, putative similar to zinc dependent protease GI:7650138 from [Arabidopsis thaliana]	GO:0008237,GO:0006270,GO:0008270,GO:0016887,GO:0005737,GO:0016020,GO:0005634,GO:0006275,GO:0004176,GO:0030163,GO:0006508
5266	BN14266	0.409658	1318.7	3219.03	-1.28751	gi|14266|At1g06430_Contig4	At1g06430.1	68414.m00680 FtsH protease, putative similar to zinc dependent protease GI:7650138 from [Arabidopsis thaliana]	GO:0008237,GO:0006270,GO:0008270,GO:0016887,GO:0005737,GO:0016020,GO:0005634,GO:0006275,GO:0004176,GO:0030163,GO:0006508
15974	BN14275	0.448543	324.723	723.951	-1.15668	gi|14275|At1g32450_Contig1	At1g32450.1	68414.m04005 proton-dependent oligopeptide transport (POT) family protein contains Pfam profile: PF00854 POT family	GO:0006857,GO:0016021,GO:0005215,GO:0016020
13374	BN14276	0.227661	161.957	711.396	-2.13504	gi|14276|At1g32450_Contig2	At1g32450.1	68414.m04005 proton-dependent oligopeptide transport (POT) family protein contains Pfam profile: PF00854 POT family	GO:0006857,GO:0016021,GO:0005215,GO:0016020
13062	BN14276	0.198307	129.986	655.479	-2.33419	gi|14276|At1g32450_Contig2	At1g32450.1	68414.m04005 proton-dependent oligopeptide transport (POT) family protein contains Pfam profile: PF00854 POT family	GO:0006857,GO:0016021,GO:0005215,GO:0016020
10774	BN14277	0.357223	5547.46	15529.4	-1.4851	gi|14277|At1g54520_Contig1	At1g54520.1	68414.m06218 expressed protein	GO:0005554,GO:0000004,GO:0009507
10462	BN14277	0.302392	5867.29	19402.9	-1.72551	gi|14277|At1g54520_Contig1	At1g54520.1	68414.m06218 expressed protein	GO:0005554,GO:0000004,GO:0009507
8174	BN14278	0.218938	309.059	1411.63	-2.19141	gi|14278|At1g54520_Contig2	At1g54520.1	68414.m06218 expressed protein	GO:0005554,GO:0000004,GO:0009507
7862	BN14278	0.243524	298.234	1224.66	-2.03786	gi|14278|At1g54520_Contig2	At1g54520.1	68414.m06218 expressed protein	GO:0005554,GO:0000004,GO:0009507
16316	BN14288	0.441897	1574.47	3562.98	-1.17822	gi|14288|At1g16890_Contig5	At1g16890.2	68414.m02044 ubiquitin-conjugating enzyme, putative nearly identical to ubiquitin-conjugating enzyme E2 [Catharanthus roseus] GI:5381319; contains Pfam profile PF00179: Ubiquitin-conjugating enzyme	GO:0006464,GO:0008372,GO:0004840,GO:0006512
14028	BN14291	0.445532	2940.86	6600.78	-1.1664	gi|14291|At1g16890_Contig1	At1g16890.2	68414.m02044 ubiquitin-conjugating enzyme, putative nearly identical to ubiquitin-conjugating enzyme E2 [Catharanthus roseus] GI:5381319; contains Pfam profile PF00179: Ubiquitin-conjugating enzyme	GO:0006464,GO:0008372,GO:0004840,GO:0006512
13716	BN14291	0.433283	3214.04	7417.87	-1.20662	gi|14291|At1g16890_Contig1	At1g16890.2	68414.m02044 ubiquitin-conjugating enzyme, putative nearly identical to ubiquitin-conjugating enzyme E2 [Catharanthus roseus] GI:5381319; contains Pfam profile PF00179: Ubiquitin-conjugating enzyme	GO:0006464,GO:0008372,GO:0004840,GO:0006512
5912	BN14312	0.0582358	156.298	2683.88	-4.10195	gi|14312|At2g46540_Contig3	At2g46540.1	68415.m05806 expressed protein	GO:0005554,GO:0000004,GO:0012505
6224	BN14312	0.0441178	151.939	3443.94	-4.5025	gi|14312|At2g46540_Contig3	At2g46540.1	68415.m05806 expressed protein	GO:0005554,GO:0000004,GO:0012505
17278	BN14324	0.417633	1913.18	4581.01	-1.25969	gi|14324|At5g09440_Contig1	At5g09440.1	68418.m01093 phosphate-responsive protein, putative similar to phi-1 (phosphate-induced gene) [Nicotiana tabacum] GI:3759184; contains Pfam profile PF04674: Phosphate-induced protein 1 conserved region	GO:0005554,GO:0000004,GO:0012505
16966	BN14324	0.451997	1893.61	4189.43	-1.14561	gi|14324|At5g09440_Contig1	At5g09440.1	68418.m01093 phosphate-responsive protein, putative similar to phi-1 (phosphate-induced gene) [Nicotiana tabacum] GI:3759184; contains Pfam profile PF04674: Phosphate-induced protein 1 conserved region	GO:0005554,GO:0000004,GO:0012505
14366	BN14325	0.209572	203.27	969.931	-2.25448	gi|14325|At1g13990_Contig1	At1g13990.1	68414.m01650 expressed protein	GO:0005554,GO:0000004,GO:0009507
14678	BN14325	0.175812	275.777	1568.59	-2.50789	gi|14325|At1g13990_Contig1	At1g13990.1	68414.m01650 expressed protein	GO:0005554,GO:0000004,GO:0009507
14366	BN14325	0.206093	288.128	1398.05	-2.27863	gi|14325|At1g13990_Contig1	At1g13990.1	68414.m01650 expressed protein	GO:0005554,GO:0000004,GO:0009507
14678	BN14325	0.174859	182.425	1043.27	-2.51574	gi|14325|At1g13990_Contig1	At1g13990.1	68414.m01650 expressed protein	GO:0005554,GO:0000004,GO:0009507
3966	BN14330	0.436371	1931.27	4425.75	-1.19637	gi|14330|At4g37930_Contig5	At4g37930.1	68417.m05363 glycine hydroxymethyltransferase / serine hydroxymethyltransferase / serine/threonine aldolase (SHM1) identical to serine hydroxymethyl transferase [Arabidopsis thaliana] GI:6899945	GO:0019464,GO:0005759,GO:0006563,GO:0004372,GO:0006544
4278	BN14330	0.465137	4864.31	10457.8	-1.10427	gi|14330|At4g37930_Contig5	At4g37930.1	68417.m05363 glycine hydroxymethyltransferase / serine hydroxymethyltransferase / serine/threonine aldolase (SHM1) identical to serine hydroxymethyl transferase [Arabidopsis thaliana] GI:6899945	GO:0019464,GO:0005759,GO:0006563,GO:0004372,GO:0006544
1678	BN14331	0.131506	1070.16	8137.7	-2.92679	gi|14331|At4g37930_Contig4	At4g37930.1	68417.m05363 glycine hydroxymethyltransferase / serine hydroxymethyltransferase / serine/threonine aldolase (SHM1) identical to serine hydroxymethyl transferase [Arabidopsis thaliana] GI:6899945	GO:0019464,GO:0005759,GO:0006563,GO:0004372,GO:0006544
1366	BN14331	0.479975	361.722	753.627	-1.05897	gi|14331|At4g37930_Contig4	At4g37930.1	68417.m05363 glycine hydroxymethyltransferase / serine hydroxymethyltransferase / serine/threonine aldolase (SHM1) identical to serine hydroxymethyl transferase [Arabidopsis thaliana] GI:6899945	GO:0019464,GO:0005759,GO:0006563,GO:0004372,GO:0006544
1366	BN14331	0.118361	1238.9	10467.1	-3.07873	gi|14331|At4g37930_Contig4	At4g37930.1	68417.m05363 glycine hydroxymethyltransferase / serine hydroxymethyltransferase / serine/threonine aldolase (SHM1) identical to serine hydroxymethyl transferase [Arabidopsis thaliana] GI:6899945	GO:0019464,GO:0005759,GO:0006563,GO:0004372,GO:0006544
1678	BN14331	0.484154	351.269	725.532	-1.04646	gi|14331|At4g37930_Contig4	At4g37930.1	68417.m05363 glycine hydroxymethyltransferase / serine hydroxymethyltransferase / serine/threonine aldolase (SHM1) identical to serine hydroxymethyl transferase [Arabidopsis thaliana] GI:6899945	GO:0019464,GO:0005759,GO:0006563,GO:0004372,GO:0006544
1362	BN14349	0.153389	2338.52	15245.7	-2.70473	gi|14349|At5g42530_Contig4	At5g42530.1	68418.m05177 expressed protein	GO:0005554,GO:0000004,GO:0012505
1674	BN14349	0.17337	2603.39	15016.4	-2.52808	gi|14349|At5g42530_Contig4	At5g42530.1	68418.m05177 expressed protein	GO:0005554,GO:0000004,GO:0012505
25728	BN14352	0.375861	286.918	763.362	-1.41173	gi|14352|At1g07040_Contig2	At1g07040.1	68414.m00750 expressed protein	GO:0005554,GO:0000004,GO:0009507
25416	BN14352	0.326971	267.979	819.581	-1.61277	gi|14352|At1g07040_Contig2	At1g07040.1	68414.m00750 expressed protein	GO:0005554,GO:0000004,GO:0009507
23128	BN14353	0.379414	1801.75	4748.77	-1.39816	gi|14353|At4g35090_Contig1	At4g35090.1	68417.m04984 catalase 2 identical to catalase 2 SP:P25819, GI:17865693 from [Arabidopsis thaliana]	GO:0005777,GO:0004096,GO:0042744
22816	BN14353	0.381157	1951.04	5118.73	-1.39154	gi|14353|At4g35090_Contig1	At4g35090.1	68417.m04984 catalase 2 identical to catalase 2 SP:P25819, GI:17865693 from [Arabidopsis thaliana]	GO:0005777,GO:0004096,GO:0042744
20212	BN14370	0.140402	136.133	969.594	-2.83236	gi|14370|At2g37220_Contig4	At2g37220.1	68415.m04566 29 kDa ribonucleoprotein, chloroplast, putative / RNA-binding protein cp29, putative similar to SP|Q43349 29 kDa ribonucleoprotein, chloroplast precursor (RNA-binding protein cp29) {Arabidopsis thaliana}	GO:0003723,GO:0000004,GO:0009507
20524	BN14370	0.199674	338.922	1697.38	-2.32428	gi|14370|At2g37220_Contig4	At2g37220.1	68415.m04566 29 kDa ribonucleoprotein, chloroplast, putative / RNA-binding protein cp29, putative similar to SP|Q43349 29 kDa ribonucleoprotein, chloroplast precursor (RNA-binding protein cp29) {Arabidopsis thaliana}	GO:0003723,GO:0000004,GO:0009507
17924	BN14371	0.344943	1766.78	5121.95	-1.53557	gi|14371|At2g37220_Contig2	At2g37220.1	68415.m04566 29 kDa ribonucleoprotein, chloroplast, putative / RNA-binding protein cp29, putative similar to SP|Q43349 29 kDa ribonucleoprotein, chloroplast precursor (RNA-binding protein cp29) {Arabidopsis thaliana}	GO:0003723,GO:0000004,GO:0009507
17612	BN14371	0.311088	1351.33	4343.88	-1.6846	gi|14371|At2g37220_Contig2	At2g37220.1	68415.m04566 29 kDa ribonucleoprotein, chloroplast, putative / RNA-binding protein cp29, putative similar to SP|Q43349 29 kDa ribonucleoprotein, chloroplast precursor (RNA-binding protein cp29) {Arabidopsis thaliana}	GO:0003723,GO:0000004,GO:0009507
17612	BN14371	0.404785	2000.32	4941.68	-1.30477	gi|14371|At2g37220_Contig2	At2g37220.1	68415.m04566 29 kDa ribonucleoprotein, chloroplast, putative / RNA-binding protein cp29, putative similar to SP|Q43349 29 kDa ribonucleoprotein, chloroplast precursor (RNA-binding protein cp29) {Arabidopsis thaliana}	GO:0003723,GO:0000004,GO:0009507
17924	BN14371	0.336382	1138.58	3384.78	-1.57183	gi|14371|At2g37220_Contig2	At2g37220.1	68415.m04566 29 kDa ribonucleoprotein, chloroplast, putative / RNA-binding protein cp29, putative similar to SP|Q43349 29 kDa ribonucleoprotein, chloroplast precursor (RNA-binding protein cp29) {Arabidopsis thaliana}	GO:0003723,GO:0000004,GO:0009507
2012	BN14379	0.435913	958.059	2197.82	-1.19789	gi|14379|At1g07350_Contig1	At1g07350.2	68414.m00784 transformer serine/arginine-rich ribonucleoprotein, putative similar to GB:Y09506 from [Nicotiana tabacum] (Plant Mol. Biol. 35 (3), 261-269 (1997))	GO:0003676,GO:0009507,GO:0000004,GO:0003723
15975	BN14408	0.27347	226.564	828.479	-1.87055	gi|14408|At5g50920_Contig1	At5g50920.1	68418.m06315 ATP-dependent Clp protease ATP-binding subunit / ClpC almost identical to ClpC GI:2921158 from [Arabidopsis thaliana]; contains Pfam profile PF02861: Clp amino terminal domain; contains Pfam profile PF00004: ATPase, AAA family; contains Pfam	GO:0016887,GO:0005524,GO:0009570,GO:0004176,GO:0006510
15663	BN14408	0.279687	203.33	726.99	-1.83811	gi|14408|At5g50920_Contig1	At5g50920.1	68418.m06315 ATP-dependent Clp protease ATP-binding subunit / ClpC almost identical to ClpC GI:2921158 from [Arabidopsis thaliana]; contains Pfam profile PF02861: Clp amino terminal domain; contains Pfam profile PF00004: ATPase, AAA family; contains Pfam	GO:0016887,GO:0005524,GO:0009570,GO:0004176,GO:0006510
5575	BN14415	0.417297	223.288	535.082	-1.26085	gi|14415|At1g67740_Contig1	At1g67740.1	68414.m07730 photosystem II core complex proteins psbY, chloroplast (PSBY) / L-arginine metabolising enzyme identical to SP:O49347 Photosystem II core complex proteins psbY, chloroplast precursor (L-arginine metabolising enzyme) (L-AME) [Contains: Photosy	GO:0030095,GO:0009523,GO:0015979,GO:0003700,GO:0009533
5263	BN14415	0.231941	589.038	2539.6	-2.10817	gi|14415|At1g67740_Contig1	At1g67740.1	68414.m07730 photosystem II core complex proteins psbY, chloroplast (PSBY) / L-arginine metabolising enzyme identical to SP:O49347 Photosystem II core complex proteins psbY, chloroplast precursor (L-arginine metabolising enzyme) (L-AME) [Contains: Photosy	GO:0030095,GO:0009523,GO:0015979,GO:0003700,GO:0009533
5263	BN14415	0.338409	246.104	727.239	-1.56316	gi|14415|At1g67740_Contig1	At1g67740.1	68414.m07730 photosystem II core complex proteins psbY, chloroplast (PSBY) / L-arginine metabolising enzyme identical to SP:O49347 Photosystem II core complex proteins psbY, chloroplast precursor (L-arginine metabolising enzyme) (L-AME) [Contains: Photosy	GO:0030095,GO:0009523,GO:0015979,GO:0003700,GO:0009533
5575	BN14415	0.387524	842.524	2174.12	-1.36764	gi|14415|At1g67740_Contig1	At1g67740.1	68414.m07730 photosystem II core complex proteins psbY, chloroplast (PSBY) / L-arginine metabolising enzyme identical to SP:O49347 Photosystem II core complex proteins psbY, chloroplast precursor (L-arginine metabolising enzyme) (L-AME) [Contains: Photosy	GO:0030095,GO:0009523,GO:0015979,GO:0003700,GO:0009533
2663	BN14416	0.275956	1968.51	7133.42	-1.85749	gi|14416|At1g67740_Contig5	At1g67740.1	68414.m07730 photosystem II core complex proteins psbY, chloroplast (PSBY) / L-arginine metabolising enzyme identical to SP:O49347 Photosystem II core complex proteins psbY, chloroplast precursor (L-arginine metabolising enzyme) (L-AME) [Contains: Photosy	GO:0030095,GO:0009523,GO:0015979,GO:0003700,GO:0009533
2975	BN14416	0.30247	2613.54	8640.66	-1.72514	gi|14416|At1g67740_Contig5	At1g67740.1	68414.m07730 photosystem II core complex proteins psbY, chloroplast (PSBY) / L-arginine metabolising enzyme identical to SP:O49347 Photosystem II core complex proteins psbY, chloroplast precursor (L-arginine metabolising enzyme) (L-AME) [Contains: Photosy	GO:0030095,GO:0009523,GO:0015979,GO:0003700,GO:0009533
63	BN14417	0.252217	85.3477	338.39	-1.98726	gi|14417|At3g21700_CL3231F	At3g21700.3	68416.m02737 expressed protein	GO:0009507,GO:0005524,GO:0007264,GO:0003925,GO:0005525
375	BN14417	0.392055	85.2532	217.452	-1.35087	gi|14417|At3g21700_CL3231F	At3g21700.3	68416.m02737 expressed protein	GO:0009507,GO:0005524,GO:0007264,GO:0003925,GO:0005525
21829	BN14422	0.482266	6212.12	12881.1	-1.0521	gi|14422|At5g03990_Contig1	At5g03990.1	68418.m00379 expressed protein predicted protein, Arabidopsis thaliana	GO:0005554,GO:0000004,GO:0009507
21517	BN14422	0.400522	6314.95	15766.8	-1.32005	gi|14422|At5g03990_Contig1	At5g03990.1	68418.m00379 expressed protein predicted protein, Arabidopsis thaliana	GO:0005554,GO:0000004,GO:0009507
13717	BN14426	0.479576	1219.26	2542.37	-1.06017	gi|14426|At5g11090_Contig3	At5g11090.1	68418.m01295 serine-rich protein-related contains some similarity to serine-rich proteins	GO:0005554,GO:0000004,GO:0009507
13713	BN14440	0.465488	1816.85	3903.11	-1.10318	gi|14440|At5g04140_Contig1	At5g04140.2	68418.m00402 glutamate synthase (GLU1) / ferredoxin-dependent glutamate synthase (Fd-GOGAT 1) identical to ferredoxin-dependent glutamate synthase precursor [Arabidopsis thaliana] GI:3869251	GO:0009853,GO:0009507,GO:0016041
11113	BN14441	0.327779	415.28	1266.95	-1.6092	gi|14441|At3g54050_Contig5	At3g54050.1	68416.m05976 fructose-1,6-bisphosphatase, putative / D-fructose-1,6-bisphosphate 1-phosphohydrolase, putative / FBPase, putative strong similarity to fructose-1,6-bisphosphatase [Brassica napus] GI:289367; identical to SP|P25851 Fructose-1,6-bisphosphatas	GO:0042578,GO:0006000,GO:0042132,GO:0005975,GO:0009507
11425	BN14441	0.457468	202.827	443.369	-1.12826	gi|14441|At3g54050_Contig5	At3g54050.1	68416.m05976 fructose-1,6-bisphosphatase, putative / D-fructose-1,6-bisphosphate 1-phosphohydrolase, putative / FBPase, putative strong similarity to fructose-1,6-bisphosphatase [Brassica napus] GI:289367; identical to SP|P25851 Fructose-1,6-bisphosphatas	GO:0042578,GO:0006000,GO:0042132,GO:0005975,GO:0009507
11425	BN14441	0.339279	316.725	933.524	-1.55946	gi|14441|At3g54050_Contig5	At3g54050.1	68416.m05976 fructose-1,6-bisphosphatase, putative / D-fructose-1,6-bisphosphate 1-phosphohydrolase, putative / FBPase, putative strong similarity to fructose-1,6-bisphosphatase [Brassica napus] GI:289367; identical to SP|P25851 Fructose-1,6-bisphosphatas	GO:0042578,GO:0006000,GO:0042132,GO:0005975,GO:0009507
8825	BN14443	0.346993	377.515	1087.96	-1.52702	gi|14443|At3g54050_Contig3	At3g54050.1	68416.m05976 fructose-1,6-bisphosphatase, putative / D-fructose-1,6-bisphosphate 1-phosphohydrolase, putative / FBPase, putative strong similarity to fructose-1,6-bisphosphatase [Brassica napus] GI:289367; identical to SP|P25851 Fructose-1,6-bisphosphatas	GO:0042578,GO:0006000,GO:0042132,GO:0005975,GO:0009507
3313	BN14445	0.469138	5083.2	10835.2	-1.09192	gi|14445|At3g15353_Contig1	At3g15353.1	68416.m01944 metallothionein protein, putative	GO:0006878,GO:0005507,GO:0008372
3625	BN14445	0.390074	4054.23	10393.5	-1.35818	gi|14445|At3g15353_Contig1	At3g15353.1	68416.m01944 metallothionein protein, putative	GO:0006878,GO:0005507,GO:0008372
27679	BN14448	0.0619619	174.046	2808.92	-4.01247	gi|14448|At1g02500_DC632F	At1g02500.2	68414.m00201 S-adenosylmethionine synthetase 1 (SAM1) identical to S-adenosylmethionine synthetase 1 (Methionine adenosyltransferase 1, AdoMet synthetase 1) [Arabidopsis thaliana] SWISS-PROT:P23686	GO:0006730,GO:0005524,GO:0006556,GO:0004478,GO:0006412,GO:0017068
27367	BN14448	0.0484852	146.259	3016.57	-4.36631	gi|14448|At1g02500_DC632F	At1g02500.2	68414.m00201 S-adenosylmethionine synthetase 1 (SAM1) identical to S-adenosylmethionine synthetase 1 (Methionine adenosyltransferase 1, AdoMet synthetase 1) [Arabidopsis thaliana] SWISS-PROT:P23686	GO:0006730,GO:0005524,GO:0006556,GO:0004478,GO:0006412,GO:0017068
25079	BN14449	0.240233	268.532	1117.8	-2.0575	gi|14449|At4g34950_Contig1	At4g34950.1	68417.m04954 nodulin family protein similar to nodulin-like protein [Arabidopsis thaliana] GI:3329368, nodule-specific protein Nlj70 [Lotus japonicus] GI:3329366	GO:0005554,GO:0000004,GO:0005739
24767	BN14449	0.243992	194.346	796.525	-2.03509	gi|14449|At4g34950_Contig1	At4g34950.1	68417.m04954 nodulin family protein similar to nodulin-like protein [Arabidopsis thaliana] GI:3329368, nodule-specific protein Nlj70 [Lotus japonicus] GI:3329366	GO:0005554,GO:0000004,GO:0005739
6567	BN14458	0.326621	346.071	1059.55	-1.61431	gi|14458|At2g35260_Contig4	At2g35260.1	68415.m04325 expressed protein	GO:0005554,GO:0000004,GO:0009507
6879	BN14458	0.27744	310.83	1120.35	-1.84975	gi|14458|At2g35260_Contig4	At2g35260.1	68415.m04325 expressed protein	GO:0005554,GO:0000004,GO:0009507
4279	BN14459	0.494822	413.861	836.383	-1.01502	gi|14459|At2g35260_Contig1	At2g35260.1	68415.m04325 expressed protein	GO:0005554,GO:0000004,GO:0009507
25075	BN14463	0.289396	2550.74	8814.02	-1.78888	gi|14463|At2g06520_Contig1	At2g06520.1	68415.m00723 membrane protein, putative contains 2 transmembrane domains;	GO:0005554,GO:0000004,GO:0009507
24763	BN14463	0.265453	2432.82	9164.78	-1.91347	gi|14463|At2g06520_Contig1	At2g06520.1	68415.m00723 membrane protein, putative contains 2 transmembrane domains;	GO:0005554,GO:0000004,GO:0009507
22475	BN14467	0.279486	5740.98	20541.2	-1.83915	gi|14467|At2g06520_Contig3	At2g06520.1	68415.m00723 membrane protein, putative contains 2 transmembrane domains;	GO:0005554,GO:0000004,GO:0009507
22163	BN14467	0.302628	8248.79	27257.2	-1.72438	gi|14467|At2g06520_Contig3	At2g06520.1	68415.m00723 membrane protein, putative contains 2 transmembrane domains;	GO:0005554,GO:0000004,GO:0009507
30617	BN14479	0.487618	1269.43	2603.33	-1.03618	gi|14479|At1g19350_Contig5	At1g19350.5	68414.m02408 brassinosteroid signalling positive regulator, putative similar to BZR1 protein [Arabidopsis thaliana] gi|20270971|gb|AAM18490	GO:0005634,GO:0005515,GO:0009742
22817	BN14482	0.252468	550.908	2182.09	-1.98583	gi|14482|At1g31850_Contig1	At1g31850.3	68414.m03915 dehydration-responsive protein, putative strong similarity to early-responsive to dehydration stress ERD3 protein [Arabidopsis thaliana] GI:15320410; contains Pfam profile PF03141: Putative methyltransferase	GO:0005554,GO:0000004,GO:0008372
23129	BN14482	0.254723	539.778	2119.08	-1.973	gi|14482|At1g31850_Contig1	At1g31850.3	68414.m03915 dehydration-responsive protein, putative strong similarity to early-responsive to dehydration stress ERD3 protein [Arabidopsis thaliana] GI:15320410; contains Pfam profile PF03141: Putative methyltransferase	GO:0005554,GO:0000004,GO:0008372
20529	BN14483	0.480714	404.073	840.569	-1.05675	gi|14483|At1g31850_Contig2	At1g31850.3	68414.m03915 dehydration-responsive protein, putative strong similarity to early-responsive to dehydration stress ERD3 protein [Arabidopsis thaliana] GI:15320410; contains Pfam profile PF03141: Putative methyltransferase	GO:0005554,GO:0000004,GO:0008372
7529	BN14488	0.41965	493.702	1176.46	-1.25274	gi|14488|At2g40190_Contig1	At2g40190.1	68415.m04942 glycosyl transferase family 1 protein contains Pfam profile: PF00534 Glycosyl transferases group 1	GO:0009058,GO:0008372,GO:0016757
7217	BN14488	0.420093	449.84	1070.81	-1.25122	gi|14488|At2g40190_Contig1	At2g40190.1	68415.m04942 glycosyl transferase family 1 protein contains Pfam profile: PF00534 Glycosyl transferases group 1	GO:0009058,GO:0008372,GO:0016757
28013	BN14492	0.320505	416.656	1300	-1.64158	gi|14492|At2g15620_Contig2	At2g15620.1	68415.m01789 ferredoxin--nitrite reductase, putative strong similarity to ferredoxin--nitrite reductase [Nicotiana tabacum] GI:19893; contains Pfam profiles PF03460: Nitrite/Sulfite reductase ferredoxin-like half domain, PF01077: Nitrite and sulphite redu	GO:0009507,GO:0006118,GO:0047889
28325	BN14492	0.385825	597.033	1547.42	-1.37398	gi|14492|At2g15620_Contig2	At2g15620.1	68415.m01789 ferredoxin--nitrite reductase, putative strong similarity to ferredoxin--nitrite reductase [Nicotiana tabacum] GI:19893; contains Pfam profiles PF03460: Nitrite/Sulfite reductase ferredoxin-like half domain, PF01077: Nitrite and sulphite redu	GO:0009507,GO:0006118,GO:0047889
20213	BN14499	0.466387	614.605	1317.8	-1.1004	gi|14499|At5g24930_Contig2	At5g24930.1	68418.m02952 zinc finger (B-box type) family protein similar to CONSTANS-like protein 1 GI:4091804 from [Malus x domestica]	GO:0045449,GO:0005622,GO:0009507,GO:0003700,GO:0008270
20213	BN14499	0.32306	2598.33	8042.88	-1.63013	gi|14499|At5g24930_Contig2	At5g24930.1	68418.m02952 zinc finger (B-box type) family protein similar to CONSTANS-like protein 1 GI:4091804 from [Malus x domestica]	GO:0045449,GO:0005622,GO:0009507,GO:0003700,GO:0008270
20525	BN14499	0.488065	515.899	1057.03	-1.03486	gi|14499|At5g24930_Contig2	At5g24930.1	68418.m02952 zinc finger (B-box type) family protein similar to CONSTANS-like protein 1 GI:4091804 from [Malus x domestica]	GO:0045449,GO:0005622,GO:0009507,GO:0003700,GO:0008270
20525	BN14499	0.357698	2715.07	7590.39	-1.48318	gi|14499|At5g24930_Contig2	At5g24930.1	68418.m02952 zinc finger (B-box type) family protein similar to CONSTANS-like protein 1 GI:4091804 from [Malus x domestica]	GO:0045449,GO:0005622,GO:0009507,GO:0003700,GO:0008270
17925	BN14501	0.444133	1105.9	2490.02	-1.17094	gi|14501|At5g24930_Contig1	At5g24930.1	68418.m02952 zinc finger (B-box type) family protein similar to CONSTANS-like protein 1 GI:4091804 from [Malus x domestica]	GO:0045449,GO:0005622,GO:0009507,GO:0003700,GO:0008270
17925	BN14501	0.483755	2145.27	4434.62	-1.04765	gi|14501|At5g24930_Contig1	At5g24930.1	68418.m02952 zinc finger (B-box type) family protein similar to CONSTANS-like protein 1 GI:4091804 from [Malus x domestica]	GO:0045449,GO:0005622,GO:0009507,GO:0003700,GO:0008270
17613	BN14501	0.450711	1966.17	4362.37	-1.14972	gi|14501|At5g24930_Contig1	At5g24930.1	68418.m02952 zinc finger (B-box type) family protein similar to CONSTANS-like protein 1 GI:4091804 from [Malus x domestica]	GO:0045449,GO:0005622,GO:0009507,GO:0003700,GO:0008270
9813	BN14506	0.215072	202.108	939.724	-2.21711	gi|14506|At2g23980_CD509F	At2g23980.1	68415.m02863 cyclic nucleotide-regulated ion channel / cyclic nucleotide-gated channel (CNGC6) identical to cyclic nucleotide and calmodulin-regulated ion channel (cngc6) GI:4581207 from [Arabidopsis thaliana]	GO:0006811,GO:0005516,GO:0016020
10125	BN14506	0.238352	187.136	785.126	-2.06884	gi|14506|At2g23980_CD509F	At2g23980.1	68415.m02863 cyclic nucleotide-regulated ion channel / cyclic nucleotide-gated channel (CNGC6) identical to cyclic nucleotide and calmodulin-regulated ion channel (cngc6) GI:4581207 from [Arabidopsis thaliana]	GO:0006811,GO:0005516,GO:0016020
15672	BN14517	0.0559077	454.138	8122.99	-4.16081	gi|14517|At4g38970_Contig6	At4g38970.1	68417.m05521 fructose-bisphosphate aldolase, putative strong similarity to plastidic fructose-bisphosphate aldolase (EC 4.1.2.13) from Nicotiana paniculata (NPALDP1) [GI:4827251], Oryza sativa, PIR2:T02057 [SP|Q40677]	GO:0019648,GO:0009507,GO:0019650,GO:0006096,GO:0019654,GO:0006094,GO:0019253,GO:0004332,GO:0019642
15984	BN14517	0.0510499	414.135	8112.35	-4.29195	gi|14517|At4g38970_Contig6	At4g38970.1	68417.m05521 fructose-bisphosphate aldolase, putative strong similarity to plastidic fructose-bisphosphate aldolase (EC 4.1.2.13) from Nicotiana paniculata (NPALDP1) [GI:4827251], Oryza sativa, PIR2:T02057 [SP|Q40677]	GO:0019648,GO:0009507,GO:0019650,GO:0006096,GO:0019654,GO:0006094,GO:0019253,GO:0004332,GO:0019642
10472	BN14520	0.464977	1058.53	2276.52	-1.10477	gi|14520|At4g38970_Contig4	At4g38970.2	68417.m05522 fructose-bisphosphate aldolase, putative strong similarity to plastidic fructose-bisphosphate aldolase (EC 4.1.2.13) from Nicotiana paniculata (NPALDP1) [GI:4827251], Oryza sativa, PIR2:T02057 [SP|Q40677]	GO:0019648,GO:0009507,GO:0019650,GO:0006096,GO:0019654,GO:0006094,GO:0019253,GO:0004332,GO:0019642
13068	BN14537	0.128898	302.579	2347.43	-2.9557	gi|14537|At2g26020_Contig1	At2g26020.1	68415.m03124 plant defensin-fusion protein, putative (PDF1.2b) plant defensin protein family member, personal communication, Bart Thomma (Bart.Thomma@agr.kuleuven.ac.be); similar to antifungal protein 1 preprotein [Raphanus sativus] gi|609322|gb|AAA69541	GO:0005554,GO:0012505,GO:0000004,GO:0005618
13380	BN14537	0.132157	394.761	2987.05	-2.91967	gi|14537|At2g26020_Contig1	At2g26020.1	68415.m03124 plant defensin-fusion protein, putative (PDF1.2b) plant defensin protein family member, personal communication, Bart Thomma (Bart.Thomma@agr.kuleuven.ac.be); similar to antifungal protein 1 preprotein [Raphanus sativus] gi|609322|gb|AAA69541	GO:0005554,GO:0012505,GO:0000004,GO:0005618
11434	BN14551	0.412223	4807.59	11662.6	-1.2785	gi|14551|At1g50020_Contig1	At1g50020.1	68414.m05613 expressed protein	GO:0005554,GO:0009507,GO:0000004,GO:0005874
8518	BN14569	0.307014	1899.23	6186.14	-1.70362	gi|14569|At5g46110_Contig3	At5g46110.2	68418.m05670 phosphate/triose-phosphate translocator, putative identical to phosphate/triose-phosphate translocator precursor [Arabidopsis thaliana] gi|3983125|gb|AAC83815; similar to triose phosphate/phosphate translocator, chloroplast precursor (CTPT)[C	GO:0016021,GO:0015717,GO:0009670,GO:0015297,GO:0005739,GO:0012505,GO:0016020
8830	BN14569	0.324652	2082	6413.03	-1.62304	gi|14569|At5g46110_Contig3	At5g46110.2	68418.m05670 phosphate/triose-phosphate translocator, putative identical to phosphate/triose-phosphate translocator precursor [Arabidopsis thaliana] gi|3983125|gb|AAC83815; similar to triose phosphate/phosphate translocator, chloroplast precursor (CTPT)[C	GO:0016021,GO:0015717,GO:0009670,GO:0015297,GO:0005739,GO:0012505,GO:0016020
17284	BN14579	0.399176	1028.92	2577.61	-1.3249	gi|14579|At4g23100_Contig1	At4g23100.1	68417.m03329 glutamate-cysteine ligase / gamma-glutamylcysteine synthetase (GSH1) identical to glutamate-cysteine ligase SP:P46309 from [Arabidopsis thaliana]; contains Pfam profile: PF04107 glutamate-cysteine ligase family 2(GCS2)	GO:0046686,GO:0006750,GO:0009908,GO:0004357,GO:0009507
16972	BN14579	0.394105	991.08	2514.76	-1.34335	gi|14579|At4g23100_Contig1	At4g23100.1	68417.m03329 glutamate-cysteine ligase / gamma-glutamylcysteine synthetase (GSH1) identical to glutamate-cysteine ligase SP:P46309 from [Arabidopsis thaliana]; contains Pfam profile: PF04107 glutamate-cysteine ligase family 2(GCS2)	GO:0046686,GO:0006750,GO:0009908,GO:0004357,GO:0009507
16972	BN14579	0.475045	156.735	329.937	-1.07386	gi|14579|At4g23100_Contig1	At4g23100.1	68417.m03329 glutamate-cysteine ligase / gamma-glutamylcysteine synthetase (GSH1) identical to glutamate-cysteine ligase SP:P46309 from [Arabidopsis thaliana]; contains Pfam profile: PF04107 glutamate-cysteine ligase family 2(GCS2)	GO:0046686,GO:0006750,GO:0009908,GO:0004357,GO:0009507
17284	BN14579	0.465915	127.514	273.685	-1.10186	gi|14579|At4g23100_Contig1	At4g23100.1	68417.m03329 glutamate-cysteine ligase / gamma-glutamylcysteine synthetase (GSH1) identical to glutamate-cysteine ligase SP:P46309 from [Arabidopsis thaliana]; contains Pfam profile: PF04107 glutamate-cysteine ligase family 2(GCS2)	GO:0046686,GO:0006750,GO:0009908,GO:0004357,GO:0009507
14684	BN14580	0.469638	325.013	692.05	-1.09038	gi|14580|At3g20720_Contig1	At3g20720.1	68416.m02622 expressed protein	GO:0005554,GO:0000004,GO:0005739
29968	BN14589	0.391361	590.724	1509.41	-1.35343	gi|14589|At3g19820_Contig1	At3g19820.2	68416.m02511 cell elongation protein / DWARF1 / DIMINUTO (DIM) identical to GB:S71189 [SP|Q39085] from [Arabidopsis thaliana]; contains Pfam FAD binding domain PF01565	GO:0016021,GO:0006694,GO:0009826,GO:0003824,GO:0009416,GO:0016132
27368	BN14590	0.234798	127.4	542.593	-2.09051	gi|14590|At5g42220_Contig1	At5g42220.1	68418.m05139 ubiquitin family protein contains INTERPRO:IPR000626 ubiquitin domain	GO:0016303,GO:0005942,GO:0006512,GO:0005634,GO:0006289
27680	BN14590	0.42511	124.269	292.322	-1.23409	gi|14590|At5g42220_Contig1	At5g42220.1	68418.m05139 ubiquitin family protein contains INTERPRO:IPR000626 ubiquitin domain	GO:0016303,GO:0005942,GO:0006512,GO:0005634,GO:0006289
11768	BN14598	0.467811	206.855	442.176	-1.096	gi|14598|At1g51980_Contig1	At1g51980.1	68414.m05863 mitochondrial processing peptidase alpha subunit, putative similar to mitochondrial processing peptidase alpha subunit, mitochondrial precursor, Alpha-MPP (Ubiquinol-cytochrome C reductase subunit II) [Potato] SWISS-PROT:P29677	GO:0005739,GO:0004222,GO:0006508
12080	BN14598	0.428342	244.573	570.976	-1.22317	gi|14598|At1g51980_Contig1	At1g51980.1	68414.m05863 mitochondrial processing peptidase alpha subunit, putative similar to mitochondrial processing peptidase alpha subunit, mitochondrial precursor, Alpha-MPP (Ubiquinol-cytochrome C reductase subunit II) [Potato] SWISS-PROT:P29677	GO:0005739,GO:0004222,GO:0006508
9480	BN14599	0.496692	5169.57	10408	-1.00958	gi|14599|At1g51980_Contig4	At1g51980.1	68414.m05863 mitochondrial processing peptidase alpha subunit, putative similar to mitochondrial processing peptidase alpha subunit, mitochondrial precursor, Alpha-MPP (Ubiquinol-cytochrome C reductase subunit II) [Potato] SWISS-PROT:P29677	GO:0005739,GO:0004222,GO:0006508
22822	BN14609	0.418304	1711.27	4090.97	-1.25738	gi|14609|At1g47128_Contig5	At1g47128.1	68414.m05222 cysteine proteinase (RD21A) / thiol protease identical to SP|P43297 Cysteine proteinase RD21A precursor (EC 3.4.22.-) {Arabidopsis thaliana}, thiol protease RD21A SP:P43297 from [Arabidopsis thaliana]	GO:0008234,GO:0012505,GO:0004197,GO:0009414
20222	BN14610	0.130642	485.106	3713.25	-2.93631	gi|14610|At1g47128_Contig6	At1g47128.1	68414.m05222 cysteine proteinase (RD21A) / thiol protease identical to SP|P43297 Cysteine proteinase RD21A precursor (EC 3.4.22.-) {Arabidopsis thaliana}, thiol protease RD21A SP:P43297 from [Arabidopsis thaliana]	GO:0008234,GO:0012505,GO:0004197,GO:0009414
20534	BN14610	0.129186	457.032	3537.78	-2.95248	gi|14610|At1g47128_Contig6	At1g47128.1	68414.m05222 cysteine proteinase (RD21A) / thiol protease identical to SP|P43297 Cysteine proteinase RD21A precursor (EC 3.4.22.-) {Arabidopsis thaliana}, thiol protease RD21A SP:P43297 from [Arabidopsis thaliana]	GO:0008234,GO:0012505,GO:0004197,GO:0009414
17622	BN14613	0.338118	1320.18	3904.49	-1.5644	gi|14613|At1g47128_Contig4	At1g47128.1	68414.m05222 cysteine proteinase (RD21A) / thiol protease identical to SP|P43297 Cysteine proteinase RD21A precursor (EC 3.4.22.-) {Arabidopsis thaliana}, thiol protease RD21A SP:P43297 from [Arabidopsis thaliana]	GO:0008234,GO:0012505,GO:0004197,GO:0009414
17934	BN14613	0.390105	1712.24	4389.18	-1.35807	gi|14613|At1g47128_Contig4	At1g47128.1	68414.m05222 cysteine proteinase (RD21A) / thiol protease identical to SP|P43297 Cysteine proteinase RD21A precursor (EC 3.4.22.-) {Arabidopsis thaliana}, thiol protease RD21A SP:P43297 from [Arabidopsis thaliana]	GO:0008234,GO:0012505,GO:0004197,GO:0009414
7534	BN14619	0.282741	395.718	1399.58	-1.82245	gi|14619|At3g18390_Contig1	At3g18390.1	68416.m02339 expressed protein contains Pfam domain, PF04581: Protein of unknown function (DUF578)	GO:0005554,GO:0000004,GO:0009507
7222	BN14619	0.320748	312.307	973.683	-1.64049	gi|14619|At3g18390_Contig1	At3g18390.1	68416.m02339 expressed protein contains Pfam domain, PF04581: Protein of unknown function (DUF578)	GO:0005554,GO:0000004,GO:0009507
28330	BN14625	0.30547	1053.17	3447.7	-1.7109	gi|14625|At1g11860_Contig1	At1g11860.2	68414.m01366 aminomethyltransferase, putative similar to aminomethyltransferase, mitochondrial precursor SP:O49849 from [Flaveria anomala]	GO:0005739,GO:0019464,GO:0004047,GO:0006546
28018	BN14625	0.260966	637.92	2444.46	-1.93807	gi|14625|At1g11860_Contig1	At1g11860.2	68414.m01366 aminomethyltransferase, putative similar to aminomethyltransferase, mitochondrial precursor SP:O49849 from [Flaveria anomala]	GO:0005739,GO:0019464,GO:0004047,GO:0006546
17930	BN14636	0.493692	227.087	459.977	-1.01832	gi|14636|At2g36740_Contig1	At2g36740.1	68415.m04507 YL1 nuclear family protein similar to YL-1 protein (Transcription factor-like 1) (Swiss-Prot:Q15906) [Homo sapiens]	GO:0005554,GO:0000004,GO:0008372
17618	BN14636	0.429385	178.845	416.514	-1.21966	gi|14636|At2g36740_Contig1	At2g36740.1	68415.m04507 YL1 nuclear family protein similar to YL-1 protein (Transcription factor-like 1) (Swiss-Prot:Q15906) [Homo sapiens]	GO:0005554,GO:0000004,GO:0008372
7218	BN14640	0.396977	101.025	254.486	-1.33287	gi|14640|At1g19770_Contig2	At1g19770.1	68414.m02471 purine permease-related low similarity to purine permease [Arabidopsis thaliana] GI:7620007; contains Pfam profile PF03151: Domain of unknown function, DUF250	GO:0005345,GO:0000004,GO:0009507
7530	BN14640	0.486859	92.0997	189.171	-1.03842	gi|14640|At1g19770_Contig2	At1g19770.1	68414.m02471 purine permease-related low similarity to purine permease [Arabidopsis thaliana] GI:7620007; contains Pfam profile PF03151: Domain of unknown function, DUF250	GO:0005345,GO:0000004,GO:0009507
18585	BN14654	0.427437	329.153	770.062	-1.22622	gi|14654|At4g18240_Contig1	At4g18240.1	68417.m02709 starch synthase-related protein contains similarity to starch synthase GI:4582783 from [Vigna unguiculata]	GO:0009507,GO:0009058,GO:0016757
18273	BN14654	0.329441	372.308	1130.12	-1.60191	gi|14654|At4g18240_Contig1	At4g18240.1	68417.m02709 starch synthase-related protein contains similarity to starch synthase GI:4582783 from [Vigna unguiculata]	GO:0009507,GO:0009058,GO:0016757
15673	BN14655	0.0902344	124.722	1382.2	-3.47018	gi|14655|At1g14040_Contig1	At1g14040.1	68414.m01660 EXS family protein / ERD1/XPR1/SYG1 family protein similar to PHO1 protein [Arabidopsis thaliana] GI:20069032; contains Pfam profiles PF03105: SPX domain, PF03124: EXS family	GO:0005554,GO:0000004,GO:0016021
15985	BN14655	0.0847608	110.673	1305.71	-3.56046	gi|14655|At1g14040_Contig1	At1g14040.1	68414.m01660 EXS family protein / ERD1/XPR1/SYG1 family protein similar to PHO1 protein [Arabidopsis thaliana] GI:20069032; contains Pfam profiles PF03105: SPX domain, PF03124: EXS family	GO:0005554,GO:0000004,GO:0016021
15981	BN14667	0.0258916	214.721	8293.09	-5.27137	gi|14667|At4g12290_Contig1	At4g12290.1	68417.m01947 copper amine oxidase, putative similar to copper amine oxidase [Cicer arietinum] gi|3819099|emb|CAA08855	GO:0005507,GO:0008372,GO:0000004,GO:0008122
15669	BN14667	0.0239466	195.711	8172.81	-5.38404	gi|14667|At4g12290_Contig1	At4g12290.1	68417.m01947 copper amine oxidase, putative similar to copper amine oxidase [Cicer arietinum] gi|3819099|emb|CAA08855	GO:0005507,GO:0008372,GO:0000004,GO:0008122
13381	BN14668	0.459851	1908.3	4149.82	-1.12076	gi|14668|At4g12290_Contig2	At4g12290.1	68417.m01947 copper amine oxidase, putative similar to copper amine oxidase [Cicer arietinum] gi|3819099|emb|CAA08855	GO:0005507,GO:0008372,GO:0000004,GO:0008122
8181	BN14670	0.450617	588.366	1305.69	-1.15003	gi|14670|At3g16320_DC472F	At3g16320.1	68416.m02061 cell division cycle family protein / CDC family protein similar to SP|P30260|CC27_HUMAN Protein CDC27Hs (Cell division cycle protein 27 homolog) Homo sapiens, C-terminus similar to C-term of cell division control protein 27 SP:P38042 (Sacchar	GO:0007049,GO:0005554,GO:0012505
5269	BN14671	0.365271	928.296	2541.39	-1.45296	gi|14671|At5g46350_Contig1	At5g46350.1	68418.m05705 WRKY family transcription factor contains similarity to WRKY-type DNA-binding protein	GO:0006355,GO:0003700,GO:0008372
5581	BN14671	0.314906	867.028	2753.29	-1.66701	gi|14671|At5g46350_Contig1	At5g46350.1	68418.m05705 WRKY family transcription factor contains similarity to WRKY-type DNA-binding protein	GO:0006355,GO:0003700,GO:0008372
69	BN14673	0.487149	446.54	916.64	-1.03757	gi|14673|At5g08380_Contig4	At5g08380.1	68418.m00987 alpha-galactosidase, putative / melibiase, putative / alpha-D-galactoside galactohydrolase, putative similar to alpha-galactosidase SP:Q42656 from [Coffea arabica]; contains Pfam profile PF02065: Melibiase	GO:0016020,GO:0006835,GO:0004557,GO:0005990,GO:0004553,GO:0005975,GO:0012505
16635	BN14681	0.393061	264.098	671.9	-1.34717	gi|14681|At4g37910_Contig4	At4g37910.1	68417.m05361 heat shock protein 70, mitochondrial, putative / HSP70, mitochondrial, putative strong similarity to SP|Q01899 Heat shock 70 kDa protein, mitochondrial precursor {Phaseolus vulgaris}	GO:0005759,GO:0003773,GO:0006457
5923	BN14689	0.471359	1877.66	3983.5	-1.0851	gi|14689|At3g15840_Contig2	At3g15840.1	68416.m02004 expressed protein	GO:0005554,GO:0000004,GO:0009507
3323	BN14690	0.49388	2570.42	5204.54	-1.01777	gi|14690|At3g15840_Contig3	At3g15840.1	68416.m02004 expressed protein	GO:0005554,GO:0000004,GO:0009507
3635	BN14690	0.483409	2811.96	5816.94	-1.04868	gi|14690|At3g15840_Contig3	At3g15840.1	68416.m02004 expressed protein	GO:0005554,GO:0000004,GO:0009507
1035	BN14691	0.476436	205.09	430.467	-1.06965	gi|14691|At1g21080_Contig1	At1g21080.1	68414.m02637 DNAJ heat shock N-terminal domain-containing protein similar to SP|P39101 CAJ1 protein [Saccharomyces cerevisiae]; contains Pfam profile PF00226 DnaJ domain;	GO:0008372,GO:0003767,GO:0006457,GO:0003754,GO:0005524
723	BN14691	0.352859	207.133	587.013	-1.50284	gi|14691|At1g21080_Contig1	At1g21080.1	68414.m02637 DNAJ heat shock N-terminal domain-containing protein similar to SP|P39101 CAJ1 protein [Saccharomyces cerevisiae]; contains Pfam profile PF00226 DnaJ domain;	GO:0008372,GO:0003767,GO:0006457,GO:0003754,GO:0005524
21831	BN14695	0.260335	413.816	1589.55	-1.94156	gi|14695|At5g53400_Contig1	At5g53400.1	68418.m06635 nuclear movement family protein contains Pfam profile: PF03593 nuclear movement protein	GO:0006633,GO:0000036,GO:0008372
21519	BN14695	0.213096	393.183	1845.1	-2.23043	gi|14695|At5g53400_Contig1	At5g53400.1	68418.m06635 nuclear movement family protein contains Pfam profile: PF03593 nuclear movement protein	GO:0006633,GO:0000036,GO:0008372
16319	BN14697	0.347484	649.61	1869.47	-1.52498	gi|14697|At5g53400_Contig2	At5g53400.1	68418.m06635 nuclear movement family protein contains Pfam profile: PF03593 nuclear movement protein	GO:0006633,GO:0000036,GO:0008372
16631	BN14697	0.331752	705.861	2127.68	-1.59183	gi|14697|At5g53400_Contig2	At5g53400.1	68418.m06635 nuclear movement family protein contains Pfam profile: PF03593 nuclear movement protein	GO:0006633,GO:0000036,GO:0008372
8519	BN14701	0.330214	649.279	1966.24	-1.59853	gi|14701|At4g34350_Contig3	At4g34350.1	68417.m04881 LytB family protein contains Pfam profile: PF02401 LytB protein	GO:0009507,GO:0005554,GO:0019288
8831	BN14701	0.350674	537.769	1533.53	-1.5118	gi|14701|At4g34350_Contig3	At4g34350.1	68417.m04881 LytB family protein contains Pfam profile: PF02401 LytB protein	GO:0009507,GO:0005554,GO:0019288
6231	BN14702	0.425697	197.379	463.661	-1.2321	gi|14702|At4g34350_Contig2	At4g34350.1	68417.m04881 LytB family protein contains Pfam profile: PF02401 LytB protein	GO:0009507,GO:0005554,GO:0019288
6231	BN14702	0.459307	2447.58	5328.86	-1.12247	gi|14702|At4g34350_Contig2	At4g34350.1	68417.m04881 LytB family protein contains Pfam profile: PF02401 LytB protein	GO:0009507,GO:0005554,GO:0019288
5919	BN14702	0.359605	2917.41	8112.82	-1.47552	gi|14702|At4g34350_Contig2	At4g34350.1	68417.m04881 LytB family protein contains Pfam profile: PF02401 LytB protein	GO:0009507,GO:0005554,GO:0019288
3631	BN14704	0.414851	358.218	863.486	-1.26934	gi|14704|At4g34350_Contig4	At4g34350.1	68417.m04881 LytB family protein contains Pfam profile: PF02401 LytB protein	GO:0009507,GO:0005554,GO:0019288
3319	BN14704	0.464786	401.3	863.409	-1.10536	gi|14704|At4g34350_Contig4	At4g34350.1	68417.m04881 LytB family protein contains Pfam profile: PF02401 LytB protein	GO:0009507,GO:0005554,GO:0019288
6573	BN14718	0.481089	276.395	574.52	-1.05563	gi|14718|At1g79460_Contig1	At1g79460.1	68414.m09261 ent-kaurene synthase / ent-kaurene synthetase B (KS) (GA2) identical to GI:3056725 [PMID:9536043]; formerly called ent-kaurene synthetase B	GO:0009686,GO:0009536,GO:0009899
6885	BN14718	0.38093	274.864	721.561	-1.3924	gi|14718|At1g79460_Contig1	At1g79460.1	68414.m09261 ent-kaurene synthase / ent-kaurene synthetase B (KS) (GA2) identical to GI:3056725 [PMID:9536043]; formerly called ent-kaurene synthetase B	GO:0009686,GO:0009536,GO:0009899
4281	BN14735	0.474071	777.386	1639.81	-1.07683	gi|14735|At1g69523_ML4034R	At1g69523.1	68414.m07991 UbiE/COQ5 methyltransferase family protein low similarity to SP|Q05197 Phosphatidylethanolamine N-methyltransferase (EC 2.1.1.17) [Rhodopseudomonas sphaeroides] {Rhodobacter sphaeroides}; contains Pfam profile PF01209: methlytransferase, UbiE	GO:0008168,GO:0000004,GO:0009507
3969	BN14735	0.404148	749.035	1853.37	-1.30705	gi|14735|At1g69523_ML4034R	At1g69523.1	68414.m07991 UbiE/COQ5 methyltransferase family protein low similarity to SP|Q05197 Phosphatidylethanolamine N-methyltransferase (EC 2.1.1.17) [Rhodopseudomonas sphaeroides] {Rhodobacter sphaeroides}; contains Pfam profile PF01209: methlytransferase, UbiE	GO:0008168,GO:0000004,GO:0009507
20535	BN14741	0.31507	441.703	1401.92	-1.66626	gi|14741|At5g54310_Contig2	At5g54310.1	68418.m06764 ARF GAP-like zinc finger-containing protein ZIGA3 (ZIGA3) nearly identical to ARF GAP-like zinc finger-containing protein ZIGA3 GI:10441352 from [Arabidopsis thaliana]; contains InterPro accession IPR001164: Human Rev interacting-like protein	GO:0003677,GO:0000004,GO:0005634
20223	BN14741	0.293334	423.075	1442.3	-1.76939	gi|14741|At5g54310_Contig2	At5g54310.1	68418.m06764 ARF GAP-like zinc finger-containing protein ZIGA3 (ZIGA3) nearly identical to ARF GAP-like zinc finger-containing protein ZIGA3 GI:10441352 from [Arabidopsis thaliana]; contains InterPro accession IPR001164: Human Rev interacting-like protein	GO:0003677,GO:0000004,GO:0005634
10135	BN14747	0.335555	425.236	1267.26	-1.57538	gi|14747|At5g13650_Contig1	At5g13650.2	68418.m01585 elongation factor family protein contains Pfam profiles: PF00009 elongation factor Tu GTP binding domain,PF00679 elongation factor G C-terminus, PF03144 elongation factor Tu domain 2	GO:0006413,GO:0005524,GO:0006414,GO:0009507,GO:0003746,GO:0006415,GO:0003743,GO:0005525,GO:0001514,GO:0016149,GO:0005737
7223	BN14748	0.415653	3219.45	7745.53	-1.26655	gi|14748|At4g04340_DC322F	At4g04340.3	68417.m00621 early-responsive to dehydration protein-related / ERD protein-related similar to ERD4 protein (early-responsive to dehydration stress) [Arabidopsis thaliana] GI:15375406; contains Pfam profile PF02714: Domain of unknown function DUF221	GO:0005554,GO:0016020,GO:0000004,GO:0012505
7535	BN14748	0.411105	4420.28	10752.2	-1.28242	gi|14748|At4g04340_DC322F	At4g04340.3	68417.m00621 early-responsive to dehydration protein-related / ERD protein-related similar to ERD4 protein (early-responsive to dehydration stress) [Arabidopsis thaliana] GI:15375406; contains Pfam profile PF02714: Domain of unknown function DUF221	GO:0005554,GO:0016020,GO:0000004,GO:0012505
4623	BN14749	0.179339	772.854	4309.47	-2.47924	gi|14749|At5g48180_Contig1	At5g48180.1	68418.m05952 kelch repeat-containing protein contains Pfam PF01344: Kelch motif (5 repeats) ;similar to Tip elongation aberrant protein 1 (Cell polarity protein tea1) (SP:P87061) [Schizosaccharomyces pombe]	GO:0005554,GO:0000004,GO:0008372
4935	BN14749	0.223685	1014.08	4533.51	-2.16046	gi|14749|At5g48180_Contig1	At5g48180.1	68418.m05952 kelch repeat-containing protein contains Pfam PF01344: Kelch motif (5 repeats) ;similar to Tip elongation aberrant protein 1 (Cell polarity protein tea1) (SP:P87061) [Schizosaccharomyces pombe]	GO:0005554,GO:0000004,GO:0008372
20219	BN14756	0.32282	955.348	2959.38	-1.6312	gi|14756|At3g46290_Contig1	At3g46290.1	68416.m05010 protein kinase, putative similar to receptor-like protein kinase [Catharanthus roseus] gi|1644291|emb|CAA97692	GO:0012505,GO:0006468,GO:0016301
20531	BN14756	0.289603	818.207	2825.27	-1.78785	gi|14756|At3g46290_Contig1	At3g46290.1	68416.m05010 protein kinase, putative similar to receptor-like protein kinase [Catharanthus roseus] gi|1644291|emb|CAA97692	GO:0012505,GO:0006468,GO:0016301
15331	BN14758	0.424104	2446.31	5768.18	-1.23751	gi|14758|At4g14070_Contig1	At4g14070.1	68417.m02172 AMP-binding protein, putative similar to AMP-binding protein [gi:1617272] from Brassica napus; contains Pfam AMP-binding enzyme domain PF00501; identical to cDNA acyl-CoA synthetase-like protein GI:20799730	GO:0009507,GO:0008152,GO:0016208
2331	BN14763	0.38264	947.658	2476.63	-1.38594	gi|14763|At3g47960_Contig2	At3g47960.1	68416.m05229 proton-dependent oligopeptide transport (POT) family protein contains Pfam profile: PF00854 POT family	GO:0016021,GO:0006857,GO:0016020,GO:0005215,GO:0009306
2019	BN14763	0.327832	664.81	2027.9	-1.60897	gi|14763|At3g47960_Contig2	At3g47960.1	68416.m05229 proton-dependent oligopeptide transport (POT) family protein contains Pfam profile: PF00854 POT family	GO:0016021,GO:0006857,GO:0016020,GO:0005215,GO:0009306
5586	BN14777	0.374619	12972.6	34628.8	-1.4165	gi|14777|At1g21310_Contig6	At1g21310.1	68414.m02662 proline-rich extensin-like family protein contains extensin-like region, Pfam:PF04554	GO:0012505,GO:0000004,GO:0045735
386	BN14781	0.496407	1169.66	2356.25	-1.0104	gi|14781|At3g17390_Contig3	At3g17390.1	68416.m02222 S-adenosylmethionine synthetase, putative similar to S-adenosylmethionine synthetase 2 (Methionine adenosyltransferase 2, AdoMet synthetase 2) [Catharanthus roseus] SWISS-PROT:Q96552	GO:0009809,GO:0006555,GO:0008372,GO:0004478,GO:0006556
21182	BN14785	0.121456	448.855	3695.63	-3.0415	gi|14785|At1g47540_Contig3	At1g47540.2	68414.m05277 trypsin inhibitor, putative similar to SP|P26780 Trypsin inhibitor 2 precursor (MTI-2) {Sinapis alba}	GO:0005554,GO:0000004,GO:0012505
20870	BN14785	0.105677	398.086	3767.01	-3.24227	gi|14785|At1g47540_Contig3	At1g47540.2	68414.m05277 trypsin inhibitor, putative similar to SP|P26780 Trypsin inhibitor 2 precursor (MTI-2) {Sinapis alba}	GO:0005554,GO:0000004,GO:0012505
14036	BN14803	0.397936	745.433	1873.25	-1.32939	gi|14803|At5g13070_Contig1	At5g13070.1	68418.m01498 MSF1-like family protein similar to px19 [Gallus gallus] GI:969170; contains Pfam profile PF04707: MSF1-like conserved region	GO:0005739,GO:0004418,GO:0006779
13724	BN14803	0.375264	639.799	1704.93	-1.41402	gi|14803|At5g13070_Contig1	At5g13070.1	68418.m01498 MSF1-like family protein similar to px19 [Gallus gallus] GI:969170; contains Pfam profile PF04707: MSF1-like conserved region	GO:0005739,GO:0004418,GO:0006779
5924	BN14807	0.403995	143.066	354.128	-1.30759	gi|14807|At1g02140_Contig2	At1g02140.1	68414.m00140 mago nashi family protein similar to Mago Nashi, Genbank Accession Number U03559; contains Pfam PF02792: Mago nashi protein domain	GO:0005634,GO:0005554,GO:0007530
13720	BN14817	0.279479	4123.93	14755.8	-1.83919	gi|14817|At5g12020_Contig1	At5g12020.1	68418.m01405 17.6 kDa class II heat shock protein (HSP17.6-CII) identical to 17.6 kDa class II heat shock protein SP:P29830 from [Arabidopsis thaliana]	GO:0009408,GO:0003773
14032	BN14817	0.264489	3588.08	13566.1	-1.91872	gi|14817|At5g12020_Contig1	At5g12020.1	68418.m01405 17.6 kDa class II heat shock protein (HSP17.6-CII) identical to 17.6 kDa class II heat shock protein SP:P29830 from [Arabidopsis thaliana]	GO:0009408,GO:0003773
14374	BN14830	0.440809	1126.69	2555.96	-1.18177	gi|14830|At3g19170_Contig2	At3g19170.1	68416.m02434 peptidase M16 family protein / insulinase family protein contains Pfam domain, PF05193: Peptidase M16 inactive domain	GO:0006508,GO:0004222,GO:0009507
14686	BN14830	0.425161	1323.88	3113.83	-1.23392	gi|14830|At3g19170_Contig2	At3g19170.1	68416.m02434 peptidase M16 family protein / insulinase family protein contains Pfam domain, PF05193: Peptidase M16 inactive domain	GO:0006508,GO:0004222,GO:0009507
1374	BN14839	0.468098	430.313	919.28	-1.09512	gi|14839|At2g25730_Contig2	At2g25730.1	68415.m03084 expressed protein	GO:0006118,GO:0016491,GO:0005524,GO:0016020
19882	BN14846	0.476067	183.226	384.874	-1.07076	gi|14846|At5g56870_Contig1	At5g56870.1	68418.m07097 beta-galactosidase, putative / lactase, putative similar to beta-galactosidase precursor GI:3869280 from [Carica papaya]	GO:0019515,GO:0012505,GO:0005975,GO:0009341,GO:0004565,GO:0005990,GO:0019513
19570	BN14846	0.47523	237.335	499.411	-1.0733	gi|14846|At5g56870_Contig1	At5g56870.1	68418.m07097 beta-galactosidase, putative / lactase, putative similar to beta-galactosidase precursor GI:3869280 from [Carica papaya]	GO:0019515,GO:0012505,GO:0005975,GO:0009341,GO:0004565,GO:0005990,GO:0019513
23136	BN14857	0.436761	268.551	614.869	-1.19508	gi|14857|At5g23120_Contig2	At5g23120.1	68418.m02704 photosystem II stability/assembly factor, chloroplast (HCF136) identical to SP|O82660 Photosystem II stability/assembly factor HCF136, chloroplast precursor {Arabidopsis thaliana}	GO:0009657,GO:0006461,GO:0009543,GO:0003754,GO:0009533,GO:0030095
15336	BN14860	0.42262	686.513	1624.42	-1.24257	gi|14860|At4g29840_DC144F	At4g29840.1	68417.m04248 threonine synthase, chloroplast identical to SP|Q9S7B5 Threonine synthase, chloroplast precursor (EC 4.2.3.1) (TS) {Arabidopsis thaliana}	GO:0006520,GO:0009507,GO:0004795,GO:0009088
10136	BN14862	0.386117	280.341	726.052	-1.37289	gi|14862|At3g50820_Contig3	At3g50820.1	68416.m05565 oxygen-evolving enhancer protein, chloroplast, putative / 33 kDa subunit of oxygen evolving system of photosystem II, putative (PSBO2) identical to SP:Q9S841 Oxygen-evolving enhancer protein 1-2, chloroplast precursor (OEE1) [Arabidopsis thal	GO:0009654,GO:0030095,GO:0009543,GO:0009781
9824	BN14862	0.465118	332.937	715.812	-1.10433	gi|14862|At3g50820_Contig3	At3g50820.1	68416.m05565 oxygen-evolving enhancer protein, chloroplast, putative / 33 kDa subunit of oxygen evolving system of photosystem II, putative (PSBO2) identical to SP:Q9S841 Oxygen-evolving enhancer protein 1-2, chloroplast precursor (OEE1) [Arabidopsis thal	GO:0009654,GO:0030095,GO:0009543,GO:0009781
22820	BN14873	0.461979	558.14	1208.15	-1.1141	gi|14873|At5g64770_Contig1	At5g64770.1	68418.m08144 expressed protein	GO:0005554,GO:0000004,GO:0012505
17932	BN14875	0.388901	7415.76	19068.5	-1.36252	gi|14875|At2g15960_Contig2	At2g15960.1	68415.m01827 expressed protein	GO:0005554,GO:0000004,GO:0008372
17620	BN14875	0.338727	4911.74	14500.6	-1.56181	gi|14875|At2g15960_Contig2	At2g15960.1	68415.m01827 expressed protein	GO:0005554,GO:0000004,GO:0008372
15332	BN14877	0.498924	1020.04	2044.48	-1.00311	gi|14877|At3g56240_Contig3	At3g56240.1	68416.m06250 copper homeostasis factor / copper chaperone (CCH) (ATX1) identical to gi:3168840 Pfam profile PF00403: Heavy-metal-associated domain	GO:0012505,GO:0006827,GO:0007568,GO:0000302,GO:0006878,GO:0016531
18587	BN14888	0.303614	87.1296	286.975	-1.71969	gi|14888|At3g01320_Contig1	At3g01320.1	68416.m00045 paired amphipathic helix repeat-containing protein low similarity to transcription co-repressor Sin3 [Xenopus laevis] GI:4960210; contains Pfam profile PF02671: Paired amphipathic helix repeat	GO:0005554,GO:0000004,GO:0008372
18275	BN14888	0.231874	130.847	564.302	-2.10859	gi|14888|At3g01320_Contig1	At3g01320.1	68416.m00045 paired amphipathic helix repeat-containing protein low similarity to transcription co-repressor Sin3 [Xenopus laevis] GI:4960210; contains Pfam profile PF02671: Paired amphipathic helix repeat	GO:0005554,GO:0000004,GO:0008372
13075	BN14890	0.473116	1781.29	3765.02	-1.07974	gi|14890|At1g79270_Contig1	At1g79270.1	68414.m09241 expressed protein contains Pfam profile PF04146: YT521-B-like family	GO:0005554,GO:0000004,GO:0008372
5587	BN14893	0.45662	8302.26	18182	-1.13093	gi|14893|At2g30360_Contig2	At2g30360.1	68415.m03695 CBL-interacting protein kinase 11 (CIPK11) identical to CBL-interacting protein kinase 11 [Arabidopsis thaliana] gi|13249121|gb|AAK16686; contains Pfam profiles PF00069: Protein kinase domain and PF03822: NAF domain; identical to cDNA CBL-int	GO:0008372,GO:0005524,GO:0016301,GO:0004713,GO:0004674,GO:0006468,GO:0004672,GO:0007165
16325	BN14915	0.48117	105.521	219.301	-1.05538	gi|14915|At3g22600_Contig1	At3g22600.1	68416.m02855 protease inhibitor/seed storage/lipid transfer protein (LTP) family protein contains Pfam protease inhibitor/seed storage/LTP family domain PF00234	GO:0008289,GO:0006869,GO:0012505
13721	BN14929	0.254102	224.702	884.298	-1.97652	gi|14929|At1g70760_Contig2	At1g70760.1	68414.m08156 inorganic carbon transport protein-related contains weak similarity to Swiss-Prot:P27372 inorganic carbon transport protein [Synechocystis sp.]	GO:0005554,GO:0000004,GO:0009507
14033	BN14929	0.262884	242.744	923.387	-1.9275	gi|14929|At1g70760_Contig2	At1g70760.1	68414.m08156 inorganic carbon transport protein-related contains weak similarity to Swiss-Prot:P27372 inorganic carbon transport protein [Synechocystis sp.]	GO:0005554,GO:0000004,GO:0009507
8521	BN14931	0.436999	269.065	615.711	-1.1943	gi|14931|At2g43710_Contig4	At2g43710.1	68415.m05433 acyl-[acyl-carrier-protein] desaturase / stearoyl-ACP desaturase (SSI2) identical to gi:15149310; contains Pfam profile PF03405: Fatty acid desaturase; identical to cDNA stearoyl ACP desaturase (SSI2), SSI2-FAB2 allele, GI:15149309	GO:0045300,GO:0009507,GO:0006631,GO:0008610,GO:0004768,GO:0006952,GO:0009695
3321	BN14933	0.479516	1685.27	3514.52	-1.06035	gi|14933|At2g43710_Contig3	At2g43710.1	68415.m05433 acyl-[acyl-carrier-protein] desaturase / stearoyl-ACP desaturase (SSI2) identical to gi:15149310; contains Pfam profile PF03405: Fatty acid desaturase; identical to cDNA stearoyl ACP desaturase (SSI2), SSI2-FAB2 allele, GI:15149309	GO:0045300,GO:0009507,GO:0006631,GO:0008610,GO:0004768,GO:0006952,GO:0009695
3633	BN14933	0.418648	1332.85	3183.7	-1.25619	gi|14933|At2g43710_Contig3	At2g43710.1	68415.m05433 acyl-[acyl-carrier-protein] desaturase / stearoyl-ACP desaturase (SSI2) identical to gi:15149310; contains Pfam profile PF03405: Fatty acid desaturase; identical to cDNA stearoyl ACP desaturase (SSI2), SSI2-FAB2 allele, GI:15149309	GO:0045300,GO:0009507,GO:0006631,GO:0008610,GO:0004768,GO:0006952,GO:0009695
1375	BN14947	0.48692	427.524	878.017	-1.03824	gi|14947|At2g27600_CD3853F	At2g27600.1	68415.m03346 AAA-type ATPase family protein / vacuolar sorting protein-related similar to SP|P46467 SKD1 protein (Vacuolar sorting protein 4b) {Mus musculus}; contains Pfam profiles PF00004: ATPase AAA family, PF04212: MIT domain	GO:0005975,GO:0016787,GO:0005524,GO:0006270,GO:0016020,GO:0030163,GO:0004222,GO:0006275,GO:0003688,GO:0005634,GO:0003677,GO:0016301,GO:0005737
25737	BN14967	0.484572	981.97	2026.47	-1.04522	gi|14967|At2g20610_Contig1	At2g20610.1	68415.m02411 aminotransferase, putative similar to nicotianamine aminotransferase from Hordeum vulgare [GI:6498122, GI:6469087]; contains Pfam profile PF00155 aminotransferase, classes I and II	GO:0016847,GO:0008483,GO:0004400,GO:0008372,GO:0003824,GO:0004838,GO:0009684
25425	BN14967	0.462032	866.596	1875.62	-1.11394	gi|14967|At2g20610_Contig1	At2g20610.1	68415.m02411 aminotransferase, putative similar to nicotianamine aminotransferase from Hordeum vulgare [GI:6498122, GI:6469087]; contains Pfam profile PF00155 aminotransferase, classes I and II	GO:0016847,GO:0008483,GO:0004400,GO:0008372,GO:0003824,GO:0004838,GO:0009684
23137	BN14968	0.474192	114.109	240.639	-1.07646	gi|14968|At2g20610_Contig2	At2g20610.1	68415.m02411 aminotransferase, putative similar to nicotianamine aminotransferase from Hordeum vulgare [GI:6498122, GI:6469087]; contains Pfam profile PF00155 aminotransferase, classes I and II	GO:0016847,GO:0008483,GO:0004400,GO:0008372,GO:0003824,GO:0004838,GO:0009684
17937	BN14970	0.472857	9710.74	20536.3	-1.08052	gi|14970|At3g24160_Contig4	At3g24160.1	68416.m03033 expressed protein identical to cDNA putative type 1 membrane protein (PMP)GI:4206764	GO:0005554,GO:0000004,GO:0012505
2337	BN14977	0.319813	281.488	880.164	-1.6447	gi|14977|At1g31340_BL2789F	At1g31340.1	68414.m03835 ubiquitin family protein contains INTERPRO:IPR000626 ubiquitin domain	GO:0045116,GO:0009733
2025	BN14977	0.245203	240.164	979.449	-2.02795	gi|14977|At1g31340_BL2789F	At1g31340.1	68414.m03835 ubiquitin family protein contains INTERPRO:IPR000626 ubiquitin domain	GO:0045116,GO:0009733
12733	BN14986	0.493961	425.022	860.437	-1.01753	gi|14986|At2g46610_ILU1F	At2g46610.1	68415.m05814 arginine/serine-rich splicing factor, putative similar to SP|P92964 Arginine/serine-rich splicing factor RSP31 {Arabidopsis thaliana}	GO:0003676,GO:0008372,GO:0000004,GO:0003723
10133	BN14987	0.497762	2391.43	4804.36	-1.00647	gi|14987|At5g24520_Contig1	At5g24520.1	68418.m02891 transparent testa glabra 1 protein (TTG1) identical to transparent testa glabra 1 (Ttg1) protein (GI:10177852) {Arabidopsis thaliana}; contains Pfam PF00400: WD domain, G-beta repeat (4 copies,1 weak);	GO:0010026,GO:0008134,GO:0009957,GO:0000166,GO:0008372,GO:0045165
9821	BN14987	0.482579	1851.85	3837.4	-1.05116	gi|14987|At5g24520_Contig1	At5g24520.1	68418.m02891 transparent testa glabra 1 protein (TTG1) identical to transparent testa glabra 1 (Ttg1) protein (GI:10177852) {Arabidopsis thaliana}; contains Pfam PF00400: WD domain, G-beta repeat (4 copies,1 weak);	GO:0010026,GO:0008134,GO:0009957,GO:0000166,GO:0008372,GO:0045165
7221	BN14989	0.276682	4323.54	15626.4	-1.8537	gi|14989|At3g27690_Contig11	At3g27690.1	68416.m03457 chlorophyll A-B binding protein (LHCB2:4) nearly identical to Lhcb2 protein [Arabidopsis thaliana] GI:4741950; similar to chlorophyll A-B binding protein 151 precursor (LHCP) GB:P27518 from [Gossypium hirsutum]; contains Pfam PF00504: Chlorop	GO:0030076,GO:0009765,GO:0016168,GO:0009507,GO:0015979
7533	BN14989	0.286553	4486.9	15658.2	-1.80313	gi|14989|At3g27690_Contig11	At3g27690.1	68416.m03457 chlorophyll A-B binding protein (LHCB2:4) nearly identical to Lhcb2 protein [Arabidopsis thaliana] GI:4741950; similar to chlorophyll A-B binding protein 151 precursor (LHCP) GB:P27518 from [Gossypium hirsutum]; contains Pfam PF00504: Chlorop	GO:0030076,GO:0009765,GO:0016168,GO:0009507,GO:0015979
4621	BN14991	0.245371	536.632	2187.02	-2.02696	gi|14991|At3g27690_Contig7	At3g27690.1	68416.m03457 chlorophyll A-B binding protein (LHCB2:4) nearly identical to Lhcb2 protein [Arabidopsis thaliana] GI:4741950; similar to chlorophyll A-B binding protein 151 precursor (LHCP) GB:P27518 from [Gossypium hirsutum]; contains Pfam PF00504: Chlorop	GO:0030076,GO:0009765,GO:0016168,GO:0009507,GO:0015979
4933	BN14991	0.216137	610.286	2823.61	-2.20998	gi|14991|At3g27690_Contig7	At3g27690.1	68416.m03457 chlorophyll A-B binding protein (LHCB2:4) nearly identical to Lhcb2 protein [Arabidopsis thaliana] GI:4741950; similar to chlorophyll A-B binding protein 151 precursor (LHCP) GB:P27518 from [Gossypium hirsutum]; contains Pfam PF00504: Chlorop	GO:0030076,GO:0009765,GO:0016168,GO:0009507,GO:0015979
13080	BN15004	0.254894	521.202	2044.78	-1.97203	gi|15004|At5g45350_Contig1	At5g45350.1	68418.m05567 proline-rich family protein contains proline rich extensin domains, INTERPRO:IPR002965	GO:0007186,GO:0001584,GO:0016021
13392	BN15004	0.29817	678.688	2276.18	-1.74579	gi|15004|At5g45350_Contig1	At5g45350.1	68418.m05567 proline-rich family protein contains proline rich extensin domains, INTERPRO:IPR002965	GO:0007186,GO:0001584,GO:0016021
7880	BN15006	0.291268	1425.62	4894.53	-1.77958	gi|15006|At4g20440_Contig2	At4g20440.2	68417.m02983 small nuclear ribonucleoprotein associated protein B, putative / snRNP-B, putative / Sm protein B, putative similar to SP|Q05856 Small nuclear ribonucleoprotein associated protein B (snRNP-B) (Sm protein B) (Sm-B) (SmB) {Drosophila melanogast	GO:0008248,GO:0005634,GO:0005739,GO:0000004,GO:0005732
8192	BN15006	0.278009	1375.34	4947.11	-1.8468	gi|15006|At4g20440_Contig2	At4g20440.2	68417.m02983 small nuclear ribonucleoprotein associated protein B, putative / snRNP-B, putative / Sm protein B, putative similar to SP|Q05856 Small nuclear ribonucleoprotein associated protein B (snRNP-B) (Sm protein B) (Sm-B) (SmB) {Drosophila melanogast	GO:0008248,GO:0005634,GO:0005739,GO:0000004,GO:0005732
5280	BN15007	0.48885	1427.99	2921.12	-1.03254	gi|15007|At4g20440_Contig3	At4g20440.2	68417.m02983 small nuclear ribonucleoprotein associated protein B, putative / snRNP-B, putative / Sm protein B, putative similar to SP|Q05856 Small nuclear ribonucleoprotein associated protein B (snRNP-B) (Sm protein B) (Sm-B) (SmB) {Drosophila melanogast	GO:0008248,GO:0005634,GO:0005739,GO:0000004,GO:0005732
5592	BN15007	0.372867	1251.05	3355.22	-1.42327	gi|15007|At4g20440_Contig3	At4g20440.2	68417.m02983 small nuclear ribonucleoprotein associated protein B, putative / snRNP-B, putative / Sm protein B, putative similar to SP|Q05856 Small nuclear ribonucleoprotein associated protein B (snRNP-B) (Sm protein B) (Sm-B) (SmB) {Drosophila melanogast	GO:0008248,GO:0005634,GO:0005739,GO:0000004,GO:0005732
2680	BN15008	0.470921	4065.08	8632.2	-1.08644	gi|15008|At4g20440_Contig1	At4g20440.2	68417.m02983 small nuclear ribonucleoprotein associated protein B, putative / snRNP-B, putative / Sm protein B, putative similar to SP|Q05856 Small nuclear ribonucleoprotein associated protein B (snRNP-B) (Sm protein B) (Sm-B) (SmB) {Drosophila melanogast	GO:0008248,GO:0005634,GO:0005739,GO:0000004,GO:0005732
2992	BN15008	0.484984	4533.09	9346.88	-1.04399	gi|15008|At4g20440_Contig1	At4g20440.2	68417.m02983 small nuclear ribonucleoprotein associated protein B, putative / snRNP-B, putative / Sm protein B, putative similar to SP|Q05856 Small nuclear ribonucleoprotein associated protein B (snRNP-B) (Sm protein B) (Sm-B) (SmB) {Drosophila melanogast	GO:0008248,GO:0005634,GO:0005739,GO:0000004,GO:0005732
2988	BN15026	0.0898999	1173.4	13052.3	-3.47554	gi|15026|At1g30380_Contig1	At1g30380.1	68414.m03714 photosystem I reaction center subunit psaK, chloroplast, putative / photosystem I subunit X, putative / PSI-K, putative (PSAK) identical to SP|Q9SUI5; strong similarity to SP|P36886 Photosystem I reaction center subunit psaK, chloroplast prec	GO:0016020,GO:0009507,GO:0015979,GO:0005554,GO:0009522
2676	BN15026	0.101781	1434.71	14096.1	-3.29647	gi|15026|At1g30380_Contig1	At1g30380.1	68414.m03714 photosystem I reaction center subunit psaK, chloroplast, putative / photosystem I subunit X, putative / PSI-K, putative (PSAK) identical to SP|Q9SUI5; strong similarity to SP|P36886 Photosystem I reaction center subunit psaK, chloroplast prec	GO:0016020,GO:0009507,GO:0015979,GO:0005554,GO:0009522
2988	BN15026	0.403612	1090.03	2700.69	-1.30896	gi|15026|At1g30380_Contig1	At1g30380.1	68414.m03714 photosystem I reaction center subunit psaK, chloroplast, putative / photosystem I subunit X, putative / PSI-K, putative (PSAK) identical to SP|Q9SUI5; strong similarity to SP|P36886 Photosystem I reaction center subunit psaK, chloroplast prec	GO:0016020,GO:0009507,GO:0015979,GO:0005554,GO:0009522
21526	BN15047	0.450853	184.119	408.379	-1.14927	gi|15047|At4g31780_Contig1	At4g31780.2	68417.m04510 1,2-diacylglycerol 3-beta-galactosyltransferase, putative / monogalactosyldiacylglycerol synthase, putative / MGDG synthase, putative similar to MGD synthase type A from Arabidopsis thaliana [gi:9927297], similar to monogalactosyldiacylglycer	GO:0046509,GO:0016757,GO:0009247,GO:0009941,GO:0008194,GO:0009706,GO:0019375
21838	BN15047	0.414435	331.137	799.009	-1.27078	gi|15047|At4g31780_Contig1	At4g31780.2	68417.m04510 1,2-diacylglycerol 3-beta-galactosyltransferase, putative / monogalactosyldiacylglycerol synthase, putative / MGDG synthase, putative similar to MGD synthase type A from Arabidopsis thaliana [gi:9927297], similar to monogalactosyldiacylglycer	GO:0046509,GO:0016757,GO:0009247,GO:0009941,GO:0008194,GO:0009706,GO:0019375
14692	BN15070	0.498956	1878.06	3763.98	-1.00302	gi|15070|At2g42160_DC2160F	At2g42160.1	68415.m05218 zinc finger (ubiquitin-hydrolase) domain-containing protein similar to BRCA1-associated protein 2 [Homo sapiens] GI:3252872; contains Pfam profile PF02148: Zn-finger in ubiquitin-hydrolases and other protein	GO:0003824,GO:0000004,GO:0008372
14380	BN15070	0.476395	2083.28	4373.01	-1.06977	gi|15070|At2g42160_DC2160F	At2g42160.1	68415.m05218 zinc finger (ubiquitin-hydrolase) domain-containing protein similar to BRCA1-associated protein 2 [Homo sapiens] GI:3252872; contains Pfam profile PF02148: Zn-finger in ubiquitin-hydrolases and other protein	GO:0003824,GO:0000004,GO:0008372
6892	BN15074	0.419238	8325.9	19859.6	-1.25416	gi|15074|At1g53280_Contig3	At1g53280.1	68414.m06038 DJ-1 family protein similar to DJ-1 protein [Homo sapiens] GI:1780755; similar to DJ-1 beta (GI:18642508) [Drosophila melanogaster]; contains Pfam profile: PF01965 ThiJ/PfpI family; TIGRFAM TIGR01383: DJ-1 family protein	GO:0005554,GO:0000004,GO:0009507
4288	BN15088	0.452162	1856.7	4106.27	-1.14509	gi|15088|At2g18160_Contig1	At2g18160.1	68415.m02113 bZIP transcription factor family protein contains a bZIP transcription factor basic domain signature (PDOC00036)	GO:0009507,GO:0003700,GO:0006355,GO:0003677,GO:0005634
28026	BN15111	0.458365	3169.55	6914.9	-1.12543	gi|15111|At3g21055_Contig2	At3g21055.1	68416.m02661 photosystem II 5 kD protein, putative identical to Swiss-Prot:Q39195 photosystem II 5 kDa protein, chloroplast precursor (PSII-T) [Arabidopsis thaliana]	GO:0005554,GO:0000004,GO:0009507
17626	BN15116	0.34296	2637.63	7690.78	-1.54389	gi|15116|At1g29920_ML3159F	At1g29920.1	68414.m03656 chlorophyll A-B binding protein 165/180, chloroplast / LHCII type I CAB-165/180 identical to SP|P04777 Chlorophyll A-B binding protein 165/180, chloroplast precursor (LHCII type I CAB-165/180) (LHCP) {Arabidopsis thaliana}; similar to photosy	GO:0030076,GO:0009765,GO:0016168,GO:0009507,GO:0015979
17938	BN15116	0.334562	2931.07	8760.93	-1.57966	gi|15116|At1g29920_ML3159F	At1g29920.1	68414.m03656 chlorophyll A-B binding protein 165/180, chloroplast / LHCII type I CAB-165/180 identical to SP|P04777 Chlorophyll A-B binding protein 165/180, chloroplast precursor (LHCII type I CAB-165/180) (LHCP) {Arabidopsis thaliana}; similar to photosy	GO:0030076,GO:0009765,GO:0016168,GO:0009507,GO:0015979
15338	BN15117	0.262543	3580.66	13638.4	-1.92938	gi|15117|At1g06890_Contig2	At1g06890.1	68414.m00732 transporter-related low similarity to SP|Q9NTN3 UDP-glucuronic acid/UDP-N-acetylgalactosamine transporter {Homo sapiens}, SP|Q95YI5 UDP-sugar transporter UST74c {Drosophila melanogaster}, SP|Q18779 UDP-sugar transporter sqv-7 {Caenorhabditis	GO:0012505,GO:0005524,GO:0015780,GO:0016021,GO:0005338,GO:0016020,GO:0005215,GO:0006810,GO:0004765,GO:0008652
15026	BN15117	0.360575	5083.31	14097.8	-1.47163	gi|15117|At1g06890_Contig2	At1g06890.1	68414.m00732 transporter-related low similarity to SP|Q9NTN3 UDP-glucuronic acid/UDP-N-acetylgalactosamine transporter {Homo sapiens}, SP|Q95YI5 UDP-sugar transporter UST74c {Drosophila melanogaster}, SP|Q18779 UDP-sugar transporter sqv-7 {Caenorhabditis	GO:0012505,GO:0005524,GO:0015780,GO:0016021,GO:0005338,GO:0016020,GO:0005215,GO:0006810,GO:0004765,GO:0008652
10793	BN15135	0.33724	352.173	1044.28	-1.56815	gi|15135|At2g40000_Contig3	At2g40000.1	68415.m04915 expressed protein	GO:0005554,GO:0000004,GO:0008372
10481	BN15135	0.389719	332.586	853.4	-1.35949	gi|15135|At2g40000_Contig3	At2g40000.1	68415.m04915 expressed protein	GO:0005554,GO:0000004,GO:0008372
8193	BN15136	0.24043	2572.87	10701.1	-2.05631	gi|15136|At2g40000_Contig4	At2g40000.1	68415.m04915 expressed protein	GO:0005554,GO:0000004,GO:0008372
7881	BN15136	0.268717	3306.45	12304.6	-1.89584	gi|15136|At2g40000_Contig4	At2g40000.1	68415.m04915 expressed protein	GO:0005554,GO:0000004,GO:0008372
5281	BN15137	0.456884	351.502	769.347	-1.1301	gi|15137|At2g41380_Contig1	At2g41380.1	68415.m05107 embryo-abundant protein-related similar to embryo-abundant protein [Picea glauca] GI:1350531	GO:0005554,GO:0000004,GO:0008372
2681	BN15138	0.312247	500.523	1602.97	-1.67924	gi|15138|At2g40140_Contig1	At2g40140.1	68415.m04937 zinc finger (CCCH-type) family protein contains Pfam domain, PF00642: Zinc finger C-x8-C-x5-C-x3-H type (and similar) and Pfam domain, PF00023: Ankyrin repeat	GO:0008372,GO:0003700,GO:0045449
2993	BN15138	0.177616	399.436	2248.87	-2.49316	gi|15138|At2g40140_Contig1	At2g40140.1	68415.m04937 zinc finger (CCCH-type) family protein contains Pfam domain, PF00642: Zinc finger C-x8-C-x5-C-x3-H type (and similar) and Pfam domain, PF00023: Ankyrin repeat	GO:0008372,GO:0003700,GO:0045449
24443	BN15157	0.388332	141.709	364.917	-1.36464	gi|15157|At3g03860_DC2040R	At3g03860.1	68416.m00398 expressed protein	GO:0006118,GO:0005489,GO:0012505
24131	BN15157	0.484576	157.301	324.616	-1.04521	gi|15157|At3g03860_DC2040R	At3g03860.1	68416.m00398 expressed protein	GO:0006118,GO:0005489,GO:0012505
21843	BN15158	0.472634	193.162	408.693	-1.08121	gi|15158|At3g10450_Contig1	At3g10450.1	68416.m01253 serine carboxypeptidase S10 family protein similar to glucose acyltransferase GB:AAD01263 [Solanum berthaultii]; also similar to serine carboxypeptidase I GB:P37890 [Oryza sativa]	GO:0006508,GO:0004185,GO:0012505
21531	BN15158	0.429628	228.898	532.782	-1.21884	gi|15158|At3g10450_Contig1	At3g10450.1	68416.m01253 serine carboxypeptidase S10 family protein similar to glucose acyltransferase GB:AAD01263 [Solanum berthaultii]; also similar to serine carboxypeptidase I GB:P37890 [Oryza sativa]	GO:0006508,GO:0004185,GO:0012505
16331	BN15161	0.400798	9466.52	23619.2	-1.31905	gi|15161|At5g49360_Contig6	At5g49360.1	68418.m06108 glycosyl hydrolase family 3 protein	GO:0005975,GO:0004553,GO:0012505
16643	BN15161	0.468298	10489.5	22399.2	-1.0945	gi|15161|At5g49360_Contig6	At5g49360.1	68418.m06108 glycosyl hydrolase family 3 protein	GO:0005975,GO:0004553,GO:0012505
8527	BN15178	0.496058	520.439	1049.15	-1.01142	gi|15178|At3g08720_DC2069R	At3g08720.2	68416.m01014 serine/threonine protein kinase (PK19) identical to serine/threonine-protein kinase AtPK19 (Ribosomal-protein S6 kinase homolog) [Arabidopsis thaliana] SWISS-PROT:Q39030	GO:0009507,GO:0006468,GO:0016301
4293	BN15194	0.466352	918.761	1970.1	-1.10051	gi|15194|At1g27000_Contig2	At1g27000.1	68414.m03292 bZIP family transcription factor	GO:0006355,GO:0003677,GO:0012505
1381	BN15195	0.476656	653.881	1371.81	-1.06898	gi|15195|At1g70260_Contig1	At1g70260.1	68414.m08083 nodulin MtN21 family protein contains similarity to MtN21 [Medicago truncatula] GI:2598575; contains Pfam profile PF00892: Integral membrane protein	GO:0005554,GO:0016020,GO:0000004,GO:0012505
14377	BN15202	0.401869	117.222	291.692	-1.3152	gi|15202|At4g14570_Contig2	At4g14570.1	68417.m02243 acylaminoacyl-peptidase-related similar to Acylamino-acid-releasing enzyme (EC 3.4.19.1) (Acyl-peptide hydrolase) (APH) (Acylaminoacyl-peptidase) (Swiss-Prot:P13676) [Rattus norvegicus]; annotated with nonconsensus TT and CT acceptor splice s	GO:0004254,GO:0008372,GO:0004190,GO:0006508
14689	BN15202	0.168152	565.194	3361.2	-2.57216	gi|15202|At4g14570_Contig2	At4g14570.1	68417.m02243 acylaminoacyl-peptidase-related similar to Acylamino-acid-releasing enzyme (EC 3.4.19.1) (Acyl-peptide hydrolase) (APH) (Acylaminoacyl-peptidase) (Swiss-Prot:P13676) [Rattus norvegicus]; annotated with nonconsensus TT and CT acceptor splice s	GO:0004254,GO:0008372,GO:0004190,GO:0006508
14377	BN15202	0.181008	585.495	3234.64	-2.46588	gi|15202|At4g14570_Contig2	At4g14570.1	68417.m02243 acylaminoacyl-peptidase-related similar to Acylamino-acid-releasing enzyme (EC 3.4.19.1) (Acyl-peptide hydrolase) (APH) (Acylaminoacyl-peptidase) (Swiss-Prot:P13676) [Rattus norvegicus]; annotated with nonconsensus TT and CT acceptor splice s	GO:0004254,GO:0008372,GO:0004190,GO:0006508
14689	BN15202	0.355365	122.309	344.179	-1.49263	gi|15202|At4g14570_Contig2	At4g14570.1	68417.m02243 acylaminoacyl-peptidase-related similar to Acylamino-acid-releasing enzyme (EC 3.4.19.1) (Acyl-peptide hydrolase) (APH) (Acylaminoacyl-peptidase) (Swiss-Prot:P13676) [Rattus norvegicus]; annotated with nonconsensus TT and CT acceptor splice s	GO:0004254,GO:0008372,GO:0004190,GO:0006508
1689	BN15208	0.476931	1442.34	3024.21	-1.06815	gi|15208|At1g74710_Contig1	At1g74710.1	68414.m08654 isochorismate synthase 1 (ICS1) / isochorismate mutase identical to GI:17223087 and GB:AF078080; contains Pfam profile PF00425: chorismate binding enzyme; contains TIGRfam profile TIGR00543: isochorismate synthases; identical to cDNA isochori	GO:0009507,GO:0009697,GO:0008909,GO:0009627
1377	BN15208	0.42367	1101.75	2600.49	-1.23899	gi|15208|At1g74710_Contig1	At1g74710.1	68414.m08654 isochorismate synthase 1 (ICS1) / isochorismate mutase identical to GI:17223087 and GB:AF078080; contains Pfam profile PF00425: chorismate binding enzyme; contains TIGRfam profile TIGR00543: isochorismate synthases; identical to cDNA isochori	GO:0009507,GO:0009697,GO:0008909,GO:0009627
15343	BN15216	0.0364428	86.3668	2369.93	-4.77822	gi|15216|At5g06130_Contig1	At5g06130.2	68418.m00682 chaperone protein dnaJ-related similar to unknown protein (pir||T00468); contains Pfam PF00684 : DnaJ central domain (4 repeats)	GO:0006457,GO:0003754,GO:0009507
15031	BN15216	0.036796	86.8401	2360.04	-4.76431	gi|15216|At5g06130_Contig1	At5g06130.2	68418.m00682 chaperone protein dnaJ-related similar to unknown protein (pir||T00468); contains Pfam PF00684 : DnaJ central domain (4 repeats)	GO:0006457,GO:0003754,GO:0009507
12743	BN15217	0.308069	382.005	1240	-1.69868	gi|15217|At1g02270_Contig1	At1g02270.1	68414.m00167 endonuclease/exonuclease/phosphatase family protein / calcium-binding EF hand family protein contains Pfam profiles: PF03372 endonuclease/exonuclease/phosphatase family, PF00036 EF hand	GO:0005509,GO:0000004,GO:0005739
12431	BN15217	0.310243	438.686	1414.01	-1.68853	gi|15217|At1g02270_Contig1	At1g02270.1	68414.m00167 endonuclease/exonuclease/phosphatase family protein / calcium-binding EF hand family protein contains Pfam profiles: PF03372 endonuclease/exonuclease/phosphatase family, PF00036 EF hand	GO:0005509,GO:0000004,GO:0005739
25427	BN15225	0.490734	5485.23	11177.6	-1.02699	gi|15225|At3g10060_Contig2	At3g10060.1	68416.m01206 immunophilin, putative / FKBP-type peptidyl-prolyl cis-trans isomerase, putative Pfam:PF-254: FKBP-type peptidyl-prolyl cis-trans isomerases	GO:0005528,GO:0009543,GO:0003755,GO:0006457
23139	BN15226	0.354466	491.183	1385.7	-1.49628	gi|15226|At2g34810_Contig1	At2g34810.1	68415.m04274 FAD-binding domain-containing protein similar to SP|P30986 reticuline oxidase precursor (Berberine-bridge-forming enzyme) (BBE) (Tetrahydroprotoberberine synthase) [Eschscholzia californica]; contains PF01565 FAD binding domain	GO:0009055,GO:0006118,GO:0012505
22827	BN15226	0.256681	423.973	1651.75	-1.96195	gi|15226|At2g34810_Contig1	At2g34810.1	68415.m04274 FAD-binding domain-containing protein similar to SP|P30986 reticuline oxidase precursor (Berberine-bridge-forming enzyme) (BBE) (Tetrahydroprotoberberine synthase) [Eschscholzia californica]; contains PF01565 FAD binding domain	GO:0009055,GO:0006118,GO:0012505
20227	BN15228	0.483022	1360.02	2815.65	-1.04984	gi|15228|At5g47610_Contig1	At5g47610.1	68418.m05876 zinc finger (C3HC4-type RING finger) family protein contains Pfam profile: PF00097 zinc finger, C3HC4 type (RING finger)	GO:0009507,GO:0005515,GO:0008270,GO:0003677,GO:0006355
20539	BN15228	0.485056	1323.81	2729.19	-1.04378	gi|15228|At5g47610_Contig1	At5g47610.1	68418.m05876 zinc finger (C3HC4-type RING finger) family protein contains Pfam profile: PF00097 zinc finger, C3HC4 type (RING finger)	GO:0009507,GO:0005515,GO:0008270,GO:0003677,GO:0006355
15027	BN15230	0.398633	119.588	299.995	-1.32687	gi|15230|At4g37520_Contig1	At4g37520.1	68417.m05308 peroxidase 50 (PER50) (P50) (PRXR2) identical to SP|Q43731 Peroxidase 50 precursor (EC 1.11.1.7) (Atperox P50) (PRXR2) (ATP9a)] {Arabidopsis thaliana}	GO:0004601,GO:0000004,GO:0012505
15339	BN15230	0.415941	105.197	252.913	-1.26555	gi|15230|At4g37520_Contig1	At4g37520.1	68417.m05308 peroxidase 50 (PER50) (P50) (PRXR2) identical to SP|Q43731 Peroxidase 50 precursor (EC 1.11.1.7) (Atperox P50) (PRXR2) (ATP9a)] {Arabidopsis thaliana}	GO:0004601,GO:0000004,GO:0012505
7539	BN15234	0.226452	92.2354	407.307	-2.14272	gi|15234|At3g14395_DC1966R	At3g14395.1	68416.m01821 expressed protein	GO:0005554,GO:0000004,GO:0008372
7227	BN15234	0.229432	84.4747	368.19	-2.12386	gi|15234|At3g14395_DC1966R	At3g14395.1	68416.m01821 expressed protein	GO:0005554,GO:0000004,GO:0008372
13082	BN15243	0.498361	560.686	1125.06	-1.00474	gi|15243|At5g26990_Contig1	At5g26990.1	68418.m03220 drought-responsive family protein non-consensus AT donor splice site at exon 3, AC acceptor splice site at exon 4; similar to drought-induced mRNA, Di19 [Arabidopsis thaliana] gi|469110|emb|CAA55321	GO:0005554,GO:0000004,GO:0008372
8190	BN15258	0.359111	991.987	2762.34	-1.4775	gi|15258|At5g13820_Contig2	At5g13820.1	68418.m01615 telomeric DNA-binding protein 1 (TBP1) identical to telomeric DNA-binding protein 1 [Arabidopsis thaliana] gi|13641340|gb|AAK31590	GO:0005634,GO:0003677,GO:0009507
7878	BN15258	0.37545	944.583	2515.87	-1.41331	gi|15258|At5g13820_Contig2	At5g13820.1	68418.m01615 telomeric DNA-binding protein 1 (TBP1) identical to telomeric DNA-binding protein 1 [Arabidopsis thaliana] gi|13641340|gb|AAK31590	GO:0005634,GO:0003677,GO:0009507
5278	BN15260	0.31387	336.782	1073	-1.67176	gi|15260|At5g13820_Contig1	At5g13820.1	68418.m01615 telomeric DNA-binding protein 1 (TBP1) identical to telomeric DNA-binding protein 1 [Arabidopsis thaliana] gi|13641340|gb|AAK31590	GO:0005634,GO:0003677,GO:0009507
5590	BN15260	0.221764	287.635	1297.03	-2.1729	gi|15260|At5g13820_Contig1	At5g13820.1	68418.m01615 telomeric DNA-binding protein 1 (TBP1) identical to telomeric DNA-binding protein 1 [Arabidopsis thaliana] gi|13641340|gb|AAK31590	GO:0005634,GO:0003677,GO:0009507
26732	BN15265	0.474192	1875.76	3955.7	-1.07646	gi|15265|At3g16140_Contig5	At3g16140.1	68416.m02038 photosystem I reaction center subunit VI, chloroplast, putative / PSI-H, putative (PSAH1) identical to SP|Q9SUI7; similar to PSI-H precursor [Nicotiana sylvestris] GI:407353; contains Pfam profile PF03244: Photosystem I reaction centre subuni	GO:0009507,GO:0015979,GO:0005554,GO:0009538
27044	BN15265	0.493019	1366.15	2770.99	-1.02029	gi|15265|At3g16140_Contig5	At3g16140.1	68416.m02038 photosystem I reaction center subunit VI, chloroplast, putative / PSI-H, putative (PSAH1) identical to SP|Q9SUI7; similar to PSI-H precursor [Nicotiana sylvestris] GI:407353; contains Pfam profile PF03244: Photosystem I reaction centre subuni	GO:0009507,GO:0015979,GO:0005554,GO:0009538
29640	BN15284	0.260702	107.899	413.878	-1.93952	gi|15284|At4g22310_Contig3	At4g22310.1	68417.m03226 expressed protein contains Pfam domain, PF03650: Uncharacterized protein family (UPF0041)	GO:0005554,GO:0000004,GO:0008372
29328	BN15284	0.168441	98.9516	587.456	-2.56969	gi|15284|At4g22310_Contig3	At4g22310.1	68417.m03226 expressed protein contains Pfam domain, PF03650: Uncharacterized protein family (UPF0041)	GO:0005554,GO:0000004,GO:0008372
24782	BN15299	0.392871	2484.82	6324.77	-1.34787	gi|15299|At3g54890_Contig3	At3g54890.1	68416.m06081 chlorophyll A-B binding protein / LHCI type I (CAB) identical to chlorophyll A/B-binding protein [Arabidopsis thaliana] GI:16207; contains Pfam profile: PF00504 chlorophyll A-B binding protein	GO:0030076,GO:0009765,GO:0016168,GO:0009507,GO:0015979
22182	BN15300	0.324008	3251.55	10035.4	-1.6259	gi|15300|At3g54890_Contig4	At3g54890.1	68416.m06081 chlorophyll A-B binding protein / LHCI type I (CAB) identical to chlorophyll A/B-binding protein [Arabidopsis thaliana] GI:16207; contains Pfam profile: PF00504 chlorophyll A-B binding protein	GO:0030076,GO:0009765,GO:0016168,GO:0009507,GO:0015979
22494	BN15300	0.354602	2742.64	7734.42	-1.49573	gi|15300|At3g54890_Contig4	At3g54890.1	68416.m06081 chlorophyll A-B binding protein / LHCI type I (CAB) identical to chlorophyll A/B-binding protein [Arabidopsis thaliana] GI:16207; contains Pfam profile: PF00504 chlorophyll A-B binding protein	GO:0030076,GO:0009765,GO:0016168,GO:0009507,GO:0015979
19582	BN15301	0.230752	856.216	3710.55	-2.11559	gi|15301|At3g54890_Contig1	At3g54890.1	68416.m06081 chlorophyll A-B binding protein / LHCI type I (CAB) identical to chlorophyll A/B-binding protein [Arabidopsis thaliana] GI:16207; contains Pfam profile: PF00504 chlorophyll A-B binding protein	GO:0030076,GO:0009765,GO:0016168,GO:0009507,GO:0015979
19894	BN15301	0.210199	757.535	3603.89	-2.25017	gi|15301|At3g54890_Contig1	At3g54890.1	68416.m06081 chlorophyll A-B binding protein / LHCI type I (CAB) identical to chlorophyll A/B-binding protein [Arabidopsis thaliana] GI:16207; contains Pfam profile: PF00504 chlorophyll A-B binding protein	GO:0030076,GO:0009765,GO:0016168,GO:0009507,GO:0015979
6894	BN15312	0.494233	732.107	1481.3	-1.01674	gi|15312|At4g19840_Contig1	At4g19840.1	68417.m02908 lectin-related similar to PP2 lectin polypeptide [Cucurbita maxima] GI:410437	GO:0030246
25744	BN15329	0.343208	168.953	492.276	-1.54285	gi|15329|At5g18060_Contig3	At5g18060.1	68418.m02117 auxin-responsive protein, putative similar to auxin-inducible SAUR (Small Auxin Up RNAs) GI:3043536 from radish [Raphanus sativus]	GO:0009733,GO:0005554,GO:0012505
25432	BN15329	0.338795	176.64	521.377	-1.56151	gi|15329|At5g18060_Contig3	At5g18060.1	68418.m02117 auxin-responsive protein, putative similar to auxin-inducible SAUR (Small Auxin Up RNAs) GI:3043536 from radish [Raphanus sativus]	GO:0009733,GO:0005554,GO:0012505
7544	BN15339	0.435439	4603.03	10571	-1.19946	gi|15339|At3g56360_Contig1	At3g56360.1	68416.m06268 expressed protein unknown protein 110K5.12 - Sorghum bicolor, TREMBL:AF124045_5	GO:0005554,GO:0000004,GO:0009507
25428	BN15345	0.472961	4049.38	8561.76	-1.08021	gi|15345|At2g15970_Contig1	At2g15970.1	68415.m01828 cold-acclimation protein, putative (FL3-5A3) similar to cold acclimation WCOR413-like protein gamma form [Hordeum vulgare] gi|18449100|gb|AAL69988; similar to stress-regulated protein SAP1 [Xerophyta viscosa] gi|21360378|gb|AAM47505; identica	GO:0042631,GO:0005886,GO:0009737,GO:0005554,GO:0009631
22828	BN15346	0.496635	9113.05	18349.6	-1.00974	gi|15346|At2g15970_Contig2	At2g15970.1	68415.m01828 cold-acclimation protein, putative (FL3-5A3) similar to cold acclimation WCOR413-like protein gamma form [Hordeum vulgare] gi|18449100|gb|AAL69988; similar to stress-regulated protein SAP1 [Xerophyta viscosa] gi|21360378|gb|AAM47505; identica	GO:0042631,GO:0005886,GO:0009737,GO:0005554,GO:0009631
21195	BN15359	0.389241	387.469	995.447	-1.36126	gi|15359|At4g03520_Contig1	At4g03520.1	68417.m00480 thioredoxin M-type 2, chloroplast (TRX-M2) nearly identical to SP|Q9SEU8 Thioredoxin M-type 2, chloroplast precursor (TRX-M2) {Arabidopsis thaliana}	GO:0009507,GO:0006118,GO:0030508
5283	BN15367	0.184656	274.111	1484.44	-2.43709	gi|15367|At1g42480_Contig1	At1g42480.1	68414.m04898 expressed protein	GO:0005554,GO:0000004,GO:0012505
5595	BN15367	0.128308	204.825	1596.35	-2.96231	gi|15367|At1g42480_Contig1	At1g42480.1	68414.m04898 expressed protein	GO:0005554,GO:0000004,GO:0012505
2995	BN15368	0.277265	296.163	1068.16	-1.85066	gi|15368|At1g42480_Contig2	At1g42480.1	68414.m04898 expressed protein	GO:0005554,GO:0000004,GO:0012505
2683	BN15368	0.380215	371.525	977.145	-1.39511	gi|15368|At1g42480_Contig2	At1g42480.1	68414.m04898 expressed protein	GO:0005554,GO:0000004,GO:0012505
7879	BN15381	0.484911	7208.98	14866.6	-1.04421	gi|15381|At1g27690_Contig1	At1g27690.1	68414.m03384 expressed protein contains Pfam profile PF04788: Protein of unknown function (DUF620)	GO:0006114,GO:0005554,GO:0009507
5591	BN15382	0.488274	91.0333	186.439	-1.03424	gi|15382|At1g66930_Contig1	At1g66930.1	68414.m07606 serine/threonine protein kinase family protein contains Pfam PF00069: Protein kinase domain	GO:0008372,GO:0006468,GO:0016301
2991	BN15383	0.330899	332.858	1005.92	-1.59554	gi|15383|At2g34460_DC75R	At2g34460.1	68415.m04229 flavin reductase-related low similarity to SP|P30043 Flavin reductase {Homo sapiens}	GO:0016491,GO:0006694,GO:0009507,GO:0003854,GO:0008152
2991	BN15383	0.483096	377.119	780.63	-1.04962	gi|15383|At2g34460_DC75R	At2g34460.1	68415.m04229 flavin reductase-related low similarity to SP|P30043 Flavin reductase {Homo sapiens}	GO:0016491,GO:0006694,GO:0009507,GO:0003854,GO:0008152
2679	BN15383	0.309768	335.135	1081.89	-1.69074	gi|15383|At2g34460_DC75R	At2g34460.1	68415.m04229 flavin reductase-related low similarity to SP|P30043 Flavin reductase {Homo sapiens}	GO:0016491,GO:0006694,GO:0009507,GO:0003854,GO:0008152
79	BN15384	0.34623	721.464	2083.77	-1.5302	gi|15384|At2g34460_ML805R	At2g34460.1	68415.m04229 flavin reductase-related low similarity to SP|P30043 Flavin reductase {Homo sapiens}	GO:0016491,GO:0006694,GO:0009507,GO:0003854,GO:0008152
391	BN15384	0.251158	660.953	2631.62	-1.99333	gi|15384|At2g34460_ML805R	At2g34460.1	68415.m04229 flavin reductase-related low similarity to SP|P30043 Flavin reductase {Homo sapiens}	GO:0016491,GO:0006694,GO:0009507,GO:0003854,GO:0008152
8845	BN15394	0.294781	201.762	684.448	-1.76229	gi|15394|At5g15490_Contig1	At5g15490.1	68418.m01813 UDP-glucose 6-dehydrogenase, putative very strong similarity to SP|Q96558 UDP-glucose 6-dehydrogenase (EC 1.1.1.22) (UDP-Glc dehydrogenase) (UDP-GlcDH) (UDPGDH) {Glycine max}; contains Pfam profiles PF03721: UDP-glucose/GDP-mannose dehydrogen	GO:0006118,GO:0003979,GO:0012505
8533	BN15394	0.313244	242.91	775.465	-1.67464	gi|15394|At5g15490_Contig1	At5g15490.1	68418.m01813 UDP-glucose 6-dehydrogenase, putative very strong similarity to SP|Q96558 UDP-glucose 6-dehydrogenase (EC 1.1.1.22) (UDP-Glc dehydrogenase) (UDP-GlcDH) (UDPGDH) {Glycine max}; contains Pfam profiles PF03721: UDP-glucose/GDP-mannose dehydrogen	GO:0006118,GO:0003979,GO:0012505
6245	BN15395	0.472928	2690.57	5689.18	-1.08031	gi|15395|At5g15490_Contig3	At5g15490.1	68418.m01813 UDP-glucose 6-dehydrogenase, putative very strong similarity to SP|Q96558 UDP-glucose 6-dehydrogenase (EC 1.1.1.22) (UDP-Glc dehydrogenase) (UDP-GlcDH) (UDPGDH) {Glycine max}; contains Pfam profiles PF03721: UDP-glucose/GDP-mannose dehydrogen	GO:0006118,GO:0003979,GO:0012505
5933	BN15395	0.475659	2956.34	6215.25	-1.072	gi|15395|At5g15490_Contig3	At5g15490.1	68418.m01813 UDP-glucose 6-dehydrogenase, putative very strong similarity to SP|Q96558 UDP-glucose 6-dehydrogenase (EC 1.1.1.22) (UDP-Glc dehydrogenase) (UDP-GlcDH) (UDPGDH) {Glycine max}; contains Pfam profiles PF03721: UDP-glucose/GDP-mannose dehydrogen	GO:0006118,GO:0003979,GO:0012505
5933	BN15395	0.126822	356.96	2814.66	-2.97913	gi|15395|At5g15490_Contig3	At5g15490.1	68418.m01813 UDP-glucose 6-dehydrogenase, putative very strong similarity to SP|Q96558 UDP-glucose 6-dehydrogenase (EC 1.1.1.22) (UDP-Glc dehydrogenase) (UDP-GlcDH) (UDPGDH) {Glycine max}; contains Pfam profiles PF03721: UDP-glucose/GDP-mannose dehydrogen	GO:0006118,GO:0003979,GO:0012505
6245	BN15395	0.144614	321.913	2226.01	-2.78972	gi|15395|At5g15490_Contig3	At5g15490.1	68418.m01813 UDP-glucose 6-dehydrogenase, putative very strong similarity to SP|Q96558 UDP-glucose 6-dehydrogenase (EC 1.1.1.22) (UDP-Glc dehydrogenase) (UDP-GlcDH) (UDPGDH) {Glycine max}; contains Pfam profiles PF03721: UDP-glucose/GDP-mannose dehydrogen	GO:0006118,GO:0003979,GO:0012505
3333	BN15397	0.367878	2967.4	8066.26	-1.4427	gi|15397|At3g19100_BL2512F	At3g19100.1	68416.m02427 calcium-dependent protein kinase, putative / CDPK, putative similar to calcium/calmodulin-dependent protein kinase CaMK3 [Nicotiana tabacum] gi|16904226|gb|AAL30820; contains protein kinase domain, Pfam:PF00069; contains serine/threonine prot	GO:0006468,GO:0004723,GO:0006499,GO:0016301,GO:0004713,GO:0009507,GO:0004674,GO:0005509,GO:0004672,GO:0005524
3645	BN15397	0.313818	2564.48	8171.87	-1.672	gi|15397|At3g19100_BL2512F	At3g19100.1	68416.m02427 calcium-dependent protein kinase, putative / CDPK, putative similar to calcium/calmodulin-dependent protein kinase CaMK3 [Nicotiana tabacum] gi|16904226|gb|AAL30820; contains protein kinase domain, Pfam:PF00069; contains serine/threonine prot	GO:0006468,GO:0004723,GO:0006499,GO:0016301,GO:0004713,GO:0009507,GO:0004674,GO:0005509,GO:0004672,GO:0005524
21841	BN15402	0.137138	213.676	1558.11	-2.8663	gi|15402|At1g47380_Contig1	At1g47380.1	68414.m05245 protein phosphatase 2C-related / PP2C-related contains similarity to protein phosphatase 2C GB:AAD25933 GI:4587992 from [Arabidopsis thaliana]	GO:0003824,GO:0015071,GO:0000004,GO:0008372
16329	BN15405	0.487152	449.034	921.754	-1.03756	gi|15405|At1g79010_Contig2	At1g79010.1	68414.m09213 NADH-ubiquinone oxidoreductase 23 kDa subunit, mitochondrial (TYKY) identical to SP|Q42599 NADH-ubiquinone oxidoreductase 23 kDa subunit, mitochondrial precursor (EC 1.6.5.3) (EC 1.6.99.3) (Complex I-23KD) (CI-23KD) (Complex I- 28.5KD) (CI-28	GO:0005739,GO:0008137,GO:0005489,GO:0006118
16641	BN15405	0.335159	481.174	1435.66	-1.57708	gi|15405|At1g79010_Contig2	At1g79010.1	68414.m09213 NADH-ubiquinone oxidoreductase 23 kDa subunit, mitochondrial (TYKY) identical to SP|Q42599 NADH-ubiquinone oxidoreductase 23 kDa subunit, mitochondrial precursor (EC 1.6.5.3) (EC 1.6.99.3) (Complex I-23KD) (CI-23KD) (Complex I- 28.5KD) (CI-28	GO:0005739,GO:0008137,GO:0005489,GO:0006118
14041	BN15406	0.413038	129.699	314.012	-1.27565	gi|15406|At1g79010_Contig3	At1g79010.1	68414.m09213 NADH-ubiquinone oxidoreductase 23 kDa subunit, mitochondrial (TYKY) identical to SP|Q42599 NADH-ubiquinone oxidoreductase 23 kDa subunit, mitochondrial precursor (EC 1.6.5.3) (EC 1.6.99.3) (Complex I-23KD) (CI-23KD) (Complex I- 28.5KD) (CI-28	GO:0005739,GO:0008137,GO:0005489,GO:0006118
11129	BN15407	0.310083	193.536	624.142	-1.68927	gi|15407|At5g64290_Contig1	At5g64290.1	68418.m08076 oxoglutarate/malate translocator, putative similar to SWISS-PROT:Q41364 2-oxoglutarate/malate translocator, chloroplast precursor. [Spinach]{Spinacia oleracea}	GO:0016021,GO:0015367,GO:0016020,GO:0009507,GO:0015743
16983	BN15424	0.478893	147.489	307.979	-1.06222	gi|15424|At1g30810_Contig2	At1g30810.1	68414.m03767 transcription factor jumonji (jmj) family protein / zinc finger (C5HC2 type) family protein contains similarity to Swiss-Prot:P29375 retinoblastoma-binding protein 2 (RBBP-2) [Homo sapiens]; contains Pfam domains PF02375: jmjN domain and PF02	GO:0008372,GO:0003700,GO:0045449
4295	BN15431	0.347553	212.971	612.772	-1.52469	gi|15431|At1g07280_Contig1	At1g07280.1	68414.m00774 expressed protein	GO:0005554,GO:0000004,GO:0012505
1383	BN15433	0.451902	3680.33	8144.09	-1.14592	gi|15433|At5g09660_Contig3	At5g09660.1	68418.m01117 malate dehydrogenase, glyoxysomal identical to SP|Q9ZP05; identical to cDNA microbody NAD-dependent malate dehydrogenase GI:3929650	GO:0008152,GO:0006099,GO:0016615
1695	BN15433	0.46096	3570.06	7744.84	-1.11729	gi|15433|At5g09660_Contig3	At5g09660.1	68418.m01117 malate dehydrogenase, glyoxysomal identical to SP|Q9ZP05; identical to cDNA microbody NAD-dependent malate dehydrogenase GI:3929650	GO:0008152,GO:0006099,GO:0016615
20233	BN15459	0.496132	5633.33	11354.5	-1.0112	gi|15459|At2g47980_Contig1	At2g47980.1	68415.m06004 expressed protein	GO:0005634,GO:0003677,GO:0006355
20545	BN15459	0.492575	5752.29	11678	-1.02158	gi|15459|At2g47980_Contig1	At2g47980.1	68415.m06004 expressed protein	GO:0005634,GO:0003677,GO:0006355
15033	BN15462	0.323163	1184.08	3664.03	-1.62966	gi|15462|At4g18700_Contig2	At4g18700.1	68417.m02765 CBL-interacting protein kinase 12 (CIPK12) identical to CBL-interacting protein kinase 12 [Arabidopsis thaliana] gi|13249123|gb|AAK16687; contains Pfam profiles PF00069: Protein kinase domain and PF03822: NAF domain; identical to cDNA CBL-int	GO:0008372,GO:0005524,GO:0016301,GO:0004713,GO:0004674,GO:0006468,GO:0004672,GO:0007165
15345	BN15462	0.307577	1053.01	3423.57	-1.70098	gi|15462|At4g18700_Contig2	At4g18700.1	68417.m02765 CBL-interacting protein kinase 12 (CIPK12) identical to CBL-interacting protein kinase 12 [Arabidopsis thaliana] gi|13249123|gb|AAK16687; contains Pfam profiles PF00069: Protein kinase domain and PF03822: NAF domain; identical to cDNA CBL-int	GO:0008372,GO:0005524,GO:0016301,GO:0004713,GO:0004674,GO:0006468,GO:0004672,GO:0007165
9833	BN15464	0.489656	4607.75	9410.18	-1.03016	gi|15464|At1g28240_Contig2	At1g28240.1	68414.m03466 expressed protein	GO:0005554,GO:0000004,GO:0008372
10145	BN15464	0.478599	5031.89	10513.8	-1.06311	gi|15464|At1g28240_Contig2	At1g28240.1	68414.m03466 expressed protein	GO:0005554,GO:0000004,GO:0008372
2033	BN15468	0.303037	135.642	447.608	-1.72243	gi|15468|At3g01500_Contig4	At3g01500.3	68416.m00076 carbonic anhydrase 1, chloroplast / carbonate dehydratase 1 (CA1) nearly identical to SP|P27140 Carbonic anhydrase, chloroplast precursor (EC 4.2.1.1) (Carbonate dehydratase) {Arabidopsis thaliana}	GO:0008270,GO:0015976,GO:0004089,GO:0009507
17941	BN15476	0.204644	135.877	663.967	-2.28881	gi|15476|At2g29670_Contig1	At2g29670.1	68415.m03606 expressed protein	GO:0005554,GO:0000004,GO:0009507
17629	BN15476	0.278466	118.402	425.193	-1.84442	gi|15476|At2g29670_Contig1	At2g29670.1	68415.m03606 expressed protein	GO:0005554,GO:0000004,GO:0009507
16000	BN15490	0.181283	250.007	1379.1	-2.46369	gi|15490|At1g17710_Contig2	At1g17710.1	68414.m02192 expressed protein	GO:0005554,GO:0000004,GO:0012505
15688	BN15490	0.165883	327.598	1974.87	-2.59176	gi|15490|At1g17710_Contig2	At1g17710.1	68414.m02192 expressed protein	GO:0005554,GO:0000004,GO:0012505
13088	BN15491	0.49849	303.736	609.312	-1.00436	gi|15491|At5g56190_Contig1	At5g56190.2	68418.m07011 WD-40 repeat family protein contains 3 (2 significant) WD-40 repeats (PF0400); similar to beta transducin-like protein HET-E2C*40 (GI:17225208) [Podospora anserina]	GO:0005554,GO:0000004,GO:0005834
13400	BN15491	0.488161	359.021	735.456	-1.03457	gi|15491|At5g56190_Contig1	At5g56190.2	68418.m07011 WD-40 repeat family protein contains 3 (2 significant) WD-40 repeats (PF0400); similar to beta transducin-like protein HET-E2C*40 (GI:17225208) [Podospora anserina]	GO:0005554,GO:0000004,GO:0005834
5288	BN15494	0.117629	202.154	1718.58	-3.08769	gi|15494|At1g24560_Contig1	At1g24560.1	68414.m03090 expressed protein	GO:0005554,GO:0000004,GO:0008372
5600	BN15494	0.14264	182.799	1281.54	-2.80955	gi|15494|At1g24560_Contig1	At1g24560.1	68414.m03090 expressed protein	GO:0005554,GO:0000004,GO:0008372
26396	BN15498	0.161541	223.911	1386.09	-2.63002	gi|15498|At5g11740_Contig1	At5g11740.1	68418.m01371 arabinogalactan-protein (AGP15) identical to gi|10880507|gb|AAG24283	GO:0012505,GO:0005554
26084	BN15498	0.147315	306.553	2080.93	-2.76302	gi|15498|At5g11740_Contig1	At5g11740.1	68418.m01371 arabinogalactan-protein (AGP15) identical to gi|10880507|gb|AAG24283	GO:0012505,GO:0005554
15684	BN15504	0.369775	2794.81	7558.13	-1.43528	gi|15504|At5g11740_Contig3	At5g11740.1	68418.m01371 arabinogalactan-protein (AGP15) identical to gi|10880507|gb|AAG24283	GO:0012505,GO:0005554
10484	BN15506	0.389931	4436.83	11378.5	-1.35871	gi|15506|At3g54830_Contig1	At3g54830.1	68416.m06074 amino acid transporter family protein belongs to INTERPRO:IPR002422 amino acid/polyamine transporter, family II	GO:0006865,GO:0016020,GO:0005279,GO:0015359
10796	BN15506	0.332402	4090.11	12304.7	-1.589	gi|15506|At3g54830_Contig1	At3g54830.1	68416.m06074 amino acid transporter family protein belongs to INTERPRO:IPR002422 amino acid/polyamine transporter, family II	GO:0006865,GO:0016020,GO:0005279,GO:0015359
8196	BN15508	0.274223	1332.49	4859.15	-1.86658	gi|15508|At5g47570_Contig4	At5g47570.1	68418.m05872 expressed protein	GO:0005554,GO:0000004,GO:0005739
7884	BN15508	0.295558	1349.1	4564.59	-1.75849	gi|15508|At5g47570_Contig4	At5g47570.1	68418.m05872 expressed protein	GO:0005554,GO:0000004,GO:0005739
5596	BN15509	0.294749	371.263	1259.59	-1.76244	gi|15509|At5g47570_Contig2	At5g47570.1	68418.m05872 expressed protein	GO:0005554,GO:0000004,GO:0005739
5284	BN15509	0.252202	391.523	1552.42	-1.98735	gi|15509|At5g47570_Contig2	At5g47570.1	68418.m05872 expressed protein	GO:0005554,GO:0000004,GO:0005739
396	BN15511	0.241257	237.455	984.241	-2.05136	gi|15511|At5g54270_Contig3	At5g54270.1	68418.m06760 chlorophyll A-B binding protein / LHCII type III (LHCB3) identical to Lhcb3 protein [Arabidopsis thaliana] GI:4741952; contains Pfam profile PF00504: Chlorophyll A-B binding protein	GO:0030076,GO:0009507,GO:0015979,GO:0005198,GO:0009765
84	BN15511	0.24205	219.35	906.216	-2.04662	gi|15511|At5g54270_Contig3	At5g54270.1	68418.m06760 chlorophyll A-B binding protein / LHCII type III (LHCB3) identical to Lhcb3 protein [Arabidopsis thaliana] GI:4741952; contains Pfam profile PF00504: Chlorophyll A-B binding protein	GO:0030076,GO:0009507,GO:0015979,GO:0005198,GO:0009765
14046	BN15534	0.478603	1658.09	3464.44	-1.0631	gi|15534|At2g24200_Contig2	At2g24200.1	68415.m02891 cytosol aminopeptidase identical to cytosol aminopeptidase SP:P30184 from [Arabidopsis thaliana]; contains Pfam profiles: PF00883 cytosol aminopeptidase family catalytic domain, PF02789: cytosol aminopeptidase family N-terminal domain	GO:0005622,GO:0004177,GO:0006508
13734	BN15534	0.437166	1482.79	3391.82	-1.19375	gi|15534|At2g24200_Contig2	At2g24200.1	68415.m02891 cytosol aminopeptidase identical to cytosol aminopeptidase SP:P30184 from [Arabidopsis thaliana]; contains Pfam profiles: PF00883 cytosol aminopeptidase family catalytic domain, PF02789: cytosol aminopeptidase family N-terminal domain	GO:0005622,GO:0004177,GO:0006508
14700	BN15547	0.477913	1533.65	3209.06	-1.06518	gi|15547|At5g64430_Contig2	At5g64430.1	68418.m08093 octicosapeptide/Phox/Bem1p (PB1) domain-containing protein contains Pfam profile PF00564: PB1 domain	GO:0005554,GO:0000004,GO:0008372
6900	BN15550	0.425143	7841.38	18444.1	-1.23398	gi|15550|At3g58610_Contig2	At3g58610.1	68416.m06532 ketol-acid reductoisomerase identical to ketol-acid reductoisomerase, chloroplast precursor (EC 1.1.1.86) (Acetohydroxy-acid reductoisomerase) (Alpha-keto-beta-hydroxylacil reductoisomerase) (Swiss-Prot:Q05758) [Arabidopsis thaliana]	GO:0009082,GO:0004455,GO:0009507
6588	BN15550	0.439455	7821.86	17799	-1.18621	gi|15550|At3g58610_Contig2	At3g58610.1	68416.m06532 ketol-acid reductoisomerase identical to ketol-acid reductoisomerase, chloroplast precursor (EC 1.1.1.86) (Acetohydroxy-acid reductoisomerase) (Alpha-keto-beta-hydroxylacil reductoisomerase) (Swiss-Prot:Q05758) [Arabidopsis thaliana]	GO:0009082,GO:0004455,GO:0009507
4300	BN15551	0.490804	2330.84	4749.02	-1.02678	gi|15551|At3g58610_Contig4	At3g58610.1	68416.m06532 ketol-acid reductoisomerase identical to ketol-acid reductoisomerase, chloroplast precursor (EC 1.1.1.86) (Acetohydroxy-acid reductoisomerase) (Alpha-keto-beta-hydroxylacil reductoisomerase) (Swiss-Prot:Q05758) [Arabidopsis thaliana]	GO:0009082,GO:0004455,GO:0009507
9184	BN15563	0.471959	989.208	2095.96	-1.08327	gi|15563|At4g16500_Contig1	At4g16500.1	68417.m02497 cysteine protease inhibitor family protein / cystatin family protein similar to SP|Q06445 Cysteine proteinase inhibitor (Cystatin) {Vigna unguiculata}; contains Pfam profile PF00031: Cystatin domain	GO:0004869,GO:0030234,GO:0000004,GO:0012505
9496	BN15563	0.492697	1037.97	2106.71	-1.02123	gi|15563|At4g16500_Contig1	At4g16500.1	68417.m02497 cysteine protease inhibitor family protein / cystatin family protein similar to SP|Q06445 Cysteine proteinase inhibitor (Cystatin) {Vigna unguiculata}; contains Pfam profile PF00031: Cystatin domain	GO:0004869,GO:0030234,GO:0000004,GO:0012505
7550	BN15581	0.376103	614.801	1634.66	-1.4108	gi|15581|At1g04210_Contig1	At1g04210.1	68414.m00411 leucine-rich repeat family protein / protein kinase family protein contains Pfam domains PF00560: Leucine Rich Repeat and PF00069: Protein kinase domain	GO:0006468,GO:0004674,GO:0005524,GO:0004672,GO:0004713,GO:0008372
25434	BN15586	0.343572	1024.72	2982.55	-1.54132	gi|15586|At2g40890_Contig1	At2g40890.1	68415.m05046 cytochrome P450 98A3, putative (CYP98A3) identical to Cytochrome P450 98A3 (SP|O22203) [Arabidopsis thaliana]; similar to gi:17978651 from Pinus taeda	GO:0046409,GO:0005792,GO:0009809,GO:0004497,GO:0009699
22834	BN15587	0.498943	3621.43	7258.21	-1.00305	gi|15587|At2g40890_Contig2	At2g40890.1	68415.m05046 cytochrome P450 98A3, putative (CYP98A3) identical to Cytochrome P450 98A3 (SP|O22203) [Arabidopsis thaliana]; similar to gi:17978651 from Pinus taeda	GO:0046409,GO:0005792,GO:0009809,GO:0004497,GO:0009699
7546	BN15593	0.47096	423.428	899.075	-1.08632	gi|15593|At2g37770_Contig2	At2g37770.1	68415.m04637 aldo/keto reductase family protein similar to chalcone reductase [Sesbania rostrata][GI:2792155] and aldose reductase [GI:202852][Rattus norvegicus]	GO:0005737,GO:0004033,GO:0006813
2034	BN15595	0.455063	91.8208	201.776	-1.13586	gi|15595|At5g55640_Contig1	At5g55640.1	68418.m06938 expressed protein	GO:0005554,GO:0000004,GO:0008372
29001	BN15596	0.391559	4417.84	11282.7	-1.3527	gi|15596|At2g17560_Contig2	At2g17560.1	68415.m02032 high mobility group protein gamma (HMGgamma) / HMG protein gamma nearly identical to HMG protein (HMGgamma) [Arabidopsis thaliana] GI:2832355	GO:0006333,GO:0003677,GO:0003700,GO:0000785,GO:0003682,GO:0030527
13401	BN15603	0.495754	802.8	1619.35	-1.0123	gi|15603|At4g20020_Contig3	At4g20020.1	68417.m02931 expressed protein	GO:0005554,GO:0000004,GO:0005739
5601	BN15606	0.417083	1869.36	4481.99	-1.2616	gi|15606|At4g16980_Contig3	At4g16980.1	68417.m02560 arabinogalactan-protein family similar to arabinogalactan protein [Arabidopsis thaliana] gi|10880495|gb|AAG24277; contains proline-rich extensin domains, INTERPRO:IPR002965	GO:0012505,GO:0004879,GO:0006355,GO:0003677,GO:0005634,GO:0045735
5601	BN15606	0.363025	214.293	590.298	-1.46186	gi|15606|At4g16980_Contig3	At4g16980.1	68417.m02560 arabinogalactan-protein family similar to arabinogalactan protein [Arabidopsis thaliana] gi|10880495|gb|AAG24277; contains proline-rich extensin domains, INTERPRO:IPR002965	GO:0012505,GO:0004879,GO:0006355,GO:0003677,GO:0005634,GO:0045735
5289	BN15606	0.23376	199.252	852.377	-2.0969	gi|15606|At4g16980_Contig3	At4g16980.1	68417.m02560 arabinogalactan-protein family similar to arabinogalactan protein [Arabidopsis thaliana] gi|10880495|gb|AAG24277; contains proline-rich extensin domains, INTERPRO:IPR002965	GO:0012505,GO:0004879,GO:0006355,GO:0003677,GO:0005634,GO:0045735
5289	BN15606	0.315825	1562.61	4947.71	-1.6628	gi|15606|At4g16980_Contig3	At4g16980.1	68417.m02560 arabinogalactan-protein family similar to arabinogalactan protein [Arabidopsis thaliana] gi|10880495|gb|AAG24277; contains proline-rich extensin domains, INTERPRO:IPR002965	GO:0012505,GO:0004879,GO:0006355,GO:0003677,GO:0005634,GO:0045735
89	BN15609	0.230706	1676.02	7264.74	-2.11587	gi|15609|At1g70700_Contig1	At1g70700.1	68414.m08150 expressed protein	GO:0005524,GO:0000004,GO:0008372
401	BN15609	0.279124	1433.33	5135.1	-1.84102	gi|15609|At1g70700_Contig1	At1g70700.1	68414.m08150 expressed protein	GO:0005524,GO:0000004,GO:0008372
10485	BN15618	0.489712	685.004	1398.79	-1.03	gi|15618|At5g35630_Contig5	At5g35630.1	68418.m04253 glutamine synthetase (GS2) identical to glutamine synthetase, chloroplast precursor (glutamate-- ammonia ligase, GS2) [Arabidopsis thaliana] SWISS-PROT:Q43127	GO:0009750,GO:0009744,GO:0007568,GO:0009507,GO:0004356,GO:0009416,GO:0009749
10797	BN15618	0.470551	659.882	1402.36	-1.08758	gi|15618|At5g35630_Contig5	At5g35630.1	68418.m04253 glutamine synthetase (GS2) identical to glutamine synthetase, chloroplast precursor (glutamate-- ammonia ligase, GS2) [Arabidopsis thaliana] SWISS-PROT:Q43127	GO:0009750,GO:0009744,GO:0007568,GO:0009507,GO:0004356,GO:0009416,GO:0009749
2997	BN15623	0.384953	7625.91	19810	-1.37725	gi|15623|At2g20120_Contig1	At2g20120.1	68415.m02351 expressed protein contains Pfam domain, PF04367: Protein of unknown function (DUF502); identical to cDNA putative membrane protein COV (COV) GI:30059123	GO:0009734,GO:0005554,GO:0016021
18935	BN15642	0.128621	95.7019	744.06	-2.9588	gi|15642|At4g17870_Contig2	At4g17870.1	68417.m02664 expressed protein	GO:0005554,GO:0000004,GO:0008372
19247	BN15642	0.176673	106.472	602.649	-2.50084	gi|15642|At4g17870_Contig2	At4g17870.1	68417.m02664 expressed protein	GO:0005554,GO:0000004,GO:0008372
14047	BN15644	0.308771	223.242	723.001	-1.69539	gi|15644|At1g03220_Contig1	At1g03220.1	68414.m00300 extracellular dermal glycoprotein, putative / EDGP, putative similar to extracellular dermal glycoprotein EDGP precursor [Daucus carota] GI:285741	GO:0005554,GO:0000004,GO:0012505
13735	BN15644	0.440051	255.084	579.669	-1.18426	gi|15644|At1g03220_Contig1	At1g03220.1	68414.m00300 extracellular dermal glycoprotein, putative / EDGP, putative similar to extracellular dermal glycoprotein EDGP precursor [Daucus carota] GI:285741	GO:0005554,GO:0000004,GO:0012505
8535	BN15646	0.465737	1004.32	2156.41	-1.10241	gi|15646|At1g02900_Contig3	At1g02900.1	68414.m00257 rapid alkalinization factor (RALF) family protein similar to RALF precursor [Nicotiana tabacum] GI:16566316	GO:0005578,GO:0004871,GO:0007267
8847	BN15646	0.341737	742.882	2173.84	-1.54904	gi|15646|At1g02900_Contig3	At1g02900.1	68414.m00257 rapid alkalinization factor (RALF) family protein similar to RALF precursor [Nicotiana tabacum] GI:16566316	GO:0005578,GO:0004871,GO:0007267
22501	BN15653	0.243747	158.46	650.101	-2.03655	gi|15653|At5g36220_Contig1	At5g36220.1	68418.m04368 cytochrome P450 81D1 (CYP81D1) (CYP91A1) Identical to Cytochrome P450 (SP:Q9FG65) [Arabidopsis thaliana];	GO:0012505,GO:0006118,GO:0019825
22189	BN15653	0.242681	169.641	699.029	-2.04287	gi|15653|At5g36220_Contig1	At5g36220.1	68418.m04368 cytochrome P450 81D1 (CYP81D1) (CYP91A1) Identical to Cytochrome P450 (SP:Q9FG65) [Arabidopsis thaliana];	GO:0012505,GO:0006118,GO:0019825
17301	BN15656	0.415836	1180.06	2837.8	-1.26591	gi|15656|At2g35050_Contig2	At2g35050.1	68415.m04300 protein kinase family protein contains Pfam profile: PF00069 Eukaryotic protein kinase domain	GO:0006468,GO:0004674,GO:0005524,GO:0004672,GO:0004713,GO:0008372
16989	BN15656	0.430305	1221.54	2838.78	-1.21657	gi|15656|At2g35050_Contig2	At2g35050.1	68415.m04300 protein kinase family protein contains Pfam profile: PF00069 Eukaryotic protein kinase domain	GO:0006468,GO:0004674,GO:0005524,GO:0004672,GO:0004713,GO:0008372
17301	BN15656	0.499356	840.162	1682.49	-1.00186	gi|15656|At2g35050_Contig2	At2g35050.1	68415.m04300 protein kinase family protein contains Pfam profile: PF00069 Eukaryotic protein kinase domain	GO:0006468,GO:0004674,GO:0005524,GO:0004672,GO:0004713,GO:0008372
3989	BN15661	0.154229	1773.89	11501.7	-2.69686	gi|15661|At2g21270_Contig2	At2g21270.1	68415.m02532 ubiquitin fusion degradation UFD1 family protein similar to SP|P70362 Ubiquitin fusion degradation protein 1 homolog (UB fusion protein 1) {Mus musculus}; contains Pfam profile PF03152: Ubiquitin fusion degradation protein UFD1	GO:0006511,GO:0005554,GO:0008372
4301	BN15661	0.143859	1633.13	11352.3	-2.79727	gi|15661|At2g21270_Contig2	At2g21270.1	68415.m02532 ubiquitin fusion degradation UFD1 family protein similar to SP|P70362 Ubiquitin fusion degradation protein 1 homolog (UB fusion protein 1) {Mus musculus}; contains Pfam profile PF03152: Ubiquitin fusion degradation protein UFD1	GO:0006511,GO:0005554,GO:0008372
15351	BN15682	0.41039	392.847	957.252	-1.28493	gi|15682|At5g20960_BL705R2	At5g20960.2	68418.m02492 aldehyde oxidase 1 (AAO1) identical to aldehyde oxidase AAO1 from Arabidopsis thaliana [gi:3172023] isoform contains a GA-donor splice site at intron 10	GO:0005737,GO:0016020,GO:0004031,GO:0009851
7551	BN15685	0.393061	690.745	1757.35	-1.34718	gi|15685|At3g62700_Contig1	At3g62700.1	68416.m07043 glutathione-conjugate transporter, putative similar to glutathione-conjugate transporter AtMRP4 GI:2959767 from [Arabidopsis thaliana]	GO:0015833,GO:0019866,GO:0006865,GO:0015846,GO:0016021,GO:0030288,GO:0006824,GO:0016020,GO:0006810,GO:0009877,GO:0004009,GO:0017004,GO:0015706
7239	BN15685	0.450562	489.153	1085.65	-1.1502	gi|15685|At3g62700_Contig1	At3g62700.1	68416.m07043 glutathione-conjugate transporter, putative similar to glutathione-conjugate transporter AtMRP4 GI:2959767 from [Arabidopsis thaliana]	GO:0015833,GO:0019866,GO:0006865,GO:0015846,GO:0016021,GO:0030288,GO:0006824,GO:0016020,GO:0006810,GO:0009877,GO:0004009,GO:0017004,GO:0015706
2351	BN15687	0.313729	256.305	816.964	-1.67241	gi|15687|At5g64560_Contig3	At5g64560.1	68418.m08113 magnesium transporter CorA-like family protein (MRS2-2) weak similarity to SP|Q01926 RNA splicing protein MRS2, mitochondrial precursor {Saccharomyces cerevisiae}; contains Pfam profile PF01544: CorA-like Mg2+ transporter protein	GO:0030001,GO:0016020,GO:0046873
2039	BN15687	0.433509	284.591	656.482	-1.20587	gi|15687|At5g64560_Contig3	At5g64560.1	68418.m08113 magnesium transporter CorA-like family protein (MRS2-2) weak similarity to SP|Q01926 RNA splicing protein MRS2, mitochondrial precursor {Saccharomyces cerevisiae}; contains Pfam profile PF01544: CorA-like Mg2+ transporter protein	GO:0030001,GO:0016020,GO:0046873
28035	BN15689	0.460987	105.071	227.926	-1.1172	gi|15689|At1g14480_DC1426F	At1g14480.1	68414.m01717 ankyrin repeat family protein contains Pfam domain, PF00023: Ankyrin repeat	GO:0005515,GO:0000004,GO:0008372
15347	BN15695	0.489114	278.847	570.106	-1.03176	gi|15695|At2g21410_Contig1	At2g21410.1	68415.m02548 vacuolar proton ATPase, putative similar to vacuolar proton ATPase 100-kDa subunit from Dictyostelium discoideum P|1384136|gb|AAB49621	GO:0016020,GO:0015992,GO:0016887
12747	BN15696	0.14418	102.682	712.178	-2.79405	gi|15696|At2g21410_Contig2	At2g21410.1	68415.m02548 vacuolar proton ATPase, putative similar to vacuolar proton ATPase 100-kDa subunit from Dictyostelium discoideum P|1384136|gb|AAB49621	GO:0016020,GO:0015992,GO:0016887
12435	BN15696	0.16067	102.276	636.559	-2.63783	gi|15696|At2g21410_Contig2	At2g21410.1	68415.m02548 vacuolar proton ATPase, putative similar to vacuolar proton ATPase 100-kDa subunit from Dictyostelium discoideum P|1384136|gb|AAB49621	GO:0016020,GO:0015992,GO:0016887
2035	BN15700	0.256031	1157.6	4521.33	-1.96561	gi|15700|At1g19320_ILS1004F	At1g19320.1	68414.m02402 pathogenesis-related thaumatin family protein similar to SP:P28493 Pathogenesis-related protein 5 precursor (PR-5) from [Arabidopsis thaliana], thaumatin-like protein [Arabidopsis thaliana] GI:2435406; contains Pfam profile PF00314: Thaumatin	GO:0012505,GO:0005554,GO:0042828
29002	BN15701	0.231112	312.498	1352.15	-2.11334	gi|15701|At5g14450_DC1283R	At5g14450.1	68418.m01691 GDSL-motif lipase/hydrolase family protein similar to early nodulin ENOD8 [Medicago sativa] GI:304037, elicitor-induced glycoprotein iEP4 [Daucus carota] GI:1911765, pollen-expressed coil protein [Medicago sativa] GI:1110502; contains InterPr	GO:0003824,GO:0016789,GO:0000004,GO:0012505
28690	BN15701	0.472337	361.389	765.108	-1.08211	gi|15701|At5g14450_DC1283R	At5g14450.1	68418.m01691 GDSL-motif lipase/hydrolase family protein similar to early nodulin ENOD8 [Medicago sativa] GI:304037, elicitor-induced glycoprotein iEP4 [Daucus carota] GI:1911765, pollen-expressed coil protein [Medicago sativa] GI:1110502; contains InterPr	GO:0003824,GO:0016789,GO:0000004,GO:0012505
10802	BN15709	0.271563	519.939	1914.62	-1.88064	gi|15709|At1g09620_Contig2	At1g09620.1	68414.m01079 tRNA synthetase class I (I, L, M and V) family protein similar to cytosolic leucyl-tRNA synthetase [Candida albicans] GI:9858190; contains Pfam profile PF00133: tRNA synthetases class I (I, L, M and V)	GO:0006412,GO:0004832,GO:0006418,GO:0006438,GO:0004823,GO:0006428,GO:0004822,GO:0005524,GO:0004812,GO:0005737
10490	BN15709	0.308751	591.685	1916.38	-1.69548	gi|15709|At1g09620_Contig2	At1g09620.1	68414.m01079 tRNA synthetase class I (I, L, M and V) family protein similar to cytosolic leucyl-tRNA synthetase [Candida albicans] GI:9858190; contains Pfam profile PF00133: tRNA synthetases class I (I, L, M and V)	GO:0006412,GO:0004832,GO:0006418,GO:0006438,GO:0004823,GO:0006428,GO:0004822,GO:0005524,GO:0004812,GO:0005737
10798	BN15727	0.303223	1537.55	5070.69	-1.72155	gi|15727|At5g47220_Contig1	At5g47220.1	68418.m05822 ethylene-responsive element-binding factor 2 (ERF2) identical to SP|O80338 Ethylene responsive element binding factor 2 (AtERF2) [Arabidopsis thaliana]	GO:0016563,GO:0003700,GO:0006355,GO:0003677,GO:0005634,GO:0045941
10486	BN15727	0.342253	1907.88	5574.47	-1.54686	gi|15727|At5g47220_Contig1	At5g47220.1	68418.m05822 ethylene-responsive element-binding factor 2 (ERF2) identical to SP|O80338 Ethylene responsive element binding factor 2 (AtERF2) [Arabidopsis thaliana]	GO:0016563,GO:0003700,GO:0006355,GO:0003677,GO:0005634,GO:0045941
7886	BN15728	0.485641	8829.19	18180.5	-1.04204	gi|15728|At4g14710_Contig1	At4g14710.1	68417.m02260 iron-deficiency-responsive protein, putative strong similarity to iron-deficiency induced gene [Hordeum vulgare] GI:14522834; contains Pfam profile PF03079: ARD/ARD' family	GO:0008372,GO:0000004,GO:0046872
8198	BN15728	0.363761	8392.26	23070.8	-1.45894	gi|15728|At4g14710_Contig1	At4g14710.1	68417.m02260 iron-deficiency-responsive protein, putative strong similarity to iron-deficiency induced gene [Hordeum vulgare] GI:14522834; contains Pfam profile PF03079: ARD/ARD' family	GO:0008372,GO:0000004,GO:0046872
21540	BN15740	0.469832	4838.47	10298.3	-1.08978	gi|15740|At1g07600_Contig4	At1g07600.1	68414.m00813 metallothionein-like protein 1A (MT-1A) (MT-Q) (MT-2) identical to Metallothionein-like protein 1A (MT-1A) (MT-Q) (MT-2) SP:P43392 from (Arabidopsis thaliana)	GO:0046872,GO:0008372,GO:0046688,GO:0005507,GO:0009644
13740	BN15744	0.463998	118.211	254.766	-1.10781	gi|15744|At5g06530_Contig1	At5g06530.2	68418.m00737 ABC transporter family protein	GO:0009877,GO:0019866,GO:0006824,GO:0015706,GO:0016020,GO:0030288,GO:0006810,GO:0015846,GO:0006461,GO:0006865,GO:0004009,GO:0017004,GO:0006952
14052	BN15744	0.454141	109.359	240.804	-1.13879	gi|15744|At5g06530_Contig1	At5g06530.2	68418.m00737 ABC transporter family protein	GO:0009877,GO:0019866,GO:0006824,GO:0015706,GO:0016020,GO:0030288,GO:0006810,GO:0015846,GO:0006461,GO:0006865,GO:0004009,GO:0017004,GO:0006952
13736	BN15758	0.484857	671.973	1385.92	-1.04437	gi|15758|At3g17611_Contig2	At3g17611.2	68416.m02250 rhomboid family protein / zinc finger protein-related contains Pfam profiles PF01694: Rhomboid family, PF00641: Zn-finger in Ran binding protein and others	GO:0005554,GO:0000004,GO:0005739
14048	BN15758	0.443614	516.828	1165.04	-1.17262	gi|15758|At3g17611_Contig2	At3g17611.2	68416.m02250 rhomboid family protein / zinc finger protein-related contains Pfam profiles PF01694: Rhomboid family, PF00641: Zn-finger in Ran binding protein and others	GO:0005554,GO:0000004,GO:0005739
736	BN15763	0.241812	357.579	1478.75	-2.04804	gi|15763|At5g66920_Contig1	At5g66920.1	68418.m08435 multi-copper oxidase type I family protein similar to pollen-specific BP10 protein [SP|Q00624][Brassica napus]; contains Pfam profile: PF00394 Multicopper oxidase	GO:0009555,GO:0012505,GO:0005507,GO:0009846
1048	BN15763	0.277335	398.852	1438.16	-1.8503	gi|15763|At5g66920_Contig1	At5g66920.1	68418.m08435 multi-copper oxidase type I family protein similar to pollen-specific BP10 protein [SP|Q00624][Brassica napus]; contains Pfam profile: PF00394 Multicopper oxidase	GO:0009555,GO:0012505,GO:0005507,GO:0009846
22186	BN15784	0.499691	229.542	459.368	-1.00089	gi|15784|At5g08170_Contig1	At5g08170.1	68418.m00954 porphyromonas-type peptidyl-arginine deiminase family protein contains Pfam PF04371: Porphyromonas-type peptidyl-arginine deiminase	GO:0008372,GO:0006596,GO:0047632
1386	BN15793	0.41313	5335.62	12915.1	-1.27533	gi|15793|At4g38740_Contig2	At4g38740.1	68417.m05487 peptidyl-prolyl cis-trans isomerase / cyclophilin / rotamase / cyclosporin A-binding protein (ROC1) identical to SP|P34790 Peptidyl-prolyl cis-trans isomerase (EC 5.2.1.8) (PPIase) (Rotamase) (Cyclophilin) (Cyclosporin A-binding protein) {Ara	GO:0005829,GO:0007165,GO:0003755,GO:0006457
22840	BN15797	0.153081	975.06	6369.55	-2.70763	gi|15797|At4g02520_Contig3	At4g02520.1	68417.m00345 glutathione S-transferase, putative	GO:0005792,GO:0009407,GO:0004364,GO:0005886
23152	BN15797	0.142098	733.671	5163.15	-2.81505	gi|15797|At4g02520_Contig3	At4g02520.1	68417.m00345 glutathione S-transferase, putative	GO:0005792,GO:0009407,GO:0004364,GO:0005886
7240	BN15808	0.472505	1364.86	2888.56	-1.0816	gi|15808|At5g46020_Contig2	At5g46020.1	68418.m05659 expressed protein	GO:0005554,GO:0000004,GO:0005739
7552	BN15808	0.410166	1409.69	3436.88	-1.28572	gi|15808|At5g46020_Contig2	At5g46020.1	68418.m05659 expressed protein	GO:0005554,GO:0000004,GO:0005739
2040	BN15811	0.426646	1059.12	2482.43	-1.22889	gi|15811|At1g10720_DC1059F	At1g10720.1	68414.m01221 BSD domain-containing protein contains Pfam profile PF03909: BSD domain	GO:0008121,GO:0045285,GO:0006118,GO:0016020
25436	BN15814	0.420811	353.799	840.755	-1.24876	gi|15814|At4g02350_Contig1	At4g02350.1	68417.m00319 exocyst complex subunit Sec15-like family protein contains Pfam profile PF04091: Exocyst complex subunit Sec15-like	GO:0005554,GO:0000004,GO:0008372
22836	BN15816	0.036353	132.502	3644.87	-4.78178	gi|15816|At1g77760_Contig4	At1g77760.1	68414.m09053 nitrate reductase 1 (NR1) identical to SP|P11832 Nitrate reductase 1 (formerly EC 1.6.6.1) (NR1){Arabidopsis thaliana}	GO:0042128,GO:0008940
23148	BN15816	0.0352957	147.81	4187.76	-4.82436	gi|15816|At1g77760_Contig4	At1g77760.1	68414.m09053 nitrate reductase 1 (NR1) identical to SP|P11832 Nitrate reductase 1 (formerly EC 1.6.6.1) (NR1){Arabidopsis thaliana}	GO:0042128,GO:0008940
20548	BN15818	0.238561	5018.2	21035.3	-2.06757	gi|15818|At1g77760_Contig3	At1g77760.1	68414.m09053 nitrate reductase 1 (NR1) identical to SP|P11832 Nitrate reductase 1 (formerly EC 1.6.6.1) (NR1){Arabidopsis thaliana}	GO:0042128,GO:0008940
20236	BN15818	0.231481	4680.37	20219.2	-2.11103	gi|15818|At1g77760_Contig3	At1g77760.1	68414.m09053 nitrate reductase 1 (NR1) identical to SP|P11832 Nitrate reductase 1 (formerly EC 1.6.6.1) (NR1){Arabidopsis thaliana}	GO:0042128,GO:0008940
7548	BN15825	0.26466	139.625	527.563	-1.91779	gi|15825|At1g07440_Contig2	At1g07440.1	68414.m00794 tropinone reductase, putative / tropine dehydrogenase, putative similar to tropinone reductase SP:P50165 from [Datura stramonium]	GO:0008152,GO:0016491,GO:0004022,GO:0008372
7236	BN15825	0.441029	142.409	322.902	-1.18106	gi|15825|At1g07440_Contig2	At1g07440.1	68414.m00794 tropinone reductase, putative / tropine dehydrogenase, putative similar to tropinone reductase SP:P50165 from [Datura stramonium]	GO:0008152,GO:0016491,GO:0004022,GO:0008372
11453	BN15871	0.420603	12608.5	29977.2	-1.24947	gi|15871|At1g07840_Contig1	At1g07840.2	68414.m00851 leucine zipper factor-related similar to charged amino acid rich leucine zipper factor-1 (GI:12061569) {Mus musculus}	GO:0005554,GO:0000004,GO:0008372
8853	BN15873	0.39726	11038.3	27786.1	-1.33185	gi|15873|At3g52800_Contig5	At3g52800.1	68416.m05818 zinc finger (AN1-like) family protein contains Pfam domain, PF01428: AN1-like Zinc finger	GO:0003677,GO:0008372,GO:0000004,GO:0008270
3341	BN15876	0.200669	852.412	4247.85	-2.31711	gi|15876|At3g52800_Contig4	At3g52800.1	68416.m05818 zinc finger (AN1-like) family protein contains Pfam domain, PF01428: AN1-like Zinc finger	GO:0003677,GO:0008372,GO:0000004,GO:0008270
3653	BN15876	0.142117	472.394	3323.97	-2.81484	gi|15876|At3g52800_Contig4	At3g52800.1	68416.m05818 zinc finger (AN1-like) family protein contains Pfam domain, PF01428: AN1-like Zinc finger	GO:0003677,GO:0008372,GO:0000004,GO:0008270
24137	BN15880	0.497584	1436.37	2886.69	-1.00699	gi|15880|At1g02560_Contig3	At1g02560.1	68414.m00207 ATP-dependent Clp protease proteolytic subunit (ClpP1) identical to nClpP1 GB:BAA82065 GI:5360579 from [Arabidopsis thaliana]; contains Pfam profile PF00574: Clp protease; contains TIGRfam profile TIGR00493: ATP-dependent Clp protease, proteo	GO:0009840,GO:0008462,GO:0009570,GO:0006510,GO:0009534
16337	BN15883	0.42305	949.244	2243.81	-1.2411	gi|15883|At5g46180_Contig2	At5g46180.1	68418.m05680 ornithine aminotransferase, putative / ornithine--oxo-acid aminotransferase, putative similar to SP|Q92413 Ornithine aminotransferase (EC 2.6.1.13) (Ornithine--oxo-acid aminotransferase) [Aspergillus nidulans] {Emericella nidulans}; contains	GO:0006526,GO:0009448,GO:0005737,GO:0006779,GO:0009058,GO:0019493,GO:0004587,GO:0042286,GO:0008483,GO:0004015,GO:0005739,GO:0003867,GO:0019544,GO:0009102,GO:0006525
16649	BN15883	0.409759	1240.57	3027.56	-1.28715	gi|15883|At5g46180_Contig2	At5g46180.1	68418.m05680 ornithine aminotransferase, putative / ornithine--oxo-acid aminotransferase, putative similar to SP|Q92413 Ornithine aminotransferase (EC 2.6.1.13) (Ornithine--oxo-acid aminotransferase) [Aspergillus nidulans] {Emericella nidulans}; contains	GO:0006526,GO:0009448,GO:0005737,GO:0006779,GO:0009058,GO:0019493,GO:0004587,GO:0042286,GO:0008483,GO:0004015,GO:0005739,GO:0003867,GO:0019544,GO:0009102,GO:0006525
14049	BN15884	0.343535	185.445	539.814	-1.54147	gi|15884|At3g17510_Contig1	At3g17510.1	68416.m02237 CBL-interacting protein kinase 1 (CIPK1) identical to CBL-interacting protein kinase 1 [Arabidopsis thaliana] gi|11066952|gb|AAG28776; contains Pfam profiles PF00069: Protein kinase domain and PF03822: NAF domain; identical to cDNA CBL-intera	GO:0008372,GO:0005524,GO:0016301,GO:0004713,GO:0004674,GO:0006468,GO:0004672,GO:0007165
13737	BN15884	0.376391	138.916	369.074	-1.4097	gi|15884|At3g17510_Contig1	At3g17510.1	68416.m02237 CBL-interacting protein kinase 1 (CIPK1) identical to CBL-interacting protein kinase 1 [Arabidopsis thaliana] gi|11066952|gb|AAG28776; contains Pfam profiles PF00069: Protein kinase domain and PF03822: NAF domain; identical to cDNA CBL-intera	GO:0008372,GO:0005524,GO:0016301,GO:0004713,GO:0004674,GO:0006468,GO:0004672,GO:0007165
11137	BN15885	0.332269	1827.36	5499.64	-1.58958	gi|15885|At3g17510_Contig3	At3g17510.1	68416.m02237 CBL-interacting protein kinase 1 (CIPK1) identical to CBL-interacting protein kinase 1 [Arabidopsis thaliana] gi|11066952|gb|AAG28776; contains Pfam profiles PF00069: Protein kinase domain and PF03822: NAF domain; identical to cDNA CBL-intera	GO:0008372,GO:0005524,GO:0016301,GO:0004713,GO:0004674,GO:0006468,GO:0004672,GO:0007165
11137	BN15885	0.476208	1937.99	4069.63	-1.07034	gi|15885|At3g17510_Contig3	At3g17510.1	68416.m02237 CBL-interacting protein kinase 1 (CIPK1) identical to CBL-interacting protein kinase 1 [Arabidopsis thaliana] gi|11066952|gb|AAG28776; contains Pfam profiles PF00069: Protein kinase domain and PF03822: NAF domain; identical to cDNA CBL-intera	GO:0008372,GO:0005524,GO:0016301,GO:0004713,GO:0004674,GO:0006468,GO:0004672,GO:0007165
11449	BN15885	0.366593	1757.06	4792.94	-1.44775	gi|15885|At3g17510_Contig3	At3g17510.1	68416.m02237 CBL-interacting protein kinase 1 (CIPK1) identical to CBL-interacting protein kinase 1 [Arabidopsis thaliana] gi|11066952|gb|AAG28776; contains Pfam profiles PF00069: Protein kinase domain and PF03822: NAF domain; identical to cDNA CBL-intera	GO:0008372,GO:0005524,GO:0016301,GO:0004713,GO:0004674,GO:0006468,GO:0004672,GO:0007165
3337	BN15888	0.446853	403.579	903.159	-1.16213	gi|15888|At1g72170_ES2555F	At1g72170.1	68414.m08344 expressed protein contains Pfam PF04418: Domain of unknown function (DUF543)	GO:0005554,GO:0000004,GO:0008372
27703	BN15891	0.191168	1187.2	6210.25	-2.38709	gi|15891|At2g21330_Contig4	At2g21330.1	68415.m02538 fructose-bisphosphate aldolase, putative strong similarity to plastidic fructose-bisphosphate aldolase (EC 4.1.2.13) from Nicotiana paniculata (NPALDP1) [GI:4827251], Oryza sativa, PIR2:T02057 [SP|Q40677]	GO:0019648,GO:0009507,GO:0019650,GO:0006096,GO:0019654,GO:0006094,GO:0019253,GO:0004332,GO:0019642
27391	BN15891	0.165993	1286.29	7749.06	-2.59081	gi|15891|At2g21330_Contig4	At2g21330.1	68415.m02538 fructose-bisphosphate aldolase, putative strong similarity to plastidic fructose-bisphosphate aldolase (EC 4.1.2.13) from Nicotiana paniculata (NPALDP1) [GI:4827251], Oryza sativa, PIR2:T02057 [SP|Q40677]	GO:0019648,GO:0009507,GO:0019650,GO:0006096,GO:0019654,GO:0006094,GO:0019253,GO:0004332,GO:0019642
16991	BN15899	0.183358	376.967	2055.91	-2.44727	gi|15899|At5g55620_Contig1	At5g55620.1	68418.m06935 expressed protein similar to unknown protein (gb|AAF04428.1)	GO:0005554,GO:0000004,GO:0008372
17303	BN15899	0.201315	759.502	3772.7	-2.31247	gi|15899|At5g55620_Contig1	At5g55620.1	68418.m06935 expressed protein similar to unknown protein (gb|AAF04428.1)	GO:0005554,GO:0000004,GO:0008372
16987	BN15913	0.353181	235.482	666.746	-1.50152	gi|15913|At2g47000_Contig1	At2g47000.1	68415.m05871 multidrug resistant (MDR) ABC transporter, putative similar to multidrug-resistant protein CjMDR1 [Coptis japonica] GI:14715462, MDR-like p-glycoprotein [Arabidopsis thaliana] GI:24324262; contains Pfam profiles PF00005: ABC transporter, PF00	GO:0009877,GO:0016021,GO:0006817,GO:0015706,GO:0015846,GO:0017004,GO:0006810,GO:0030288,GO:0015833,GO:0006306,GO:0006824,GO:0004009,GO:0019866,GO:0016020,GO:0006865
9499	BN15916	0.465747	285.655	613.327	-1.10238	gi|15916|At4g16670_DC921F	At4g16670.1	68417.m02518 expressed protein	GO:0005554,GO:0000004,GO:0008372
7241	BN15931	0.0979401	240.299	2453.53	-3.35196	gi|15931|At1g71040_Contig2	At1g71040.1	68414.m08199 multi-copper oxidase type I family protein similar to SP|P07788 Spore coat protein A {Bacillus subtilis}; contains Pfam profile PF00394: Multicopper oxidase	GO:0005507,GO:0000004,GO:0008372
7553	BN15931	0.101044	238.107	2356.46	-3.30694	gi|15931|At1g71040_Contig2	At1g71040.1	68414.m08199 multi-copper oxidase type I family protein similar to SP|P07788 Spore coat protein A {Bacillus subtilis}; contains Pfam profile PF00394: Multicopper oxidase	GO:0005507,GO:0000004,GO:0008372
17949	BN15947	0.326002	303.538	931.093	-1.61705	gi|15947|At3g14840_Contig1	At3g14840.2	68416.m01875 leucine-rich repeat family protein / protein kinase family protein contains Pfam domains PF00560: Leucine Rich Repeat and PF00069: Protein kinase domain; contains 2 predicted transmembrane domains	GO:0012505,GO:0004872,GO:0016301,GO:0004713,GO:0004674,GO:0005524,GO:0004672,GO:0006468
17637	BN15947	0.402403	362.236	900.183	-1.31329	gi|15947|At3g14840_Contig1	At3g14840.2	68416.m01875 leucine-rich repeat family protein / protein kinase family protein contains Pfam domains PF00560: Leucine Rich Repeat and PF00069: Protein kinase domain; contains 2 predicted transmembrane domains	GO:0012505,GO:0004872,GO:0016301,GO:0004713,GO:0004674,GO:0005524,GO:0004672,GO:0006468
15349	BN15950	0.446216	1606.45	3600.16	-1.16418	gi|15950|At3g03780_Contig2	At3g03780.2	68416.m00387 5-methyltetrahydropteroyltriglutamate--homocysteine methyltransferase, putative / vitamin-B12-independent methionine synthase, putative / cobalamin-independent methionine synthase, putative very strong similarity to SP|O50008 5-methyltetrahyd	GO:0008372,GO:0003871,GO:0009086
15037	BN15950	0.479102	1620.41	3382.18	-1.06159	gi|15950|At3g03780_Contig2	At3g03780.2	68416.m00387 5-methyltetrahydropteroyltriglutamate--homocysteine methyltransferase, putative / vitamin-B12-independent methionine synthase, putative / cobalamin-independent methionine synthase, putative very strong similarity to SP|O50008 5-methyltetrahyd	GO:0008372,GO:0003871,GO:0009086
10149	BN15952	0.489658	3106.46	6344.14	-1.03015	gi|15952|At5g24470_SL122R	At5g24470.1	68418.m02884 pseudo-response regulator 5 (APRR5) identical to pseudo-response regulator 5 GI:10281006 from [Arabidopsis thaliana]	GO:0007623,GO:0000156
13408	BN15963	0.47538	1099.91	2313.75	-1.07285	gi|15963|At1g51950_Contig2	At1g51950.1	68414.m05856 auxin-responsive protein / indoleacetic acid-induced protein 18 (IAA18) identical to SP|O24408|AXII_ARATH Auxin-responsive protein IAA18 (Indoleacetic acid-induced protein 18) {Arabidopsis thaliana}	GO:0005622,GO:0003700,GO:0006445
13096	BN15963	0.47851	1202.65	2513.32	-1.06338	gi|15963|At1g51950_Contig2	At1g51950.1	68414.m05856 auxin-responsive protein / indoleacetic acid-induced protein 18 (IAA18) identical to SP|O24408|AXII_ARATH Auxin-responsive protein IAA18 (Indoleacetic acid-induced protein 18) {Arabidopsis thaliana}	GO:0005622,GO:0003700,GO:0006445
5608	BN15966	0.258571	225.619	872.562	-1.95137	gi|15966|At1g75330_Contig1	At1g75330.1	68414.m08750 ornithine carbamoyltransferase, chloroplast / ornithine transcarbamylase / OTCase (OTC) identical to SP|O50039 Ornithine carbamoyltransferase, chloroplast precursor (EC 2.1.3.3) (OTCase) (Ornithine transcarbamylase) {Arabidopsis thaliana}	GO:0016597,GO:0009347,GO:0016743,GO:0006520,GO:0006207,GO:0009348,GO:0004585,GO:0009507
5296	BN15966	0.334133	286.622	857.808	-1.58151	gi|15966|At1g75330_Contig1	At1g75330.1	68414.m08750 ornithine carbamoyltransferase, chloroplast / ornithine transcarbamylase / OTCase (OTC) identical to SP|O50039 Ornithine carbamoyltransferase, chloroplast precursor (EC 2.1.3.3) (OTCase) (Ornithine transcarbamylase) {Arabidopsis thaliana}	GO:0016597,GO:0009347,GO:0016743,GO:0006520,GO:0006207,GO:0009348,GO:0004585,GO:0009507
13404	BN15978	0.469393	2009.93	4281.98	-1.09113	gi|15978|At3g07170_Contig3	At3g07170.1	68416.m00854 sterile alpha motif (SAM) domain-containing protein contains Pfam profile PF00536: SAM domain (Sterile alpha motif)	GO:0008372,GO:0000004,GO:0016757
8204	BN15980	0.281107	321.758	1144.61	-1.83081	gi|15980|At5g29000_Contig1	At5g29000.2	68418.m03590 myb family transcription factor contains Pfam profile: PF00249 myb-like DNA-binding domain	GO:0005634,GO:0009507,GO:0003700,GO:0006508
2692	BN15982	0.158887	117.612	740.222	-2.65392	gi|15982|At5g29000_CD2864F	At5g29000.2	68418.m03590 myb family transcription factor contains Pfam profile: PF00249 myb-like DNA-binding domain	GO:0005634,GO:0009507,GO:0003700,GO:0006508
3004	BN15982	0.125254	104.424	833.697	-2.99707	gi|15982|At5g29000_CD2864F	At5g29000.2	68418.m03590 myb family transcription factor contains Pfam profile: PF00249 myb-like DNA-binding domain	GO:0005634,GO:0009507,GO:0003700,GO:0006508
8546	BN15994	0.303373	524.198	1727.9	-1.72084	gi|15994|At1g55490_Contig1	At1g55490.2	68414.m06348 RuBisCO subunit binding-protein beta subunit, chloroplast / 60 kDa chaperonin beta subunit / CPN-60 beta identical to SWISS-PROT:P21240- RuBisCO subunit binding-protein beta subunit, chloroplast precursor (60 kDa chaperonin beta subunit, CPN-	GO:0009627,GO:0008219,GO:0009507,GO:0003754,GO:0009428,GO:0030288
8858	BN15994	0.290527	600.485	2066.88	-1.78325	gi|15994|At1g55490_Contig1	At1g55490.2	68414.m06348 RuBisCO subunit binding-protein beta subunit, chloroplast / 60 kDa chaperonin beta subunit / CPN-60 beta identical to SWISS-PROT:P21240- RuBisCO subunit binding-protein beta subunit, chloroplast precursor (60 kDa chaperonin beta subunit, CPN-	GO:0009627,GO:0008219,GO:0009507,GO:0003754,GO:0009428,GO:0030288
6254	BN16009	0.394165	7034.78	17847.3	-1.34313	gi|16009|At2g02090_Contig1	At2g02090.1	68415.m00145 SNF2 domain-containing protein / helicase domain-containing protein similar to transcriptional activator SRCAP [Homo sapiens] GI:5106572; contains Pfam profiles PF00271: Helicase conserved C-terminal domain, PF00176: SNF2 family N-terminal do	GO:0005524,GO:0003676,GO:0004386,GO:0000004,GO:0003677,GO:0009507
6596	BN16022	0.0597439	509.587	8529.53	-4.06507	gi|16022|At2g16720_VA2335R	At2g16720.1	68415.m01918 myb family transcription factor contains Pfam profile: PF00249 myb-like DNA-binding domain	GO:0003700,GO:0006355,GO:0003677,GO:0005634
6908	BN16022	0.0582005	500.64	8601.99	-4.10282	gi|16022|At2g16720_VA2335R	At2g16720.1	68415.m01918 myb family transcription factor contains Pfam profile: PF00249 myb-like DNA-binding domain	GO:0003700,GO:0006355,GO:0003677,GO:0005634
4308	BN16023	0.351497	213.885	608.498	-1.50842	gi|16023|At5g28290_Contig1	At5g28290.1	68418.m03434 protein kinase, putative similar to LSTK-1-like kinase [Lycopersicon esculentum] GI:15637110; contains Pfam profile: PF00069 Eukaryotic protein kinase domain	GO:0016301,GO:0006468,GO:0004674,GO:0005524,GO:0004672,GO:0004713,GO:0008372
3996	BN16023	0.324363	208.649	643.257	-1.62432	gi|16023|At5g28290_Contig1	At5g28290.1	68418.m03434 protein kinase, putative similar to LSTK-1-like kinase [Lycopersicon esculentum] GI:15637110; contains Pfam profile: PF00069 Eukaryotic protein kinase domain	GO:0016301,GO:0006468,GO:0004674,GO:0005524,GO:0004672,GO:0004713,GO:0008372
19904	BN16029	0.3711	2270.02	6117.01	-1.43012	gi|16029|At5g58060_Contig2	At5g58060.1	68418.m07266 SNARE protein-related similar to SNARE protein Ykt6 [Homo sapiens] GI:2507637	GO:0005554,GO:0000004,GO:0012505
19904	BN16029	0.39234	2259.35	5758.65	-1.34982	gi|16029|At5g58060_Contig2	At5g58060.1	68418.m07266 SNARE protein-related similar to SNARE protein Ykt6 [Homo sapiens] GI:2507637	GO:0005554,GO:0000004,GO:0012505
19592	BN16029	0.41548	2109	5076.06	-1.26715	gi|16029|At5g58060_Contig2	At5g58060.1	68418.m07266 SNARE protein-related similar to SNARE protein Ykt6 [Homo sapiens] GI:2507637	GO:0005554,GO:0000004,GO:0012505
19592	BN16029	0.358277	2265.18	6322.43	-1.48085	gi|16029|At5g58060_Contig2	At5g58060.1	68418.m07266 SNARE protein-related similar to SNARE protein Ykt6 [Homo sapiens] GI:2507637	GO:0005554,GO:0000004,GO:0012505
17304	BN16033	0.400798	1797.02	4483.61	-1.31905	gi|16033|At1g17200_Contig1	At1g17200.1	68414.m02096 integral membrane family protein Location of est 136A23T7 (gb|T45563); contains TIGRFAM TIGR01569 : plant integral membrane protein TIGR01569; contains Pfam PF04535 : Domain of unknown function (DUF588)	GO:0005554,GO:0000004,GO:0008372
16992	BN16033	0.427068	1873.43	4386.73	-1.22746	gi|16033|At1g17200_Contig1	At1g17200.1	68414.m02096 integral membrane family protein Location of est 136A23T7 (gb|T45563); contains TIGRFAM TIGR01569 : plant integral membrane protein TIGR01569; contains Pfam PF04535 : Domain of unknown function (DUF588)	GO:0005554,GO:0000004,GO:0008372
14704	BN16034	0.363669	94.7237	260.467	-1.4593	gi|16034|At1g17200_Contig2	At1g17200.1	68414.m02096 integral membrane family protein Location of est 136A23T7 (gb|T45563); contains TIGRFAM TIGR01569 : plant integral membrane protein TIGR01569; contains Pfam PF04535 : Domain of unknown function (DUF588)	GO:0005554,GO:0000004,GO:0008372
14392	BN16034	0.416966	95.7541	229.645	-1.262	gi|16034|At1g17200_Contig2	At1g17200.1	68414.m02096 integral membrane family protein Location of est 136A23T7 (gb|T45563); contains TIGRFAM TIGR01569 : plant integral membrane protein TIGR01569; contains Pfam PF04535 : Domain of unknown function (DUF588)	GO:0005554,GO:0000004,GO:0008372
11792	BN16035	0.417531	1763.2	4222.92	-1.26004	gi|16035|At4g19670_Contig1	At4g19670.1	68417.m02889 zinc finger (C3HC4-type RING finger) family protein contains a Prosite:PS00518 Zinc finger, C3HC4 type (RING finger), signature and Pfam domain PF01485: IBR domain	GO:0005554,GO:0000004,GO:0008372
12104	BN16035	0.351123	1880.47	5355.59	-1.50995	gi|16035|At4g19670_Contig1	At4g19670.1	68417.m02889 zinc finger (C3HC4-type RING finger) family protein contains a Prosite:PS00518 Zinc finger, C3HC4 type (RING finger), signature and Pfam domain PF01485: IBR domain	GO:0005554,GO:0000004,GO:0008372
20558	BN16045	0.363601	11276.4	31013.1	-1.45957	gi|16045|At1g48110_VA2388R	At1g48110.1	68414.m05369 expressed protein contains Pfam profile PF04146: YT521-B-like family	GO:0005554,GO:0000004,GO:0008372
20246	BN16045	0.360661	10416.4	28881.4	-1.47128	gi|16045|At1g48110_VA2388R	At1g48110.1	68414.m05369 expressed protein contains Pfam profile PF04146: YT521-B-like family	GO:0005554,GO:0000004,GO:0008372
15046	BN16047	0.341844	2754.02	8056.36	-1.54859	gi|16047|At1g09330_Contig2	At1g09330.1	68414.m01044 expressed protein contains 3 transmembrane domains; contains Pfam profile PF05832: Eukaryotic protein of unknown function	GO:0005554,GO:0000004,GO:0008372
15358	BN16047	0.26045	2431.75	9336.73	-1.94092	gi|16047|At1g09330_Contig2	At1g09330.1	68414.m01044 expressed protein contains 3 transmembrane domains; contains Pfam profile PF05832: Eukaryotic protein of unknown function	GO:0005554,GO:0000004,GO:0008372
7246	BN16050	0.232944	376.544	1616.46	-2.10195	gi|16050|At5g19290_FL4270F	At5g19290.1	68418.m02299 esterase/lipase/thioesterase family protein low similarity to monoglyceride lipase [Homo sapiens] GI:14594904; contains Interpro entry IPR000379	GO:0006725,GO:0016787,GO:0004620,GO:0008372
7558	BN16050	0.246615	462.337	1874.73	-2.01967	gi|16050|At5g19290_FL4270F	At5g19290.1	68418.m02299 esterase/lipase/thioesterase family protein low similarity to monoglyceride lipase [Homo sapiens] GI:14594904; contains Interpro entry IPR000379	GO:0006725,GO:0016787,GO:0004620,GO:0008372
4958	BN16051	0.150459	207.832	1381.32	-2.73256	gi|16051|At5g19290_VA2400R	At5g19290.1	68418.m02299 esterase/lipase/thioesterase family protein low similarity to monoglyceride lipase [Homo sapiens] GI:14594904; contains Interpro entry IPR000379	GO:0006725,GO:0016787,GO:0004620,GO:0008372
4646	BN16051	0.199896	181.204	906.491	-2.32268	gi|16051|At5g19290_VA2400R	At5g19290.1	68418.m02299 esterase/lipase/thioesterase family protein low similarity to monoglyceride lipase [Homo sapiens] GI:14594904; contains Interpro entry IPR000379	GO:0006725,GO:0016787,GO:0004620,GO:0008372
2046	BN16052	0.298762	394.324	1319.86	-1.74293	gi|16052|At2g31220_Contig2	At2g31220.1	68415.m03813 basic helix-loop-helix (bHLH) family protein contains Pfam profile: PF00010 helix-loop-helix DNA-binding domain	GO:0003700,GO:0045449,GO:0003677,GO:0008372
2358	BN16052	0.320456	414.523	1293.54	-1.6418	gi|16052|At2g31220_Contig2	At2g31220.1	68415.m03813 basic helix-loop-helix (bHLH) family protein contains Pfam profile: PF00010 helix-loop-helix DNA-binding domain	GO:0003700,GO:0045449,GO:0003677,GO:0008372
28354	BN16055	0.132415	325.404	2457.46	-2.91686	gi|16055|At5g17190_Contig1	At5g17190.1	68418.m02014 expressed protein similar to unknown protein (gb|AAF26109.1)	GO:0005554,GO:0000004,GO:0012505
28042	BN16055	0.130021	291.057	2238.53	-2.94318	gi|16055|At5g17190_Contig1	At5g17190.1	68418.m02014 expressed protein similar to unknown protein (gb|AAF26109.1)	GO:0005554,GO:0000004,GO:0012505
22842	BN16058	0.43262	165.36	382.229	-1.20883	gi|16058|At1g25520_Contig3	At1g25520.1	68414.m03169 expressed protein contains Pfam profile PF01169: Uncharacterized protein family UPF0016	GO:0005524,GO:0000004,GO:0016020
7554	BN16064	0.475276	343.371	722.467	-1.07316	gi|16064|At1g58170_Contig1	At1g58170.1	68414.m06599 disease resistance-responsive protein-related / dirigent protein-related similar to dirigent protein [Thuja plicata] gi|6694699|gb|AAF25360; similar to pathogenesis-related protein [Pisum sativum] gi|4585273|gb|AAD25355	GO:0012505,GO:0006499,GO:0009807,GO:0005554,GO:0006952
18297	BN16082	0.205294	154.629	753.207	-2.28424	gi|16082|At5g60180_Contig1	At5g60180.1	68418.m07544 pumilio/Puf RNA-binding domain-containing protein contains Pfam profile: PF00806: Pumilio-family RNA binding domains (aka PUM-HD, Pumilio homology domain)	GO:0003723,GO:0000004,GO:0008372
18609	BN16082	0.296022	160.451	542.023	-1.75622	gi|16082|At5g60180_Contig1	At5g60180.1	68418.m07544 pumilio/Puf RNA-binding domain-containing protein contains Pfam profile: PF00806: Pumilio-family RNA binding domains (aka PUM-HD, Pumilio homology domain)	GO:0003723,GO:0000004,GO:0008372
5297	BN16088	0.415701	2192.04	5273.12	-1.26638	gi|16088|At1g19900_Contig2	At1g19900.1	68414.m02495 glyoxal oxidase-related contains similarity to glyoxal oxidase precursor [Phanerochaete chrysosporium] gi|1050302|gb|AAA87594	GO:0005554,GO:0000004,GO:0012505
5609	BN16088	0.350787	2000.55	5703.04	-1.51133	gi|16088|At1g19900_Contig2	At1g19900.1	68414.m02495 glyoxal oxidase-related contains similarity to glyoxal oxidase precursor [Phanerochaete chrysosporium] gi|1050302|gb|AAA87594	GO:0005554,GO:0000004,GO:0012505
97	BN16090	0.493227	2457.7	4982.9	-1.01968	gi|16090|At5g60170_Contig1	At5g60170.1	68418.m07543 RNA recognition motif (RRM)-containing protein low similarity to transcriptional repressor Not4-Np [Homo sapiens] GI:6856207; contains INTERPRO:IPR000504 RNA-binding region RNP-1 (RNA recognition motif)	GO:0015992,GO:0003723,GO:0008372,GO:0003676,GO:0005524
[truncated: 2,946 more rows]
