# Supplementary material for: Transcriptome profiling of Brassica napus stem sections in relation to differences in lignin content
Source: BMC Genomics. 2018 Apr 16;19:255. doi: 10.1186/s12864-018-4645-6 (PMC5903004; doi:10.1186/s12864-018-4645-6)
Supplement: Supplementary file 10 — Table S5B. Differential expression of DH2 vs YN2 greater than 2 (microarray). (XLSX 585 kb) [file 12864_2018_4645_MOESM10_ESM.xlsx]

## Sheet: Query1
Position	Reporter ID	ratio1_2	intensity1	intensity2	l2ratio1_2	Contig	AT ID	Gene name	GO term
26008	BN10001	2.2631	5932.41	2621.36	1.1783	gi|10001|At1g11910_Contig5	At1g11910.1	68414.m01374 aspartyl protease family protein contains Pfam profiles: PF00026 eukaryotic aspartyl protease, PF03489 surfactant protein B, PF05184 saposin-like type B, region 1	GO:0004194,GO:0012505,GO:0004190,GO:0006508
18520	BN10007	3.90785	11447.8	2929.44	1.96637	gi|10007|At2g29450_Contig3	At2g29450.1	68415.m03578 glutathione S-transferase (103-1A) identical to Swiss-Prot:P46421 glutathione S-transferase 103-1A [Arabidopsis thaliana]	GO:0005737,GO:0004364,GO:0009407
18208	BN10007	3.68988	12868	3487.38	1.88357	gi|10007|At2g29450_Contig3	At2g29450.1	68415.m03578 glutathione S-transferase (103-1A) identical to Swiss-Prot:P46421 glutathione S-transferase 103-1A [Arabidopsis thaliana]	GO:0005737,GO:0004364,GO:0009407
20804	BN10025	2.48985	5421.84	2177.58	1.31606	gi|10025|At1g20340_Contig5	At1g20340.1	68414.m02538 plastocyanin similar to plastocyanin GI:1865683 from [Arabidopsis thaliana]	GO:0009543,GO:0005507,GO:0009411,GO:0005489,GO:0006118,GO:0042221
13004	BN10028	2.02972	3537.5	1742.85	1.02128	gi|10028|At1g20340_Contig3	At1g20340.1	68414.m02538 plastocyanin similar to plastocyanin GI:1865683 from [Arabidopsis thaliana]	GO:0009543,GO:0005507,GO:0009411,GO:0005489,GO:0006118,GO:0042221
13316	BN10028	2.39694	5649.05	2356.78	1.26119	gi|10028|At1g20340_Contig3	At1g20340.1	68414.m02538 plastocyanin similar to plastocyanin GI:1865683 from [Arabidopsis thaliana]	GO:0009543,GO:0005507,GO:0009411,GO:0005489,GO:0006118,GO:0042221
316	BN10040	2.18183	8079.77	3703.21	1.12554	gi|10040|At5g38480_Contig2	At5g38480.1	68418.m04651 14-3-3 protein GF14 psi (GRF3) (RCI1) identical to 14-3-3 protein GF14 psi GI:1168200, SP:P42644	GO:0008372,GO:0045309,GO:0007165,GO:0045308
29570	BN10042	4.13689	2389.86	577.695	2.04855	gi|10042|At1g70490_Contig1	At1g70490.3	68414.m08112 ADP-ribosylation factor, putative nearly identical to ADP-ribosylation factor 1 GB:P36397 [Arabidopsis thaliana], ADP-ribosylation factor GI:166586 [Arabidopsis thaliana]	GO:0005739,GO:0003926,GO:0005525,GO:0003925,GO:0005524,GO:0006499
29258	BN10042	3.83893	2976.61	775.375	1.9407	gi|10042|At1g70490_Contig1	At1g70490.3	68414.m08112 ADP-ribosylation factor, putative nearly identical to ADP-ribosylation factor 1 GB:P36397 [Arabidopsis thaliana], ADP-ribosylation factor GI:166586 [Arabidopsis thaliana]	GO:0005739,GO:0003926,GO:0005525,GO:0003925,GO:0005524,GO:0006499
26970	BN10043	4.2904	6458.98	1505.45	2.10111	gi|10043|At1g70490_Contig5	At1g70490.3	68414.m08112 ADP-ribosylation factor, putative nearly identical to ADP-ribosylation factor 1 GB:P36397 [Arabidopsis thaliana], ADP-ribosylation factor GI:166586 [Arabidopsis thaliana]	GO:0005739,GO:0003926,GO:0005525,GO:0003925,GO:0005524,GO:0006499
26658	BN10043	3.52054	8366.59	2376.51	1.8158	gi|10043|At1g70490_Contig5	At1g70490.3	68414.m08112 ADP-ribosylation factor, putative nearly identical to ADP-ribosylation factor 1 GB:P36397 [Arabidopsis thaliana], ADP-ribosylation factor GI:166586 [Arabidopsis thaliana]	GO:0005739,GO:0003926,GO:0005525,GO:0003925,GO:0005524,GO:0006499
21770	BN10046	2.36504	988.878	418.123	1.24187	gi|10046|At1g70490_Contig2	At1g70490.3	68414.m08112 ADP-ribosylation factor, putative nearly identical to ADP-ribosylation factor 1 GB:P36397 [Arabidopsis thaliana], ADP-ribosylation factor GI:166586 [Arabidopsis thaliana]	GO:0005739,GO:0003926,GO:0005525,GO:0003925,GO:0005524,GO:0006499
26966	BN10058	2.68432	455.419	169.659	1.42456	gi|10058|At2g16900_Contig1	At2g16900.1	68415.m01946 expressed protein	GO:0005554,GO:0000004,GO:0008372
24366	BN10059	2.1903	742.046	338.788	1.13113	gi|10059|At5g47600_Contig1	At5g47600.1	68418.m05875 heat shock protein-related contains weak similarity to Heat shock 22 kDa protein, mitochondrial precursor (Swiss-Prot:P46254) [Pisum sativum]	GO:0005554,GO:0000004,GO:0009507
13966	BN10065	2.64867	3552.93	1341.4	1.40527	gi|10065|At4g16190_Contig4	At4g16190.1	68417.m02457 cysteine proteinase, putative contains similarity to papain-like cysteine proteinase isoform I GI:7381219 from [Ipomoea batatas]	GO:0006508,GO:0012505,GO:0004197,GO:0008234
13654	BN10065	2.8334	3951.74	1394.7	1.50253	gi|10065|At4g16190_Contig4	At4g16190.1	68417.m02457 cysteine proteinase, putative contains similarity to papain-like cysteine proteinase isoform I GI:7381219 from [Ipomoea batatas]	GO:0006508,GO:0012505,GO:0004197,GO:0008234
30220	BN10085	2.80451	3173.33	1131.51	1.48775	gi|10085|At1g09640_Contig5	At1g09640.1	68414.m01081 elongation factor 1B-gamma, putative / eEF-1B gamma, putative Similar to elongation factor 1-gamma (gb|EF1G_XENLA). ESTs gb|T20564,gb|T45940,gb|T04527 come from this gene	GO:0005853,GO:0003746,GO:0006414
30220	BN10085	2.27561	5052.88	2220.45	1.18625	gi|10085|At1g09640_Contig5	At1g09640.1	68414.m01081 elongation factor 1B-gamma, putative / eEF-1B gamma, putative Similar to elongation factor 1-gamma (gb|EF1G_XENLA). ESTs gb|T20564,gb|T45940,gb|T04527 come from this gene	GO:0005853,GO:0003746,GO:0006414
4220	BN10099	2.2619	36470.9	16124	1.17754	gi|10099|At3g09390_Contig2	At3g09390.1	68416.m01115 metallothionein protein, putative (MT2A) identical to Swiss-Prot:P25860 metallothionein-like protein 2A (MT-2A) (MT-K) (MT-1G) [Arabidopsis thaliana]	GO:0006878,GO:0005507,GO:0008372
3908	BN10099	2.96311	37288.1	12584.1	1.56711	gi|10099|At3g09390_Contig2	At3g09390.1	68416.m01115 metallothionein protein, putative (MT2A) identical to Swiss-Prot:P25860 metallothionein-like protein 2A (MT-2A) (MT-K) (MT-1G) [Arabidopsis thaliana]	GO:0006878,GO:0005507,GO:0008372
1620	BN10100	2.07629	1224.62	589.812	1.05401	gi|10100|At3g09390_EA1079F	At3g09390.1	68416.m01115 metallothionein protein, putative (MT2A) identical to Swiss-Prot:P25860 metallothionein-like protein 2A (MT-2A) (MT-K) (MT-1G) [Arabidopsis thaliana]	GO:0006878,GO:0005507,GO:0008372
30558	BN10119	2.50716	4395.88	1753.33	1.32605	gi|10119|At4g29040_Contig2	At4g29040.1	68417.m04153 26S proteasome AAA-ATPase subunit (RPT2a) almost identical to 26S proteasome AAA-ATPase subunit RPT2a (GI:6652880) {Arabidopsis thaliana}; Drosophila melanogaster 26S proteasome subunit 4 ATPase, PID:g1066065	GO:0006511,GO:0016887,GO:0006499,GO:0008540
30870	BN10119	3.07369	4342.05	1412.65	1.61997	gi|10119|At4g29040_Contig2	At4g29040.1	68417.m04153 26S proteasome AAA-ATPase subunit (RPT2a) almost identical to 26S proteasome AAA-ATPase subunit RPT2a (GI:6652880) {Arabidopsis thaliana}; Drosophila melanogaster 26S proteasome subunit 4 ATPase, PID:g1066065	GO:0006511,GO:0016887,GO:0006499,GO:0008540
28270	BN10120	16.0247	6485.21	404.701	4.00223	gi|10120|At4g29040_Contig4	At4g29040.1	68417.m04153 26S proteasome AAA-ATPase subunit (RPT2a) almost identical to 26S proteasome AAA-ATPase subunit RPT2a (GI:6652880) {Arabidopsis thaliana}; Drosophila melanogaster 26S proteasome subunit 4 ATPase, PID:g1066065	GO:0006511,GO:0016887,GO:0006499,GO:0008540
14954	BN10147	2.18441	522.142	239.031	1.12724	gi|10147|At1g06760_Contig2	At1g06760.1	68414.m00718 histone H1, putative similar to histone H1-1 GB:CAA44312 GI:16314 from [Arabidopsis thaliana]; identical to cDNA H1-1C mRNA for histone H1-1 (partial) GI:732560	GO:0007001,GO:0003677,GO:0006334,GO:0000786,GO:0005634
12666	BN10149	2.52118	531.54	210.83	1.3341	gi|10149|At1g06760_Contig4	At1g06760.1	68414.m00718 histone H1, putative similar to histone H1-1 GB:CAA44312 GI:16314 from [Arabidopsis thaliana]; identical to cDNA H1-1C mRNA for histone H1-1 (partial) GI:732560	GO:0007001,GO:0003677,GO:0006334,GO:0000786,GO:0005634
12354	BN10149	2.76139	854.452	309.428	1.4654	gi|10149|At1g06760_Contig4	At1g06760.1	68414.m00718 histone H1, putative similar to histone H1-1 GB:CAA44312 GI:16314 from [Arabidopsis thaliana]; identical to cDNA H1-1C mRNA for histone H1-1 (partial) GI:732560	GO:0007001,GO:0003677,GO:0006334,GO:0000786,GO:0005634
28921	BN10164	4.7946	3762.19	784.672	2.26141	gi|10164|At5g20270_Contig1	At5g20270.1	68418.m02413 expressed protein contains Pfam domain, PF03006: Uncharacterised protein family (Hly-III / UPF0073)	GO:0016021,GO:0005554,GO:0019835
28609	BN10164	4.1479	4756.4	1146.7	2.05238	gi|10164|At5g20270_Contig1	At5g20270.1	68418.m02413 expressed protein contains Pfam domain, PF03006: Uncharacterised protein family (Hly-III / UPF0073)	GO:0016021,GO:0005554,GO:0019835
26009	BN10165	2.17729	547.184	251.314	1.12254	gi|10165|At3g07100_Contig1	At3g07100.1	68416.m00845 protein transport protein Sec24, putative similar to protein transport protein Sec24A (SEC24-related protein) [Homo sapiens] SWISS-PROT:O95486	GO:0016021,GO:0005622,GO:0009507,GO:0005215,GO:0006810
26321	BN10165	2.26392	428.546	189.294	1.17882	gi|10165|At3g07100_Contig1	At3g07100.1	68416.m00845 protein transport protein Sec24, putative similar to protein transport protein Sec24A (SEC24-related protein) [Homo sapiens] SWISS-PROT:O95486	GO:0016021,GO:0005622,GO:0009507,GO:0005215,GO:0006810
23717	BN10178	3.0946	478.175	154.519	1.62975	gi|10178|At3g16770_Contig1	At3g16770.1	68416.m02141 AP2 domain-containing protein RAP2.3 (RAP2.3) identical to GI:2281631 [Arabidopsis thaliana]; identical to cDNA EBP GI:2190330	GO:0009723,GO:0003700,GO:0009613,GO:0003677,GO:0005634
5517	BN10188	2.41498	461.727	191.193	1.27201	gi|10188|At5g11200_Contig4	At5g11200.1	68418.m01309 DEAD/DEAH box helicase, putative	GO:0008026,GO:0003676,GO:0005524,GO:0000004,GO:0004386,GO:0008372
11371	BN10210	4.00028	2339.33	584.792	2.0001	gi|10210|At1g65520_Contig1	At1g65520.1	68414.m07434 enoyl-CoA hydratase/isomerase family protein low similarity to enoyl-CoA hydratase [Escherichia coli] GI:2764828, carnitine racemase SP|P31551 [Escherichia coli]; contains Pfam profile PF00378 enoyl-CoA hydratase/isomerase family protein	GO:0008152,GO:0008809,GO:0003824,GO:0008372
24055	BN10217	2.28005	9067.09	3976.71	1.18906	gi|10217|At1g76180_Contig2	At1g76180.1	68414.m08846 dehydrin (ERD14) identical to SP|P42763 Dehydrin ERD14 {Arabidopsis thaliana}	GO:0009737,GO:0009269,GO:0009739,GO:0008372,GO:0006950,GO:0009409,GO:0005509,GO:0009415
24367	BN10217	2.71935	5898.33	2169.02	1.44326	gi|10217|At1g76180_Contig2	At1g76180.1	68414.m08846 dehydrin (ERD14) identical to SP|P42763 Dehydrin ERD14 {Arabidopsis thaliana}	GO:0009737,GO:0009269,GO:0009739,GO:0008372,GO:0006950,GO:0009409,GO:0005509,GO:0009415
21767	BN10219	5.39374	6821.46	1264.7	2.43129	gi|10219|At1g76180_Contig7	At1g76180.1	68414.m08846 dehydrin (ERD14) identical to SP|P42763 Dehydrin ERD14 {Arabidopsis thaliana}	GO:0009737,GO:0009269,GO:0009739,GO:0008372,GO:0006950,GO:0009409,GO:0005509,GO:0009415
21455	BN10219	4.37193	6287.62	1438.18	2.12827	gi|10219|At1g76180_Contig7	At1g76180.1	68414.m08846 dehydrin (ERD14) identical to SP|P42763 Dehydrin ERD14 {Arabidopsis thaliana}	GO:0009737,GO:0009269,GO:0009739,GO:0008372,GO:0006950,GO:0009409,GO:0005509,GO:0009415
3255	BN10229	2.15734	26189.9	12139.9	1.10925	gi|10229|At2g37170_Contig5	At2g37170.1	68415.m04560 plasma membrane intrinsic protein 2B (PIP2B) / aquaporin PIP2.2 (PIP2.2) identical to SP|P43287 Plasma membrane intrinsic protein 2B {Arabidopsis thaliana}	GO:0016020,GO:0006810,GO:0015250,GO:0005886,GO:0006833
30221	BN10233	2.56521	3985.56	1553.7	1.35907	gi|10233|At2g28190_Contig1	At2g28190.1	68415.m03423 superoxide dismutase [Cu-Zn], chloroplast (SODCP) / copper/zinc superoxide dismutase (CSD2) identical to GP:3273753:AF061519	GO:0009416,GO:0019430,GO:0004785,GO:0009507
27621	BN10234	2.56903	1794.84	698.646	1.36122	gi|10234|At2g28190_Contig2	At2g28190.1	68415.m03423 superoxide dismutase [Cu-Zn], chloroplast (SODCP) / copper/zinc superoxide dismutase (CSD2) identical to GP:3273753:AF061519	GO:0009416,GO:0019430,GO:0004785,GO:0009507
23067	BN10273	10.171	2392.53	235.23	3.34639	gi|10273|At2g24790_Contig2	At2g24790.1	68415.m02964 zinc finger (B-box type) family protein	GO:0012505,GO:0005622,GO:0008270,GO:0003700,GO:0006355
22755	BN10273	9.70917	2023.07	208.367	3.27935	gi|10273|At2g24790_Contig2	At2g24790.1	68415.m02964 zinc finger (B-box type) family protein	GO:0012505,GO:0005622,GO:0008270,GO:0003700,GO:0006355
26322	BN10284	2.14986	981.203	456.404	1.10424	gi|10284|At4g14080_Contig3	At4g14080.1	68417.m02173 glycosyl hydrolase family 17 protein / anther-specific protein (A6) identical to probable glucan endo-1,3-beta-glucosidase A6 precursor SP:Q06915 from [Arabidopsis thaliana]	GO:0005975,GO:0004553,GO:0012505
23722	BN10286	2.50902	2068.25	824.326	1.32712	gi|10286|At4g14080_Contig4	At4g14080.1	68417.m02173 glycosyl hydrolase family 17 protein / anther-specific protein (A6) identical to probable glucan endo-1,3-beta-glucosidase A6 precursor SP:Q06915 from [Arabidopsis thaliana]	GO:0005975,GO:0004553,GO:0012505
20810	BN10287	2.82177	2474.68	876.997	1.4966	gi|10287|At5g35680_Contig1	At2g04520.1	68415.m00458 eukaryotic translation initiation factor 1A, putative / eIF-1A, putative / eIF-4C, putative strong similarity to translation initiation factor (eIF-1A) [Beta vulgaris] GI:17977975; contains Pfam profile PF01176: Eukaryotic initiation factor 1	GO:0006413,GO:0003743,GO:0008372
21122	BN10287	2.60603	2309.07	886.05	1.38185	gi|10287|At5g35680_Contig1	At2g04520.1	68415.m00458 eukaryotic translation initiation factor 1A, putative / eIF-1A, putative / eIF-4C, putative strong similarity to translation initiation factor (eIF-1A) [Beta vulgaris] GI:17977975; contains Pfam profile PF01176: Eukaryotic initiation factor 1	GO:0006413,GO:0003743,GO:0008372
18522	BN10288	5.09403	4020.17	789.193	2.34881	gi|10288|At5g35680_FL570R	At5g35680.2	68418.m04264 eukaryotic translation initiation factor 1A, putative / eIF-1A, putative / eIF-4C, putative strong similarity to translation initiation factor (eIF-1A) [Beta vulgaris] GI:17977975; contains Pfam profile PF01176: Eukaryotic initiation factor 1	GO:0006413,GO:0003743,GO:0008372
18210	BN10288	6.05943	4190.86	691.626	2.59918	gi|10288|At5g35680_FL570R	At5g35680.2	68418.m04264 eukaryotic translation initiation factor 1A, putative / eIF-1A, putative / eIF-4C, putative strong similarity to translation initiation factor (eIF-1A) [Beta vulgaris] GI:17977975; contains Pfam profile PF01176: Eukaryotic initiation factor 1	GO:0006413,GO:0003743,GO:0008372
10722	BN10292	2.96571	5407.37	1823.3	1.56838	gi|10292|At5g03460_Contig2	At5g03460.1	68418.m00302 expressed protein	GO:0005554,GO:0000004,GO:0012505
10410	BN10292	2.28024	5347.27	2345.05	1.18918	gi|10292|At5g03460_Contig2	At5g03460.1	68418.m00302 expressed protein	GO:0005554,GO:0000004,GO:0012505
20806	BN10306	3.19098	6863.55	2150.92	1.674	gi|10306|At3g48140_Contig3	At3g48140.1	68416.m05250 senescence-associated protein, putative similar to B12D protein [Ipomoea batatas] GB:AAD22104	GO:0010150,GO:0005554,GO:0012505
21118	BN10306	2.14593	6758.92	3149.64	1.10161	gi|10306|At3g48140_Contig3	At3g48140.1	68416.m05250 senescence-associated protein, putative similar to B12D protein [Ipomoea batatas] GB:AAD22104	GO:0010150,GO:0005554,GO:0012505
18518	BN10307	2.02153	1224.29	605.624	1.01545	gi|10307|At3g48140_Contig1	At3g48140.1	68416.m05250 senescence-associated protein, putative similar to B12D protein [Ipomoea batatas] GB:AAD22104	GO:0010150,GO:0005554,GO:0012505
29572	BN10319	2.81235	2140.16	760.986	1.49178	gi|10319|At5g67360_Contig4	At5g67360.1	68418.m08494 cucumisin-like serine protease (ARA12) Asp48; almost identical to cucumisin-like serine protease (ARA12) GI:3176874 from [Arabidopsis thaliana]	GO:0004289,GO:0006508,GO:0004252,GO:0005576
29260	BN10319	2.73774	715.255	261.257	1.45299	gi|10319|At5g67360_Contig4	At5g67360.1	68418.m08494 cucumisin-like serine protease (ARA12) Asp48; almost identical to cucumisin-like serine protease (ARA12) GI:3176874 from [Arabidopsis thaliana]	GO:0004289,GO:0006508,GO:0004252,GO:0005576
29572	BN10319	2.72776	510.017	186.973	1.44772	gi|10319|At5g67360_Contig4	At5g67360.1	68418.m08494 cucumisin-like serine protease (ARA12) Asp48; almost identical to cucumisin-like serine protease (ARA12) GI:3176874 from [Arabidopsis thaliana]	GO:0004289,GO:0006508,GO:0004252,GO:0005576
24372	BN10321	2.37386	1055.53	444.648	1.24723	gi|10321|At5g67360_Contig2	At5g67360.1	68418.m08494 cucumisin-like serine protease (ARA12) Asp48; almost identical to cucumisin-like serine protease (ARA12) GI:3176874 from [Arabidopsis thaliana]	GO:0004289,GO:0006508,GO:0004252,GO:0005576
3260	BN10330	2.96891	1521.12	512.349	1.56994	gi|10330|At1g27730_Contig2	At1g27730.1	68414.m03389 zinc finger (C2H2 type) family protein (ZAT10) / salt-tolerance zinc finger protein (STZ) identical to salt-tolerance zinc finger protein GB:CAA64820 GI:1565227 from [Arabidopsis thaliana]; contains Pfam domain, PF00096: Zinc finger, C2H2 typ	GO:0009651,GO:0003700,GO:0008372,GO:0003676,GO:0008270
3572	BN10330	2.353	1640.48	697.186	1.2345	gi|10330|At1g27730_Contig2	At1g27730.1	68414.m03389 zinc finger (C2H2 type) family protein (ZAT10) / salt-tolerance zinc finger protein (STZ) identical to salt-tolerance zinc finger protein GB:CAA64820 GI:1565227 from [Arabidopsis thaliana]; contains Pfam domain, PF00096: Zinc finger, C2H2 typ	GO:0009651,GO:0003700,GO:0008372,GO:0003676,GO:0008270
26968	BN10334	6.3616	1139.21	179.076	2.66939	gi|10334|At1g71130_Contig1	At1g71130.1	68414.m08208 AP2 domain-containing transcription factor, putative	GO:0003700,GO:0006355,GO:0003677,GO:0005634
24368	BN10335	2.82276	2316.23	820.555	1.49711	gi|10335|At5g21274_Contig1	At5g21274.1	68418.m02533 calmodulin-6 (CAM6) identical to calmodulin-6 SP:Q03509 from [Arabidopsis thaliana]; contains Pfam profile: PF00036 EF hand	GO:0009288,GO:0005509
21768	BN10336	2.02506	1254.8	619.635	1.01797	gi|10336|At5g21274_Contig2	At5g21274.1	68418.m02533 calmodulin-6 (CAM6) identical to calmodulin-6 SP:Q03509 from [Arabidopsis thaliana]; contains Pfam profile: PF00036 EF hand	GO:0009288,GO:0005509
16568	BN10341	3.38857	609.062	179.74	1.76068	gi|10341|At5g65350_VA586R	At5g65350.1	68418.m08220 histone H3 nearly identical to histone H3 from Zea mays SP|P05203, Medicago sativa GI:166384, Encephalartos altensteinii SP|P08903, Pisum sativum SP|P02300; contains Pfam profile PF00125 Core histone H2A/H2B/H3/H4	GO:0007001,GO:0003677,GO:0006334,GO:0000786,GO:0005634,GO:0009507
16256	BN10341	3.95249	598.549	151.436	1.98276	gi|10341|At5g65350_VA586R	At5g65350.1	68418.m08220 histone H3 nearly identical to histone H3 from Zea mays SP|P05203, Medicago sativa GI:166384, Encephalartos altensteinii SP|P08903, Pisum sativum SP|P02300; contains Pfam profile PF00125 Core histone H2A/H2B/H3/H4	GO:0007001,GO:0003677,GO:0006334,GO:0000786,GO:0005634,GO:0009507
6168	BN10347	2.58203	969.796	375.595	1.3685	gi|10347|At2g18040_Contig4	At2g18040.1	68415.m02097 peptidyl-prolyl cis-trans isomerase (PIN1) / cyclophilin / rotamase identical to Chain A, Solution Structure Of Pin1at From Arabidopsis Thaliana GI:22218833; contains Pfam profile PF00639: PPIC-type PPIASE domain	GO:0003755,GO:0000074,GO:0008372
3256	BN10348	2.13978	5748.06	2686.29	1.09746	gi|10348|At2g18040_Contig3	At2g18040.1	68415.m02097 peptidyl-prolyl cis-trans isomerase (PIN1) / cyclophilin / rotamase identical to Chain A, Solution Structure Of Pin1at From Arabidopsis Thaliana GI:22218833; contains Pfam profile PF00639: PPIC-type PPIASE domain	GO:0003755,GO:0000074,GO:0008372
30222	BN10362	2.24164	932.617	416.042	1.16456	gi|10362|At1g20020_Contig1	At1g20020.1	68414.m02507 ferredoxin--NADP(+) reductase, putative / adrenodoxin reductase, putative strong similarity to Ferredoxin--NADP reductase, chloroplast precursor (EC 1.18.1.2) (FNR) from {Pisum sativum} SP|P10933, {Mesembryanthemum crystallinum} SP|P41343, {S	GO:0009507,GO:0006118,GO:0016491
27622	BN10365	2.40808	1658.81	688.851	1.26788	gi|10365|At1g20020_Contig3	At1g20020.1	68414.m02507 ferredoxin--NADP(+) reductase, putative / adrenodoxin reductase, putative strong similarity to Ferredoxin--NADP reductase, chloroplast precursor (EC 1.18.1.2) (FNR) from {Pisum sativum} SP|P10933, {Mesembryanthemum crystallinum} SP|P41343, {S	GO:0009507,GO:0006118,GO:0016491
22418	BN10381	2.08846	1118.46	535.544	1.06244	gi|10381|At2g45140_Contig4	At2g45140.1	68415.m05618 vesicle-associated membrane protein, putative / VAMP, putative similar to VAP27 GI:6688926 [Nicotiana plumbaginifolia]	GO:0005198,GO:0000004,GO:0008372
4218	BN10390	2.00398	17249.6	8607.69	1.00286	gi|10390|At2g45960_Contig4	At2g45960.1	68415.m05714 plasma membrane intrinsic protein 1B (PIP1B) / aquaporin PIP1.2 (PIP1.2) / transmembrane protein A (TMPA) identical to plasma membrane intrinsic protein 1B SP:Q06611 from [Arabidopsis thaliana]	GO:0016020,GO:0006810,GO:0015250,GO:0005886,GO:0006833
10072	BN10411	2.05255	373.847	182.138	1.03742	gi|10411|At2g32210_Contig1	At2g32210.1	68415.m03936 expressed protein	GO:0005554,GO:0000004,GO:0009507
30868	BN10415	2.08251	2620.15	1258.17	1.05832	gi|10415|At1g14400_Contig2	At1g14400.2	68414.m01708 ubiquitin-conjugating enzyme 1 (UBC1) E2; identical to gi:431259, SP:P25865	GO:0005739,GO:0004840,GO:0006511
12668	BN10426	2.17943	2942.8	1350.26	1.12395	gi|10426|At5g44005_Contig1	At5g44005.1	68418.m05385 expressed protein	GO:0005554,GO:0000004,GO:0008372
12356	BN10426	2.3033	3942.68	1711.75	1.2037	gi|10426|At5g44005_Contig1	At5g44005.1	68418.m05385 expressed protein	GO:0005554,GO:0000004,GO:0008372
7156	BN10428	2.56259	1040.63	406.086	1.3576	gi|10428|At1g12240_Contig1	At1g12240.1	68414.m01416 beta-fructosidase (BFRUCT4) / beta-fructofuranosidase / invertase, vacuolar identical to beta-fructosidase GI:1871503 from [Arabidopsis thaliana]; contains Pfam profile PF00251:Glycosyl hydrolases family 32; identical to cDNA beta-fructosidas	GO:0019575,GO:0004564,GO:0005975,GO:0004553,GO:0005737
7468	BN10428	2.34635	998.309	425.473	1.23042	gi|10428|At1g12240_Contig1	At1g12240.1	68414.m01416 beta-fructosidase (BFRUCT4) / beta-fructofuranosidase / invertase, vacuolar identical to beta-fructosidase GI:1871503 from [Arabidopsis thaliana]; contains Pfam profile PF00251:Glycosyl hydrolases family 32; identical to cDNA beta-fructosidas	GO:0019575,GO:0004564,GO:0005975,GO:0004553,GO:0005737
1956	BN10431	6.3605	4097.37	644.19	2.66914	gi|10431|At5g66400_Contig1	At5g66400.1	68418.m08374 dehydrin (RAB18) nearly identical to SP|P30185 Dehydrin Rab18 {Arabidopsis thaliana}	GO:0009737,GO:0006950,GO:0009414,GO:0005554,GO:0008372
2268	BN10431	7.42994	3994.78	537.66	2.89335	gi|10431|At5g66400_Contig1	At5g66400.1	68418.m08374 dehydrin (RAB18) nearly identical to SP|P30185 Dehydrin Rab18 {Arabidopsis thaliana}	GO:0009737,GO:0006950,GO:0009414,GO:0005554,GO:0008372
26011	BN10436	2.70264	522.626	193.376	1.43437	gi|10436|At2g21230_Contig2	At2g21230.1	68415.m02520 bZIP family transcription factor contains a bZIP transcription factor basic domain signature (PDOC00036)	GO:0009507,GO:0003700,GO:0006355,GO:0003677,GO:0005634
18523	BN10439	2.15135	325.379	151.244	1.10524	gi|10439|At1g47670_Contig1	At1g47670.1	68414.m05296 amino acid transporter family protein similar to lysine and histidine specific transporter GI:2576361 from [Arabidopsis thaliana]; contains Pfam profile PF01490: Transmembrane amino acid transporter protein	GO:0009507,GO:0016020,GO:0006865,GO:0015359
10723	BN10442	16.772	3321.77	198.055	4.06798	gi|10442|At5g65490_Contig1	At5g65490.1	68418.m08236 expressed protein similar to unknown protein (dbj BAA75199.1)	GO:0005554,GO:0000004,GO:0009507
28607	BN10448	2.51916	1875.64	744.549	1.33294	gi|10448|At5g25080_VA667R	At5g25080.1	68418.m02972 expressed protein	GO:0005554,GO:0000004,GO:0008372
28919	BN10448	2.35854	1275.92	540.978	1.2379	gi|10448|At5g25080_VA667R	At5g25080.1	68418.m02972 expressed protein	GO:0005554,GO:0000004,GO:0008372
20807	BN10451	2.57858	442.944	171.778	1.36658	gi|10451|At4g18150_Contig1	At4g18150.1	68417.m02697 hypothetical protein	GO:0005554,GO:0000004,GO:0008372
13007	BN10454	2.51889	1607.46	638.162	1.33279	gi|10454|At5g63880_Contig1	At5g63880.1	68418.m08020 SNF7 family protein contains Pfam domain, PF03357: SNF7 family	GO:0009411,GO:0005554,GO:0008372,GO:0004399,GO:0006499
13319	BN10454	2.39652	1479.93	617.534	1.26094	gi|10454|At5g63880_Contig1	At5g63880.1	68418.m08020 SNF7 family protein contains Pfam domain, PF03357: SNF7 family	GO:0009411,GO:0005554,GO:0008372,GO:0004399,GO:0006499
10407	BN10455	2.0119	349.669	173.8	1.00856	gi|10455|At5g63880_Contig2	At5g63880.1	68418.m08020 SNF7 family protein contains Pfam domain, PF03357: SNF7 family	GO:0009411,GO:0005554,GO:0008372,GO:0004399,GO:0006499
10719	BN10455	2.36645	383.765	162.169	1.24273	gi|10455|At5g63880_Contig2	At5g63880.1	68418.m08020 SNF7 family protein contains Pfam domain, PF03357: SNF7 family	GO:0009411,GO:0005554,GO:0008372,GO:0004399,GO:0006499
29261	BN10462	2.38617	1973.69	827.137	1.2547	gi|10462|At4g37830_Contig3	At4g37830.1	68417.m05352 cytochrome c oxidase-related contains weak similarity to cytochrome c oxidase polypeptide VIa-liver, mitochondrial precursor (EC 1.9.3.1) (Swiss-Prot:P10818) [Rattus norvegicus]	GO:0005739,GO:0006118,GO:0004129,GO:0005740
29573	BN10462	3.91914	1259.73	321.43	1.97054	gi|10462|At4g37830_Contig3	At4g37830.1	68417.m05352 cytochrome c oxidase-related contains weak similarity to cytochrome c oxidase polypeptide VIa-liver, mitochondrial precursor (EC 1.9.3.1) (Swiss-Prot:P10818) [Rattus norvegicus]	GO:0005739,GO:0006118,GO:0004129,GO:0005740
21773	BN10466	2.1734	1014.78	466.91	1.11995	gi|10466|At2g43150_Contig6	At2g43150.1	68415.m05358 proline-rich extensin-like family protein similar to CRANTZ hydroxyproline-rich glycoprotein [Manihot esculenta] gi|7211797|gb|AAF40442; similar to extensin gi|1165322|gb|AAB53156; contains proline-rich extensin domains, INTERPRO:IPR002965	GO:0005554,GO:0000004,GO:0012505
16261	BN10468	2.458	770.884	313.623	1.29748	gi|10468|At1g61240_Contig2	At1g61240.2	68414.m06901 expressed protein contains Pfam profile PF05212: Protein of unknown function (DUF707)	GO:0005554,GO:0000004,GO:0008372
29257	BN10478	4.9307	3338.53	677.091	2.30179	gi|10478|At1g22300_Contig2	At1g22300.1	68414.m02788 14-3-3 protein GF14 epsilon (GRF10) identical to 14-3-3 protein GF14 epsilon GI:5802798, SP:P48347 from [Arabidopsis thaliana]	GO:0045308,GO:0005886,GO:0009570,GO:0005737,GO:0007165,GO:0045309
29569	BN10478	5.16254	2930.34	567.616	2.36808	gi|10478|At1g22300_Contig2	At1g22300.1	68414.m02788 14-3-3 protein GF14 epsilon (GRF10) identical to 14-3-3 protein GF14 epsilon GI:5802798, SP:P48347 from [Arabidopsis thaliana]	GO:0045308,GO:0005886,GO:0009570,GO:0005737,GO:0007165,GO:0045309
26657	BN10479	3.50737	1999.2	569.999	1.81039	gi|10479|At1g22300_Contig3	At1g22300.1	68414.m02788 14-3-3 protein GF14 epsilon (GRF10) identical to 14-3-3 protein GF14 epsilon GI:5802798, SP:P48347 from [Arabidopsis thaliana]	GO:0045308,GO:0005886,GO:0009570,GO:0005737,GO:0007165,GO:0045309
26969	BN10479	3.70158	1387.04	374.716	1.88814	gi|10479|At1g22300_Contig3	At1g22300.1	68414.m02788 14-3-3 protein GF14 epsilon (GRF10) identical to 14-3-3 protein GF14 epsilon GI:5802798, SP:P48347 from [Arabidopsis thaliana]	GO:0045308,GO:0005886,GO:0009570,GO:0005737,GO:0007165,GO:0045309
21769	BN10482	2.00435	467.598	233.292	1.00313	gi|10482|At5g61790_Contig4	At5g61790.1	68418.m07754 calnexin 1 (CNX1) identical to calnexin homolog 1, Arabidopsis thaliana, EMBL:AT08315 [SP|P29402]	GO:0005792,GO:0005509,GO:0007186
19169	BN10483	2.09682	2379.28	1134.71	1.0682	gi|10483|At5g61790_Contig6	At5g61790.1	68418.m07754 calnexin 1 (CNX1) identical to calnexin homolog 1, Arabidopsis thaliana, EMBL:AT08315 [SP|P29402]	GO:0005792,GO:0005509,GO:0007186
13969	BN10487	2.00428	2449.31	1222.04	1.00308	gi|10487|At1g07660_Contig2	At1g07660.1	68414.m00823 histone H4 identical to histone H4 from Lycopersicon esculentum GI:297150, Lolium temulentum SP|P02308, Acropora formosa GI:455652, Citrus jambhiri GI:16797797	GO:0007001,GO:0003677,GO:0006334,GO:0000786,GO:0005634
13657	BN10487	2.14567	2490.41	1160.67	1.10143	gi|10487|At1g07660_Contig2	At1g07660.1	68414.m00823 histone H4 identical to histone H4 from Lycopersicon esculentum GI:297150, Lolium temulentum SP|P02308, Acropora formosa GI:455652, Citrus jambhiri GI:16797797	GO:0007001,GO:0003677,GO:0006334,GO:0000786,GO:0005634
30223	BN10495	4.03503	1767.92	438.143	2.01258	gi|10495|At5g07300_Contig1	At5g07300.1	68418.m00834 copine, putative strong similarity to BONZAI1 [Arabidopsis thaliana] GI:15487382; contains Pfam profile PF00168: C2 domain	GO:0005544
25023	BN10497	2.21536	446.493	201.544	1.14754	gi|10497|At5g07230_Contig1	At5g07230.1	68418.m00825 protease inhibitor/seed storage/lipid transfer protein (LTP) family protein identical to tapetum-specific protein A9 [Precursor] SP| Q00762; contains Pfam protease inhibitor/seed storage/LTP family domain PF00234	GO:0008289,GO:0006869,GO:0012505
17223	BN10500	2.05971	4066.52	1974.32	1.04244	gi|10500|At1g21720_Contig2	At1g21720.1	68414.m02719 20S proteasome beta subunit C1 (PBC1) (PRCT) almost identical to GB:AAC32069 from [Arabidopsis thaliana], EST gb|T76747 comes from this gene; identical to cDNA proteasome subunit prct GI:2511567	GO:0005839,GO:0008233,GO:0004175,GO:0006511
30219	BN10520	3.03298	667.262	220.002	1.60074	gi|10520|At2g43510_Contig2	At2g43510.1	68415.m05406 trypsin inhibitor, putative similar to SP|P26780 Trypsin inhibitor 2 precursor (MTI-2) {Sinapis alba}	GO:0012505,GO:0006952,GO:0030304
6507	BN10531	2.51611	3336.33	1325.99	1.33119	gi|10531|At5g58290_Contig5	At5g58290.1	68418.m07297 26S proteasome AAA-ATPase subunit (RPT3) identical to 26S proteasome AAA-ATPase subunit RPT3 GI:6652882 from [Arabidopsis thaliana]	GO:0008540,GO:0006511,GO:0016887
25673	BN10538	2.08029	2632.92	1265.65	1.05679	gi|10538|At1g64520_Contig2	At1g64520.1	68414.m07314 26S proteasome regulatory subunit, putative (RPN12) similar to 26S proteasome regulatory complex subunit p30 GB:AAF08395 GI:6434966 from [Drosophila melanogaster]	GO:0006511,GO:0008541,GO:0005838,GO:0008233
30557	BN10552	2.46135	427.121	173.531	1.29945	gi|10552|At4g30780_EL313R	At4g30780.1	68417.m04361 expressed protein hypothetical protein F27D4.1 - Arabidopsis thaliana,PID:g4115371	GO:0005554,GO:0000004,GO:0008372
4869	BN10571	2.53417	1651.76	651.796	1.34151	gi|10571|At4g08230_Contig1	At4g08230.1	68417.m01358 glycine-rich protein	GO:0005554,GO:0000004,GO:0005739
4557	BN10571	2.94875	1507.65	511.284	1.5601	gi|10571|At4g08230_Contig1	At4g08230.1	68417.m01358 glycine-rich protein	GO:0005554,GO:0000004,GO:0005739
1957	BN10572	2.26726	4892.39	2157.84	1.18095	gi|10572|At4g08230_Contig2	At4g08230.1	68417.m01358 glycine-rich protein	GO:0005554,GO:0000004,GO:0005739
2269	BN10572	2.15999	5324.13	2464.89	1.11102	gi|10572|At4g08230_Contig2	At4g08230.1	68417.m01358 glycine-rich protein	GO:0005554,GO:0000004,GO:0005739
15928	BN10579	3.49138	3043.54	871.73	1.8038	gi|10579|At4g04620_Contig1	At4g04620.1	68417.m00675 autophagy 8b (APG8b) identical to autophagy 8b [Arabidopsis thaliana] GI:19912153; contains Pfam profile PF02991: Microtubule associated protein 1A/1B, light chain 3	GO:0008017,GO:0006914,GO:0008372
15616	BN10579	3.76096	3332.73	886.137	1.9111	gi|10579|At4g04620_Contig1	At4g04620.1	68417.m00675 autophagy 8b (APG8b) identical to autophagy 8b [Arabidopsis thaliana] GI:19912153; contains Pfam profile PF02991: Microtubule associated protein 1A/1B, light chain 3	GO:0008017,GO:0006914,GO:0008372
26012	BN10589	2.86655	701.608	244.757	1.51931	gi|10589|At3g22290_Contig1	At3g22290.1	68416.m02816 expressed protein	GO:0005554,GO:0000004,GO:0008372
26324	BN10589	3.13501	578.287	184.461	1.64847	gi|10589|At3g22290_Contig1	At3g22290.1	68416.m02816 expressed protein	GO:0005554,GO:0000004,GO:0008372
15612	BN10593	2.94361	627.392	213.137	1.55759	gi|10593|At2g17720_Contig1	At2g17720.1	68415.m02053 oxidoreductase, 2OG-Fe(II) oxygenase family protein similar to prolyl 4-hydroxylase, alpha subunit, from Gallus gallus [GI:212530], Rattus norvegicus [GI:474940], Mus musculus [SP|Q60715]; contains PF03171 2OG-Fe(II) oxygenase superfamily dom	GO:0016706,GO:0005739,GO:0018401
15924	BN10593	2.3692	676.939	285.725	1.2444	gi|10593|At2g17720_Contig1	At2g17720.1	68415.m02053 oxidoreductase, 2OG-Fe(II) oxygenase family protein similar to prolyl 4-hydroxylase, alpha subunit, from Gallus gallus [GI:212530], Rattus norvegicus [GI:474940], Mus musculus [SP|Q60715]; contains PF03171 2OG-Fe(II) oxygenase superfamily dom	GO:0016706,GO:0005739,GO:0018401
13324	BN10594	2.13057	437.875	205.52	1.09124	gi|10594|At2g17720_Contig2	At2g17720.1	68415.m02053 oxidoreductase, 2OG-Fe(II) oxygenase family protein similar to prolyl 4-hydroxylase, alpha subunit, from Gallus gallus [GI:212530], Rattus norvegicus [GI:474940], Mus musculus [SP|Q60715]; contains PF03171 2OG-Fe(II) oxygenase superfamily dom	GO:0016706,GO:0005739,GO:0018401
7812	BN10596	2.01829	309.91	153.551	1.01313	gi|10596|At2g16430_Contig1	At2g16430.2	68415.m01882 purple acid phosphatase (PAP10) identical to purple acid phosphatase (PAP10) GI:20257482 from [Arabidopsis thaliana]	GO:0016787,GO:0004722,GO:0012505,GO:0000004,GO:0005739
26666	BN10607	2.58576	467.125	180.653	1.37059	gi|10607|At5g20720_Contig6	At5g20720.2	68418.m02461 20 kDa chaperonin, chloroplast (CPN21) (CHCPN10) (CPN20) identical to chloroplast 20 kDa chaperonin, chloroplast precursor (Protein Cpn21), chloroplast protein Cpn10, chloroplast chaperonin 10 (Ch-CPN10), SP|O65282 from [Arabidopsis thaliana]	GO:0003754,GO:0009507,GO:0000004,GO:0005516
26974	BN10623	2.11923	374.824	176.868	1.08354	gi|10623|At4g13220_Contig1	At4g13220.1	68417.m02056 expressed protein	GO:0005554,GO:0000004,GO:0009507
30228	BN10644	2.55117	1726.62	676.796	1.35116	gi|10644|At1g73230_EA1144F	At1g73230.1	68414.m08475 nascent polypeptide-associated complex (NAC) domain-containing protein similar to SP|P20290 Transcription factor BTF3 (RNA polymerase B transcription factor 3) {Homo sapiens}; contains Pfam profile PF01849: NAC domain	GO:0003700,GO:0000004,GO:0008372
12028	BN10654	2.33166	14985.4	6426.91	1.22136	gi|10654|At4g34590_Contig2	At4g34590.1	68417.m04914 bZIP transcription factor family protein similar to common plant regulatory factor 7 GI:9650828 from [Petroselinum crispum]	GO:0009507,GO:0003700,GO:0006355,GO:0003677,GO:0005634
11716	BN10654	2.59894	17286.9	6651.53	1.37792	gi|10654|At4g34590_Contig2	At4g34590.1	68417.m04914 bZIP transcription factor family protein similar to common plant regulatory factor 7 GI:9650828 from [Petroselinum crispum]	GO:0009507,GO:0003700,GO:0006355,GO:0003677,GO:0005634
27624	BN10661	2.38372	460.259	193.084	1.25322	gi|10661|At1g65650_Contig1	At1g65650.1	68414.m07448 ubiquitin carboxyl-terminal hydrolase family 1 protein similar to 26S proteasome regulatory complex subunit p37A [Drosophila melanogaster] GI:6434962; contains Pfam profile PF01088: Ubiquitin carboxyl-terminal hydrolase, family 1	GO:0005622,GO:0004221,GO:0006511
19824	BN10667	2.62578	448.15	170.673	1.39275	gi|10667|At1g80920_Contig2	At1g80920.1	68414.m09494 DNAJ heat shock N-terminal domain-containing protein similar to SP|Q05646 Chaperone protein dnaJ Erysipelothrix rhusiopathiae, SP|P45555 Chaperone protein dnaJ (HSP40) Staphylococcus aureus; contains Pfam profile PF00226 DnaJ domain	GO:0006457,GO:0003754,GO:0009507
1312	BN10676	2.12538	1998.15	940.136	1.08772	gi|10676|At5g20920_Contig1	At5g20920.2	68418.m02485 eukaryotic translation initiation factor 2 subunit 2, putative / eIF-2-beta, putative similar to SP|P41035 Eukaryotic translation initiation factor 2 subunit (eIF-2-beta) {Oryctolagus cuniculus}; contains Pfam profile PF01873: Domain found in	GO:0006413,GO:0003743,GO:0008372
1624	BN10676	2.47738	1659.83	669.993	1.30882	gi|10676|At5g20920_Contig1	At5g20920.2	68418.m02485 eukaryotic translation initiation factor 2 subunit 2, putative / eIF-2-beta, putative similar to SP|P41035 Eukaryotic translation initiation factor 2 subunit (eIF-2-beta) {Oryctolagus cuniculus}; contains Pfam profile PF01873: Domain found in	GO:0006413,GO:0003743,GO:0008372
30874	BN10692	10.302	2598.87	252.268	3.36486	gi|10692|At1g01110_Contig1	At1g01110.1	68414.m00014 expressed protein contains Prosite PS00165: Serine/threonine dehydratases pyridoxal-phosphate attachment site	GO:0005739,GO:0005554,GO:0006520
17874	BN10697	2.34084	2020.68	863.227	1.22703	gi|10697|At4g37990_Contig1	At4g37990.1	68417.m05368 mannitol dehydrogenase, putative (ELI3-2) identical to GI:16269	GO:0019592,GO:0009617,GO:0018456,GO:0008372,GO:0009626,GO:0046029
26017	BN10706	3.65594	4357.18	1191.81	1.87024	gi|10706|At5g59890_Contig5	At5g59890.1	68418.m07510 actin-depolymerizing factor 4 (ADF4) identical to SP|Q9ZSK3 Actin-depolymerizing factor 4 (ADF-4) (AtADF4) {Arabidopsis thaliana}	GO:0003779,GO:0005622,GO:0000004,GO:0003787
26329	BN10706	4.03072	4022.22	997.892	2.01104	gi|10706|At5g59890_Contig5	At5g59890.1	68418.m07510 actin-depolymerizing factor 4 (ADF4) identical to SP|Q9ZSK3 Actin-depolymerizing factor 4 (ADF-4) (AtADF4) {Arabidopsis thaliana}	GO:0003779,GO:0005622,GO:0000004,GO:0003787
23729	BN10709	3.23297	3196.45	988.703	1.69286	gi|10709|At5g59890_Contig4	At5g59890.1	68418.m07510 actin-depolymerizing factor 4 (ADF4) identical to SP|Q9ZSK3 Actin-depolymerizing factor 4 (ADF-4) (AtADF4) {Arabidopsis thaliana}	GO:0003779,GO:0005622,GO:0000004,GO:0003787
23417	BN10709	3.28683	4004.57	1218.37	1.7167	gi|10709|At5g59890_Contig4	At5g59890.1	68418.m07510 actin-depolymerizing factor 4 (ADF4) identical to SP|Q9ZSK3 Actin-depolymerizing factor 4 (ADF-4) (AtADF4) {Arabidopsis thaliana}	GO:0003779,GO:0005622,GO:0000004,GO:0003787
23729	BN10709	5.95495	2107.16	353.85	2.57409	gi|10709|At5g59890_Contig4	At5g59890.1	68418.m07510 actin-depolymerizing factor 4 (ADF4) identical to SP|Q9ZSK3 Actin-depolymerizing factor 4 (ADF-4) (AtADF4) {Arabidopsis thaliana}	GO:0003779,GO:0005622,GO:0000004,GO:0003787
18217	BN10719	2.09642	1794.85	856.152	1.06792	gi|10719|At3g02600_Contig1	At3g02600.1	68416.m00251 phosphatidic acid phosphatase family protein / PAP2 family protein similar to phosphatidic acid phosphatase [Mus musculus] GI:1487873; contains Pfam profile: PF01569 phosphatase PAP2 superfamily	GO:0005739,GO:0000004,GO:0008195
13017	BN10721	2.54063	733.826	288.836	1.34519	gi|10721|At2g44350_Contig1	At2g44350.2	68415.m05517 citrate synthase, mitochondrial, putative strong similarity to SP|P20115 Citrate synthase, mitochondrial precursor {Arabidopsis thaliana}; contains Pfam profile PF00285: Citrate synthase	GO:0004108,GO:0006099,GO:0003878,GO:0005739
13329	BN10721	2.38772	581.644	243.598	1.25563	gi|10721|At2g44350_Contig1	At2g44350.2	68415.m05517 citrate synthase, mitochondrial, putative strong similarity to SP|P20115 Citrate synthase, mitochondrial precursor {Arabidopsis thaliana}; contains Pfam profile PF00285: Citrate synthase	GO:0004108,GO:0006099,GO:0003878,GO:0005739
21125	BN10738	2.15941	4406.13	2040.43	1.11064	gi|10738|At2g47470_Contig2	At2g47470.1	68415.m05925 thioredoxin family protein similar to protein disulfide isomerase [Dictyostelium discoideum] GI:2627440; contains Pfam profile: PF00085 Thioredoxin	GO:0016853,GO:0005783,GO:0012505,GO:0005489,GO:0006118,GO:0030508
20813	BN10738	2.81238	5065.75	1801.23	1.49179	gi|10738|At2g47470_Contig2	At2g47470.1	68415.m05925 thioredoxin family protein similar to protein disulfide isomerase [Dictyostelium discoideum] GI:2627440; contains Pfam profile: PF00085 Thioredoxin	GO:0016853,GO:0005783,GO:0012505,GO:0005489,GO:0006118,GO:0030508
18525	BN10739	2.98448	4985.25	1670.39	1.57748	gi|10739|At2g47470_Contig4	At2g47470.1	68415.m05925 thioredoxin family protein similar to protein disulfide isomerase [Dictyostelium discoideum] GI:2627440; contains Pfam profile: PF00085 Thioredoxin	GO:0016853,GO:0005783,GO:0012505,GO:0005489,GO:0006118,GO:0030508
18213	BN10739	3.4913	5230.56	1498.17	1.80376	gi|10739|At2g47470_Contig4	At2g47470.1	68415.m05925 thioredoxin family protein similar to protein disulfide isomerase [Dictyostelium discoideum] GI:2627440; contains Pfam profile: PF00085 Thioredoxin	GO:0016853,GO:0005783,GO:0012505,GO:0005489,GO:0006118,GO:0030508
18867	BN10754	6.17603	1729.11	279.971	2.62668	gi|10754|At5g57560_Contig1	At5g57560.1	68418.m07191 xyloglucan:xyloglucosyl transferase / xyloglucan endotransglycosylase / endo-xyloglucan transferase (TCH4) identical to xyloglucan endotransglycosylase TCH4 protein GI:886116	GO:0016798,GO:0005489,GO:0009664,GO:0004553,GO:0005618
19179	BN10754	6.52627	1319.05	202.114	2.70626	gi|10754|At5g57560_Contig1	At5g57560.1	68418.m07191 xyloglucan:xyloglucosyl transferase / xyloglucan endotransglycosylase / endo-xyloglucan transferase (TCH4) identical to xyloglucan endotransglycosylase TCH4 protein GI:886116	GO:0016798,GO:0005489,GO:0009664,GO:0004553,GO:0005618
3267	BN10762	2.4852	1436.86	578.166	1.31336	gi|10762|At5g59870_Contig3	At5g59870.1	68418.m07507 histone H2A, putative similar to histone H2A Petroselinum crispum SP|P19177, Lycopersicon esculentum SP|P25469, Zea mays SP|P40280; contains Pfam profile PF00125 Core histone H2A/H2B/H3/H4	GO:0007001,GO:0003677,GO:0006334,GO:0000786,GO:0005634
979	BN10763	2.15546	345.587	160.331	1.108	gi|10763|At5g59870_Contig2	At5g59870.1	68418.m07507 histone H2A, putative similar to histone H2A Petroselinum crispum SP|P19177, Lycopersicon esculentum SP|P25469, Zea mays SP|P40280; contains Pfam profile PF00125 Core histone H2A/H2B/H3/H4	GO:0007001,GO:0003677,GO:0006334,GO:0000786,GO:0005634
30229	BN10776	2.173	5750.57	2646.37	1.11969	gi|10776|At3g19030_Contig2	At3g19030.1	68416.m02417 expressed protein contains similarity to phosphoserine aminotransferase GB:P19689 from [Yersinia enterocolitica]	GO:0008615,GO:0012505,GO:0005554,GO:0009090
30225	BN10793	2.14441	775.065	361.435	1.10058	gi|10793|At1g60900_Contig2	At1g60900.1	68414.m06856 U2 snRNP auxiliary factor large subunit, putative similar to U2 snRNP auxiliary factor, large subunit GB:CAA77136 from [Nicotiana plumbaginifolia]	GO:0008248,GO:0003723
17225	BN10801	3.45974	1105.1	319.417	1.79066	gi|10801|At3g10410_Contig3	At3g10410.1	68416.m01248 serine carboxypeptidase III, putative similar to serine carboxypeptidase III from Oryza sativa SP|P37891, Matricaria chamomilla GI:6960455, Hordeum vulgare SP|P21529, Triticum aestivum SP|P11515; contains Pfam profile PF0450 serine carboxypep	GO:0005524,GO:0012505,GO:0004185,GO:0006508
16913	BN10801	4.58588	1063.31	231.866	2.1972	gi|10801|At3g10410_Contig3	At3g10410.1	68416.m01248 serine carboxypeptidase III, putative similar to serine carboxypeptidase III from Oryza sativa SP|P37891, Matricaria chamomilla GI:6960455, Hordeum vulgare SP|P21529, Triticum aestivum SP|P11515; contains Pfam profile PF0450 serine carboxypep	GO:0005524,GO:0012505,GO:0004185,GO:0006508
4225	BN10809	2.47668	773.993	312.512	1.30841	gi|10809|At2g36530_Contig1	At2g36530.1	68415.m04481 enolase identical to SWISS-PROT:P25696 enolase (EC 4.2.1.11) (2-phosphoglycerate dehydratase)(2-phospho-D- glycerate hydro-lyase) [Arabidopsis thaliana]	GO:0009416,GO:0005634,GO:0009409,GO:0004634,GO:0005737
30879	BN10811	2.36719	1275.92	539.001	1.24318	gi|10811|At1g22840_Contig3	At1g22840.1	68414.m02852 cytochrome c, putative similar to cytochrome c [Pumpkin, Winter squash] SWISS-PROT:P00051	GO:0005746,GO:0009055,GO:0005489,GO:0006118
25679	BN10813	2.04404	554.124	271.092	1.03143	gi|10813|At3g52730_Contig2	At3g52730.1	68416.m05810 ubiquinol-cytochrome C reductase UQCRX/QCR9-like family protein contains Pfam profile: PF05365 ubiquinol-cytochrome C reductase, UQCRX/QCR9 like	GO:0005739,GO:0000004,GO:0008121
9767	BN10820	2.06864	1904.19	920.505	1.04868	gi|10820|At1g68490_Contig5	At1g68490.1	68414.m07824 expressed protein	GO:0005554,GO:0000004,GO:0009507
4879	BN10822	2.11765	2050.56	968.317	1.08247	gi|10822|At1g68490_Contig3	At1g68490.1	68414.m07824 expressed protein	GO:0005554,GO:0000004,GO:0009507
4567	BN10822	2.2866	1864.72	815.5	1.1932	gi|10822|At1g68490_Contig3	At1g68490.1	68414.m07824 expressed protein	GO:0005554,GO:0000004,GO:0009507
9763	BN10832	2.10236	6681.64	3178.16	1.07201	gi|10832|At5g41340_Contig2	At5g41340.1	68418.m05024 ubiquitin-conjugating enzyme 4 (UBC4) E2; identical to gi:431265, SP:P42748	GO:0006511,GO:0009408,GO:0004840,GO:0008372
2275	BN10835	4.75755	3195.67	671.705	2.25022	gi|10835|At1g80830_Contig4	At1g80830.1	68414.m09483 NRAMP metal ion transporter 1 (NRAMP1) identical to NRAMP1 protein [Arabidopsis thaliana] gi|7108911|gb|AAF36535; member of the natural resistance-associated macrophage protein (NRAMP) metal transporter family, PMID:11500563	GO:0015692,GO:0008372,GO:0030001,GO:0006875,GO:0046873,GO:0006828,GO:0015103,GO:0005384,GO:0015691
28930	BN10836	6.93071	3067.65	442.617	2.793	gi|10836|At1g80830_Contig2	At1g80830.1	68414.m09483 NRAMP metal ion transporter 1 (NRAMP1) identical to NRAMP1 protein [Arabidopsis thaliana] gi|7108911|gb|AAF36535; member of the natural resistance-associated macrophage protein (NRAMP) metal transporter family, PMID:11500563	GO:0015692,GO:0008372,GO:0030001,GO:0006875,GO:0046873,GO:0006828,GO:0015103,GO:0005384,GO:0015691
28618	BN10836	4.75253	3079.98	648.072	2.24869	gi|10836|At1g80830_Contig2	At1g80830.1	68414.m09483 NRAMP metal ion transporter 1 (NRAMP1) identical to NRAMP1 protein [Arabidopsis thaliana] gi|7108911|gb|AAF36535; member of the natural resistance-associated macrophage protein (NRAMP) metal transporter family, PMID:11500563	GO:0015692,GO:0008372,GO:0030001,GO:0006875,GO:0046873,GO:0006828,GO:0015103,GO:0005384,GO:0015691
21130	BN10839	5.03014	3647.15	725.059	2.3306	gi|10839|At3g61890_Contig1	At3g61890.1	68416.m06951 homeobox-leucine zipper protein 12 (HB-12) / HD-ZIP transcription factor 12 identical to homeobox-leucine zipper protein ATHB-12 (GI:6899887) [Arabidopsis thaliana]	GO:0005634,GO:0009737,GO:0003700,GO:0006970
20818	BN10839	5.28906	3999.96	756.27	2.40301	gi|10839|At3g61890_Contig1	At3g61890.1	68416.m06951 homeobox-leucine zipper protein 12 (HB-12) / HD-ZIP transcription factor 12 identical to homeobox-leucine zipper protein ATHB-12 (GI:6899887) [Arabidopsis thaliana]	GO:0005634,GO:0009737,GO:0003700,GO:0006970
15618	BN10841	2.46515	1085.76	440.443	1.30168	gi|10841|At1g70160_Contig4	At1g70160.1	68414.m08073 expressed protein similar to hypothetical protein GI:4455225 from [Arabidopsis thaliana]	GO:0005554,GO:0000004,GO:0012505
26326	BN10851	2.18728	444.562	203.249	1.12914	gi|10851|At1g17290_Contig2	At1g17290.1	68414.m02107 alanine aminotransferase, putative similar to alanine aminotransferase from Panicum miliaceum [SP|P34106], GB:AAC62456 GI:3694807 from [Zea mays], GI:4730884 from Oryza sativa	GO:0009072,GO:0008372,GO:0016847,GO:0019481,GO:0006519,GO:0019272,GO:0004838,GO:0008483,GO:0004021,GO:0019642,GO:0009058
18526	BN10856	4.62441	9740.49	2106.32	2.20927	gi|10856|At2g31200_Contig1	At2g31200.1	68415.m03810 actin-depolymerizing factor 6 (ADF6) identical to SP|Q9ZSK2 Actin-depolymerizing factor 6 (ADF-6) (AtADF6) {Arabidopsis thaliana}	GO:0003779,GO:0005622,GO:0000004,GO:0003787
18214	BN10856	5.2473	11993.8	2285.71	2.39157	gi|10856|At2g31200_Contig1	At2g31200.1	68415.m03810 actin-depolymerizing factor 6 (ADF6) identical to SP|Q9ZSK2 Actin-depolymerizing factor 6 (ADF-6) (AtADF6) {Arabidopsis thaliana}	GO:0003779,GO:0005622,GO:0000004,GO:0003787
7814	BN10861	4.70081	810.612	172.441	2.23291	gi|10861|At3g60750_Contig3	At3g60750.1	68416.m06796 transketolase, putative strong similarity to transketolase 1 [Capsicum annuum] GI:3559814; contains Pfam profiles PF02779: Transketolase, pyridine binding domain, PF02780: Transketolase, C-terminal domain, PF00456: Transketolase, thiamine dip	GO:0004802,GO:0016491,GO:0000004,GO:0009507
2926	BN10863	2.39022	893.21	373.693	1.25715	gi|10863|At4g34850_Contig2	At4g34850.1	68417.m04944 chalcone and stilbene synthase family protein similar to chalcone synthase homolog PrChS1, Pinus radiata, gb:U90341; similar to anther-specific protein [Nicotiana sylvestris][GI:2326774], YY2 protein [Oryza sativa][GI:2645170]	GO:0009058,GO:0006633,GO:0008415,GO:0004315,GO:0008372,GO:0009699
26980	BN10866	2.91643	1627.56	558.066	1.5442	gi|10866|At2g20740_Contig1	At2g20740.3	68415.m02438 expressed protein	GO:0005554,GO:0016021,GO:0000004,GO:0012505
26668	BN10866	2.36187	2235.24	946.386	1.23993	gi|10866|At2g20740_Contig1	At2g20740.3	68415.m02438 expressed protein	GO:0005554,GO:0016021,GO:0000004,GO:0012505
24068	BN10867	2.24388	1132.06	504.51	1.166	gi|10867|At2g20740_Contig2	At2g20740.2	68415.m02437 expressed protein	GO:0005554,GO:0016021,GO:0000004,GO:0012505
24380	BN10867	2.42891	1033.05	425.315	1.28031	gi|10867|At2g20740_Contig2	At2g20740.2	68415.m02437 expressed protein	GO:0005554,GO:0016021,GO:0000004,GO:0012505
26664	BN10881	2.98825	621.736	208.06	1.5793	gi|10881|At5g24810_ES3384R	At5g24810.1	68418.m02930 ABC1 family protein contains Pfam domain, PF03109: ABC1 family	GO:0005524,GO:0000004,GO:0005739
16264	BN10887	6.81262	8923.99	1309.92	2.76821	gi|10887|At3g12145_Contig1	At3g12145.1	68416.m01513 polygalacturonase inhibitor, putative / leucine-rich repeat protein (FLR1) similar to Swiss-Prot:Q05091 polygalacturonase inhibitor precursor (Polygalacturonase-inhibiting protein) [Pyrus communis]; identical to leucine-rich repeat protein FL	GO:0004857,GO:0000004,GO:0008372
16576	BN10887	6.82187	8357.27	1225.07	2.77017	gi|10887|At3g12145_Contig1	At3g12145.1	68416.m01513 polygalacturonase inhibitor, putative / leucine-rich repeat protein (FLR1) similar to Swiss-Prot:Q05091 polygalacturonase inhibitor precursor (Polygalacturonase-inhibiting protein) [Pyrus communis]; identical to leucine-rich repeat protein FL	GO:0004857,GO:0000004,GO:0008372
8464	BN10892	2.0578	342.621	166.499	1.0411	gi|10892|At5g25760_Contig2	At5g25760.1	68418.m03057 ubiquitin-conjugating enzyme, putative similar to SP|O60015 Ubiquitin-conjugating enzyme E2-21 kDa (EC 6.3.2.19) (Ubiquitin-protein ligase) (Ubiquitin carrier protein) {Pichia angusta}; contains Pfam profile PF00179: Ubiquitin-conjugating enz	GO:0006464,GO:0008372,GO:0004840,GO:0006512
27630	BN10897	2.07816	2833.59	1363.51	1.05531	gi|10897|At3g55440_Contig1	At3g55440.1	68416.m06157 triosephosphate isomerase, cytosolic, putative strong similarity to triosephosphate isomerase, cytosolic from Petunia hybrida [SP|P48495], from Coptis japonica [SP|P21820]	GO:0005829,GO:0004807,GO:0008152
22430	BN10901	3.02052	977.019	323.461	1.59479	gi|10901|At3g55440_BL1315F	At3g55440.1	68416.m06157 triosephosphate isomerase, cytosolic, putative strong similarity to triosephosphate isomerase, cytosolic from Petunia hybrida [SP|P48495], from Coptis japonica [SP|P21820]	GO:0005829,GO:0004807,GO:0008152
9426	BN10922	2.45243	6925.07	2823.76	1.29421	gi|10922|At2g18440_Contig4	At2g18440.1	68415.m02146 expressed protein	GO:0005554
9114	BN10922	2.76481	6585.38	2381.86	1.46718	gi|10922|At2g18440_Contig4	At2g18440.1	68415.m02146 expressed protein	GO:0005554
28280	BN10933	2.06335	9461.17	4585.34	1.04499	gi|10933|At1g07890_Contig4	At1g07890.3	68414.m00858 L-ascorbate peroxidase 1, cytosolic (APX1) identical to SP|Q05431 L-ascorbate peroxidase, cytosolic (EC 1.11.1.11) (AP) {Arabidopsis thaliana}, L-ascorbate peroxidase [Arabidopsis thaliana] gi|16173|emb|CAA42168; strong similarity to cytosoli	GO:0006118,GO:0016688,GO:0005829,GO:0006979
25368	BN10935	2.24716	5181.7	2305.89	1.1681	gi|10935|At1g07890_Contig2	At1g07890.3	68414.m00858 L-ascorbate peroxidase 1, cytosolic (APX1) identical to SP|Q05431 L-ascorbate peroxidase, cytosolic (EC 1.11.1.11) (AP) {Arabidopsis thaliana}, L-ascorbate peroxidase [Arabidopsis thaliana] gi|16173|emb|CAA42168; strong similarity to cytosoli	GO:0006118,GO:0016688,GO:0005829,GO:0006979
25680	BN10935	2.87102	4866.52	1695.05	1.52156	gi|10935|At1g07890_Contig2	At1g07890.3	68414.m00858 L-ascorbate peroxidase 1, cytosolic (APX1) identical to SP|Q05431 L-ascorbate peroxidase, cytosolic (EC 1.11.1.11) (AP) {Arabidopsis thaliana}, L-ascorbate peroxidase [Arabidopsis thaliana] gi|16173|emb|CAA42168; strong similarity to cytosoli	GO:0006118,GO:0016688,GO:0005829,GO:0006979
30876	BN10958	2.66002	886.646	333.323	1.41144	gi|10958|At5g62350_Contig1	At5g62350.1	68418.m07826 invertase/pectin methylesterase inhibitor family protein / DC 1.2 homolog (FL5-2I22) similar to SP|Q42534 Pectinesterase 2 precursor (EC 3.1.1.11) (Pectin methylesterase 2) (PE 2) {Arabidopsis thaliana}; contains Pfam profile PF04043: Plant i	GO:0012505,GO:0000004,GO:0046910
15276	BN10965	6.38757	1333.47	208.76	2.67527	gi|10965|At2g34250_Contig2	At2g34250.1	68415.m04190 protein transport protein sec61, putative similar to PfSec61 [Plasmodium falciparum] GI:3057044; contains Pfam profile PF00344: eubacterial secY protein	GO:0009306,GO:0016020,GO:0005739,GO:0015450
4564	BN10972	3.25458	1360.51	418.029	1.70247	gi|10972|At3g29240_Contig2	At3g29240.2	68416.m03669 expressed protein similar to At1g33780 [Arabidopsis thaliana]; contains Pfam profile PF02622: Uncharacterized ACR, COG1678	GO:0009543,GO:0005524
4876	BN10972	2.91698	1452.46	497.933	1.54447	gi|10972|At3g29240_Contig2	At3g29240.2	68416.m03669 expressed protein similar to At1g33780 [Arabidopsis thaliana]; contains Pfam profile PF02622: Uncharacterized ACR, COG1678	GO:0009543,GO:0005524
23731	BN10984	2.84438	935.162	328.775	1.50812	gi|10984|At5g21160_Contig1	At5g21160.1	68418.m02528 La domain-containing protein / proline-rich family protein contains proline-rich extensin domains, INTERPRO:IPR002965, PF05383: La domain	GO:0006413,GO:0003743,GO:0008372
26327	BN11001	6.06105	4207.27	694.149	2.59957	gi|11001|At5g10390_Contig1	At5g10390.1	68418.m01205 histone H3 identical to histone H3 from Zea mays SP|P05203, Medicago sativa GI:166384, Encephalartos altensteinii SP|P08903, Pisum sativum SP|P02300; contains Pfam profile PF00125 Core histone H2A/H2B/H3/H4	GO:0007001,GO:0003677,GO:0006334,GO:0000786,GO:0005634,GO:0009507
26015	BN11001	6.37259	5461.68	857.058	2.67188	gi|11001|At5g10390_Contig1	At5g10390.1	68418.m01205 histone H3 identical to histone H3 from Zea mays SP|P05203, Medicago sativa GI:166384, Encephalartos altensteinii SP|P08903, Pisum sativum SP|P02300; contains Pfam profile PF00125 Core histone H2A/H2B/H3/H4	GO:0007001,GO:0003677,GO:0006334,GO:0000786,GO:0005634,GO:0009507
26327	BN11001	3.35541	1594.1	475.084	1.74649	gi|11001|At5g10390_Contig1	At5g10390.1	68418.m01205 histone H3 identical to histone H3 from Zea mays SP|P05203, Medicago sativa GI:166384, Encephalartos altensteinii SP|P08903, Pisum sativum SP|P02300; contains Pfam profile PF00125 Core histone H2A/H2B/H3/H4	GO:0007001,GO:0003677,GO:0006334,GO:0000786,GO:0005634,GO:0009507
23727	BN11005	4.98437	3034.53	608.809	2.31741	gi|11005|At4g28240_Contig2	At4g28240.1	68417.m04046 wound-responsive protein-related wound-induced protein - tomato (fragment), PIR2:S19773	GO:0005554,GO:0000004,GO:0009507
23415	BN11005	5.09836	3647.23	715.373	2.35003	gi|11005|At4g28240_Contig2	At4g28240.1	68417.m04046 wound-responsive protein-related wound-induced protein - tomato (fragment), PIR2:S19773	GO:0005554,GO:0000004,GO:0009507
21127	BN11006	2.87082	5046.12	1757.73	1.52146	gi|11006|At4g28240_DL868R	At4g28240.1	68417.m04046 wound-responsive protein-related wound-induced protein - tomato (fragment), PIR2:S19773	GO:0005554,GO:0000004,GO:0009507
20815	BN11006	3.43876	5596.07	1627.35	1.78189	gi|11006|At4g28240_DL868R	At4g28240.1	68417.m04046 wound-responsive protein-related wound-induced protein - tomato (fragment), PIR2:S19773	GO:0005554,GO:0000004,GO:0009507
18527	BN11007	4.66658	2299.27	492.71	2.22237	gi|11007|At4g28240_Contig1	At4g28240.1	68417.m04046 wound-responsive protein-related wound-induced protein - tomato (fragment), PIR2:S19773	GO:0005554,GO:0000004,GO:0009507
18215	BN11007	5.02455	2140.59	426.026	2.329	gi|11007|At4g28240_Contig1	At4g28240.1	68417.m04046 wound-responsive protein-related wound-induced protein - tomato (fragment), PIR2:S19773	GO:0005554,GO:0000004,GO:0009507
15615	BN11008	2.07443	10041.9	4840.79	1.05272	gi|11008|At5g53300_Contig2	At5g53300.2	68418.m06625 ubiquitin-conjugating enzyme 10 (UBC10) E2; identical to gi:297877, SP:P35133	GO:0006511,GO:0004840
5527	BN11017	2.09491	4243.09	2025.43	1.06689	gi|11017|At5g53300_DL899R	At5g53300.2	68418.m06625 ubiquitin-conjugating enzyme 10 (UBC10) E2; identical to gi:297877, SP:P35133	GO:0006511,GO:0004840
8781	BN11028	3.35502	8315.83	2478.62	1.74632	gi|11028|At5g15190_Contig1	At5g15190.2	68418.m01780 expressed protein	GO:0005554,GO:0000004,GO:0008372
29265	BN11032	2.65264	785.423	296.091	1.40743	gi|11032|At1g07940_Contig5	At1g07940.1	68414.m00863 elongation factor 1-alpha / EF-1-alpha identical to GB:CAA34456 from [Arabidopsis thaliana] (Plant Mol. Biol. 14 (1), 107-110 (1990))	GO:0006414,GO:0003746,GO:0005737,GO:0001514,GO:0005516
21465	BN11036	2.05401	322.257	156.892	1.03844	gi|11036|At3g58730_Contig3	At3g58730.1	68416.m06546 vacuolar ATP synthase subunit D (VATD) / V-ATPase D subunit / vacuolar proton pump D subunit (VATPD) identical to Vacuolar ATP synthase subunit D (EC 3.6.3.14) (V-ATPase D subunit) (Vacuolar proton pump D subunit) (Swiss-Prot:Q9XGM1) [Arabido	GO:0015992,GO:0005739
29915	BN11067	2.24964	1034.85	460.006	1.1697	gi|11067|At1g76200_Contig1	At1g76200.1	68414.m08849 expressed protein	GO:0005554,GO:0000004,GO:0008372
30227	BN11067	3.5355	1061.01	300.102	1.82191	gi|11067|At1g76200_Contig1	At1g76200.1	68414.m08849 expressed protein	GO:0005554,GO:0000004,GO:0008372
16915	BN11079	2.13468	1119.82	524.585	1.09402	gi|11079|At1g15860_Contig1	At1g15860.1	68414.m01903 expressed protein	GO:0005554,GO:0000004,GO:0005739
28281	BN11088	2.19392	2240.67	1021.31	1.13351	gi|11088|At4g32940_Contig1	At4g32940.1	68417.m04687 vacuolar processing enzyme gamma / gamma-VPE nearly identical to SP|Q39119 Vacuolar processing enzyme, gamma-isozyme precursor (EC 3.4.22.-) (Gamma-VPE) {Arabidopsis thaliana}	GO:0004197,GO:0012505,GO:0001509,GO:0006508
25681	BN11089	2.48245	520.608	209.715	1.31177	gi|11089|At4g32940_Contig2	At4g32940.1	68417.m04687 vacuolar processing enzyme gamma / gamma-VPE nearly identical to SP|Q39119 Vacuolar processing enzyme, gamma-isozyme precursor (EC 3.4.22.-) (Gamma-VPE) {Arabidopsis thaliana}	GO:0004197,GO:0012505,GO:0001509,GO:0006508
7481	BN11097	3.20038	519.092	162.197	1.67824	gi|11097|At2g42570_Contig1	At2g42570.1	68415.m05268 expressed protein	GO:0005554,GO:0000004,GO:0012505
14965	BN11120	4.31826	24481.4	5669.27	2.11045	gi|11120|At3g15450_Contig1	At3g15450.1	68416.m01960 expressed protein similar to auxin down-regulated protein ARG10 [Vigna radiata] GI:2970051, wali7 (aluminum-induced protein) [Triticum aestivum] GI:451193	GO:0005524,GO:0000004,GO:0008372
15277	BN11120	3.86705	19269.2	4982.92	1.95123	gi|11120|At3g15450_Contig1	At3g15450.1	68416.m01960 expressed protein similar to auxin down-regulated protein ARG10 [Vigna radiata] GI:2970051, wali7 (aluminum-induced protein) [Triticum aestivum] GI:451193	GO:0005524,GO:0000004,GO:0008372
4877	BN11126	4.13282	9750.35	2359.25	2.04713	gi|11126|At3g44320_Contig1	At3g44320.1	68416.m04760 nitrilase 3 (NIT3) identical to SP|P46010 Nitrilase 3 (EC 3.5.5.1) {Arabidopsis thaliana}	GO:0019762,GO:0000257
4565	BN11126	3.99019	6627.35	1660.91	1.99646	gi|11126|At3g44320_Contig1	At3g44320.1	68416.m04760 nitrilase 3 (NIT3) identical to SP|P46010 Nitrilase 3 (EC 3.5.5.1) {Arabidopsis thaliana}	GO:0019762,GO:0000257
28936	BN11129	7.47001	6413.28	858.537	2.90111	gi|11129|At5g16270_Contig3	At5g16270.1	68418.m01900 Rad21/Rec8-like family protein weak similarity to cohesion family protein SYN2 [Arabidopsis thaliana] GI:12006360; contains Pfam profiles PF04824: Conserved region of Rad21 / Rec8 like protein, PF04825: N terminus of Rad21 / Rec8 like protein	GO:0007062,GO:0005554,GO:0008372
28624	BN11129	8.72206	8010.47	918.415	3.12467	gi|11129|At5g16270_Contig3	At5g16270.1	68418.m01900 Rad21/Rec8-like family protein weak similarity to cohesion family protein SYN2 [Arabidopsis thaliana] GI:12006360; contains Pfam profiles PF04824: Conserved region of Rad21 / Rec8 like protein, PF04825: N terminus of Rad21 / Rec8 like protein	GO:0007062,GO:0005554,GO:0008372
26024	BN11130	2.94472	853.137	289.718	1.55813	gi|11130|At5g16270_Contig4	At5g16270.1	68418.m01900 Rad21/Rec8-like family protein weak similarity to cohesion family protein SYN2 [Arabidopsis thaliana] GI:12006360; contains Pfam profiles PF04824: Conserved region of Rad21 / Rec8 like protein, PF04825: N terminus of Rad21 / Rec8 like protein	GO:0007062,GO:0005554,GO:0008372
26336	BN11130	2.80726	727.866	259.28	1.48916	gi|11130|At5g16270_Contig4	At5g16270.1	68418.m01900 Rad21/Rec8-like family protein weak similarity to cohesion family protein SYN2 [Arabidopsis thaliana] GI:12006360; contains Pfam profiles PF04824: Conserved region of Rad21 / Rec8 like protein, PF04825: N terminus of Rad21 / Rec8 like protein	GO:0007062,GO:0005554,GO:0008372
23736	BN11131	3.15186	732.001	232.244	1.6562	gi|11131|At5g16270_Contig2	At5g16270.1	68418.m01900 Rad21/Rec8-like family protein weak similarity to cohesion family protein SYN2 [Arabidopsis thaliana] GI:12006360; contains Pfam profiles PF04824: Conserved region of Rad21 / Rec8 like protein, PF04825: N terminus of Rad21 / Rec8 like protein	GO:0007062,GO:0005554,GO:0008372
23424	BN11131	2.66463	889.112	333.672	1.41393	gi|11131|At5g16270_Contig2	At5g16270.1	68418.m01900 Rad21/Rec8-like family protein weak similarity to cohesion family protein SYN2 [Arabidopsis thaliana] GI:12006360; contains Pfam profiles PF04824: Conserved region of Rad21 / Rec8 like protein, PF04825: N terminus of Rad21 / Rec8 like protein	GO:0007062,GO:0005554,GO:0008372
18536	BN11133	2.42093	1993.4	823.404	1.27556	gi|11133|At5g42980_Contig3	At5g42980.1	68418.m05242 thioredoxin H-type 3 (TRX-H-3) (GIF1) identical to SP|Q42403 Thioredoxin H-type 3 (TRX-H-3) {Arabidopsis thaliana}; identical to cDNA (GIF1) mRNA for thioredoxin GI:992961	GO:0016671,GO:0042542,GO:0005829,GO:0030508
13336	BN11135	2.4668	591.995	239.985	1.30264	gi|11135|At3g26744_Contig1	At3g26744.1	68416.m03344 basix helix-loop-helix (bHLH) family protein contains Pfam profile: PF00010 helix-loop-helix DNA-binding domain	GO:0016563,GO:0003700,GO:0009409,GO:0003677,GO:0005634,GO:0045941
13024	BN11135	2.729	627.802	230.048	1.44837	gi|11135|At3g26744_Contig1	At3g26744.1	68416.m03344 basix helix-loop-helix (bHLH) family protein contains Pfam profile: PF00010 helix-loop-helix DNA-binding domain	GO:0016563,GO:0003700,GO:0009409,GO:0003677,GO:0005634,GO:0045941
8136	BN11137	2.69879	1298.52	481.149	1.43231	gi|11137|At1g18210_ES4968R	At1g18210.2	68414.m02267 calcium-binding protein, putative similar to SP|Q9M7R0 Calcium-binding allergen Ole e 8 (PCA18/PCA23) {Olea europaea}; contains INTERPRO:IPR002048 calcium-binding EF-hand domain	GO:0009288,GO:0005509
7824	BN11137	3.96151	1580.33	398.921	1.98605	gi|11137|At1g18210_ES4968R	At1g18210.2	68414.m02267 calcium-binding protein, putative similar to SP|Q9M7R0 Calcium-binding allergen Ole e 8 (PCA18/PCA23) {Olea europaea}; contains INTERPRO:IPR002048 calcium-binding EF-hand domain	GO:0009288,GO:0005509
28620	BN11142	2.1925	1592.77	726.462	1.13258	gi|11142|At1g71695_ES2108F	At1g71695.1	68414.m08281 peroxidase 12 (PER12) (P12) (PRXR6) identical to SP|Q96520 Peroxidase 12 precursor (EC 1.11.1.7) (Atperox P12) (PRXR6) (ATP4a) {Arabidopsis thaliana}	GO:0004601,GO:0000004,GO:0012505
28932	BN11142	2.14728	1351.26	629.29	1.10251	gi|11142|At1g71695_ES2108F	At1g71695.1	68414.m08281 peroxidase 12 (PER12) (P12) (PRXR6) identical to SP|Q96520 Peroxidase 12 precursor (EC 1.11.1.7) (Atperox P12) (PRXR6) (ATP4a) {Arabidopsis thaliana}	GO:0004601,GO:0000004,GO:0012505
20820	BN11145	2.20996	2570.29	1163.05	1.14402	gi|11145|At5g62460_Contig2	At5g62460.1	68418.m07838 zinc finger (C3HC4-type RING finger) family protein contains Pfam domain, PF00097: Zinc finger, C3HC4 type (RING finger)	GO:0009507,GO:0005515,GO:0008270,GO:0005489,GO:0006118
21132	BN11145	2.03606	2100.26	1031.53	1.02578	gi|11145|At5g62460_Contig2	At5g62460.1	68418.m07838 zinc finger (C3HC4-type RING finger) family protein contains Pfam domain, PF00097: Zinc finger, C3HC4 type (RING finger)	GO:0009507,GO:0005515,GO:0008270,GO:0005489,GO:0006118
13332	BN11149	2.22627	2286.45	1027.03	1.15463	gi|11149|At2g17930_Contig1	At2g17930.1	68415.m02076 FAT domain-containing protein / phosphatidylinositol 3- and 4-kinase family protein contains Pfam profiles PF02259 FAT domain, PF00454 Phosphatidylinositol 3- and 4-kinase, PF02260: FATC domain	GO:0008372,GO:0004428,GO:0018346
982	BN11211	3.55407	17605.2	4953.53	1.82947	gi|11211|At4g05320_Contig12	At4g05320.4	68417.m00813 polyubiquitin (UBQ10) (SEN3) senescence-associated protein; identical to GI:870791	GO:0005634,GO:0007568,GO:0000211,GO:0006464
670	BN11211	4.94116	17131.5	3467.1	2.30485	gi|11211|At4g05320_Contig12	At4g05320.4	68417.m00813 polyubiquitin (UBQ10) (SEN3) senescence-associated protein; identical to GI:870791	GO:0005634,GO:0007568,GO:0000211,GO:0006464
22124	BN11216	2.81468	2180.37	774.643	1.49297	gi|11216|At5g57655_Contig1	At5g57655.2	68418.m07204 xylose isomerase family protein contains similarity to Xylose isomerase (EC 5.3.1.5) (Swiss-Prot:P22842) [Thermoanaerobacter ethanolicus]	GO:0009045,GO:0005975,GO:0012505
22436	BN11216	2.51799	1896.84	753.314	1.33227	gi|11216|At5g57655_Contig1	At5g57655.2	68418.m07204 xylose isomerase family protein contains similarity to Xylose isomerase (EC 5.3.1.5) (Swiss-Prot:P22842) [Thermoanaerobacter ethanolicus]	GO:0009045,GO:0005975,GO:0012505
9436	BN11222	4.87201	3253.1	667.712	2.28452	gi|11222|At1g32920_Contig2	At1g32920.1	68414.m04055 expressed protein	GO:0005554,GO:0000004,GO:0012505
9124	BN11222	4.70763	3569.52	758.241	2.235	gi|11222|At1g32920_Contig2	At1g32920.1	68414.m04055 expressed protein	GO:0005554,GO:0000004,GO:0012505
19832	BN11230	2.14325	542.702	253.215	1.0998	gi|11230|At2g41440_Contig1	At2g41440.1	68415.m05120 expressed protein	GO:0005634,GO:0009507,GO:0003700,GO:0006355
30574	BN11241	2.07818	328.677	158.156	1.05532	gi|11241|At1g68140_Contig1	At1g68140.1	68414.m07783 expressed protein	GO:0005554,GO:0000004,GO:0005739
7482	BN11283	2.48434	18598.8	7486.42	1.31286	gi|11283|At5g59310_Contig1	At5g59310.1	68418.m07432 lipid transfer protein 4 (LTP4) identical to lipid transfer protein 4 from Arabidopsis thaliana [gi:8571923]; contains Pfam protease inhibitor/seed storage/LTP family domain PF00234	GO:0006869,GO:0005319,GO:0012505
7170	BN11283	2.58023	16209.2	6282.08	1.3675	gi|11283|At5g59310_Contig1	At5g59310.1	68418.m07432 lipid transfer protein 4 (LTP4) identical to lipid transfer protein 4 from Arabidopsis thaliana [gi:8571923]; contains Pfam protease inhibitor/seed storage/LTP family domain PF00234	GO:0006869,GO:0005319,GO:0012505
4570	BN11285	3.67645	15280.1	4156.21	1.87831	gi|11285|At5g59310_Contig3	At5g59310.1	68418.m07432 lipid transfer protein 4 (LTP4) identical to lipid transfer protein 4 from Arabidopsis thaliana [gi:8571923]; contains Pfam protease inhibitor/seed storage/LTP family domain PF00234	GO:0006869,GO:0005319,GO:0012505
4882	BN11285	3.58989	16965.1	4725.8	1.84394	gi|11285|At5g59310_Contig3	At5g59310.1	68418.m07432 lipid transfer protein 4 (LTP4) identical to lipid transfer protein 4 from Arabidopsis thaliana [gi:8571923]; contains Pfam protease inhibitor/seed storage/LTP family domain PF00234	GO:0006869,GO:0005319,GO:0012505
13025	BN11294	3.16507	493.026	155.771	1.66224	gi|11294|At5g15740_Contig1	At5g15740.1	68418.m01841 expressed protein contains Pfam PF03138: Plant protein family. The function of this family of plant proteins is unknown;	GO:0005554,GO:0000004,GO:0008372
13337	BN11294	2.91526	922.417	316.41	1.54362	gi|11294|At5g15740_Contig1	At5g15740.1	68418.m01841 expressed protein contains Pfam PF03138: Plant protein family. The function of this family of plant proteins is unknown;	GO:0005554,GO:0000004,GO:0008372
7825	BN11299	2.19198	2696.27	1230.06	1.13224	gi|11299|At5g57040_Contig2	At5g57040.1	68418.m07120 lactoylglutathione lyase family protein / glyoxalase I family protein contains Pfam PF00903: glyoxalase family protein	GO:0005975,GO:0004462,GO:0009507
13021	BN11313	2.0235	14918.9	7372.81	1.01685	gi|11313|At2g47400_Contig4	At2g47400.1	68415.m05916 CP12 domain-containing protein contains Pfam profile: PF02672 CP12 domain	GO:0005554,GO:0000004,GO:0009507
13333	BN11313	2.29592	19954.2	8691.17	1.19907	gi|11313|At2g47400_Contig4	At2g47400.1	68415.m05916 CP12 domain-containing protein contains Pfam profile: PF02672 CP12 domain	GO:0005554,GO:0000004,GO:0009507
26675	BN11324	3.35729	1309.07	389.919	1.7473	gi|11324|At5g57110_Contig1	At5g57110.2	68418.m07131 calcium-transporting ATPase 8, plasma membrane-type / Ca(2+)-ATPase isoform 8 (ACA8) identical to calcium-transporting ATPase 8, plasma membrane-type SP:Q9LF79 from [Arabidopsis thaliana]	GO:0008152,GO:0006812,GO:0015672,GO:0015992,GO:0005886,GO:0015693,GO:0005516,GO:0006813,GO:0005388,GO:0030001,GO:0006816
26987	BN11324	3.94172	1089.96	276.519	1.97882	gi|11324|At5g57110_Contig1	At5g57110.2	68418.m07131 calcium-transporting ATPase 8, plasma membrane-type / Ca(2+)-ATPase isoform 8 (ACA8) identical to calcium-transporting ATPase 8, plasma membrane-type SP:Q9LF79 from [Arabidopsis thaliana]	GO:0008152,GO:0006812,GO:0015672,GO:0015992,GO:0005886,GO:0015693,GO:0005516,GO:0006813,GO:0005388,GO:0030001,GO:0006816
16275	BN11328	2.14923	2291.62	1066.25	1.10382	gi|11328|At5g20570_Contig3	At5g20570.1	68418.m02442 ring-box protein-related similar to ring-box protein 1 GI:4769004 from [Homo sapiens]	GO:0009733,GO:0019005,GO:0005515,GO:0016567
16587	BN11328	2.03552	1997.72	981.428	1.0254	gi|11328|At5g20570_Contig3	At5g20570.1	68418.m02442 ring-box protein-related similar to ring-box protein 1 GI:4769004 from [Homo sapiens]	GO:0009733,GO:0019005,GO:0005515,GO:0016567
3275	BN11335	3.62408	6181.19	1705.59	1.85761	gi|11335|At1g14980_Contig2	At1g14980.1	68414.m01790 10 kDa chaperonin (CPN10) identical to SP:P34893 from [Arabidopsis thaliana]	GO:0009408,GO:0003772,GO:0006457,GO:0003754,GO:0005739
3587	BN11335	2.58921	6058.53	2339.91	1.37251	gi|11335|At1g14980_Contig2	At1g14980.1	68414.m01790 10 kDa chaperonin (CPN10) identical to SP:P34893 from [Arabidopsis thaliana]	GO:0009408,GO:0003772,GO:0006457,GO:0003754,GO:0005739
3271	BN11362	2.72054	9010.32	3311.96	1.44389	gi|11362|At3g01390_Contig5	At3g01390.2	68416.m00062 vacuolar ATP synthase subunit G 1 (VATG1) / V-ATPase G subunit 1 (VAG1) / vacuolar proton pump G subunit 1 (VMA10) identical to SWISS-PROT:O82628 vacuolar ATP synthase subunit G 1 (V-ATPase G subunit 1, Vacuolar proton pump G subunit 1) [Arab	GO:0015991,GO:0046933,GO:0000325,GO:0016469
671	BN11364	2.24989	9596.86	4265.48	1.16985	gi|11364|At3g01390_Contig3	At3g01390.2	68416.m00062 vacuolar ATP synthase subunit G 1 (VATG1) / V-ATPase G subunit 1 (VAG1) / vacuolar proton pump G subunit 1 (VMA10) identical to SWISS-PROT:O82628 vacuolar ATP synthase subunit G 1 (V-ATPase G subunit 1, Vacuolar proton pump G subunit 1) [Arab	GO:0015991,GO:0046933,GO:0000325,GO:0016469
27637	BN11367	2.13068	1283.19	602.243	1.09132	gi|11367|At3g22110_Contig2	At3g22110.1	68416.m02791 20S proteasome alpha subunit C (PAC1) (PRC9) identical to GB:AAC32057 from [Arabidopsis thaliana] (Genetics (1998) 149 (2), 677-692); identical to cDNA proteasome subunit prc9 GI:2511583	GO:0005839,GO:0008233,GO:0004175,GO:0006511
24725	BN11368	2.23427	523.425	234.271	1.1598	gi|11368|At1g15330_Contig1	At1g15330.1	68414.m01834 CBS domain-containing protein low similarity to SP|Q9MYP4 5'-AMP-activated protein kinase, gamma-3 subunit (AMPK gamma-3 chain) (AMPK gamma3) {Sus scrofa}; contains Pfam profile PF00571: CBS domain	GO:0005554,GO:0000004,GO:0008372
30233	BN11387	4.19193	2905.36	693.084	2.06761	gi|11387|At5g20020_Contig4	At5g20020.1	68418.m02382 Ras-related GTP-binding nuclear protein (RAN-2) identical to GTP-binding nuclear protein RAN-2 SP:P41917 from [Arabidopsis thaliana]	GO:0005515,GO:0006606,GO:0003929,GO:0005525
29921	BN11387	3.43189	3361.03	979.353	1.779	gi|11387|At5g20020_Contig4	At5g20020.1	68418.m02382 Ras-related GTP-binding nuclear protein (RAN-2) identical to GTP-binding nuclear protein RAN-2 SP:P41917 from [Arabidopsis thaliana]	GO:0005515,GO:0006606,GO:0003929,GO:0005525
27321	BN11388	3.37166	10780.4	3197.36	1.75346	gi|11388|At5g20020_Contig3	At5g20020.1	68418.m02382 Ras-related GTP-binding nuclear protein (RAN-2) identical to GTP-binding nuclear protein RAN-2 SP:P41917 from [Arabidopsis thaliana]	GO:0005515,GO:0006606,GO:0003929,GO:0005525
27633	BN11388	4.13273	11035.8	2670.34	2.0471	gi|11388|At5g20020_Contig3	At5g20020.1	68418.m02382 Ras-related GTP-binding nuclear protein (RAN-2) identical to GTP-binding nuclear protein RAN-2 SP:P41917 from [Arabidopsis thaliana]	GO:0005515,GO:0006606,GO:0003929,GO:0005525
19833	BN11394	2.29962	3908.39	1699.58	1.2014	gi|11394|At1g65350_Contig1	At1g65350.1	68414.m07413 polyubiquitin, putative similar to polyubiquitin GI:248337 from [Zea mays]	GO:0005622,GO:0000211,GO:0006511
19521	BN11394	2.32091	4816.54	2075.28	1.21469	gi|11394|At1g65350_Contig1	At1g65350.1	68414.m07413 polyubiquitin, putative similar to polyubiquitin GI:248337 from [Zea mays]	GO:0005622,GO:0000211,GO:0006511
14633	BN11396	2.06023	2193.11	1064.5	1.0428	gi|11396|At4g20420_Contig4	At4g20420.1	68417.m02980 tapetum-specific protein-related similar to SaTAP 35 [Sinapis alba] GI:408108	GO:0005554,GO:0000004,GO:0012505
23087	BN11405	3.49902	5264.87	1504.67	1.80695	gi|11405|At4g37300_Contig2	At4g37300.1	68417.m05281 expressed protein	GO:0005554,GO:0000004,GO:0008372
22775	BN11405	3.70187	6473.38	1748.68	1.88825	gi|11405|At4g37300_Contig2	At4g37300.1	68417.m05281 expressed protein	GO:0005554,GO:0000004,GO:0008372
10083	BN11428	5.06725	4910.61	969.088	2.3412	gi|11428|At1g54410_Contig1	At1g54410.1	68414.m06207 dehydrin family protein contains Pfam domain, PF00257: Dehydrin	GO:0006950,GO:0009415,GO:0005554,GO:0008372
4883	BN11430	2.13037	5543.61	2602.18	1.09111	gi|11430|At3g57890_Contig2	At3g57890.1	68416.m06453 tubulin-specific chaperone C-related contains weak similarity to Tubulin-specific chaperone C (Tubulin-folding cofactor C) (CFC) (Swiss-Prot:Q15814) [Homo sapiens]	GO:0005554,GO:0000004,GO:0008372
23426	BN11434	3.33762	1141.28	341.944	1.73882	gi|11434|At3g06300_Contig2	At3g06300.1	68416.m00723 oxidoreductase, 2OG-Fe(II) oxygenase family protein similar to prolyl 4-hydroxylase, alpha subunit, from Rattus norvegicus [GI:474940], Mus musculus [SP|Q60715], Homo sapiens [GI:18073925]; contains PF03171 2OG-Fe(II) oxygenase superfamily do	GO:0016706,GO:0012505,GO:0018401
23738	BN11434	3.87888	1106.87	285.358	1.95564	gi|11434|At3g06300_Contig2	At3g06300.1	68416.m00723 oxidoreductase, 2OG-Fe(II) oxygenase family protein similar to prolyl 4-hydroxylase, alpha subunit, from Rattus norvegicus [GI:474940], Mus musculus [SP|Q60715], Homo sapiens [GI:18073925]; contains PF03171 2OG-Fe(II) oxygenase superfamily do	GO:0016706,GO:0012505,GO:0018401
18538	BN11436	2.85198	1316.12	461.476	1.51196	gi|11436|At2g37180_CL3260R	At2g37180.1	68415.m04561 plasma membrane intrinsic protein 2C (PIP2C) / aquaporin PIP2.3 (PIP2.3) / water-stress induced tonoplast intrinsic protein (RD28) identical to plasma membrane intrinsic protein 2C SP:P30302 from [Arabidopsis thaliana]	GO:0009269,GO:0016020,GO:0006810,GO:0015250
18226	BN11436	2.88527	1606.37	556.749	1.52871	gi|11436|At2g37180_CL3260R	At2g37180.1	68415.m04561 plasma membrane intrinsic protein 2C (PIP2C) / aquaporin PIP2.3 (PIP2.3) / water-stress induced tonoplast intrinsic protein (RD28) identical to plasma membrane intrinsic protein 2C SP:P30302 from [Arabidopsis thaliana]	GO:0009269,GO:0016020,GO:0006810,GO:0015250
15626	BN11437	2.10969	7221.9	3423.2	1.07703	gi|11437|At2g37180_Contig1	At2g37180.1	68415.m04561 plasma membrane intrinsic protein 2C (PIP2C) / aquaporin PIP2.3 (PIP2.3) / water-stress induced tonoplast intrinsic protein (RD28) identical to plasma membrane intrinsic protein 2C SP:P30302 from [Arabidopsis thaliana]	GO:0009269,GO:0016020,GO:0006810,GO:0015250
7826	BN11441	2.18798	2865.42	1309.62	1.1296	gi|11441|At4g26570_Contig1	At4g26570.1	68417.m03830 calcineurin B-like protein 3 (CBL3) identical to calcineurin B-like protein 3 (GI:22136404) [Arabidopsis thaliana]	GO:0005513,GO:0005509,GO:0008372
26334	BN11453	3.82339	4221.21	1104.05	1.93485	gi|11453|At4g26840_Contig4	At4g26840.1	68417.m03864 ubiquitin-like protein (SMT3) identical to Ubiquitin-like protein SMT3 SP:P55852 from[Arabidopsis thaliana]; identical to cDNA SMT3 protein GI:1707371	GO:0005737,GO:0016925,GO:0005634,GO:0008638
26022	BN11453	3.71812	4441.56	1194.57	1.89458	gi|11453|At4g26840_Contig4	At4g26840.1	68417.m03864 ubiquitin-like protein (SMT3) identical to Ubiquitin-like protein SMT3 SP:P55852 from[Arabidopsis thaliana]; identical to cDNA SMT3 protein GI:1707371	GO:0005737,GO:0016925,GO:0005634,GO:0008638
23422	BN11454	3.05594	2932.11	959.479	1.61162	gi|11454|At4g26840_Contig5	At4g26840.1	68417.m03864 ubiquitin-like protein (SMT3) identical to Ubiquitin-like protein SMT3 SP:P55852 from[Arabidopsis thaliana]; identical to cDNA SMT3 protein GI:1707371	GO:0005737,GO:0016925,GO:0005634,GO:0008638
23734	BN11454	3.56006	2636.08	740.46	1.8319	gi|11454|At4g26840_Contig5	At4g26840.1	68417.m03864 ubiquitin-like protein (SMT3) identical to Ubiquitin-like protein SMT3 SP:P55852 from[Arabidopsis thaliana]; identical to cDNA SMT3 protein GI:1707371	GO:0005737,GO:0016925,GO:0005634,GO:0008638
18222	BN11456	2.99011	1886.21	630.817	1.5802	gi|11456|At5g63750_VA1472F	At5g63750.1	68418.m08001 IBR domain-containing protein contains a Prosite:PS00518 Zinc finger, C3HC4 type (RING finger), signature and Pfam:PF01485 IBR domain	GO:0005554,GO:0000004,GO:0008372
18534	BN11456	2.36318	1827.53	773.334	1.24073	gi|11456|At5g63750_VA1472F	At5g63750.1	68418.m08001 IBR domain-containing protein contains a Prosite:PS00518 Zinc finger, C3HC4 type (RING finger), signature and Pfam:PF01485 IBR domain	GO:0005554,GO:0000004,GO:0008372
15622	BN11457	3.51251	840.585	239.312	1.8125	gi|11457|At4g28510_Contig1	At4g28510.1	68417.m04078 prohibitin, putative similar to SP|P24142 Prohibitin (B-cell receptor associated protein 32) (BAP 32) {Rattus norvegicus}; contains Pfam profile PF01145: SPFH domain / Band 7 family	GO:0005554,GO:0000004,GO:0016020
15934	BN11457	3.45098	817.585	236.914	1.78701	gi|11457|At4g28510_Contig1	At4g28510.1	68417.m04078 prohibitin, putative similar to SP|P24142 Prohibitin (B-cell receptor associated protein 32) (BAP 32) {Rattus norvegicus}; contains Pfam profile PF01145: SPFH domain / Band 7 family	GO:0005554,GO:0000004,GO:0016020
5534	BN11461	2.63873	510.127	193.323	1.39984	gi|11461|At5g10710_Contig1	At5g10710.2	68418.m01241 expressed protein	GO:0005554,GO:0000004,GO:0008372
29584	BN11477	2.04568	1089.73	532.697	1.03258	gi|11477|At4g39730_Contig2	At4g39730.1	68417.m05624 lipid-associated family protein contains PLAT/LH2 (Polycystin-1, Lipoxygenase, Alpha-Toxin/Lipoxygenase homology) domain Pfam:PF01477	GO:0005554,GO:0000004,GO:0012505
11072	BN11485	5.06485	1320.29	260.677	2.34052	gi|11485|At4g14420_Contig1	At4g14420.1	68417.m02225 lesion inducing protein-related similar to ORF, able to induce HR-like lesions [Nicotiana tabacum] gi|1762945|gb|AAC49975	GO:0005554,GO:0000004,GO:0012505
30238	BN11492	2.40412	3590.62	1493.53	1.26551	gi|11492|At1g78040_Contig2	At1g78040.1	68414.m09094 pollen Ole e 1 allergen and extensin family protein contains Pfam domain, PF01190: Pollen proteins Ole e I family	GO:0012505,GO:0019642,GO:0006094,GO:0016020,GO:0019564,GO:0019650,GO:0005215,GO:0019658,GO:0019656,GO:0019496,GO:0004872,GO:0006096,GO:0004619,GO:0019683,GO:0019654,GO:0019565,GO:0006810
27634	BN11506	2.66053	5290.23	1988.41	1.41172	gi|11506|At2g02470_Contig1	At2g02470.1	68415.m00186 PHD finger family protein contains Pfam domain, PF00628: PHD-finger	GO:0006355,GO:0003677,GO:0008372
27322	BN11506	2.17293	5797.23	2667.93	1.11964	gi|11506|At2g02470_Contig1	At2g02470.1	68415.m00186 PHD finger family protein contains Pfam domain, PF00628: PHD-finger	GO:0006355,GO:0003677,GO:0008372
20827	BN11556	2.01593	4681.76	2322.38	1.01145	gi|11556|At1g79040_Contig1	At1g79040.1	68414.m09216 photosystem II 10 kDa polypeptide identical to photosystem II 10 kDa polypeptide, chloroplast [precursor] SP:P27202 from [Arabidopsis thaliana]; contains Pfam profile: PF04725 photosystem II 10 kDa polypeptide PsbR	GO:0009507,GO:0015979,GO:0005554,GO:0009523
15939	BN11562	2.07392	6945.58	3349.01	1.05236	gi|11562|At1g79040_Contig7	At1g79040.1	68414.m09216 photosystem II 10 kDa polypeptide identical to photosystem II 10 kDa polypeptide, chloroplast [precursor] SP:P27202 from [Arabidopsis thaliana]; contains Pfam profile: PF04725 photosystem II 10 kDa polypeptide PsbR	GO:0009507,GO:0015979,GO:0005554,GO:0009523
27	BN11573	2.02864	6725.3	3315.17	1.02052	gi|11573|At4g36040_Contig3	At4g36040.1	68417.m05130 DNAJ heat shock N-terminal domain-containing protein (J11) identical to dnaJ heat shock protein J11 [Arabidopsis thaliana] GI:9843641; contains Pfam profile PF00226 DnaJ domain	GO:0006457,GO:0003754,GO:0009507
23423	BN11580	2.36231	4291.6	1816.7	1.2402	gi|11580|At4g12800_Contig4	At4g12800.1	68417.m02008 photosystem I reaction center subunit XI, chloroplast (PSI-L) / PSI subunit V identical to Photosystem I reaction center subunit XI, chloroplast precursor (PSI-L) (PSI subunit V) (Swiss-Prot:Q9SUI4) [Arabidopsis thaliana]; contains Pfam profi	GO:0009507,GO:0015979,GO:0005554,GO:0009538
23735	BN11580	2.52656	3503.89	1386.82	1.33718	gi|11580|At4g12800_Contig4	At4g12800.1	68417.m02008 photosystem I reaction center subunit XI, chloroplast (PSI-L) / PSI subunit V identical to Photosystem I reaction center subunit XI, chloroplast precursor (PSI-L) (PSI subunit V) (Swiss-Prot:Q9SUI4) [Arabidopsis thaliana]; contains Pfam profi	GO:0009507,GO:0015979,GO:0005554,GO:0009538
15623	BN11583	2.23234	944.26	422.992	1.15855	gi|11583|At2g30490_Contig1	At2g30490.1	68415.m03714 trans-cinnamate 4-monooxygenase / cinnamic acid 4-hydroxylase (C4H) (CA4H) / cytochrome P450 73 (CYP73) (CYP73A5) identical to SP|P92994| Trans-cinnamate 4-monooxygenase (EC 1.14.13.11) (Cinnamic acid 4-hydroxylase) (CA4H) (C4H) (P450C4H) (Cy	GO:0016710,GO:0009416,GO:0009699,GO:0005783,GO:0009611
10423	BN11586	2.31251	420.244	181.726	1.20946	gi|11586|At2g30490_Contig6	At2g30490.1	68415.m03714 trans-cinnamate 4-monooxygenase / cinnamic acid 4-hydroxylase (C4H) (CA4H) / cytochrome P450 73 (CYP73) (CYP73A5) identical to SP|P92994| Trans-cinnamate 4-monooxygenase (EC 1.14.13.11) (Cinnamic acid 4-hydroxylase) (CA4H) (C4H) (P450C4H) (Cy	GO:0016710,GO:0009416,GO:0009699,GO:0005783,GO:0009611
26677	BN11593	4.6938	1633.25	347.959	2.23076	gi|11593|At5g19250_Contig2	At5g19250.1	68418.m02292 expressed protein	GO:0005554,GO:0000004,GO:0012505
26989	BN11593	4.62637	1083.08	234.11	2.20988	gi|11593|At5g19250_Contig2	At5g19250.1	68418.m02292 expressed protein	GO:0005554,GO:0000004,GO:0012505
989	BN11604	2.15511	1709.58	793.267	1.10776	gi|11604|At1g54850_Contig2	At1g54850.1	68414.m06261 expressed protein contains similarity to LMW heat shock protein GI:2326354 from (Arabidopsis thaliana)	GO:0005554,GO:0000004,GO:0009507
26673	BN11606	3.15342	1889.29	599.125	1.65692	gi|11606|At2g33150_Contig3	At2g33150.1	68415.m04062 acetyl-CoA C-acyltransferase, putative / 3-ketoacyl-CoA thiolase, putative similar to 3-ketoacyl-CoA thiolase (E.C. 2.3.1.16) from [Arabidopsis thaliana] GI:2981616, [Cucumis sativus] GI:393707, [Cucurbita cv. Kurokawa Amakuri] GI:1694621; co	GO:0009695,GO:0005739,GO:0009611,GO:0003988,GO:0006635,GO:0010111
24073	BN11607	2.58844	3593.9	1388.44	1.37209	gi|11607|At2g33150_Contig4	At2g33150.1	68415.m04062 acetyl-CoA C-acyltransferase, putative / 3-ketoacyl-CoA thiolase, putative similar to 3-ketoacyl-CoA thiolase (E.C. 2.3.1.16) from [Arabidopsis thaliana] GI:2981616, [Cucumis sativus] GI:393707, [Cucurbita cv. Kurokawa Amakuri] GI:1694621; co	GO:0009695,GO:0005739,GO:0009611,GO:0003988,GO:0006635,GO:0010111
24385	BN11607	3.01904	2756.83	913.149	1.59409	gi|11607|At2g33150_Contig4	At2g33150.1	68415.m04062 acetyl-CoA C-acyltransferase, putative / 3-ketoacyl-CoA thiolase, putative similar to 3-ketoacyl-CoA thiolase (E.C. 2.3.1.16) from [Arabidopsis thaliana] GI:2981616, [Cucumis sativus] GI:393707, [Cucurbita cv. Kurokawa Amakuri] GI:1694621; co	GO:0009695,GO:0005739,GO:0009611,GO:0003988,GO:0006635,GO:0010111
30239	BN11626	2.46853	454.346	184.055	1.30365	gi|11626|At4g35840_Contig3	At4g35840.1	68417.m05091 zinc finger (C3HC4-type RING finger) family protein contains a TG non-consensus donor splice site at exon 2; contains Pfam profile PF00097: Zinc finger, C3HC4 type (RING finger)	GO:0006355,GO:0003700,GO:0008372
29927	BN11626	2.12401	541.453	254.92	1.08679	gi|11626|At4g35840_Contig3	At4g35840.1	68417.m05091 zinc finger (C3HC4-type RING finger) family protein contains a TG non-consensus donor splice site at exon 2; contains Pfam profile PF00097: Zinc finger, C3HC4 type (RING finger)	GO:0006355,GO:0003700,GO:0008372
27635	BN11643	2.74869	645.179	234.722	1.45875	gi|11643|At5g46720_Contig1	At5g46720.1	68418.m05756 expressed protein contains Pfam domain PF03674: Uncharacterised protein family (UPF0131)	GO:0005554,GO:0000004,GO:0008372
27323	BN11643	2.35853	611.942	259.459	1.23789	gi|11643|At5g46720_Contig1	At5g46720.1	68418.m05756 expressed protein contains Pfam domain PF03674: Uncharacterised protein family (UPF0131)	GO:0005554,GO:0000004,GO:0008372
9435	BN11652	2.02554	8004.56	3951.81	1.01831	gi|11652|At3g17820_Contig2	At3g17820.1	68416.m02272 glutamine synthetase (GS1) identical to glutamine synthetase, cytosolic isozyme (glutamate-- ammonia ligase, GS1) [Arabidopsis thaliana] SWISS-PROT:Q9LVI8	GO:0004356
3923	BN11654	2.10219	12032.1	5723.61	1.07189	gi|11654|At3g17820_Contig3	At3g17820.1	68416.m02272 glutamine synthetase (GS1) identical to glutamine synthetase, cytosolic isozyme (glutamate-- ammonia ligase, GS1) [Arabidopsis thaliana] SWISS-PROT:Q9LVI8	GO:0004356
1323	BN11655	2.34272	1520.62	649.084	1.22818	gi|11655|At3g17820_Contig1	At3g17820.1	68416.m02272 glutamine synthetase (GS1) identical to glutamine synthetase, cytosolic isozyme (glutamate-- ammonia ligase, GS1) [Arabidopsis thaliana] SWISS-PROT:Q9LVI8	GO:0004356
1635	BN11655	2.5024	1934.37	773.005	1.32331	gi|11655|At3g17820_Contig1	At3g17820.1	68416.m02272 glutamine synthetase (GS1) identical to glutamine synthetase, cytosolic isozyme (glutamate-- ammonia ligase, GS1) [Arabidopsis thaliana] SWISS-PROT:Q9LVI8	GO:0004356
25377	BN11658	2.4998	2636.06	1054.51	1.32181	gi|11658|At3g05880_Contig2	At3g05880.1	68416.m00661 hydrophobic protein (RCI2A) / low temperature and salt responsive protein (LTI6A) identical to SP|Q9ZNQ7 Hydrophobic protein RCI2A (Low temperature and salt responsive protein LTI6A) {Arabidopsis thaliana}	GO:0009409,GO:0042538,GO:0005554,GO:0016021
25689	BN11658	3.01523	2990.06	991.651	1.59227	gi|11658|At3g05880_Contig2	At3g05880.1	68416.m00661 hydrophobic protein (RCI2A) / low temperature and salt responsive protein (LTI6A) identical to SP|Q9ZNQ7 Hydrophobic protein RCI2A (Low temperature and salt responsive protein LTI6A) {Arabidopsis thaliana}	GO:0009409,GO:0042538,GO:0005554,GO:0016021
23089	BN11659	5.08709	11825.9	2324.69	2.34684	gi|11659|At3g05880_Contig4	At3g05880.1	68416.m00661 hydrophobic protein (RCI2A) / low temperature and salt responsive protein (LTI6A) identical to SP|Q9ZNQ7 Hydrophobic protein RCI2A (Low temperature and salt responsive protein LTI6A) {Arabidopsis thaliana}	GO:0009409,GO:0042538,GO:0005554,GO:0016021
22777	BN11659	5.24044	12465.8	2378.77	2.38969	gi|11659|At3g05880_Contig4	At3g05880.1	68416.m00661 hydrophobic protein (RCI2A) / low temperature and salt responsive protein (LTI6A) identical to SP|Q9ZNQ7 Hydrophobic protein RCI2A (Low temperature and salt responsive protein LTI6A) {Arabidopsis thaliana}	GO:0009409,GO:0042538,GO:0005554,GO:0016021
4577	BN11668	3.07466	1829.26	594.948	1.62042	gi|11668|At3g29350_Contig2	At3g29350.1	68416.m03685 two-component phosphorelay mediator 1 (HP1) identical to ATHP1 [Arabidopsis thaliana] GI:4156241	GO:0009927,GO:0005515,GO:0009736,GO:0000160,GO:0005737
4889	BN11668	2.50229	1592.89	636.572	1.32325	gi|11668|At3g29350_Contig2	At3g29350.1	68416.m03685 two-component phosphorelay mediator 1 (HP1) identical to ATHP1 [Arabidopsis thaliana] GI:4156241	GO:0009927,GO:0005515,GO:0009736,GO:0000160,GO:0005737
30885	BN11670	3.61682	720.438	199.191	1.85472	gi|11670|At4g18040_ES3835F	At4g18040.1	68417.m02685 eukaryotic translation initiation factor 4E 1 / eIF-4E1 / mRNA cap-binding protein 1 (EIF4E1) identical to SP|O23252 Eukaryotic translation initiation factor 4E (eIF-4E) (eIF4E) (mRNA cap-binding protein) (eIF-4F 25 kDa subunit) (eIF-4F P26 s	GO:0003743,GO:0006413,GO:0003723,GO:0005737
30573	BN11670	2.63825	799.282	302.959	1.39958	gi|11670|At4g18040_ES3835F	At4g18040.1	68417.m02685 eukaryotic translation initiation factor 4E 1 / eIF-4E1 / mRNA cap-binding protein 1 (EIF4E1) identical to SP|O23252 Eukaryotic translation initiation factor 4E (eIF-4E) (eIF4E) (mRNA cap-binding protein) (eIF-4F 25 kDa subunit) (eIF-4F P26 s	GO:0003743,GO:0006413,GO:0003723,GO:0005737
10085	BN11689	3.93825	2654.06	673.918	1.97756	gi|11689|At1g73260_Contig3	At1g73260.1	68414.m08478 trypsin and protease inhibitor family protein / Kunitz family protein similar to trypsin inhibitor propeptide [Brassica oleracea] GI:841208; contains Pfam profile PF00197: Trypsin and protease inhibitor	GO:0004866,GO:0000004,GO:0012505
9773	BN11689	4.26862	3081.05	721.791	2.09377	gi|11689|At1g73260_Contig3	At1g73260.1	68414.m08478 trypsin and protease inhibitor family protein / Kunitz family protein similar to trypsin inhibitor propeptide [Brassica oleracea] GI:841208; contains Pfam profile PF00197: Trypsin and protease inhibitor	GO:0004866,GO:0000004,GO:0012505
7173	BN11690	3.38391	2550.36	753.673	1.75869	gi|11690|At1g73260_Contig4	At1g73260.1	68414.m08478 trypsin and protease inhibitor family protein / Kunitz family protein similar to trypsin inhibitor propeptide [Brassica oleracea] GI:841208; contains Pfam profile PF00197: Trypsin and protease inhibitor	GO:0004866,GO:0000004,GO:0012505
7485	BN11690	3.79683	3215.57	846.909	1.9248	gi|11690|At1g73260_Contig4	At1g73260.1	68414.m08478 trypsin and protease inhibitor family protein / Kunitz family protein similar to trypsin inhibitor propeptide [Brassica oleracea] GI:841208; contains Pfam profile PF00197: Trypsin and protease inhibitor	GO:0004866,GO:0000004,GO:0012505
28632	BN11695	2.4627	4119.08	1672.59	1.30024	gi|11695|At1g66070_Contig1	At1g66070.1	68414.m07499 translation initiation factor-related similar to Eukaryotic translation initiation factor 3 subunit 1 (eIF-3 alpha) (eIF3 p35) (eIF3j) (Swiss-Prot:O75822) [Homo sapiens]	GO:0005554,GO:0000004,GO:0008372
28944	BN11695	3.90855	3748.42	959.03	1.96663	gi|11695|At1g66070_Contig1	At1g66070.1	68414.m07499 translation initiation factor-related similar to Eukaryotic translation initiation factor 3 subunit 1 (eIF-3 alpha) (eIF3 p35) (eIF3j) (Swiss-Prot:O75822) [Homo sapiens]	GO:0005554,GO:0000004,GO:0008372
26344	BN11696	2.34382	929.944	396.764	1.22886	gi|11696|At1g66070_ILS894F	At1g66070.1	68414.m07499 translation initiation factor-related similar to Eukaryotic translation initiation factor 3 subunit 1 (eIF-3 alpha) (eIF3 p35) (eIF3j) (Swiss-Prot:O75822) [Homo sapiens]	GO:0005554,GO:0000004,GO:0008372
26032	BN11696	2.10144	1003.54	477.548	1.07138	gi|11696|At1g66070_ILS894F	At1g66070.1	68414.m07499 translation initiation factor-related similar to Eukaryotic translation initiation factor 3 subunit 1 (eIF-3 alpha) (eIF3 p35) (eIF3j) (Swiss-Prot:O75822) [Homo sapiens]	GO:0005554,GO:0000004,GO:0008372
23432	BN11697	2.77752	2882.04	1037.63	1.4738	gi|11697|At5g45130_Contig2	At5g45130.1	68418.m05540 Ras-related protein (RHA1) / small GTP-binding protein identical to Ras-related protein RHA1 SP:P31582 from [Arabidopsis thaliana]	GO:0006414,GO:0012505,GO:0005525,GO:0007264
21144	BN11699	2.85215	624.038	218.796	1.51205	gi|11699|At5g45130_Contig1	At5g45130.1	68418.m05540 Ras-related protein (RHA1) / small GTP-binding protein identical to Ras-related protein RHA1 SP:P31582 from [Arabidopsis thaliana]	GO:0006414,GO:0012505,GO:0005525,GO:0007264
15628	BN11718	3.26014	3466.73	1063.37	1.70493	gi|11718|At3g57870_Contig4	At3g57870.1	68416.m06451 ubiquitin-conjugating enzyme, putative strong similarity to SP|P50550 Ubiquitin-like protein SUMO-1 conjugating enzyme (EC 6.3.2.19) (SUMO- 1-protein ligase) (Ubiquitin carrier protein) (Ubiquitin-conjugating enzyme UbcE2A) {Xenopus laevis};	GO:0005739,GO:0004840,GO:0006511
11390	BN11755	6.09244	2322.65	381.235	2.60702	gi|11755|At2g45170_Contig1	At2g45170.2	68415.m05624 autophagy 8e (APG8e) identical to autophagy 8e [Arabidopsis thaliana] GI:19912159; contains Pfam profile PF02991: Microtubule associated protein 1A/1B, light chain 3	GO:0008017,GO:0006914,GO:0008372
11078	BN11755	5.54116	2463.35	444.555	2.47019	gi|11755|At2g45170_Contig1	At2g45170.2	68415.m05624 autophagy 8e (APG8e) identical to autophagy 8e [Arabidopsis thaliana] GI:19912159; contains Pfam profile PF02991: Microtubule associated protein 1A/1B, light chain 3	GO:0008017,GO:0006914,GO:0008372
27332	BN11762	2.31297	2458.87	1063.08	1.20975	gi|11762|At5g04130_Contig2	At5g04130.1	68418.m00399 DNA topoisomerase, ATP-hydrolyzing, putative / DNA topoisomerase II, putative / DNA gyrase, putative similar to SP|O50627 DNA gyrase subunit B (EC 5.99.1.3) {Bacillus halodurans}; contains Pfam profiles PF02518: ATPase, histidine kinase-, DNA	GO:0005739,GO:0007165,GO:0003918,GO:0006259,GO:0006268,GO:0003677,GO:0006265,GO:0003676,GO:0005524,GO:0000155,GO:0006304,GO:0005694
27644	BN11762	2.40311	2268.62	944.037	1.2649	gi|11762|At5g04130_Contig2	At5g04130.1	68418.m00399 DNA topoisomerase, ATP-hydrolyzing, putative / DNA topoisomerase II, putative / DNA gyrase, putative similar to SP|O50627 DNA gyrase subunit B (EC 5.99.1.3) {Bacillus halodurans}; contains Pfam profiles PF02518: ATPase, histidine kinase-, DNA	GO:0005739,GO:0007165,GO:0003918,GO:0006259,GO:0006268,GO:0003677,GO:0006265,GO:0003676,GO:0005524,GO:0000155,GO:0006304,GO:0005694
12694	BN11810	3.72071	3703.55	995.389	1.89558	gi|11810|At4g20150_Contig2	At4g20150.1	68417.m02948 expressed protein	GO:0005554,GO:0000004,GO:0005739
12382	BN11810	3.70786	3501.64	944.382	1.89059	gi|11810|At4g20150_Contig2	At4g20150.1	68417.m02948 expressed protein	GO:0005554,GO:0000004,GO:0005739
27978	BN11821	2.21114	1435.91	649.398	1.14479	gi|11821|At5g59290_Contig2	At5g59290.1	68418.m07429 UDP-glucuronic acid decarboxylase (UXS3) identical to UDP-glucuronic acid decarboxylase [Arabidopsis thaliana] GI:14595666; contains Pfam profile PF01370 NAD dependent epimerase/dehydratase family; identical to cDNA UDP-glucuronic acid decarb	GO:0048040,GO:0005829,GO:0042732,GO:0003824,GO:0009225
28290	BN11821	2.36184	1223.77	518.142	1.23991	gi|11821|At5g59290_Contig2	At5g59290.1	68418.m07429 UDP-glucuronic acid decarboxylase (UXS3) identical to UDP-glucuronic acid decarboxylase [Arabidopsis thaliana] GI:14595666; contains Pfam profile PF01370 NAD dependent epimerase/dehydratase family; identical to cDNA UDP-glucuronic acid decarb	GO:0048040,GO:0005829,GO:0042732,GO:0003824,GO:0009225
28633	BN11840	4.17644	1074.81	257.351	2.06227	gi|11840|At4g05420_Contig1	At4g05420.1	68417.m00824 UV-damaged DNA-binding protein, putative similar to UV-damaged DNA binding protein (GI:12082087) [Oryza sativa]; contains Pfam PF03178 : CPSF A subunit region	GO:0016481,GO:0003677,GO:0010100,GO:0003676,GO:0005634
28945	BN11840	4.51338	784.408	173.796	2.17421	gi|11840|At4g05420_Contig1	At4g05420.1	68417.m00824 UV-damaged DNA-binding protein, putative similar to UV-damaged DNA binding protein (GI:12082087) [Oryza sativa]; contains Pfam PF03178 : CPSF A subunit region	GO:0016481,GO:0003677,GO:0010100,GO:0003676,GO:0005634
23433	BN11842	2.97769	446.124	149.822	1.5742	gi|11842|At5g53970_VA1098R	At5g53970.1	68418.m06714 aminotransferase, putative similar to nicotianamine aminotransferase from Hordeum vulgare [GI:6498122, GI:6469087]; contains Pfam profile PF00155 aminotransferase, classes I and II	GO:0008483,GO:0004838,GO:0009058,GO:0009236,GO:0004400,GO:0009072,GO:0003824,GO:0006519,GO:0000105,GO:0016847,GO:0008372
20833	BN11843	2.46242	1765.22	716.864	1.30008	gi|11843|At5g59080_Contig1	At5g59080.1	68418.m07402 expressed protein	GO:0005554,GO:0000004,GO:0009507
18545	BN11844	2.21663	4220.66	1904.09	1.14837	gi|11844|At1g42970_Contig1	At1g42970.1	68414.m04947 glyceraldehyde-3-phosphate dehydrogenase B, chloroplast (GAPB) / NADP-dependent glyceraldehydephosphate dehydrogenase subunit B identical to SP|P25857 Glyceraldehyde 3-phosphate dehydrogenase B, chloroplast precursor (EC 1.2.1.13) (NADP-depen	GO:0008886,GO:0009507,GO:0006096,GO:0008943
18541	BN11866	4.14697	3453.03	832.663	2.05206	gi|11866|At3g02520_Contig1	At3g02520.1	68416.m00240 14-3-3 protein GF14 nu (GRF7) identical to 14-3-3 protein GF14 nu GI:1531631 from [Arabidopsis thaliana]	GO:0045309,GO:0009570,GO:0005737,GO:0007165,GO:0005635,GO:0005886,GO:0045308
18229	BN11866	5.25863	4337.61	824.856	2.39469	gi|11866|At3g02520_Contig1	At3g02520.1	68416.m00240 14-3-3 protein GF14 nu (GRF7) identical to 14-3-3 protein GF14 nu GI:1531631 from [Arabidopsis thaliana]	GO:0045309,GO:0009570,GO:0005737,GO:0007165,GO:0005635,GO:0005886,GO:0045308
15629	BN11870	4.32191	2678.04	619.643	2.11167	gi|11870|At3g02520_Contig5	At3g02520.1	68416.m00240 14-3-3 protein GF14 nu (GRF7) identical to 14-3-3 protein GF14 nu GI:1531631 from [Arabidopsis thaliana]	GO:0045309,GO:0009570,GO:0005737,GO:0007165,GO:0005635,GO:0005886,GO:0045308
5229	BN11875	2.52601	4186.93	1657.53	1.33686	gi|11875|At5g64050_Contig2	At5g64050.1	68418.m08042 glutamate-tRNA ligase family protein / glutamyl-tRNA synthetase family protein similar to SP|P22250 from Bacillus subtilis, SP|P22249 from Bacillus stearothermophilus; contains Pfam tRNA synthetases class I (E and Q), catalytic domain PF00749	GO:0005737,GO:0006424,GO:0004818,GO:0005739
29283	BN11878	2.61682	425.997	162.792	1.38781	gi|11878|At5g10960_Contig3	At5g10960.1	68418.m01273 CCR4-NOT transcription complex protein, putative similar to SWISS-PROT:Q9UFF9 CCR4-NOT transcription complex, subunit 8 (CAF1-like protein, CALIFp) [Homo sapiens]	GO:0008372,GO:0004540,GO:0009451
26995	BN11879	2.62599	2634.13	1003.1	1.39286	gi|11879|At5g10960_Contig4	At5g10960.1	68418.m01273 CCR4-NOT transcription complex protein, putative similar to SWISS-PROT:Q9UFF9 CCR4-NOT transcription complex, subunit 8 (CAF1-like protein, CALIFp) [Homo sapiens]	GO:0008372,GO:0004540,GO:0009451
24083	BN11881	2.53693	530.538	209.126	1.34308	gi|11881|At5g10960_Contig1	At5g10960.1	68418.m01273 CCR4-NOT transcription complex protein, putative similar to SWISS-PROT:Q9UFF9 CCR4-NOT transcription complex, subunit 8 (CAF1-like protein, CALIFp) [Homo sapiens]	GO:0008372,GO:0004540,GO:0009451
24395	BN11881	2.81616	4837.35	1717.71	1.49373	gi|11881|At5g10960_Contig1	At5g10960.1	68418.m01273 CCR4-NOT transcription complex protein, putative similar to SWISS-PROT:Q9UFF9 CCR4-NOT transcription complex, subunit 8 (CAF1-like protein, CALIFp) [Homo sapiens]	GO:0008372,GO:0004540,GO:0009451
24083	BN11881	2.27953	5527.17	2424.7	1.18873	gi|11881|At5g10960_Contig1	At5g10960.1	68418.m01273 CCR4-NOT transcription complex protein, putative similar to SWISS-PROT:Q9UFF9 CCR4-NOT transcription complex, subunit 8 (CAF1-like protein, CALIFp) [Homo sapiens]	GO:0008372,GO:0004540,GO:0009451
24395	BN11881	3.22755	487.043	150.902	1.69044	gi|11881|At5g10960_Contig1	At5g10960.1	68418.m01273 CCR4-NOT transcription complex protein, putative similar to SWISS-PROT:Q9UFF9 CCR4-NOT transcription complex, subunit 8 (CAF1-like protein, CALIFp) [Homo sapiens]	GO:0008372,GO:0004540,GO:0009451
21795	BN11886	2.13882	939.24	439.139	1.09682	gi|11886|At4g05050_Contig12	At4g05320.3	68417.m00812 polyubiquitin (UBQ10) (SEN3) senescence-associated protein; identical to GI:870791	GO:0005622,GO:0000211,GO:0006511
683	BN11905	6.48684	2523	388.941	2.69752	gi|11905|At3g43810_Contig1	At3g43810.1	68416.m04682 calmodulin-7 (CAM7) almost identical to calmodulin GI:16227 from [Arabidopsis thaliana], SP|P59220 Calmodulin-7 {Arabidopsis thaliana}	GO:0005513,GO:0019722,GO:0005509,GO:0009288
995	BN11905	2.2195	2560.82	1153.78	1.15024	gi|11905|At3g43810_Contig1	At3g43810.1	68416.m04682 calmodulin-7 (CAM7) almost identical to calmodulin GI:16227 from [Arabidopsis thaliana], SP|P59220 Calmodulin-7 {Arabidopsis thaliana}	GO:0005513,GO:0019722,GO:0005509,GO:0009288
995	BN11905	6.496	2806.33	432.009	2.69955	gi|11905|At3g43810_Contig1	At3g43810.1	68416.m04682 calmodulin-7 (CAM7) almost identical to calmodulin GI:16227 from [Arabidopsis thaliana], SP|P59220 Calmodulin-7 {Arabidopsis thaliana}	GO:0005513,GO:0019722,GO:0005509,GO:0009288
26991	BN11907	3.6582	1241.5	339.375	1.87113	gi|11907|At5g07960_Contig1	At5g07960.1	68418.m00924 expressed protein contains Pfam PF03669: Uncharacterised protein family (UPF0139)	GO:0005554,GO:0000004,GO:0008372
26679	BN11907	3.71132	1952.75	526.161	1.89193	gi|11907|At5g07960_Contig1	At5g07960.1	68418.m00924 expressed protein contains Pfam PF03669: Uncharacterised protein family (UPF0139)	GO:0005554,GO:0000004,GO:0008372
24079	BN11908	4.65484	1617.52	347.492	2.21873	gi|11908|At5g07960_Contig2	At5g07960.1	68418.m00924 expressed protein contains Pfam PF03669: Uncharacterised protein family (UPF0139)	GO:0005554,GO:0000004,GO:0008372
24391	BN11908	6.37604	1854.1	290.792	2.67266	gi|11908|At5g07960_Contig2	At5g07960.1	68418.m00924 expressed protein contains Pfam PF03669: Uncharacterised protein family (UPF0139)	GO:0005554,GO:0000004,GO:0008372
25045	BN11922	2.11424	599.159	283.392	1.08014	gi|11922|At4g39260_Contig6	At4g39260.3	68417.m05559 glycine-rich RNA-binding protein 8 (GRP8) (CCR1) SP|Q03251 Glycine-rich RNA-binding protein 8 (CCR1 protein) (GRP8) {Arabidopsis thaliana} isoform contains a non-consensus CG acceptor splice site at intron 2	GO:0009409,GO:0003723,GO:0008372,GO:0003676,GO:0007623
24733	BN11922	2.09473	633.69	302.516	1.06677	gi|11922|At4g39260_Contig6	At4g39260.3	68417.m05559 glycine-rich RNA-binding protein 8 (GRP8) (CCR1) SP|Q03251 Glycine-rich RNA-binding protein 8 (CCR1 protein) (GRP8) {Arabidopsis thaliana} isoform contains a non-consensus CG acceptor splice site at intron 2	GO:0009409,GO:0003723,GO:0008372,GO:0003676,GO:0007623
22445	BN11925	8.13926	22062.2	2710.59	3.0249	gi|11925|At4g39260_Contig7	At4g39260.2	68417.m05558 glycine-rich RNA-binding protein 8 (GRP8) (CCR1) SP|Q03251 Glycine-rich RNA-binding protein 8 (CCR1 protein) (GRP8) {Arabidopsis thaliana} isoform contains a non-consensus CG acceptor splice site at intron 2	GO:0009409,GO:0003723,GO:0008372,GO:0003676,GO:0007623
22133	BN11925	8.4346	27927.8	3311.1	3.07632	gi|11925|At4g39260_Contig7	At4g39260.2	68417.m05558 glycine-rich RNA-binding protein 8 (GRP8) (CCR1) SP|Q03251 Glycine-rich RNA-binding protein 8 (CCR1 protein) (GRP8) {Arabidopsis thaliana} isoform contains a non-consensus CG acceptor splice site at intron 2	GO:0009409,GO:0003723,GO:0008372,GO:0003676,GO:0007623
19845	BN11926	5.96375	4478.72	750.991	2.57622	gi|11926|At4g39260_Contig3	At4g39260.4	68417.m05560 glycine-rich RNA-binding protein 8 (GRP8) (CCR1) SP|Q03251 Glycine-rich RNA-binding protein 8 (CCR1 protein) (GRP8) {Arabidopsis thaliana} isoform contains a non-consensus CG acceptor splice site at intron 2	GO:0009409,GO:0003723,GO:0008372,GO:0003676,GO:0007623
19533	BN11926	7.22519	5060.69	700.423	2.85304	gi|11926|At4g39260_Contig3	At4g39260.4	68417.m05560 glycine-rich RNA-binding protein 8 (GRP8) (CCR1) SP|Q03251 Glycine-rich RNA-binding protein 8 (CCR1 protein) (GRP8) {Arabidopsis thaliana} isoform contains a non-consensus CG acceptor splice site at intron 2	GO:0009409,GO:0003723,GO:0008372,GO:0003676,GO:0007623
16933	BN11928	11.7265	15115	1288.96	3.5517	gi|11928|At4g39260_VA1074F	At2g21660.1	68415.m02577 glycine-rich RNA-binding protein (GRP7) SP|Q03250 Glycine-rich RNA-binding protein 7 {Arabidopsis thaliana}	GO:0009409,GO:0003723,GO:0008372,GO:0003676,GO:0007623
17245	BN11928	11.277	18369.3	1628.92	3.49531	gi|11928|At4g39260_VA1074F	At2g21660.1	68415.m02577 glycine-rich RNA-binding protein (GRP7) SP|Q03250 Glycine-rich RNA-binding protein 7 {Arabidopsis thaliana}	GO:0009409,GO:0003723,GO:0008372,GO:0003676,GO:0007623
14333	BN11929	7.43231	24895.8	3349.67	2.89381	gi|11929|At4g02570_Contig1	At4g02570.1	68417.m00351 cullin family protein similar to cullin 3 [Homo sapiens] GI:3639052; contains Pfam profile PF00888: Cullin family	GO:0007049,GO:0005634,GO:0009524,GO:0005554,GO:0000794,GO:0005737,GO:0000151,GO:0005819
14645	BN11929	6.65855	25123.9	3773.18	2.73521	gi|11929|At4g02570_Contig1	At4g02570.1	68417.m00351 cullin family protein similar to cullin 3 [Homo sapiens] GI:3639052; contains Pfam profile PF00888: Cullin family	GO:0007049,GO:0005634,GO:0009524,GO:0005554,GO:0000794,GO:0005737,GO:0000151,GO:0005819
25695	BN11954	3.62038	1162.44	321.082	1.85614	gi|11954|At1g53580_Contig1	At1g53580.2	68414.m06085 hydroxyacylglutathione hydrolase, putative / glyoxalase II, putative similar to glyoxalase II GI:1644427 from (Arabidopsis thaliana)	GO:0006499,GO:0019243,GO:0004416,GO:0012505
25383	BN11954	2.67844	1439.77	537.541	1.42139	gi|11954|At1g53580_Contig1	At1g53580.2	68414.m06085 hydroxyacylglutathione hydrolase, putative / glyoxalase II, putative similar to glyoxalase II GI:1644427 from (Arabidopsis thaliana)	GO:0006499,GO:0019243,GO:0004416,GO:0012505
4583	BN11964	2.45453	1741.83	709.638	1.29545	gi|11964|At5g42050_Contig2	At5g42050.1	68418.m05119 expressed protein similar to gda-1 [Pisum sativum] GI:2765418	GO:0005554,GO:0000004,GO:0005739
4895	BN11964	2.27147	1842.62	811.201	1.18363	gi|11964|At5g42050_Contig2	At5g42050.1	68418.m05119 expressed protein similar to gda-1 [Pisum sativum] GI:2765418	GO:0005554,GO:0000004,GO:0005739
2295	BN11965	2.27082	4975.22	2190.94	1.18321	gi|11965|At5g42050_Contig3	At5g42050.1	68418.m05119 expressed protein similar to gda-1 [Pisum sativum] GI:2765418	GO:0005554,GO:0000004,GO:0005739
30891	BN11966	5.56846	3117.6	559.868	2.47728	gi|11966|At5g42050_Contig4	At5g42050.1	68418.m05119 expressed protein similar to gda-1 [Pisum sativum] GI:2765418	GO:0005554,GO:0000004,GO:0005739
30579	BN11966	5.0876	2805.39	551.417	2.34699	gi|11966|At5g42050_Contig4	At5g42050.1	68418.m05119 expressed protein similar to gda-1 [Pisum sativum] GI:2765418	GO:0005554,GO:0000004,GO:0005739
4891	BN11985	2.46543	10673.1	4329.1	1.30184	gi|11985|At4g23630_Contig1	At4g23630.1	68417.m03403 reticulon family protein (RTNLB1) weak similarity to Nogo-C protein [Rattus norvegicus] GI:6822251; contains Pfam profile PF02453: Reticulon	GO:0005554,GO:0000004,GO:0005783
4579	BN11985	2.60265	8324.77	3198.57	1.37998	gi|11985|At4g23630_Contig1	At4g23630.1	68417.m03403 reticulon family protein (RTNLB1) weak similarity to Nogo-C protein [Rattus norvegicus] GI:6822251; contains Pfam profile PF02453: Reticulon	GO:0005554,GO:0000004,GO:0005783
28634	BN11988	2.22601	1065.51	478.664	1.15446	gi|11988|At4g23630_Contig6	At4g23630.1	68417.m03403 reticulon family protein (RTNLB1) weak similarity to Nogo-C protein [Rattus norvegicus] GI:6822251; contains Pfam profile PF02453: Reticulon	GO:0005554,GO:0000004,GO:0005783
26346	BN11995	2.60943	1877.49	719.502	1.38373	gi|11995|At4g33985_Contig2	At4g33985.1	68417.m04822 expressed protein	GO:0005554,GO:0000004,GO:0005739
26034	BN11995	2.93509	2357.26	803.13	1.55341	gi|11995|At4g33985_Contig2	At4g33985.1	68417.m04822 expressed protein	GO:0005554,GO:0000004,GO:0005739
18546	BN11998	2.03596	1773.04	870.864	1.02571	gi|11998|At3g62600_Contig1	At3g62600.1	68416.m07032 DNAJ heat shock family protein similar to DnaJ homolog subfamily B member 11 precursor (SP:Q99KV1){Mus musculus}; contains Pfam PF00226: DnaJ domain; contains PfaPF01556: DnaJ C terminal regionm	GO:0006457,GO:0003754,GO:0012505
18234	BN11998	2.11975	1682.8	793.866	1.0839	gi|11998|At3g62600_Contig1	At3g62600.1	68416.m07032 DNAJ heat shock family protein similar to DnaJ homolog subfamily B member 11 precursor (SP:Q99KV1){Mus musculus}; contains Pfam PF00226: DnaJ domain; contains PfaPF01556: DnaJ C terminal regionm	GO:0006457,GO:0003754,GO:0012505
2634	BN12004	2.03032	12578.8	6195.49	1.0217	gi|12004|At3g48770_Contig1	At3g48770.1	68416.m05326 hypothetical protein	GO:0005524,GO:0000004,GO:0009507
34	BN12005	2.1771	841.394	386.475	1.12241	gi|12005|At4g01000_Contig2	At4g01000.1	68417.m00135 ubiquitin family protein low similarity to SP|P13117 Ubiquitin. {Neurospora crassa}; contains Pfam profile PF00240: Ubiquitin family	GO:0006512,GO:0005554,GO:0008372
20830	BN12010	3.53555	1562.98	442.076	1.82193	gi|12010|At3g52300_Contig1	At3g52300.1	68416.m05748 ATP synthase D chain-related contains weak similarity to ATP synthase D chain, mitochondrial (EC 3.6.3.14) (Swiss-Prot:P31399) [Rattus norvegicus]	GO:0005554,GO:0000004,GO:0008372
18542	BN12013	2.50497	4558.35	1819.72	1.3248	gi|12013|At3g52300_Contig3	At3g52300.1	68416.m05748 ATP synthase D chain-related contains weak similarity to ATP synthase D chain, mitochondrial (EC 3.6.3.14) (Swiss-Prot:P31399) [Rattus norvegicus]	GO:0005554,GO:0000004,GO:0008372
18230	BN12013	5.88435	2053.62	348.997	2.55688	gi|12013|At3g52300_Contig3	At3g52300.1	68416.m05748 ATP synthase D chain-related contains weak similarity to ATP synthase D chain, mitochondrial (EC 3.6.3.14) (Swiss-Prot:P31399) [Rattus norvegicus]	GO:0005554,GO:0000004,GO:0008372
18230	BN12013	3.12004	4455.88	1428.15	1.64156	gi|12013|At3g52300_Contig3	At3g52300.1	68416.m05748 ATP synthase D chain-related contains weak similarity to ATP synthase D chain, mitochondrial (EC 3.6.3.14) (Swiss-Prot:P31399) [Rattus norvegicus]	GO:0005554,GO:0000004,GO:0008372
18542	BN12013	6.26525	1981.76	316.31	2.64737	gi|12013|At3g52300_Contig3	At3g52300.1	68416.m05748 ATP synthase D chain-related contains weak similarity to ATP synthase D chain, mitochondrial (EC 3.6.3.14) (Swiss-Prot:P31399) [Rattus norvegicus]	GO:0005554,GO:0000004,GO:0008372
15942	BN12015	2.09447	4974.46	2375.05	1.06658	gi|12015|At1g55670_Contig5	At1g55670.1	68414.m06372 photosystem I reaction center subunit V, chloroplast, putative / PSI-G, putative (PSAG) identical to SP|Q9S7N7; similar to SP|Q00327 Photosystem I reaction center subunit V, chloroplast precursor (PSI-G) (Photosystem I 9 kDa protein) {Hordeum	GO:0016020,GO:0009507,GO:0015979,GO:0005554,GO:0009522
15630	BN12015	2.46408	5173.53	2099.58	1.30105	gi|12015|At1g55670_Contig5	At1g55670.1	68414.m06372 photosystem I reaction center subunit V, chloroplast, putative / PSI-G, putative (PSAG) identical to SP|Q9S7N7; similar to SP|Q00327 Photosystem I reaction center subunit V, chloroplast precursor (PSI-G) (Photosystem I 9 kDa protein) {Hordeum	GO:0016020,GO:0009507,GO:0015979,GO:0005554,GO:0009522
13342	BN12016	2.43944	1338.17	548.556	1.28655	gi|12016|At1g55670_Contig3	At1g55670.1	68414.m06372 photosystem I reaction center subunit V, chloroplast, putative / PSI-G, putative (PSAG) identical to SP|Q9S7N7; similar to SP|Q00327 Photosystem I reaction center subunit V, chloroplast precursor (PSI-G) (Photosystem I 9 kDa protein) {Hordeum	GO:0016020,GO:0009507,GO:0015979,GO:0005554,GO:0009522
26684	BN12025	3.09142	615.453	199.084	1.62827	gi|12025|At4g22390_Contig2	At4g22390.1	68417.m03236 F-box family protein-related contains TIGRFAM TIGR01640 : F-box protein interaction domain	GO:0005554,GO:0000004,GO:0008372
18884	BN12028	2.30538	598.362	259.55	1.20501	gi|12028|At1g53560_Contig1	At1g53560.1	68414.m06078 expressed protein	GO:0005554,GO:0000004,GO:0008372
19196	BN12028	2.26016	489.706	216.669	1.17642	gi|12028|At1g53560_Contig1	At1g53560.1	68414.m06078 expressed protein	GO:0005554,GO:0000004,GO:0008372
16596	BN12029	3.53675	3734.24	1055.84	1.82242	gi|12029|At3g56800_Contig4	At3g56800.1	68416.m06317 calmodulin-2/3/5 (CAM3) identical to calmodulin GI:474183 from [Arabidopsis thaliana]; almost identical to calmodulin-2/3/5 SP:P25069 [Arabidopsis thaliana]	GO:0009288,GO:0005509
16284	BN12029	3.87148	5219.72	1348.25	1.95288	gi|12029|At3g56800_Contig4	At3g56800.1	68416.m06317 calmodulin-2/3/5 (CAM3) identical to calmodulin GI:474183 from [Arabidopsis thaliana]; almost identical to calmodulin-2/3/5 SP:P25069 [Arabidopsis thaliana]	GO:0009288,GO:0005509
3280	BN12055	2.0335	17537.9	8624.47	1.02397	gi|12055|At5g65430_Contig4	At5g65430.1	68418.m08228 14-3-3 protein GF14 kappa (GRF8) identical to 14-3-3 protein GF14 kappa GI:5802794, SP:P48348 from [Arabidopsis thaliana]	GO:0045309,GO:0009505,GO:0005737,GO:0007165,GO:0005634,GO:0005886,GO:0045308
992	BN12057	2.26052	793.334	350.952	1.17665	gi|12057|At5g65430_Contig1	At5g65430.2	68418.m08229 14-3-3 protein GF14 kappa (GRF8) identical to 14-3-3 protein GF14 kappa GI:5802794, SP:P48348 from [Arabidopsis thaliana]	GO:0045309,GO:0009505,GO:0005737,GO:0007165,GO:0005634,GO:0005886,GO:0045308
29934	BN12063	2.06474	620.463	300.504	1.04596	gi|12063|At1g07470_VA872R	At1g07470.1	68414.m00797 transcription factor IIA large subunit, putative / TFIIA large subunit, putative nearly identical to transcription factor IIA large subunit GI:2826884 from [Arabidopsis thaliana]; contains Pfam profile: PF03153 transcription factor IIA, alpha	GO:0005634,GO:0016986,GO:0003700,GO:0006367
30246	BN12063	2.52713	584.884	231.442	1.3375	gi|12063|At1g07470_VA872R	At1g07470.1	68414.m00797 transcription factor IIA large subunit, putative / TFIIA large subunit, putative nearly identical to transcription factor IIA large subunit GI:2826884 from [Arabidopsis thaliana]; contains Pfam profile: PF03153 transcription factor IIA, alpha	GO:0005634,GO:0016986,GO:0003700,GO:0006367
30246	BN12063	2.77078	4792.7	1729.73	1.47029	gi|12063|At1g07470_VA872R	At1g07470.1	68414.m00797 transcription factor IIA large subunit, putative / TFIIA large subunit, putative nearly identical to transcription factor IIA large subunit GI:2826884 from [Arabidopsis thaliana]; contains Pfam profile: PF03153 transcription factor IIA, alpha	GO:0005634,GO:0016986,GO:0003700,GO:0006367
27646	BN12064	2.38307	11926.7	5004.77	1.25282	gi|12064|At5g05780_Contig1	At5g05780.1	68418.m00636 26S proteasome non-ATPase regulatory subunit 7, putative / 26S proteasome regulatory subunit S12, putative / MOV34 protein, putative contains similarity to 26s proteasome regulatory subunit s12 (proteasome subunit p40) (mov34 protein) SP:P265	GO:0006511,GO:0005554,GO:0008541
27334	BN12064	2.32343	14301.4	6155.3	1.21626	gi|12064|At5g05780_Contig1	At5g05780.1	68418.m00636 26S proteasome non-ATPase regulatory subunit 7, putative / 26S proteasome regulatory subunit S12, putative / MOV34 protein, putative contains similarity to 26s proteasome regulatory subunit s12 (proteasome subunit p40) (mov34 protein) SP:P265	GO:0006511,GO:0005554,GO:0008541
25042	BN12082	2.62386	393.316	149.9	1.39169	gi|12082|At3g17810_Contig4	At3g17810.1	68416.m02271 dihydroorotate dehydrogenase family protein / dihydroorotate oxidase family protein low similarity to SP|Q12882 Dihydropyrimidine dehydrogenase [NADP+] precursor (EC 1.3.1.2) (DPD) (DHPDHase) (Dihydrouracil dehydrogenase) (Dihydrothymine dehy	GO:0016627,GO:0009507,GO:0004158,GO:0006207,GO:0004152,GO:0005737,GO:0016020
24730	BN12082	3.72116	2813.27	756.019	1.89575	gi|12082|At3g17810_Contig4	At3g17810.1	68416.m02271 dihydroorotate dehydrogenase family protein / dihydroorotate oxidase family protein low similarity to SP|Q12882 Dihydropyrimidine dehydrogenase [NADP+] precursor (EC 1.3.1.2) (DPD) (DHPDHase) (Dihydrouracil dehydrogenase) (Dihydrothymine dehy	GO:0016627,GO:0009507,GO:0004158,GO:0006207,GO:0004152,GO:0005737,GO:0016020
25042	BN12082	4.4543	4650.38	1044.02	2.1552	gi|12082|At3g17810_Contig4	At3g17810.1	68416.m02271 dihydroorotate dehydrogenase family protein / dihydroorotate oxidase family protein low similarity to SP|Q12882 Dihydropyrimidine dehydrogenase [NADP+] precursor (EC 1.3.1.2) (DPD) (DHPDHase) (Dihydrouracil dehydrogenase) (Dihydrothymine dehy	GO:0016627,GO:0009507,GO:0004158,GO:0006207,GO:0004152,GO:0005737,GO:0016020
24730	BN12082	2.57317	385.816	149.938	1.36355	gi|12082|At3g17810_Contig4	At3g17810.1	68416.m02271 dihydroorotate dehydrogenase family protein / dihydroorotate oxidase family protein low similarity to SP|Q12882 Dihydropyrimidine dehydrogenase [NADP+] precursor (EC 1.3.1.2) (DPD) (DHPDHase) (Dihydrouracil dehydrogenase) (Dihydrothymine dehy	GO:0016627,GO:0009507,GO:0004158,GO:0006207,GO:0004152,GO:0005737,GO:0016020
19842	BN12085	2.42673	5940.65	2448.01	1.27901	gi|12085|At3g17810_Contig2	At3g17810.1	68416.m02271 dihydroorotate dehydrogenase family protein / dihydroorotate oxidase family protein low similarity to SP|Q12882 Dihydropyrimidine dehydrogenase [NADP+] precursor (EC 1.3.1.2) (DPD) (DHPDHase) (Dihydrouracil dehydrogenase) (Dihydrothymine dehy	GO:0016627,GO:0009507,GO:0004158,GO:0006207,GO:0004152,GO:0005737,GO:0016020
19842	BN12085	2.42948	738.199	303.85	1.28065	gi|12085|At3g17810_Contig2	At3g17810.1	68416.m02271 dihydroorotate dehydrogenase family protein / dihydroorotate oxidase family protein low similarity to SP|Q12882 Dihydropyrimidine dehydrogenase [NADP+] precursor (EC 1.3.1.2) (DPD) (DHPDHase) (Dihydrouracil dehydrogenase) (Dihydrothymine dehy	GO:0016627,GO:0009507,GO:0004158,GO:0006207,GO:0004152,GO:0005737,GO:0016020
19530	BN12085	2.57931	6649.11	2577.86	1.36699	gi|12085|At3g17810_Contig2	At3g17810.1	68416.m02271 dihydroorotate dehydrogenase family protein / dihydroorotate oxidase family protein low similarity to SP|Q12882 Dihydropyrimidine dehydrogenase [NADP+] precursor (EC 1.3.1.2) (DPD) (DHPDHase) (Dihydrouracil dehydrogenase) (Dihydrothymine dehy	GO:0016627,GO:0009507,GO:0004158,GO:0006207,GO:0004152,GO:0005737,GO:0016020
19530	BN12085	2.53505	656.566	258.995	1.34202	gi|12085|At3g17810_Contig2	At3g17810.1	68416.m02271 dihydroorotate dehydrogenase family protein / dihydroorotate oxidase family protein low similarity to SP|Q12882 Dihydropyrimidine dehydrogenase [NADP+] precursor (EC 1.3.1.2) (DPD) (DHPDHase) (Dihydrouracil dehydrogenase) (Dihydrothymine dehy	GO:0016627,GO:0009507,GO:0004158,GO:0006207,GO:0004152,GO:0005737,GO:0016020
25696	BN12103	2.47081	525.218	212.569	1.30499	gi|12103|At3g54560_Contig2	At3g54560.1	68416.m06037 histone H2A.F/Z identical to GI:2407800	GO:0007001,GO:0003677,GO:0006334,GO:0000786,GO:0005634
30892	BN12120	2.29492	633.617	276.095	1.19845	gi|12120|At5g20630_LL2697R	At5g20630.1	68418.m02450 germin-like protein (GER3) identical to germin-like protein subfamily 3 member 3 [SP|P94072]	GO:0005578,GO:0000004,GO:0045735
17580	BN12131	2.43632	1004.26	412.203	1.28471	gi|12131|At1g58180_Contig1	At1g58180.2	68414.m06602 carbonic anhydrase family protein / carbonate dehydratase family protein similar to SP|P46512 Carbonic anhydrase 1 (EC 4.2.1.1) (Carbonate dehydratase 1) {Flaveria linearis}; contains Pfam profile PF00484: Carbonic anhydrase	GO:0005739,GO:0015976,GO:0004089,GO:0008270
17892	BN12131	2.06523	915.252	443.171	1.04631	gi|12131|At1g58180_Contig1	At1g58180.2	68414.m06602 carbonic anhydrase family protein / carbonate dehydratase family protein similar to SP|P46512 Carbonic anhydrase 1 (EC 4.2.1.1) (Carbonate dehydratase 1) {Flaveria linearis}; contains Pfam profile PF00484: Carbonic anhydrase	GO:0005739,GO:0015976,GO:0004089,GO:0008270
4892	BN12138	5.19919	22931.7	4410.63	2.37829	gi|12138|At2g04600_Contig3	At2g04600.1	68415.m00468 hypothetical protein	GO:0005554,GO:0000004,GO:0008372
4580	BN12138	5.21989	20354.8	3899.47	2.38402	gi|12138|At2g04600_Contig3	At2g04600.1	68415.m00468 hypothetical protein	GO:0005554,GO:0000004,GO:0008372
28635	BN12142	4.62296	3462.72	749.027	2.20882	gi|12142|At1g07790_Contig6	At1g07790.1	68414.m00843 histone H2B, putative strong similarity to histone H2B Arabidopsis thaliana GI:2407802, Gossypium hirsutum SP|O22582, Lycopersicon esculentum GI:3021489, Capsicum annuum SP|O49118; contains Pfam profile PF00125 Core histone H2A/H2B/H3/H4	GO:0007001,GO:0003677,GO:0006334,GO:0000786,GO:0005634
28947	BN12142	5.15687	2871.36	556.803	2.3665	gi|12142|At1g07790_Contig6	At1g07790.1	68414.m00843 histone H2B, putative strong similarity to histone H2B Arabidopsis thaliana GI:2407802, Gossypium hirsutum SP|O22582, Lycopersicon esculentum GI:3021489, Capsicum annuum SP|O49118; contains Pfam profile PF00125 Core histone H2A/H2B/H3/H4	GO:0007001,GO:0003677,GO:0006334,GO:0000786,GO:0005634
26347	BN12143	2.39573	5215.05	2176.81	1.26047	gi|12143|At1g07790_Contig3	At1g07790.1	68414.m00843 histone H2B, putative strong similarity to histone H2B Arabidopsis thaliana GI:2407802, Gossypium hirsutum SP|O22582, Lycopersicon esculentum GI:3021489, Capsicum annuum SP|O49118; contains Pfam profile PF00125 Core histone H2A/H2B/H3/H4	GO:0007001,GO:0003677,GO:0006334,GO:0000786,GO:0005634
26035	BN12143	2.39039	6438.98	2693.69	1.25725	gi|12143|At1g07790_Contig3	At1g07790.1	68414.m00843 histone H2B, putative strong similarity to histone H2B Arabidopsis thaliana GI:2407802, Gossypium hirsutum SP|O22582, Lycopersicon esculentum GI:3021489, Capsicum annuum SP|O49118; contains Pfam profile PF00125 Core histone H2A/H2B/H3/H4	GO:0007001,GO:0003677,GO:0006334,GO:0000786,GO:0005634
347	BN12162	2.07564	602.957	290.492	1.05356	gi|12162|At3g63100_Contig3	At3g63100.1	68416.m07087 glycine-rich protein	GO:0005739,GO:0005489,GO:0006118
35	BN12162	2.4247	561.785	231.693	1.2778	gi|12162|At3g63100_Contig3	At3g63100.1	68416.m07087 glycine-rich protein	GO:0005739,GO:0005489,GO:0006118
23743	BN12171	6.18431	7419.94	1199.8	2.62861	gi|12171|At5g27720_Contig2	At5g27720.1	68418.m03325 small nuclear ribonucleoprotein, putative / snRNP, putative / Sm protein, putative similar to SWISS-PROT:Q9QXA5 U6 snRNA-associated Sm-like protein LSm4 [Mus musculus]	GO:0005634,GO:0008248,GO:0000004,GO:0005732
23431	BN12171	5.50457	7382.18	1341.1	2.46063	gi|12171|At5g27720_Contig2	At5g27720.1	68418.m03325 small nuclear ribonucleoprotein, putative / snRNP, putative / Sm protein, putative similar to SWISS-PROT:Q9QXA5 U6 snRNA-associated Sm-like protein LSm4 [Mus musculus]	GO:0005634,GO:0008248,GO:0000004,GO:0005732
20831	BN12172	3.08473	1879.09	609.158	1.62515	gi|12172|At5g51070_Contig2	At5g51070.1	68418.m06330 ATP-dependent Clp protease ATP-binding subunit (ClpD), (ERD1) SAG15/ERD1; identical to ERD1 protein GI:497629, SP:P42762 from [Arabidopsis thaliana]; contains Pfam profile PF02861: Clp amino terminal domain	GO:0016887,GO:0009507,GO:0005524,GO:0009377,GO:0003754,GO:0006510,GO:0009570
18543	BN12173	2.27243	2543.33	1119.21	1.18424	gi|12173|At5g51070_Contig4	At5g51070.1	68418.m06330 ATP-dependent Clp protease ATP-binding subunit (ClpD), (ERD1) SAG15/ERD1; identical to ERD1 protein GI:497629, SP:P42762 from [Arabidopsis thaliana]; contains Pfam profile PF02861: Clp amino terminal domain	GO:0016887,GO:0009507,GO:0005524,GO:0009377,GO:0003754,GO:0006510,GO:0009570
18231	BN12173	2.60732	2964.94	1137.16	1.38257	gi|12173|At5g51070_Contig4	At5g51070.1	68418.m06330 ATP-dependent Clp protease ATP-binding subunit (ClpD), (ERD1) SAG15/ERD1; identical to ERD1 protein GI:497629, SP:P42762 from [Arabidopsis thaliana]; contains Pfam profile PF02861: Clp amino terminal domain	GO:0016887,GO:0009507,GO:0005524,GO:0009377,GO:0003754,GO:0006510,GO:0009570
29597	BN12186	2.28341	607.99	266.264	1.19119	gi|12186|At2g22860_Contig1	At2g22860.1	68415.m02714 phytosulfokines 2 (PSK2) identical to phytosulfokines 2 (PSK2) from [Arabidopsis thaliana]	GO:0030154,GO:0005578,GO:0009887,GO:0005554,GO:0008283
26685	BN12187	6.64316	6643.23	1000.01	2.73187	gi|12187|At4g26850_BL3065F	At4g26850.1	68417.m03865 expressed protein	Not annotated
26997	BN12187	5.66052	6025.85	1064.54	2.50093	gi|12187|At4g26850_BL3065F	At4g26850.1	68417.m03865 expressed protein	Not annotated
26997	BN12187	2.33549	756.807	324.046	1.22373	gi|12187|At4g26850_BL3065F	At4g26850.1	68417.m03865 expressed protein	Not annotated
24397	BN12188	4.57808	2448.7	534.875	2.19474	gi|12188|At3g55310_FL3970R	At3g55310.1	68416.m06143 short-chain dehydrogenase/reductase (SDR) family protein contains similarity to 3-oxoacyl-[acyl-carrier protein] reductase SP:P51831 from [Bacillus subtilis]	GO:0019367,GO:0008152,GO:0016491,GO:0004022,GO:0012505,GO:0019368
24085	BN12188	4.03561	2315.2	573.692	2.01279	gi|12188|At3g55310_FL3970R	At3g55310.1	68416.m06143 short-chain dehydrogenase/reductase (SDR) family protein contains similarity to 3-oxoacyl-[acyl-carrier protein] reductase SP:P51831 from [Bacillus subtilis]	GO:0019367,GO:0008152,GO:0016491,GO:0004022,GO:0012505,GO:0019368
997	BN12206	2.13857	19939.1	9323.56	1.09665	gi|12206|At4g08685_Contig2	At4g08685.1	68417.m01430 pollen Ole e 1 allergen and extensin family protein contains Pfam domain, PF01190: Pollen proteins Ole e I family	GO:0012505,GO:0005554
685	BN12206	2.53997	23114.9	9100.47	1.34481	gi|12206|At4g08685_Contig2	At4g08685.1	68417.m01430 pollen Ole e 1 allergen and extensin family protein contains Pfam domain, PF01190: Pollen proteins Ole e I family	GO:0012505,GO:0005554
29593	BN12207	2.2356	530.219	237.171	1.16066	gi|12207|At1g54030_Contig1	At1g54030.1	68414.m06156 GDSL-motif lipase, putative similar to myrosinase-associated proteins GI:1769968, GI:1769970, GI:1216391, GI:1216389 from [Brassica napus]; contains Pfam profile PF00657: GDSL-like Lipase/Acylhydrolase	GO:0016789,GO:0003824,GO:0016298,GO:0000004,GO:0008372
13993	BN12216	2.36459	6036.5	2552.87	1.24159	gi|12216|At3g15730_Contig2	At3g15730.1	68416.m01993 phospholipase D alpha 1 / PLD alpha 1 (PLDALPHA1) (PLD1) / choline phosphatase 1 identical to SP:Q38882 Phospholipase D alpha 1 (EC 3.1.4.4) (AtPLDalpha1) (PLD alpha 1) (Choline phosphatase 1) (Phosphatidylcholine-hydrolyzing phospholipase D	GO:0030136,GO:0006631,GO:0005634,GO:0005886,GO:0004630,GO:0005739,GO:0016020
13681	BN12216	2.41557	9100.01	3767.23	1.27236	gi|12216|At3g15730_Contig2	At3g15730.1	68416.m01993 phospholipase D alpha 1 / PLD alpha 1 (PLDALPHA1) (PLD1) / choline phosphatase 1 identical to SP:Q38882 Phospholipase D alpha 1 (EC 3.1.4.4) (AtPLDalpha1) (PLD alpha 1) (Choline phosphatase 1) (Phosphatidylcholine-hydrolyzing phospholipase D	GO:0030136,GO:0006631,GO:0005634,GO:0005886,GO:0004630,GO:0005739,GO:0016020
11393	BN12217	3.35048	2778.1	829.164	1.74437	gi|12217|At3g02480_Contig1	At3g02480.1	68416.m00236 ABA-responsive protein-related similar to ABA-inducible protein [Fagus sylvatica] GI:3901016, cold-induced protein kin1 [Brassica napus] GI:167146	GO:0005554,GO:0000004,GO:0008372
11081	BN12217	3.50718	2527.48	720.659	1.81031	gi|12217|At3g02480_Contig1	At3g02480.1	68416.m00236 ABA-responsive protein-related similar to ABA-inducible protein [Fagus sylvatica] GI:3901016, cold-induced protein kin1 [Brassica napus] GI:167146	GO:0005554,GO:0000004,GO:0008372
3593	BN12222	8.26684	4001.2	484.006	3.04734	gi|12222|At2g38540_Contig5	At2g38540.1	68415.m04735 nonspecific lipid transfer protein 1 (LTP1) identical to SP|Q42589	GO:0008289,GO:0006869,GO:0012505
3281	BN12222	9.33825	4559.7	488.282	3.22315	gi|12222|At2g38540_Contig5	At2g38540.1	68415.m04735 nonspecific lipid transfer protein 1 (LTP1) identical to SP|Q42589	GO:0008289,GO:0006869,GO:0012505
30247	BN12224	2.76154	2567.31	929.665	1.46547	gi|12224|At2g38540_Contig6	At2g38540.1	68415.m04735 nonspecific lipid transfer protein 1 (LTP1) identical to SP|Q42589	GO:0008289,GO:0006869,GO:0012505
30247	BN12224	2.00575	8930.51	4452.45	1.00414	gi|12224|At2g38540_Contig6	At2g38540.1	68415.m04735 nonspecific lipid transfer protein 1 (LTP1) identical to SP|Q42589	GO:0008289,GO:0006869,GO:0012505
29935	BN12224	2.20418	2995.46	1358.99	1.14024	gi|12224|At2g38540_Contig6	At2g38540.1	68415.m04735 nonspecific lipid transfer protein 1 (LTP1) identical to SP|Q42589	GO:0008289,GO:0006869,GO:0012505
30243	BN12239	2.74011	682.685	249.145	1.45423	gi|12239|At3g13460_Contig1	At3g13460.2	68416.m01694 expressed protein contains Pfam profile PF04146: YT521-B-like family	GO:0005554,GO:0000004,GO:0008372
29931	BN12239	2.17794	849.792	390.182	1.12296	gi|12239|At3g13460_Contig1	At3g13460.2	68416.m01694 expressed protein contains Pfam profile PF04146: YT521-B-like family	GO:0005554,GO:0000004,GO:0008372
22131	BN12242	3.02271	1141.44	377.621	1.59584	gi|12242|At5g06860_Contig1	At5g06860.1	68418.m00776 polygalacturonase inhibiting protein 1 (PGIP1) identical to polygalacturonase inhibiting protein 1 (PGIP1) [Arabidopsis thaliana] gi|7800199|gb|AAF69827; contains leucine rich-repeat (LRR) domains Pfam:PF00560, INTERPRO:IPR001611	GO:0006952,GO:0012505,GO:0005515,GO:0007165
22443	BN12242	3.32287	1348.92	405.95	1.73243	gi|12242|At5g06860_Contig1	At5g06860.1	68418.m00776 polygalacturonase inhibiting protein 1 (PGIP1) identical to polygalacturonase inhibiting protein 1 (PGIP1) [Arabidopsis thaliana] gi|7800199|gb|AAF69827; contains leucine rich-repeat (LRR) domains Pfam:PF00560, INTERPRO:IPR001611	GO:0006952,GO:0012505,GO:0005515,GO:0007165
9443	BN12247	5.91615	1483.54	250.761	2.56466	gi|12247|At5g57190_LB856F	At5g57190.1	68418.m07144 phosphatidylserine decarboxylase, putative similar to SP|P53037 Phosphatidylserine decarboxylase proenzyme 2 precursor (EC 4.1.1.65) {Saccharomyces cerevisiae}; contains Pfam profile PF02666: phosphatidylserine decarboxylase	GO:0009507,GO:0006779,GO:0004609,GO:0006499,GO:0004418,GO:0005509,GO:0008654
9131	BN12247	8.01847	2250.19	280.626	3.00333	gi|12247|At5g57190_LB856F	At5g57190.1	68418.m07144 phosphatidylserine decarboxylase, putative similar to SP|P53037 Phosphatidylserine decarboxylase proenzyme 2 precursor (EC 4.1.1.65) {Saccharomyces cerevisiae}; contains Pfam profile PF02666: phosphatidylserine decarboxylase	GO:0009507,GO:0006779,GO:0004609,GO:0006499,GO:0004418,GO:0005509,GO:0008654
30897	BN12251	2.72605	534.979	196.247	1.44681	gi|12251|At4g31860_Contig1	At4g31860.2	68417.m04527 protein phosphatase 2C, putative / PP2C, putative protein phosphatase 2C, Schizosaccharomyces pombe, PIR2:S54297	GO:0008287,GO:0004722,GO:0006499,GO:0003824,GO:0006470,GO:0015071
30893	BN12266	3.45014	3303.01	957.356	1.78665	gi|12266|At3g26520_Contig3	At3g26520.1	68416.m03310 tonoplast intrinsic protein, putative similar to tonoplast intrinsic protein GI:5081419 from [Brassica napus]	GO:0018987,GO:0006810,GO:0016020,GO:0005743,GO:0015250
30581	BN12266	2.5782	3366.3	1305.68	1.36636	gi|12266|At3g26520_Contig3	At3g26520.1	68416.m03310 tonoplast intrinsic protein, putative similar to tonoplast intrinsic protein GI:5081419 from [Brassica napus]	GO:0018987,GO:0006810,GO:0016020,GO:0005743,GO:0015250
27981	BN12268	2.29857	10112.2	4399.34	1.20074	gi|12268|At3g26520_Contig1	At3g26520.1	68416.m03310 tonoplast intrinsic protein, putative similar to tonoplast intrinsic protein GI:5081419 from [Brassica napus]	GO:0018987,GO:0006810,GO:0016020,GO:0005743,GO:0015250
28293	BN12268	2.64166	9604.53	3635.79	1.40145	gi|12268|At3g26520_Contig1	At3g26520.1	68416.m03310 tonoplast intrinsic protein, putative similar to tonoplast intrinsic protein GI:5081419 from [Brassica napus]	GO:0018987,GO:0006810,GO:0016020,GO:0005743,GO:0015250
25381	BN12270	4.4145	1138.84	257.977	2.14225	gi|12270|At3g62650_Contig1	At3g62650.2	68416.m07038 expressed protein putative mitochondrial carrier protein At2g47490 - Arabidopsis thaliana, EMBL:AC002535	GO:0005554,GO:0000004,GO:0008372
25693	BN12270	5.44993	1091.79	200.331	2.44624	gi|12270|At3g62650_Contig1	At3g62650.2	68416.m07038 expressed protein putative mitochondrial carrier protein At2g47490 - Arabidopsis thaliana, EMBL:AC002535	GO:0005554,GO:0000004,GO:0008372
10093	BN12279	9.82771	1644.53	167.336	3.29686	gi|12279|At5g44430_ESS1507R	At5g44430.1	68418.m05445 plant defensin-fusion protein, putative (PDF1.2c) plant defensin protein family member, personal communication, Bart Thomma (Bart.Thomma@agr.kuleuven.ac.be); similar to antifungal protein 1 preprotein [Raphanus sativus] gi|609322|gb|AAA69541	GO:0005554,GO:0012505,GO:0000004,GO:0005618
7493	BN12280	3.26146	1689.93	518.152	1.70552	gi|12280|At3g28790_Contig3	At3g28830.1	68416.m03597 expressed protein	GO:0006350,GO:0003899,GO:0012505
7181	BN12280	2.81995	1708.21	605.759	1.49567	gi|12280|At3g28790_Contig3	At3g28830.1	68416.m03597 expressed protein	GO:0006350,GO:0003899,GO:0012505
28640	BN12286	2.01345	597.927	296.967	1.00967	gi|12286|At1g75750_Contig2	At1g75750.1	68414.m08798 gibberellin-regulated protein 1 (GASA1) / gibberellin-responsive protein 1 identical to SP|P46689 Gibberellin-regulated protein 1 precursor {Arabidopsis thaliana}; supporting cDNA gi|887938|gb|U11766.1|ATU11766	GO:0012505,GO:0005554
28952	BN12286	3.09507	564.631	182.429	1.62997	gi|12286|At1g75750_Contig2	At1g75750.1	68414.m08798 gibberellin-regulated protein 1 (GASA1) / gibberellin-responsive protein 1 identical to SP|P46689 Gibberellin-regulated protein 1 precursor {Arabidopsis thaliana}; supporting cDNA gi|887938|gb|U11766.1|ATU11766	GO:0012505,GO:0005554
26040	BN12292	3.04059	2157.45	709.549	1.60435	gi|12292|At3g27240_Contig1	At3g27240.1	68416.m03405 cytochrome c1, putative cytochrome c1, heme protein, mitochondrial precursor (Clone PC13III) [Solanum tuberosum] SWISS-PROT:P25076	GO:0045153,GO:0005739,GO:0006118,GO:0005489,GO:0005746
26352	BN12292	2.94593	1668.45	566.357	1.55872	gi|12292|At3g27240_Contig1	At3g27240.1	68416.m03405 cytochrome c1, putative cytochrome c1, heme protein, mitochondrial precursor (Clone PC13III) [Solanum tuberosum] SWISS-PROT:P25076	GO:0045153,GO:0005739,GO:0006118,GO:0005489,GO:0005746
20840	BN12294	2.00019	360.367	180.166	1.00014	gi|12294|At3g27240_Contig4	At3g27240.1	68416.m03405 cytochrome c1, putative cytochrome c1, heme protein, mitochondrial precursor (Clone PC13III) [Solanum tuberosum] SWISS-PROT:P25076	GO:0045153,GO:0005739,GO:0006118,GO:0005489,GO:0005746
18552	BN12295	2.16501	1174.37	542.432	1.11437	gi|12295|At3g27240_Contig3	At3g27240.1	68416.m03405 cytochrome c1, putative cytochrome c1, heme protein, mitochondrial precursor (Clone PC13III) [Solanum tuberosum] SWISS-PROT:P25076	GO:0045153,GO:0005739,GO:0006118,GO:0005489,GO:0005746
18240	BN12295	2.35641	1118.53	474.676	1.23659	gi|12295|At3g27240_Contig3	At3g27240.1	68416.m03405 cytochrome c1, putative cytochrome c1, heme protein, mitochondrial precursor (Clone PC13III) [Solanum tuberosum] SWISS-PROT:P25076	GO:0045153,GO:0005739,GO:0006118,GO:0005489,GO:0005746
28948	BN12305	2.50681	3038.63	1212.15	1.32585	gi|12305|At3g07840_Contig3	At3g07840.1	68416.m00959 polygalacturonase, putative / pectinase, putative strong similarity to polygalacturonase PGA3 [Arabidopsis thaliana] GI:3152948; contains non-consensus AA acceptor splice site at exon 3	GO:0005975,GO:0004650,GO:0012505
15636	BN12311	2.4391	12988.5	5325.11	1.28635	gi|12311|At2g45820_Contig2	At2g45820.1	68415.m05698 DNA-binding protein, putative identical to DNA-binding protein gi|601843|gb|AAA57124 [Arabidopsis thaliana]; contains Pfam domain, PF03766: Remorin, N-terminal region; contains Pfam domain, PF03763: Remorin, C-terminal region	GO:0003677,GO:0000004,GO:0008372
15948	BN12311	2.23753	12392.4	5538.44	1.1619	gi|12311|At2g45820_Contig2	At2g45820.1	68415.m05698 DNA-binding protein, putative identical to DNA-binding protein gi|601843|gb|AAA57124 [Arabidopsis thaliana]; contains Pfam domain, PF03766: Remorin, N-terminal region; contains Pfam domain, PF03763: Remorin, C-terminal region	GO:0003677,GO:0000004,GO:0008372
10436	BN12314	2.30482	8243.22	3576.52	1.20465	gi|12314|At2g45820_Contig4	At2g45820.1	68415.m05698 DNA-binding protein, putative identical to DNA-binding protein gi|601843|gb|AAA57124 [Arabidopsis thaliana]; contains Pfam domain, PF03766: Remorin, N-terminal region; contains Pfam domain, PF03763: Remorin, C-terminal region	GO:0003677,GO:0000004,GO:0008372
10748	BN12314	2.43293	7907.06	3250.02	1.28269	gi|12314|At2g45820_Contig4	At2g45820.1	68415.m05698 DNA-binding protein, putative identical to DNA-binding protein gi|601843|gb|AAA57124 [Arabidopsis thaliana]; contains Pfam domain, PF03766: Remorin, N-terminal region; contains Pfam domain, PF03763: Remorin, C-terminal region	GO:0003677,GO:0000004,GO:0008372
16290	BN12327	2.01455	19073.2	9467.72	1.01046	gi|12327|At3g22440_Contig1	At3g22440.1	68416.m02836 hydroxyproline-rich glycoprotein family protein identical to hydroxyproline-rich glycoprotein [Arabidopsis thaliana] gi|9293881|dbj|BAB01784	GO:0005554,GO:0000004,GO:0008372
14002	BN12328	2.04298	17491.1	8561.57	1.03067	gi|12328|At3g22440_Contig2	At3g22440.1	68416.m02836 hydroxyproline-rich glycoprotein family protein identical to hydroxyproline-rich glycoprotein [Arabidopsis thaliana] gi|9293881|dbj|BAB01784	GO:0005554,GO:0000004,GO:0008372
29598	BN12338	4.21421	1149.29	272.718	2.07526	gi|12338|At1g30510_Contig3	At1g30510.2	68414.m03732 ferredoxin--NADP(+) reductase, putative / adrenodoxin reductase, putative strong similarity to SP|P41345 Ferredoxin--NADP reductase, root isozyme, chloroplast precursor (EC 1.18.1.2) (FNR) {Oryza sativa}, ferredoxin-NADP reductase precursor [	GO:0006118,GO:0016491,GO:0005524,GO:0009507
29286	BN12338	2.64642	536.573	202.754	1.40404	gi|12338|At1g30510_Contig3	At1g30510.2	68414.m03732 ferredoxin--NADP(+) reductase, putative / adrenodoxin reductase, putative strong similarity to SP|P41345 Ferredoxin--NADP reductase, root isozyme, chloroplast precursor (EC 1.18.1.2) (FNR) {Oryza sativa}, ferredoxin-NADP reductase precursor [	GO:0006118,GO:0016491,GO:0005524,GO:0009507
29286	BN12338	3.4004	1553.25	456.785	1.7657	gi|12338|At1g30510_Contig3	At1g30510.2	68414.m03732 ferredoxin--NADP(+) reductase, putative / adrenodoxin reductase, putative strong similarity to SP|P41345 Ferredoxin--NADP reductase, root isozyme, chloroplast precursor (EC 1.18.1.2) (FNR) {Oryza sativa}, ferredoxin-NADP reductase precursor [	GO:0006118,GO:0016491,GO:0005524,GO:0009507
26998	BN12339	3.82602	3780.36	988.066	1.93584	gi|12339|At5g32440_Contig1	At5g32440.1	68418.m03825 expressed protein	GO:0009507,GO:0006118,GO:0016491
26998	BN12339	2.72368	590.87	216.938	1.44556	gi|12339|At5g32440_Contig1	At5g32440.1	68418.m03825 expressed protein	GO:0009507,GO:0006118,GO:0016491
26686	BN12339	4.26637	4997.93	1171.47	2.09301	gi|12339|At5g32440_Contig1	At5g32440.1	68418.m03825 expressed protein	GO:0009507,GO:0006118,GO:0016491
16286	BN12343	2.47649	6047.65	2442.02	1.3083	gi|12343|At4g01080_Contig1	At4g01080.1	68417.m00146 expressed protein	GO:0005554,GO:0000004,GO:0008372
14652	BN12367	3.05914	8715.5	2849	1.61313	gi|12367|At2g01520_Contig2	At2g01520.1	68415.m00076 major latex protein-related / MLP-related low similarity to major latex protein {Papaver somniferum}[GI:169000] contains Pfam profile PF00407: Pathogenesis-related protein Bet v I family	GO:0009820,GO:0005554
14340	BN12367	2.97513	835.812	280.933	1.57295	gi|12367|At2g01520_Contig2	At2g01520.1	68415.m00076 major latex protein-related / MLP-related low similarity to major latex protein {Papaver somniferum}[GI:169000] contains Pfam profile PF00407: Pathogenesis-related protein Bet v I family	GO:0009820,GO:0005554
14652	BN12367	2.59728	748.042	288.01	1.377	gi|12367|At2g01520_Contig2	At2g01520.1	68415.m00076 major latex protein-related / MLP-related low similarity to major latex protein {Papaver somniferum}[GI:169000] contains Pfam profile PF00407: Pathogenesis-related protein Bet v I family	GO:0009820,GO:0005554
14340	BN12367	3.34031	10019.3	2999.51	1.73998	gi|12367|At2g01520_Contig2	At2g01520.1	68415.m00076 major latex protein-related / MLP-related low similarity to major latex protein {Papaver somniferum}[GI:169000] contains Pfam profile PF00407: Pathogenesis-related protein Bet v I family	GO:0009820,GO:0005554
29936	BN12373	2.05667	1342.08	652.549	1.04031	gi|12373|At1g14810_Contig1	At1g14810.1	68414.m01770 semialdehyde dehydrogenase family protein similar to SP:O31219 Aspartate-semialdehyde dehydrogenase (EC 1.2.1.11) (ASA dehydrogenase) (ASADH) {Legionella pneumophila}; contains Pfam profiles PF02774: Semialdehyde dehydrogenase dimerisation do	GO:0009507,GO:0006520,GO:0009088,GO:0004073,GO:0009086,GO:0016620
30248	BN12373	2.44495	1652.04	675.695	1.2898	gi|12373|At1g14810_Contig1	At1g14810.1	68414.m01770 semialdehyde dehydrogenase family protein similar to SP:O31219 Aspartate-semialdehyde dehydrogenase (EC 1.2.1.11) (ASA dehydrogenase) (ASADH) {Legionella pneumophila}; contains Pfam profiles PF02774: Semialdehyde dehydrogenase dimerisation do	GO:0009507,GO:0006520,GO:0009088,GO:0004073,GO:0009086,GO:0016620
30902	BN12400	2.04168	602.755	295.225	1.02976	gi|12400|At2g43750_Contig3	At2g43750.1	68415.m05439 cysteine synthase, chloroplast / O-acetylserine (thiol)-lyase / O-acetylserine sulfhydrylase / cpACS1 (OASB) identical to SP|P47999 Cysteine synthase, chloroplast precursor (EC 4.2.99.8) (O-acetylserine sulfhydrylase) (O-acetylserine (Thiol)-	GO:0009536,GO:0004124,GO:0019344
28298	BN12422	2.28158	10279.1	4505.26	1.19003	gi|12422|At5g48240_LB608F	At5g48240.1	68418.m05960 hypothetical protein	GO:0005554,GO:0000004,GO:0008372
28641	BN12437	2.04982	281.783	137.467	1.0355	gi|12437|At1g74320_LB482R	At1g74320.1	68414.m08606 choline kinase, putative similar to GmCK2p choline kinase gi|1438881|gb|AAC49375	GO:0004103,GO:0000004,GO:0008372
23437	BN12459	2.28784	332.673	145.409	1.19399	gi|12459|At1g14420_Contig1	At1g14420.1	68414.m01710 pectate lyase family protein similar to pectate lyase P59 SP:P15722 from [Lycopersicon esculentum]	GO:0016829,GO:0012505,GO:0030570
18549	BN12461	3.36618	2620.76	778.557	1.75111	gi|12461|At2g46140_Contig1	At2g46140.1	68415.m05738 late embryogenesis abundant protein, putative / LEA protein, putative similar to SP|P46518 Late embryogenesis abundant protein Lea14-A {Gossypium hirsutum}; contains Pfam profile PF03168: Late embryogenesis abundant protein	GO:0008372,GO:0009793,GO:0005554,GO:0009269
18237	BN12461	2.30067	1601.83	696.246	1.20205	gi|12461|At2g46140_Contig1	At2g46140.1	68415.m05738 late embryogenesis abundant protein, putative / LEA protein, putative similar to SP|P46518 Late embryogenesis abundant protein Lea14-A {Gossypium hirsutum}; contains Pfam profile PF03168: Late embryogenesis abundant protein	GO:0008372,GO:0009793,GO:0005554,GO:0009269
18237	BN12461	3.74977	2975.55	793.529	1.9068	gi|12461|At2g46140_Contig1	At2g46140.1	68415.m05738 late embryogenesis abundant protein, putative / LEA protein, putative similar to SP|P46518 Late embryogenesis abundant protein Lea14-A {Gossypium hirsutum}; contains Pfam profile PF03168: Late embryogenesis abundant protein	GO:0008372,GO:0009793,GO:0005554,GO:0009269
15637	BN12462	5.33159	12215.9	2291.23	2.41457	gi|12462|At2g46140_Contig3	At2g46140.1	68415.m05738 late embryogenesis abundant protein, putative / LEA protein, putative similar to SP|P46518 Late embryogenesis abundant protein Lea14-A {Gossypium hirsutum}; contains Pfam profile PF03168: Late embryogenesis abundant protein	GO:0008372,GO:0009793,GO:0005554,GO:0009269
15949	BN12462	4.37016	9674.05	2213.66	2.12769	gi|12462|At2g46140_Contig3	At2g46140.1	68415.m05738 late embryogenesis abundant protein, putative / LEA protein, putative similar to SP|P46518 Late embryogenesis abundant protein Lea14-A {Gossypium hirsutum}; contains Pfam profile PF03168: Late embryogenesis abundant protein	GO:0008372,GO:0009793,GO:0005554,GO:0009269
29603	BN12469	3.00649	1145.99	381.172	1.58808	gi|12469|At3g12000_Contig1	At3g12000.1	68416.m01486 S-locus related protein SLR1, putative (S1) identical to S-locus related protein SLR1 homolog (AtS1) GI:246209 Arabidopsis thaliana]; contains Pfam profiles PF01453: Lectin (probable mannose binding), PF00954: S-locus glycoprotein family	GO:0005529,GO:0000004,GO:0012505
29291	BN12469	2.34339	1005.01	428.871	1.22859	gi|12469|At3g12000_Contig1	At3g12000.1	68416.m01486 S-locus related protein SLR1, putative (S1) identical to S-locus related protein SLR1 homolog (AtS1) GI:246209 Arabidopsis thaliana]; contains Pfam profiles PF01453: Lectin (probable mannose binding), PF00954: S-locus glycoprotein family	GO:0005529,GO:0000004,GO:0012505
24091	BN12472	2.15232	7099.58	3298.57	1.10589	gi|12472|At3g45140_Contig1	At3g45140.1	68416.m04872 lipoxygenase (LOX2) identical to SP|P38418	GO:0009753,GO:0009613,GO:0016165,GO:0009611,GO:0009507,GO:0009688,GO:0009414,GO:0009695
24091	BN12472	2.15103	449.564	208.999	1.10503	gi|12472|At3g45140_Contig1	At3g45140.1	68416.m04872 lipoxygenase (LOX2) identical to SP|P38418	GO:0009753,GO:0009613,GO:0016165,GO:0009611,GO:0009507,GO:0009688,GO:0009414,GO:0009695
24403	BN12472	2.20297	6168.66	2800.15	1.13945	gi|12472|At3g45140_Contig1	At3g45140.1	68416.m04872 lipoxygenase (LOX2) identical to SP|P38418	GO:0009753,GO:0009613,GO:0016165,GO:0009611,GO:0009507,GO:0009688,GO:0009414,GO:0009695
21803	BN12476	2.27734	9692.21	4255.94	1.18735	gi|12476|At3g45140_Contig5	At3g45140.1	68416.m04872 lipoxygenase (LOX2) identical to SP|P38418	GO:0009753,GO:0009613,GO:0016165,GO:0009611,GO:0009507,GO:0009688,GO:0009414,GO:0009695
5891	BN12483	2.03095	28536.1	14050.6	1.02216	gi|12483|At2g46505_Contig3	At2g46505.1	68415.m05794 expressed protein	GO:0005749,GO:0008177,GO:0005739,GO:0006099
3291	BN12484	2.76186	10036.9	3634.11	1.46564	gi|12484|At2g46505_Contig2	At2g46505.1	68415.m05794 expressed protein	GO:0005749,GO:0008177,GO:0005739,GO:0006099
691	BN12485	2.17763	4225.17	1940.26	1.12276	gi|12485|At4g10610_Contig1	At4g10610.1	68417.m01735 RNA-binding protein, putative	GO:0003723,GO:0000910,GO:0008372
29599	BN12486	2.46102	3697.12	1502.27	1.29926	gi|12486|At4g10610_Contig2	At4g10610.1	68417.m01735 RNA-binding protein, putative	GO:0003723,GO:0000910,GO:0008372
3599	BN12497	2.51303	5826.28	2318.43	1.32943	gi|12497|At4g25670_Contig1	At4g25670.1	68417.m03696 expressed protein	GO:0003677,GO:0000004,GO:0008372
3287	BN12497	3.08733	6251.9	2025.02	1.62636	gi|12497|At4g25670_Contig1	At4g25670.1	68417.m03696 expressed protein	GO:0003677,GO:0000004,GO:0008372
22453	BN12503	3.81591	1750.67	458.782	1.93203	gi|12503|At2g39800_Contig4	At2g39800.1	68415.m04888 delta 1-pyrroline-5-carboxylate synthetase A / P5CS A (P5CS1) identical to SP:P54887:P5C1_ARATH	GO:0017084,GO:0009414,GO:0042538,GO:0009269,GO:0006561,GO:0009737,GO:0005737,GO:0009738
22141	BN12503	3.68771	2160.87	585.966	1.88272	gi|12503|At2g39800_Contig4	At2g39800.1	68415.m04888 delta 1-pyrroline-5-carboxylate synthetase A / P5CS A (P5CS1) identical to SP:P54887:P5C1_ARATH	GO:0017084,GO:0009414,GO:0042538,GO:0009269,GO:0006561,GO:0009737,GO:0005737,GO:0009738
11741	BN12510	3.19439	4738.66	1483.43	1.67554	gi|12510|At5g61250_Contig1	At5g61250.2	68418.m07684 glycosyl hydrolase family 79 N-terminal domain-containing protein similar to beta-glucuronidase GI:8918740 from [Scutellaria baicalensis]	GO:0008152,GO:0016740,GO:0004566,GO:0012505
12053	BN12510	2.93178	4445.02	1516.15	1.55178	gi|12510|At5g61250_Contig1	At5g61250.2	68418.m07684 glycosyl hydrolase family 79 N-terminal domain-containing protein similar to beta-glucuronidase GI:8918740 from [Scutellaria baicalensis]	GO:0008152,GO:0016740,GO:0004566,GO:0012505
3941	BN12514	2.16188	8400.69	3885.83	1.11229	gi|12514|At2g47170_Contig5	At2g47170.1	68415.m05890 ADP-ribosylation factor 1 (ARF1) identical to ADP-ribosylation factor ARF1({Arabidopsis thaliana} (SP:P36397) (GP:166586)	GO:0005798,GO:0003926,GO:0006499
29937	BN12518	2.09282	1367.32	653.338	1.06545	gi|12518|At2g47170_Contig6	At2g47170.1	68415.m05890 ADP-ribosylation factor 1 (ARF1) identical to ADP-ribosylation factor ARF1({Arabidopsis thaliana} (SP:P36397) (GP:166586)	GO:0005798,GO:0003926,GO:0006499
30249	BN12518	2.82137	1138.96	403.69	1.4964	gi|12518|At2g47170_Contig6	At2g47170.1	68415.m05890 ADP-ribosylation factor 1 (ARF1) identical to ADP-ribosylation factor ARF1({Arabidopsis thaliana} (SP:P36397) (GP:166586)	GO:0005798,GO:0003926,GO:0006499
3937	BN12530	2.37404	6570.72	2767.74	1.24734	gi|12530|At4g19510_LB541F	At4g19510.1	68417.m02869 disease resistance protein (TIR-NBS-LRR class), putative domain signature TIR-NBS-LRR exists, suggestive of a disease resistance protein.	GO:0012505,GO:0005524,GO:0006952,GO:0004888,GO:0006915,GO:0016020
30903	BN12534	4.45354	1713.85	384.829	2.15495	gi|12534|At3g23030_Contig3	At3g23030.1	68416.m02903 auxin-responsive protein / indoleacetic acid-induced protein 2 (IAA2) identical to SP|P49678 Auxin-responsive protein IAA2 (Indoleacetic acid-induced protein 2) {Arabidopsis thaliana}	GO:0005634,GO:0003700,GO:0009733
30591	BN12534	3.17398	1372.09	432.293	1.66629	gi|12534|At3g23030_Contig3	At3g23030.1	68416.m02903 auxin-responsive protein / indoleacetic acid-induced protein 2 (IAA2) identical to SP|P49678 Auxin-responsive protein IAA2 (Indoleacetic acid-induced protein 2) {Arabidopsis thaliana}	GO:0005634,GO:0003700,GO:0009733
27991	BN12535	2.2317	2655.1	1189.72	1.15814	gi|12535|At3g23030_Contig1	At3g23030.1	68416.m02903 auxin-responsive protein / indoleacetic acid-induced protein 2 (IAA2) identical to SP|P49678 Auxin-responsive protein IAA2 (Indoleacetic acid-induced protein 2) {Arabidopsis thaliana}	GO:0005634,GO:0003700,GO:0009733
28303	BN12535	2.24721	1813.13	806.836	1.16814	gi|12535|At3g23030_Contig1	At3g23030.1	68416.m02903 auxin-responsive protein / indoleacetic acid-induced protein 2 (IAA2) identical to SP|P49678 Auxin-responsive protein IAA2 (Indoleacetic acid-induced protein 2) {Arabidopsis thaliana}	GO:0005634,GO:0003700,GO:0009733
23442	BN12580	4.10817	895.947	218.089	2.0385	gi|12580|At5g17230_Contig5	At5g17230.1	68418.m02019 phytoene synthase (PSY) / geranylgeranyl-diphosphate geranylgeranyl transferase identical to GB:L25812; synonymous with geranylgeranyl-diphosphate geranylgeranyl transferase	GO:0009507,GO:0009058,GO:0016767
23754	BN12580	4.081	838.687	205.51	2.02892	gi|12580|At5g17230_Contig5	At5g17230.1	68418.m02019 phytoene synthase (PSY) / geranylgeranyl-diphosphate geranylgeranyl transferase identical to GB:L25812; synonymous with geranylgeranyl-diphosphate geranylgeranyl transferase	GO:0009507,GO:0009058,GO:0016767
20842	BN12581	2.50834	549.109	218.913	1.32673	gi|12581|At5g17230_Contig3	At5g17230.1	68418.m02019 phytoene synthase (PSY) / geranylgeranyl-diphosphate geranylgeranyl transferase identical to GB:L25812; synonymous with geranylgeranyl-diphosphate geranylgeranyl transferase	GO:0009507,GO:0009058,GO:0016767
18242	BN12582	2.18125	889.455	407.773	1.12516	gi|12582|At5g17230_Contig2	At5g17230.1	68418.m02019 phytoene synthase (PSY) / geranylgeranyl-diphosphate geranylgeranyl transferase identical to GB:L25812; synonymous with geranylgeranyl-diphosphate geranylgeranyl transferase	GO:0009507,GO:0009058,GO:0016767
13354	BN12584	4.10293	3299.62	804.21	2.03666	gi|12584|At1g18720_Contig1	At1g18720.1	68414.m02335 expressed protein similar to YGL010w-like protein GI:2982301 from [Picea mariana]	GO:0005554,GO:0000004,GO:0008372
13042	BN12584	3.56742	4478.11	1255.28	1.83488	gi|12584|At1g18720_Contig1	At1g18720.1	68414.m02335 expressed protein similar to YGL010w-like protein GI:2982301 from [Picea mariana]	GO:0005554,GO:0000004,GO:0008372
42	BN12589	5.56121	12398.1	2229.39	2.4754	gi|12589|At4g17700_Contig2	At4g17700.1	68417.m02644 hypothetical protein contains Pfam profile PF04776: Protein of unknown function (DUF626)	GO:0005554,GO:0000004,GO:0008372
354	BN12589	5.94622	12456.2	2094.81	2.57197	gi|12589|At4g17700_Contig2	At4g17700.1	68417.m02644 hypothetical protein contains Pfam profile PF04776: Protein of unknown function (DUF626)	GO:0005554,GO:0000004,GO:0008372
28950	BN12590	4.00307	9984.13	2494.12	2.00111	gi|12590|At4g17700_Contig3	At4g17700.1	68417.m02644 hypothetical protein contains Pfam profile PF04776: Protein of unknown function (DUF626)	GO:0005554,GO:0000004,GO:0008372
28950	BN12590	3.89972	1241.44	318.341	1.96337	gi|12590|At4g17700_Contig3	At4g17700.1	68417.m02644 hypothetical protein contains Pfam profile PF04776: Protein of unknown function (DUF626)	GO:0005554,GO:0000004,GO:0008372
28638	BN12590	12.5618	14761	1175.07	3.65097	gi|12590|At4g17700_Contig3	At4g17700.1	68417.m02644 hypothetical protein contains Pfam profile PF04776: Protein of unknown function (DUF626)	GO:0005554,GO:0000004,GO:0008372
28638	BN12590	2.22745	1175.37	527.674	1.1554	gi|12590|At4g17700_Contig3	At4g17700.1	68417.m02644 hypothetical protein contains Pfam profile PF04776: Protein of unknown function (DUF626)	GO:0005554,GO:0000004,GO:0008372
18238	BN12594	4.29588	1579.81	367.75	2.10295	gi|12594|At3g20820_Contig1	At3g20820.1	68416.m02633 leucine-rich repeat family protein contains similarity to Cf-2.1 [Lycopersicon pimpinellifolium] gi|1184075|gb|AAC15779; contains leucine rich-repeat domains Pfam:PF00560, INTERPRO:IPR001611	GO:0006952,GO:0012505,GO:0005515,GO:0007165
18550	BN12594	3.70248	1369.75	369.955	1.88849	gi|12594|At3g20820_Contig1	At3g20820.1	68416.m02633 leucine-rich repeat family protein contains similarity to Cf-2.1 [Lycopersicon pimpinellifolium] gi|1184075|gb|AAC15779; contains leucine rich-repeat domains Pfam:PF00560, INTERPRO:IPR001611	GO:0006952,GO:0012505,GO:0005515,GO:0007165
29292	BN12603	4.73996	2793.99	589.454	2.24488	gi|12603|At3g14200_Contig2	At3g14200.1	68416.m01794 DNAJ heat shock N-terminal domain-containing protein low similarity to SP|O75190|DJB6_HUMAN DnaJ homolog subfamily B member 6 (Heat shock protein J2) {Homo sapiens}; contains Pfam profile PF00226 DnaJ domain	GO:0003767,GO:0008372,GO:0003754,GO:0006457
29292	BN12603	2.97808	571.57	191.926	1.57438	gi|12603|At3g14200_Contig2	At3g14200.1	68416.m01794 DNAJ heat shock N-terminal domain-containing protein low similarity to SP|O75190|DJB6_HUMAN DnaJ homolog subfamily B member 6 (Heat shock protein J2) {Homo sapiens}; contains Pfam profile PF00226 DnaJ domain	GO:0003767,GO:0008372,GO:0003754,GO:0006457
29604	BN12603	6.00592	2239.8	372.932	2.58639	gi|12603|At3g14200_Contig2	At3g14200.1	68416.m01794 DNAJ heat shock N-terminal domain-containing protein low similarity to SP|O75190|DJB6_HUMAN DnaJ homolog subfamily B member 6 (Heat shock protein J2) {Homo sapiens}; contains Pfam profile PF00226 DnaJ domain	GO:0003767,GO:0008372,GO:0003754,GO:0006457
5892	BN12613	2.34338	1496.87	638.766	1.22859	gi|12613|At1g08200_Contig2	At1g08200.1	68414.m00906 expressed protein	GO:0019305,GO:0009225,GO:0003978,GO:0008460,GO:0003824,GO:0006012,GO:0009246
6204	BN12613	2.23517	998.027	446.51	1.16039	gi|12613|At1g08200_Contig2	At1g08200.1	68414.m00906 expressed protein	GO:0019305,GO:0009225,GO:0003978,GO:0008460,GO:0003824,GO:0006012,GO:0009246
3292	BN12614	3.37207	1192.27	353.572	1.75364	gi|12614|At1g08200_Contig3	At1g08200.1	68414.m00906 expressed protein	GO:0019305,GO:0009225,GO:0003978,GO:0008460,GO:0003824,GO:0006012,GO:0009246
3292	BN12614	2.11695	4392.02	2074.69	1.08199	gi|12614|At1g08200_Contig3	At1g08200.1	68414.m00906 expressed protein	GO:0019305,GO:0009225,GO:0003978,GO:0008460,GO:0003824,GO:0006012,GO:0009246
3604	BN12614	3.17378	1281.45	403.762	1.6662	gi|12614|At1g08200_Contig3	At1g08200.1	68414.m00906 expressed protein	GO:0019305,GO:0009225,GO:0003978,GO:0008460,GO:0003824,GO:0006012,GO:0009246
29600	BN12617	2.28699	380.255	166.269	1.19345	gi|12617|At1g08200_Contig1	At1g08200.1	68414.m00906 expressed protein	GO:0019305,GO:0009225,GO:0003978,GO:0008460,GO:0003824,GO:0006012,GO:0009246
24400	BN12619	2.37031	11278.6	4758.29	1.24507	gi|12619|At3g53990_Contig2	At3g53990.1	68416.m05966 universal stress protein (USP) family protein contains Pfam PF00582: universal stress protein family	GO:0006950,GO:0005554,GO:0008372
18888	BN12621	2.73573	33482	12238.8	1.45192	gi|12621|At5g49180_Contig1	At5g49180.1	68418.m06087 pectinesterase family protein contains Pfam profile: PF01095 pectinesterase	GO:0042545,GO:0009505,GO:0030599,GO:0005618,GO:0012505
19200	BN12621	2.96748	30666.2	10334.1	1.56924	gi|12621|At5g49180_Contig1	At5g49180.1	68418.m06087 pectinesterase family protein contains Pfam profile: PF01095 pectinesterase	GO:0042545,GO:0009505,GO:0030599,GO:0005618,GO:0012505
3288	BN12629	2.03241	2076.25	1021.57	1.02319	gi|12629|At4g27130_Contig1	At4g27130.1	68417.m03899 eukaryotic translation initiation factor SUI1, putative similar to SP|P32911 Protein translation factor SUI1 {Saccharomyces cerevisiae}; contains Pfam profile PF01253: Translation initiation factor SUI1	GO:0006412,GO:0008372,GO:0003743,GO:0006413
1338	BN12659	2.28003	379.785	166.57	1.18905	gi|12659|At2g02050_Contig3	At2g02050.1	68415.m00140 NADH-ubiquinone oxidoreductase B18 subunit, putative contains Pfam PF05676: NADH-ubiquinone oxidoreductase B18 subunit (NDUFB7); similar to NADH-ubiquinone oxidoreductase B18 subunit (EC 1.6.5.3) (EC 1.6.99.3) (Complex I-B18) (CI-B18) (Cell a	GO:0008137,GO:0006120,GO:0008372
22792	BN12665	2.56354	11444.5	4464.33	1.35814	gi|12665|At1g06680_Contig5	At1g06680.1	68414.m00708 photosystem II oxygen-evolving complex 23 (OEC23) JBC 14:211-238 (2002); identical to 23 kDa polypeptide of oxygen-evolving comlex (OEC) GB:CAA66785 GI:1769905 [Arabidopsis thaliana]	GO:0009654,GO:0009543,GO:0030095
23104	BN12665	2.66217	9937.31	3732.79	1.4126	gi|12665|At1g06680_Contig5	At1g06680.1	68414.m00708 photosystem II oxygen-evolving complex 23 (OEC23) JBC 14:211-238 (2002); identical to 23 kDa polypeptide of oxygen-evolving comlex (OEC) GB:CAA66785 GI:1769905 [Arabidopsis thaliana]	GO:0009654,GO:0009543,GO:0030095
12392	BN12671	5.02569	40769.2	8112.16	2.32932	gi|12671|At1g20050_Contig2	At1g20050.1	68414.m02510 C-8,7 sterol isomerase identical to C-8,7 sterol isomerase GI:11279073 from [Arabidopsis thaliana] (Plant Mol. Biol. 38 (5), 807-815 (1998))	GO:0008372,GO:0000247,GO:0016126
12704	BN12671	3.59911	32775.5	9106.55	1.84764	gi|12671|At1g20050_Contig2	At1g20050.1	68414.m02510 C-8,7 sterol isomerase identical to C-8,7 sterol isomerase GI:11279073 from [Arabidopsis thaliana] (Plant Mol. Biol. 38 (5), 807-815 (1998))	GO:0008372,GO:0000247,GO:0016126
10104	BN12672	3.15023	9399.66	2983.8	1.65546	gi|12672|At2g17500_Contig3	At2g17500.3	68415.m02024 auxin efflux carrier family protein contains auxin efflux carrier domain, Pfam:PF03547	GO:0009926,GO:0016021,GO:0009672,GO:0012505
9792	BN12672	4.31157	9694.66	2248.52	2.10821	gi|12672|At2g17500_Contig3	At2g17500.3	68415.m02024 auxin efflux carrier family protein contains auxin efflux carrier domain, Pfam:PF03547	GO:0009926,GO:0016021,GO:0009672,GO:0012505
4904	BN12675	2.6278	30745	11699.9	1.39386	gi|12675|At5g54940_Contig3	At5g54940.2	68418.m06843 eukaryotic translation initiation factor SUI1, putative similar to SP|P32911 Protein translation factor SUI1 {Saccharomyces cerevisiae}; contains Pfam profile PF01253: Translation initiation factor SUI1	GO:0006412,GO:0008372,GO:0003743,GO:0006413
4592	BN12675	2.90683	29762.2	10238.7	1.53945	gi|12675|At5g54940_Contig3	At5g54940.2	68418.m06843 eukaryotic translation initiation factor SUI1, putative similar to SP|P32911 Protein translation factor SUI1 {Saccharomyces cerevisiae}; contains Pfam profile PF01253: Translation initiation factor SUI1	GO:0006412,GO:0008372,GO:0003743,GO:0006413
9788	BN12696	2.01984	2200.7	1089.54	1.01424	gi|12696|At3g28830_Contig1	At3g28830.1	68416.m03597 expressed protein	GO:0005524,GO:0000004,GO:0012505
26043	BN12702	3.63691	839.413	230.804	1.86271	gi|12702|At1g05805_Contig1	At1g05805.1	68414.m00607 basic helix-loop-helix (bHLH) family protein	GO:0003700,GO:0045449,GO:0003677,GO:0009507
21155	BN12708	6.60686	13883.2	2101.33	2.72397	gi|12708|At5g11550_Contig3	At5g11550.1	68418.m01347 expressed protein	GO:0005554,GO:0000004,GO:0009507
20843	BN12708	6.65512	18181.4	2731.94	2.73447	gi|12708|At5g11550_Contig3	At5g11550.1	68418.m01347 expressed protein	GO:0005554,GO:0000004,GO:0009507
5243	BN12718	2.01107	936.765	465.804	1.00796	gi|12718|At5g15780_Contig2	At5g15780.1	68418.m01845 pollen Ole e 1 allergen and extensin family protein contains Pfam profile PF01190: Pollen proteins Ole e I family	GO:0005554,GO:0000004,GO:0012505
26351	BN12723	10.7549	7582.04	704.985	3.42692	gi|12723|At3g51890_Contig1	At3g51890.1	68416.m05691 expressed protein protein At2g40060 - Arabidopsis thaliana, EMBL:AF002109	GO:0005554,GO:0000004,GO:0008372
26039	BN12723	10.3955	9034.1	869.043	3.37788	gi|12723|At3g51890_Contig1	At3g51890.1	68416.m05691 expressed protein protein At2g40060 - Arabidopsis thaliana, EMBL:AF002109	GO:0005554,GO:0000004,GO:0008372
21151	BN12726	2.17981	1138.14	522.128	1.1242	gi|12726|At1g09200_ML4300R	At1g09200.1	68414.m01027 histone H3 identical to histone H3 from Zea mays SP|P05203, Medicago sativa GI:166384, Encephalartos altensteinii SP|P08903, Pisum sativum SP|P02300; contains Pfam profile PF00125 Core histone H2A/H2B/H3/H4	GO:0007001,GO:0003677,GO:0006334,GO:0000786,GO:0005634,GO:0009507
20839	BN12726	2.64771	1061.06	400.747	1.40474	gi|12726|At1g09200_ML4300R	At1g09200.1	68414.m01027 histone H3 identical to histone H3 from Zea mays SP|P05203, Medicago sativa GI:166384, Encephalartos altensteinii SP|P08903, Pisum sativum SP|P02300; contains Pfam profile PF00125 Core histone H2A/H2B/H3/H4	GO:0007001,GO:0003677,GO:0006334,GO:0000786,GO:0005634,GO:0009507
13351	BN12730	20.2436	8458.75	417.849	4.33939	gi|12730|At5g25610_Contig1	At5g25610.1	68418.m03047 dehydration-responsive protein (RD22) identical to SP|Q08298 Dehydration-responsive protein RD22 precursor {Arabidopsis thaliana}	GO:0045735,GO:0009651,GO:0012505,GO:0009269,GO:0009737
13039	BN12730	18.6283	7472.65	401.145	4.21942	gi|12730|At5g25610_Contig1	At5g25610.1	68418.m03047 dehydration-responsive protein (RD22) identical to SP|Q08298 Dehydration-responsive protein RD22 precursor {Arabidopsis thaliana}	GO:0045735,GO:0009651,GO:0012505,GO:0009269,GO:0009737
7839	BN12732	2.47255	514.478	208.076	1.306	gi|12732|At5g47540_Contig1	At5g47540.1	68418.m05869 Mo25 family protein similar to MO25 protein (early mouse development protein family) [Mouse] SWISS-PROT:Q06138	GO:0005554,GO:0000004,GO:0005739
27005	BN12737	3.372	2261.83	670.769	1.7536	gi|12737|At3g12630_Contig4	At3g12630.1	68416.m01572 zinc finger (AN1-like) family protein contains Pfam domain, PF01428: AN1-like Zinc finger	GO:0003677,GO:0008372,GO:0000004,GO:0008270
26693	BN12737	2.44092	2407.84	986.448	1.28742	gi|12737|At3g12630_Contig4	At3g12630.1	68416.m01572 zinc finger (AN1-like) family protein contains Pfam domain, PF01428: AN1-like Zinc finger	GO:0003677,GO:0008372,GO:0000004,GO:0008270
24405	BN12739	3.01342	4469.65	1483.25	1.5914	gi|12739|At3g12630_Contig2	At3g12630.1	68416.m01572 zinc finger (AN1-like) family protein contains Pfam domain, PF01428: AN1-like Zinc finger	GO:0003677,GO:0008372,GO:0000004,GO:0008270
24093	BN12739	2.74177	5034.95	1836.39	1.45511	gi|12739|At3g12630_Contig2	At3g12630.1	68416.m01572 zinc finger (AN1-like) family protein contains Pfam domain, PF01428: AN1-like Zinc finger	GO:0003677,GO:0008372,GO:0000004,GO:0008270
21805	BN12740	5.57085	1229.47	220.697	2.4779	gi|12740|At3g12630_Contig1	At3g12630.1	68416.m01572 zinc finger (AN1-like) family protein contains Pfam domain, PF01428: AN1-like Zinc finger	GO:0003677,GO:0008372,GO:0000004,GO:0008270
21493	BN12740	4.52742	1268.48	280.177	2.17869	gi|12740|At3g12630_Contig1	At3g12630.1	68416.m01572 zinc finger (AN1-like) family protein contains Pfam domain, PF01428: AN1-like Zinc finger	GO:0003677,GO:0008372,GO:0000004,GO:0008270
8493	BN12745	2.18765	1053.81	481.709	1.12938	gi|12745|At5g20250_Contig2	At5g20250.2	68418.m02411 raffinose synthase family protein / seed imbibition protein, putative (din10) similar to seed imbibition protein GB:AAA32975 GI:167100 from [Hordeum vulgare]; contains nonconsensus AT donor splice site at intron 1; contains Pfam profile PF056	GO:0009744,GO:0009416,GO:0004672,GO:0007568,GO:0004553,GO:0005524,GO:0009507
8805	BN12745	2.18521	894.428	409.309	1.12777	gi|12745|At5g20250_Contig2	At5g20250.2	68418.m02411 raffinose synthase family protein / seed imbibition protein, putative (din10) similar to seed imbibition protein GB:AAA32975 GI:167100 from [Hordeum vulgare]; contains nonconsensus AT donor splice site at intron 1; contains Pfam profile PF056	GO:0009744,GO:0009416,GO:0004672,GO:0007568,GO:0004553,GO:0005524,GO:0009507
5893	BN12746	2.5312	3757.97	1484.66	1.33982	gi|12746|At5g20250_DC533F	At5g20250.2	68418.m02411 raffinose synthase family protein / seed imbibition protein, putative (din10) similar to seed imbibition protein GB:AAA32975 GI:167100 from [Hordeum vulgare]; contains nonconsensus AT donor splice site at intron 1; contains Pfam profile PF056	GO:0009744,GO:0009416,GO:0004672,GO:0007568,GO:0004553,GO:0005524,GO:0009507
6205	BN12746	2.62708	4194.13	1596.5	1.39346	gi|12746|At5g20250_DC533F	At5g20250.2	68418.m02411 raffinose synthase family protein / seed imbibition protein, putative (din10) similar to seed imbibition protein GB:AAA32975 GI:167100 from [Hordeum vulgare]; contains nonconsensus AT donor splice site at intron 1; contains Pfam profile PF056	GO:0009744,GO:0009416,GO:0004672,GO:0007568,GO:0004553,GO:0005524,GO:0009507
3605	BN12747	2.35537	442.278	187.774	1.23596	gi|12747|At5g20250_Contig1	At5g20250.2	68418.m02411 raffinose synthase family protein / seed imbibition protein, putative (din10) similar to seed imbibition protein GB:AAA32975 GI:167100 from [Hordeum vulgare]; contains nonconsensus AT donor splice site at intron 1; contains Pfam profile PF056	GO:0009744,GO:0009416,GO:0004672,GO:0007568,GO:0004553,GO:0005524,GO:0009507
29601	BN12749	2.07795	352.247	169.517	1.05516	gi|12749|At1g73030_Contig1	At1g73030.1	68414.m08445 SNF7 family protein contains Pfam domain, PF03357: SNF7 family	GO:0005554,GO:0000004,GO:0008372
29289	BN12749	3.52102	716.886	203.602	1.81599	gi|12749|At1g73030_Contig1	At1g73030.1	68414.m08445 SNF7 family protein contains Pfam domain, PF03357: SNF7 family	GO:0005554,GO:0000004,GO:0008372
27001	BN12750	2.45211	3248.56	1324.8	1.29403	gi|12750|At1g73030_Contig2	At1g73030.1	68414.m08445 SNF7 family protein contains Pfam domain, PF03357: SNF7 family	GO:0005554,GO:0000004,GO:0008372
24743	BN12769	2.95201	5288.52	1791.5	1.5617	gi|12769|At1g51070_Contig1	At1g51070.1	68414.m05741 basic helix-loop-helix (bHLH) family protein similar to bHLH transcription factor GI:3757520 from [Arabidopsis thaliana]	GO:0003700,GO:0045449,GO:0003677,GO:0008372
25055	BN12769	2.76629	5185.63	1874.58	1.46795	gi|12769|At1g51070_Contig1	At1g51070.1	68414.m05741 basic helix-loop-helix (bHLH) family protein similar to bHLH transcription factor GI:3757520 from [Arabidopsis thaliana]	GO:0003700,GO:0045449,GO:0003677,GO:0008372
19543	BN12771	3.61226	29171	8075.55	1.8529	gi|12771|At4g27100_Contig1	At4g27100.1	68417.m03895 RabGAP/TBC domain-containing protein similar to GTPase activating protein [Yarrowia lipolytica] GI:2370595; contains Pfam profile PF00566: TBC domain	GO:0005524,GO:0000004,GO:0008372
19855	BN12771	2.79131	27392.3	9813.41	1.48094	gi|12771|At4g27100_Contig1	At4g27100.1	68417.m03895 RabGAP/TBC domain-containing protein similar to GTPase activating protein [Yarrowia lipolytica] GI:2370595; contains Pfam profile PF00566: TBC domain	GO:0005524,GO:0000004,GO:0008372
17255	BN12772	2.72867	19442.4	7125.22	1.4482	gi|12772|At2g36880_Contig1	At2g36880.1	68415.m04521 S-adenosylmethionine synthetase, putative similar to S-adenosylmethionine synthetase 3 (Methionine adenosyltransferase 3, AdoMet synthetase 3) [Lycopersicon esculentum] SWISS-PROT:P43282	GO:0008372,GO:0005524,GO:0006730,GO:0004478,GO:0006556
16943	BN12772	3.27636	19776.3	6036.05	1.7121	gi|12772|At2g36880_Contig1	At2g36880.1	68415.m04521 S-adenosylmethionine synthetase, putative similar to S-adenosylmethionine synthetase 3 (Methionine adenosyltransferase 3, AdoMet synthetase 3) [Lycopersicon esculentum] SWISS-PROT:P43282	GO:0008372,GO:0005524,GO:0006730,GO:0004478,GO:0006556
4255	BN12779	2.68208	929.078	346.402	1.42335	gi|12779|At2g45070_Contig4	At2g45070.1	68415.m05610 sec61beta family protein similar to SP|P52870 Protein transport protein SEC61 beta 1 subunit {Saccharomyces cerevisiae}; contains Pfam profile PF03911: Sec61beta family	GO:0008565,GO:0005739,GO:0015031
3943	BN12779	2.94162	892.784	303.501	1.55661	gi|12779|At2g45070_Contig4	At2g45070.1	68415.m05610 sec61beta family protein similar to SP|P52870 Protein transport protein SEC61 beta 1 subunit {Saccharomyces cerevisiae}; contains Pfam profile PF03911: Sec61beta family	GO:0008565,GO:0005739,GO:0015031
1655	BN12780	2.287	479.006	209.447	1.19346	gi|12780|At2g45070_Contig2	At2g45070.1	68415.m05610 sec61beta family protein similar to SP|P52870 Protein transport protein SEC61 beta 1 subunit {Saccharomyces cerevisiae}; contains Pfam profile PF03911: Sec61beta family	GO:0008565,GO:0005739,GO:0015031
29939	BN12781	2.67276	1559.98	583.659	1.41833	gi|12781|At2g45070_Contig3	At2g45070.1	68415.m05610 sec61beta family protein similar to SP|P52870 Protein transport protein SEC61 beta 1 subunit {Saccharomyces cerevisiae}; contains Pfam profile PF03911: Sec61beta family	GO:0008565,GO:0005739,GO:0015031
30251	BN12781	2.42237	1417.21	585.052	1.27642	gi|12781|At2g45070_Contig3	At2g45070.1	68415.m05610 sec61beta family protein similar to SP|P52870 Protein transport protein SEC61 beta 1 subunit {Saccharomyces cerevisiae}; contains Pfam profile PF03911: Sec61beta family	GO:0008565,GO:0005739,GO:0015031
29939	BN12781	2.40485	1493.76	621.144	1.26595	gi|12781|At2g45070_Contig3	At2g45070.1	68415.m05610 sec61beta family protein similar to SP|P52870 Protein transport protein SEC61 beta 1 subunit {Saccharomyces cerevisiae}; contains Pfam profile PF03911: Sec61beta family	GO:0008565,GO:0005739,GO:0015031
30251	BN12781	2.38745	1559.9	653.375	1.25547	gi|12781|At2g45070_Contig3	At2g45070.1	68415.m05610 sec61beta family protein similar to SP|P52870 Protein transport protein SEC61 beta 1 subunit {Saccharomyces cerevisiae}; contains Pfam profile PF03911: Sec61beta family	GO:0008565,GO:0005739,GO:0015031
19539	BN12787	2.08138	309.126	148.52	1.05754	gi|12787|At5g07600_Contig2	At5g07600.1	68418.m00871 oleosin / glycine-rich protein	GO:0012505,GO:0019915,GO:0005554,GO:0016020
6851	BN12793	3.59761	2692.91	748.527	1.84704	gi|12793|At5g07600_Contig6	At5g07600.1	68418.m00871 oleosin / glycine-rich protein	GO:0012505,GO:0019915,GO:0005554,GO:0016020
6539	BN12793	3.3848	3286.77	971.039	1.75907	gi|12793|At5g07600_Contig6	At5g07600.1	68418.m00871 oleosin / glycine-rich protein	GO:0012505,GO:0019915,GO:0005554,GO:0016020
25705	BN12799	2.39796	405.725	169.196	1.26181	gi|12799|At1g71880_Contig2	At1g71880.1	68414.m08310 sucrose transporter / sucrose-proton symporter (SUC1) identical to sucrose-proton symporter SUC1 [Arabidopsis thaliana] GI:407094	GO:0016020,GO:0015144,GO:0005886,GO:0008506,GO:0005351,GO:0006810,GO:0015770
30589	BN12817	2.25	522.311	232.138	1.16993	gi|12817|At1g51710_Contig2	At1g51710.1	68414.m05827 ubiquitin-specific protease 6, putative (UBP6) similar to GI:11993465	GO:0008372,GO:0004221,GO:0006511,GO:0004197,GO:0004843
30901	BN12817	2.47482	512.708	207.17	1.30732	gi|12817|At1g51710_Contig2	At1g51710.1	68414.m05827 ubiquitin-specific protease 6, putative (UBP6) similar to GI:11993465	GO:0008372,GO:0004221,GO:0006511,GO:0004197,GO:0004843
20501	BN12835	3.07104	1061.85	345.762	1.61873	gi|12835|At1g14450_Contig2	At1g14450.1	68414.m01714 expressed protein contains similarity to cytochrome c oxidase subunit I GI:5678701 from [Loligo pealei]	GO:0005554,GO:0000004,GO:0008372
20189	BN12835	2.99264	1143.4	382.071	1.58142	gi|12835|At1g14450_Contig2	At1g14450.1	68414.m01714 expressed protein contains similarity to cytochrome c oxidase subunit I GI:5678701 from [Loligo pealei]	GO:0005554,GO:0000004,GO:0008372
4589	BN12843	2.87733	1037.79	360.678	1.52473	gi|12843|At5g65207_Contig2	At5g65207.1	68418.m08202 expressed protein	GO:0005554,GO:0000004,GO:0008372
4901	BN12843	2.66809	1135.67	425.649	1.41581	gi|12843|At5g65207_Contig2	At5g65207.1	68418.m08202 expressed protein	GO:0005554,GO:0000004,GO:0008372
1989	BN12844	3.77352	561.084	148.69	1.91591	gi|12844|At5g65207_Contig3	At5g65207.1	68418.m08202 expressed protein	GO:0005554,GO:0000004,GO:0008372
2301	BN12844	3.35887	776.6	231.209	1.74797	gi|12844|At5g65207_Contig3	At5g65207.1	68418.m08202 expressed protein	GO:0005554,GO:0000004,GO:0008372
2301	BN12844	2.3342	1562.5	669.394	1.22293	gi|12844|At5g65207_Contig3	At5g65207.1	68418.m08202 expressed protein	GO:0005554,GO:0000004,GO:0008372
1989	BN12844	2.84722	1386.04	486.805	1.50955	gi|12844|At5g65207_Contig3	At5g65207.1	68418.m08202 expressed protein	GO:0005554,GO:0000004,GO:0008372
28960	BN12845	3.13349	552.534	176.332	1.64777	gi|12845|At3g01230_Contig2	At3g01230.1	68416.m00029 expressed protein	GO:0006508,GO:0004222,GO:0012505
28648	BN12845	2.09144	719.781	344.155	1.0645	gi|12845|At3g01230_Contig2	At3g01230.1	68416.m00029 expressed protein	GO:0006508,GO:0004222,GO:0012505
13048	BN12852	5.26179	5060.7	961.783	2.39555	gi|12852|At4g32410_Contig1	At4g32410.1	68417.m04614 cellulose synthase, catalytic subunit, putative similar to cellulose synthase-1 [gi:9622874] and -2 [gi:9622876] from Zea mays	GO:0030244,GO:0009832,GO:0016759,GO:0009530,GO:0016757
13360	BN12852	5.36239	4494.13	838.084	2.42288	gi|12852|At4g32410_Contig1	At4g32410.1	68417.m04614 cellulose synthase, catalytic subunit, putative similar to cellulose synthase-1 [gi:9622874] and -2 [gi:9622876] from Zea mays	GO:0030244,GO:0009832,GO:0016759,GO:0009530,GO:0016757
26356	BN12859	4.09881	1052.39	256.755	2.03521	gi|12859|At1g08970_Contig1	At1g08970.4	68414.m01000 CCAAT-box binding transcription factor Hap5a, putative	GO:0003700,GO:0006355,GO:0003677,GO:0005634
26044	BN12859	3.27366	1153.63	352.398	1.7109	gi|12859|At1g08970_Contig1	At1g08970.4	68414.m01000 CCAAT-box binding transcription factor Hap5a, putative	GO:0003700,GO:0006355,GO:0003677,GO:0005634
18244	BN12865	2.77045	1848.68	667.284	1.47012	gi|12865|At2g27030_LB129R	At2g27030.3	68415.m03247 calmodulin-2/3/5 (CAM5) (TCH1) identical to calmodulin GI:474183 from [Arabidopsis thaliana], SP|P25069 Calmodulin-2/3/5 {Arabidopsis thaliana}	GO:0009288,GO:0005509
18556	BN12865	2.80931	1646.02	585.916	1.49022	gi|12865|At2g27030_LB129R	At2g27030.3	68415.m03247 calmodulin-2/3/5 (CAM5) (TCH1) identical to calmodulin GI:474183 from [Arabidopsis thaliana], SP|P25069 Calmodulin-2/3/5 {Arabidopsis thaliana}	GO:0009288,GO:0005509
29610	BN12875	2.41946	2939.33	1214.87	1.27469	gi|12875|At5g49400_ES5926F	At5g49400.1	68418.m06113 zinc knuckle (CCHC-type) family protein contains Pfam domain, PF00098: Zinc knuckle	GO:0003676,GO:0000004,GO:0008372
29298	BN12875	2.10855	3133.03	1485.87	1.07625	gi|12875|At5g49400_ES5926F	At5g49400.1	68418.m06113 zinc knuckle (CCHC-type) family protein contains Pfam domain, PF00098: Zinc knuckle	GO:0003676,GO:0000004,GO:0008372
26698	BN12876	2.96955	1972.59	664.272	1.57025	gi|12876|At5g59690_Contig2	At5g59690.1	68418.m07483 histone H4 identical to histone H4 from Lycopersicon esculentum GI:297150, Lolium temulentum SP|P02308, Acropora formosa GI:455652, Citrus jambhiri GI:16797797	GO:0007001,GO:0003677,GO:0006334,GO:0000786,GO:0005634
27010	BN12876	2.71184	1565.35	577.229	1.43927	gi|12876|At5g59690_Contig2	At5g59690.1	68418.m07483 histone H4 identical to histone H4 from Lycopersicon esculentum GI:297150, Lolium temulentum SP|P02308, Acropora formosa GI:455652, Citrus jambhiri GI:16797797	GO:0007001,GO:0003677,GO:0006334,GO:0000786,GO:0005634
24410	BN12877	2.97395	509.105	171.188	1.57238	gi|12877|At5g59690_Contig4	At5g59690.1	68418.m07483 histone H4 identical to histone H4 from Lycopersicon esculentum GI:297150, Lolium temulentum SP|P02308, Acropora formosa GI:455652, Citrus jambhiri GI:16797797	GO:0007001,GO:0003677,GO:0006334,GO:0000786,GO:0005634
24098	BN12877	2.20477	460.453	208.844	1.14063	gi|12877|At5g59690_Contig4	At5g59690.1	68418.m07483 histone H4 identical to histone H4 from Lycopersicon esculentum GI:297150, Lolium temulentum SP|P02308, Acropora formosa GI:455652, Citrus jambhiri GI:16797797	GO:0007001,GO:0003677,GO:0006334,GO:0000786,GO:0005634
29606	BN12895	2.706	969.124	358.139	1.43616	gi|12895|At5g02490_Contig1	At5g02490.1	68418.m00182 heat shock cognate 70 kDa protein 2 (HSC70-2) (HSP70-2) identical to SP|P22954 Heat shock cognate 70 kDa protein 2 (Hsc70.2) {Arabidopsis thaliana}	GO:0005829,GO:0003773,GO:0006457
21494	BN12901	2.80469	13635.2	4861.57	1.48784	gi|12901|At5g59880_LB149R	At5g59880.2	68418.m07509 actin-depolymerizing factor 3 (ADF3) identical to SP|Q9ZSK4 Actin-depolymerizing factor 3 (ADF 3) (AtADF3) {Arabidopsis thaliana}	GO:0003779,GO:0005622,GO:0000004,GO:0003787
21806	BN12901	2.90624	8581.92	2952.93	1.53915	gi|12901|At5g59880_LB149R	At5g59880.2	68418.m07509 actin-depolymerizing factor 3 (ADF3) identical to SP|Q9ZSK4 Actin-depolymerizing factor 3 (ADF 3) (AtADF3) {Arabidopsis thaliana}	GO:0003779,GO:0005622,GO:0000004,GO:0003787
8494	BN12907	2.44971	4704.47	1920.42	1.29261	gi|12907|At5g12140_Contig1	At5g12140.1	68418.m01425 cysteine protease inhibitor, putative / cystatin, putative similar to SP|P31726 Cystatin I precursor (CORN kernel cysteine proteinase inhibitor) {Zea mays}; contains Pfam profile PF00031: Cystatin domain	GO:0004869,GO:0000004,GO:0008372
8806	BN12907	2.12967	3068.17	1440.68	1.09063	gi|12907|At5g12140_Contig1	At5g12140.1	68418.m01425 cysteine protease inhibitor, putative / cystatin, putative similar to SP|P31726 Cystatin I precursor (CORN kernel cysteine proteinase inhibitor) {Zea mays}; contains Pfam profile PF00031: Cystatin domain	GO:0004869,GO:0000004,GO:0008372
30260	BN12912	2.35674	1597.71	677.933	1.23679	gi|12912|At3g23810_Contig2	At3g23810.1	68416.m02993 adenosylhomocysteinase, putative / S-adenosyl-L-homocysteine hydrolase, putative / AdoHcyase, putative strong similarity to SP|P50248|SAHH_TOBAC Adenosylhomocysteinase (EC 3.3.1.1) (S-adenosyl-L-homocysteine hydrolase) (AdoHcyase) {Nicotiana	GO:0016616,GO:0006779,GO:0004418,GO:0006730,GO:0004013,GO:0006564,GO:0008372
29948	BN12912	2.41678	2218.69	918.037	1.27308	gi|12912|At3g23810_Contig2	At3g23810.1	68416.m02993 adenosylhomocysteinase, putative / S-adenosyl-L-homocysteine hydrolase, putative / AdoHcyase, putative strong similarity to SP|P50248|SAHH_TOBAC Adenosylhomocysteinase (EC 3.3.1.1) (S-adenosyl-L-homocysteine hydrolase) (AdoHcyase) {Nicotiana	GO:0016616,GO:0006779,GO:0004418,GO:0006730,GO:0004013,GO:0006564,GO:0008372
14348	BN12923	4.29109	15385.4	3585.43	2.10134	gi|12923|At1g01910_Contig1	At1g01910.2	68414.m00109 anion-transporting ATPase, putative similar to SP|O43681 Arsenical pump-driving ATPase (EC 3.6.3.16) (Arsenite-translocating ATPase) (Arsenical resistance ATPase) (Arsenite-transporting ATPase) (ARSA) (ASNA-I) {Homo sapiens}; contains Pfam pr	GO:0016730,GO:0015995,GO:0019685,GO:0006820,GO:0006118,GO:0016020,GO:0005524,GO:0016491
14660	BN12923	3.62841	12842.7	3539.48	1.85934	gi|12923|At1g01910_Contig1	At1g01910.2	68414.m00109 anion-transporting ATPase, putative similar to SP|O43681 Arsenical pump-driving ATPase (EC 3.6.3.16) (Arsenite-translocating ATPase) (Arsenical resistance ATPase) (Arsenite-transporting ATPase) (ARSA) (ASNA-I) {Homo sapiens}; contains Pfam pr	GO:0016730,GO:0015995,GO:0019685,GO:0006820,GO:0006118,GO:0016020,GO:0005524,GO:0016491
29944	BN12932	3.72411	585.322	157.171	1.8969	gi|12932|At4g13940_Contig3	At4g13940.1	68417.m02157 adenosylhomocysteinase / S-adenosyl-L-homocysteine hydrolase / AdoHcyase (SAHH) identical to SP|O23255 Adenosylhomocysteinase (EC 3.3.1.1) (S-adenosyl-L-homocysteine hydrolase) (AdoHcyase) {Arabidopsis thaliana}; strong similarity to SP|P5024	GO:0006813,GO:0006564,GO:0016616,GO:0005739,GO:0004418,GO:0006730,GO:0004013,GO:0006779
14656	BN12941	2.27129	1193.93	525.661	1.18351	gi|12941|At5g66570_Contig4	At5g66570.1	68418.m08392 oxygen-evolving enhancer protein 1-1, chloroplast / 33 kDa subunit of oxygen evolving system of photosystem II (PSBO1) (PSBO) identical to SP:P23321 Oxygen-evolving enhancer protein 1-1, chloroplast precursor (OEE1) (33 kDa subunit of oxygen	GO:0009654,GO:0030095,GO:0009543,GO:0009781
14344	BN12941	2.46402	1317.15	534.553	1.30101	gi|12941|At5g66570_Contig4	At5g66570.1	68418.m08392 oxygen-evolving enhancer protein 1-1, chloroplast / 33 kDa subunit of oxygen evolving system of photosystem II (PSBO1) (PSBO) identical to SP:P23321 Oxygen-evolving enhancer protein 1-1, chloroplast precursor (OEE1) (33 kDa subunit of oxygen	GO:0009654,GO:0030095,GO:0009543,GO:0009781
11744	BN12942	2.29757	4872.15	2120.57	1.20011	gi|12942|At5g66570_Contig6	At5g66570.1	68418.m08392 oxygen-evolving enhancer protein 1-1, chloroplast / 33 kDa subunit of oxygen evolving system of photosystem II (PSBO1) (PSBO) identical to SP:P23321 Oxygen-evolving enhancer protein 1-1, chloroplast precursor (OEE1) (33 kDa subunit of oxygen	GO:0009654,GO:0030095,GO:0009543,GO:0009781
14998	BN12959	2.50122	907.506	362.826	1.32263	gi|12959|At2g40460_Contig1	At2g40460.1	68415.m04993 proton-dependent oligopeptide transport (POT) family protein contains Pfam profile: PF00854 POT family	GO:0006857,GO:0016021,GO:0005215,GO:0016020
15310	BN12959	2.01802	796.398	394.644	1.01294	gi|12959|At2g40460_Contig1	At2g40460.1	68415.m04993 proton-dependent oligopeptide transport (POT) family protein contains Pfam profile: PF00854 POT family	GO:0006857,GO:0016021,GO:0005215,GO:0016020
7198	BN12962	2.46552	1698.89	689.059	1.30189	gi|12962|At5g54750_Contig1	At5g54750.1	68418.m06818 transport protein particle (TRAPP) component Bet3, putative similar to SP|P36149 Transport protein particle 22 kDa subunit (TRAPP 22 kDa subunit) {Saccharomyces cerevisiae}; contains Pfam profile PF04051: Transport protein particle (TRAPP) co	GO:0006888,GO:0005554,GO:0008372
7510	BN12962	2.4986	1972.73	789.534	1.32112	gi|12962|At5g54750_Contig1	At5g54750.1	68418.m06818 transport protein particle (TRAPP) component Bet3, putative similar to SP|P36149 Transport protein particle 22 kDa subunit (TRAPP 22 kDa subunit) {Saccharomyces cerevisiae}; contains Pfam profile PF04051: Transport protein particle (TRAPP) co	GO:0006888,GO:0005554,GO:0008372
26361	BN12987	4.80767	777.343	161.688	2.26534	gi|12987|At1g23205_Contig1	At1g23205.1	68414.m02900 invertase/pectin methylesterase inhibitor family protein low similarity to pectinesterase from Phaseolus vulgaris SP|Q43111, Lycopersicon esculentum SP|Q43143; contains Pfam profile PF04043: Plant invertase/pectin methylesterase inhibitor	GO:0012505,GO:0000004,GO:0046910
26049	BN12987	4.11069	810.944	197.277	2.03938	gi|12987|At1g23205_Contig1	At1g23205.1	68414.m02900 invertase/pectin methylesterase inhibitor family protein low similarity to pectinesterase from Phaseolus vulgaris SP|Q43111, Lycopersicon esculentum SP|Q43143; contains Pfam profile PF04043: Plant invertase/pectin methylesterase inhibitor	GO:0012505,GO:0000004,GO:0046910
23761	BN12988	2.28977	7714.34	3369.05	1.1952	gi|12988|At1g23205_Contig2	At1g23205.1	68414.m02900 invertase/pectin methylesterase inhibitor family protein low similarity to pectinesterase from Phaseolus vulgaris SP|Q43111, Lycopersicon esculentum SP|Q43143; contains Pfam profile PF04043: Plant invertase/pectin methylesterase inhibitor	GO:0012505,GO:0000004,GO:0046910
23449	BN12988	2.07143	8780.91	4239.06	1.05063	gi|12988|At1g23205_Contig2	At1g23205.1	68414.m02900 invertase/pectin methylesterase inhibitor family protein low similarity to pectinesterase from Phaseolus vulgaris SP|Q43111, Lycopersicon esculentum SP|Q43143; contains Pfam profile PF04043: Plant invertase/pectin methylesterase inhibitor	GO:0012505,GO:0000004,GO:0046910
361	BN12999	2.78198	499.301	179.477	1.47611	gi|12999|At1g04410_Contig2	At1g04410.1	68414.m00432 malate dehydrogenase, cytosolic, putative strong similarity to malate dehydrogenase from Mesembryanthemum crystallinum [SP|O24047], Medicago sativa [SP|O48905], Prunus persica [GI:15982948]; contains InterPro entry IPR001236: Lactate/malate d	GO:0008372,GO:0016615,GO:0006099,GO:0016491
49	BN12999	2.9329	572.573	195.224	1.55233	gi|12999|At1g04410_Contig2	At1g04410.1	68414.m00432 malate dehydrogenase, cytosolic, putative strong similarity to malate dehydrogenase from Mesembryanthemum crystallinum [SP|O24047], Medicago sativa [SP|O48905], Prunus persica [GI:15982948]; contains InterPro entry IPR001236: Lactate/malate d	GO:0008372,GO:0016615,GO:0006099,GO:0016491
28957	BN13000	5.54257	4122.01	743.7	2.47056	gi|13000|At1g53380_Contig1	At1g53380.1	68414.m06051 expressed protein contains Pfam profile PF04859: Plant protein of unknown function (DUF641	GO:0005554,GO:0000004,GO:0008372
28645	BN13000	4.50596	4701.88	1043.48	2.17183	gi|13000|At1g53380_Contig1	At1g53380.1	68414.m06051 expressed protein contains Pfam profile PF04859: Plant protein of unknown function (DUF641	GO:0005554,GO:0000004,GO:0008372
18557	BN13005	2.52201	415.791	164.865	1.33457	gi|13005|At2g02720_LB2346F	At2g02720.1	68415.m00214 pectate lyase family protein similar to pectate lyase P59 SP:P15722 from [Lycopersicon esculentum]	GO:0012505,GO:0030570,GO:0000004,GO:0016829
10757	BN13008	3.76937	1397.63	370.786	1.91432	gi|13008|At1g63930_LB2358F	At1g63930.1	68414.m07238 expressed protein ; expression supported by MPSS	GO:0005554,GO:0000004,GO:0005739
10445	BN13008	3.12209	1600.57	512.659	1.64251	gi|13008|At1g63930_LB2358F	At1g63930.1	68414.m07238 expressed protein ; expression supported by MPSS	GO:0005554,GO:0000004,GO:0005739
2645	BN13012	2.61721	8074.64	3085.21	1.38803	gi|13012|At5g44340_Contig7	At5g44340.1	68418.m05429 tubulin beta-4 chain (TUB4) nearly identical to SP|P24636 Tubulin beta-4 chain {Arabidopsis thaliana}	GO:0007018,GO:0045298,GO:0005200,GO:0007049
2957	BN13012	2.44989	8069.5	3293.82	1.29272	gi|13012|At5g44340_Contig7	At5g44340.1	68418.m05429 tubulin beta-4 chain (TUB4) nearly identical to SP|P24636 Tubulin beta-4 chain {Arabidopsis thaliana}	GO:0007018,GO:0045298,GO:0005200,GO:0007049
45	BN13013	2.06484	21028.5	10184.1	1.04603	gi|13013|At5g44340_Contig4	At5g44340.1	68418.m05429 tubulin beta-4 chain (TUB4) nearly identical to SP|P24636 Tubulin beta-4 chain {Arabidopsis thaliana}	GO:0007018,GO:0045298,GO:0005200,GO:0007049
357	BN13013	2.21569	19877.5	8971.26	1.14775	gi|13013|At5g44340_Contig4	At5g44340.1	68418.m05429 tubulin beta-4 chain (TUB4) nearly identical to SP|P24636 Tubulin beta-4 chain {Arabidopsis thaliana}	GO:0007018,GO:0045298,GO:0005200,GO:0007049
29607	BN13038	4.88139	4000.8	819.602	2.28729	gi|13038|At1g70830_Contig2	At1g70830.1	68414.m08170 Bet v I allergen family protein similar to Csf-2 [Cucumis sativus][GI:5762258][J Am Soc Hortic Sci 124, 136-139 (1999)] ; contains Pfam profile PF00407: Pathogenesis-related protein Bet v I family	GO:0005554,GO:0000004,GO:0008372
29295	BN13038	4.8005	3831.05	798.052	2.26319	gi|13038|At1g70830_Contig2	At1g70830.1	68414.m08170 Bet v I allergen family protein similar to Csf-2 [Cucumis sativus][GI:5762258][J Am Soc Hortic Sci 124, 136-139 (1999)] ; contains Pfam profile PF00407: Pathogenesis-related protein Bet v I family	GO:0005554,GO:0000004,GO:0008372
27007	BN13039	2.31305	1260.42	544.917	1.2098	gi|13039|At2g34450_Contig1	At2g34450.1	68415.m04227 high mobility group (HMG1/2) family protein similar to HMG protein [Arabidopsis thaliana] GI:2832361; contains Pfam profile PF00505: HMG (high mobility group) box	GO:0009507,GO:0003700,GO:0006355,GO:0000785,GO:0005634
26695	BN13039	2.0422	1430.58	700.51	1.03012	gi|13039|At2g34450_Contig1	At2g34450.1	68415.m04227 high mobility group (HMG1/2) family protein similar to HMG protein [Arabidopsis thaliana] GI:2832361; contains Pfam profile PF00505: HMG (high mobility group) box	GO:0009507,GO:0003700,GO:0006355,GO:0000785,GO:0005634
3295	BN13054	3.43156	1711.96	498.887	1.77886	gi|13054|At4g16360_Contig3	At4g16360.1	68417.m02478 5'-AMP-activated protein kinase beta-2 subunit, putative similar to Swiss-Prot:Q9QZH4 5'-AMP-activated protein kinase, beta-2 subunit (AMPK beta-2 chain) [Rattus norvegicus]	GO:0006499,GO:0004679,GO:0009507
1007	BN13055	2.05347	886.297	431.609	1.03807	gi|13055|At4g25860_Contig1	At4g25860.1	68417.m03719 oxysterol-binding family protein contains Pfam profile PF01237: Oxysterol-binding protein	GO:0008202,GO:0008142,GO:0008372
29949	BN13056	2.62424	394.717	150.412	1.3919	gi|13056|At4g25860_Contig2	At4g25860.1	68417.m03719 oxysterol-binding family protein contains Pfam profile PF01237: Oxysterol-binding protein	GO:0008202,GO:0008142,GO:0008372
30257	BN13070	2.88598	3761.18	1303.26	1.52906	gi|13070|At5g64350_Contig2	At5g64350.1	68418.m08082 FK506-binding protein (FKBP12) / immunophilin identical to immunophilin (GI:2104957) [Arabidopsis thaliana]	GO:0005528,GO:0009543,GO:0003755,GO:0006457
29945	BN13070	2.58258	4818.89	1865.92	1.36881	gi|13070|At5g64350_Contig2	At5g64350.1	68418.m08082 FK506-binding protein (FKBP12) / immunophilin identical to immunophilin (GI:2104957) [Arabidopsis thaliana]	GO:0005528,GO:0009543,GO:0003755,GO:0006457
30257	BN13070	2.14732	7120.38	3315.94	1.10254	gi|13070|At5g64350_Contig2	At5g64350.1	68418.m08082 FK506-binding protein (FKBP12) / immunophilin identical to immunophilin (GI:2104957) [Arabidopsis thaliana]	GO:0005528,GO:0009543,GO:0003755,GO:0006457
27657	BN13071	2.29741	420.757	183.144	1.20001	gi|13071|At2g06050_Contig1	At2g06050.2	68415.m00664 12-oxophytodienoate reductase (OPR3) / delayed dehiscence1 (DDE1) nearly identical to DELAYED DEHISCENCE1 [GI:7688991] and to OPR3 [GI:10242314]; contains Pfam profile PF00724:oxidoreductase, FAD/FMN-binding; identical to cDNA OPDA-reductase	GO:0009611,GO:0016629,GO:0009507,GO:0009695
6545	BN13089	15.408	6885.54	446.88	3.94561	gi|13089|At3g22560_Contig1	At3g22560.1	68416.m02851 GCN5-related N-acetyltransferase (GNAT) family protein contains Pfam profile:PF00583 Acetyltransf:Acetyltransferase (GNAT) family	GO:0008152,GO:0008080,GO:0008372
6857	BN13089	13.6326	7261.35	532.646	3.76899	gi|13089|At3g22560_Contig1	At3g22560.1	68416.m02851 GCN5-related N-acetyltransferase (GNAT) family protein contains Pfam profile:PF00583 Acetyltransf:Acetyltransferase (GNAT) family	GO:0008152,GO:0008080,GO:0008372
22799	BN13095	2.15375	2475.52	1149.4	1.10685	gi|13095|At5g56010_Contig1	At5g56010.1	68418.m06989 heat shock protein, putative strong similarity to SP|P55737 Heat shock protein 81-2 (HSP81-2) {Arabidopsis thaliana}; contains Pfam profiles PF02518: ATPase, histidine kinase-, DNA gyrase B-, and HSP90-like domain protein, PF00183: Hsp90 prot	GO:0006457,GO:0003773,GO:0006355,GO:0003754,GO:0005524,GO:0012505
23111	BN13095	2.35494	2344.06	995.382	1.23569	gi|13095|At5g56010_Contig1	At5g56010.1	68418.m06989 heat shock protein, putative strong similarity to SP|P55737 Heat shock protein 81-2 (HSP81-2) {Arabidopsis thaliana}; contains Pfam profiles PF02518: ATPase, histidine kinase-, DNA gyrase B-, and HSP90-like domain protein, PF00183: Hsp90 prot	GO:0006457,GO:0003773,GO:0006355,GO:0003754,GO:0005524,GO:0012505
28962	BN13129	2.2268	594.401	266.931	1.15497	gi|13129|At5g13360_Contig2	At5g13360.1	68418.m01539 auxin-responsive GH3 family protein similar to auxin-responsive GH3 product [Glycine max] GI:18591; contains Pfam profile PF03321: GH3 auxin-responsive promoter	GO:0008372,GO:0005554,GO:0009733
26362	BN13130	2.3105	1491.34	645.461	1.20821	gi|13130|At5g13360_Contig3	At5g13360.1	68418.m01539 auxin-responsive GH3 family protein similar to auxin-responsive GH3 product [Glycine max] GI:18591; contains Pfam profile PF03321: GH3 auxin-responsive promoter	GO:0008372,GO:0005554,GO:0009733
26050	BN13130	2.03579	1861.05	914.168	1.02559	gi|13130|At5g13360_Contig3	At5g13360.1	68418.m01539 auxin-responsive GH3 family protein similar to auxin-responsive GH3 product [Glycine max] GI:18591; contains Pfam profile PF03321: GH3 auxin-responsive promoter	GO:0008372,GO:0005554,GO:0009733
15650	BN13134	3.80498	2668.11	701.215	1.92789	gi|13134|At3g13720_Contig1	At3g13720.1	68416.m01732 prenylated rab acceptor (PRA1) family protein contains Pfam profile PF03208: Prenylated rab acceptor (PRA1)	GO:0005554,GO:0000004,GO:0008372
15962	BN13134	3.64839	2324.17	637.04	1.86726	gi|13134|At3g13720_Contig1	At3g13720.1	68416.m01732 prenylated rab acceptor (PRA1) family protein contains Pfam profile PF03208: Prenylated rab acceptor (PRA1)	GO:0005554,GO:0000004,GO:0008372
2962	BN13141	7.37251	5237.46	710.404	2.88216	gi|13141|At4g23680_Contig1	At4g23680.1	68417.m03409 major latex protein-related / MLP-related low similarity to major latex protein {Papaver somniferum}[GI:294060] ; contains Pfam profile PF00407: Pathogenesis-related protein Bet v I family	GO:0009820,GO:0005554
2650	BN13141	8.18513	6261.29	764.959	3.03301	gi|13141|At4g23680_Contig1	At4g23680.1	68417.m03409 major latex protein-related / MLP-related low similarity to major latex protein {Papaver somniferum}[GI:294060] ; contains Pfam profile PF00407: Pathogenesis-related protein Bet v I family	GO:0009820,GO:0005554
26358	BN13145	4.79323	2375.3	495.553	2.261	gi|13145|At4g24820_Contig6	At4g24820.2	68417.m03556 26S proteasome regulatory subunit, putative (RPN7) contains similarity to ubiquitin activating enzyme GI:3647283 from [Lycopersicon esculentum]	GO:0006511,GO:0005554,GO:0008541
26046	BN13145	4.85068	3084.7	635.931	2.27819	gi|13145|At4g24820_Contig6	At4g24820.2	68417.m03556 26S proteasome regulatory subunit, putative (RPN7) contains similarity to ubiquitin activating enzyme GI:3647283 from [Lycopersicon esculentum]	GO:0006511,GO:0005554,GO:0008541
15958	BN13151	3.00135	3018.1	1005.58	1.58561	gi|13151|At5g18670_Contig2	At5g18670.1	68418.m02216 beta-amylase, putative (BMY3) / 1,4-alpha-D-glucan maltohydrolase, putative almost identical to beta-amylase BMY3 GI:15149457 from [Arabidopsis thaliana]; identical to cDNA putative beta-amylase BMY3 (BMY3) GI:15149456	GO:0008372,GO:0030244,GO:0000272,GO:0016161
15646	BN13151	2.9454	2782.33	944.636	1.55846	gi|13151|At5g18670_Contig2	At5g18670.1	68418.m02216 beta-amylase, putative (BMY3) / 1,4-alpha-D-glucan maltohydrolase, putative almost identical to beta-amylase BMY3 GI:15149457 from [Arabidopsis thaliana]; identical to cDNA putative beta-amylase BMY3 (BMY3) GI:15149456	GO:0008372,GO:0030244,GO:0000272,GO:0016161
13046	BN13152	2.21068	461.425	208.725	1.14449	gi|13152|At5g18670_Contig3	At5g18670.1	68418.m02216 beta-amylase, putative (BMY3) / 1,4-alpha-D-glucan maltohydrolase, putative almost identical to beta-amylase BMY3 GI:15149457 from [Arabidopsis thaliana]; identical to cDNA putative beta-amylase BMY3 (BMY3) GI:15149456	GO:0008372,GO:0030244,GO:0000272,GO:0016161
13358	BN13152	2.26549	437.214	192.989	1.17982	gi|13152|At5g18670_Contig3	At5g18670.1	68418.m02216 beta-amylase, putative (BMY3) / 1,4-alpha-D-glucan maltohydrolase, putative almost identical to beta-amylase BMY3 GI:15149457 from [Arabidopsis thaliana]; identical to cDNA putative beta-amylase BMY3 (BMY3) GI:15149456	GO:0008372,GO:0030244,GO:0000272,GO:0016161
2958	BN13158	2.45284	25633.7	10450.6	1.29446	gi|13158|At4g16143_Contig4	At4g16143.1	68417.m02447 importin alpha-2, putative (IMPA-2) similar to importin alpha 2 [Capsicum annuum] GI:13752562; contains Pfam profiles PF01749: Importin beta binding domain, PF00514: Armadillo/beta-catenin-like repeat; non-consensus GG donor splice site at ex	GO:0006886,GO:0030089,GO:0006606,GO:0008565
2646	BN13158	2.50117	33190.5	13270	1.3226	gi|13158|At4g16143_Contig4	At4g16143.1	68417.m02447 importin alpha-2, putative (IMPA-2) similar to importin alpha 2 [Capsicum annuum] GI:13752562; contains Pfam profiles PF01749: Importin beta binding domain, PF00514: Armadillo/beta-catenin-like repeat; non-consensus GG donor splice site at ex	GO:0006886,GO:0030089,GO:0006606,GO:0008565
29300	BN13161	2.99952	1700.65	566.975	1.58473	gi|13161|At3g03100_Contig2	At3g03100.1	68416.m00306 NADH:ubiquinone oxidoreductase family protein contains Pfam PF05071: NADH:ubiquinone oxidoreductase 17.2 kD subunit; similar to ethylene-regulated ER6 protein (GI:5669654) [Lycopersicon esculentum]; identical to Probable NADH-ubiquinone oxido	GO:0008372,GO:0000004,GO:0016491
29612	BN13161	3.39424	1295.72	381.741	1.76309	gi|13161|At3g03100_Contig2	At3g03100.1	68416.m00306 NADH:ubiquinone oxidoreductase family protein contains Pfam PF05071: NADH:ubiquinone oxidoreductase 17.2 kD subunit; similar to ethylene-regulated ER6 protein (GI:5669654) [Lycopersicon esculentum]; identical to Probable NADH-ubiquinone oxido	GO:0008372,GO:0000004,GO:0016491
27012	BN13162	4.32573	4476.14	1034.77	2.11295	gi|13162|At3g03100_Contig1	At3g03100.1	68416.m00306 NADH:ubiquinone oxidoreductase family protein contains Pfam PF05071: NADH:ubiquinone oxidoreductase 17.2 kD subunit; similar to ethylene-regulated ER6 protein (GI:5669654) [Lycopersicon esculentum]; identical to Probable NADH-ubiquinone oxido	GO:0008372,GO:0000004,GO:0016491
26700	BN13162	4.34158	4675.19	1076.84	2.11822	gi|13162|At3g03100_Contig1	At3g03100.1	68416.m00306 NADH:ubiquinone oxidoreductase family protein contains Pfam PF05071: NADH:ubiquinone oxidoreductase 17.2 kD subunit; similar to ethylene-regulated ER6 protein (GI:5669654) [Lycopersicon esculentum]; identical to Probable NADH-ubiquinone oxido	GO:0008372,GO:0000004,GO:0016491
26700	BN13162	2.49233	2632.57	1056.27	1.31749	gi|13162|At3g03100_Contig1	At3g03100.1	68416.m00306 NADH:ubiquinone oxidoreductase family protein contains Pfam PF05071: NADH:ubiquinone oxidoreductase 17.2 kD subunit; similar to ethylene-regulated ER6 protein (GI:5669654) [Lycopersicon esculentum]; identical to Probable NADH-ubiquinone oxido	GO:0008372,GO:0000004,GO:0016491
27012	BN13162	2.74008	1646.97	601.066	1.45422	gi|13162|At3g03100_Contig1	At3g03100.1	68416.m00306 NADH:ubiquinone oxidoreductase family protein contains Pfam PF05071: NADH:ubiquinone oxidoreductase 17.2 kD subunit; similar to ethylene-regulated ER6 protein (GI:5669654) [Lycopersicon esculentum]; identical to Probable NADH-ubiquinone oxido	GO:0008372,GO:0000004,GO:0016491
24096	BN13179	2.23638	3794.18	1696.57	1.16117	gi|13179|At1g60950_Contig3	At1g60950.1	68414.m06861 ferredoxin, chloroplast (PETF) identical to FERREDOXIN PRECURSOR GB:P16972 [SP|P16972] from [Arabidopsis thaliana]	GO:0009416,GO:0009767,GO:0009055,GO:0009570
24408	BN13179	2.59198	2817.51	1087.01	1.37406	gi|13179|At1g60950_Contig3	At1g60950.1	68414.m06861 ferredoxin, chloroplast (PETF) identical to FERREDOXIN PRECURSOR GB:P16972 [SP|P16972] from [Arabidopsis thaliana]	GO:0009416,GO:0009767,GO:0009055,GO:0009570
24096	BN13179	2.1021	428.307	203.752	1.07183	gi|13179|At1g60950_Contig3	At1g60950.1	68414.m06861 ferredoxin, chloroplast (PETF) identical to FERREDOXIN PRECURSOR GB:P16972 [SP|P16972] from [Arabidopsis thaliana]	GO:0009416,GO:0009767,GO:0009055,GO:0009570
24408	BN13179	2.60757	415.843	159.475	1.38271	gi|13179|At1g60950_Contig3	At1g60950.1	68414.m06861 ferredoxin, chloroplast (PETF) identical to FERREDOXIN PRECURSOR GB:P16972 [SP|P16972] from [Arabidopsis thaliana]	GO:0009416,GO:0009767,GO:0009055,GO:0009570
11096	BN13203	2.11371	7759.73	3671.14	1.07978	gi|13203|At1g78300_Contig2	At1g78300.1	68414.m09125 14-3-3 protein GF14 omega (GRF2) identical to GF14omega isoform GI:487791 from [Arabidopsis thaliana]	GO:0008372,GO:0045309,GO:0007165,GO:0045308
11408	BN13203	2.53414	7464.56	2945.6	1.3415	gi|13203|At1g78300_Contig2	At1g78300.1	68414.m09125 14-3-3 protein GF14 omega (GRF2) identical to GF14omega isoform GI:487791 from [Arabidopsis thaliana]	GO:0008372,GO:0045309,GO:0007165,GO:0045308
8808	BN13210	2.55375	731.343	286.38	1.35262	gi|13210|At1g78300_Contig4	At1g78300.1	68414.m09125 14-3-3 protein GF14 omega (GRF2) identical to GF14omega isoform GI:487791 from [Arabidopsis thaliana]	GO:0008372,GO:0045309,GO:0007165,GO:0045308
8496	BN13210	2.96284	734.574	247.929	1.56698	gi|13210|At1g78300_Contig4	At1g78300.1	68414.m09125 14-3-3 protein GF14 omega (GRF2) identical to GF14omega isoform GI:487791 from [Arabidopsis thaliana]	GO:0008372,GO:0045309,GO:0007165,GO:0045308
30262	BN13217	4.42634	3674.88	830.229	2.14612	gi|13217|At1g10770_Contig1	At1g10770.1	68414.m01233 invertase/pectin methylesterase inhibitor family protein contains Pfam profile PF04043: Plant invertase/pectin methylesterase inhibitor	GO:0012505,GO:0000004,GO:0046910
29950	BN13217	4.99393	4316.43	864.336	2.32017	gi|13217|At1g10770_Contig1	At1g10770.1	68414.m01233 invertase/pectin methylesterase inhibitor family protein contains Pfam profile PF04043: Plant invertase/pectin methylesterase inhibitor	GO:0012505,GO:0000004,GO:0046910
27350	BN13218	2.79711	3509.59	1254.72	1.48394	gi|13218|At1g10770_Contig2	At1g10770.1	68414.m01233 invertase/pectin methylesterase inhibitor family protein contains Pfam profile PF04043: Plant invertase/pectin methylesterase inhibitor	GO:0012505,GO:0000004,GO:0046910
27662	BN13218	2.7117	2616.68	964.961	1.43919	gi|13218|At1g10770_Contig2	At1g10770.1	68414.m01233 invertase/pectin methylesterase inhibitor family protein contains Pfam profile PF04043: Plant invertase/pectin methylesterase inhibitor	GO:0012505,GO:0000004,GO:0046910
6862	BN13231	3.01714	1789.93	593.253	1.59318	gi|13231|At1g56070_Contig4	At1g56070.1	68414.m06438 elongation factor 2, putative / EF-2, putative similar to ELONGATION FACTOR 2 GB:O14460 from [Schizosaccharomyces pombe]	GO:0006415,GO:0005525,GO:0008135,GO:0005524,GO:0016149,GO:0003746,GO:0005737,GO:0001514,GO:0006414
6550	BN13231	2.98293	2044.93	685.543	1.57673	gi|13231|At1g56070_Contig4	At1g56070.1	68414.m06438 elongation factor 2, putative / EF-2, putative similar to ELONGATION FACTOR 2 GB:O14460 from [Schizosaccharomyces pombe]	GO:0006415,GO:0005525,GO:0008135,GO:0005524,GO:0016149,GO:0003746,GO:0005737,GO:0001514,GO:0006414
3950	BN13232	2.70515	2313.66	855.281	1.43571	gi|13232|At1g56070_Contig6	At1g56070.1	68414.m06438 elongation factor 2, putative / EF-2, putative similar to ELONGATION FACTOR 2 GB:O14460 from [Schizosaccharomyces pombe]	GO:0006415,GO:0005525,GO:0008135,GO:0005524,GO:0016149,GO:0003746,GO:0005737,GO:0001514,GO:0006414
4262	BN13232	2.92453	2393.14	818.298	1.54821	gi|13232|At1g56070_Contig6	At1g56070.1	68414.m06438 elongation factor 2, putative / EF-2, putative similar to ELONGATION FACTOR 2 GB:O14460 from [Schizosaccharomyces pombe]	GO:0006415,GO:0005525,GO:0008135,GO:0005524,GO:0016149,GO:0003746,GO:0005737,GO:0001514,GO:0006414
1662	BN13234	2.8814	1822.22	632.408	1.52677	gi|13234|At1g56070_Contig3	At1g56070.1	68414.m06438 elongation factor 2, putative / EF-2, putative similar to ELONGATION FACTOR 2 GB:O14460 from [Schizosaccharomyces pombe]	GO:0006415,GO:0005525,GO:0008135,GO:0005524,GO:0016149,GO:0003746,GO:0005737,GO:0001514,GO:0006414
1350	BN13234	2.91859	1706.48	584.694	1.54527	gi|13234|At1g56070_Contig3	At1g56070.1	68414.m06438 elongation factor 2, putative / EF-2, putative similar to ELONGATION FACTOR 2 GB:O14460 from [Schizosaccharomyces pombe]	GO:0006415,GO:0005525,GO:0008135,GO:0005524,GO:0016149,GO:0003746,GO:0005737,GO:0001514,GO:0006414
29946	BN13236	7.58916	1459.6	192.327	2.92394	gi|13236|At1g56070_Contig5	At1g56070.1	68414.m06438 elongation factor 2, putative / EF-2, putative similar to ELONGATION FACTOR 2 GB:O14460 from [Schizosaccharomyces pombe]	GO:0006415,GO:0005525,GO:0008135,GO:0005524,GO:0016149,GO:0003746,GO:0005737,GO:0001514,GO:0006414
30912	BN13255	2.64899	1138.46	429.772	1.40544	gi|13255|At4g00430_Contig3	At4g00430.1	68417.m00059 plasma membrane intrinsic protein, putative identical to transmembrane protein GI:535780 from [Arabidopsis thaliana]; very strong similarity to SP|Q08733 Plasma membrane intrinsic protein 1C (Transmembrane protein B) (TMP-B) {Arabidopsis thal	GO:0015250,GO:0006810,GO:0016020
30912	BN13255	2.07071	387.136	186.958	1.05013	gi|13255|At4g00430_Contig3	At4g00430.1	68417.m00059 plasma membrane intrinsic protein, putative identical to transmembrane protein GI:535780 from [Arabidopsis thaliana]; very strong similarity to SP|Q08733 Plasma membrane intrinsic protein 1C (Transmembrane protein B) (TMP-B) {Arabidopsis thal	GO:0015250,GO:0006810,GO:0016020
28000	BN13256	2.12904	4731.67	2222.44	1.09021	gi|13256|At4g00430_Contig2	At4g00430.1	68417.m00059 plasma membrane intrinsic protein, putative identical to transmembrane protein GI:535780 from [Arabidopsis thaliana]; very strong similarity to SP|Q08733 Plasma membrane intrinsic protein 1C (Transmembrane protein B) (TMP-B) {Arabidopsis thal	GO:0015250,GO:0006810,GO:0016020
28312	BN13256	2.73237	7585.02	2775.99	1.45015	gi|13256|At4g00430_Contig2	At4g00430.1	68417.m00059 plasma membrane intrinsic protein, putative identical to transmembrane protein GI:535780 from [Arabidopsis thaliana]; very strong similarity to SP|Q08733 Plasma membrane intrinsic protein 1C (Transmembrane protein B) (TMP-B) {Arabidopsis thal	GO:0015250,GO:0006810,GO:0016020
15000	BN13262	2.31288	6905.74	2985.78	1.20969	gi|13262|At1g27350_EL2968R	At1g27350.1	68414.m03331 expressed protein contains 1 transmembrane domain; similar to ribosome associated membrane protein RAMP4 GI:4585827 [Rattus norvegicus]; similar to ESTs gb|T20610 and gb|AA586199	GO:0005554,GO:0000004,GO:0008372
4596	BN13289	2.05828	5039.35	2448.33	1.04144	gi|13289|At2g21970_Contig1	At2g21970.1	68415.m02610 stress enhanced protein 2 (SEP2) nearly identical to stress enhanced protein 2; SEP2 (GI:7384980) [Arabidopsis thaliana]	GO:0009765,GO:0009535,GO:0016168
2651	BN13320	2.26427	446.578	197.228	1.17905	gi|13320|At4g03420_Contig2	At4g03420.1	68417.m00469 expressed protein	GO:0005554,GO:0000004,GO:0008372
18559	BN13327	3.68762	653.447	177.2	1.88269	gi|13327|At3g06860_Contig3	At3g06860.1	68416.m00814 fatty acid multifunctional protein (MFP2) identical to fatty acid multifunctional protein (AtMFP2) GB:AF123254 [gi:4337027] (Arabidopsis thaliana) (fatty acid beta-oxidation); contains Pfam profiles PF02737 (3-hydroxyacyl-CoA dehydrogenase, N	GO:0006635,GO:0004300,GO:0016509
18247	BN13327	3.62782	755.428	208.232	1.8591	gi|13327|At3g06860_Contig3	At3g06860.1	68416.m00814 fatty acid multifunctional protein (MFP2) identical to fatty acid multifunctional protein (AtMFP2) GB:AF123254 [gi:4337027] (Arabidopsis thaliana) (fatty acid beta-oxidation); contains Pfam profiles PF02737 (3-hydroxyacyl-CoA dehydrogenase, N	GO:0006635,GO:0004300,GO:0016509
13359	BN13331	2.9888	935.699	313.068	1.57957	gi|13331|At3g06860_Contig2	At3g06860.1	68416.m00814 fatty acid multifunctional protein (MFP2) identical to fatty acid multifunctional protein (AtMFP2) GB:AF123254 [gi:4337027] (Arabidopsis thaliana) (fatty acid beta-oxidation); contains Pfam profiles PF02737 (3-hydroxyacyl-CoA dehydrogenase, N	GO:0006635,GO:0004300,GO:0016509
13047	BN13331	3.13123	959.725	306.501	1.64673	gi|13331|At3g06860_Contig2	At3g06860.1	68416.m00814 fatty acid multifunctional protein (MFP2) identical to fatty acid multifunctional protein (AtMFP2) GB:AF123254 [gi:4337027] (Arabidopsis thaliana) (fatty acid beta-oxidation); contains Pfam profiles PF02737 (3-hydroxyacyl-CoA dehydrogenase, N	GO:0006635,GO:0004300,GO:0016509
47	BN13336	2.2746	3345.42	1470.77	1.18562	gi|13336|At3g28780_Contig1	At3g28780.1	68416.m03592 glycine-rich protein similar to H41 gene for histone protein GB:X15142 GI:3204 [Physarum polycephalum]	GO:0004252,GO:0008372,GO:0003677,GO:0006508
359	BN13336	2.25183	3288.5	1460.37	1.1711	gi|13336|At3g28780_Contig1	At3g28780.1	68416.m03592 glycine-rich protein similar to H41 gene for histone protein GB:X15142 GI:3204 [Physarum polycephalum]	GO:0004252,GO:0008372,GO:0003677,GO:0006508
24413	BN13341	2.08891	14175.4	6786.02	1.06275	gi|13341|At3g02470_Contig5	At3g02470.1	68416.m00235 adenosylmethionine decarboxylase family protein contains Pfam profile: PF01536 adenosylmethionine decarboxylase	GO:0008372,GO:0006596,GO:0008295,GO:0004014,GO:0006597
26697	BN13355	2.62426	511.899	195.064	1.39191	gi|13355|At5g49540_LB1931F	At5g49540.1	68418.m06131 expressed protein contains Pfam profile PF05646: Protein of unknown function (DUF786)	GO:0015904,GO:0015520,GO:0016021
24409	BN13356	3.85214	2952.5	766.458	1.94566	gi|13356|At2g19000_Contig1	At2g19000.1	68415.m02217 expressed protein	GO:0005554,GO:0000004,GO:0012505
24097	BN13356	3.79835	3222.16	848.306	1.92537	gi|13356|At2g19000_Contig1	At2g19000.1	68415.m02217 expressed protein	GO:0005554,GO:0000004,GO:0012505
3297	BN13368	4.45494	3936.5	883.626	2.15541	gi|13368|At3g60820_Contig4	At3g60820.1	68416.m06804 20S proteasome beta subunit F1 (PBF1)	GO:0005839,GO:0008233,GO:0004175,GO:0006511
3609	BN13368	2.95782	2986.3	1009.63	1.56453	gi|13368|At3g60820_Contig4	At3g60820.1	68416.m06804 20S proteasome beta subunit F1 (PBF1)	GO:0005839,GO:0008233,GO:0004175,GO:0006511
14351	BN13378	2.73109	1650.02	604.162	1.44948	gi|13378|At3g10020_Contig1	At3g10020.1	68416.m01202 expressed protein	GO:0005554,GO:0000004,GO:0008372
14663	BN13378	2.51	1488.5	593.029	1.32768	gi|13378|At3g10020_Contig1	At3g10020.1	68416.m01202 expressed protein	GO:0005554,GO:0000004,GO:0008372
6863	BN13384	5.16764	2409.22	466.213	2.3695	gi|13384|At4g26870_Contig1	At4g26870.1	68417.m03867 aspartyl-tRNA synthetase, putative / aspartate--tRNA ligase, putative simialr to aspartate-tRNA ligase (EC 6.1.1.12) from Drosophila melanogaster GI:4512034, Homo sapiens SP|P14868, Rattus norvegicus SP|P15178; contains Pfam profile PF00152 t	GO:0005524,GO:0006430,GO:0004816,GO:0005737,GO:0006421,GO:0006432,GO:0004815,GO:0006418,GO:0004812,GO:0004824,GO:0003676,GO:0006422,GO:0004826
6551	BN13384	4.72815	2579.87	545.64	2.24128	gi|13384|At4g26870_Contig1	At4g26870.1	68417.m03867 aspartyl-tRNA synthetase, putative / aspartate--tRNA ligase, putative simialr to aspartate-tRNA ligase (EC 6.1.1.12) from Drosophila melanogaster GI:4512034, Homo sapiens SP|P14868, Rattus norvegicus SP|P15178; contains Pfam profile PF00152 t	GO:0005524,GO:0006430,GO:0004816,GO:0005737,GO:0006421,GO:0006432,GO:0004815,GO:0006418,GO:0004812,GO:0004824,GO:0003676,GO:0006422,GO:0004826
27347	BN13388	2.03298	370.97	182.476	1.0236	gi|13388|At1g08510_Contig1	At1g08510.1	68414.m00942 acyl-[acyl carrier protein] thioesterase / acyl-ACP thioesterase / oleoyl-[acyl-carrier protein] hydrolase / S-acyl fatty acid synthase thioesterase identical to acyl-(acyl carrier protein) thioesterase [Arabidopsis thaliana] GI:804948	GO:0006633,GO:0000036,GO:0009507
6547	BN13402	2.09739	1163.28	554.633	1.06859	gi|13402|At2g43780_Contig1	At2g43780.1	68415.m05442 expressed protein	GO:0005554,GO:0000004,GO:0005739
6859	BN13402	2.11937	1426.73	673.186	1.08364	gi|13402|At2g43780_Contig1	At2g43780.1	68415.m05442 expressed protein	GO:0005554,GO:0000004,GO:0005739
3947	BN13403	2.51134	719.683	286.573	1.32846	gi|13403|At1g18680_Contig1	At1g18680.1	68414.m02331 HNH endonuclease domain-containing protein contains Pfam domain PF01844: HNH endonuclease	GO:0004519,GO:0009507,GO:0003676,GO:0006499
4259	BN13403	2.6077	628.493	241.014	1.38278	gi|13403|At1g18680_Contig1	At1g18680.1	68414.m02331 HNH endonuclease domain-containing protein contains Pfam domain PF01844: HNH endonuclease	GO:0004519,GO:0009507,GO:0003676,GO:0006499
15001	BN13412	2.0865	1161.24	556.549	1.06109	gi|13412|At3g46520_Contig1	At3g46520.1	68416.m05050 actin 12 (ACT12) identical to SP|P53497 Actin 12 {Arabidopsis thaliana}	GO:0005884,GO:0005200,GO:0015629
4909	BN13432	2.89382	1634.97	564.986	1.53298	gi|13432|At3g11780_Contig2	At3g11780.1	68416.m01445 MD-2-related lipid recognition domain-containing protein / ML domain-containing protein weak similarity to phosphatidylglycerol/phosphatidylinositol transfer protein [Aspergillus oryzae] GI:10178615; contains Pfam profile PF02221: ML domain	GO:0005554,GO:0000004,GO:0012505
4597	BN13432	3.27816	1338.89	408.427	1.71289	gi|13432|At3g11780_Contig2	At3g11780.1	68416.m01445 MD-2-related lipid recognition domain-containing protein / ML domain-containing protein weak similarity to phosphatidylglycerol/phosphatidylinositol transfer protein [Aspergillus oryzae] GI:10178615; contains Pfam profile PF02221: ML domain	GO:0005554,GO:0000004,GO:0012505
28968	BN13435	2.37318	500.246	210.791	1.24682	gi|13435|At3g55360_Contig2	At3g55360.1	68416.m06148 3-oxo-5-alpha-steroid 4-dehydrogenase family protein / steroid 5-alpha-reductase family protein similar to synaptic glycoprotein SC2 spliced variant from Homo sapiens [EMBL:AF038958], SC2 from Rattus sp. [gi:256994]; contains Pfam 3-oxo-5-alp	GO:0003865,GO:0000004,GO:0016021
28656	BN13435	2.41157	545.078	226.026	1.26997	gi|13435|At3g55360_Contig2	At3g55360.1	68416.m06148 3-oxo-5-alpha-steroid 4-dehydrogenase family protein / steroid 5-alpha-reductase family protein similar to synaptic glycoprotein SC2 spliced variant from Homo sapiens [EMBL:AF038958], SC2 from Rattus sp. [gi:256994]; contains Pfam 3-oxo-5-alp	GO:0003865,GO:0000004,GO:0016021
15968	BN13441	2.14402	3037.73	1416.84	1.10032	gi|13441|At4g24920_Contig1	At4g24920.1	68417.m03568 protein transport protein SEC61 gamma subunit, putative similar to Swiss-Prot:Q19967 protein transport protein SEC61 gamma subunit [Caenorhabditis elegans]	GO:0006886,GO:0016020,GO:0006605,GO:0015450
15656	BN13441	3.50793	3529.43	1006.13	1.81062	gi|13441|At4g24920_Contig1	At4g24920.1	68417.m03568 protein transport protein SEC61 gamma subunit, putative similar to Swiss-Prot:Q19967 protein transport protein SEC61 gamma subunit [Caenorhabditis elegans]	GO:0006886,GO:0016020,GO:0006605,GO:0015450
13368	BN13443	3.55373	3067.6	863.205	1.82934	gi|13443|At4g24920_Contig2	At4g24920.1	68417.m03568 protein transport protein SEC61 gamma subunit, putative similar to Swiss-Prot:Q19967 protein transport protein SEC61 gamma subunit [Caenorhabditis elegans]	GO:0006886,GO:0016020,GO:0006605,GO:0015450
13056	BN13443	3.14724	2972.6	944.509	1.65409	gi|13443|At4g24920_Contig2	At4g24920.1	68417.m03568 protein transport protein SEC61 gamma subunit, putative similar to Swiss-Prot:Q19967 protein transport protein SEC61 gamma subunit [Caenorhabditis elegans]	GO:0006886,GO:0016020,GO:0006605,GO:0015450
28964	BN13449	2.10945	350.649	166.228	1.07686	gi|13449|At1g63940_Contig2	At1g63940.1	68414.m07241 monodehydroascorbate reductase, putative similar to monodehydroascorbate reductase GB:AAD28178 [Brassica juncea]	GO:0006537,GO:0015036,GO:0005737,GO:0006749,GO:0008324,GO:0016491,GO:0004791,GO:0019430,GO:0016654,GO:0006813,GO:0004362,GO:0006096,GO:0004148,GO:0016639,GO:0009507,GO:0006118
28652	BN13449	8.33534	2633.81	315.981	3.05924	gi|13449|At1g63940_Contig2	At1g63940.1	68414.m07241 monodehydroascorbate reductase, putative similar to monodehydroascorbate reductase GB:AAD28178 [Brassica juncea]	GO:0006537,GO:0015036,GO:0005737,GO:0006749,GO:0008324,GO:0016491,GO:0004791,GO:0019430,GO:0016654,GO:0006813,GO:0004362,GO:0006096,GO:0004148,GO:0016639,GO:0009507,GO:0006118
28964	BN13449	8.12382	2230.2	274.526	3.02216	gi|13449|At1g63940_Contig2	At1g63940.1	68414.m07241 monodehydroascorbate reductase, putative similar to monodehydroascorbate reductase GB:AAD28178 [Brassica juncea]	GO:0006537,GO:0015036,GO:0005737,GO:0006749,GO:0008324,GO:0016491,GO:0004791,GO:0019430,GO:0016654,GO:0006813,GO:0004362,GO:0006096,GO:0004148,GO:0016639,GO:0009507,GO:0006118
29306	BN13469	2.62827	671.559	255.514	1.39411	gi|13469|At1g76965_Contig3	At1g76965.1	68414.m08961 glycine-rich protein	GO:0005554,GO:0000004,GO:0012505
29618	BN13469	2.99749	665.104	221.887	1.58375	gi|13469|At1g76965_Contig3	At1g76965.1	68414.m08961 glycine-rich protein	GO:0005554,GO:0000004,GO:0012505
26706	BN13470	6.15984	2966.91	481.654	2.62289	gi|13470|At2g37750_Contig1	At2g37750.1	68415.m04631 expressed protein	GO:0005554,GO:0000004,GO:0005739
27018	BN13470	7.55043	2270.7	300.738	2.91656	gi|13470|At2g37750_Contig1	At2g37750.1	68415.m04631 expressed protein	GO:0005554,GO:0000004,GO:0005739
24418	BN13471	2.09679	1745.36	832.396	1.06818	gi|13471|At2g37750_LB1852R	At2g37750.1	68415.m04631 expressed protein	GO:0005554,GO:0000004,GO:0005739
24106	BN13471	2.07898	2000	962.009	1.05588	gi|13471|At2g37750_LB1852R	At2g37750.1	68415.m04631 expressed protein	GO:0005554,GO:0000004,GO:0005739
14018	BN13481	2.41513	1122.7	464.862	1.2721	gi|13481|At5g64400_Contig1	At5g64400.1	68418.m08090 expressed protein contains Pfam domain, PF04933: Protein of unknown function (DUF657)	GO:0005554,GO:0000004,GO:0005739
13706	BN13481	2.34412	1211.84	516.971	1.22904	gi|13481|At5g64400_Contig1	At5g64400.1	68418.m08090 expressed protein contains Pfam domain, PF04933: Protein of unknown function (DUF657)	GO:0005554,GO:0000004,GO:0005739
29614	BN13487	2.26531	346.11	152.787	1.17971	gi|13487|At4g02650_Contig1	At4g02650.1	68417.m00360 epsin N-terminal homology (ENTH) domain-containing protein / clathrin assembly protein-related contains Pfam PF01417: ENTH domain. ENTH (Epsin N-terminal homology) domain; similar to Chain A, Calm-N N-Terminal Domain Of Clathrin Assembly Lymp	GO:0005488,GO:0000004,GO:0008372
26702	BN13488	4.28675	667.572	155.729	2.09989	gi|13488|At2g27730_Contig1	At2g27730.1	68415.m03361 expressed protein contains 1 transmembrane domain; similar to Unknown mitochondrial protein At2g27730 (Swiss-Prot:Q9ZUX4) [Arabidopsis thaliana] similar to F1F0-ATPase inhibitor protein (GI:5821432) [Oryza sativa]	GO:0005554,GO:0000004,GO:0005739
24414	BN13489	2.63233	1677.47	637.257	1.39634	gi|13489|At2g27730_Contig2	At2g27730.1	68415.m03361 expressed protein contains 1 transmembrane domain; similar to Unknown mitochondrial protein At2g27730 (Swiss-Prot:Q9ZUX4) [Arabidopsis thaliana] similar to F1F0-ATPase inhibitor protein (GI:5821432) [Oryza sativa]	GO:0005554,GO:0000004,GO:0005739
24102	BN13489	2.88752	1989.96	689.16	1.52983	gi|13489|At2g27730_Contig2	At2g27730.1	68415.m03361 expressed protein contains 1 transmembrane domain; similar to Unknown mitochondrial protein At2g27730 (Swiss-Prot:Q9ZUX4) [Arabidopsis thaliana] similar to F1F0-ATPase inhibitor protein (GI:5821432) [Oryza sativa]	GO:0005554,GO:0000004,GO:0005739
24102	BN13489	2.18138	1877.77	860.816	1.12524	gi|13489|At2g27730_Contig2	At2g27730.1	68415.m03361 expressed protein contains 1 transmembrane domain; similar to Unknown mitochondrial protein At2g27730 (Swiss-Prot:Q9ZUX4) [Arabidopsis thaliana] similar to F1F0-ATPase inhibitor protein (GI:5821432) [Oryza sativa]	GO:0005554,GO:0000004,GO:0005739
24414	BN13489	3.30999	2042.63	617.11	1.72683	gi|13489|At2g27730_Contig2	At2g27730.1	68415.m03361 expressed protein contains 1 transmembrane domain; similar to Unknown mitochondrial protein At2g27730 (Swiss-Prot:Q9ZUX4) [Arabidopsis thaliana] similar to F1F0-ATPase inhibitor protein (GI:5821432) [Oryza sativa]	GO:0005554,GO:0000004,GO:0005739
19214	BN13491	2.02303	3023.25	1494.42	1.01651	gi|13491|At1g63060_Contig1	At1g63060.1	68414.m07124 expressed protein	GO:0005554,GO:0000004,GO:0005739
18902	BN13491	2.2723	3308.02	1455.8	1.18416	gi|13491|At1g63060_Contig1	At1g63060.1	68414.m07124 expressed protein	GO:0005554,GO:0000004,GO:0005739
1668	BN13512	2.02575	826.023	407.762	1.01845	gi|13512|At1g72390_Contig1	At1g72390.1	68414.m08373 expressed protein	GO:0005215,GO:0016020,GO:0004872,GO:0006810
27664	BN13515	2.76662	3378.93	1221.32	1.46813	gi|13515|At2g41410_Contig3	At2g41410.1	68415.m05110 calmodulin, putative identical to SP|P30188 Calmodulin-like protein {Arabidopsis thaliana}	GO:0009288,GO:0005509,GO:0009507
27352	BN13515	2.61489	3670.24	1403.59	1.38675	gi|13515|At2g41410_Contig3	At2g41410.1	68415.m05110 calmodulin, putative identical to SP|P30188 Calmodulin-like protein {Arabidopsis thaliana}	GO:0009288,GO:0005509,GO:0009507
25064	BN13516	2.09691	6928.85	3304.31	1.06827	gi|13516|At2g41410_Contig1	At2g41410.1	68415.m05110 calmodulin, putative identical to SP|P30188 Calmodulin-like protein {Arabidopsis thaliana}	GO:0009288,GO:0005509,GO:0009507
24752	BN13516	2.15641	7970	3695.96	1.10863	gi|13516|At2g41410_Contig1	At2g41410.1	68415.m05110 calmodulin, putative identical to SP|P30188 Calmodulin-like protein {Arabidopsis thaliana}	GO:0009288,GO:0005509,GO:0009507
3952	BN13528	2.35699	4501.86	1910	1.23695	gi|13528|At2g18740_Contig1	At2g18740.1	68415.m02182 small nuclear ribonucleoprotein E, putative / snRNP-E, putative / Sm protein E, putative similar to SWISS-PROT:P08578 small nuclear ribonucleoprotein E (snRNP-E) (Sm protein E, Sm-E, SmE) [Chicken]	GO:0008248,GO:0005634,GO:0005739,GO:0000004,GO:0005732
4264	BN13528	2.05377	5071.26	2469.24	1.03828	gi|13528|At2g18740_Contig1	At2g18740.1	68415.m02182 small nuclear ribonucleoprotein E, putative / snRNP-E, putative / Sm protein E, putative similar to SWISS-PROT:P08578 small nuclear ribonucleoprotein E (snRNP-E) (Sm protein E, Sm-E, SmE) [Chicken]	GO:0008248,GO:0005634,GO:0005739,GO:0000004,GO:0005732
30606	BN13530	2.15899	1133.45	524.992	1.11035	gi|13530|At2g31570_Contig1	At2g31570.1	68415.m03857 glutathione peroxidase, putative	GO:0005829,GO:0004602,GO:0006979
30918	BN13530	2.58622	886.223	342.671	1.37085	gi|13530|At2g31570_Contig1	At2g31570.1	68415.m03857 glutathione peroxidase, putative	GO:0005829,GO:0004602,GO:0006979
26369	BN13571	2.00417	2017.02	1006.41	1.00301	gi|13571|At1g27700_LB1746F	At1g27700.1	68414.m03386 expressed protein	GO:0005524,GO:0000004,GO:0008372
15969	BN13575	3.04816	2332.91	765.349	1.60794	gi|13575|At3g15510_Contig1	At3g15510.1	68416.m01966 no apical meristem (NAM) family protein (NAC2) identical to AtNAC2 [Arabidopsis thaliana] GI:12060426; contains Pfam PF02365: No apical meristem (NAM) domain; similar to jasmonic acid 2 GB:AAF04915 from [Lycopersicon esculentum]	GO:0007275,GO:0003700,GO:0008372
23765	BN13587	4.50433	771.457	171.27	2.17131	gi|13587|At1g66680_Contig1	At1g66680.1	68414.m07579 S locus-linked protein, putative similar to S locus-linked protein SLL2 [Brassica napus] GI:1518113	GO:0008171,GO:0000004,GO:0008372
23453	BN13587	4.91641	828.626	168.543	2.2976	gi|13587|At1g66680_Contig1	At1g66680.1	68414.m07579 S locus-linked protein, putative similar to S locus-linked protein SLL2 [Brassica napus] GI:1518113	GO:0008171,GO:0000004,GO:0008372
18253	BN13589	3.08217	8270.85	2683.45	1.62395	gi|13589|At4g34150_Contig3	At4g34150.1	68417.m04846 C2 domain-containing protein similar to calcium-dependent protein kinase [Dunaliella tertiolecta] GI:6644464; contains Pfam profile PF00168: C2 domain	GO:0007186,GO:0001584,GO:0016021
15965	BN13590	2.96717	9456.18	3186.94	1.56909	gi|13590|At1g80070_Contig2	At1g80070.1	68414.m09373 splicing factor, putative strong similarity to splicing factor Prp8 [Homo sapiens] GI:3661610; contains Pfam profile PF01398: Mov34/MPN/PAD-1 family	GO:0008248,GO:0000004,GO:0009507
15653	BN13590	2.42998	12043.3	4956.13	1.28094	gi|13590|At1g80070_Contig2	At1g80070.1	68414.m09373 splicing factor, putative strong similarity to splicing factor Prp8 [Homo sapiens] GI:3661610; contains Pfam profile PF01398: Mov34/MPN/PAD-1 family	GO:0008248,GO:0000004,GO:0009507
29619	BN13604	3.05376	656.153	214.867	1.61059	gi|13604|At5g24420_Contig1	At5g24420.1	68418.m02878 glucosamine/galactosamine-6-phosphate isomerase-related contains weak similarity to Swiss-Prot:O95336 6-phosphogluconolactonase (EC 3.1.1.31) (6PGL) [Homo sapiens]	GO:0017057,GO:0008372,GO:0004342,GO:0006098,GO:0004341,GO:0006044,GO:0009051
27019	BN13605	3.71071	1879.75	506.574	1.8917	gi|13605|At4g37980_Contig1	At4g37980.1	68417.m05367 mannitol dehydrogenase, putative (ELI3-1) identical to GI:16267	GO:0046029,GO:0009617,GO:0019592,GO:0008372,GO:0009626
26707	BN13605	2.60456	2487.69	955.129	1.38104	gi|13605|At4g37980_Contig1	At4g37980.1	68417.m05367 mannitol dehydrogenase, putative (ELI3-1) identical to GI:16267	GO:0046029,GO:0009617,GO:0019592,GO:0008372,GO:0009626
24107	BN13608	2.35815	5515.16	2338.77	1.23765	gi|13608|At1g13440_Contig4	At1g13440.1	68414.m01570 glyceraldehyde 3-phosphate dehydrogenase, cytosolic, putative / NAD-dependent glyceraldehyde-3-phosphate dehydrogenase, putative very strong similarity to SP|P25858 Glyceraldehyde 3-phosphate dehydrogenase, cytosolic (EC 1.2.1.12) {Arabidopsi	GO:0008372,GO:0006096,GO:0008943
24419	BN13608	3.13729	5651.17	1801.29	1.64952	gi|13608|At1g13440_Contig4	At1g13440.1	68414.m01570 glyceraldehyde 3-phosphate dehydrogenase, cytosolic, putative / NAD-dependent glyceraldehyde-3-phosphate dehydrogenase, putative very strong similarity to SP|P25858 Glyceraldehyde 3-phosphate dehydrogenase, cytosolic (EC 1.2.1.12) {Arabidopsi	GO:0008372,GO:0006096,GO:0008943
14019	BN13616	6.95922	6093.21	875.559	2.79893	gi|13616|At4g14040_Contig4	At4g14040.1	68417.m02169 selenium-binding protein, putative contains Pfam profile PF05694: 56kDa selenium binding protein (SBP56); similar to Putative selenium-binding protein (Swiss-Prot:O23264) [Arabidopsis thaliana]; similar to selenium binding protein (GI:1548523	GO:0008430,GO:0005489,GO:0008372,GO:0003676,GO:0006118
13707	BN13616	8.14672	4643.6	569.996	3.02622	gi|13616|At4g14040_Contig4	At4g14040.1	68417.m02169 selenium-binding protein, putative contains Pfam profile PF05694: 56kDa selenium binding protein (SBP56); similar to Putative selenium-binding protein (Swiss-Prot:O23264) [Arabidopsis thaliana]; similar to selenium binding protein (GI:1548523	GO:0008430,GO:0005489,GO:0008372,GO:0003676,GO:0006118
5907	BN13620	5.25021	1153.46	219.698	2.39237	gi|13620|At3g61980_Contig1	At3g61980.1	68416.m06961 serine protease inhibitor, Kazal-type family protein contains Pfam domain PF00050: Kazal-type serine protease inhibitor domain	GO:0005554,GO:0000004,GO:0012505
6219	BN13620	5.45591	1343.96	246.331	2.44782	gi|13620|At3g61980_Contig1	At3g61980.1	68416.m06961 serine protease inhibitor, Kazal-type family protein contains Pfam domain PF00050: Kazal-type serine protease inhibitor domain	GO:0005554,GO:0000004,GO:0012505
3619	BN13621	2.72323	3227.25	1185.08	1.44532	gi|13621|At3g61980_Contig2	At3g61980.1	68416.m06961 serine protease inhibitor, Kazal-type family protein contains Pfam domain PF00050: Kazal-type serine protease inhibitor domain	GO:0005554,GO:0000004,GO:0012505
3307	BN13621	3.76354	3689.06	980.211	1.91209	gi|13621|At3g61980_Contig2	At3g61980.1	68416.m06961 serine protease inhibitor, Kazal-type family protein contains Pfam domain PF00050: Kazal-type serine protease inhibitor domain	GO:0005554,GO:0000004,GO:0012505
29615	BN13623	2.14828	375.753	174.909	1.10318	gi|13623|At5g59160_Contig2	At5g59160.1	68418.m07414 serine/threonine protein phosphatase PP1 isozyme 2 (TOPP2) identical to SP|P48482 Serine/threonine protein phosphatase PP1 isozyme 2 (EC 3.1.3.16) {Arabidopsis thaliana}	GO:0000164,GO:0006470,GO:0000163,GO:0004722
13703	BN13630	2.01722	10897.9	5402.43	1.01237	gi|13630|At1g22410_Contig3	At1g22410.1	68414.m02802 2-dehydro-3-deoxyphosphoheptonate aldolase, putative / 3-deoxy-D-arabino-heptulosonate 7-phosphate synthase, putative / DAHP synthetase, putative similar to 3-deoxy-D-arabino-heptulosonate 7-phosphate GI:170224 from [Nicotiana tabacum], SP|P2	GO:0009507,GO:0003849,GO:0016089
14015	BN13630	2.07689	13497.2	6498.75	1.05443	gi|13630|At1g22410_Contig3	At1g22410.1	68414.m02802 2-dehydro-3-deoxyphosphoheptonate aldolase, putative / 3-deoxy-D-arabino-heptulosonate 7-phosphate synthase, putative / DAHP synthetase, putative similar to 3-deoxy-D-arabino-heptulosonate 7-phosphate GI:170224 from [Nicotiana tabacum], SP|P2	GO:0009507,GO:0003849,GO:0016089
29957	BN13637	3.02405	2010.22	664.745	1.59648	gi|13637|At2g27830_Contig1	At2g27830.1	68415.m03374 expressed protein	GO:0005554,GO:0000004,GO:0009507
29957	BN13637	3.01794	1239.11	410.581	1.59357	gi|13637|At2g27830_Contig1	At2g27830.1	68415.m03374 expressed protein	GO:0005554,GO:0000004,GO:0009507
30269	BN13637	3.08684	1553.75	503.346	1.62613	gi|13637|At2g27830_Contig1	At2g27830.1	68415.m03374 expressed protein	GO:0005554,GO:0000004,GO:0009507
30269	BN13637	3.27124	1200.38	366.949	1.70984	gi|13637|At2g27830_Contig1	At2g27830.1	68415.m03374 expressed protein	GO:0005554,GO:0000004,GO:0009507
22469	BN13640	2.09519	349.517	166.819	1.06708	gi|13640|At3g52180_Contig1	At3g52180.1	68416.m05729 protein tyrosine phosphatase/kinase interaction sequence protein (PTPKIS1) identical to PTPKIS1 protein [Arabidopsis thaliana] GI:11595504; contains Pfam profile PF00782: Dual specificity phosphatase, catalytic domain	GO:0008138,GO:0006470,GO:0009507
22157	BN13640	2.06335	362.757	175.81	1.04499	gi|13640|At3g52180_Contig1	At3g52180.1	68416.m05729 protein tyrosine phosphatase/kinase interaction sequence protein (PTPKIS1) identical to PTPKIS1 protein [Arabidopsis thaliana] GI:11595504; contains Pfam profile PF00782: Dual specificity phosphatase, catalytic domain	GO:0008138,GO:0006470,GO:0009507
24753	BN13657	4.56184	830.639	182.084	2.18962	gi|13657|At4g24230_Contig2	At4g24230.2	68417.m03478 acyl-CoA binding protein, putative / ACBP, putative contains similarity to acyl-CoA binding protein 2 [Arabidopsis thaliana] gi|12039034|gb|AAG46057	GO:0010051,GO:0000062,GO:0012505
3953	BN13666	6.62047	2863.2	432.477	2.72693	gi|13666|At5g18500_Contig1	At5g18500.1	68418.m02183 protein kinase family protein contains protein kinase domain, Pfam:PF00069	GO:0008372,GO:0006468,GO:0016301
4265	BN13666	6.01212	2531.47	421.061	2.58787	gi|13666|At5g18500_Contig1	At5g18500.1	68418.m02183 protein kinase family protein contains protein kinase domain, Pfam:PF00069	GO:0008372,GO:0006468,GO:0016301
1665	BN13668	3.12645	2135.01	682.887	1.64452	gi|13668|At2g26600_Contig4	At2g26600.2	68415.m03192 glycosyl hydrolase family 17 protein	GO:0005975,GO:0004553,GO:0012505
1353	BN13668	3.13753	2067.31	658.898	1.64963	gi|13668|At2g26600_Contig4	At2g26600.2	68415.m03192 glycosyl hydrolase family 17 protein	GO:0005975,GO:0004553,GO:0012505
4919	BN13686	2.34389	3222.75	1374.96	1.2289	gi|13686|At4g30810_Contig4	At4g30810.1	68417.m04365 serine carboxypeptidase S10 family protein similar to serine-type carboxypeptidase (SP:P55748) [Hordeum vulgare]	GO:0006508,GO:0004185,GO:0012505
4607	BN13686	2.59624	3021.58	1163.83	1.37642	gi|13686|At4g30810_Contig4	At4g30810.1	68417.m04365 serine carboxypeptidase S10 family protein similar to serine-type carboxypeptidase (SP:P55748) [Hordeum vulgare]	GO:0006508,GO:0004185,GO:0012505
28970	BN13704	2.29671	469.704	204.512	1.19957	gi|13704|At4g31750_Contig2	At4g31750.1	68417.m04506 protein phosphatase 2C, putative / PP2C, putative protein phosphatase 2C, Medicago sativa, PID:g2582800	GO:0008287,GO:0005743,GO:0015071,GO:0005488,GO:0004722,GO:0006470,GO:0003824,GO:0006810
28658	BN13704	2.31979	526.673	227.035	1.21399	gi|13704|At4g31750_Contig2	At4g31750.1	68417.m04506 protein phosphatase 2C, putative / PP2C, putative protein phosphatase 2C, Medicago sativa, PID:g2582800	GO:0008287,GO:0005743,GO:0015071,GO:0005488,GO:0004722,GO:0006470,GO:0003824,GO:0006810
13370	BN13711	2.83143	1526.9	539.269	1.50153	gi|13711|At5g54160_Contig6	At5g54160.1	68418.m06744 quercetin 3-O-methyltransferase 1 / flavonol 3-O-methyltransferase 1 / caffeic acid/5-hydroxyferulic acid O-methyltransferase (OMT1) identical to O-methyltransferase 1 [Arabidopsis thaliana][GI:2781394], SP|Q9FK25 Quercetin 3-O-methyltransfer	GO:0008171,GO:0005829,GO:0009809
13058	BN13711	2.20257	1579.91	717.304	1.13919	gi|13711|At5g54160_Contig6	At5g54160.1	68418.m06744 quercetin 3-O-methyltransferase 1 / flavonol 3-O-methyltransferase 1 / caffeic acid/5-hydroxyferulic acid O-methyltransferase (OMT1) identical to O-methyltransferase 1 [Arabidopsis thaliana][GI:2781394], SP|Q9FK25 Quercetin 3-O-methyltransfer	GO:0008171,GO:0005829,GO:0009809
10458	BN13712	2.46174	6516.51	2647.12	1.29968	gi|13712|At5g01600_Contig1	At5g01600.1	68418.m00075 ferritin 1 (FER1) identical to ferritin [Arabidopsis thaliana] GI:1246401, GI:8163920	GO:0009507,GO:0006826,GO:0008199,GO:0005506,GO:0006879
20854	BN13727	2.8072	1148.26	409.041	1.48913	gi|13727|At2g43910_Contig4	At2g43910.1	68415.m05458 thiol methyltransferase, putative similar to thiol methyltransferase 1 GI:14583119 from [Brassica oleracea]	GO:0008168,GO:0000004,GO:0008372
18566	BN13728	2.46499	1094.47	444.005	1.30158	gi|13728|At2g43910_Contig1	At2g43910.1	68415.m05458 thiol methyltransferase, putative similar to thiol methyltransferase 1 GI:14583119 from [Brassica oleracea]	GO:0008168,GO:0000004,GO:0008372
18254	BN13728	2.0446	1268.38	620.356	1.03182	gi|13728|At2g43910_Contig1	At2g43910.1	68415.m05458 thiol methyltransferase, putative similar to thiol methyltransferase 1 GI:14583119 from [Brassica oleracea]	GO:0008168,GO:0000004,GO:0008372
24416	BN13758	3.33003	2623.13	787.72	1.73553	gi|13758|At1g44575_Contig2	At1g44575.1	68414.m05120 photosystem II 22kDa protein, chloroplast / CP22 (PSBS) identical to photosystem II 22 kDa protein, chloroplast [precursor] SP:Q9XF91 from [Arabidopsis thaliana]; contains Pfam profile PF00504: Chlorophyll A-B binding protein	GO:0010196,GO:0009517,GO:0016168
16304	BN13761	2.17883	3644.01	1672.46	1.12356	gi|13761|At1g74950_Contig1	At1g74950.1	68414.m08697 expressed protein	GO:0005554,GO:0000004,GO:0008372
30270	BN13770	3.81095	1126.73	295.656	1.93015	gi|13770|At3g11200_Contig2	At3g11200.1	68416.m01360 PHD finger family protein contains Pfam domain, PF00628: PHD-finger	GO:0006355,GO:0003677,GO:0008372
29958	BN13770	2.56045	1153.07	450.339	1.3564	gi|13770|At3g11200_Contig2	At3g11200.1	68416.m01360 PHD finger family protein contains Pfam domain, PF00628: PHD-finger	GO:0006355,GO:0003677,GO:0008372
19558	BN13774	2.91383	1392.83	478.007	1.54292	gi|13774|At1g24170_RL5553R	At1g24170.1	68414.m03049 glycosyl transferase family 8 protein contains Pfam profile: PF01501 glycosyl transferase family 8	GO:0016051,GO:0016758,GO:0012505,GO:0016757
19870	BN13774	2.48838	1172.65	471.25	1.31521	gi|13774|At1g24170_RL5553R	At1g24170.1	68414.m03049 glycosyl transferase family 8 protein contains Pfam profile: PF01501 glycosyl transferase family 8	GO:0016051,GO:0016758,GO:0012505,GO:0016757
17270	BN13775	2.06077	313.194	151.979	1.04318	gi|13775|At1g23440_Contig1	At1g23440.1	68414.m02937 pyrrolidone-carboxylate peptidase family protein similar to Pyrrolidone-carboxylate peptidase (Swiss-Prot:O58321) [Pyrococcus horikoshii]; contains Prosite PS00141: Eukaryotic and viral aspartyl proteases active site	GO:0004219,GO:0008372,GO:0004190,GO:0006508
6870	BN13779	2.25546	3567.5	1581.72	1.17342	gi|13779|At4g19200_Contig3	At4g19200.1	68417.m02833 proline-rich family protein contains proline rich extensin domains, INTERPRO:IPR002965	GO:0007186,GO:0001584,GO:0016021
6558	BN13779	2.15622	3475.01	1611.62	1.10851	gi|13779|At4g19200_Contig3	At4g19200.1	68417.m02833 proline-rich family protein contains proline rich extensin domains, INTERPRO:IPR002965	GO:0007186,GO:0001584,GO:0016021
3958	BN13782	3.76008	39988.5	10635	1.91077	gi|13782|At4g19200_Contig1	At4g19200.1	68417.m02833 proline-rich family protein contains proline rich extensin domains, INTERPRO:IPR002965	GO:0007186,GO:0001584,GO:0016021
4270	BN13782	2.00245	10584.7	5285.87	1.00177	gi|13782|At4g19200_Contig1	At4g19200.1	68417.m02833 proline-rich family protein contains proline rich extensin domains, INTERPRO:IPR002965	GO:0007186,GO:0001584,GO:0016021
4270	BN13782	3.14646	33655.5	10696.3	1.65373	gi|13782|At4g19200_Contig1	At4g19200.1	68417.m02833 proline-rich family protein contains proline rich extensin domains, INTERPRO:IPR002965	GO:0007186,GO:0001584,GO:0016021
3958	BN13782	2.07336	10576	5100.91	1.05197	gi|13782|At4g19200_Contig1	At4g19200.1	68417.m02833 proline-rich family protein contains proline rich extensin domains, INTERPRO:IPR002965	GO:0007186,GO:0001584,GO:0016021
23120	BN13804	2.37381	2178.35	917.661	1.2472	gi|13804|At1g29470_Contig2	At1g29470.1	68414.m03605 dehydration-responsive protein-related similar to early-responsive to dehydration stress ERD3 protein [Arabidopsis thaliana] GI:15320410; contains Pfam profile PF03141: Putative methyltransferase	GO:0005554,GO:0000004,GO:0005739
22808	BN13804	2.18846	2354.35	1075.8	1.12992	gi|13804|At1g29470_Contig2	At1g29470.1	68414.m03605 dehydration-responsive protein-related similar to early-responsive to dehydration stress ERD3 protein [Arabidopsis thaliana] GI:15320410; contains Pfam profile PF03141: Putative methyltransferase	GO:0005554,GO:0000004,GO:0005739
7208	BN13812	2.10121	3906.92	1859.37	1.07122	gi|13812|At3g57480_ESS3555F	At3g57480.1	68416.m06399 zinc finger (C2H2 type, AN1-like) family protein contains Pfam domain, PF00096: Zinc finger, C2H2 type; contains Pfam domain, PF01428: AN1-like Zinc finger	GO:0003676,GO:0008372,GO:0000004,GO:0008270
7520	BN13812	2.06032	4195.39	2036.28	1.04287	gi|13812|At3g57480_ESS3555F	At3g57480.1	68416.m06399 zinc finger (C2H2 type, AN1-like) family protein contains Pfam domain, PF00096: Zinc finger, C2H2 type; contains Pfam domain, PF01428: AN1-like Zinc finger	GO:0003676,GO:0008372,GO:0000004,GO:0008270
30916	BN13816	3.01779	7369.98	2442.18	1.59349	gi|13816|At5g41370_LB1402R	At5g41370.1	68418.m05027 DNA repair protein, putative / TFIIH basal transcription factor complex helicase XPB subunit, putative (XPB1) contains Pfam profile PF00271:Helicase conserved C-terminal domain; identical to cDNA putative DNA repair protein (XPB1) GI:10314019	GO:0006289,GO:0004386,GO:0008026,GO:0004003,GO:0003677,GO:0005524,GO:0003676,GO:0005634
30604	BN13816	2.5717	9555.61	3715.68	1.36272	gi|13816|At5g41370_LB1402R	At5g41370.1	68418.m05027 DNA repair protein, putative / TFIIH basal transcription factor complex helicase XPB subunit, putative (XPB1) contains Pfam profile PF00271:Helicase conserved C-terminal domain; identical to cDNA putative DNA repair protein (XPB1) GI:10314019	GO:0006289,GO:0004386,GO:0008026,GO:0004003,GO:0003677,GO:0005524,GO:0003676,GO:0005634
9804	BN13826	2.96962	20486.5	6898.7	1.57028	gi|13826|At1g58120_Contig1	At1g58120.1	68414.m06589 expressed protein	GO:0005554,GO:0000004,GO:0009507
10116	BN13826	2.45717	15659.7	6373.06	1.297	gi|13826|At1g58120_Contig1	At1g58120.1	68414.m06589 expressed protein	GO:0005554,GO:0000004,GO:0009507
4604	BN13828	2.35334	388.633	165.141	1.23471	gi|13828|At1g58120_ES1793F	At1g58120.1	68414.m06589 expressed protein	GO:0005554,GO:0000004,GO:0009507
4916	BN13828	2.0389	400.83	196.591	1.02779	gi|13828|At1g58120_ES1793F	At1g58120.1	68414.m06589 expressed protein	GO:0005554,GO:0000004,GO:0009507
28659	BN13838	2.46119	2534.19	1029.66	1.29936	gi|13838|At5g49560_Contig1	At5g49560.1	68418.m06134 expressed protein similar to SP|P40389 Rapid response to glucose protein 1 {Schizosaccharomyces pombe}	GO:0005554,GO:0000004,GO:0008372
26367	BN13859	2.87857	1593.91	553.715	1.52535	gi|13859|At3g04120_Contig2	At3g04120.1	68416.m00436 glyceraldehyde-3-phosphate dehydrogenase, cytosolic (GAPC) / NAD-dependent glyceraldehyde-3-phosphate dehydrogenase identical to SP|P25858 Glyceraldehyde 3-phosphate dehydrogenase, cytosolic (EC 1.2.1.12) {Arabidopsis thaliana}	GO:0009408,GO:0006979,GO:0009744,GO:0006950,GO:0006096,GO:0008372,GO:0004365,GO:0008943
26055	BN13859	2.17265	1899.43	874.247	1.11945	gi|13859|At3g04120_Contig2	At3g04120.1	68416.m00436 glyceraldehyde-3-phosphate dehydrogenase, cytosolic (GAPC) / NAD-dependent glyceraldehyde-3-phosphate dehydrogenase identical to SP|P25858 Glyceraldehyde 3-phosphate dehydrogenase, cytosolic (EC 1.2.1.12) {Arabidopsis thaliana}	GO:0009408,GO:0006979,GO:0009744,GO:0006950,GO:0006096,GO:0008372,GO:0004365,GO:0008943
23455	BN13862	3.08517	3526.57	1143.07	1.62535	gi|13862|At3g04120_Contig6	At3g04120.1	68416.m00436 glyceraldehyde-3-phosphate dehydrogenase, cytosolic (GAPC) / NAD-dependent glyceraldehyde-3-phosphate dehydrogenase identical to SP|P25858 Glyceraldehyde 3-phosphate dehydrogenase, cytosolic (EC 1.2.1.12) {Arabidopsis thaliana}	GO:0009408,GO:0006979,GO:0009744,GO:0006950,GO:0006096,GO:0008372,GO:0004365,GO:0008943
23767	BN13862	3.01519	3091.05	1025.16	1.59225	gi|13862|At3g04120_Contig6	At3g04120.1	68416.m00436 glyceraldehyde-3-phosphate dehydrogenase, cytosolic (GAPC) / NAD-dependent glyceraldehyde-3-phosphate dehydrogenase identical to SP|P25858 Glyceraldehyde 3-phosphate dehydrogenase, cytosolic (EC 1.2.1.12) {Arabidopsis thaliana}	GO:0009408,GO:0006979,GO:0009744,GO:0006950,GO:0006096,GO:0008372,GO:0004365,GO:0008943
15967	BN13865	2.75005	23101.8	8400.51	1.45946	gi|13865|At3g04120_Contig1	At3g04120.1	68416.m00436 glyceraldehyde-3-phosphate dehydrogenase, cytosolic (GAPC) / NAD-dependent glyceraldehyde-3-phosphate dehydrogenase identical to SP|P25858 Glyceraldehyde 3-phosphate dehydrogenase, cytosolic (EC 1.2.1.12) {Arabidopsis thaliana}	GO:0009408,GO:0006979,GO:0009744,GO:0006950,GO:0006096,GO:0008372,GO:0004365,GO:0008943
367	BN13873	2.40623	1483.26	616.424	1.26678	gi|13873|At5g14030_Contig2	At5g14030.1	68418.m01640 translocon-associated protein beta (TRAPB) family protein low similarity to SP|P23438 Translocon-associated protein, beta subunit precursor (TRAP-beta) (Signal sequence receptor beta subunit) {Canis familiaris}; contains Pfam profile PF05753:	GO:0005743,GO:0012505,GO:0005488,GO:0006810
29621	BN13874	4.63918	1026.27	221.218	2.21387	gi|13874|At3g57930_LB1313R	At3g57930.1	68416.m06457 expressed protein	GO:0006355,GO:0003677,GO:0005739,GO:0000785,GO:0005634,GO:0007001
29309	BN13874	3.35746	932.354	277.696	1.74737	gi|13874|At3g57930_LB1313R	At3g57930.1	68416.m06457 expressed protein	GO:0006355,GO:0003677,GO:0005739,GO:0000785,GO:0005634,GO:0007001
26709	BN13875	2.70585	6350.95	2347.12	1.43608	gi|13875|At4g28210_Contig1	At4g28210.1	68417.m04043 expressed protein	GO:0005554,GO:0000004,GO:0009507
27021	BN13875	2.32949	5365.55	2303.32	1.22001	gi|13875|At4g28210_Contig1	At4g28210.1	68417.m04043 expressed protein	GO:0005554,GO:0000004,GO:0009507
24109	BN13876	2.56572	490.161	191.042	1.35937	gi|13876|At1g05720_Contig1	At1g05720.1	68414.m00596 selenoprotein family protein contains Prosite PS00190: Cytochrome c family heme-binding site signature; similar to 15 kDa selenoprotein (GI:12314088) {Homo sapiens}	GO:0006118,GO:0012505,GO:0005489,GO:0008430
19221	BN13878	3.35347	1043.23	311.09	1.74565	gi|13878|At5g27920_Contig2	At5g27920.1	68418.m03354 F-box family protein contains similarity to leucine-rich repeats containing F-box protein FBL3 GI:5919219 from [Homo sapiens]	GO:0004842,GO:0000004,GO:0008372
18909	BN13878	3.25527	1238.49	380.457	1.70278	gi|13878|At5g27920_Contig2	At5g27920.1	68418.m03354 F-box family protein contains similarity to leucine-rich repeats containing F-box protein FBL3 GI:5919219 from [Homo sapiens]	GO:0004842,GO:0000004,GO:0008372
11109	BN13881	2.9508	2031.39	688.42	1.56111	gi|13881|At4g21105_Contig2	At4g21105.1	68417.m03052 expressed protein	GO:0005554,GO:0000004,GO:0008372
11421	BN13881	2.38973	2086.78	873.229	1.25685	gi|13881|At4g21105_Contig2	At4g21105.1	68417.m03052 expressed protein	GO:0005554,GO:0000004,GO:0008372
27359	BN13909	2.73237	1888.8	691.267	1.45015	gi|13909|At3g62400_Contig1	At3g62400.2	68416.m07010 expressed protein cytochrome c oxidase subunit 5c - Oryza sativa, EMBL:AB027123	GO:0005554,GO:0000004,GO:0008372
27671	BN13909	3.3451	1461.09	436.785	1.74205	gi|13909|At3g62400_Contig1	At3g62400.2	68416.m07010 expressed protein cytochrome c oxidase subunit 5c - Oryza sativa, EMBL:AB027123	GO:0005554,GO:0000004,GO:0008372
22471	BN13912	8.218	14019	1705.89	3.03879	gi|13912|At2g46790_Contig2	At2g46790.2	68415.m05838 pseudo-response regulator 9 (APRR9) / timing of CAB expression 1-like protein (TL1) identical to pseudo-response regulator 9 GI:10281000 from [Arabidopsis thaliana], timing of CAB expression 1-like protein [Arabidopsis thaliana] GI:9247022; c	GO:0007623,GO:0000156,GO:0008372
22159	BN13912	8.78942	18501.9	2105.02	3.13577	gi|13912|At2g46790_Contig2	At2g46790.2	68415.m05838 pseudo-response regulator 9 (APRR9) / timing of CAB expression 1-like protein (TL1) identical to pseudo-response regulator 9 GI:10281000 from [Arabidopsis thaliana], timing of CAB expression 1-like protein [Arabidopsis thaliana] GI:9247022; c	GO:0007623,GO:0000156,GO:0008372
19871	BN13913	2.19893	26947.2	12254.7	1.1368	gi|13913|At2g31800_LB1296F	At2g31800.1	68415.m03882 ankyrin protein kinase, putative similar to ankyrin-kinase [Medicago truncatula] gi|18700701|gb|AAL78674; contains Pfam profile PF00023: Ankyrin repeat; identical to cDNA calcineurin B-like protein 10 (CBL10) GI:29150247; blastp match of 67%	GO:0016301,GO:0005739,GO:0004674,GO:0005524,GO:0004672,GO:0004713,GO:0006468
19559	BN13913	2.64824	38115	14392.6	1.40503	gi|13913|At2g31800_LB1296F	At2g31800.1	68415.m03882 ankyrin protein kinase, putative similar to ankyrin-kinase [Medicago truncatula] gi|18700701|gb|AAL78674; contains Pfam profile PF00023: Ankyrin repeat; identical to cDNA calcineurin B-like protein 10 (CBL10) GI:29150247; blastp match of 67%	GO:0016301,GO:0005739,GO:0004674,GO:0005524,GO:0004672,GO:0004713,GO:0006468
17271	BN13914	8.04312	27853.4	3463.01	3.00775	gi|13914|At1g15350_Contig1	At1g15350.2	68414.m01838 expressed protein	GO:0005554,GO:0000004,GO:0009507
16959	BN13914	8.85263	30914.8	3492.16	3.14611	gi|13914|At1g15350_Contig1	At1g15350.2	68414.m01838 expressed protein	GO:0005554,GO:0000004,GO:0009507
30267	BN13924	6.59455	1338.68	202.998	2.72127	gi|13924|At5g04470_Contig2	At5g04470.1	68418.m00445 expressed protein	GO:0005554,GO:0000004,GO:0008372
29955	BN13924	3.76819	1698.53	450.755	1.91387	gi|13924|At5g04470_Contig2	At5g04470.1	68418.m00445 expressed protein	GO:0005554,GO:0000004,GO:0008372
27667	BN13925	3.61089	743.456	205.893	1.85235	gi|13925|At5g48950_LB1310F	At5g48950.1	68418.m06056 thioesterase family protein contains Pfam profile PF03061: thioesterase family protein	GO:0016788,GO:0003824,GO:0016291,GO:0000004,GO:0008372
27355	BN13925	3.39208	680.837	200.714	1.76217	gi|13925|At5g48950_LB1310F	At5g48950.1	68418.m06056 thioesterase family protein contains Pfam profile PF03061: thioesterase family protein	GO:0016788,GO:0003824,GO:0016291,GO:0000004,GO:0008372
4267	BN13940	3.63946	1343.37	369.112	1.86373	gi|13940|At4g33580_Contig1	At4g33580.1	68417.m04771 carbonic anhydrase family protein / carbonate dehydratase family protein similar to SP|P46512 Carbonic anhydrase 1 (EC 4.2.1.1) (Carbonate dehydratase 1) {Flaveria linearis}; contains Pfam profile PF00484: Carbonic anhydrase	GO:0009507,GO:0004182,GO:0008270,GO:0004089,GO:0006508,GO:0015976
3955	BN13940	3.65634	1159.69	317.172	1.8704	gi|13940|At4g33580_Contig1	At4g33580.1	68417.m04771 carbonic anhydrase family protein / carbonate dehydratase family protein similar to SP|P46512 Carbonic anhydrase 1 (EC 4.2.1.1) (Carbonate dehydratase 1) {Flaveria linearis}; contains Pfam profile PF00484: Carbonic anhydrase	GO:0009507,GO:0004182,GO:0008270,GO:0004089,GO:0006508,GO:0015976
30609	BN13942	2.74652	482.698	175.749	1.4576	gi|13942|At4g19120_Contig1	At4g19120.2	68417.m02822 early-responsive to dehydration stress protein (ERD3) identical to ERD3 protein [Arabidopsis thaliana] GI:15320410; contains Pfam profile PF03141: Putative methyltransferase; identical to cDNA ERD3 GI:15320409	GO:0005554,GO:0000004,GO:0008372
17609	BN13948	2.37356	33619.8	14164.3	1.24705	gi|13948|At5g36290_Contig3	At5g36290.2	68418.m04379 expressed protein contains Pfam profile PF01169: Uncharacterized protein family UPF0016	GO:0005554,GO:0016020,GO:0000004,GO:0012505
17921	BN13948	2.04636	25319.8	12373.1	1.03306	gi|13948|At5g36290_Contig3	At5g36290.2	68418.m04379 expressed protein contains Pfam profile PF01169: Uncharacterized protein family UPF0016	GO:0005554,GO:0016020,GO:0000004,GO:0012505
12721	BN13951	2.2827	1487.82	651.781	1.19074	gi|13951|At5g36290_Contig2	At5g36290.2	68418.m04379 expressed protein contains Pfam profile PF01169: Uncharacterized protein family UPF0016	GO:0005554,GO:0016020,GO:0000004,GO:0012505
12409	BN13951	2.57883	1518.54	588.849	1.36672	gi|13951|At5g36290_Contig2	At5g36290.2	68418.m04379 expressed protein contains Pfam profile PF01169: Uncharacterized protein family UPF0016	GO:0005554,GO:0016020,GO:0000004,GO:0012505
10121	BN13952	2.07046	15267.6	7374.02	1.04995	gi|13952|At2g07560_LB1163F	At2g07560.1	68415.m00875 ATPase, plasma membrane-type, putative / proton pump, putative similar to P-type H(+)-transporting ATPase from [Phaseolus vulgaris] GI:758250, [Lycopersicon esculentum] GI:1621440, SP|Q03194 {Nicotiana plumbaginifolia}, [Solanum tuberosum] GI	GO:0016020,GO:0008152,GO:0016021,GO:0030001,GO:0006816,GO:0016887,GO:0006813,GO:0015693,GO:0006812,GO:0015992
9809	BN13952	2.49675	12760.7	5110.92	1.32005	gi|13952|At2g07560_LB1163F	At2g07560.1	68415.m00875 ATPase, plasma membrane-type, putative / proton pump, putative similar to P-type H(+)-transporting ATPase from [Phaseolus vulgaris] GI:758250, [Lycopersicon esculentum] GI:1621440, SP|Q03194 {Nicotiana plumbaginifolia}, [Solanum tuberosum] GI	GO:0016020,GO:0008152,GO:0016021,GO:0030001,GO:0006816,GO:0016887,GO:0006813,GO:0015693,GO:0006812,GO:0015992
30917	BN13964	2.02823	1449.94	714.881	1.02022	gi|13964|At2g41420_Contig5	At2g41420.1	68415.m05111 proline-rich family protein contains proline rich extensin domains, INTERPRO:IPR002965	GO:0007186,GO:0001584,GO:0016021
30605	BN13964	2.31005	2429.5	1051.71	1.20792	gi|13964|At2g41420_Contig5	At2g41420.1	68415.m05111 proline-rich family protein contains proline rich extensin domains, INTERPRO:IPR002965	GO:0007186,GO:0001584,GO:0016021
17605	BN13970	2.69026	4845.86	1801.26	1.42775	gi|13970|At1g20100_Contig1	At1g20100.1	68414.m02515 expressed protein	GO:0005554,GO:0000004,GO:0005739
17917	BN13970	2.83177	3935.77	1389.86	1.50171	gi|13970|At1g20100_Contig1	At1g20100.1	68414.m02515 expressed protein	GO:0005554,GO:0000004,GO:0005739
28976	BN13977	6.64667	3234.48	486.632	2.73263	gi|13977|At4g12400_Contig1	At4g12400.1	68417.m01960 stress-inducible protein, putative similar to sti (stress inducible protein) [Glycine max] GI:872116; contains Pfam profile PF00515 TPR Domain	GO:0006950,GO:0005554,GO:0008372
28664	BN13977	3.7278	2747.93	737.146	1.89832	gi|13977|At4g12400_Contig1	At4g12400.1	68417.m01960 stress-inducible protein, putative similar to sti (stress inducible protein) [Glycine max] GI:872116; contains Pfam profile PF00515 TPR Domain	GO:0006950,GO:0005554,GO:0008372
26376	BN13978	2.11793	700.851	330.913	1.08266	gi|13978|At5g55560_Contig1	At5g55560.1	68418.m06923 protein kinase family protein contains protein kinase domain, Pfam:PF00069	GO:0008372,GO:0006468,GO:0016301
23776	BN13979	2.01479	2174.38	1079.21	1.01063	gi|13979|At5g55560_Contig2	At5g55560.1	68418.m06923 protein kinase family protein contains protein kinase domain, Pfam:PF00069	GO:0008372,GO:0006468,GO:0016301
23464	BN13979	2.27364	2458.85	1081.46	1.185	gi|13979|At5g55560_Contig2	At5g55560.1	68418.m06923 protein kinase family protein contains protein kinase domain, Pfam:PF00069	GO:0008372,GO:0006468,GO:0016301
20864	BN13980	2.43454	1602.54	658.252	1.28365	gi|13980|At1g65720_Contig2	At1g65720.1	68414.m07459 expressed protein	GO:0005554,GO:0000004,GO:0012505
18264	BN13981	2.11004	1953.99	926.044	1.07727	gi|13981|At1g54290_Contig2	At1g54290.1	68414.m06189 eukaryotic translation initiation factor SUI1, putative similar to P|P32911 Protein translation factor SUI1 {Saccharomyces cerevisiae}; contains Pfam profile PF01253: Translation initiation factor SUI1	GO:0006412,GO:0008372,GO:0003743,GO:0006413
15664	BN13983	2.72674	8443.8	3096.66	1.44718	gi|13983|At1g54290_Contig1	At1g54290.1	68414.m06189 eukaryotic translation initiation factor SUI1, putative similar to P|P32911 Protein translation factor SUI1 {Saccharomyces cerevisiae}; contains Pfam profile PF01253: Translation initiation factor SUI1	GO:0006412,GO:0008372,GO:0003743,GO:0006413
15976	BN13983	2.47289	7515.34	3039.09	1.3062	gi|13983|At1g54290_Contig1	At1g54290.1	68414.m06189 eukaryotic translation initiation factor SUI1, putative similar to P|P32911 Protein translation factor SUI1 {Saccharomyces cerevisiae}; contains Pfam profile PF01253: Translation initiation factor SUI1	GO:0006412,GO:0008372,GO:0003743,GO:0006413
10776	BN13986	2.09357	782.142	373.593	1.06596	gi|13986|At5g44730_Contig2	At5g44730.2	68418.m05482 haloacid dehalogenase-like hydrolase family protein low similarity to SP|Q94915 Rhythmically expressed gene 2 protein (DREG-2) {Drosophila melanogaster}; contains InterPro accession IPR005834: Haloacid dehalogenase-like hydrolase	GO:0019120,GO:0008967,GO:0016787,GO:0008152,GO:0012505
10464	BN13986	2.4609	763.402	310.212	1.29919	gi|13986|At5g44730_Contig2	At5g44730.2	68418.m05482 haloacid dehalogenase-like hydrolase family protein low similarity to SP|Q94915 Rhythmically expressed gene 2 protein (DREG-2) {Drosophila melanogaster}; contains InterPro accession IPR005834: Haloacid dehalogenase-like hydrolase	GO:0019120,GO:0008967,GO:0016787,GO:0008152,GO:0012505
2976	BN13991	2.77918	27893.2	10036.5	1.47466	gi|13991|At1g11850_Contig1	At1g11850.2	68414.m01364 expressed protein	GO:0005554,GO:0000004,GO:0012505
2664	BN13991	4.10441	34287.2	8353.75	2.03717	gi|13991|At1g11850_Contig1	At1g11850.2	68414.m01364 expressed protein	GO:0005554,GO:0000004,GO:0012505
64	BN13992	6.30778	14549.4	2306.58	2.65713	gi|13992|At4g02860_Contig2	At4g02860.1	68417.m00386 phenazine biosynthesis PhzC/PhzF family protein contains Pfam profile: PF02567 phenazine biosynthesis-like protein	GO:0009058,GO:0003824,GO:0012505
376	BN13992	5.13652	11225.7	2185.47	2.36079	gi|13992|At4g02860_Contig2	At4g02860.1	68417.m00386 phenazine biosynthesis PhzC/PhzF family protein contains Pfam profile: PF02567 phenazine biosynthesis-like protein	GO:0009058,GO:0003824,GO:0012505
29626	BN14025	2.59703	650.105	250.326	1.37686	gi|14025|At2g37500_Contig3	At2g37500.1	68415.m04599 arginine biosynthesis protein ArgJ family contains Pfam profile: PF01960 ArgJ family	GO:0006526,GO:0004358,GO:0009507
24426	BN14028	2.09864	9365.2	4462.51	1.06945	gi|14028|At4g34720_Contig2	At4g34720.1	68417.m04928 vacuolar ATP synthase 16 kDa proteolipid subunit 1 / V-ATPase 16 kDa proteolipid subunit 1 (AVAP1) (AVA-P1) identical to SP|P59227 Vacuolar ATP synthase 16 kDa proteolipid subunit 1/3/5 (EC 3.6.3.14) (V-ATPase 16 kDa proteolipid subunit 1/3/5	GO:0046961,GO:0015992,GO:0016887,GO:0012505,GO:0016020
1022	BN14055	2.58557	1644.54	636.045	1.37048	gi|14055|At1g79550_Contig1	At1g79550.2	68414.m09274 phosphoglycerate kinase, putative similar to SP|P41758 Phosphoglycerate kinase, chloroplast precursor (EC 2.7.2.3) {Chlamydomonas reinhardtii}; contains Pfam profile PF00162: phosphoglycerate kinase	GO:0006096,GO:0004618
710	BN14055	2.19189	1512.59	690.085	1.13217	gi|14055|At1g79550_Contig1	At1g79550.2	68414.m09274 phosphoglycerate kinase, putative similar to SP|P41758 Phosphoglycerate kinase, chloroplast precursor (EC 2.7.2.3) {Chlamydomonas reinhardtii}; contains Pfam profile PF00162: phosphoglycerate kinase	GO:0006096,GO:0004618
27364	BN14057	3.92916	12058.6	3069	1.97422	gi|14057|At2g29300_Contig1	At2g29300.1	68415.m03559 tropinone reductase, putative / tropine dehydrogenase, putative similar to tropinone reductase SP:P50165 from [Datura stramonium]	GO:0016020,GO:0006810,GO:0012505,GO:0005215,GO:0008152,GO:0016491
27676	BN14057	4.76473	10071.5	2113.76	2.2524	gi|14057|At2g29300_Contig1	At2g29300.1	68415.m03559 tropinone reductase, putative / tropine dehydrogenase, putative similar to tropinone reductase SP:P50165 from [Datura stramonium]	GO:0016020,GO:0006810,GO:0012505,GO:0005215,GO:0008152,GO:0016491
25076	BN14058	5.48413	1904.71	347.313	2.45526	gi|14058|At2g29300_Contig4	At2g29300.1	68415.m03559 tropinone reductase, putative / tropine dehydrogenase, putative similar to tropinone reductase SP:P50165 from [Datura stramonium]	GO:0016020,GO:0006810,GO:0012505,GO:0005215,GO:0008152,GO:0016491
24764	BN14058	5.07356	1436.31	283.097	2.343	gi|14058|At2g29300_Contig4	At2g29300.1	68415.m03559 tropinone reductase, putative / tropine dehydrogenase, putative similar to tropinone reductase SP:P50165 from [Datura stramonium]	GO:0016020,GO:0006810,GO:0012505,GO:0005215,GO:0008152,GO:0016491
30272	BN14072	2.12538	1232.53	579.911	1.08772	gi|14072|At1g12310_Contig1	At1g12310.1	68414.m01423 calmodulin, putative similar to calmodulin SP:P04465 from [Trypanosoma brucei gambiense]	GO:0005509,GO:0000004,GO:0008372
27360	BN14073	2.2809	2181.17	956.278	1.1896	gi|14073|At1g21900_Contig1	At1g21900.1	68414.m02741 emp24/gp25L/p24 family protein similar to SP|O35587 Transmembrane protein Tmp21 precursor (21 kDa Transmembrane trafficking protein) {Mesocricetus auratus}; contains Pfam profile PF01105: emp24/gp25L/p24 family	GO:0008320,GO:0016020,GO:0006886,GO:0012505
27672	BN14073	2.82057	1502.54	532.708	1.49599	gi|14073|At1g21900_Contig1	At1g21900.1	68414.m02741 emp24/gp25L/p24 family protein similar to SP|O35587 Transmembrane protein Tmp21 precursor (21 kDa Transmembrane trafficking protein) {Mesocricetus auratus}; contains Pfam profile PF01105: emp24/gp25L/p24 family	GO:0008320,GO:0016020,GO:0006886,GO:0012505
12726	BN14099	2.26677	17156.8	7568.84	1.18064	gi|14099|At1g32640_Contig1	At1g32640.1	68414.m04026 basic helix-loop-helix (bHLH) protein (RAP-1) identical to bHLH protein GB:CAA67885 GI:1465368 from [Arabidopsis thaliana]	GO:0045941,GO:0009737,GO:0003700,GO:0009269,GO:0003677,GO:0008372,GO:0016563
12414	BN14099	3.12373	21168.2	6776.58	1.64327	gi|14099|At1g32640_Contig1	At1g32640.1	68414.m04026 basic helix-loop-helix (bHLH) protein (RAP-1) identical to bHLH protein GB:CAA67885 GI:1465368 from [Arabidopsis thaliana]	GO:0045941,GO:0009737,GO:0003700,GO:0009269,GO:0003677,GO:0008372,GO:0016563
30922	BN14108	2.05433	330.918	161.083	1.03867	gi|14108|At1g72750_Contig1	At1g72750.1	68414.m08412 mitochondrial import inner membrane translocase subunit Tim17/Tim22/Tim23 family protein contains Pfam PF02466: Mitochondrial import inner membrane translocase subunit Tim17	GO:0015450,GO:0005744,GO:0015031,GO:0005743,GO:0006886
25410	BN14110	2.10201	12459.8	5927.57	1.07177	gi|14110|At3g51840_Contig1	At3g51840.1	68416.m05685 short-chain acyl-CoA oxidase identical to Short-chain acyl CoA oxidase [Arabidopsis thaliana] GI:5478795; contains InterPro entry IPR006089: Acyl-CoA dehydrogenase	GO:0016491,GO:0006118,GO:0009793,GO:0003997,GO:0006635
25722	BN14110	2.39202	8808.17	3682.32	1.25823	gi|14110|At3g51840_Contig1	At3g51840.1	68416.m05685 short-chain acyl-CoA oxidase identical to Short-chain acyl CoA oxidase [Arabidopsis thaliana] GI:5478795; contains InterPro entry IPR006089: Acyl-CoA dehydrogenase	GO:0016491,GO:0006118,GO:0009793,GO:0003997,GO:0006635
20522	BN14112	3.41684	12759.1	3734.18	1.77266	gi|14112|At3g51840_Contig3	At3g51840.1	68416.m05685 short-chain acyl-CoA oxidase identical to Short-chain acyl CoA oxidase [Arabidopsis thaliana] GI:5478795; contains InterPro entry IPR006089: Acyl-CoA dehydrogenase	GO:0016491,GO:0006118,GO:0009793,GO:0003997,GO:0006635
20210	BN14112	3.26343	13482.3	4131.33	1.70639	gi|14112|At3g51840_Contig3	At3g51840.1	68416.m05685 short-chain acyl-CoA oxidase identical to Short-chain acyl CoA oxidase [Arabidopsis thaliana] GI:5478795; contains InterPro entry IPR006089: Acyl-CoA dehydrogenase	GO:0016491,GO:0006118,GO:0009793,GO:0003997,GO:0006635
28665	BN14122	3.33803	1908.5	571.744	1.739	gi|14122|At5g53140_Contig1	At5g53140.1	68418.m06606 protein phosphatase 2C, putative / PP2C, putative	GO:0008287,GO:0004722,GO:0006470,GO:0003824,GO:0005739,GO:0015071
23465	BN14124	2.32414	467.483	201.142	1.2167	gi|14124|At5g49890_Contig1	At5g49890.1	68418.m06178 chloride channel protein (CLC-c) identical to gi:1742956	GO:0005253,GO:0006821,GO:0005247,GO:0005622
15665	BN14127	2.28879	2028.73	886.378	1.19458	gi|14127|At2g26690_Contig1	At2g26690.1	68415.m03201 nitrate transporter (NTP2) identical to nitrate transporter (ntp2) [Arabidopsis thaliana] GI:4490321	GO:0006857,GO:0016021,GO:0005215,GO:0016020
15977	BN14127	2.25477	1693.37	751.017	1.17298	gi|14127|At2g26690_Contig1	At2g26690.1	68415.m03201 nitrate transporter (NTP2) identical to nitrate transporter (ntp2) [Arabidopsis thaliana] GI:4490321	GO:0006857,GO:0016021,GO:0005215,GO:0016020
28661	BN14137	2.26458	10437	4608.8	1.17924	gi|14137|At2g20990_Contig2	At2g20990.1	68415.m02485 C2 domain-containing protein (sytA) similar to Ca2+-dependent lipid-binding protein (CLB1) GI:2789434 from [Lycopersicon esculentum]	GO:0005554,GO:0000004,GO:0012505
23461	BN14140	2.97803	908.908	305.204	1.57436	gi|14140|At3g22320_Contig3	At3g22320.1	68416.m02819 DNA-directed RNA polymerase, putative similar to SP|P19388 DNA-directed RNA polymerase II 23 kDa polypeptide (EC 2.7.7.6) {Homo sapiens}; contains Pfam profiles PF03871: RNA polymerase Rpb5 N-terminal domain, PF01191: RNA polymerase Rpb5 C-te	GO:0003899,GO:0008372,GO:0003677,GO:0006350
23773	BN14140	3.078	857.218	278.498	1.622	gi|14140|At3g22320_Contig3	At3g22320.1	68416.m02819 DNA-directed RNA polymerase, putative similar to SP|P19388 DNA-directed RNA polymerase II 23 kDa polypeptide (EC 2.7.7.6) {Homo sapiens}; contains Pfam profiles PF03871: RNA polymerase Rpb5 N-terminal domain, PF01191: RNA polymerase Rpb5 C-te	GO:0003899,GO:0008372,GO:0003677,GO:0006350
29627	BN14150	3.19906	1028.51	321.504	1.67765	gi|14150|At5g60020_Contig2	At5g60020.1	68418.m07526 laccase, putative / diphenol oxidase, putative similar to laccase LAC2-4, Liriodendron tulipifera, EMBL:LTU73106 [GI:1621467]	GO:0008471,GO:0012505,GO:0005507,GO:0009809
29315	BN14150	2.3703	966.143	407.603	1.24507	gi|14150|At5g60020_Contig2	At5g60020.1	68418.m07526 laccase, putative / diphenol oxidase, putative similar to laccase LAC2-4, Liriodendron tulipifera, EMBL:LTU73106 [GI:1621467]	GO:0008471,GO:0012505,GO:0005507,GO:0009809
27027	BN14152	3.48552	971.669	278.773	1.80137	gi|14152|At5g13430_Contig4	At5g13430.1	68418.m01546 ubiquinol-cytochrome C reductase iron-sulfur subunit, mitochondrial, putative / Rieske iron-sulfur protein, putative similar to ubiquinol--cytochrome-c reductase from Solanum tuberosum [SP|P37841], Nicotiana tabacum [SP|P51132] [SP|P51133]; n	GO:0006118,GO:0005746,GO:0008121
26715	BN14152	2.78888	1158.06	415.242	1.47969	gi|14152|At5g13430_Contig4	At5g13430.1	68418.m01546 ubiquinol-cytochrome C reductase iron-sulfur subunit, mitochondrial, putative / Rieske iron-sulfur protein, putative similar to ubiquinol--cytochrome-c reductase from Solanum tuberosum [SP|P37841], Nicotiana tabacum [SP|P51132] [SP|P51133]; n	GO:0006118,GO:0005746,GO:0008121
11115	BN14164	2.25279	22572.5	10019.8	1.17171	gi|14164|At5g23750_Contig1	At5g23750.1	68418.m02786 remorin family protein contains Pfam domain, PF03766: Remorin, N-terminal region; contains Pfam domain, PF03763: Remorin, C-terminal region	GO:0003677,GO:0000004,GO:0008372
11427	BN14164	2.23439	21653.2	9690.89	1.15988	gi|14164|At5g23750_Contig1	At5g23750.1	68418.m02786 remorin family protein contains Pfam domain, PF03766: Remorin, N-terminal region; contains Pfam domain, PF03763: Remorin, C-terminal region	GO:0003677,GO:0000004,GO:0008372
3627	BN14169	4.49084	1689.56	376.224	2.16698	gi|14169|At1g12090_Contig1	At1g12090.1	68414.m01399 protease inhibitor/seed storage/lipid transfer protein (LTP) family protein similar to 14 kDa polypeptide [Catharanthus roseus] GI:407410; contains Pfam protease inhibitor/seed storage/LTP family domain PF00234	GO:0008289,GO:0006869,GO:0012505
3315	BN14169	6.23355	1918.37	307.749	2.64005	gi|14169|At1g12090_Contig1	At1g12090.1	68414.m01399 protease inhibitor/seed storage/lipid transfer protein (LTP) family protein similar to 14 kDa polypeptide [Catharanthus roseus] GI:407410; contains Pfam protease inhibitor/seed storage/LTP family domain PF00234	GO:0008289,GO:0006869,GO:0012505
715	BN14171	2.72636	6943.54	2546.82	1.44697	gi|14171|At1g09780_Contig1	At1g09780.1	68414.m01097 2,3-biphosphoglycerate-independent phosphoglycerate mutase, putative / phosphoglyceromutase, putative strong similarity to SP|Q42908 2,3-bisphosphoglycerate-independent phosphoglycerate mutase (EC 5.4.2.1) (Phosphoglyceromutase) {Mesembryanth	GO:0019496,GO:0019654,GO:0006094,GO:0019564,GO:0019642,GO:0019656,GO:0006007,GO:0046537,GO:0019683,GO:0019565,GO:0004619,GO:0006096,GO:0003824,GO:0046872,GO:0019658,GO:0019650,GO:0008372
1027	BN14171	2.51236	8216.42	3270.4	1.32904	gi|14171|At1g09780_Contig1	At1g09780.1	68414.m01097 2,3-biphosphoglycerate-independent phosphoglycerate mutase, putative / phosphoglyceromutase, putative strong similarity to SP|Q42908 2,3-bisphosphoglycerate-independent phosphoglycerate mutase (EC 5.4.2.1) (Phosphoglyceromutase) {Mesembryanth	GO:0019496,GO:0019654,GO:0006094,GO:0019564,GO:0019642,GO:0019656,GO:0006007,GO:0046537,GO:0019683,GO:0019565,GO:0004619,GO:0006096,GO:0003824,GO:0046872,GO:0019658,GO:0019650,GO:0008372
27023	BN14174	2.30869	1558.98	675.267	1.20707	gi|14174|At3g01980_LB884F	At3g01980.1	68416.m00155 short-chain dehydrogenase/reductase (SDR) family protein contains Pfam profiles: PF00106 short chain dehydrogenase, PF00678 short chain dehydrogenase/reductase C-terminus	GO:0008372,GO:0008152,GO:0016491
26711	BN14174	2.21001	1725.93	780.962	1.14405	gi|14174|At3g01980_LB884F	At3g01980.1	68416.m00155 short-chain dehydrogenase/reductase (SDR) family protein contains Pfam profiles: PF00106 short chain dehydrogenase, PF00678 short chain dehydrogenase/reductase C-terminus	GO:0008372,GO:0008152,GO:0016491
11111	BN14184	2.95032	3904.78	1323.51	1.56087	gi|14184|At1g78100_Contig1	At1g78100.1	68414.m09102 F-box family protein contains F-box domain Pfam:PF00646	GO:0005554,GO:0000004,GO:0008372
11423	BN14184	3.09	3645.67	1179.83	1.6276	gi|14184|At1g78100_Contig1	At1g78100.1	68414.m09102 F-box family protein contains F-box domain Pfam:PF00646	GO:0005554,GO:0000004,GO:0008372
27677	BN14190	8.68566	5185.71	597.043	3.11863	gi|14190|At3g45010_Contig1	At3g45010.1	68416.m04849 serine carboxypeptidase III, putative similar to serine carboxypeptidase III from Oryza sativa SP|P37891, Matricaria chamomilla GI:6960455, Hordeum vulgare SP|P21529, Triticum aestivum SP|P11515; contains Pfam profile PF0450 serine carboxypep	GO:0006508,GO:0004185,GO:0012505
27365	BN14190	6.87171	4618.5	672.103	2.78067	gi|14190|At3g45010_Contig1	At3g45010.1	68416.m04849 serine carboxypeptidase III, putative similar to serine carboxypeptidase III from Oryza sativa SP|P37891, Matricaria chamomilla GI:6960455, Hordeum vulgare SP|P21529, Triticum aestivum SP|P11515; contains Pfam profile PF0450 serine carboxypep	GO:0006508,GO:0004185,GO:0012505
27361	BN14207	2.80468	3991.79	1423.26	1.48784	gi|14207|At2g45220_DC776F	At2g45220.1	68415.m05630 pectinesterase family protein contains Pfam profile: PF01095 pectinesterase	GO:0042545,GO:0016020,GO:0006835,GO:0012505,GO:0005618,GO:0009505,GO:0030599
27673	BN14207	3.24114	3557.73	1097.68	1.6965	gi|14207|At2g45220_DC776F	At2g45220.1	68415.m05630 pectinesterase family protein contains Pfam profile: PF01095 pectinesterase	GO:0042545,GO:0016020,GO:0006835,GO:0012505,GO:0005618,GO:0009505,GO:0030599
25073	BN14208	2.51038	1797.28	715.94	1.3279	gi|14208|At2g04520_Contig1	At2g04520.1	68415.m00458 eukaryotic translation initiation factor 1A, putative / eIF-1A, putative / eIF-4C, putative strong similarity to translation initiation factor (eIF-1A) [Beta vulgaris] GI:17977975; contains Pfam profile PF01176: Eukaryotic initiation factor 1	GO:0006413,GO:0003743,GO:0008372
24761	BN14208	2.50986	2686.28	1070.29	1.32761	gi|14208|At2g04520_Contig1	At2g04520.1	68415.m00458 eukaryotic translation initiation factor 1A, putative / eIF-1A, putative / eIF-4C, putative strong similarity to translation initiation factor (eIF-1A) [Beta vulgaris] GI:17977975; contains Pfam profile PF01176: Eukaryotic initiation factor 1	GO:0006413,GO:0003743,GO:0008372
25073	BN14208	2.05738	3905.92	1898.49	1.04081	gi|14208|At2g04520_Contig1	At2g04520.1	68415.m00458 eukaryotic translation initiation factor 1A, putative / eIF-1A, putative / eIF-4C, putative strong similarity to translation initiation factor (eIF-1A) [Beta vulgaris] GI:17977975; contains Pfam profile PF01176: Eukaryotic initiation factor 1	GO:0006413,GO:0003743,GO:0008372
22473	BN14209	2.57454	2271.77	882.398	1.36432	gi|14209|At2g04520_Contig2	At2g04520.1	68415.m00458 eukaryotic translation initiation factor 1A, putative / eIF-1A, putative / eIF-4C, putative strong similarity to translation initiation factor (eIF-1A) [Beta vulgaris] GI:17977975; contains Pfam profile PF01176: Eukaryotic initiation factor 1	GO:0006413,GO:0003743,GO:0008372
22161	BN14209	2.38326	2073.81	870.157	1.25294	gi|14209|At2g04520_Contig2	At2g04520.1	68415.m00458 eukaryotic translation initiation factor 1A, putative / eIF-1A, putative / eIF-4C, putative strong similarity to translation initiation factor (eIF-1A) [Beta vulgaris] GI:17977975; contains Pfam profile PF01176: Eukaryotic initiation factor 1	GO:0006413,GO:0003743,GO:0008372
1673	BN14218	2.03808	19725.8	9678.63	1.02721	gi|14218|At2g34860_Contig1	At2g34860.1	68415.m04280 chaperone protein dnaJ-related contains Pfam PF00684 : DnaJ central domain (4 repeats); similar to Chaperone protein dnaJ (Heat shock protein 40) (SP:Q9UXR9) {Methanosarcina thermophila}	GO:0006457,GO:0003754,GO:0009507
7527	BN14229	5.50292	948.813	172.42	2.4602	gi|14229|At3g49780_Contig1	At3g49780.1	68416.m05443 phytosulfokines 3 (PSK3) identical to phytosulfokines 3 (PSK3) SP:Q9M2Y0 from [Arabidopsis thaliana]	GO:0030154,GO:0005578,GO:0009887,GO:0005554,GO:0008283
4615	BN14230	2.90629	3129.17	1076.69	1.53918	gi|14230|At1g31812_Contig1	At1g31812.1	68414.m03905 acyl-CoA binding protein / ACBP identical to acyl-CoA-binding protein (ACBP) [Arabidopsis thaliana] SWISS-PROT:P57752	GO:0000062,GO:0000004,GO:0008372
4927	BN14230	2.90926	3769.38	1295.65	1.54065	gi|14230|At1g31812_Contig1	At1g31812.1	68414.m03905 acyl-CoA binding protein / ACBP identical to acyl-CoA-binding protein (ACBP) [Arabidopsis thaliana] SWISS-PROT:P57752	GO:0000062,GO:0000004,GO:0008372
30611	BN14233	3.02677	1099.2	363.159	1.59778	gi|14233|At1g31812_Contig4	At1g31812.1	68414.m03905 acyl-CoA binding protein / ACBP identical to acyl-CoA-binding protein (ACBP) [Arabidopsis thaliana] SWISS-PROT:P57752	GO:0000062,GO:0000004,GO:0008372
30923	BN14233	2.86825	1001.87	349.297	1.52017	gi|14233|At1g31812_Contig4	At1g31812.1	68414.m03905 acyl-CoA binding protein / ACBP identical to acyl-CoA-binding protein (ACBP) [Arabidopsis thaliana] SWISS-PROT:P57752	GO:0000062,GO:0000004,GO:0008372
2323	BN14252	14.1087	4779.57	338.768	3.81851	gi|14252|At5g67590_Contig1	At5g67590.1	68418.m08523 NADH-ubiquinone oxidoreductase-related contains weak similarity to NADH-ubiquinone oxidoreductase 21 kDa subunit, mitochondrial precursor (EC 1.6.5.3) (EC 1.6.99.3) (Complex I-21KD) (CI-21KD). (Swiss-Prot:P25711) [Neurospora crassa]; contains	Not annotated
2011	BN14252	12.9922	3709.85	285.545	3.69957	gi|14252|At5g67590_Contig1	At5g67590.1	68418.m08523 NADH-ubiquinone oxidoreductase-related contains weak similarity to NADH-ubiquinone oxidoreductase 21 kDa subunit, mitochondrial precursor (EC 1.6.5.3) (EC 1.6.99.3) (Complex I-21KD) (CI-21KD). (Swiss-Prot:P25711) [Neurospora crassa]; contains	Not annotated
28666	BN14254	3.15797	811.01	256.814	1.659	gi|14254|At3g56010_Contig2	At3g56010.1	68416.m06223 expressed protein	GO:0005554,GO:0000004,GO:0009507
18266	BN14258	2.09744	6632.12	3162	1.06863	gi|14258|At5g08060_Contig1	At5g08060.1	68418.m00940 expressed protein sigma factor F inhibitor spoIIAB, Bacillus megaterium, PIR:B48402	GO:0005554,GO:0000004,GO:0005739
18578	BN14258	2.08724	6868.72	3290.82	1.06159	gi|14258|At5g08060_Contig1	At5g08060.1	68418.m00940 expressed protein sigma factor F inhibitor spoIIAB, Bacillus megaterium, PIR:B48402	GO:0005554,GO:0000004,GO:0005739
15978	BN14260	2.23866	476.664	212.924	1.16263	gi|14260|At3g22170_Contig1	At3g22170.1	68416.m02798 far-red impaired responsive protein, putative similar to far-red impaired response protein FAR1 [Arabidopsis thaliana] gi|5764395|gb|AAD51282; contains Pfam:PF03101 domain: FAR1 family	GO:0005634,GO:0004553,GO:0009585
15666	BN14260	2.69334	447.44	166.128	1.4294	gi|14260|At3g22170_Contig1	At3g22170.1	68416.m02798 far-red impaired responsive protein, putative similar to far-red impaired response protein FAR1 [Arabidopsis thaliana] gi|5764395|gb|AAD51282; contains Pfam:PF03101 domain: FAR1 family	GO:0005634,GO:0004553,GO:0009585
13378	BN14261	2.46597	488.827	198.229	1.30216	gi|14261|At5g58250_Contig1	At5g58250.1	68418.m07293 expressed protein	GO:0005554,GO:0000004,GO:0009507
28662	BN14270	2.53966	410.924	161.803	1.34463	gi|14270|At5g45390_Contig2	At5g45390.1	68418.m05578 ATP-dependent Clp protease proteolytic subunit (ClpP4) identical to nClpP4 GI:5360593 from [Arabidopsis thaliana]	GO:0009840,GO:0008462,GO:0009570,GO:0006510,GO:0009535
26374	BN14271	2.44579	358.793	146.698	1.2903	gi|14271|At4g33920_RL6979F	At4g33920.1	68417.m04813 protein phosphatase 2C family protein / PP2C family protein similar to Ser/Thr protein phosphatase 2C (PP2C6) (GI:15020818) [Arabidopsis thaliana]; similar to protein phosphatase 2C (GI:3608412) [Mesembryanthemum crystallinum]; contains Pfam	GO:0008287,GO:0004722,GO:0006470,GO:0003824,GO:0005739,GO:0015071
13062	BN14276	3.73748	763.036	204.158	1.90207	gi|14276|At1g32450_Contig2	At1g32450.1	68414.m04005 proton-dependent oligopeptide transport (POT) family protein contains Pfam profile: PF00854 POT family	GO:0006857,GO:0016021,GO:0005215,GO:0016020
13374	BN14276	3.313	872.638	263.398	1.72814	gi|14276|At1g32450_Contig2	At1g32450.1	68414.m04005 proton-dependent oligopeptide transport (POT) family protein contains Pfam profile: PF00854 POT family	GO:0006857,GO:0016021,GO:0005215,GO:0016020
5916	BN14294	2.25744	9821.18	4350.58	1.17469	gi|14294|At1g47960_Contig1	At1g47960.1	68414.m05342 invertase/pectin methylesterase inhibitor family protein low similarity to SP|P83326 Pectinesterase inhibitor (Pectin methylesterase inhibitor) (PMEI) {Actinidia chinensis}; contains Pfam profile PF04043: Plant invertase/pectin methylesterase	GO:0012505,GO:0000004,GO:0046910
6228	BN14294	2.0281	10843.7	5346.74	1.02013	gi|14294|At1g47960_Contig1	At1g47960.1	68414.m05342 invertase/pectin methylesterase inhibitor family protein low similarity to SP|P83326 Pectinesterase inhibitor (Pectin methylesterase inhibitor) (PMEI) {Actinidia chinensis}; contains Pfam profile PF04043: Plant invertase/pectin methylesterase	GO:0012505,GO:0000004,GO:0046910
3628	BN14295	2.08041	6804.78	3270.89	1.05687	gi|14295|At1g47960_Contig2	At1g47960.1	68414.m05342 invertase/pectin methylesterase inhibitor family protein low similarity to SP|P83326 Pectinesterase inhibitor (Pectin methylesterase inhibitor) (PMEI) {Actinidia chinensis}; contains Pfam profile PF04043: Plant invertase/pectin methylesterase	GO:0012505,GO:0000004,GO:0046910
3316	BN14295	3.36966	6694.16	1986.6	1.7526	gi|14295|At1g47960_Contig2	At1g47960.1	68414.m05342 invertase/pectin methylesterase inhibitor family protein low similarity to SP|P83326 Pectinesterase inhibitor (Pectin methylesterase inhibitor) (PMEI) {Actinidia chinensis}; contains Pfam profile PF04043: Plant invertase/pectin methylesterase	GO:0012505,GO:0000004,GO:0046910
29312	BN14298	4.62361	1336.92	289.151	2.20902	gi|14298|At5g60360_Contig1	At5g60360.1	68418.m07568 cysteine proteinase, putative / AALP protein (AALP) identical to AALP protein GI:7230640 from [Arabidopsis thaliana]; similar to barley aleurain	GO:0008234,GO:0006508,GO:0012505
29624	BN14298	4.24047	1263.1	297.868	2.08422	gi|14298|At5g60360_Contig1	At5g60360.1	68418.m07568 cysteine proteinase, putative / AALP protein (AALP) identical to AALP protein GI:7230640 from [Arabidopsis thaliana]; similar to barley aleurain	GO:0008234,GO:0006508,GO:0012505
29624	BN14298	3.37163	975.344	289.28	1.75344	gi|14298|At5g60360_Contig1	At5g60360.1	68418.m07568 cysteine proteinase, putative / AALP protein (AALP) identical to AALP protein GI:7230640 from [Arabidopsis thaliana]; similar to barley aleurain	GO:0008234,GO:0006508,GO:0012505
29312	BN14298	2.30119	1083.67	470.917	1.20238	gi|14298|At5g60360_Contig1	At5g60360.1	68418.m07568 cysteine proteinase, putative / AALP protein (AALP) identical to AALP protein GI:7230640 from [Arabidopsis thaliana]; similar to barley aleurain	GO:0008234,GO:0006508,GO:0012505
8512	BN14311	2.03075	11621.8	5722.92	1.02201	gi|14311|At2g46540_Contig2	At2g46540.1	68415.m05806 expressed protein	GO:0005554,GO:0000004,GO:0012505
5912	BN14312	2.89236	21155.6	7314.3	1.53225	gi|14312|At2g46540_Contig3	At2g46540.1	68415.m05806 expressed protein	GO:0005554,GO:0000004,GO:0012505
6224	BN14312	3.07635	18057.7	5869.84	1.62122	gi|14312|At2g46540_Contig3	At2g46540.1	68415.m05806 expressed protein	GO:0005554,GO:0000004,GO:0012505
19566	BN14323	2.02778	3051.95	1505.07	1.0199	gi|14323|At5g54640_DC686R	At5g54640.1	68418.m06803 histone H2A identical to histone H2A Arabidopsis thaliana GI:7595337	GO:0006334,GO:0003677,GO:0005739,GO:0000786,GO:0005634,GO:0007001
16966	BN14324	2.42202	3364.01	1388.93	1.27621	gi|14324|At5g09440_Contig1	At5g09440.1	68418.m01093 phosphate-responsive protein, putative similar to phi-1 (phosphate-induced gene) [Nicotiana tabacum] GI:3759184; contains Pfam profile PF04674: Phosphate-induced protein 1 conserved region	GO:0005554,GO:0000004,GO:0012505
11766	BN14326	2.13095	22124.8	10382.6	1.0915	gi|14326|At5g15830_Contig1	At5g15830.1	68418.m01852 bZIP transcription factor family protein similar to common plant regulatory factor 7 GI:9650828 from [Petroselinum crispum]; contains Pfam profile: PF00170 bZIP transcription factor	GO:0003700,GO:0006355,GO:0003677,GO:0005634
3962	BN14348	2.12612	3640	1712.04	1.08822	gi|14348|At5g42530_Contig3	At5g42530.1	68418.m05177 expressed protein	GO:0005554,GO:0000004,GO:0012505
1362	BN14349	2.25951	3410.08	1509.21	1.17601	gi|14349|At5g42530_Contig4	At5g42530.1	68418.m05177 expressed protein	GO:0005554,GO:0000004,GO:0012505
1674	BN14349	2.86345	3077.81	1074.86	1.51776	gi|14349|At5g42530_Contig4	At5g42530.1	68418.m05177 expressed protein	GO:0005554,GO:0000004,GO:0012505
4616	BN14363	2.01425	2101.99	1043.56	1.01024	gi|14363|At3g57450_Contig3	At3g57450.1	68416.m06396 expressed protein	GO:0005554,GO:0000004,GO:0005739
30612	BN14365	2.03592	2030.16	997.17	1.02568	gi|14365|At5g47860_Contig1	At5g47860.1	68418.m05913 expressed protein	GO:0008033,GO:0004526,GO:0009507
30612	BN14365	4.57846	738.455	161.289	2.19486	gi|14365|At5g47860_Contig1	At5g47860.1	68418.m05913 expressed protein	GO:0008033,GO:0004526,GO:0009507
30924	BN14365	3.02709	1407.48	464.961	1.59793	gi|14365|At5g47860_Contig1	At5g47860.1	68418.m05913 expressed protein	GO:0008033,GO:0004526,GO:0009507
15012	BN14373	2.27039	689.351	303.627	1.18294	gi|14373|At2g27430_Contig1	At2g27430.1	68415.m03315 expressed protein	GO:0005554,GO:0000004,GO:0009507
12724	BN14374	2.05643	4868.49	2367.45	1.04014	gi|14374|At3g13340_Contig1	At3g13340.1	68416.m01679 WD-40 repeat family protein contains Pfam profile: PF00400 WD domain, G-beta repeat (3 copies, 1 significant); similar to Trp-Asp repeat protein (PIR:T40094) [Schizosaccharomyces]	GO:0005554,GO:0000004,GO:0005834
12412	BN14374	2.45503	4881.72	1988.46	1.29574	gi|14374|At3g13340_Contig1	At3g13340.1	68416.m01679 WD-40 repeat family protein contains Pfam profile: PF00400 WD domain, G-beta repeat (3 copies, 1 significant); similar to Trp-Asp repeat protein (PIR:T40094) [Schizosaccharomyces]	GO:0005554,GO:0000004,GO:0005834
9812	BN14376	3.43147	11527.1	3359.23	1.77883	gi|14376|At3g13340_Contig3	At3g13340.1	68416.m01679 WD-40 repeat family protein contains Pfam profile: PF00400 WD domain, G-beta repeat (3 copies, 1 significant); similar to Trp-Asp repeat protein (PIR:T40094) [Schizosaccharomyces]	GO:0005554,GO:0000004,GO:0005834
10124	BN14376	2.99687	11890.2	3967.54	1.58346	gi|14376|At3g13340_Contig3	At3g13340.1	68416.m01679 WD-40 repeat family protein contains Pfam profile: PF00400 WD domain, G-beta repeat (3 copies, 1 significant); similar to Trp-Asp repeat protein (PIR:T40094) [Schizosaccharomyces]	GO:0005554,GO:0000004,GO:0005834
26067	BN14383	2.18591	1997.3	913.716	1.12823	gi|14383|At4g20360_Contig7	At4g20360.1	68417.m02971 elongation factor Tu / EF-Tu (TUFA) identical to SWISS-PROT:P17745 elongation factor Tu, chloroplast precursor (EF-Tu) [Arabidopsis thaliana]	GO:0009507,GO:0005737,GO:0003746,GO:0005525,GO:0001514,GO:0005524,GO:0006414
28663	BN14400	2.66981	3857.96	1445.03	1.41674	gi|14400|At4g35100_Contig7	At4g35100.1	68417.m04986 plasma membrane intrinsic protein (SIMIP) nearly identical to plasma membrane intrinsic protein [Arabidopsis thaliana] GI:2306917	GO:0006810,GO:0016020,GO:0005886,GO:0015250
26063	BN14403	3.91264	2969.14	758.859	1.96814	gi|14403|At4g35100_Contig2	At4g35100.1	68417.m04986 plasma membrane intrinsic protein (SIMIP) nearly identical to plasma membrane intrinsic protein [Arabidopsis thaliana] GI:2306917	GO:0006810,GO:0016020,GO:0005886,GO:0015250
26375	BN14403	4.23516	2880.22	680.074	2.08242	gi|14403|At4g35100_Contig2	At4g35100.1	68417.m04986 plasma membrane intrinsic protein (SIMIP) nearly identical to plasma membrane intrinsic protein [Arabidopsis thaliana] GI:2306917	GO:0006810,GO:0016020,GO:0005886,GO:0015250
15663	BN14408	3.54595	1312.75	370.211	1.82617	gi|14408|At5g50920_Contig1	At5g50920.1	68418.m06315 ATP-dependent Clp protease ATP-binding subunit / ClpC almost identical to ClpC GI:2921158 from [Arabidopsis thaliana]; contains Pfam profile PF02861: Clp amino terminal domain; contains Pfam profile PF00004: ATPase, AAA family; contains Pfam	GO:0016887,GO:0005524,GO:0009570,GO:0004176,GO:0006510
15975	BN14408	3.36921	1306.2	387.687	1.75241	gi|14408|At5g50920_Contig1	At5g50920.1	68418.m06315 ATP-dependent Clp protease ATP-binding subunit / ClpC almost identical to ClpC GI:2921158 from [Arabidopsis thaliana]; contains Pfam profile PF02861: Clp amino terminal domain; contains Pfam profile PF00004: ATPase, AAA family; contains Pfam	GO:0016887,GO:0005524,GO:0009570,GO:0004176,GO:0006510
27029	BN14420	3.69279	2473.99	669.952	1.88471	gi|14420|At2g26230_Contig1	At2g26230.1	68415.m03149 uricase / urate oxidase / nodulin 35, putative identical to uricase SP:O04420 from [Arabidopsis thaliana]	GO:0019628,GO:0006144,GO:0019428,GO:0004846,GO:0008372
26717	BN14420	3.02255	2579.95	853.567	1.59577	gi|14420|At2g26230_Contig1	At2g26230.1	68415.m03149 uricase / urate oxidase / nodulin 35, putative identical to uricase SP:O04420 from [Arabidopsis thaliana]	GO:0019628,GO:0006144,GO:0019428,GO:0004846,GO:0008372
3629	BN14430	5.02227	1975.54	393.356	2.32834	gi|14430|At2g40110_Contig1	At2g40110.1	68415.m04931 yippee family protein similar to mdgl-1 [Mus musculus] GI:10441648, Yippee protein [Drosophila melanogaster] GI:5713279; contains Pfam profile PF03226: Yippee putative zinc-binding protein	GO:0005554,GO:0000004,GO:0008372
3317	BN14430	7.63546	1983.38	259.759	2.93272	gi|14430|At2g40110_Contig1	At2g40110.1	68415.m04931 yippee family protein similar to mdgl-1 [Mus musculus] GI:10441648, Yippee protein [Drosophila melanogaster] GI:5713279; contains Pfam profile PF03226: Yippee putative zinc-binding protein	GO:0005554,GO:0000004,GO:0008372
24425	BN14435	3.0352	1370.7	451.601	1.60179	gi|14435|At1g49475_Contig1	At1g49475.1	68414.m05545 transcriptional factor B3 family protein contains Pfam profile PF02362: B3 DNA binding domain	GO:0003700,GO:0006355,GO:0003677,GO:0005739
1025	BN14446	2.16525	289.173	133.552	1.11453	gi|14446|At1g79930_Contig1	At1g79930.1	68414.m09340 heat shock protein, putative contains Pfam profile: PF00012 Heat shock hsp70 proteins; similar to heat-shock proteins GB:CAA94389, GB:AAD55461 [Arabidopsis thaliana]	GO:0009408,GO:0005524,GO:0006457,GO:0003773,GO:0005634
30279	BN14447	2.02133	480.417	237.674	1.0153	gi|14447|At1g09140_DC629R	At1g09140.1	68414.m01018 SF2/ASF-like splicing modulator (SRP30) nearly identical to SF2/ASF-like splicing modulator Srp30 [Arabidopsis thaliana] GI:4775270	GO:0006376,GO:0003723,GO:0005681,GO:0000245,GO:0003729,GO:0048024
24767	BN14449	4.34642	901.517	207.416	2.11983	gi|14449|At4g34950_Contig1	At4g34950.1	68417.m04954 nodulin family protein similar to nodulin-like protein [Arabidopsis thaliana] GI:3329368, nodule-specific protein Nlj70 [Lotus japonicus] GI:3329366	GO:0005554,GO:0000004,GO:0005739
25079	BN14449	4.9285	821.068	166.596	2.30115	gi|14449|At4g34950_Contig1	At4g34950.1	68417.m04954 nodulin family protein similar to nodulin-like protein [Arabidopsis thaliana] GI:3329368, nodule-specific protein Nlj70 [Lotus japonicus] GI:3329366	GO:0005554,GO:0000004,GO:0005739
27363	BN14462	2.29953	1352.36	588.104	1.20134	gi|14462|At2g01670_ESS985R	At2g01670.1	68415.m00094 MutT/nudix family protein similar to SP|Q09790 Diadenosine 5',5'''-P1,P6-hexaphosphate hydrolase (EC 3.6.1.-) (Ap6A hydrolase) {Schizosaccharomyces pombe}; contains Pfam profile PF00293: NUDIX domain	GO:0005507,GO:0016787,GO:0000004,GO:0005739
27675	BN14462	3.00959	759.611	252.397	1.58957	gi|14462|At2g01670_ESS985R	At2g01670.1	68415.m00094 MutT/nudix family protein similar to SP|Q09790 Diadenosine 5',5'''-P1,P6-hexaphosphate hydrolase (EC 3.6.1.-) (Ap6A hydrolase) {Schizosaccharomyces pombe}; contains Pfam profile PF00293: NUDIX domain	GO:0005507,GO:0016787,GO:0000004,GO:0005739
14675	BN14472	2.59011	1322.02	510.41	1.37302	gi|14472|At3g53570_Contig2	At3g53570.1	68416.m05917 protein kinase (AFC1) (AME2) identical to protein kinase AFC1 (EC 2.7.1.-) [Arabidopsis thaliana]	GO:0016301,GO:0004674,GO:0008372,GO:0004672,GO:0005524,GO:0045449
14363	BN14472	2.88951	1471.01	509.087	1.53082	gi|14472|At3g53570_Contig2	At3g53570.1	68416.m05917 protein kinase (AFC1) (AME2) identical to protein kinase AFC1 (EC 2.7.1.-) [Arabidopsis thaliana]	GO:0016301,GO:0004674,GO:0008372,GO:0004672,GO:0005524,GO:0045449
4275	BN14477	8.02248	5293.31	659.81	3.00405	gi|14477|At3g46000_Contig2	At3g46000.1	68416.m04977 actin-depolymerizing factor, putative (ADF2) strong similarity to SP|Q9ZSK3 Actin-depolymerizing factor 4 (ADF-4) (AtADF4) {Arabidopsis thaliana}; contains Pfam profile PF00241: Cofilin/tropomyosin-type actin-binding protein	GO:0003779,GO:0005622,GO:0000004,GO:0003787
3963	BN14477	10.6413	4998.99	469.773	3.4116	gi|14477|At3g46000_Contig2	At3g46000.1	68416.m04977 actin-depolymerizing factor, putative (ADF2) strong similarity to SP|Q9ZSK3 Actin-depolymerizing factor 4 (ADF-4) (AtADF4) {Arabidopsis thaliana}; contains Pfam profile PF00241: Cofilin/tropomyosin-type actin-binding protein	GO:0003779,GO:0005622,GO:0000004,GO:0003787
2329	BN14490	4.06239	5888.47	1449.51	2.02233	gi|14490|At1g75830_DC579F	At1g75830.1	68414.m08808 plant defensin-fusion protein, putative (PDF1.1) identical to SP|P30224 Cysteine-rich antifungal protein 1 precursor (AFP1) (Anther-specific protein S18 homolog) {Arabidopsis thaliana}	GO:0005554,GO:0012505,GO:0000004,GO:0005618
2017	BN14490	4.85385	4200.97	865.493	2.27913	gi|14490|At1g75830_DC579F	At1g75830.1	68414.m08808 plant defensin-fusion protein, putative (PDF1.1) identical to SP|P30224 Cysteine-rich antifungal protein 1 precursor (AFP1) (Anther-specific protein S18 homolog) {Arabidopsis thaliana}	GO:0005554,GO:0012505,GO:0000004,GO:0005618
15013	BN14502	3.54425	5881.65	1659.49	1.82548	gi|14502|At5g48385_Contig1	At5g48385.1	68418.m05980 expressed protein	GO:0005554,GO:0000004,GO:0008372
15325	BN14502	2.37415	4815.97	2028.5	1.24741	gi|14502|At5g48385_Contig1	At5g48385.1	68418.m05980 expressed protein	GO:0005554,GO:0000004,GO:0008372
12725	BN14505	2.23709	673.633	301.12	1.16162	gi|14505|At5g48385_Contig2	At5g48385.1	68418.m05980 expressed protein	GO:0005554,GO:0000004,GO:0008372
12413	BN14505	2.84258	784.688	276.048	1.5072	gi|14505|At5g48385_Contig2	At5g48385.1	68418.m05980 expressed protein	GO:0005554,GO:0000004,GO:0008372
26072	BN14511	3.0874	681.442	220.717	1.62639	gi|14511|At1g71180_Contig1	At1g71180.1	68414.m08213 6-phosphogluconate dehydrogenase NAD-binding domain-containing protein similar to SP|P23523 2-hydroxy-3-oxopropionate reductase (EC 1.1.1.60) (Tartronate semialdehyde reductase) {Escherichia coli}; contains Pfam profile PF03446: NAD binding d	GO:0006098,GO:0008372,GO:0004616,GO:0006118
15672	BN14517	15.4404	12549.1	812.746	3.94864	gi|14517|At4g38970_Contig6	At4g38970.1	68417.m05521 fructose-bisphosphate aldolase, putative strong similarity to plastidic fructose-bisphosphate aldolase (EC 4.1.2.13) from Nicotiana paniculata (NPALDP1) [GI:4827251], Oryza sativa, PIR2:T02057 [SP|Q40677]	GO:0019648,GO:0009507,GO:0019650,GO:0006096,GO:0019654,GO:0006094,GO:0019253,GO:0004332,GO:0019642
15984	BN14517	18.7713	11842.2	630.869	4.23045	gi|14517|At4g38970_Contig6	At4g38970.1	68417.m05521 fructose-bisphosphate aldolase, putative strong similarity to plastidic fructose-bisphosphate aldolase (EC 4.1.2.13) from Nicotiana paniculata (NPALDP1) [GI:4827251], Oryza sativa, PIR2:T02057 [SP|Q40677]	GO:0019648,GO:0009507,GO:0019650,GO:0006096,GO:0019654,GO:0006094,GO:0019253,GO:0004332,GO:0019642
13384	BN14519	2.93539	11815.8	4025.29	1.55355	gi|14519|At4g38970_Contig5	At4g38970.1	68417.m05521 fructose-bisphosphate aldolase, putative strong similarity to plastidic fructose-bisphosphate aldolase (EC 4.1.2.13) from Nicotiana paniculata (NPALDP1) [GI:4827251], Oryza sativa, PIR2:T02057 [SP|Q40677]	GO:0019648,GO:0009507,GO:0019650,GO:0006096,GO:0019654,GO:0006094,GO:0019253,GO:0004332,GO:0019642
13072	BN14519	2.34122	9958.54	4253.56	1.22726	gi|14519|At4g38970_Contig5	At4g38970.1	68417.m05521 fructose-bisphosphate aldolase, putative strong similarity to plastidic fructose-bisphosphate aldolase (EC 4.1.2.13) from Nicotiana paniculata (NPALDP1) [GI:4827251], Oryza sativa, PIR2:T02057 [SP|Q40677]	GO:0019648,GO:0009507,GO:0019650,GO:0006096,GO:0019654,GO:0006094,GO:0019253,GO:0004332,GO:0019642
26380	BN14532	2.05154	319.841	155.903	1.03671	gi|14532|At5g18140_Contig1	At5g18140.1	68418.m02130 DNAJ heat shock N-terminal domain-containing protein similar to DnaJ protein Tid-1 [Homo sapiens] GI:17066575; contains Pfam profile PF00226 DnaJ domain	GO:0006457,GO:0003754,GO:0009507
23468	BN14533	2.4089	1597.63	663.221	1.26837	gi|14533|At3g17780_Contig1	At3g17780.1	68416.m02268 expressed protein	GO:0005554,GO:0000004,GO:0012505
23780	BN14533	3.17808	1169.84	368.097	1.66815	gi|14533|At3g17780_Contig1	At3g17780.1	68416.m02268 expressed protein	GO:0005554,GO:0000004,GO:0012505
20868	BN14534	2.21172	923.292	417.454	1.14517	gi|14534|At3g17780_Contig2	At3g17780.1	68416.m02268 expressed protein	GO:0005554,GO:0000004,GO:0012505
21180	BN14534	2.64302	779.988	295.112	1.40219	gi|14534|At3g17780_Contig2	At3g17780.1	68416.m02268 expressed protein	GO:0005554,GO:0000004,GO:0012505
13068	BN14537	8.04766	1626.03	202.05	3.00857	gi|14537|At2g26020_Contig1	At2g26020.1	68415.m03124 plant defensin-fusion protein, putative (PDF1.2b) plant defensin protein family member, personal communication, Bart Thomma (Bart.Thomma@agr.kuleuven.ac.be); similar to antifungal protein 1 preprotein [Raphanus sativus] gi|609322|gb|AAA69541	GO:0005554,GO:0012505,GO:0000004,GO:0005618
722	BN14556	5.13609	932.915	181.639	2.36067	gi|14556|At5g37600_Contig2	At5g37600.1	68418.m04529 glutamine synthetase, putative similar to glutamine synthetase, cytosolic isozyme (Glutamate-- ammonia ligase, GS1) [Lotus japonicus] SWISS-PROT:Q42899	GO:0009749,GO:0005829,GO:0009744,GO:0004356,GO:0009416,GO:0009750
1034	BN14556	4.61749	916.014	198.379	2.20711	gi|14556|At5g37600_Contig2	At5g37600.1	68418.m04529 glutamine synthetase, putative similar to glutamine synthetase, cytosolic isozyme (Glutamate-- ammonia ligase, GS1) [Lotus japonicus] SWISS-PROT:Q42899	GO:0009749,GO:0005829,GO:0009744,GO:0004356,GO:0009416,GO:0009750
29630	BN14558	2.04383	859.241	420.408	1.03127	gi|14558|At5g37600_Contig1	At5g37600.1	68418.m04529 glutamine synthetase, putative similar to glutamine synthetase, cytosolic isozyme (Glutamate-- ammonia ligase, GS1) [Lotus japonicus] SWISS-PROT:Q42899	GO:0009749,GO:0005829,GO:0009744,GO:0004356,GO:0009416,GO:0009750
21830	BN14561	2.71663	917.277	337.653	1.44182	gi|14561|At4g37010_Contig2	At4g37010.1	68417.m05243 caltractin, putative / centrin, putative similar to Caltractin (Centrin) SP:P41210 from [Atriplex nummularia]	GO:0005524,GO:0009288,GO:0005509,GO:0005739
21518	BN14561	2.22542	858.722	385.869	1.15408	gi|14561|At4g37010_Contig2	At4g37010.1	68417.m05243 caltractin, putative / centrin, putative similar to Caltractin (Centrin) SP:P41210 from [Atriplex nummularia]	GO:0005524,GO:0009288,GO:0005509,GO:0005739
19568	BN14593	2.0372	579.932	284.671	1.02659	gi|14593|At1g03590_Contig3	At1g03590.1	68414.m00339 protein phosphatase 2C family protein / PP2C family protein similar to protein phosphatase-2C; PP2C (GI:3643088) [Mesembryanthemum crystallinum]; contains Pfam PF00481 : Protein phosphatase 2C domain;	GO:0005739,GO:0015071,GO:0003824,GO:0006499
3968	BN14602	2.71148	15246.4	5622.9	1.43908	gi|14602|At1g51980_DC455R	At1g51980.1	68414.m05863 mitochondrial processing peptidase alpha subunit, putative similar to mitochondrial processing peptidase alpha subunit, mitochondrial precursor, Alpha-MPP (Ubiquinol-cytochrome C reductase subunit II) [Potato] SWISS-PROT:P29677	GO:0005739,GO:0004222,GO:0006508
4280	BN14602	2.55866	15194.6	5938.5	1.35539	gi|14602|At1g51980_DC455R	At1g51980.1	68414.m05863 mitochondrial processing peptidase alpha subunit, putative similar to mitochondrial processing peptidase alpha subunit, mitochondrial precursor, Alpha-MPP (Ubiquinol-cytochrome C reductase subunit II) [Potato] SWISS-PROT:P29677	GO:0005739,GO:0004222,GO:0006508
1368	BN14604	26.4763	5249.98	198.29	4.72663	gi|14604|At2g24810_Contig4	At2g24810.1	68415.m02968 pathogenesis-related thaumatin family protein similar to thaumatin-like protein [Arabidopsis thaliana] GI:2435406; contains Pfam profile PF00314: Thaumatin family	GO:0012505,GO:0005554,GO:0042828
1680	BN14604	28.9057	5823.77	201.475	4.85328	gi|14604|At2g24810_Contig4	At2g24810.1	68415.m02968 pathogenesis-related thaumatin family protein similar to thaumatin-like protein [Arabidopsis thaliana] GI:2435406; contains Pfam profile PF00314: Thaumatin family	GO:0012505,GO:0005554,GO:0042828
15022	BN14614	2.10109	3514.38	1672.65	1.07113	gi|14614|At2g17380_Contig1	At2g17380.1	68415.m02007 clathrin assembly protein AP19 identical to clathrin assembly protein AP19 GI:2231698 from [Arabidopsis thaliana]	GO:0005739,GO:0030125,GO:0005554,GO:0006886
12734	BN14615	5.80721	1368.15	235.595	2.53785	gi|14615|At5g55450_Contig3	At5g55450.1	68418.m06907 protease inhibitor/seed storage/lipid transfer protein (LTP) family protein contains Pfam protease inhibitor/seed storage/LTP family domain PF00234	GO:0008289,GO:0006869,GO:0012505
12422	BN14615	4.81464	3096.32	643.105	2.26743	gi|14615|At5g55450_Contig3	At5g55450.1	68418.m06907 protease inhibitor/seed storage/lipid transfer protein (LTP) family protein contains Pfam protease inhibitor/seed storage/LTP family domain PF00234	GO:0008289,GO:0006869,GO:0012505
12734	BN14615	3.75166	2756.35	734.702	1.90753	gi|14615|At5g55450_Contig3	At5g55450.1	68418.m06907 protease inhibitor/seed storage/lipid transfer protein (LTP) family protein contains Pfam protease inhibitor/seed storage/LTP family domain PF00234	GO:0008289,GO:0006869,GO:0012505
12422	BN14615	6.38351	1318.66	206.573	2.67435	gi|14615|At5g55450_Contig3	At5g55450.1	68418.m06907 protease inhibitor/seed storage/lipid transfer protein (LTP) family protein contains Pfam protease inhibitor/seed storage/LTP family domain PF00234	GO:0008289,GO:0006869,GO:0012505
10134	BN14617	2.84585	763.476	268.277	1.50886	gi|14617|At5g55450_Contig1	At5g55450.1	68418.m06907 protease inhibitor/seed storage/lipid transfer protein (LTP) family protein contains Pfam protease inhibitor/seed storage/LTP family domain PF00234	GO:0008289,GO:0006869,GO:0012505
9822	BN14617	2.99075	830.105	277.557	1.58051	gi|14617|At5g55450_Contig1	At5g55450.1	68418.m06907 protease inhibitor/seed storage/lipid transfer protein (LTP) family protein contains Pfam protease inhibitor/seed storage/LTP family domain PF00234	GO:0008289,GO:0006869,GO:0012505
20530	BN14629	2.15323	3458.24	1606.07	1.1065	gi|14629|At3g14415_Contig1	At3g14415.1	68416.m01824 (S)-2-hydroxy-acid oxidase, peroxisomal, putative / glycolate oxidase, putative / short chain alpha-hydroxy acid oxidase, putative similar to (S)-2-hydroxy-acid oxidase, peroxisomal (Glycolate oxidase, GOX) (Short chain alpha-hydroxy acid oxi	GO:0008372,GO:0006118,GO:0008891
23473	BN14652	2.92684	500.267	170.924	1.54934	gi|14652|At4g11740_Contig2	At4g11740.1	68417.m01872 ara4-interacting protein, putative (SAY1) similar to Ara4-interacting protein [Arabidopsis thaliana] GI:13160609; contains Pfam profiles PF00789: UBX domain, PF02809: Ubiquitin interaction motif	GO:0008372,GO:0005554,GO:0016192
15673	BN14655	11.3293	2066.44	182.398	3.50199	gi|14655|At1g14040_Contig1	At1g14040.1	68414.m01660 EXS family protein / ERD1/XPR1/SYG1 family protein similar to PHO1 protein [Arabidopsis thaliana] GI:20069032; contains Pfam profiles PF03105: SPX domain, PF03124: EXS family	GO:0005554,GO:0000004,GO:0016021
28669	BN14662	3.19734	746.84	233.582	1.67687	gi|14662|At4g20260_Contig2	At4g20260.2	68417.m02960 DREPP plasma membrane polypeptide family protein contains Pfam profile: PF05558 DREPP plasma membrane polypeptide	GO:0005554,GO:0000004,GO:0008372
15981	BN14667	32.7338	10296	314.537	5.03271	gi|14667|At4g12290_Contig1	At4g12290.1	68417.m01947 copper amine oxidase, putative similar to copper amine oxidase [Cicer arietinum] gi|3819099|emb|CAA08855	GO:0005507,GO:0008372,GO:0000004,GO:0008122
15669	BN14667	36.1681	13239.1	366.044	5.17664	gi|14667|At4g12290_Contig1	At4g12290.1	68417.m01947 copper amine oxidase, putative similar to copper amine oxidase [Cicer arietinum] gi|3819099|emb|CAA08855	GO:0005507,GO:0008372,GO:0000004,GO:0008122
13069	BN14668	4.2548	3669.11	862.346	2.08909	gi|14668|At4g12290_Contig2	At4g12290.1	68417.m01947 copper amine oxidase, putative similar to copper amine oxidase [Cicer arietinum] gi|3819099|emb|CAA08855	GO:0005507,GO:0008372,GO:0000004,GO:0008122
13381	BN14668	4.03085	3967.04	984.17	2.01108	gi|14668|At4g12290_Contig2	At4g12290.1	68417.m01947 copper amine oxidase, putative similar to copper amine oxidase [Cicer arietinum] gi|3819099|emb|CAA08855	GO:0005507,GO:0008372,GO:0000004,GO:0008122
7869	BN14670	5.70332	4183.6	733.538	2.5118	gi|14670|At3g16320_DC472F	At3g16320.1	68416.m02061 cell division cycle family protein / CDC family protein similar to SP|P30260|CC27_HUMAN Protein CDC27Hs (Cell division cycle protein 27 homolog) Homo sapiens, C-terminus similar to C-term of cell division control protein 27 SP:P38042 (Sacchar	GO:0007049,GO:0005554,GO:0012505
8181	BN14670	5.28416	3695.43	699.341	2.40167	gi|14670|At3g16320_DC472F	At3g16320.1	68416.m02061 cell division cycle family protein / CDC family protein similar to SP|P30260|CC27_HUMAN Protein CDC27Hs (Cell division cycle protein 27 homolog) Homo sapiens, C-terminus similar to C-term of cell division control protein 27 SP:P38042 (Sacchar	GO:0007049,GO:0005554,GO:0012505
29323	BN14675	3.61487	663.615	183.579	1.85395	gi|14675|At2g27510_Contig1	At2g27510.1	68415.m03327 ferredoxin, putative similar to non-photosynthetic ferredoxin from Citrus sinensis [GI:1360725], Ferredoxin, root R-B2 from Raphanus sativus [SP|P14937]; contains Pfam profile PF00111 2Fe-2S iron-sulfur cluster binding domain	GO:0006118,GO:0009507,GO:0005489,GO:0009055
21831	BN14695	2.42013	1364.55	563.834	1.27508	gi|14695|At5g53400_Contig1	At5g53400.1	68418.m06635 nuclear movement family protein contains Pfam profile: PF03593 nuclear movement protein	GO:0006633,GO:0000036,GO:0008372
3319	BN14704	2.40509	416.874	173.33	1.26609	gi|14704|At4g34350_Contig4	At4g34350.1	68417.m04881 LytB family protein contains Pfam profile: PF02401 LytB protein	GO:0009507,GO:0005554,GO:0019288
27685	BN14707	2.12187	1069.31	503.946	1.08534	gi|14707|At5g66510_Contig1	At5g66510.1	68418.m08386 bacterial transferase hexapeptide repeat-containing protein contains Pfam profile PF00132: Bacterial transferase hexapeptide (four repeats)	GO:0005554,GO:0000004,GO:0005739
27373	BN14707	2.021	1181.56	584.641	1.01507	gi|14707|At5g66510_Contig1	At5g66510.1	68418.m08386 bacterial transferase hexapeptide repeat-containing protein contains Pfam profile PF00132: Bacterial transferase hexapeptide (four repeats)	GO:0005554,GO:0000004,GO:0005739
14373	BN14714	4.02163	1681.6	418.139	2.00778	gi|14714|At3g62030_Contig4	At3g62030.1	68416.m06967 peptidyl-prolyl cis-trans isomerase, chloroplast / cyclophilin / rotamase / cyclosporin A-binding protein (ROC4) identical to peptidyl-prolyl cis-trans isomerase, chloroplast precursor, PPIase (cyclophilin, cyclosporin A-binding protein) [Ara	GO:0007165,GO:0045036,GO:0003755,GO:0009570
14685	BN14714	4.14705	1783.36	430.031	2.05209	gi|14714|At3g62030_Contig4	At3g62030.1	68416.m06967 peptidyl-prolyl cis-trans isomerase, chloroplast / cyclophilin / rotamase / cyclosporin A-binding protein (ROC4) identical to peptidyl-prolyl cis-trans isomerase, chloroplast precursor, PPIase (cyclophilin, cyclosporin A-binding protein) [Ara	GO:0007165,GO:0045036,GO:0003755,GO:0009570
3973	BN14719	3.47674	14825.5	4264.2	1.79773	gi|14719|At4g30270_Contig1	At4g30270.1	68417.m04303 MERI-5 protein (MERI-5) (MERI5B) / endo-xyloglucan transferase / xyloglucan endo-1,4-beta-D-glucanase (SEN4) identical to endo-xyloglucan transferase gi:944810, SP|P24806 MERI-5 protein precursor (Endo-xyloglucan transferase) (Xyloglucan endo	GO:0007568,GO:0016798,GO:0004553,GO:0012505
4285	BN14719	3.26448	18588.9	5694.29	1.70685	gi|14719|At4g30270_Contig1	At4g30270.1	68417.m04303 MERI-5 protein (MERI-5) (MERI5B) / endo-xyloglucan transferase / xyloglucan endo-1,4-beta-D-glucanase (SEN4) identical to endo-xyloglucan transferase gi:944810, SP|P24806 MERI-5 protein precursor (Endo-xyloglucan transferase) (Xyloglucan endo	GO:0007568,GO:0016798,GO:0004553,GO:0012505
11769	BN14730	2.11268	6333.37	2997.79	1.07907	gi|14730|At3g25585_Contig3	At3g25585.2	68416.m03183 aminoalcoholphosphotransferase, putative strong similarity to aminoalcoholphosphotransferase [Arabidopsis thaliana] GI:3661593; contains Pfam profile PF01066: CDP-alcohol phosphatidyltransferase	GO:0008654,GO:0008372,GO:0030572
9169	BN14731	2.84202	8544.76	3006.58	1.50692	gi|14731|At3g26270_Contig1	At3g26270.1	68416.m03278 cytochrome P450 71B25, putative (CYP71B25) identical to Cytochrome P450 71B25 (SP:Q9LTL2) [Arabidopsis thaliana]; contains Pfam profile: PF00067 cytochrome P450	GO:0012505,GO:0006118,GO:0019825
9481	BN14731	2.58225	8070.3	3125.3	1.36863	gi|14731|At3g26270_Contig1	At3g26270.1	68416.m03278 cytochrome P450 71B25, putative (CYP71B25) identical to Cytochrome P450 71B25 (SP:Q9LTL2) [Arabidopsis thaliana]; contains Pfam profile: PF00067 cytochrome P450	GO:0012505,GO:0006118,GO:0019825
30935	BN14737	2.24655	465.232	207.087	1.16771	gi|14737|At3g04730_Contig2	At3g04730.1	68416.m00509 auxin-responsive protein / indoleacetic acid-induced protein 16 (IAA16) identical to SP|O24407 Auxin-responsive protein IAA16 (Indoleacetic acid-induced protein 16) {Arabidopsis thaliana}	GO:0005622,GO:0003700,GO:0006445
4623	BN14749	2.21813	5085.93	2292.89	1.14934	gi|14749|At5g48180_Contig1	At5g48180.1	68418.m05952 kelch repeat-containing protein contains Pfam PF01344: Kelch motif (5 repeats) ;similar to Tip elongation aberrant protein 1 (Cell polarity protein tea1) (SP:P87061) [Schizosaccharomyces pombe]	GO:0005554,GO:0000004,GO:0008372
2335	BN14750	2.51461	14571.7	5794.81	1.33034	gi|14750|At5g48180_Contig2	At5g48180.1	68418.m05952 kelch repeat-containing protein contains Pfam PF01344: Kelch motif (5 repeats) ;similar to Tip elongation aberrant protein 1 (Cell polarity protein tea1) (SP:P87061) [Schizosaccharomyces pombe]	GO:0005554,GO:0000004,GO:0008372
2335	BN14750	3.55891	10943.4	3074.93	1.83144	gi|14750|At5g48180_Contig2	At5g48180.1	68418.m05952 kelch repeat-containing protein contains Pfam PF01344: Kelch motif (5 repeats) ;similar to Tip elongation aberrant protein 1 (Cell polarity protein tea1) (SP:P87061) [Schizosaccharomyces pombe]	GO:0005554,GO:0000004,GO:0008372
2023	BN14750	2.47053	8537.76	3455.84	1.30482	gi|14750|At5g48180_Contig2	At5g48180.1	68418.m05952 kelch repeat-containing protein contains Pfam PF01344: Kelch motif (5 repeats) ;similar to Tip elongation aberrant protein 1 (Cell polarity protein tea1) (SP:P87061) [Schizosaccharomyces pombe]	GO:0005554,GO:0000004,GO:0008372
2023	BN14750	2.32949	13509.1	5799.17	1.22001	gi|14750|At5g48180_Contig2	At5g48180.1	68418.m05952 kelch repeat-containing protein contains Pfam PF01344: Kelch motif (5 repeats) ;similar to Tip elongation aberrant protein 1 (Cell polarity protein tea1) (SP:P87061) [Schizosaccharomyces pombe]	GO:0005554,GO:0000004,GO:0008372
12419	BN14759	2.2504	6173.6	2743.34	1.17018	gi|14759|At4g14070_Contig2	At4g14070.1	68417.m02172 AMP-binding protein, putative similar to AMP-binding protein [gi:1617272] from Brassica napus; contains Pfam AMP-binding enzyme domain PF00501; identical to cDNA acyl-CoA synthetase-like protein GI:20799730	GO:0009507,GO:0008152,GO:0016208
9819	BN14760	2.51452	9462.84	3763.28	1.33028	gi|14760|At5g47720_Contig1	At5g47720.2	68418.m05896 acetyl-CoA C-acyltransferase, putative / 3-ketoacyl-CoA thiolase, putative strong similarity to Acetoacetyl-coenzyme A thiolase (E.C. 2.3.1.9) [Raphanus sativus] GI:1542941; contains InterPro accession IPR002155: Thiolase	GO:0003985,GO:0000004,GO:0008372
9819	BN14760	2.18889	6078.31	2776.89	1.1302	gi|14760|At5g47720_Contig1	At5g47720.2	68418.m05896 acetyl-CoA C-acyltransferase, putative / 3-ketoacyl-CoA thiolase, putative strong similarity to Acetoacetyl-coenzyme A thiolase (E.C. 2.3.1.9) [Raphanus sativus] GI:1542941; contains InterPro accession IPR002155: Thiolase	GO:0003985,GO:0000004,GO:0008372
10131	BN14760	2.59167	11183.7	4315.24	1.37388	gi|14760|At5g47720_Contig1	At5g47720.2	68418.m05896 acetyl-CoA C-acyltransferase, putative / 3-ketoacyl-CoA thiolase, putative strong similarity to Acetoacetyl-coenzyme A thiolase (E.C. 2.3.1.9) [Raphanus sativus] GI:1542941; contains InterPro accession IPR002155: Thiolase	GO:0003985,GO:0000004,GO:0008372
13386	BN14770	3.32331	712.242	214.317	1.73262	gi|14770|At1g21310_Contig1	At1g21310.1	68414.m02662 proline-rich extensin-like family protein contains extensin-like region, Pfam:PF04554	GO:0012505,GO:0000004,GO:0045735
10474	BN14772	2.96216	2758.9	931.382	1.56665	gi|14772|At1g21310_Contig5	At1g21310.1	68414.m02662 proline-rich extensin-like family protein contains extensin-like region, Pfam:PF04554	GO:0012505,GO:0000004,GO:0045735
10786	BN14772	5.23438	3876.92	740.665	2.38802	gi|14772|At1g21310_Contig5	At1g21310.1	68414.m02662 proline-rich extensin-like family protein contains extensin-like region, Pfam:PF04554	GO:0012505,GO:0000004,GO:0045735
10786	BN14772	3.441	2362.68	686.626	1.78283	gi|14772|At1g21310_Contig5	At1g21310.1	68414.m02662 proline-rich extensin-like family protein contains extensin-like region, Pfam:PF04554	GO:0012505,GO:0000004,GO:0045735
10474	BN14772	4.32514	4253.86	983.52	2.11275	gi|14772|At1g21310_Contig5	At1g21310.1	68414.m02662 proline-rich extensin-like family protein contains extensin-like region, Pfam:PF04554	GO:0012505,GO:0000004,GO:0045735
2674	BN14779	2.14776	946.58	440.728	1.10284	gi|14779|At3g55980_Contig1	At3g55980.1	68416.m06220 zinc finger (CCCH-type) family protein contains Pfam domain, PF00642: Zinc finger C-x8-C-x5-C-x3-H type (and similar) and Pfam domain, PF00023: Ankyrin repeat	GO:0008372,GO:0003700,GO:0045449
28982	BN14782	9.06379	4636.19	511.507	3.18011	gi|14782|At3g17390_Contig5	At3g17390.1	68416.m02222 S-adenosylmethionine synthetase, putative similar to S-adenosylmethionine synthetase 2 (Methionine adenosyltransferase 2, AdoMet synthetase 2) [Catharanthus roseus] SWISS-PROT:Q96552	GO:0009809,GO:0006555,GO:0008372,GO:0004478,GO:0006556
28670	BN14782	3.8032	4215.7	1108.46	1.92722	gi|14782|At3g17390_Contig5	At3g17390.1	68416.m02222 S-adenosylmethionine synthetase, putative similar to S-adenosylmethionine synthetase 2 (Methionine adenosyltransferase 2, AdoMet synthetase 2) [Catharanthus roseus] SWISS-PROT:Q96552	GO:0009809,GO:0006555,GO:0008372,GO:0004478,GO:0006556
13382	BN14789	2.41137	1804.4	748.287	1.26986	gi|14789|At2g47320_Contig1	At2g47320.1	68415.m05907 peptidyl-prolyl cis-trans isomerase cyclophilin-type family protein contains Pfam domain, PF00160: peptidyl-prolyl cis-trans isomerase, cyclophilin-type	GO:0006457,GO:0005737,GO:0006415,GO:0003755,GO:0005739,GO:0016149
13070	BN14789	2.58144	1351.03	523.362	1.36818	gi|14789|At2g47320_Contig1	At2g47320.1	68415.m05907 peptidyl-prolyl cis-trans isomerase cyclophilin-type family protein contains Pfam domain, PF00160: peptidyl-prolyl cis-trans isomerase, cyclophilin-type	GO:0006457,GO:0005737,GO:0006415,GO:0003755,GO:0005739,GO:0016149
29324	BN14795	2.20151	874.04	397.019	1.13849	gi|14795|At5g03650_Contig1	At5g03650.1	68418.m00324 1,4-alpha-glucan branching enzyme / starch branching enzyme class II (SBE2-2) identical to starch branching enzyme class II [Arabidopsis thaliana] GI:726490	GO:0010021,GO:0003844
29636	BN14795	2.91672	940.705	322.522	1.54434	gi|14795|At5g03650_Contig1	At5g03650.1	68418.m00324 1,4-alpha-glucan branching enzyme / starch branching enzyme class II (SBE2-2) identical to starch branching enzyme class II [Arabidopsis thaliana] GI:726490	GO:0010021,GO:0003844
24436	BN14797	2.59053	921.186	355.598	1.37325	gi|14797|At3g15810_Contig2	At3g15810.1	68416.m02001 expressed protein contains Pfam profile PF04525: Protein of unknown function (DUF567)	GO:0005554,GO:0000004,GO:0008372
11124	BN14804	2.30095	5432.25	2360.87	1.20223	gi|14804|At5g51970_Contig1	At5g51970.2	68418.m06450 sorbitol dehydrogenase, putative / L-iditol 2-dehydrogenase, putative similar to NAD-dependent sorbitol dehydrogenase from Malus x domestica [gi:4519539]	GO:0006567,GO:0003939
11436	BN14804	2.08237	6237.04	2995.16	1.05823	gi|14804|At5g51970_Contig1	At5g51970.2	68418.m06450 sorbitol dehydrogenase, putative / L-iditol 2-dehydrogenase, putative similar to NAD-dependent sorbitol dehydrogenase from Malus x domestica [gi:4519539]	GO:0006567,GO:0003939
3324	BN14808	2.68955	4396.12	1634.52	1.42736	gi|14808|At5g13190_Contig1	At5g13190.1	68418.m01510 expressed protein	GO:0005554,GO:0000004,GO:0008372
724	BN14810	2.30961	323.839	140.214	1.20765	gi|14810|At4g28750_Contig5	At4g28750.1	68417.m04111 photosystem I reaction center subunit IV, chloroplast, putative / PSI-E, putative (PSAE1) identical to SP|Q9S831; similar to SP|P12354 Photosystem I reaction center subunit IV, chloroplast precursor (PSI-E) {Spinacia oleracea}; contains Pfam	GO:0006118,GO:0009538,GO:0005554,GO:0009507
29632	BN14811	2.38311	2290.5	961.139	1.25285	gi|14811|At4g28750_Contig2	At4g28750.1	68417.m04111 photosystem I reaction center subunit IV, chloroplast, putative / PSI-E, putative (PSAE1) identical to SP|Q9S831; similar to SP|P12354 Photosystem I reaction center subunit IV, chloroplast precursor (PSI-E) {Spinacia oleracea}; contains Pfam	GO:0006118,GO:0009538,GO:0005554,GO:0009507
29320	BN14811	2.3141	2018.95	872.456	1.21045	gi|14811|At4g28750_Contig2	At4g28750.1	68417.m04111 photosystem I reaction center subunit IV, chloroplast, putative / PSI-E, putative (PSAE1) identical to SP|Q9S831; similar to SP|P12354 Photosystem I reaction center subunit IV, chloroplast precursor (PSI-E) {Spinacia oleracea}; contains Pfam	GO:0006118,GO:0009538,GO:0005554,GO:0009507
21520	BN14814	7.39406	1461.45	197.652	2.88637	gi|14814|At3g12050_Contig3	At3g12050.2	68416.m01497 Aha1 domain-containing protein contains Pfam PF05146: Aha1 domain; similar to Protein C14orf3 (HSPC322) (Swiss-Prot:O95433) [Homo sapiens]	GO:0005524,GO:0000004,GO:0008372
13720	BN14817	2.67286	9545.07	3571.11	1.41838	gi|14817|At5g12020_Contig1	At5g12020.1	68418.m01405 17.6 kDa class II heat shock protein (HSP17.6-CII) identical to 17.6 kDa class II heat shock protein SP:P29830 from [Arabidopsis thaliana]	GO:0009408,GO:0003773
14032	BN14817	2.79893	9822.66	3509.44	1.48487	gi|14817|At5g12020_Contig1	At5g12020.1	68418.m01405 17.6 kDa class II heat shock protein (HSP17.6-CII) identical to 17.6 kDa class II heat shock protein SP:P29830 from [Arabidopsis thaliana]	GO:0009408,GO:0003773
8832	BN14819	2.08582	943.141	452.169	1.06061	gi|14819|At5g12020_Contig3	At5g12020.1	68418.m01405 17.6 kDa class II heat shock protein (HSP17.6-CII) identical to 17.6 kDa class II heat shock protein SP:P29830 from [Arabidopsis thaliana]	GO:0009408,GO:0003773
3320	BN14821	4.68897	11545.5	2462.27	2.22927	gi|14821|At1g54780_Contig1	At1g54780.1	68414.m06246 thylakoid lumen 18.3 kDa protein SP:Q9ZVL6	GO:0009543
3632	BN14821	4.89855	13512.7	2758.51	2.29235	gi|14821|At1g54780_Contig1	At1g54780.1	68414.m06246 thylakoid lumen 18.3 kDa protein SP:Q9ZVL6	GO:0009543
1032	BN14822	3.76817	4665.78	1238.21	1.91386	gi|14822|At4g24805_Contig1	At4g24805.1	68417.m03553 expressed protein	GO:0005554,GO:0000004,GO:0012505
720	BN14822	3.40638	4385.14	1287.33	1.76824	gi|14822|At4g24805_Contig1	At4g24805.1	68417.m03553 expressed protein	GO:0005554,GO:0000004,GO:0012505
30286	BN14824	3.12937	586.685	187.477	1.64587	gi|14824|At4g19860_Contig2	At4g19860.1	68417.m02910 lecithin:cholesterol acyltransferase family protein / LACT family protein similar to lysosomal phospholipase A2 [Mus musculus] GI:18699602; contains Pfam profile PF02450: Lecithin:cholesterol acyltransferase (phosphatidylcholine-sterol acyltr	GO:0006629,GO:0004607,GO:0008372
4286	BN14837	2.32502	1520.56	653.999	1.21724	gi|14837|At5g24150_Contig1	At5g24150.1	68418.m02839 squalene monooxygenase 1,1 / squalene epoxidase 1,1 (SQP1,1) identical to SP|O65404	GO:0012505,GO:0004506,GO:0016126
3974	BN14837	2.71172	1779.26	656.138	1.43921	gi|14837|At5g24150_Contig1	At5g24150.1	68418.m02839 squalene monooxygenase 1,1 / squalene epoxidase 1,1 (SQP1,1) identical to SP|O65404	GO:0012505,GO:0004506,GO:0016126
30282	BN14840	3.48602	12102.9	3471.84	1.80158	gi|14840|At1g77920_Contig1	At1g77920.1	68414.m09080 bZIP family transcription factor contains Pfam profile: PF00170 bZIP transcription factor	GO:0005516,GO:0006355,GO:0003700,GO:0005634
29970	BN14840	3.34721	13523.4	4040.2	1.74296	gi|14840|At1g77920_Contig1	At1g77920.1	68414.m09080 bZIP family transcription factor contains Pfam profile: PF00170 bZIP transcription factor	GO:0005516,GO:0006355,GO:0003700,GO:0005634
27682	BN14842	2.05914	14383.6	6985.25	1.04204	gi|14842|At3g04090_Contig3	At3g04090.1	68416.m00433 major intrinsic family protein / MIP family protein contains Pfam profile: MIP PF00230	GO:0006810,GO:0016020,GO:0005215,GO:0012505
14370	BN14848	2.18067	539.649	247.469	1.12477	gi|14848|At3g26100_Contig1	At3g26100.1	68416.m03251 regulator of chromosome condensation (RCC1) family protein weak similarity to UVB-resistance protein UVR8 [Arabidopsis thaliana] GI:5478530; contains Pfam profile PF00415: Regulator of chromosome condensation (RCC1)	GO:0005554,GO:0000004,GO:0008372
14682	BN14848	2.01263	524.501	260.605	1.00908	gi|14848|At3g26100_Contig1	At3g26100.1	68416.m03251 regulator of chromosome condensation (RCC1) family protein weak similarity to UVB-resistance protein UVR8 [Arabidopsis thaliana] GI:5478530; contains Pfam profile PF00415: Regulator of chromosome condensation (RCC1)	GO:0005554,GO:0000004,GO:0008372
11770	BN14849	10.3492	7379.14	713.017	3.37144	gi|14849|At1g19690_Contig1	At1g19690.1	68414.m02455 expressed protein similar to (SP:P76370) Protein yeeZ precursor. {Escherichia coli O157:H7}	GO:0009225,GO:0003824,GO:0009507
12082	BN14849	9.22594	6691.62	725.305	3.2057	gi|14849|At1g19690_Contig1	At1g19690.1	68414.m02455 expressed protein similar to (SP:P76370) Protein yeeZ precursor. {Escherichia coli O157:H7}	GO:0009225,GO:0003824,GO:0009507
6882	BN14851	14.8776	4451.06	299.179	3.89507	gi|14851|At5g39130_DC119F	At5g39130.1	68418.m04734 germin-like protein, putative identical to germin-like protein subfamily 1 member 16 (SP|Q9FIC8)	GO:0005578,GO:0000004,GO:0045735
6570	BN14851	16.5459	4020.62	242.998	4.0484	gi|14851|At5g39130_DC119F	At5g39130.1	68418.m04734 germin-like protein, putative identical to germin-like protein subfamily 1 member 16 (SP|Q9FIC8)	GO:0005578,GO:0000004,GO:0045735
30932	BN14870	2.09872	333.787	159.043	1.06951	gi|14870|At5g13740_Contig1	At5g13740.1	68418.m01599 sugar transporter family protein contains Pfam profile PF00083: major facilitator superfamily protein	GO:0015103,GO:0016020,GO:0006811,GO:0015144,GO:0015698,GO:0016021,GO:0006810,GO:0015520,GO:0005351,GO:0008643,GO:0005215,GO:0015904,GO:0015075
20532	BN14874	3.84552	910.473	236.762	1.94318	gi|14874|At2g15960_Contig1	At2g15960.1	68415.m01827 expressed protein	GO:0005554,GO:0000004,GO:0008372
20220	BN14874	3.92447	684.648	174.456	1.9725	gi|14874|At2g15960_Contig1	At2g15960.1	68415.m01827 expressed protein	GO:0005554,GO:0000004,GO:0008372
15020	BN14877	2.22397	4204.48	1890.53	1.15314	gi|14877|At3g56240_Contig3	At3g56240.1	68416.m06250 copper homeostasis factor / copper chaperone (CCH) (ATX1) identical to gi:3168840 Pfam profile PF00403: Heavy-metal-associated domain	GO:0012505,GO:0006827,GO:0007568,GO:0000302,GO:0006878,GO:0016531
12420	BN14878	3.28008	4862.68	1482.49	1.71373	gi|14878|At3g56240_Contig2	At3g56240.1	68416.m06250 copper homeostasis factor / copper chaperone (CCH) (ATX1) identical to gi:3168840 Pfam profile PF00403: Heavy-metal-associated domain	GO:0012505,GO:0006827,GO:0007568,GO:0000302,GO:0006878,GO:0016531
12732	BN14878	3.37996	6254.58	1850.49	1.75701	gi|14878|At3g56240_Contig2	At3g56240.1	68416.m06250 copper homeostasis factor / copper chaperone (CCH) (ATX1) identical to gi:3168840 Pfam profile PF00403: Heavy-metal-associated domain	GO:0012505,GO:0006827,GO:0007568,GO:0000302,GO:0006878,GO:0016531
23787	BN14886	2.1483	776.884	361.627	1.1032	gi|14886|At4g02920_Contig2	At4g02920.2	68417.m00396 expressed protein	GO:0005554,GO:0000004,GO:0008372
21187	BN14887	5.07152	1109.44	218.759	2.34242	gi|14887|At3g29810_Contig1	At3g29810.1	68416.m03794 phytochelatin synthetase family protein / COBRA cell expansion protein COBL2 similar to phytochelatin synthetase [Hordeum vulgare subsp. vulgare] GI:29570314; identified in Roudier, et al, Plant Phys. (2002) 130:538-548 (PMID:12376623); conta	GO:0005554,GO:0000004,GO:0012505
13075	BN14890	3.3233	3006.99	904.821	1.73262	gi|14890|At1g79270_Contig1	At1g79270.1	68414.m09241 expressed protein contains Pfam profile PF04146: YT521-B-like family	GO:0005554,GO:0000004,GO:0008372
13387	BN14890	3.11133	3662.38	1177.11	1.63753	gi|14890|At1g79270_Contig1	At1g79270.1	68414.m09241 expressed protein contains Pfam profile PF04146: YT521-B-like family	GO:0005554,GO:0000004,GO:0008372
23783	BN14898	2.5873	1475.49	570.282	1.37145	gi|14898|At3g15360_Contig1	At3g15360.1	68416.m01948 thioredoxin M-type 4, chloroplast (TRX-M4) nearly identical to SP|Q9SEU6 Thioredoxin M-type 4, chloroplast precursor (TRX-M4) {Arabidopsis thaliana}	GO:0030288,GO:0015036,GO:0030508,GO:0009507,GO:0006118,GO:0016853,GO:0005489,GO:0017004
23471	BN14898	2.56678	1566.31	610.224	1.35996	gi|14898|At3g15360_Contig1	At3g15360.1	68416.m01948 thioredoxin M-type 4, chloroplast (TRX-M4) nearly identical to SP|Q9SEU6 Thioredoxin M-type 4, chloroplast precursor (TRX-M4) {Arabidopsis thaliana}	GO:0030288,GO:0015036,GO:0030508,GO:0009507,GO:0006118,GO:0016853,GO:0005489,GO:0017004
23783	BN14898	2.12733	477.81	224.606	1.08904	gi|14898|At3g15360_Contig1	At3g15360.1	68416.m01948 thioredoxin M-type 4, chloroplast (TRX-M4) nearly identical to SP|Q9SEU6 Thioredoxin M-type 4, chloroplast precursor (TRX-M4) {Arabidopsis thaliana}	GO:0030288,GO:0015036,GO:0030508,GO:0009507,GO:0006118,GO:0016853,GO:0005489,GO:0017004
15983	BN14901	3.51989	867.657	246.501	1.81553	gi|14901|At5g24530_Contig1	At5g24530.1	68418.m02897 oxidoreductase, 2OG-Fe(II) oxygenase family protein similar to flavanone 3-hydroxylase [Persea americana][GI:727410]; contains PF03171 2OG-Fe(II) oxygenase superfamily domain	GO:0009813,GO:0008372,GO:0016706
15671	BN14901	3.20446	983.611	306.951	1.68008	gi|14901|At5g24530_Contig1	At5g24530.1	68418.m02897 oxidoreductase, 2OG-Fe(II) oxygenase family protein similar to flavanone 3-hydroxylase [Persea americana][GI:727410]; contains PF03171 2OG-Fe(II) oxygenase superfamily domain	GO:0009813,GO:0008372,GO:0016706
7871	BN14905	2.05676	1207.07	586.879	1.04037	gi|14905|At2g29080_Contig1	At2g29080.1	68415.m03535 FtsH protease, putative similar to AAA-metalloprotease FtsH [Pisum sativum] GI:15021761; contains Pfam profiles PF01434: Peptidase family M41, PF00004: ATPase AAA family	GO:0016887,GO:0005739,GO:0030163,GO:0005737,GO:0005634,GO:0006508,GO:0004176,GO:0016020
71	BN14908	2.16046	2964.21	1372.03	1.11134	gi|14908|At5g14120_Contig1	At5g14120.1	68418.m01652 nodulin family protein similar to nodulin-like protein [Arabidopsis thaliana] GI:3329368, nodule-specific protein Nlj70 [Lotus japonicus] GI:3329366	GO:0005554,GO:0000004,GO:0012505
29637	BN14909	3.15845	2173.19	688.055	1.65922	gi|14909|At4g31410_Contig1	At4g31410.2	68417.m04457 expressed protein	GO:0005554,GO:0000004,GO:0008372
29325	BN14909	2.56196	2233.02	871.606	1.35725	gi|14909|At4g31410_Contig1	At4g31410.2	68417.m04457 expressed protein	GO:0005554,GO:0000004,GO:0008372
27037	BN14910	12.7867	2842.39	222.293	3.67657	gi|14910|At4g31410_Contig2	At4g31410.2	68417.m04457 expressed protein	GO:0005554,GO:0000004,GO:0008372
26725	BN14910	12.7145	3831.21	301.326	3.6684	gi|14910|At4g31410_Contig2	At4g31410.2	68417.m04457 expressed protein	GO:0005554,GO:0000004,GO:0008372
13721	BN14929	2.31741	1040.01	448.781	1.21251	gi|14929|At1g70760_Contig2	At1g70760.1	68414.m08156 inorganic carbon transport protein-related contains weak similarity to Swiss-Prot:P27372 inorganic carbon transport protein [Synechocystis sp.]	GO:0005554,GO:0000004,GO:0009507
14033	BN14929	2.68903	956.414	355.673	1.42708	gi|14929|At1g70760_Contig2	At1g70760.1	68414.m08156 inorganic carbon transport protein-related contains weak similarity to Swiss-Prot:P27372 inorganic carbon transport protein [Synechocystis sp.]	GO:0005554,GO:0000004,GO:0009507
3321	BN14933	2.07998	1563.72	751.797	1.05657	gi|14933|At2g43710_Contig3	At2g43710.1	68415.m05433 acyl-[acyl-carrier-protein] desaturase / stearoyl-ACP desaturase (SSI2) identical to gi:15149310; contains Pfam profile PF03405: Fatty acid desaturase; identical to cDNA stearoyl ACP desaturase (SSI2), SSI2-FAB2 allele, GI:15149309	GO:0045300,GO:0009507,GO:0006631,GO:0008610,GO:0004768,GO:0006952,GO:0009695
30287	BN14935	2.23854	1718.59	767.729	1.16256	gi|14935|At1g79590_Contig4	At1g79590.1	68414.m09280 syntaxin 52 (SYP52) identical to Swiss-Prot:Q94KK7 syntaxin 52 (AtSYP52) [Arabidopsis thaliana]	GO:0016083,GO:0010008
6575	BN14945	3.409	1763.89	517.422	1.76935	gi|14945|At5g47120_Contig3	At5g47120.1	68418.m05809 Bax inhibitor-1 putative / BI-1 putative SP:Q9LD45: Bax inhibitor-1 (BI-1) (AtBI-1). [Mouse-ear cress] {Arabidopsis thaliana}	GO:0006916,GO:0005635,GO:0006915,GO:0005554,GO:0005783
6887	BN14945	2.72281	2743.15	1007.47	1.4451	gi|14945|At5g47120_Contig3	At5g47120.1	68418.m05809 Bax inhibitor-1 putative / BI-1 putative SP:Q9LD45: Bax inhibitor-1 (BI-1) (AtBI-1). [Mouse-ear cress] {Arabidopsis thaliana}	GO:0006916,GO:0005635,GO:0006915,GO:0005554,GO:0005783
27371	BN14950	2.38842	768.846	321.906	1.25606	gi|14950|At1g33270_Contig1	At1g33270.1	68414.m04114 patatin-related contains Patatin domain PF01734	GO:0003824,GO:0045735,GO:0000004,GO:0009507
27683	BN14950	2.33268	651.752	279.401	1.22199	gi|14950|At1g33270_Contig1	At1g33270.1	68414.m04114 patatin-related contains Patatin domain PF01734	GO:0003824,GO:0045735,GO:0000004,GO:0009507
3971	BN14962	2.13185	6168.87	2893.67	1.09211	gi|14962|At1g29150_Contig2	At1g29150.1	68414.m03567 26S proteasome regulatory subunit, putative (RPN6) similar to 19S proteosome subunit 9 GB:AAC34120 GI:3450889 from [Arabidopsis thaliana]	GO:0006511,GO:0005554,GO:0008541
28337	BN14966	3.11396	1863.64	598.479	1.63875	gi|14966|At4g12480_Contig2	At4g12480.1	68417.m01973 protease inhibitor/seed storage/lipid transfer protein (LTP) family protein identical to pEARLI 1 (Accession No. L43080): an Arabidopsis member of a conserved gene family (PGF95-099), Plant Physiol. 109 (4), 1497 (1995); contains Pfam proteas	GO:0008289,GO:0045735,GO:0006869,GO:0012505
28025	BN14966	3.34578	2281.32	681.85	1.74234	gi|14966|At4g12480_Contig2	At4g12480.1	68417.m01973 protease inhibitor/seed storage/lipid transfer protein (LTP) family protein identical to pEARLI 1 (Accession No. L43080): an Arabidopsis member of a conserved gene family (PGF95-099), Plant Physiol. 109 (4), 1497 (1995); contains Pfam proteas	GO:0008289,GO:0045735,GO:0006869,GO:0012505
23137	BN14968	2.24131	353.742	157.828	1.16434	gi|14968|At2g20610_Contig2	At2g20610.1	68415.m02411 aminotransferase, putative similar to nicotianamine aminotransferase from Hordeum vulgare [GI:6498122, GI:6469087]; contains Pfam profile PF00155 aminotransferase, classes I and II	GO:0016847,GO:0008483,GO:0004400,GO:0008372,GO:0003824,GO:0004838,GO:0009684
12737	BN14972	2.09753	10294.3	4907.81	1.06869	gi|14972|At1g70580_Contig1	At1g70580.2	68414.m08128 glutamate:glyoxylate aminotransferase 2 (GGT2) identical to glutamate:glyoxylate aminotransferase 2 [Arabidopsis thaliana] GI:24461829; similar to alanine aminotransferase from Panicum miliaceum [SP|P34106], GI:4730884 from Oryza sativa; cont	GO:0005777,GO:0047958,GO:0004021,GO:0009853
12425	BN14972	2.15905	10059.6	4659.27	1.1104	gi|14972|At1g70580_Contig1	At1g70580.2	68414.m08128 glutamate:glyoxylate aminotransferase 2 (GGT2) identical to glutamate:glyoxylate aminotransferase 2 [Arabidopsis thaliana] GI:24461829; similar to alanine aminotransferase from Panicum miliaceum [SP|P34106], GI:4730884 from Oryza sativa; cont	GO:0005777,GO:0047958,GO:0004021,GO:0009853
30933	BN14978	5.73717	13115	2285.97	2.52034	gi|14978|At2g22640_Contig1	At2g22640.1	68415.m02683 BRICK1, putative similar to BRICK1 (GI:20338425) [Zea mays]	GO:0007163,GO:0005554,GO:0008372
30621	BN14978	5.20225	13253	2547.55	2.37914	gi|14978|At2g22640_Contig1	At2g22640.1	68415.m02683 BRICK1, putative similar to BRICK1 (GI:20338425) [Zea mays]	GO:0007163,GO:0005554,GO:0008372
28992	BN14994	6.43527	4361.81	677.798	2.686	gi|14994|At3g27690_Contig9	At3g27690.1	68416.m03457 chlorophyll A-B binding protein (LHCB2:4) nearly identical to Lhcb2 protein [Arabidopsis thaliana] GI:4741950; similar to chlorophyll A-B binding protein 151 precursor (LHCP) GB:P27518 from [Gossypium hirsutum]; contains Pfam PF00504: Chlorop	GO:0030076,GO:0009765,GO:0016168,GO:0009507,GO:0015979
28680	BN14994	4.90164	3620.2	738.569	2.29326	gi|14994|At3g27690_Contig9	At3g27690.1	68416.m03457 chlorophyll A-B binding protein (LHCB2:4) nearly identical to Lhcb2 protein [Arabidopsis thaliana] GI:4741950; similar to chlorophyll A-B binding protein 151 precursor (LHCP) GB:P27518 from [Gossypium hirsutum]; contains Pfam PF00504: Chlorop	GO:0030076,GO:0009765,GO:0016168,GO:0009507,GO:0015979
20880	BN14999	2.19642	353.964	161.155	1.13515	gi|14999|At2g05100_Contig4	At2g05100.1	68415.m00535 chlorophyll A-B binding protein / LHCII type II (LHCB2.1) (LHCB2.3) identical to Lhcb2 protein [Arabidopsis thaliana] GI:4741948, GI:4741944; contains Pfam profile PF00504: Chlorophyll A-B binding protein	GO:0030076,GO:0009765,GO:0016168,GO:0009507,GO:0015979
15680	BN15003	2.63222	604.777	229.759	1.39628	gi|15003|At3g24530_Contig1	At3g24530.1	68416.m03080 AAA-type ATPase family protein / ankyrin repeat family protein contains Pfam profiles: PF00023 ankyrin repeat, PF00004 ATPase family associated with various cellular activities (AAA)	GO:0005524,GO:0000004,GO:0005739
13080	BN15004	4.11768	1000.27	242.921	2.04183	gi|15004|At5g45350_Contig1	At5g45350.1	68418.m05567 proline-rich family protein contains proline rich extensin domains, INTERPRO:IPR002965	GO:0007186,GO:0001584,GO:0016021
13392	BN15004	5.35377	1147.79	214.389	2.42056	gi|15004|At5g45350_Contig1	At5g45350.1	68418.m05567 proline-rich family protein contains proline rich extensin domains, INTERPRO:IPR002965	GO:0007186,GO:0001584,GO:0016021
10792	BN15005	2.14399	12008.9	5601.19	1.1003	gi|15005|At5g45350_Contig2	At5g45350.1	68418.m05567 proline-rich family protein contains proline rich extensin domains, INTERPRO:IPR002965	GO:0007186,GO:0001584,GO:0016021
10480	BN15005	2.21166	12177.9	5506.22	1.14513	gi|15005|At5g45350_Contig2	At5g45350.1	68418.m05567 proline-rich family protein contains proline rich extensin domains, INTERPRO:IPR002965	GO:0007186,GO:0001584,GO:0016021
392	BN15009	2.26611	6087.77	2686.44	1.18022	gi|15009|At2g43570_Contig1	At2g43570.1	68415.m05413 chitinase, putative similar to chitinase class IV GI:722272 from [Brassica napus]	GO:0009613,GO:0016998,GO:0004568,GO:0012505
23476	BN15014	2.44894	357.709	146.067	1.29216	gi|15014|At5g20070_Contig1	At5g20070.1	68418.m02390 MutT/nudix family protein low similarity to SP|Q19427 NADH pyrophosphatase (EC 3.6.1.-) {Caenorhabditis elegans}; contains Pfam profile PF00293: NUDIX domain	GO:0009507,GO:0000004,GO:0016787
23788	BN15014	2.44077	344.381	141.095	1.28734	gi|15014|At5g20070_Contig1	At5g20070.1	68418.m02390 MutT/nudix family protein low similarity to SP|Q19427 NADH pyrophosphatase (EC 3.6.1.-) {Caenorhabditis elegans}; contains Pfam profile PF00293: NUDIX domain	GO:0009507,GO:0000004,GO:0016787
21188	BN15015	2.07562	1363.51	656.918	1.05354	gi|15015|At4g35450_Contig2	At4g35450.4	68417.m05039 ankyrin repeat family protein / AFT protein (AFT) contains ankyrin repeats, Pfam:PF00023; identical to cDNA AFT protein (AFT) GI:3478699	GO:0005515,GO:0009816,GO:0004553,GO:0009507
20876	BN15015	2.2788	1528.45	670.725	1.18828	gi|15015|At4g35450_Contig2	At4g35450.4	68417.m05039 ankyrin repeat family protein / AFT protein (AFT) contains ankyrin repeats, Pfam:PF00023; identical to cDNA AFT protein (AFT) GI:3478699	GO:0005515,GO:0009816,GO:0004553,GO:0009507
29330	BN15029	9.63842	1765.46	183.169	3.2688	gi|15029|At2g01890_Contig1	At2g01890.2	68415.m00123 purple acid phosphatase, putative contains Pfam profile: PF00149 calcineurin-like phosphoesterase; identical to purple acid phosphatase (GI:20257479) [Arabidopsis thaliana];	GO:0004722,GO:0003993,GO:0012505
24130	BN15031	6.02417	2507.88	416.303	2.59076	gi|15031|At2g01890_Contig2	At2g01890.1	68415.m00122 purple acid phosphatase, putative contains Pfam profile: PF00149 calcineurin-like phosphoesterase; identical to purple acid phosphatase (GI:20257479) [Arabidopsis thaliana];	GO:0004722,GO:0003993,GO:0012505
24442	BN15031	7.99775	1962.36	245.364	2.99959	gi|15031|At2g01890_Contig2	At2g01890.1	68415.m00122 purple acid phosphatase, putative contains Pfam profile: PF00149 calcineurin-like phosphoesterase; identical to purple acid phosphatase (GI:20257479) [Arabidopsis thaliana];	GO:0004722,GO:0003993,GO:0012505
24438	BN15046	2.94566	1812.7	615.38	1.55859	gi|15046|At3g10480_Contig1	At3g10480.2	68416.m01257 no apical meristem (NAM) family protein similar to to NAC2 (GI:645671) [Arabidopsis thaliana]; contains Pfam PF02365: No apical meristem (NAM) protein; N-terminus similar to unknown protein GB:AAD25613 [Arabidopsis thaliana]	GO:0007275,GO:0003700,GO:0009507
24126	BN15046	2.44304	2154.53	881.905	1.28868	gi|15046|At3g10480_Contig1	At3g10480.2	68416.m01257 no apical meristem (NAM) family protein similar to to NAC2 (GI:645671) [Arabidopsis thaliana]; contains Pfam PF02365: No apical meristem (NAM) protein; N-terminus similar to unknown protein GB:AAD25613 [Arabidopsis thaliana]	GO:0007275,GO:0003700,GO:0009507
3326	BN15060	2.3397	13430	5740.05	1.22632	gi|15060|At3g05560_Contig2	At3g05560.2	68416.m00614 60S ribosomal protein L22-2 (RPL22B) identical to 60S ribosomal protein L22-2 SP:Q9M9W1 from [Arabidopsis thaliana]	GO:0006412,GO:0003735,GO:0008372
30292	BN15062	2.0368	753.437	369.912	1.0263	gi|15062|At1g56300_DC2138R	At1g56300.1	68414.m06472 DNAJ heat shock N-terminal domain-containing protein similar to SP|Q9QYI7 DnaJ homolog subfamily B member 8 Mus musculus; contains Pfam profile: PF00226: DnaJ domain	GO:0006457,GO:0003754,GO:0008372
14688	BN15083	2.02785	5740.12	2830.65	1.01995	gi|15083|At2g02390_Contig2	At2g02390.1	68415.m00178 glutathione S-transferase zeta 1 (GSTZ1) (GST18) identical to SP|Q9ZVQ3|GTZ1_ARATH Glutathione S-transferase zeta-class 1 (EC 2.5.1.18) (AtGSTZ1) (Maleylacetone isomerase) (EC 5.2.1.-) (MAI) {Arabidopsis thaliana}; contains Pfam profiles PF02	GO:0004364,GO:0009407,GO:0003824,GO:0005737
14376	BN15083	2.37323	6688.45	2818.29	1.24685	gi|15083|At2g02390_Contig2	At2g02390.1	68415.m00178 glutathione S-transferase zeta 1 (GSTZ1) (GST18) identical to SP|Q9ZVQ3|GTZ1_ARATH Glutathione S-transferase zeta-class 1 (EC 2.5.1.18) (AtGSTZ1) (Maleylacetone isomerase) (EC 5.2.1.-) (MAI) {Arabidopsis thaliana}; contains Pfam profiles PF02	GO:0004364,GO:0009407,GO:0003824,GO:0005737
12088	BN15084	3.75134	8104.05	2160.31	1.9074	gi|15084|At3g54000_Contig1	At3g54000.1	68416.m05970 expressed protein	GO:0005554,GO:0000004,GO:0008372
11776	BN15084	4.59896	10399.5	2261.27	2.20131	gi|15084|At3g54000_Contig1	At3g54000.1	68416.m05970 expressed protein	GO:0005554,GO:0000004,GO:0008372
17630	BN15101	2.61999	9995.25	3815	1.38956	gi|15101|At4g13110_Contig1	At4g13110.1	68417.m02043 BSD domain-containing protein contains Pfam profile PF03909: BSD domain	GO:0005554,GO:0000004,GO:0009507
17942	BN15101	2.5931	10012.8	3861.33	1.37468	gi|15101|At4g13110_Contig1	At4g13110.1	68417.m02043 BSD domain-containing protein contains Pfam profile PF03909: BSD domain	GO:0005554,GO:0000004,GO:0009507
15030	BN15102	2.4926	3207.16	1286.67	1.31765	gi|15102|At1g09070_Contig2	At1g09070.1	68414.m01012 C2 domain-containing protein / src2-like protein, putative similar to cold-regulated gene SRC2 [Glycine max] GI:2055230; contains Pfam profile PF00168: C2 domain; identical to cDNA src2-like protein GI:3426059	GO:0007186,GO:0001584,GO:0016021
15342	BN15102	2.52744	3356.19	1327.9	1.33768	gi|15102|At1g09070_Contig2	At1g09070.1	68414.m01012 C2 domain-containing protein / src2-like protein, putative similar to cold-regulated gene SRC2 [Glycine max] GI:2055230; contains Pfam profile PF00168: C2 domain; identical to cDNA src2-like protein GI:3426059	GO:0007186,GO:0001584,GO:0016021
12742	BN15103	3.0516	10945.2	3586.71	1.60957	gi|15103|At1g09070_Contig4	At1g09070.1	68414.m01012 C2 domain-containing protein / src2-like protein, putative similar to cold-regulated gene SRC2 [Glycine max] GI:2055230; contains Pfam profile PF00168: C2 domain; identical to cDNA src2-like protein GI:3426059	GO:0007186,GO:0001584,GO:0016021
12430	BN15103	2.94326	11543.1	3921.88	1.55741	gi|15103|At1g09070_Contig4	At1g09070.1	68414.m01012 C2 domain-containing protein / src2-like protein, putative similar to cold-regulated gene SRC2 [Glycine max] GI:2055230; contains Pfam profile PF00168: C2 domain; identical to cDNA src2-like protein GI:3426059	GO:0007186,GO:0001584,GO:0016021
25426	BN15112	2.5297	1631.91	645.101	1.33896	gi|15112|At3g14010_Contig1	At3g14010.1	68416.m01769 hydroxyproline-rich glycoprotein family protein similar to Mrs16p (GI:2737884) [Saccharomyces cerevisiae]; weak similarity to ataxin-2 related protein (GI:1679686) [Homo sapiens]	GO:0005554,GO:0000004,GO:0009507
25738	BN15112	3.02096	1801.86	596.452	1.59501	gi|15112|At3g14010_Contig1	At3g14010.1	68416.m01769 hydroxyproline-rich glycoprotein family protein similar to Mrs16p (GI:2737884) [Saccharomyces cerevisiae]; weak similarity to ataxin-2 related protein (GI:1679686) [Homo sapiens]	GO:0005554,GO:0000004,GO:0009507
9826	BN15120	7.85222	31945.6	4068.35	2.9731	gi|15120|At5g52470_DC2127F	At5g52470.1	68418.m06510 fibrillarin 1 (FBR1) (FIB1) (SKIP7) identical to fibrillarin 1 GI:9965653 from [Arabidopsis thaliana]; C-terminus identical to SKP1 interacting partner 7 GI:10716959 from [Arabidopsis thaliana]; contains Pfam domain PF01269: Fibrillarin	GO:0005730,GO:0030515,GO:0001510,GO:0006364
10138	BN15120	6.51522	39243.7	6023.39	2.70381	gi|15120|At5g52470_DC2127F	At5g52470.1	68418.m06510 fibrillarin 1 (FBR1) (FIB1) (SKIP7) identical to fibrillarin 1 GI:9965653 from [Arabidopsis thaliana]; C-terminus identical to SKP1 interacting partner 7 GI:10716959 from [Arabidopsis thaliana]; contains Pfam domain PF01269: Fibrillarin	GO:0005730,GO:0030515,GO:0001510,GO:0006364
28681	BN15125	2.50877	1684.14	671.3	1.32698	gi|15125|At4g04020_Contig2	At4g04020.1	68417.m00572 plastid-lipid associated protein PAP, putative / fibrillin, putative strong similarity to plastid-lipid associated proteins PAP1 GI:14248554, PAP2 GI:14248556 from [Brassica rapa], fibrillin [Brassica napus] GI:4139097; contains Pfam profile	GO:0005198,GO:0000004,GO:0009507
23481	BN15128	2.13277	621.318	291.32	1.09273	gi|15128|At4g30960_Contig4	At4g30960.1	68417.m04395 CBL-interacting protein kinase 6 (CIPK6) identical to CBL-interacting protein kinase 6 [Arabidopsis thaliana] gi|9280634|gb|AAF86505	GO:0008372,GO:0000004,GO:0016301
23793	BN15128	2.27944	585.347	256.794	1.18868	gi|15128|At4g30960_Contig4	At4g30960.1	68417.m04395 CBL-interacting protein kinase 6 (CIPK6) identical to CBL-interacting protein kinase 6 [Arabidopsis thaliana] gi|9280634|gb|AAF86505	GO:0008372,GO:0000004,GO:0016301
21193	BN15130	3.72851	4620.37	1239.2	1.8986	gi|15130|At4g30960_Contig8	At4g30960.1	68417.m04395 CBL-interacting protein kinase 6 (CIPK6) identical to CBL-interacting protein kinase 6 [Arabidopsis thaliana] gi|9280634|gb|AAF86505	GO:0008372,GO:0000004,GO:0016301
20881	BN15130	3.58916	5111.43	1424.13	1.84365	gi|15130|At4g30960_Contig8	At4g30960.1	68417.m04395 CBL-interacting protein kinase 6 (CIPK6) identical to CBL-interacting protein kinase 6 [Arabidopsis thaliana] gi|9280634|gb|AAF86505	GO:0008372,GO:0000004,GO:0016301
20881	BN15130	2.08451	1961.16	940.827	1.05971	gi|15130|At4g30960_Contig8	At4g30960.1	68417.m04395 CBL-interacting protein kinase 6 (CIPK6) identical to CBL-interacting protein kinase 6 [Arabidopsis thaliana] gi|9280634|gb|AAF86505	GO:0008372,GO:0000004,GO:0016301
18281	BN15131	2.45119	17087.3	6971.01	1.29348	gi|15131|At4g30960_Contig6	At4g30960.1	68417.m04395 CBL-interacting protein kinase 6 (CIPK6) identical to CBL-interacting protein kinase 6 [Arabidopsis thaliana] gi|9280634|gb|AAF86505	GO:0008372,GO:0000004,GO:0016301
18281	BN15131	2.227	7099.89	3188.1	1.1551	gi|15131|At4g30960_Contig6	At4g30960.1	68417.m04395 CBL-interacting protein kinase 6 (CIPK6) identical to CBL-interacting protein kinase 6 [Arabidopsis thaliana] gi|9280634|gb|AAF86505	GO:0008372,GO:0000004,GO:0016301
18593	BN15131	2.27367	6455.89	2839.41	1.18502	gi|15131|At4g30960_Contig6	At4g30960.1	68417.m04395 CBL-interacting protein kinase 6 (CIPK6) identical to CBL-interacting protein kinase 6 [Arabidopsis thaliana] gi|9280634|gb|AAF86505	GO:0008372,GO:0000004,GO:0016301
13393	BN15134	2.0053	332.872	165.996	1.00382	gi|15134|At2g40000_Contig2	At2g40000.1	68415.m04915 expressed protein	GO:0005554,GO:0000004,GO:0008372
10793	BN15135	2.66086	686.287	257.919	1.41189	gi|15135|At2g40000_Contig3	At2g40000.1	68415.m04915 expressed protein	GO:0005554,GO:0000004,GO:0008372
10481	BN15135	3.38466	829.137	244.969	1.75901	gi|15135|At2g40000_Contig3	At2g40000.1	68415.m04915 expressed protein	GO:0005554,GO:0000004,GO:0008372
28677	BN15140	4.54184	1180.95	260.016	2.18328	gi|15140|At1g47260_Contig2	At1g47260.1	68414.m05232 bacterial transferase hexapeptide repeat-containing protein contains Pfam profile PF00132: Bacterial transferase hexapeptide (four repeats)	GO:0005554,GO:0000004,GO:0005739
28989	BN15140	5.34144	943.052	176.554	2.41723	gi|15140|At1g47260_Contig2	At1g47260.1	68414.m05232 bacterial transferase hexapeptide repeat-containing protein contains Pfam profile PF00132: Bacterial transferase hexapeptide (four repeats)	GO:0005554,GO:0000004,GO:0005739
26389	BN15141	2.64209	650.938	246.372	1.40168	gi|15141|At4g35140_DC2185F	At4g35140.1	68417.m04996 transducin family protein / WD-40 repeat family protein contains 6 (3 significant) WD-40 repeats; similar to PC326 protein (GI:200241) (PIR2:S37694) [Mus musculus]; Human (H326) mRNA, Homo sapiens, gb:U06631	GO:0000166,GO:0000004,GO:0005739
26077	BN15141	3.19085	1356.36	425.078	1.67394	gi|15141|At4g35140_DC2185F	At4g35140.1	68417.m04996 transducin family protein / WD-40 repeat family protein contains 6 (3 significant) WD-40 repeats; similar to PC326 protein (GI:200241) (PIR2:S37694) [Mus musculus]; Human (H326) mRNA, Homo sapiens, gb:U06631	GO:0000166,GO:0000004,GO:0005739
26077	BN15141	2.60708	905.279	347.238	1.38244	gi|15141|At4g35140_DC2185F	At4g35140.1	68417.m04996 transducin family protein / WD-40 repeat family protein contains 6 (3 significant) WD-40 repeats; similar to PC326 protein (GI:200241) (PIR2:S37694) [Mus musculus]; Human (H326) mRNA, Homo sapiens, gb:U06631	GO:0000166,GO:0000004,GO:0005739
26389	BN15141	3.89178	1212.66	311.595	1.96043	gi|15141|At4g35140_DC2185F	At4g35140.1	68417.m04996 transducin family protein / WD-40 repeat family protein contains 6 (3 significant) WD-40 repeats; similar to PC326 protein (GI:200241) (PIR2:S37694) [Mus musculus]; Human (H326) mRNA, Homo sapiens, gb:U06631	GO:0000166,GO:0000004,GO:0005739
23477	BN15142	2.32406	3878.86	1669	1.21665	gi|15142|At4g10480_Contig1	At4g10480.1	68417.m01720 nascent polypeptide associated complex alpha chain protein, putative / alpha-NAC, putative similar to alpha-NAC, non-muscle form [Mus musculus] GI:1666690; contains Pfam profiles PF01849: NAC domain, PF00627: UBA/TS-N domain	GO:0005554,GO:0000004,GO:0008372
23789	BN15142	2.7181	3128.34	1150.93	1.4426	gi|15142|At4g10480_Contig1	At4g10480.1	68417.m01720 nascent polypeptide associated complex alpha chain protein, putative / alpha-NAC, putative similar to alpha-NAC, non-muscle form [Mus musculus] GI:1666690; contains Pfam profiles PF01849: NAC domain, PF00627: UBA/TS-N domain	GO:0005554,GO:0000004,GO:0008372
18277	BN15146	3.77308	10951	2902.4	1.91574	gi|15146|At4g10480_Contig4	At4g10480.1	68417.m01720 nascent polypeptide associated complex alpha chain protein, putative / alpha-NAC, putative similar to alpha-NAC, non-muscle form [Mus musculus] GI:1666690; contains Pfam profiles PF01849: NAC domain, PF00627: UBA/TS-N domain	GO:0005554,GO:0000004,GO:0008372
18589	BN15146	3.64762	9749.95	2672.96	1.86696	gi|15146|At4g10480_Contig4	At4g10480.1	68417.m01720 nascent polypeptide associated complex alpha chain protein, putative / alpha-NAC, putative similar to alpha-NAC, non-muscle form [Mus musculus] GI:1666690; contains Pfam profiles PF01849: NAC domain, PF00627: UBA/TS-N domain	GO:0005554,GO:0000004,GO:0008372
15989	BN15147	2.1871	493.329	225.563	1.12902	gi|15147|At3g26510_DC2019R	At3g26510.4	68416.m03309 octicosapeptide/Phox/Bem1p (PB1) domain-containing protein contains Pfam profile PF00564: PB1 domain	GO:0005554,GO:0000004,GO:0009507
10477	BN15149	2.03031	309.43	152.405	1.0217	gi|15149|At3g51510_Contig3	At3g51510.1	68416.m05641 expressed protein	GO:0005554,GO:0000004,GO:0009507
29643	BN15155	2.71358	723.864	266.756	1.4402	gi|15155|At4g37270_Contig1	At4g37270.1	68417.m05275 cadmium/zinc-transporting ATPase, putative (HMA1) contains InterPro accession IPR001757: ATPase, E1-E2 type; identical to Potential cadmium/zinc-transporting ATPase HMA1 (EC 3.6.3.3) (EC 3.6.3.5) (Swiss-Prot:Q9M3H5) [Arabidopsis thaliana]; id	GO:0008152,GO:0030001,GO:0006813,GO:0015693,GO:0016020,GO:0006812,GO:0015992,GO:0005739,GO:0006816,GO:0004008,GO:0016021,GO:0006825
29331	BN15155	2.19982	698.501	317.527	1.13738	gi|15155|At4g37270_Contig1	At4g37270.1	68417.m05275 cadmium/zinc-transporting ATPase, putative (HMA1) contains InterPro accession IPR001757: ATPase, E1-E2 type; identical to Potential cadmium/zinc-transporting ATPase HMA1 (EC 3.6.3.3) (EC 3.6.3.5) (Swiss-Prot:Q9M3H5) [Arabidopsis thaliana]; id	GO:0008152,GO:0030001,GO:0006813,GO:0015693,GO:0016020,GO:0006812,GO:0015992,GO:0005739,GO:0006816,GO:0004008,GO:0016021,GO:0006825
26731	BN15156	2.05476	277.201	134.907	1.03897	gi|15156|At4g37270_RL775R	At4g37270.1	68417.m05275 cadmium/zinc-transporting ATPase, putative (HMA1) contains InterPro accession IPR001757: ATPase, E1-E2 type; identical to Potential cadmium/zinc-transporting ATPase HMA1 (EC 3.6.3.3) (EC 3.6.3.5) (Swiss-Prot:Q9M3H5) [Arabidopsis thaliana]; id	GO:0008152,GO:0030001,GO:0006813,GO:0015693,GO:0016020,GO:0006812,GO:0015992,GO:0005739,GO:0006816,GO:0004008,GO:0016021,GO:0006825
24131	BN15157	2.7257	547.192	200.753	1.44663	gi|15157|At3g03860_DC2040R	At3g03860.1	68416.m00398 expressed protein	GO:0006118,GO:0005489,GO:0012505
18931	BN15159	4.01241	1109.82	276.597	2.00447	gi|15159|At3g10450_Contig2	At3g10450.1	68416.m01253 serine carboxypeptidase S10 family protein similar to glucose acyltransferase GB:AAD01263 [Solanum berthaultii]; also similar to serine carboxypeptidase I GB:P37890 [Oryza sativa]	GO:0006508,GO:0004185,GO:0012505
19243	BN15159	4.24957	1137.21	267.606	2.08732	gi|15159|At3g10450_Contig2	At3g10450.1	68416.m01253 serine carboxypeptidase S10 family protein similar to glucose acyltransferase GB:AAD01263 [Solanum berthaultii]; also similar to serine carboxypeptidase I GB:P37890 [Oryza sativa]	GO:0006508,GO:0004185,GO:0012505
11443	BN15163	2.70051	787.524	291.62	1.43323	gi|15163|At5g49360_Contig4	At5g49360.1	68418.m06108 glycosyl hydrolase family 3 protein	GO:0005975,GO:0004553,GO:0012505
11131	BN15163	2.58111	714.308	276.745	1.36799	gi|15163|At5g49360_Contig4	At5g49360.1	68418.m06108 glycosyl hydrolase family 3 protein	GO:0005975,GO:0004553,GO:0012505
3643	BN15166	2.0759	9493.17	4573.03	1.05374	gi|15166|At4g08900_Contig1	At4g08900.1	68417.m01467 arginase identical to Swiss-Prot:P46637 arginase (EC 3.5.3.1) [Arabidopsis thaliana]	GO:0006596,GO:0006527,GO:0008783,GO:0005739,GO:0016813,GO:0004053,GO:0006548,GO:0003824,GO:0006595
3331	BN15166	2.24155	12327	5499.33	1.16449	gi|15166|At4g08900_Contig1	At4g08900.1	68417.m01467 arginase identical to Swiss-Prot:P46637 arginase (EC 3.5.3.1) [Arabidopsis thaliana]	GO:0006596,GO:0006527,GO:0008783,GO:0005739,GO:0016813,GO:0004053,GO:0006548,GO:0003824,GO:0006595
26727	BN15169	3.44156	2592.49	753.29	1.78306	gi|15169|At3g58580_Contig2	At3g58580.1	68416.m06529 endonuclease/exonuclease/phosphatase family protein similar to SP|P31384 Glucose-repressible alcohol dehydrogenase transcriptional effector (Carbon catabolite repressor protein 4) {Saccharomyces cerevisiae}; contains Pfam profile PF03372: End	GO:0008372,GO:0000004,GO:0016787
26727	BN15169	2.17831	779.917	358.038	1.12321	gi|15169|At3g58580_Contig2	At3g58580.1	68416.m06529 endonuclease/exonuclease/phosphatase family protein similar to SP|P31384 Glucose-repressible alcohol dehydrogenase transcriptional effector (Carbon catabolite repressor protein 4) {Saccharomyces cerevisiae}; contains Pfam profile PF03372: End	GO:0008372,GO:0000004,GO:0016787
27039	BN15169	3.13302	1998.44	637.864	1.64755	gi|15169|At3g58580_Contig2	At3g58580.1	68416.m06529 endonuclease/exonuclease/phosphatase family protein similar to SP|P31384 Glucose-repressible alcohol dehydrogenase transcriptional effector (Carbon catabolite repressor protein 4) {Saccharomyces cerevisiae}; contains Pfam profile PF03372: End	GO:0008372,GO:0000004,GO:0016787
24127	BN15170	2.07146	5713.93	2758.41	1.05065	gi|15170|At1g62790_Contig1	At1g62790.2	68414.m07088 protease inhibitor/seed storage/lipid transfer protein (LTP) family protein contains Pfam protease inhibitor/seed storage/LTP family domain PF00234	GO:0008289,GO:0006869,GO:0012505
24439	BN15170	2.51543	5611.1	2230.67	1.33081	gi|15170|At1g62790_Contig1	At1g62790.2	68414.m07088 protease inhibitor/seed storage/lipid transfer protein (LTP) family protein contains Pfam protease inhibitor/seed storage/LTP family domain PF00234	GO:0008289,GO:0006869,GO:0012505
29981	BN15183	5.05317	2190.55	433.5	2.33719	gi|15183|At5g61660_Contig1	At5g61660.1	68418.m07736 glycine-rich protein	GO:0005198,GO:0000004,GO:0012505
30293	BN15183	5.69226	3481.25	611.576	2.509	gi|15183|At5g61660_Contig1	At5g61660.1	68418.m07736 glycine-rich protein	GO:0005198,GO:0000004,GO:0012505
4631	BN15221	4.0512	4610.87	1138.15	2.01835	gi|15221|At5g20010_Contig3	At5g20010.1	68418.m02381 Ras-related GTP-binding nuclear protein (RAN-1) identical to GTP-binding nuclear protein RAN-1 SP:P41916 from [Arabidopsis thaliana]	GO:0005515,GO:0006606,GO:0003929,GO:0005525
4943	BN15221	3.69502	5024.34	1359.76	1.88558	gi|15221|At5g20010_Contig3	At5g20010.1	68418.m02381 Ras-related GTP-binding nuclear protein (RAN-1) identical to GTP-binding nuclear protein RAN-1 SP:P41916 from [Arabidopsis thaliana]	GO:0005515,GO:0006606,GO:0003929,GO:0005525
28027	BN15224	2.81251	9285.49	3301.5	1.49186	gi|15224|At3g10060_Contig1	At3g10060.1	68416.m01206 immunophilin, putative / FKBP-type peptidyl-prolyl cis-trans isomerase, putative Pfam:PF-254: FKBP-type peptidyl-prolyl cis-trans isomerases	GO:0005528,GO:0009543,GO:0003755,GO:0006457
28339	BN15224	2.87927	7490.57	2601.55	1.5257	gi|15224|At3g10060_Contig1	At3g10060.1	68416.m01206 immunophilin, putative / FKBP-type peptidyl-prolyl cis-trans isomerase, putative Pfam:PF-254: FKBP-type peptidyl-prolyl cis-trans isomerases	GO:0005528,GO:0009543,GO:0003755,GO:0006457
26082	BN15238	2.30931	643.342	278.586	1.20746	gi|15238|At5g57890_Contig2	At5g57890.1	68418.m07242 anthranilate synthase beta subunit, putative strong similarity to anthranilate synthase beta chain GI:403434 [Arabidopsis thaliana]	GO:0004049,GO:0009618,GO:0000162,GO:0009507
26394	BN15238	2.7272	565.469	207.344	1.44742	gi|15238|At5g57890_Contig2	At5g57890.1	68418.m07242 anthranilate synthase beta subunit, putative strong similarity to anthranilate synthase beta chain GI:403434 [Arabidopsis thaliana]	GO:0004049,GO:0009618,GO:0000162,GO:0009507
28990	BN15249	3.52785	742.041	210.338	1.81879	gi|15249|At5g48790_Contig2	At5g48790.1	68418.m06037 expressed protein	GO:0005554,GO:0000004,GO:0009507
28678	BN15249	2.33125	667.957	286.523	1.2211	gi|15249|At5g48790_Contig2	At5g48790.1	68418.m06037 expressed protein	GO:0005554,GO:0000004,GO:0009507
20878	BN15252	2.0339	391.525	192.5	1.02425	gi|15252|At2g25670_Contig1	At2g25670.2	68415.m03077 expressed protein	GO:0005554,GO:0000004,GO:0008372
18278	BN15253	3.88116	3429.12	883.53	1.95649	gi|15253|At3g61070_Contig1	At3g61070.1	68416.m06835 peroxisomal biogenesis factor 11 family protein / PEX11 family protein contains Pfam PF05648: Peroxisomal biogenesis factor 11 (PEX11)	GO:0012505,GO:0006099,GO:0016615
18590	BN15253	5.4784	3489.38	636.934	2.45375	gi|15253|At3g61070_Contig1	At3g61070.1	68416.m06835 peroxisomal biogenesis factor 11 family protein / PEX11 family protein contains Pfam PF05648: Peroxisomal biogenesis factor 11 (PEX11)	GO:0012505,GO:0006099,GO:0016615
10790	BN15257	3.01781	1864.35	617.782	1.5935	gi|15257|At2g12190_DC1974F	At2g12190.1	68415.m01316 cytochrome P450, putative	GO:0012505,GO:0006118,GO:0019825
10478	BN15257	2.98957	2132.92	713.453	1.57994	gi|15257|At2g12190_DC1974F	At2g12190.1	68415.m01316 cytochrome P450, putative	GO:0012505,GO:0006118,GO:0019825
27044	BN15265	2.20003	757.91	344.5	1.13752	gi|15265|At3g16140_Contig5	At3g16140.1	68416.m02038 photosystem I reaction center subunit VI, chloroplast, putative / PSI-H, putative (PSAH1) identical to SP|Q9SUI7; similar to PSI-H precursor [Nicotiana sylvestris] GI:407353; contains Pfam profile PF03244: Photosystem I reaction centre subuni	GO:0009507,GO:0015979,GO:0005554,GO:0009538
26728	BN15285	2.01292	1211.07	601.648	1.00929	gi|15285|At4g22310_Contig4	At4g22310.1	68417.m03226 expressed protein contains Pfam domain, PF03650: Uncharacterized protein family (UPF0041)	GO:0005554,GO:0000004,GO:0008372
29982	BN15297	2.38839	321.618	134.659	1.25604	gi|15297|At1g72830_DC1863F	At1g72830.1	68414.m08421 CCAAT-binding transcription factor (CBF-B/NF-YA) family protein contains Pfam profile: PF02045 CCAAT-binding transcription factor (CBF-B/NF-YA) subunit B	GO:0006355,GO:0003700,GO:0016602
27694	BN15298	2.01757	510.741	253.146	1.01262	gi|15298|At2g46690_Contig1	At2g46690.1	68415.m05826 auxin-responsive family protein similar to indole-3-acetic acid induced protein ARG7 (SP:P32295) [Phaseolus aureus]	GO:0008372,GO:0005554,GO:0009733
27382	BN15298	5.26749	4843.26	919.463	2.39711	gi|15298|At2g46690_Contig1	At2g46690.1	68415.m05826 auxin-responsive family protein similar to indole-3-acetic acid induced protein ARG7 (SP:P32295) [Phaseolus aureus]	GO:0008372,GO:0005554,GO:0009733
27382	BN15298	2.87066	712.702	248.271	1.52138	gi|15298|At2g46690_Contig1	At2g46690.1	68415.m05826 auxin-responsive family protein similar to indole-3-acetic acid induced protein ARG7 (SP:P32295) [Phaseolus aureus]	GO:0008372,GO:0005554,GO:0009733
27694	BN15298	5.33788	4817.82	902.571	2.41627	gi|15298|At2g46690_Contig1	At2g46690.1	68415.m05826 auxin-responsive family protein similar to indole-3-acetic acid induced protein ARG7 (SP:P32295) [Phaseolus aureus]	GO:0008372,GO:0005554,GO:0009733
14382	BN15308	5.32821	33244.3	6239.3	2.41365	gi|15308|At5g21090_Contig2	At5g21090.1	68418.m02511 leucine-rich repeat protein, putative similar to leucine rich repeat protein (LRP) GI:1619300 from [Lycopersicon esculentum]; contains leucine rich-repeat (LRR) domains Pfam:PF00560, INTERPRO:IPR001611	GO:0007165,GO:0005515,GO:0012505
14694	BN15308	4.41033	26319.4	5967.67	2.14089	gi|15308|At5g21090_Contig2	At5g21090.1	68418.m02511 leucine-rich repeat protein, putative similar to leucine rich repeat protein (LRP) GI:1619300 from [Lycopersicon esculentum]; contains leucine rich-repeat (LRR) domains Pfam:PF00560, INTERPRO:IPR001611	GO:0007165,GO:0005515,GO:0012505
6582	BN15312	2.48402	755.122	303.992	1.31268	gi|15312|At4g19840_Contig1	At4g19840.1	68417.m02908 lectin-related similar to PP2 lectin polypeptide [Cucurbita maxima] GI:410437	GO:0030246
6894	BN15312	2.06036	785.482	381.235	1.0429	gi|15312|At4g19840_Contig1	At4g19840.1	68417.m02908 lectin-related similar to PP2 lectin polypeptide [Cucurbita maxima] GI:410437	GO:0030246
27690	BN15316	2.04426	3910.12	1912.73	1.03158	gi|15316|At3g57530_Contig2	At3g57530.1	68416.m06406 calcium-dependent protein kinase, putative / CDPK, putative similar to calmodulin-domain protein kinase CDPK isoform 7 [Arabidopsis thaliana] gi|1399277|gb|AAB03247	GO:0006499,GO:0005509,GO:0016301,GO:0004685,GO:0004674,GO:0005524,GO:0004672,GO:0006468
27378	BN15316	2.00945	4092.16	2036.46	1.0068	gi|15316|At3g57530_Contig2	At3g57530.1	68416.m06406 calcium-dependent protein kinase, putative / CDPK, putative similar to calmodulin-domain protein kinase CDPK isoform 7 [Arabidopsis thaliana] gi|1399277|gb|AAB03247	GO:0006499,GO:0005509,GO:0016301,GO:0004685,GO:0004674,GO:0005524,GO:0004672,GO:0006468
19578	BN15319	2.09488	2798.87	1336.05	1.06687	gi|15319|At3g20600_Contig1	At3g20600.1	68416.m02607 non-race specific disease resistance protein (NDR1) identical to non-race specific disease resistance protein (NDR1) GB:AF021346 [Arabidopsis thaliana] (Science 278 (5345), 1963-1965 (1997))	GO:0009817,GO:0005886,GO:0009816,GO:0004871,GO:0006952,GO:0016020
19890	BN15319	2.1315	3109.52	1458.84	1.09187	gi|15319|At3g20600_Contig1	At3g20600.1	68416.m02607 non-race specific disease resistance protein (NDR1) identical to non-race specific disease resistance protein (NDR1) GB:AF021346 [Arabidopsis thaliana] (Science 278 (5345), 1963-1965 (1997))	GO:0009817,GO:0005886,GO:0009816,GO:0004871,GO:0006952,GO:0016020
4290	BN15325	3.49635	635.119	181.652	1.80585	gi|15325|At4g34920_Contig1	At4g34920.1	68417.m04951 1-phosphatidylinositol phosphodiesterase-related contains weak similarity to 1-phosphatidylinositol phosphodiesterase precursor (EC 3.1.4.10) (Phosphatidylinositol-specific phospholipase C) (PI-PLC). (Swiss-Prot:P34024) [Listeria monocytogene	GO:0008654,GO:0007165,GO:0008372,GO:0004629,GO:0007242,GO:0019432
20544	BN15331	2.14498	3641.72	1697.79	1.10096	gi|15331|At4g25100_Contig1	At4g25100.3	68417.m03608 superoxide dismutase [Fe], chloroplast (SODB) / iron superoxide dismutase (FSD1) identical to Fe-superoxide dismutase [Arabidopsis thaliana] gi|166700|gb|AAA32791; supported by cDNA, Ceres:32935	GO:0008382,GO:0019430,GO:0007623,GO:0009507
20232	BN15331	2.24669	4215.44	1876.29	1.1678	gi|15331|At4g25100_Contig1	At4g25100.3	68417.m03608 superoxide dismutase [Fe], chloroplast (SODB) / iron superoxide dismutase (FSD1) identical to Fe-superoxide dismutase [Arabidopsis thaliana] gi|166700|gb|AAA32791; supported by cDNA, Ceres:32935	GO:0008382,GO:0019430,GO:0007623,GO:0009507
12432	BN15337	2.09847	1197.33	570.573	1.06934	gi|15337|At3g56360_Contig2	At3g56360.1	68416.m06268 expressed protein unknown protein 110K5.12 - Sorghum bicolor, TREMBL:AF124045_5	GO:0005554,GO:0000004,GO:0009507
28028	BN15343	2.12729	4118.74	1936.14	1.08902	gi|15343|At2g15970_Contig3	At2g15970.1	68415.m01828 cold-acclimation protein, putative (FL3-5A3) similar to cold acclimation WCOR413-like protein gamma form [Hordeum vulgare] gi|18449100|gb|AAL69988; similar to stress-regulated protein SAP1 [Xerophyta viscosa] gi|21360378|gb|AAM47505; identica	GO:0042631,GO:0005886,GO:0009737,GO:0005554,GO:0009631
28340	BN15343	2.38585	4450.83	1865.51	1.2545	gi|15343|At2g15970_Contig3	At2g15970.1	68415.m01828 cold-acclimation protein, putative (FL3-5A3) similar to cold acclimation WCOR413-like protein gamma form [Hordeum vulgare] gi|18449100|gb|AAL69988; similar to stress-regulated protein SAP1 [Xerophyta viscosa] gi|21360378|gb|AAM47505; identica	GO:0042631,GO:0005886,GO:0009737,GO:0005554,GO:0009631
28683	BN15356	2.12256	1536.02	723.664	1.08581	gi|15356|At3g48890_Contig2	At3g48890.1	68416.m05341 cytochrome b5 domain-containing protein similar to SP|O00264 Membrane associated progesterone receptor component (mPR) {Homo sapiens}; contains Pfam profile PF00173: Heme/Steroid binding domain	GO:0006118,GO:0005554,GO:0012505
26395	BN15357	2.101	293.873	139.873	1.07108	gi|15357|At1g56220_Contig1	At1g56220.3	68414.m06463 dormancy/auxin associated family protein similar to Auxin-repressed 12.5 kDa protein (Swiss-Prot:Q05349) [Fragaria ananassa]; similar to auxin-repressed protein (GI:927034) [Fragaria x ananassa]; similar to dormancy-associated protein (GI:260	GO:0005554,GO:0000004,GO:0008372
26083	BN15357	2.87546	2164.97	752.913	1.52379	gi|15357|At1g56220_Contig1	At1g56220.3	68414.m06463 dormancy/auxin associated family protein similar to Auxin-repressed 12.5 kDa protein (Swiss-Prot:Q05349) [Fragaria ananassa]; similar to auxin-repressed protein (GI:927034) [Fragaria x ananassa]; similar to dormancy-associated protein (GI:260	GO:0005554,GO:0000004,GO:0008372
26395	BN15357	2.52393	1817.35	720.048	1.33567	gi|15357|At1g56220_Contig1	At1g56220.3	68414.m06463 dormancy/auxin associated family protein similar to Auxin-repressed 12.5 kDa protein (Swiss-Prot:Q05349) [Fragaria ananassa]; similar to auxin-repressed protein (GI:927034) [Fragaria x ananassa]; similar to dormancy-associated protein (GI:260	GO:0005554,GO:0000004,GO:0008372
23483	BN15358	3.47394	3952.72	1137.82	1.79657	gi|15358|At1g56220_Contig4	At1g56220.3	68414.m06463 dormancy/auxin associated family protein similar to Auxin-repressed 12.5 kDa protein (Swiss-Prot:Q05349) [Fragaria ananassa]; similar to auxin-repressed protein (GI:927034) [Fragaria x ananassa]; similar to dormancy-associated protein (GI:260	GO:0005554,GO:0000004,GO:0008372
23795	BN15358	2.5204	3526.75	1399.28	1.33365	gi|15358|At1g56220_Contig4	At1g56220.3	68414.m06463 dormancy/auxin associated family protein similar to Auxin-repressed 12.5 kDa protein (Swiss-Prot:Q05349) [Fragaria ananassa]; similar to auxin-repressed protein (GI:927034) [Fragaria x ananassa]; similar to dormancy-associated protein (GI:260	GO:0005554,GO:0000004,GO:0008372
15995	BN15362	3.84121	2647.96	689.356	1.94156	gi|15362|At1g80300_Contig1	At1g80300.1	68414.m09401 chloroplast ADP, ATP carrier protein 1 / ADP, ATP translocase 1 / adenine nucleotide translocase 1 (AATP1) identical to SP|Q39002 Chloroplast ADP,ATP carrier protein 1, chloroplast precursor (ADP/ATP translocase 1) (Adenine nucleotide translo	GO:0006810,GO:0016021,GO:0005471,GO:0009507
15683	BN15362	2.5057	2734.15	1091.17	1.32522	gi|15362|At1g80300_Contig1	At1g80300.1	68414.m09401 chloroplast ADP, ATP carrier protein 1 / ADP, ATP translocase 1 / adenine nucleotide translocase 1 (AATP1) identical to SP|Q39002 Chloroplast ADP,ATP carrier protein 1, chloroplast precursor (ADP/ATP translocase 1) (Adenine nucleotide translo	GO:0006810,GO:0016021,GO:0005471,GO:0009507
13083	BN15363	2.84939	1371.61	481.37	1.51065	gi|15363|At2g33120_Contig2	At2g33120.1	68415.m04060 synaptobrevin-related protein / vesicle-associated membrane protein 722 (VAMP722) (SAR1) identical to r to Vesicle-associated membrane protein 722 (AtVAMP722) Synaptobrevin-related protein 1 (SP:P47192) {Arabidopsis thaliana}; identical to cD	GO:0012505,GO:0005554,GO:0016020
13395	BN15363	2.75597	1180.59	428.375	1.46256	gi|15363|At2g33120_Contig2	At2g33120.1	68415.m04060 synaptobrevin-related protein / vesicle-associated membrane protein 722 (VAMP722) (SAR1) identical to r to Vesicle-associated membrane protein 722 (AtVAMP722) Synaptobrevin-related protein 1 (SP:P47192) {Arabidopsis thaliana}; identical to cD	GO:0012505,GO:0005554,GO:0016020
23479	BN15372	3.81286	1754.68	460.201	1.93087	gi|15372|At1g10500_Contig1	At1g10500.1	68414.m01182 hesB-like domain-containing protein similar to IscA (putative iron-sulfur cluster assembly protein) [Azotobacter vinelandii] GI:2271523; contains Pfam profile PF01521: HesB-like domain	GO:0009507,GO:0005554,GO:0019430
23791	BN15372	7.24432	1654.77	228.423	2.85685	gi|15372|At1g10500_Contig1	At1g10500.1	68414.m01182 hesB-like domain-containing protein similar to IscA (putative iron-sulfur cluster assembly protein) [Azotobacter vinelandii] GI:2271523; contains Pfam profile PF01521: HesB-like domain	GO:0009507,GO:0005554,GO:0019430
15991	BN15375	3.15261	3280.61	1040.6	1.65655	gi|15375|At4g19420_Contig1	At4g19420.1	68417.m02857 pectinacetylesterase family protein contains Pfam profile: PF03283 pectinacetylesterase	GO:0012505,GO:0000004,GO:0016789
15679	BN15375	2.20829	3615.92	1637.43	1.14293	gi|15375|At4g19420_Contig1	At4g19420.1	68417.m02857 pectinacetylesterase family protein contains Pfam profile: PF03283 pectinacetylesterase	GO:0012505,GO:0000004,GO:0016789
2679	BN15383	2.62219	405.068	154.477	1.39077	gi|15383|At2g34460_DC75R	At2g34460.1	68415.m04229 flavin reductase-related low similarity to SP|P30043 Flavin reductase {Homo sapiens}	GO:0016491,GO:0006694,GO:0009507,GO:0003854,GO:0008152
29333	BN15386	3.48952	632.626	181.293	1.80303	gi|15386|At4g27700_Contig2	At4g27700.1	68417.m03982 rhodanese-like domain-containing protein contains rhodanese-like domain PF00581	GO:0007568,GO:0005554,GO:0009507
24445	BN15388	2.62246	669.683	255.364	1.39092	gi|15388|At2g35940_Contig1	At2g35940.2	68415.m04412 homeodomain-containing protein contains 'Homeobox' domain signature, Prosite:PS00027	GO:0003700,GO:0006355,GO:0003677,GO:0005634
21533	BN15389	2.55401	651.19	254.968	1.35276	gi|15389|At2g35940_Contig2	At2g35940.2	68415.m04412 homeodomain-containing protein contains 'Homeobox' domain signature, Prosite:PS00027	GO:0003700,GO:0006355,GO:0003677,GO:0005634
21845	BN15389	3.03452	661.106	217.862	1.60147	gi|15389|At2g35940_Contig2	At2g35940.2	68415.m04412 homeodomain-containing protein contains 'Homeobox' domain signature, Prosite:PS00027	GO:0003700,GO:0006355,GO:0003677,GO:0005634
19245	BN15390	2.88512	413.689	143.387	1.52863	gi|15390|At4g14430_Contig1	At4g14430.1	68417.m02226 enoyl-CoA hydratase/isomerase family protein low siimilarity to 2-cyclohexenylcarbonyl CoA isomerase [Streptomyces collinus] GI:8133118, enoyl-CoA isomerase [Escherichia coli] GI:2764829; contains Pfam profile PF00378 enoyl-CoA hydratase/isom	GO:0008152,GO:0003824,GO:0008372
18933	BN15390	2.88902	441.731	152.9	1.53058	gi|15390|At4g14430_Contig1	At4g14430.1	68417.m02226 enoyl-CoA hydratase/isomerase family protein low siimilarity to 2-cyclohexenylcarbonyl CoA isomerase [Streptomyces collinus] GI:8133118, enoyl-CoA isomerase [Escherichia coli] GI:2764829; contains Pfam profile PF00378 enoyl-CoA hydratase/isom	GO:0008152,GO:0003824,GO:0008372
16329	BN15405	2.07726	750.185	361.142	1.05468	gi|15405|At1g79010_Contig2	At1g79010.1	68414.m09213 NADH-ubiquinone oxidoreductase 23 kDa subunit, mitochondrial (TYKY) identical to SP|Q42599 NADH-ubiquinone oxidoreductase 23 kDa subunit, mitochondrial precursor (EC 1.6.5.3) (EC 1.6.99.3) (Complex I-23KD) (CI-23KD) (Complex I- 28.5KD) (CI-28	GO:0005739,GO:0008137,GO:0005489,GO:0006118
19583	BN15423	3.24697	3027.62	932.444	1.6991	gi|15423|At1g30810_Contig1	At1g30810.1	68414.m03767 transcription factor jumonji (jmj) family protein / zinc finger (C5HC2 type) family protein contains similarity to Swiss-Prot:P29375 retinoblastoma-binding protein 2 (RBBP-2) [Homo sapiens]; contains Pfam domains PF02375: jmjN domain and PF02	GO:0008372,GO:0003700,GO:0045449
19895	BN15423	3.14705	2931.76	931.589	1.654	gi|15423|At1g30810_Contig1	At1g30810.1	68414.m03767 transcription factor jumonji (jmj) family protein / zinc finger (C5HC2 type) family protein contains similarity to Swiss-Prot:P29375 retinoblastoma-binding protein 2 (RBBP-2) [Homo sapiens]; contains Pfam domains PF02375: jmjN domain and PF02	GO:0008372,GO:0003700,GO:0045449
27379	BN15436	2.06538	4008.69	1940.9	1.04641	gi|15436|At2g27020_Contig2	At2g27020.1	68415.m03244 20S proteasome alpha subunit G (PAG1) (PRC8) identical to proteasome subunit alpha type 3 SP:O23715, GI:12644056 from [Arabidopsis thaliana]; identical to cDNA proteasome subunit prc8 GI:2511591	GO:0005839,GO:0008233,GO:0004175,GO:0006511
22491	BN15438	2.7817	5454.2	1960.74	1.47597	gi|15438|At5g65870_Contig1	At5g65870.1	68418.m08291 phytosulfokines 5 (PSK5) identical to phytosulfokines 5 (PSK5) from [Arabidopsis thaliana]	GO:0030154,GO:0005578,GO:0009887,GO:0005554,GO:0008283
22179	BN15438	2.82128	6579.84	2332.22	1.49635	gi|15438|At5g65870_Contig1	At5g65870.1	68418.m08291 phytosulfokines 5 (PSK5) identical to phytosulfokines 5 (PSK5) from [Arabidopsis thaliana]	GO:0030154,GO:0005578,GO:0009887,GO:0005554,GO:0008283
12091	BN15449	3.03522	1424.31	469.261	1.6018	gi|15449|At1g53990_Contig3	At1g53990.1	68414.m06151 GDSL-motif lipase/hydrolase family protein similar to myrosinase-associated proteins from [Brassica napus] GI:1769968 GI:1769970, SP|P40603 Anther-specific proline-rich protein APG {Brassica napus}; contains Pfam profile PF00657: GDSL-like Li	GO:0016789,GO:0006114,GO:0016298,GO:0003824,GO:0012505
11779	BN15449	3.40141	1721.79	506.199	1.76613	gi|15449|At1g53990_Contig3	At1g53990.1	68414.m06151 GDSL-motif lipase/hydrolase family protein similar to myrosinase-associated proteins from [Brassica napus] GI:1769968 GI:1769970, SP|P40603 Anther-specific proline-rich protein APG {Brassica napus}; contains Pfam profile PF00657: GDSL-like Li	GO:0016789,GO:0006114,GO:0016298,GO:0003824,GO:0012505
9491	BN15450	2.15321	954.888	443.472	1.10649	gi|15450|At5g41190_Contig1	At5g41190.1	68418.m05006 expressed protein ; expression supported by MPSS	GO:0005554,GO:0000004,GO:0008372
9179	BN15450	2.35688	850.521	360.867	1.23688	gi|15450|At5g41190_Contig1	At5g41190.1	68418.m05006 expressed protein ; expression supported by MPSS	GO:0005554,GO:0000004,GO:0008372
6579	BN15451	4.26975	2789.87	653.404	2.09415	gi|15451|At5g41190_Contig2	At5g41190.1	68418.m05006 expressed protein ; expression supported by MPSS	GO:0005554,GO:0000004,GO:0008372
6891	BN15451	3.93492	3055.38	776.479	1.97633	gi|15451|At5g41190_Contig2	At5g41190.1	68418.m05006 expressed protein ; expression supported by MPSS	GO:0005554,GO:0000004,GO:0008372
4291	BN15452	2.97949	1104.61	370.738	1.57507	gi|15452|At3g46230_Contig1	At3g46230.1	68416.m05004 17.4 kDa class I heat shock protein (HSP17.4-CI) identical to 17.4 kDa class I heat shock protein SP:P19036 from [Arabidopsis thaliana]	GO:0008372,GO:0003773,GO:0009408
4291	BN15452	2.04218	367.693	180.049	1.03011	gi|15452|At3g46230_Contig1	At3g46230.1	68416.m05004 17.4 kDa class I heat shock protein (HSP17.4-CI) identical to 17.4 kDa class I heat shock protein SP:P19036 from [Arabidopsis thaliana]	GO:0008372,GO:0003773,GO:0009408
3979	BN15452	3.167	1128.6	356.363	1.66311	gi|15452|At3g46230_Contig1	At3g46230.1	68416.m05004 17.4 kDa class I heat shock protein (HSP17.4-CI) identical to 17.4 kDa class I heat shock protein SP:P19036 from [Arabidopsis thaliana]	GO:0008372,GO:0003773,GO:0009408
28033	BN15456	2.52179	1703.99	675.707	1.33445	gi|15456|At5g57660_Contig1	At5g57660.1	68418.m07205 zinc finger (B-box type) family protein contains Pfam domain, PF00643: B-box zinc finger	GO:0005622,GO:0045449,GO:0003700,GO:0008270
28345	BN15456	2.83116	1789.08	631.924	1.50139	gi|15456|At5g57660_Contig1	At5g57660.1	68418.m07205 zinc finger (B-box type) family protein contains Pfam domain, PF00643: B-box zinc finger	GO:0005622,GO:0045449,GO:0003700,GO:0008270
25745	BN15457	4.46936	9929	2221.57	2.16007	gi|15457|At1g80950_Contig1	At1g80950.1	68414.m09498 phospholipid/glycerol acyltransferase family protein low similarity to SP|Q59601 1-acyl-sn-glycerol-3-phosphate acyltransferase (EC 2.3.1.51) {Neisseria gonorrhoeae}; contains Pfam profile PF01553: Acyltransferase	GO:0016020,GO:0008152,GO:0008654,GO:0003841,GO:0008415
25433	BN15457	4.63677	7491.82	1615.74	2.21312	gi|15457|At1g80950_Contig1	At1g80950.1	68414.m09498 phospholipid/glycerol acyltransferase family protein low similarity to SP|Q59601 1-acyl-sn-glycerol-3-phosphate acyltransferase (EC 2.3.1.51) {Neisseria gonorrhoeae}; contains Pfam profile PF01553: Acyltransferase	GO:0016020,GO:0008152,GO:0008654,GO:0003841,GO:0008415
15341	BN15477	6.62663	1991.64	300.551	2.72828	gi|15477|At3g18950_Contig1	At3g18950.1	68416.m02405 transducin family protein / WD-40 repeat family protein contains 7 WD-40 repeats (PF00400); similar to En/Spm-like transposon protein GI:2739374 from [Arabidopsis thaliana]; no characterized homologs	GO:0000166,GO:0000004,GO:0008372
15029	BN15477	8.64679	2192.87	253.605	3.11217	gi|15477|At3g18950_Contig1	At3g18950.1	68416.m02405 transducin family protein / WD-40 repeat family protein contains 7 WD-40 repeats (PF00400); similar to En/Spm-like transposon protein GI:2739374 from [Arabidopsis thaliana]; no characterized homologs	GO:0000166,GO:0000004,GO:0008372
9829	BN15479	6.36431	8293.52	1303.13	2.67	gi|15479|At3g18950_BL2178R	At3g18950.1	68416.m02405 transducin family protein / WD-40 repeat family protein contains 7 WD-40 repeats (PF00400); similar to En/Spm-like transposon protein GI:2739374 from [Arabidopsis thaliana]; no characterized homologs	GO:0000166,GO:0000004,GO:0008372
10141	BN15479	5.42541	8321.6	1533.82	2.43973	gi|15479|At3g18950_BL2178R	At3g18950.1	68416.m02405 transducin family protein / WD-40 repeat family protein contains 7 WD-40 repeats (PF00400); similar to En/Spm-like transposon protein GI:2739374 from [Arabidopsis thaliana]; no characterized homologs	GO:0000166,GO:0000004,GO:0008372
28688	BN15484	3.99307	1820.13	455.822	1.9975	gi|15484|At1g62760_Contig1	At1g62760.1	68414.m07083 invertase/pectin methylesterase inhibitor family protein low similarity to extensin [Volvox carteri] GI:21992	GO:0009507,GO:0046910,GO:0000004,GO:0045735
29000	BN15484	3.24873	1210.03	372.462	1.69988	gi|15484|At1g62760_Contig1	At1g62760.1	68414.m07083 invertase/pectin methylesterase inhibitor family protein low similarity to extensin [Volvox carteri] GI:21992	GO:0009507,GO:0046910,GO:0000004,GO:0045735
23800	BN15487	2.0258	611.282	301.749	1.01849	gi|15487|At5g06060_Contig3	At5g06060.1	68418.m00671 tropinone reductase, putative / tropine dehydrogenase, putative similar to tropinone reductase SP:P50165 from [Datura stramonium]	GO:0008152,GO:0016491,GO:0006810,GO:0016020
23488	BN15487	2.22352	626.498	281.76	1.15284	gi|15487|At5g06060_Contig3	At5g06060.1	68418.m00671 tropinone reductase, putative / tropine dehydrogenase, putative similar to tropinone reductase SP:P50165 from [Datura stramonium]	GO:0008152,GO:0016491,GO:0006810,GO:0016020
21200	BN15488	3.10984	8125.08	2612.7	1.63684	gi|15488|At5g06060_Contig2	At5g06060.1	68418.m00671 tropinone reductase, putative / tropine dehydrogenase, putative similar to tropinone reductase SP:P50165 from [Datura stramonium]	GO:0008152,GO:0016491,GO:0006810,GO:0016020
20888	BN15488	3.52649	12306.6	3489.76	1.81823	gi|15488|At5g06060_Contig2	At5g06060.1	68418.m00671 tropinone reductase, putative / tropine dehydrogenase, putative similar to tropinone reductase SP:P50165 from [Datura stramonium]	GO:0008152,GO:0016491,GO:0006810,GO:0016020
26084	BN15498	2.36378	1399.39	592.013	1.2411	gi|15498|At5g11740_Contig1	At5g11740.1	68418.m01371 arabinogalactan-protein (AGP15) identical to gi|10880507|gb|AAG24283	GO:0012505,GO:0005554
26396	BN15498	2.73116	1218.7	446.22	1.44952	gi|15498|At5g11740_Contig1	At5g11740.1	68418.m01371 arabinogalactan-protein (AGP15) identical to gi|10880507|gb|AAG24283	GO:0012505,GO:0005554
23796	BN15499	2.7347	8953.06	3273.87	1.45138	gi|15499|At5g11740_Contig4	At5g11740.1	68418.m01371 arabinogalactan-protein (AGP15) identical to gi|10880507|gb|AAG24283	GO:0012505,GO:0005554
23484	BN15499	4.78878	13505.4	2820.22	2.25966	gi|15499|At5g11740_Contig4	At5g11740.1	68418.m01371 arabinogalactan-protein (AGP15) identical to gi|10880507|gb|AAG24283	GO:0012505,GO:0005554
18596	BN15502	3.28551	10256.6	3121.77	1.71612	gi|15502|At5g11740_Contig5	At5g11740.1	68418.m01371 arabinogalactan-protein (AGP15) identical to gi|10880507|gb|AAG24283	GO:0012505,GO:0005554
18284	BN15502	3.6507	11892.3	3257.54	1.86817	gi|15502|At5g11740_Contig5	At5g11740.1	68418.m01371 arabinogalactan-protein (AGP15) identical to gi|10880507|gb|AAG24283	GO:0012505,GO:0005554
15996	BN15504	3.3908	3806.51	1122.6	1.76162	gi|15504|At5g11740_Contig3	At5g11740.1	68418.m01371 arabinogalactan-protein (AGP15) identical to gi|10880507|gb|AAG24283	GO:0012505,GO:0005554
15684	BN15504	2.96366	3248.88	1096.24	1.56738	gi|15504|At5g11740_Contig3	At5g11740.1	68418.m01371 arabinogalactan-protein (AGP15) identical to gi|10880507|gb|AAG24283	GO:0012505,GO:0005554
396	BN15511	2.53507	14880.7	5869.94	1.34202	gi|15511|At5g54270_Contig3	At5g54270.1	68418.m06760 chlorophyll A-B binding protein / LHCII type III (LHCB3) identical to Lhcb3 protein [Arabidopsis thaliana] GI:4741952; contains Pfam profile PF00504: Chlorophyll A-B binding protein	GO:0030076,GO:0009507,GO:0015979,GO:0005198,GO:0009765
84	BN15511	2.72762	14836.2	5439.25	1.44764	gi|15511|At5g54270_Contig3	At5g54270.1	68418.m06760 chlorophyll A-B binding protein / LHCII type III (LHCB3) identical to Lhcb3 protein [Arabidopsis thaliana] GI:4741952; contains Pfam profile PF00504: Chlorophyll A-B binding protein	GO:0030076,GO:0009507,GO:0015979,GO:0005198,GO:0009765
6250	BN15523	10.6897	2971.98	278.024	3.41814	gi|15523|At1g50250_Contig1	At1g50250.1	68414.m05634 cell division protein ftsH homolog 1, chloroplast (FTSH1) (FTSH) identical to SP:Q39102 Cell division protein ftsH homolog 1, chloroplast precursor (EC 3.4.24.-) [Arabidopsis thaliana]	GO:0016887,GO:0006510,GO:0009535,GO:0004176,GO:0008237
5938	BN15523	11.3028	2916.71	258.053	3.4986	gi|15523|At1g50250_Contig1	At1g50250.1	68414.m05634 cell division protein ftsH homolog 1, chloroplast (FTSH1) (FTSH) identical to SP:Q39102 Cell division protein ftsH homolog 1, chloroplast precursor (EC 3.4.24.-) [Arabidopsis thaliana]	GO:0016887,GO:0006510,GO:0009535,GO:0004176,GO:0008237
29334	BN15527	2.32623	389.571	167.469	1.21799	gi|15527|At5g24310_CL2622F	At5g24310.1	68418.m02861 expressed protein strong similarity to unknown protein (emb|CAB66408.1)	GO:0005554,GO:0000004,GO:0008372
26734	BN15529	5.95445	2935.81	493.045	2.57397	gi|15529|At4g33090_Contig2	At4g33090.1	68417.m04715 aminopeptidase M similar to SP|Q11011 Puromycin-sensitive aminopeptidase (EC 3.4.11.-) (PSA) {Mus musculus}; contains Pfam profile PF01433: Peptidase family M1	GO:0009926,GO:0005886,GO:0009983
27046	BN15529	7.4573	2485.86	333.346	2.89865	gi|15529|At4g33090_Contig2	At4g33090.1	68417.m04715 aminopeptidase M similar to SP|Q11011 Puromycin-sensitive aminopeptidase (EC 3.4.11.-) (PSA) {Mus musculus}; contains Pfam profile PF01433: Peptidase family M1	GO:0009926,GO:0005886,GO:0009983
21846	BN15531	3.48467	718.862	206.293	1.80102	gi|15531|At5g09570_Contig1	At5g09570.1	68418.m01108 expressed protein contains Pfam domain, PF04933: Protein of unknown function (DUF657)	GO:0005554,GO:0000004,GO:0009507
13734	BN15534	2.56121	4460.38	1741.51	1.35683	gi|15534|At2g24200_Contig2	At2g24200.1	68415.m02891 cytosol aminopeptidase identical to cytosol aminopeptidase SP:P30184 from [Arabidopsis thaliana]; contains Pfam profiles: PF00883 cytosol aminopeptidase family catalytic domain, PF02789: cytosol aminopeptidase family N-terminal domain	GO:0005622,GO:0004177,GO:0006508
8534	BN15537	2.62854	1582.22	601.938	1.39426	gi|15537|At2g39200_Contig2	At2g39200.1	68415.m04815 seven transmembrane MLO family protein / MLO-like protein 12 (MLO12) identical to SP|O80961 MLO-like protein 12 (AtMlo12) {Arabidopsis thaliana}, membrane protein Mlo12 [Arabidopsis thaliana] gi|14091594|gb|AAK53805; similar to MLO protein SW	GO:0012505,GO:0005886,GO:0008219,GO:0005516,GO:0006952,GO:0016021
22500	BN15544	2.17228	362.093	166.688	1.11921	gi|15544|At2g32580_Contig1	At2g32580.1	68415.m03978 expressed protein	GO:0005554,GO:0000004,GO:0012505
16988	BN15546	2.01809	3036.86	1504.82	1.01299	gi|15546|At5g64430_Contig1	At5g64430.1	68418.m08093 octicosapeptide/Phox/Bem1p (PB1) domain-containing protein contains Pfam profile PF00564: PB1 domain	GO:0005554,GO:0000004,GO:0008372
1388	BN15553	4.3195	21731.7	5031.07	2.11086	gi|15553|At3g58610_Contig1	At3g58610.1	68416.m06532 ketol-acid reductoisomerase identical to ketol-acid reductoisomerase, chloroplast precursor (EC 1.1.1.86) (Acetohydroxy-acid reductoisomerase) (Alpha-keto-beta-hydroxylacil reductoisomerase) (Swiss-Prot:Q05758) [Arabidopsis thaliana]	GO:0009082,GO:0004455,GO:0009507
1700	BN15553	5.15883	24502.1	4749.55	2.36704	gi|15553|At3g58610_Contig1	At3g58610.1	68416.m06532 ketol-acid reductoisomerase identical to ketol-acid reductoisomerase, chloroplast precursor (EC 1.1.1.86) (Acetohydroxy-acid reductoisomerase) (Alpha-keto-beta-hydroxylacil reductoisomerase) (Swiss-Prot:Q05758) [Arabidopsis thaliana]	GO:0009082,GO:0004455,GO:0009507
24784	BN15557	2.15281	2160.34	1003.5	1.10622	gi|15557|At3g19980_Contig2	At3g19980.1	68416.m02528 serine/threonine protein phosphatase (STPP) identical to serine/threonine protein phosphatase [Arabidopsis thaliana] GI:14582206; very similar to serine/threonine protein phosphatase GB:Z47076 GI:1143510 [Malus domestica]; contains Pfam profi	GO:0009910,GO:0004674,GO:0005515,GO:0000159,GO:0004722
25096	BN15557	2.12986	1919.54	901.251	1.09076	gi|15557|At3g19980_Contig2	At3g19980.1	68416.m02528 serine/threonine protein phosphatase (STPP) identical to serine/threonine protein phosphatase [Arabidopsis thaliana] GI:14582206; very similar to serine/threonine protein phosphatase GB:Z47076 GI:1143510 [Malus domestica]; contains Pfam profi	GO:0009910,GO:0004674,GO:0005515,GO:0000159,GO:0004722
3984	BN15566	2.11581	2332.22	1102.28	1.08121	gi|15566|At1g16180_Contig1	At1g16180.1	68414.m01938 TMS membrane family protein / tumour differentially expressed (TDE) family protein contains Pfam domain, PF03348: TMS membrane protein/tumour differentially expressed protein (TDE)	GO:0005554,GO:0016020,GO:0000004,GO:0012505
17638	BN15577	2.20224	5816.96	2641.38	1.13897	gi|15577|At3g55450_Contig1	At3g55450.1	68416.m06158 protein kinase, putative similar to protein kinase APK1B [Arabidopsis thaliana] SWISS-PROT:P46573	GO:0016301,GO:0006468,GO:0004674,GO:0005524,GO:0004672,GO:0004713,GO:0009507
17950	BN15577	2.07414	4851.73	2339.15	1.05251	gi|15577|At3g55450_Contig1	At3g55450.1	68416.m06158 protein kinase, putative similar to protein kinase APK1B [Arabidopsis thaliana] SWISS-PROT:P46573	GO:0016301,GO:0006468,GO:0004674,GO:0005524,GO:0004672,GO:0004713,GO:0009507
15350	BN15578	2.15156	1175.8	546.487	1.10538	gi|15578|At1g62370_Contig1	At1g62370.1	68414.m07037 zinc finger (C3HC4-type RING finger) family protein contains Pfam profile: PF00097 zinc finger, C3HC4 type (RING finger)	GO:0005515,GO:0008372,GO:0000004,GO:0008270
15038	BN15578	2.3599	1423.78	603.322	1.23873	gi|15578|At1g62370_Contig1	At1g62370.1	68414.m07037 zinc finger (C3HC4-type RING finger) family protein contains Pfam profile: PF00097 zinc finger, C3HC4 type (RING finger)	GO:0005515,GO:0008372,GO:0000004,GO:0008270
4946	BN15594	3.4119	827.218	242.451	1.77057	gi|15594|At2g41110_Contig1	At2g41110.1	68415.m05078 calmodulin-2/3/5 (CAM2) (CAL1) almost identical to Calmodulin-2/3/5 SP:P25069 from [Arabidopsis thaliana]	GO:0009288,GO:0005509,GO:0009652
4634	BN15594	3.56548	726.698	203.815	1.8341	gi|15594|At2g41110_Contig1	At2g41110.1	68415.m05078 calmodulin-2/3/5 (CAM2) (CAL1) almost identical to Calmodulin-2/3/5 SP:P25069 from [Arabidopsis thaliana]	GO:0009288,GO:0005509,GO:0009652
26089	BN15597	3.01088	553.388	183.796	1.59019	gi|15597|At2g17560_Contig3	At2g17560.1	68415.m02032 high mobility group protein gamma (HMGgamma) / HMG protein gamma nearly identical to HMG protein (HMGgamma) [Arabidopsis thaliana] GI:2832355	GO:0006333,GO:0003677,GO:0003700,GO:0000785,GO:0003682,GO:0030527
26401	BN15597	4.67859	1293.35	276.44	2.22607	gi|15597|At2g17560_Contig3	At2g17560.1	68415.m02032 high mobility group protein gamma (HMGgamma) / HMG protein gamma nearly identical to HMG protein (HMGgamma) [Arabidopsis thaliana] GI:2832355	GO:0006333,GO:0003677,GO:0003700,GO:0000785,GO:0003682,GO:0030527
26089	BN15597	4.97378	1588.98	319.471	2.31434	gi|15597|At2g17560_Contig3	At2g17560.1	68415.m02032 high mobility group protein gamma (HMGgamma) / HMG protein gamma nearly identical to HMG protein (HMGgamma) [Arabidopsis thaliana] GI:2832355	GO:0006333,GO:0003677,GO:0003700,GO:0000785,GO:0003682,GO:0030527
23489	BN15598	2.75717	1726.83	626.305	1.46319	gi|15598|At2g17560_Contig1	At2g17560.1	68415.m02032 high mobility group protein gamma (HMGgamma) / HMG protein gamma nearly identical to HMG protein (HMGgamma) [Arabidopsis thaliana] GI:2832355	GO:0006333,GO:0003677,GO:0003700,GO:0000785,GO:0003682,GO:0030527
23801	BN15598	2.49669	1167.56	467.644	1.32001	gi|15598|At2g17560_Contig1	At2g17560.1	68415.m02032 high mobility group protein gamma (HMGgamma) / HMG protein gamma nearly identical to HMG protein (HMGgamma) [Arabidopsis thaliana] GI:2832355	GO:0006333,GO:0003677,GO:0003700,GO:0000785,GO:0003682,GO:0030527
20889	BN15599	4.59789	4846.54	1054.08	2.20097	gi|15599|At1g13360_Contig1	At1g13360.1	68414.m01552 expressed protein	GO:0005554,GO:0000004,GO:0008372
21201	BN15599	3.35352	4602.57	1372.46	1.74568	gi|15599|At1g13360_Contig1	At1g13360.1	68414.m01552 expressed protein	GO:0005554,GO:0000004,GO:0008372
18289	BN15600	2.98475	10127.1	3392.95	1.57761	gi|15600|At2g06530_Contig1	At2g06530.1	68415.m00724 SNF7 family protein contains Pfam domain, PF03357: SNF7 family	GO:0005554,GO:0000004,GO:0008372
18601	BN15600	2.83733	8623.94	3039.46	1.50453	gi|15600|At2g06530_Contig1	At2g06530.1	68415.m00724 SNF7 family protein contains Pfam domain, PF03357: SNF7 family	GO:0005554,GO:0000004,GO:0008372
18289	BN15600	2.48008	1531.29	617.435	1.31039	gi|15600|At2g06530_Contig1	At2g06530.1	68415.m00724 SNF7 family protein contains Pfam domain, PF03357: SNF7 family	GO:0005554,GO:0000004,GO:0008372
13089	BN15603	2.26139	2089.8	924.121	1.17721	gi|15603|At4g20020_Contig3	At4g20020.1	68417.m02931 expressed protein	GO:0005554,GO:0000004,GO:0005739
13401	BN15603	2.28449	1912.93	837.354	1.19187	gi|15603|At4g20020_Contig3	At4g20020.1	68417.m02931 expressed protein	GO:0005554,GO:0000004,GO:0005739
2689	BN15608	3.36789	9848.51	2924.24	1.75184	gi|15608|At1g76690_Contig1	At1g76690.1	68414.m08924 12-oxophytodienoate reductase (OPR2) identical to 12-oxophytodienoate reductase OPR2 GB:AAC78441 [Arabidopsis thaliana]	GO:0016629,GO:0009695
23797	BN15612	26.3843	4396.54	166.635	4.72161	gi|15612|At2g16740_Contig2	At2g16740.1	68415.m01920 ubiquitin-conjugating enzyme, putative strong similarity to SP|P35133 Ubiquitin-conjugating enzyme E2-17 kDa 10 (EC 6.3.2.19) (Ubiquitin- protein ligase 10) (Ubiquitin carrier protein 10) {Arabidopsis thaliana}; contains Pfam profile PF00179:	GO:0006464,GO:0008372,GO:0004840,GO:0006512
23485	BN15612	24.5569	5701.38	232.17	4.61806	gi|15612|At2g16740_Contig2	At2g16740.1	68415.m01920 ubiquitin-conjugating enzyme, putative strong similarity to SP|P35133 Ubiquitin-conjugating enzyme E2-17 kDa 10 (EC 6.3.2.19) (Ubiquitin- protein ligase 10) (Ubiquitin carrier protein 10) {Arabidopsis thaliana}; contains Pfam profile PF00179:	GO:0006464,GO:0008372,GO:0004840,GO:0006512
20885	BN15614	4.49782	1376.9	306.126	2.16923	gi|15614|At1g07140_Contig2	At1g07140.1	68414.m00760 Ran-binding protein 1a (RanBP1a) identical to Ran-binding protein (atranbp1a) GI:2058282 from [Arabidopsis thaliana]	GO:0008372,GO:0000060,GO:0008536
18597	BN15615	2.09985	9695.7	4617.32	1.07029	gi|15615|At5g43760_Contig1	At5g43760.1	68418.m05352 beta-ketoacyl-CoA synthase, putative similar to beta-ketoacyl-CoA synthase [Simmondsia chinensis][GI:1045614]	GO:0030497,GO:0004315,GO:0016021,GO:0000038,GO:0008415
15997	BN15616	2.29296	416.778	181.764	1.19721	gi|15616|At5g43760_Contig2	At5g43760.1	68418.m05352 beta-ketoacyl-CoA synthase, putative similar to beta-ketoacyl-CoA synthase [Simmondsia chinensis][GI:1045614]	GO:0030497,GO:0004315,GO:0016021,GO:0000038,GO:0008415
397	BN15624	4.7733	10549.9	2210.19	2.25499	gi|15624|At2g20120_Contig2	At2g20120.1	68415.m02351 expressed protein contains Pfam domain, PF04367: Protein of unknown function (DUF502); identical to cDNA putative membrane protein COV (COV) GI:30059123	GO:0009734,GO:0005554,GO:0016021
85	BN15624	5.23078	12141.8	2321.22	2.38703	gi|15624|At2g20120_Contig2	At2g20120.1	68415.m02351 expressed protein contains Pfam domain, PF04367: Protein of unknown function (DUF502); identical to cDNA putative membrane protein COV (COV) GI:30059123	GO:0009734,GO:0005554,GO:0016021
24139	BN15627	2.26642	1932.24	852.55	1.18042	gi|15627|At2g20560_Contig1	At2g20560.1	68415.m02401 DNAJ heat shock family protein SP|Q9UDY4 DnaJ homolog subfamily B member 4 (Heat shock 40 kDa protein 1 homolog) {Homo sapiens}; contains Pfam profile PF00226: DnaJ domain	GO:0006457,GO:0003754,GO:0008372
24451	BN15627	3.07654	1786.08	580.549	1.62131	gi|15627|At2g20560_Contig1	At2g20560.1	68415.m02401 DNAJ heat shock family protein SP|Q9UDY4 DnaJ homolog subfamily B member 4 (Heat shock 40 kDa protein 1 homolog) {Homo sapiens}; contains Pfam profile PF00226: DnaJ domain	GO:0006457,GO:0003754,GO:0008372
11451	BN15633	2.26931	1671.92	736.754	1.18225	gi|15633|At5g63840_RL3891R	At5g63840.1	68418.m08014 alpha-glucosidase, putative similar to alpha-glucosidase GI:2648032 from [Solanum tuberosum]	GO:0012505,GO:0004553
11139	BN15633	3.23683	1444.21	446.18	1.69458	gi|15633|At5g63840_RL3891R	At5g63840.1	68418.m08014 alpha-glucosidase, putative similar to alpha-glucosidase GI:2648032 from [Solanum tuberosum]	GO:0012505,GO:0004553
29647	BN15638	5.08772	1563.59	307.326	2.34702	gi|15638|At1g56700_Contig1	At1g56700.1	68414.m06521 pyrrolidone-carboxylate peptidase family protein similar to Pyrrolidone-carboxylate peptidase (5-oxoprolyl- peptidase) (Pyroglutamyl-peptidase I) (PGP-I) (Pyrase). (Swiss-Prot:O73944) [Pyrococcus furiosus]; similar to Pyrrolidone-carboxylate	GO:0006508,GO:0004219,GO:0008372
29335	BN15638	5.55887	1818.94	327.214	2.47479	gi|15638|At1g56700_Contig1	At1g56700.1	68414.m06521 pyrrolidone-carboxylate peptidase family protein similar to Pyrrolidone-carboxylate peptidase (5-oxoprolyl- peptidase) (Pyroglutamyl-peptidase I) (PGP-I) (Pyrase). (Swiss-Prot:O73944) [Pyrococcus furiosus]; similar to Pyrrolidone-carboxylate	GO:0006508,GO:0004219,GO:0008372
27047	BN15639	2.4656	868.442	352.224	1.30194	gi|15639|At4g35250_Contig1	At4g35250.1	68417.m05010 vestitone reductase-related low similarity to vestitone reductase [Medicago sativa subsp. sativa] GI:973249	GO:0008839,GO:0006012,GO:0009089,GO:0016491,GO:0003978,GO:0009507,GO:0003854,GO:0006694,GO:0003824,GO:0008152
26735	BN15639	2.63443	1009.67	383.259	1.39749	gi|15639|At4g35250_Contig1	At4g35250.1	68417.m05010 vestitone reductase-related low similarity to vestitone reductase [Medicago sativa subsp. sativa] GI:973249	GO:0008839,GO:0006012,GO:0009089,GO:0016491,GO:0003978,GO:0009507,GO:0003854,GO:0006694,GO:0003824,GO:0008152
6247	BN15647	2.62553	479.756	182.727	1.39261	gi|15647|At1g02900_Contig1	At1g02900.1	68414.m00257 rapid alkalinization factor (RALF) family protein similar to RALF precursor [Nicotiana tabacum] GI:16566316	GO:0005578,GO:0004871,GO:0007267
3335	BN15648	2.10779	3039.31	1441.94	1.07573	gi|15648|At1g53540_Contig1	At1g53540.1	68414.m06074 17.6 kDa class I small heat shock protein (HSP17.6C-CI) (AA 1-156) identical to (17.6 kDa class I heat shock protein (HSP 17.6) (AA 1-156)(SP:P13853) (GI:4376161) (Arabidopsis thaliana) (Nucleic Acids Res. 17 (19), 7995 (1989))	GO:0009408,GO:0003773
27701	BN15651	3.11981	1745.97	559.64	1.64146	gi|15651|At3g17000_Contig3	At3g17000.1	68416.m02171 ubiquitin-conjugating enzyme, putative similar to Non-Canonical UBiquitin Conjugating Enzyme 1 (NCUBE1) from [Gallus gallus] GI:7362937, [Mus musculus] GI:7363050, [Homo sapiens] GI:7362973; contains Pfam profile PF00179: Ubiquitin-conjugatin	GO:0006464,GO:0008372,GO:0004840,GO:0006512
27389	BN15651	2.30784	2312.59	1002.06	1.20654	gi|15651|At3g17000_Contig3	At3g17000.1	68416.m02171 ubiquitin-conjugating enzyme, putative similar to Non-Canonical UBiquitin Conjugating Enzyme 1 (NCUBE1) from [Gallus gallus] GI:7362937, [Mus musculus] GI:7363050, [Homo sapiens] GI:7362973; contains Pfam profile PF00179: Ubiquitin-conjugatin	GO:0006464,GO:0008372,GO:0004840,GO:0006512
25101	BN15652	3.84718	8793.96	2285.82	1.9438	gi|15652|At5g04240_Contig1	At5g04240.1	68418.m00414 zinc finger (C2H2 type) family protein / transcription factor jumonji (jmj) family protein contains Pfam domians PF02375: jmjN domain, PF02373: jmjC domain and PF00096: Zinc finger, C2H2 type	GO:0008372,GO:0003700,GO:0045449
24789	BN15652	3.22232	9917.3	3077.69	1.6881	gi|15652|At5g04240_Contig1	At5g04240.1	68418.m00414 zinc finger (C2H2 type) family protein / transcription factor jumonji (jmj) family protein contains Pfam domians PF02375: jmjN domain, PF02373: jmjC domain and PF00096: Zinc finger, C2H2 type	GO:0008372,GO:0003700,GO:0045449
22501	BN15653	2.57571	21814	8469.12	1.36497	gi|15653|At5g36220_Contig1	At5g36220.1	68418.m04368 cytochrome P450 81D1 (CYP81D1) (CYP91A1) Identical to Cytochrome P450 (SP:Q9FG65) [Arabidopsis thaliana];	GO:0012505,GO:0006118,GO:0019825
22189	BN15653	2.25601	23079.4	10230.2	1.17377	gi|15653|At5g36220_Contig1	At5g36220.1	68418.m04368 cytochrome P450 81D1 (CYP81D1) (CYP91A1) Identical to Cytochrome P450 (SP:Q9FG65) [Arabidopsis thaliana];	GO:0012505,GO:0006118,GO:0019825
1389	BN15662	2.43941	10712.3	4391.35	1.28653	gi|15662|At1g01550_Contig1	At1g01550.1	68414.m00072 expressed protein	GO:0005554,GO:0000004,GO:0009507
1701	BN15662	2.77927	11843.9	4261.52	1.4747	gi|15662|At1g01550_Contig1	At1g01550.1	68414.m00072 expressed protein	GO:0005554,GO:0000004,GO:0009507
30297	BN15663	3.15515	3966.68	1257.21	1.65771	gi|15663|At1g01550_Contig2	At1g01550.1	68414.m00072 expressed protein	GO:0005554,GO:0000004,GO:0009507
29985	BN15663	3.51933	4257.9	1209.86	1.8153	gi|15663|At1g01550_Contig2	At1g01550.1	68414.m00072 expressed protein	GO:0005554,GO:0000004,GO:0009507
27385	BN15664	3.84605	6901.81	1794.52	1.94338	gi|15664|At1g76955_Contig1	At1g76955.1	68414.m08959 Expressed protein	GO:0005554,GO:0000004,GO:0008372
27697	BN15664	4.4617	5706.74	1279.05	2.15759	gi|15664|At1g76955_Contig1	At1g76955.1	68414.m08959 Expressed protein	GO:0005554,GO:0000004,GO:0008372
6897	BN15673	2.23754	1352.37	604.4	1.16191	gi|15673|At1g73885_Contig1	At1g73885.1	68414.m08557 expressed protein	GO:0005554,GO:0000004,GO:0009507
6585	BN15673	2.20194	1300.44	590.587	1.13878	gi|15673|At1g73885_Contig1	At1g73885.1	68414.m08557 expressed protein	GO:0005554,GO:0000004,GO:0009507
30639	BN15676	2.72347	461.919	169.607	1.44544	gi|15676|At3g03800_DC1386F	At3g03800.1	68416.m00390 syntaxin, putative (SYP131) similar to SP|Q9ZSD4 Syntaxin 121 (AtSYP121) (Syntaxin-related protein At-Syr1) {Arabidopsis thaliana}	GO:0006886,GO:0016020,GO:0005486,GO:0006944
28351	BN15677	3.12173	2425.54	776.986	1.64235	gi|15677|At4g14210_Contig1	At4g14210.2	68417.m02193 phytoene dehydrogenase, chloroplast / phytoene desaturase (PDS) identical to SP|Q07356 Phytoene dehydrogenase, chloroplast precursor (EC 1.14.99.-) (Phytoene desaturase){Arabidopsis thaliana}; high similarity to phytoene desaturase [Lycopersi	GO:0016117,GO:0016166,GO:0009507,GO:0016120
28039	BN15677	2.78996	2744.19	983.593	1.48025	gi|15677|At4g14210_Contig1	At4g14210.2	68417.m02193 phytoene dehydrogenase, chloroplast / phytoene desaturase (PDS) identical to SP|Q07356 Phytoene dehydrogenase, chloroplast precursor (EC 1.14.99.-) (Phytoene desaturase){Arabidopsis thaliana}; high similarity to phytoene desaturase [Lycopersi	GO:0016117,GO:0016166,GO:0009507,GO:0016120
20551	BN15680	2.118	7385.58	3487.06	1.0827	gi|15680|At5g49940_Contig2	At5g49940.1	68418.m06183 nitrogen fixation NifU-like family protein similar to Nitrogen fixation protein nifU (SP:Q43885) {Anabaena azollae}; contains Pfam profile: PF01106 NifU-like domain	GO:0009507,GO:0005198,GO:0016226
20239	BN15680	2.10489	9611.25	4566.16	1.07374	gi|15680|At5g49940_Contig2	At5g49940.1	68418.m06183 nitrogen fixation NifU-like family protein similar to Nitrogen fixation protein nifU (SP:Q43885) {Anabaena azollae}; contains Pfam profile: PF01106 NifU-like domain	GO:0009507,GO:0005198,GO:0016226
17951	BN15681	2.58936	3603.27	1391.57	1.37259	gi|15681|At5g20960_Contig1	At5g20960.2	68418.m02492 aldehyde oxidase 1 (AAO1) identical to aldehyde oxidase AAO1 from Arabidopsis thaliana [gi:3172023] isoform contains a GA-donor splice site at intron 10	GO:0005737,GO:0016020,GO:0004031,GO:0009851
17639	BN15681	2.668	4081.37	1529.75	1.41576	gi|15681|At5g20960_Contig1	At5g20960.2	68418.m02492 aldehyde oxidase 1 (AAO1) identical to aldehyde oxidase AAO1 from Arabidopsis thaliana [gi:3172023] isoform contains a GA-donor splice site at intron 10	GO:0005737,GO:0016020,GO:0004031,GO:0009851
9839	BN15684	2.62216	1018.15	388.287	1.39075	gi|15684|At4g29130_Contig1	At4g29130.1	68417.m04169 hexokinase 1 (HXK1) identical to hexokinase 1 [Arabidopsis thaliana] Swiss-Prot:Q42525	GO:0019656,GO:0012505,GO:0019658,GO:0006096,GO:0005524,GO:0019642,GO:0004396,GO:0019650
10151	BN15684	2.71411	1083.43	399.185	1.44048	gi|15684|At4g29130_Contig1	At4g29130.1	68417.m04169 hexokinase 1 (HXK1) identical to hexokinase 1 [Arabidopsis thaliana] Swiss-Prot:Q42525	GO:0019656,GO:0012505,GO:0019658,GO:0006096,GO:0005524,GO:0019642,GO:0004396,GO:0019650
29002	BN15701	9.15477	2731.49	298.368	3.19452	gi|15701|At5g14450_DC1283R	At5g14450.1	68418.m01691 GDSL-motif lipase/hydrolase family protein similar to early nodulin ENOD8 [Medicago sativa] GI:304037, elicitor-induced glycoprotein iEP4 [Daucus carota] GI:1911765, pollen-expressed coil protein [Medicago sativa] GI:1110502; contains InterPr	GO:0003824,GO:0016789,GO:0000004,GO:0012505
28690	BN15701	7.51726	3143.69	418.196	2.91021	gi|15701|At5g14450_DC1283R	At5g14450.1	68418.m01691 GDSL-motif lipase/hydrolase family protein similar to early nodulin ENOD8 [Medicago sativa] GI:304037, elicitor-induced glycoprotein iEP4 [Daucus carota] GI:1911765, pollen-expressed coil protein [Medicago sativa] GI:1110502; contains InterPr	GO:0003824,GO:0016789,GO:0000004,GO:0012505
20886	BN15723	3.40441	723.151	212.416	1.7674	gi|15723|At1g27530_Contig1	At1g27530.1	68414.m03356 expressed protein Similar to gb|AF151884 CGI-126 protein from Homo sapiens. EST gb|Z18048 comes from this gene	GO:0005554,GO:0000004,GO:0008372
20886	BN15723	2.00625	13306.6	6632.56	1.0045	gi|15723|At1g27530_Contig1	At1g27530.1	68414.m03356 expressed protein Similar to gb|AF151884 CGI-126 protein from Homo sapiens. EST gb|Z18048 comes from this gene	GO:0005554,GO:0000004,GO:0008372
21198	BN15723	2.19219	568.829	259.48	1.13237	gi|15723|At1g27530_Contig1	At1g27530.1	68414.m03356 expressed protein Similar to gb|AF151884 CGI-126 protein from Homo sapiens. EST gb|Z18048 comes from this gene	GO:0005554,GO:0000004,GO:0008372
21198	BN15723	2.23184	14612.6	6547.32	1.15824	gi|15723|At1g27530_Contig1	At1g27530.1	68414.m03356 expressed protein Similar to gb|AF151884 CGI-126 protein from Homo sapiens. EST gb|Z18048 comes from this gene	GO:0005554,GO:0000004,GO:0008372
18598	BN15724	2.82029	1134.02	402.093	1.49585	gi|15724|At1g27530_Contig3	At1g27530.1	68414.m03356 expressed protein Similar to gb|AF151884 CGI-126 protein from Homo sapiens. EST gb|Z18048 comes from this gene	GO:0005554,GO:0000004,GO:0008372
18286	BN15724	2.97653	1261.08	423.675	1.57363	gi|15724|At1g27530_Contig3	At1g27530.1	68414.m03356 expressed protein Similar to gb|AF151884 CGI-126 protein from Homo sapiens. EST gb|Z18048 comes from this gene	GO:0005554,GO:0000004,GO:0008372
15998	BN15725	2.14756	591.446	275.404	1.1027	gi|15725|At1g27530_Contig4	At1g27530.1	68414.m03356 expressed protein Similar to gb|AF151884 CGI-126 protein from Homo sapiens. EST gb|Z18048 comes from this gene	GO:0005554,GO:0000004,GO:0008372
15686	BN15725	2.77245	657.798	237.262	1.47116	gi|15725|At1g27530_Contig4	At1g27530.1	68414.m03356 expressed protein Similar to gb|AF151884 CGI-126 protein from Homo sapiens. EST gb|Z18048 comes from this gene	GO:0005554,GO:0000004,GO:0008372
7886	BN15728	2.03744	2117.53	1039.31	1.02676	gi|15728|At4g14710_Contig1	At4g14710.1	68417.m02260 iron-deficiency-responsive protein, putative strong similarity to iron-deficiency induced gene [Hordeum vulgare] GI:14522834; contains Pfam profile PF03079: ARD/ARD' family	GO:0008372,GO:0000004,GO:0046872
29340	BN15737	6.08288	1572.12	258.45	2.60475	gi|15737|At3g27820_Contig1	At3g27820.1	68416.m03470 monodehydroascorbate reductase, putative similar to cytosolic monodehydroascorbate reductase GB:BAA77214 [Oryza sativa]	GO:0006096,GO:0016491,GO:0005524,GO:0006118,GO:0006749,GO:0016639,GO:0004791,GO:0019430,GO:0006537,GO:0004362,GO:0005737,GO:0004148,GO:0016654,GO:0015036,GO:0005739
29652	BN15737	6.58149	2263.79	343.963	2.71841	gi|15737|At3g27820_Contig1	At3g27820.1	68416.m03470 monodehydroascorbate reductase, putative similar to cytosolic monodehydroascorbate reductase GB:BAA77214 [Oryza sativa]	GO:0006096,GO:0016491,GO:0005524,GO:0006118,GO:0006749,GO:0016639,GO:0004791,GO:0019430,GO:0006537,GO:0004362,GO:0005737,GO:0004148,GO:0016654,GO:0015036,GO:0005739
[truncated: 3,066 more rows]
