# Supplementary material for: Transcriptome profiling of Brassica napus stem sections in relation to differences in lignin content
Source: BMC Genomics. 2018 Apr 16;19:255. doi: 10.1186/s12864-018-4645-6 (PMC5903004; doi:10.1186/s12864-018-4645-6)
Supplement: Supplementary file 11 — Table S6A. Differential expression of DH3 vs YN3 less than point 5 (microarray). (XLSX 512 kb) [file 12864_2018_4645_MOESM11_ESM.xlsx]

## Sheet: Query1
Position	Reporter ID	ratio1_2	intensity1	intensity2	l2ratio1_2	Contig	AT ID	Gene name	GO term
18208	BN10007	0.134546	2497.41	18561.7	-2.89382	gi|10007|At2g29450_Contig3	At2g29450.1	68415.m03578 glutathione S-transferase (103-1A) identical to Swiss-Prot:P46421 glutathione S-transferase 103-1A [Arabidopsis thaliana]	GO:0005737,GO:0004364,GO:0009407
18520	BN10007	0.139231	2116.73	15203	-2.84445	gi|10007|At2g29450_Contig3	At2g29450.1	68415.m03578 glutathione S-transferase (103-1A) identical to Swiss-Prot:P46421 glutathione S-transferase 103-1A [Arabidopsis thaliana]	GO:0005737,GO:0004364,GO:0009407
15920	BN10008	0.158801	130.9	824.3	-2.6547	gi|10008|At2g29450_Contig2	At2g29450.1	68415.m03578 glutathione S-transferase (103-1A) identical to Swiss-Prot:P46421 glutathione S-transferase 103-1A [Arabidopsis thaliana]	GO:0005737,GO:0004364,GO:0009407
15608	BN10008	0.144011	137.226	952.886	-2.79575	gi|10008|At2g29450_Contig2	At2g29450.1	68415.m03578 glutathione S-transferase (103-1A) identical to Swiss-Prot:P46421 glutathione S-transferase 103-1A [Arabidopsis thaliana]	GO:0005737,GO:0004364,GO:0009407
2920	BN10016	0.431816	7003.41	16218.5	-1.21151	gi|10016|At2g28910_Contig2	At2g28910.1	68415.m03513 CAX-interacting protein 4 (CAXIP4) contains Pfam domain PF00098: Zinc knuckle; identical to cDNA CAX-interacting protein 4 GI:27651998	GO:0003676,GO:0000004,GO:0005739
2608	BN10016	0.43228	8356.79	19331.9	-1.20996	gi|10016|At2g28910_Contig2	At2g28910.1	68415.m03513 CAX-interacting protein 4 (CAXIP4) contains Pfam domain PF00098: Zinc knuckle; identical to cDNA CAX-interacting protein 4 GI:27651998	GO:0003676,GO:0000004,GO:0005739
18516	BN10026	0.272198	273.551	1004.97	-1.87727	gi|10026|At1g20340_Contig1	At1g20340.1	68414.m02538 plastocyanin similar to plastocyanin GI:1865683 from [Arabidopsis thaliana]	GO:0009543,GO:0005507,GO:0009411,GO:0005489,GO:0006118,GO:0042221
18204	BN10026	0.243482	286.13	1175.16	-2.03811	gi|10026|At1g20340_Contig1	At1g20340.1	68414.m02538 plastocyanin similar to plastocyanin GI:1865683 from [Arabidopsis thaliana]	GO:0009543,GO:0005507,GO:0009411,GO:0005489,GO:0006118,GO:0042221
13004	BN10028	0.483303	3086.07	6385.37	-1.049	gi|10028|At1g20340_Contig3	At1g20340.1	68414.m02538 plastocyanin similar to plastocyanin GI:1865683 from [Arabidopsis thaliana]	GO:0009543,GO:0005507,GO:0009411,GO:0005489,GO:0006118,GO:0042221
2916	BN10038	0.450964	3646.05	8085.02	-1.14892	gi|10038|At5g38480_Contig1	At5g38480.1	68418.m04651 14-3-3 protein GF14 psi (GRF3) (RCI1) identical to 14-3-3 protein GF14 psi GI:1168200, SP:P42644	GO:0008372,GO:0045309,GO:0007165,GO:0045308
2604	BN10038	0.450453	3087.84	6854.96	-1.15055	gi|10038|At5g38480_Contig1	At5g38480.1	68418.m04651 14-3-3 protein GF14 psi (GRF3) (RCI1) identical to 14-3-3 protein GF14 psi GI:1168200, SP:P42644	GO:0008372,GO:0045309,GO:0007165,GO:0045308
18858	BN10047	0.206643	107.881	522.064	-2.27479	gi|10047|At5g41460_Contig1	At5g41460.1	68418.m05035 fringe-related protein strong similarity to unknown protein (pir||T13026) similarity to predicted proteins + similar to hypothetical protein GB:AAC23643 [Arabidopsis thaliana] + weak similarity to Fringe [Schistocerca gregaria](GI:6573138);Fr	GO:0016020,GO:0000004,GO:0016757
19170	BN10047	0.214157	107.343	501.234	-2.22326	gi|10047|At5g41460_Contig1	At5g41460.1	68418.m05035 fringe-related protein strong similarity to unknown protein (pir||T13026) similarity to predicted proteins + similar to hypothetical protein GB:AAC23643 [Arabidopsis thaliana] + weak similarity to Fringe [Schistocerca gregaria](GI:6573138);Fr	GO:0016020,GO:0000004,GO:0016757
11370	BN10050	0.466151	764.935	1640.96	-1.10113	gi|10050|At3g45640_Contig1	At3g45640.1	68416.m04929 mitogen-activated protein kinase, putative / MAPK, putative (MPK3) identical to mitogen-activated protein kinase homolog (AtMPK3)[Arabidopsis thaliana] SWISS-PROT:Q39023; PMID:12119167	GO:0008372,GO:0006950,GO:0016301,GO:0005515,GO:0004707,GO:0006979,GO:0000169,GO:0007165
11058	BN10050	0.434232	696.725	1604.5	-1.20346	gi|10050|At3g45640_Contig1	At3g45640.1	68416.m04929 mitogen-activated protein kinase, putative / MAPK, putative (MPK3) identical to mitogen-activated protein kinase homolog (AtMPK3)[Arabidopsis thaliana] SWISS-PROT:Q39023; PMID:12119167	GO:0008372,GO:0006950,GO:0016301,GO:0005515,GO:0004707,GO:0006979,GO:0000169,GO:0007165
11366	BN10066	0.44864	181.092	403.647	-1.15637	gi|10066|At4g16190_Contig1	At4g16190.1	68417.m02457 cysteine proteinase, putative contains similarity to papain-like cysteine proteinase isoform I GI:7381219 from [Ipomoea batatas]	GO:0006508,GO:0012505,GO:0004197,GO:0008234
966	BN10084	0.0202473	89.2912	4410.04	-5.62613	gi|10084|At1g09640_Contig1	At1g09640.1	68414.m01081 elongation factor 1B-gamma, putative / eEF-1B gamma, putative Similar to elongation factor 1-gamma (gb|EF1G_XENLA). ESTs gb|T20564,gb|T45940,gb|T04527 come from this gene	GO:0005853,GO:0003746,GO:0006414
654	BN10084	0.0197407	91.7764	4649.09	-5.66268	gi|10084|At1g09640_Contig1	At1g09640.1	68414.m01081 elongation factor 1B-gamma, putative / eEF-1B gamma, putative Similar to elongation factor 1-gamma (gb|EF1G_XENLA). ESTs gb|T20564,gb|T45940,gb|T04527 come from this gene	GO:0005853,GO:0003746,GO:0006414
17216	BN10108	0.236195	526.253	2228.04	-2.08195	gi|10108|At1g68530_Contig2	At1g68530.2	68414.m07829 very-long-chain fatty acid condensing enzyme (CUT1) identical to very-long-chain fatty acid condensing enzyme (CUT1) GB:AF129511 (required for cuticular wax biosynthesis and pollen fertility: Millar,A.A., et al., Plant Cell (1999))	GO:0042335,GO:0010025,GO:0005792,GO:0009922,GO:0000038,GO:0008415,GO:0016020
16904	BN10108	0.215353	600.685	2789.3	-2.21522	gi|10108|At1g68530_Contig2	At1g68530.2	68414.m07829 very-long-chain fatty acid condensing enzyme (CUT1) identical to very-long-chain fatty acid condensing enzyme (CUT1) GB:AF129511 (required for cuticular wax biosynthesis and pollen fertility: Millar,A.A., et al., Plant Cell (1999))	GO:0042335,GO:0010025,GO:0005792,GO:0009922,GO:0000038,GO:0008415,GO:0016020
2270	BN10133	0.434571	259.151	596.338	-1.20234	gi|10133|At3g02880_Contig2	At3g02880.1	68416.m00282 leucine-rich repeat transmembrane protein kinase, putative contains Pfam profiles: PF00069 Eukaryotic protein kinase domain, PF00560 Leucine Rich Repeat (5 copies)	GO:0012505,GO:0005524,GO:0007169,GO:0004674,GO:0006468,GO:0016301
1958	BN10133	0.472324	277.38	587.266	-1.08215	gi|10133|At3g02880_Contig2	At3g02880.1	68416.m00282 leucine-rich repeat transmembrane protein kinase, putative contains Pfam profiles: PF00069 Eukaryotic protein kinase domain, PF00560 Leucine Rich Repeat (5 copies)	GO:0012505,GO:0005524,GO:0007169,GO:0004674,GO:0006468,GO:0016301
15266	BN10147	0.454088	422.831	931.166	-1.13896	gi|10147|At1g06760_Contig2	At1g06760.1	68414.m00718 histone H1, putative similar to histone H1-1 GB:CAA44312 GI:16314 from [Arabidopsis thaliana]; identical to cDNA H1-1C mRNA for histone H1-1 (partial) GI:732560	GO:0007001,GO:0003677,GO:0006334,GO:0000786,GO:0005634
14954	BN10147	0.457343	523.264	1144.14	-1.12865	gi|10147|At1g06760_Contig2	At1g06760.1	68414.m00718 histone H1, putative similar to histone H1-1 GB:CAA44312 GI:16314 from [Arabidopsis thaliana]; identical to cDNA H1-1C mRNA for histone H1-1 (partial) GI:732560	GO:0007001,GO:0003677,GO:0006334,GO:0000786,GO:0005634
4554	BN10154	0.470907	5394.43	11455.4	-1.08649	gi|10154|At1g29910_Contig5	At1g29910.1	68414.m03655 chlorophyll A-B binding protein 2, chloroplast / LHCII type I CAB-2 / CAB-140 (CAB2A) identical to SP|P04778 Chlorophyll A-B binding protein 2, chloroplast precursor (LHCII type I CAB-2) (CAB-140) (LHCP) {Arabidopsis thaliana}	GO:0030076,GO:0009765,GO:0016168,GO:0009507,GO:0015979
4866	BN10154	0.384857	4683.71	12170	-1.37761	gi|10154|At1g29910_Contig5	At1g29910.1	68414.m03655 chlorophyll A-B binding protein 2, chloroplast / LHCII type I CAB-2 / CAB-140 (CAB2A) identical to SP|P04778 Chlorophyll A-B binding protein 2, chloroplast precursor (LHCII type I CAB-2) (CAB-140) (LHCP) {Arabidopsis thaliana}	GO:0030076,GO:0009765,GO:0016168,GO:0009507,GO:0015979
9	BN10175	0.331436	180.229	543.782	-1.5932	gi|10175|At1g73100_Contig1	At1g73100.1	68414.m08452 SET domain-containing protein (SUVH3) identical to SUVH3 [Arabidopsis thaliana] GI:13517747; contains Pfam profiles PF00856: SET domain, PF05033: Pre-SET motif, PF02182: YDG/SRA domain; identical to cDNA SUVH3 (SUVH3) GI:14625477	GO:0040029,GO:0005634,GO:0042054
23405	BN10178	0.197939	861.695	4353.34	-2.33687	gi|10178|At3g16770_Contig1	At3g16770.1	68416.m02141 AP2 domain-containing protein RAP2.3 (RAP2.3) identical to GI:2281631 [Arabidopsis thaliana]; identical to cDNA EBP GI:2190330	GO:0009723,GO:0003700,GO:0009613,GO:0003677,GO:0005634
23717	BN10178	0.228778	835.86	3653.59	-2.12798	gi|10178|At3g16770_Contig1	At3g16770.1	68416.m02141 AP2 domain-containing protein RAP2.3 (RAP2.3) identical to GI:2281631 [Arabidopsis thaliana]; identical to cDNA EBP GI:2190330	GO:0009723,GO:0003700,GO:0009613,GO:0003677,GO:0005634
15917	BN10181	0.031685	290.339	9163.3	-4.98006	gi|10181|At1g72290_Contig3	At1g72290.1	68414.m08357 trypsin and protease inhibitor family protein / Kunitz family protein similar to water-soluble chlorophyll protein [Raphanus sativus var. niger] GI:16945735, BnD22 drought induced protein [Brassica napus] GI:17813; contains Pfam profile PF001	GO:0004866,GO:0000004,GO:0012505
15605	BN10181	0.0306706	322.851	10526.4	-5.027	gi|10181|At1g72290_Contig3	At1g72290.1	68414.m08357 trypsin and protease inhibitor family protein / Kunitz family protein similar to water-soluble chlorophyll protein [Raphanus sativus var. niger] GI:16945735, BnD22 drought induced protein [Brassica napus] GI:17813; contains Pfam profile PF001	GO:0004866,GO:0000004,GO:0012505
7805	BN10186	0.224404	162.654	724.827	-2.15583	gi|10186|At5g11200_ML504F	At5g11200.1	68418.m01309 DEAD/DEAH box helicase, putative	GO:0008026,GO:0003676,GO:0005524,GO:0000004,GO:0004386,GO:0008372
8117	BN10186	0.229932	154.977	674.013	-2.12072	gi|10186|At5g11200_ML504F	At5g11200.1	68418.m01309 DEAD/DEAH box helicase, putative	GO:0008026,GO:0003676,GO:0005524,GO:0000004,GO:0004386,GO:0008372
971	BN10214	0.386912	3746.9	9684.12	-1.36992	gi|10214|At5g67250_Contig2	At5g67250.1	68418.m08477 SKP1 interacting partner 2 (SKIP2) identical to SKP1 interacting partner 2 GI:10716949 from [Arabidopsis thaliana]	GO:0006499,GO:0004842
11367	BN10224	0.0806763	127.634	1582.05	-3.63171	gi|10224|At2g37170_Contig1	At2g37170.1	68415.m04560 plasma membrane intrinsic protein 2B (PIP2B) / aquaporin PIP2.2 (PIP2.2) identical to SP|P43287 Plasma membrane intrinsic protein 2B {Arabidopsis thaliana}	GO:0016020,GO:0006810,GO:0015250,GO:0005886,GO:0006833
11055	BN10224	0.0807489	129.564	1604.53	-3.63041	gi|10224|At2g37170_Contig1	At2g37170.1	68415.m04560 plasma membrane intrinsic protein 2B (PIP2B) / aquaporin PIP2.2 (PIP2.2) identical to SP|P43287 Plasma membrane intrinsic protein 2B {Arabidopsis thaliana}	GO:0016020,GO:0006810,GO:0015250,GO:0005886,GO:0006833
8767	BN10225	0.314504	2618.74	8326.57	-1.66885	gi|10225|At2g37170_Contig4	At2g37170.1	68415.m04560 plasma membrane intrinsic protein 2B (PIP2B) / aquaporin PIP2.2 (PIP2.2) identical to SP|P43287 Plasma membrane intrinsic protein 2B {Arabidopsis thaliana}	GO:0016020,GO:0006810,GO:0015250,GO:0005886,GO:0006833
8455	BN10225	0.372686	3267.89	8768.47	-1.42397	gi|10225|At2g37170_Contig4	At2g37170.1	68415.m04560 plasma membrane intrinsic protein 2B (PIP2B) / aquaporin PIP2.2 (PIP2.2) identical to SP|P43287 Plasma membrane intrinsic protein 2B {Arabidopsis thaliana}	GO:0016020,GO:0006810,GO:0015250,GO:0005886,GO:0006833
5855	BN10228	0.488608	900.919	1843.85	-1.03325	gi|10228|At2g37170_Contig9	At2g37170.1	68415.m04560 plasma membrane intrinsic protein 2B (PIP2B) / aquaporin PIP2.2 (PIP2.2) identical to SP|P43287 Plasma membrane intrinsic protein 2B {Arabidopsis thaliana}	GO:0016020,GO:0006810,GO:0015250,GO:0005886,GO:0006833
6167	BN10228	0.482355	965.284	2001.19	-1.05183	gi|10228|At2g37170_Contig9	At2g37170.1	68415.m04560 plasma membrane intrinsic protein 2B (PIP2B) / aquaporin PIP2.2 (PIP2.2) identical to SP|P43287 Plasma membrane intrinsic protein 2B {Arabidopsis thaliana}	GO:0016020,GO:0006810,GO:0015250,GO:0005886,GO:0006833
967	BN10231	0.415508	517.631	1245.78	-1.26705	gi|10231|At1g32240_Contig1	At1g32240.1	68414.m03966 myb family transcription factor (KAN2) contains Pfam profile: PF00249 myb-like DNA-binding domain; identical to cDNA GARP-like putative transcription factor KANADI2 (KAN2) GI:15723594	GO:0045449,GO:0003700,GO:0009507,GO:0003677,GO:0005634
17221	BN10238	0.366086	134.636	367.772	-1.44975	gi|10238|At5g19760_Contig1	At5g19760.1	68418.m02349 dicarboxylate/tricarboxylate carrier (DTC) identical to dicarboxylate/tricarboxylate carrier [Arabidopsis thaliana] GI:19913113	GO:0015302,GO:0005743,GO:0006839,GO:0005488,GO:0006810
16909	BN10238	0.393525	137.296	348.888	-1.34547	gi|10238|At5g19760_Contig1	At5g19760.1	68418.m02349 dicarboxylate/tricarboxylate carrier (DTC) identical to dicarboxylate/tricarboxylate carrier [Arabidopsis thaliana] GI:19913113	GO:0015302,GO:0005743,GO:0006839,GO:0005488,GO:0006810
22105	BN10249	0.482996	293.747	608.177	-1.04992	gi|10249|At3g51720_Contig1	At3g51720.1	68416.m05671 expressed protein contains Pfam PF05701: Plant protein of unknown function (DUF827)	GO:0005554,GO:0000004,GO:0008372
9417	BN10254	0.0452419	112.005	2475.69	-4.4662	gi|10254|At1g01090_Contig3	At1g01090.1	68414.m00011 pyruvate dehydrogenase E1 component alpha subunit, chloroplast identical to pyruvate dehydrogenase E1 alpha subunit GB:AAB86803 GI:2454182 from [Arabidopsis thaliana]; identical to cDNA pyruvate dehydrogenase E1 alpha subunit mRNA, nuclear ge	GO:0008152,GO:0016624,GO:0004739,GO:0009507
9105	BN10254	0.0458408	86.2564	1881.65	-4.44722	gi|10254|At1g01090_Contig3	At1g01090.1	68414.m00011 pyruvate dehydrogenase E1 component alpha subunit, chloroplast identical to pyruvate dehydrogenase E1 alpha subunit GB:AAB86803 GI:2454182 from [Arabidopsis thaliana]; identical to cDNA pyruvate dehydrogenase E1 alpha subunit mRNA, nuclear ge	GO:0008152,GO:0016624,GO:0004739,GO:0009507
17871	BN10263	0.28931	276.763	956.632	-1.78931	gi|10263|At5g11580_Contig1	At5g11580.1	68418.m01350 UVB-resistance protein-related / regulator of chromosome condensation (RCC1) family protein contains Pfam PF00415 : Regulator of chromosome condensation (RCC1); similar to rjs protein (GI:3414809) [Mus musculus]; similar to HERC2 (GI:4079809)	GO:0003682,GO:0008536,GO:0000004,GO:0008372
22755	BN10273	0.0701838	104.371	1487.11	-3.83272	gi|10273|At2g24790_Contig2	At2g24790.1	68415.m02964 zinc finger (B-box type) family protein	GO:0012505,GO:0005622,GO:0008270,GO:0003700,GO:0006355
23067	BN10273	0.0768843	128.393	1669.95	-3.70117	gi|10273|At2g24790_Contig2	At2g24790.1	68415.m02964 zinc finger (B-box type) family protein	GO:0012505,GO:0005622,GO:0008270,GO:0003700,GO:0006355
9755	BN10279	0.175621	112.061	638.083	-2.50946	gi|10279|At3g07540_Contig1	At3g07540.1	68416.m00900 formin homology 2 domain-containing protein / FH2 domain-containing protein contains formin homology 2 domain, Pfam:PF02181	GO:0012505,GO:0003779,GO:0006355,GO:0003700,GO:0005634
10067	BN10279	0.144667	122.874	849.356	-2.78919	gi|10279|At3g07540_Contig1	At3g07540.1	68416.m00900 formin homology 2 domain-containing protein / FH2 domain-containing protein contains formin homology 2 domain, Pfam:PF02181	GO:0012505,GO:0003779,GO:0006355,GO:0003700,GO:0005634
7467	BN10280	0.398465	429.768	1078.56	-1.32748	gi|10280|At3g07540_Contig3	At3g07540.1	68416.m00900 formin homology 2 domain-containing protein / FH2 domain-containing protein contains formin homology 2 domain, Pfam:PF02181	GO:0012505,GO:0003779,GO:0006355,GO:0003700,GO:0005634
7155	BN10280	0.389105	445.237	1144.26	-1.36177	gi|10280|At3g07540_Contig3	At3g07540.1	68416.m00900 formin homology 2 domain-containing protein / FH2 domain-containing protein contains formin homology 2 domain, Pfam:PF02181	GO:0012505,GO:0003779,GO:0006355,GO:0003700,GO:0005634
1955	BN10282	0.356219	5468.53	15351.6	-1.48916	gi|10282|At2g05840_Contig2	At2g05840.1	68415.m00632 20S proteasome alpha subunit A2 (PAA2) identical to GB:AF043519	GO:0005839,GO:0008233,GO:0004175,GO:0006511
2267	BN10282	0.416577	6830.74	16397.3	-1.26334	gi|10282|At2g05840_Contig2	At2g05840.1	68415.m00632 20S proteasome alpha subunit A2 (PAA2) identical to GB:AF043519	GO:0005839,GO:0008233,GO:0004175,GO:0006511
10722	BN10292	0.493051	4052.02	8218.26	-1.02019	gi|10292|At5g03460_Contig2	At5g03460.1	68418.m00302 expressed protein	GO:0005554,GO:0000004,GO:0012505
5518	BN10313	0.496297	7377.65	14865.4	-1.01073	gi|10313|At5g11170_Contig1	At5g11170.2	68418.m01306 DEAD/DEAH box helicase, putative (RH15) DEAD BOX RNA helicase RH15, Arabidopsis thaliana, EMBL:ATH010466	GO:0008026,GO:0003676,GO:0005524,GO:0000004,GO:0004386,GO:0008372
5860	BN10329	0.404472	266.17	658.068	-1.30589	gi|10329|At1g27730_Contig1	At1g27730.1	68414.m03389 zinc finger (C2H2 type) family protein (ZAT10) / salt-tolerance zinc finger protein (STZ) identical to salt-tolerance zinc finger protein GB:CAA64820 GI:1565227 from [Arabidopsis thaliana]; contains Pfam domain, PF00096: Zinc finger, C2H2 typ	GO:0009651,GO:0003700,GO:0008372,GO:0003676,GO:0008270
3260	BN10330	0.39475	1130.3	2863.33	-1.34099	gi|10330|At1g27730_Contig2	At1g27730.1	68414.m03389 zinc finger (C2H2 type) family protein (ZAT10) / salt-tolerance zinc finger protein (STZ) identical to salt-tolerance zinc finger protein GB:CAA64820 GI:1565227 from [Arabidopsis thaliana]; contains Pfam domain, PF00096: Zinc finger, C2H2 typ	GO:0009651,GO:0003700,GO:0008372,GO:0003676,GO:0008270
3572	BN10330	0.401172	1068.38	2663.15	-1.31771	gi|10330|At1g27730_Contig2	At1g27730.1	68414.m03389 zinc finger (C2H2 type) family protein (ZAT10) / salt-tolerance zinc finger protein (STZ) identical to salt-tolerance zinc finger protein GB:CAA64820 GI:1565227 from [Arabidopsis thaliana]; contains Pfam domain, PF00096: Zinc finger, C2H2 typ	GO:0009651,GO:0003700,GO:0008372,GO:0003676,GO:0008270
972	BN10331	0.425337	273.449	642.9	-1.23332	gi|10331|At2g16460_Contig1	At2g16460.1	68415.m01885 expressed protein	GO:0005554,GO:0000004,GO:0005739
16568	BN10341	0.11502	147.962	1286.4	-3.12004	gi|10341|At5g65350_VA586R	At5g65350.1	68418.m08220 histone H3 nearly identical to histone H3 from Zea mays SP|P05203, Medicago sativa GI:166384, Encephalartos altensteinii SP|P08903, Pisum sativum SP|P02300; contains Pfam profile PF00125 Core histone H2A/H2B/H3/H4	GO:0007001,GO:0003677,GO:0006334,GO:0000786,GO:0005634,GO:0009507
16256	BN10341	0.116962	146.776	1254.9	-3.09588	gi|10341|At5g65350_VA586R	At5g65350.1	68418.m08220 histone H3 nearly identical to histone H3 from Zea mays SP|P05203, Medicago sativa GI:166384, Encephalartos altensteinii SP|P08903, Pisum sativum SP|P02300; contains Pfam profile PF00125 Core histone H2A/H2B/H3/H4	GO:0007001,GO:0003677,GO:0006334,GO:0000786,GO:0005634,GO:0009507
6168	BN10347	0.390597	565.608	1448.06	-1.35625	gi|10347|At2g18040_Contig4	At2g18040.1	68415.m02097 peptidyl-prolyl cis-trans isomerase (PIN1) / cyclophilin / rotamase identical to Chain A, Solution Structure Of Pin1at From Arabidopsis Thaliana GI:22218833; contains Pfam profile PF00639: PPIC-type PPIASE domain	GO:0003755,GO:0000074,GO:0008372
5856	BN10347	0.460891	708.38	1536.98	-1.1175	gi|10347|At2g18040_Contig4	At2g18040.1	68415.m02097 peptidyl-prolyl cis-trans isomerase (PIN1) / cyclophilin / rotamase identical to Chain A, Solution Structure Of Pin1at From Arabidopsis Thaliana GI:22218833; contains Pfam profile PF00639: PPIC-type PPIASE domain	GO:0003755,GO:0000074,GO:0008372
12022	BN10373	0.310419	2207.42	7111.09	-1.68771	gi|10373|At3g14230_Contig1	At3g14230.3	68416.m01802 AP2 domain-containing protein RAP2.2 (RAP2.2) identical to AP2 domain containing protein RAP2.2 GI:2281629 from [Arabidopsis thaliana]	GO:0003700,GO:0006355,GO:0003677,GO:0005634
11710	BN10373	0.368848	2537.93	6880.69	-1.4389	gi|10373|At3g14230_Contig1	At3g14230.3	68416.m01802 AP2 domain-containing protein RAP2.2 (RAP2.2) identical to AP2 domain containing protein RAP2.2 GI:2281629 from [Arabidopsis thaliana]	GO:0003700,GO:0006355,GO:0003677,GO:0005634
1310	BN10377	0.431129	457.962	1062.24	-1.21381	gi|10377|At3g03570_VA606R	At3g03570.1	68416.m00360 expressed protein similar to hypothetical protein GB:CAB38918 [Arabidopsis thaliana]	GO:0005554,GO:0000004,GO:0008372
10072	BN10411	0.184608	163.32	884.685	-2.43746	gi|10411|At2g32210_Contig1	At2g32210.1	68415.m03936 expressed protein	GO:0005554,GO:0000004,GO:0009507
9760	BN10411	0.182756	150.181	821.759	-2.45201	gi|10411|At2g32210_Contig1	At2g32210.1	68415.m03936 expressed protein	GO:0005554,GO:0000004,GO:0009507
12356	BN10426	0.293141	1450.73	4948.91	-1.77033	gi|10426|At5g44005_Contig1	At5g44005.1	68418.m05385 expressed protein	GO:0005554,GO:0000004,GO:0008372
12668	BN10426	0.257381	1170.65	4548.31	-1.95802	gi|10426|At5g44005_Contig1	At5g44005.1	68418.m05385 expressed protein	GO:0005554,GO:0000004,GO:0008372
2268	BN10431	0.179546	208.516	1161.35	-2.47757	gi|10431|At5g66400_Contig1	At5g66400.1	68418.m08374 dehydrin (RAB18) nearly identical to SP|P30185 Dehydrin Rab18 {Arabidopsis thaliana}	GO:0009737,GO:0006950,GO:0009414,GO:0005554,GO:0008372
1956	BN10431	0.125224	210.983	1684.85	-2.99742	gi|10431|At5g66400_Contig1	At5g66400.1	68418.m08374 dehydrin (RAB18) nearly identical to SP|P30185 Dehydrin Rab18 {Arabidopsis thaliana}	GO:0009737,GO:0006950,GO:0009414,GO:0005554,GO:0008372
10719	BN10455	0.376669	288.788	766.689	-1.40863	gi|10455|At5g63880_Contig2	At5g63880.1	68418.m08020 SNF7 family protein contains Pfam domain, PF03357: SNF7 family	GO:0009411,GO:0005554,GO:0008372,GO:0004399,GO:0006499
10407	BN10455	0.323664	175.022	540.752	-1.62743	gi|10455|At5g63880_Contig2	At5g63880.1	68418.m08020 SNF7 family protein contains Pfam domain, PF03357: SNF7 family	GO:0009411,GO:0005554,GO:0008372,GO:0004399,GO:0006499
7	BN10460	0.474253	505.298	1065.46	-1.07627	gi|10460|At5g65620_Contig1	At5g65620.1	68418.m08255 peptidase M3 family protein / thimet oligopeptidase family protein similar to SP|P27237 Oligopeptidase A (EC 3.4.24.70) {Salmonella typhimurium}; contains Pfam profile PF01432: Peptidase family M3	GO:0009507,GO:0008237,GO:0004222,GO:0006508,GO:0003677,GO:0006306,GO:0008270
319	BN10460	0.485535	586.983	1208.94	-1.04235	gi|10460|At5g65620_Contig1	At5g65620.1	68418.m08255 peptidase M3 family protein / thimet oligopeptidase family protein similar to SP|P27237 Oligopeptidase A (EC 3.4.24.70) {Salmonella typhimurium}; contains Pfam profile PF01432: Peptidase family M3	GO:0009507,GO:0008237,GO:0004222,GO:0006508,GO:0003677,GO:0006306,GO:0008270
16261	BN10468	0.494074	393.433	796.304	-1.0172	gi|10468|At1g61240_Contig2	At1g61240.2	68414.m06901 expressed protein contains Pfam profile PF05212: Protein of unknown function (DUF707)	GO:0005554,GO:0000004,GO:0008372
661	BN10476	0.492754	149.769	303.943	-1.02106	gi|10476|At1g53210_Contig3	At1g53210.1	68414.m06031 sodium/calcium exchanger family protein / calcium-binding EF hand family protein contains Pfam profiles: PF01699 sodium/calcium exchanger protein, PF00036 EF hand	GO:0016021,GO:0006812,GO:0012505,GO:0005509,GO:0008324
18857	BN10483	0.445498	1836.41	4122.15	-1.16651	gi|10483|At5g61790_Contig6	At5g61790.1	68418.m07754 calnexin 1 (CNX1) identical to calnexin homolog 1, Arabidopsis thaliana, EMBL:AT08315 [SP|P29402]	GO:0005792,GO:0005509,GO:0007186
16569	BN10485	0.347088	844.736	2433.78	-1.52663	gi|10485|At5g61790_Contig3	At5g61790.1	68418.m07754 calnexin 1 (CNX1) identical to calnexin homolog 1, Arabidopsis thaliana, EMBL:AT08315 [SP|P29402]	GO:0005792,GO:0005509,GO:0007186
16257	BN10485	0.323868	849.536	2623.09	-1.62652	gi|10485|At5g61790_Contig3	At5g61790.1	68418.m07754 calnexin 1 (CNX1) identical to calnexin homolog 1, Arabidopsis thaliana, EMBL:AT08315 [SP|P29402]	GO:0005792,GO:0005509,GO:0007186
13657	BN10487	0.284869	1850.12	6494.64	-1.81163	gi|10487|At1g07660_Contig2	At1g07660.1	68414.m00823 histone H4 identical to histone H4 from Lycopersicon esculentum GI:297150, Lolium temulentum SP|P02308, Acropora formosa GI:455652, Citrus jambhiri GI:16797797	GO:0007001,GO:0003677,GO:0006334,GO:0000786,GO:0005634
13969	BN10487	0.298464	1623.12	5438.24	-1.74437	gi|10487|At1g07660_Contig2	At1g07660.1	68414.m00823 histone H4 identical to histone H4 from Lycopersicon esculentum GI:297150, Lolium temulentum SP|P02308, Acropora formosa GI:455652, Citrus jambhiri GI:16797797	GO:0007001,GO:0003677,GO:0006334,GO:0000786,GO:0005634
969	BN10493	0.463565	1297.31	2798.55	-1.10916	gi|10493|At1g31330_Contig1	At1g31330.1	68414.m03833 photosystem I reaction center subunit III family protein contains Pfam profile: PF02507: photosystem I reaction center subunit III	GO:0009507,GO:0015979,GO:0005554,GO:0009538
19511	BN10499	0.489122	286.058	584.84	-1.03173	gi|10499|At5g40270_VA509R	At5g40270.1	68418.m04885 metal-dependent phosphohydrolase HD domain-containing protein similar to SP|Q60710 Interferon-gamma inducible protein MG11 {Mus musculus}; contains Pfam profile PF01966: HD domain	GO:0003824,GO:0000004,GO:0008372
27307	BN10521	0.077154	109.291	1416.53	-3.69611	gi|10521|At2g43510_Contig3	At2g43510.1	68415.m05406 trypsin inhibitor, putative similar to SP|P26780 Trypsin inhibitor 2 precursor (MTI-2) {Sinapis alba}	GO:0012505,GO:0006952,GO:0030304
27619	BN10521	0.0778624	87.8218	1127.91	-3.68293	gi|10521|At2g43510_Contig3	At2g43510.1	68415.m05406 trypsin inhibitor, putative similar to SP|P26780 Trypsin inhibitor 2 precursor (MTI-2) {Sinapis alba}	GO:0012505,GO:0006952,GO:0030304
22107	BN10524	0.41389	6424.15	15521.4	-1.27268	gi|10524|At1g29930_Contig7	At1g29930.1	68414.m03657 chlorophyll A-B binding protein 2, chloroplast / LHCII type I CAB-2 / CAB-140 (CAB2B) identical to SP|P04778 Chlorophyll A-B binding protein 2, chloroplast precursor (LHCII type I CAB-2) (CAB-140) (LHCP) {Arabidopsis thaliana}	GO:0015979,GO:0030076,GO:0009507,GO:0016168
22419	BN10524	0.39685	5806.35	14631.1	-1.33333	gi|10524|At1g29930_Contig7	At1g29930.1	68414.m03657 chlorophyll A-B binding protein 2, chloroplast / LHCII type I CAB-2 / CAB-140 (CAB2B) identical to SP|P04778 Chlorophyll A-B binding protein 2, chloroplast precursor (LHCII type I CAB-2) (CAB-140) (LHCP) {Arabidopsis thaliana}	GO:0015979,GO:0030076,GO:0009507,GO:0016168
19507	BN10525	0.471297	1565.65	3322	-1.08529	gi|10525|At1g29930_Contig6	At1g29930.1	68414.m03657 chlorophyll A-B binding protein 2, chloroplast / LHCII type I CAB-2 / CAB-140 (CAB2B) identical to SP|P04778 Chlorophyll A-B binding protein 2, chloroplast precursor (LHCII type I CAB-2) (CAB-140) (LHCP) {Arabidopsis thaliana}	GO:0015979,GO:0030076,GO:0009507,GO:0016168
19819	BN10525	0.487609	1565.83	3211.24	-1.0362	gi|10525|At1g29930_Contig6	At1g29930.1	68414.m03657 chlorophyll A-B binding protein 2, chloroplast / LHCII type I CAB-2 / CAB-140 (CAB2B) identical to SP|P04778 Chlorophyll A-B binding protein 2, chloroplast precursor (LHCII type I CAB-2) (CAB-140) (LHCP) {Arabidopsis thaliana}	GO:0015979,GO:0030076,GO:0009507,GO:0016168
17219	BN10526	0.128103	2045.53	15967.8	-2.96462	gi|10526|At1g29930_Contig1	At1g29930.1	68414.m03657 chlorophyll A-B binding protein 2, chloroplast / LHCII type I CAB-2 / CAB-140 (CAB2B) identical to SP|P04778 Chlorophyll A-B binding protein 2, chloroplast precursor (LHCII type I CAB-2) (CAB-140) (LHCP) {Arabidopsis thaliana}	GO:0015979,GO:0030076,GO:0009507,GO:0016168
16907	BN10526	0.126608	1906.06	15054.8	-2.98156	gi|10526|At1g29930_Contig1	At1g29930.1	68414.m03657 chlorophyll A-B binding protein 2, chloroplast / LHCII type I CAB-2 / CAB-140 (CAB2B) identical to SP|P04778 Chlorophyll A-B binding protein 2, chloroplast precursor (LHCII type I CAB-2) (CAB-140) (LHCP) {Arabidopsis thaliana}	GO:0015979,GO:0030076,GO:0009507,GO:0016168
14307	BN10527	0.318649	6753.61	21194.5	-1.64996	gi|10527|At1g29930_Contig3	At1g29930.1	68414.m03657 chlorophyll A-B binding protein 2, chloroplast / LHCII type I CAB-2 / CAB-140 (CAB2B) identical to SP|P04778 Chlorophyll A-B binding protein 2, chloroplast precursor (LHCII type I CAB-2) (CAB-140) (LHCP) {Arabidopsis thaliana}	GO:0015979,GO:0030076,GO:0009507,GO:0016168
14619	BN10527	0.306939	8211.93	26754.3	-1.70398	gi|10527|At1g29930_Contig3	At1g29930.1	68414.m03657 chlorophyll A-B binding protein 2, chloroplast / LHCII type I CAB-2 / CAB-140 (CAB2B) identical to SP|P04778 Chlorophyll A-B binding protein 2, chloroplast precursor (LHCII type I CAB-2) (CAB-140) (LHCP) {Arabidopsis thaliana}	GO:0015979,GO:0030076,GO:0009507,GO:0016168
6819	BN10531	0.441127	2102.65	4766.54	-1.18073	gi|10531|At5g58290_Contig5	At5g58290.1	68418.m07297 26S proteasome AAA-ATPase subunit (RPT3) identical to 26S proteasome AAA-ATPase subunit RPT3 GI:6652882 from [Arabidopsis thaliana]	GO:0008540,GO:0006511,GO:0016887
6507	BN10531	0.446704	1904.95	4264.46	-1.16261	gi|10531|At5g58290_Contig5	At5g58290.1	68418.m07297 26S proteasome AAA-ATPase subunit (RPT3) identical to 26S proteasome AAA-ATPase subunit RPT3 GI:6652882 from [Arabidopsis thaliana]	GO:0008540,GO:0006511,GO:0016887
4873	BN10550	0.468924	133.7	285.121	-1.09257	gi|10550|At3g06420_Contig1	At3g06420.1	68416.m00740 autophagy 8h (APG8h) identical to autophagy 8h [Arabidopsis thaliana] GI:19912165; contains Pfam profile PF02991: Microtubule associated protein 1A/1B, light chain 3; supporting cDNA gi|19912164|dbj|AB073182.1|	GO:0008017,GO:0006914,GO:0008372
4561	BN10550	0.49524	133.232	269.025	-1.0138	gi|10550|At3g06420_Contig1	At3g06420.1	68416.m00740 autophagy 8h (APG8h) identical to autophagy 8h [Arabidopsis thaliana] GI:19912165; contains Pfam profile PF02991: Microtubule associated protein 1A/1B, light chain 3; supporting cDNA gi|19912164|dbj|AB073182.1|	GO:0008017,GO:0006914,GO:0008372
20157	BN10556	0.412193	410.745	996.488	-1.27861	gi|10556|At3g51160_Contig3	At3g51160.1	68416.m05602 GDP-D-mannose-4,6-dehydratase (MUR1) almost identical to GDP-D-mannose-4,6-dehydratase (MUR1) GI:1764100 from [Arabidopsis thaliana]	GO:0008446,GO:0042351,GO:0008372,GO:0009826
1957	BN10572	0.264282	1976.74	7479.65	-1.91985	gi|10572|At4g08230_Contig2	At4g08230.1	68417.m01358 glycine-rich protein	GO:0005554,GO:0000004,GO:0005739
2269	BN10572	0.364964	1897.73	5199.77	-1.45417	gi|10572|At4g08230_Contig2	At4g08230.1	68417.m01358 glycine-rich protein	GO:0005554,GO:0000004,GO:0005739
15616	BN10579	0.469075	2653.78	5657.48	-1.09211	gi|10579|At4g04620_Contig1	At4g04620.1	68417.m00675 autophagy 8b (APG8b) identical to autophagy 8b [Arabidopsis thaliana] GI:19912153; contains Pfam profile PF02991: Microtubule associated protein 1A/1B, light chain 3	GO:0008017,GO:0006914,GO:0008372
15928	BN10579	0.484284	2230.15	4605.05	-1.04608	gi|10579|At4g04620_Contig1	At4g04620.1	68417.m00675 autophagy 8b (APG8b) identical to autophagy 8b [Arabidopsis thaliana] GI:19912153; contains Pfam profile PF02991: Microtubule associated protein 1A/1B, light chain 3	GO:0008017,GO:0006914,GO:0008372
13328	BN10580	0.465267	589.251	1266.48	-1.10387	gi|10580|At5g04550_Contig1	At5g04550.1	68418.m00455 expressed protein contains Pfam domain PF05003: protein of unknown function (DUF668)	GO:0005554,GO:0000004,GO:0008372
13016	BN10580	0.436674	676.796	1549.89	-1.19537	gi|10580|At5g04550_Contig1	At5g04550.1	68418.m00455 expressed protein contains Pfam domain PF05003: protein of unknown function (DUF668)	GO:0005554,GO:0000004,GO:0008372
5216	BN10584	0.478237	294.527	615.86	-1.0642	gi|10584|At1g23900_Contig3	At1g23900.2	68414.m03016 gamma-adaptin, putative similar to SP|O43747 Adapter-related protein complex 1 gamma 1 subunit (Gamma-adaptin) (Clathrin assembly protein complex 1 gamma-1 large chain) {Homo sapiens}; contains Pfam profiles PF01602: Adaptin N terminal region	GO:0030276,GO:0005739
5528	BN10584	0.495371	228.711	461.696	-1.01342	gi|10584|At1g23900_Contig3	At1g23900.2	68414.m03016 gamma-adaptin, putative similar to SP|O43747 Adapter-related protein complex 1 gamma 1 subunit (Gamma-adaptin) (Clathrin assembly protein complex 1 gamma-1 large chain) {Homo sapiens}; contains Pfam profiles PF01602: Adaptin N terminal region	GO:0030276,GO:0005739
5528	BN10584	0.486425	247.324	508.452	-1.03971	gi|10584|At1g23900_Contig3	At1g23900.2	68414.m03016 gamma-adaptin, putative similar to SP|O43747 Adapter-related protein complex 1 gamma 1 subunit (Gamma-adaptin) (Clathrin assembly protein complex 1 gamma-1 large chain) {Homo sapiens}; contains Pfam profiles PF01602: Adaptin N terminal region	GO:0030276,GO:0005739
2928	BN10585	0.479733	1560.83	3253.54	-1.0597	gi|10585|At2g30990_VA575R	At2g30990.1	68415.m03780 expressed protein contains Pfam profile: PF05097 protein of unknown function (DUF688)	GO:0005554,GO:0000004,GO:0008372
2616	BN10585	0.468504	1920.64	4099.52	-1.09387	gi|10585|At2g30990_VA575R	At2g30990.1	68415.m03780 expressed protein contains Pfam profile: PF05097 protein of unknown function (DUF688)	GO:0005554,GO:0000004,GO:0008372
16	BN10586	0.301197	3265.82	10842.8	-1.73122	gi|10586|At1g28290_Contig3	At1g28290.1	68414.m03472 pollen Ole e 1 allergen and extensin family protein similar to arabinogalactan protein [Daucus carota] GI:11322245; contains Pfam profile PF01190: Pollen proteins Ole e I family	GO:0005199,GO:0000004,GO:0012505
10412	BN10595	0.446791	397.196	888.998	-1.16233	gi|10595|At2g17720_VA559F	At2g17720.1	68415.m02053 oxidoreductase, 2OG-Fe(II) oxygenase family protein similar to prolyl 4-hydroxylase, alpha subunit, from Gallus gallus [GI:212530], Rattus norvegicus [GI:474940], Mus musculus [SP|Q60715]; contains PF03171 2OG-Fe(II) oxygenase superfamily dom	GO:0016706,GO:0005739,GO:0018401
10724	BN10595	0.418221	440.412	1053.06	-1.25766	gi|10595|At2g17720_VA559F	At2g17720.1	68415.m02053 oxidoreductase, 2OG-Fe(II) oxygenase family protein similar to prolyl 4-hydroxylase, alpha subunit, from Gallus gallus [GI:212530], Rattus norvegicus [GI:474940], Mus musculus [SP|Q60715]; contains PF03171 2OG-Fe(II) oxygenase superfamily dom	GO:0016706,GO:0005739,GO:0018401
7812	BN10596	0.185414	214.479	1156.76	-2.43118	gi|10596|At2g16430_Contig1	At2g16430.2	68415.m01882 purple acid phosphatase (PAP10) identical to purple acid phosphatase (PAP10) GI:20257482 from [Arabidopsis thaliana]	GO:0016787,GO:0004722,GO:0012505,GO:0000004,GO:0005739
8124	BN10596	0.188328	209.24	1111.04	-2.40868	gi|10596|At2g16430_Contig1	At2g16430.2	68415.m01882 purple acid phosphatase (PAP10) identical to purple acid phosphatase (PAP10) GI:20257482 from [Arabidopsis thaliana]	GO:0016787,GO:0004722,GO:0012505,GO:0000004,GO:0005739
5524	BN10597	0.271361	755.065	2782.51	-1.88171	gi|10597|At2g16430_Contig2	At2g16430.2	68415.m01882 purple acid phosphatase (PAP10) identical to purple acid phosphatase (PAP10) GI:20257482 from [Arabidopsis thaliana]	GO:0016787,GO:0004722,GO:0012505,GO:0000004,GO:0005739
5212	BN10597	0.290606	633.719	2180.68	-1.78286	gi|10597|At2g16430_Contig2	At2g16430.2	68415.m01882 purple acid phosphatase (PAP10) identical to purple acid phosphatase (PAP10) GI:20257482 from [Arabidopsis thaliana]	GO:0016787,GO:0004722,GO:0012505,GO:0000004,GO:0005739
12	BN10599	0.475143	518.248	1090.72	-1.07357	gi|10599|At2g32080_Contig1	At2g32080.2	68415.m03921 PUR alpha-1 protein identical to PUR alpha-1 GI:5081612 from [Arabidopsis thaliana]; contains Pfam profile: PF04845 PurA ssDNA and RNA-binding protein	GO:0003697,GO:0000004,GO:0008372
16578	BN10615	0.133521	100.446	752.288	-2.90487	gi|10615|At4g15440_Contig3	At4g15440.1	68417.m02361 hydroperoxide lyase (HPL1) identical to hydroperoxide lyase GI:3822403 from [Arabidopsis thaliana]	GO:0008372,GO:0006118
16266	BN10615	0.0923056	99.6421	1079.48	-3.43744	gi|10615|At4g15440_Contig3	At4g15440.1	68417.m02361 hydroperoxide lyase (HPL1) identical to hydroperoxide lyase GI:3822403 from [Arabidopsis thaliana]	GO:0008372,GO:0006118
6178	BN10619	0.383047	416.173	1086.48	-1.38441	gi|10619|At5g16590_Contig1	At5g16590.1	68418.m01942 leucine-rich repeat transmembrane protein kinase, putative	GO:0012505,GO:0005524,GO:0007169,GO:0004674,GO:0006468,GO:0016301
5866	BN10619	0.376577	411.433	1092.56	-1.40898	gi|10619|At5g16590_Contig1	At5g16590.1	68418.m01942 leucine-rich repeat transmembrane protein kinase, putative	GO:0012505,GO:0005524,GO:0007169,GO:0004674,GO:0006468,GO:0016301
3578	BN10620	0.349913	389.093	1111.97	-1.51493	gi|10620|At5g16590_Contig2	At5g16590.1	68418.m01942 leucine-rich repeat transmembrane protein kinase, putative	GO:0012505,GO:0005524,GO:0007169,GO:0004674,GO:0006468,GO:0016301
3266	BN10620	0.292756	346.462	1183.45	-1.77223	gi|10620|At5g16590_Contig2	At5g16590.1	68418.m01942 leucine-rich repeat transmembrane protein kinase, putative	GO:0012505,GO:0005524,GO:0007169,GO:0004674,GO:0006468,GO:0016301
21462	BN10625	0.338744	1307.72	3860.5	-1.56173	gi|10625|At2g34430_Contig1	At2g34430.1	68415.m04223 chlorophyll A-B binding protein / LHCII type I (LHB1B1) identical to photosystem II type I chlorophyll a/b binding protein [Arabidopsis thaliana] GI:16366	GO:0042651,GO:0015979,GO:0030076,GO:0009769,GO:0016168
8774	BN10638	0.498331	1745.01	3501.71	-1.00482	gi|10638|At1g73230_Contig1	At1g73230.1	68414.m08475 nascent polypeptide-associated complex (NAC) domain-containing protein similar to SP|P20290 Transcription factor BTF3 (RNA polymerase B transcription factor 3) {Homo sapiens}; contains Pfam profile PF01849: NAC domain	GO:0003700,GO:0000004,GO:0008372
5862	BN10640	0.478111	1750.06	3660.36	-1.06458	gi|10640|At1g73230_Contig3	At1g73230.1	68414.m08475 nascent polypeptide-associated complex (NAC) domain-containing protein similar to SP|P20290 Transcription factor BTF3 (RNA polymerase B transcription factor 3) {Homo sapiens}; contains Pfam profile PF01849: NAC domain	GO:0003700,GO:0000004,GO:0008372
12028	BN10654	0.377154	9203.72	24403.1	-1.40678	gi|10654|At4g34590_Contig2	At4g34590.1	68417.m04914 bZIP transcription factor family protein similar to common plant regulatory factor 7 GI:9650828 from [Petroselinum crispum]	GO:0009507,GO:0003700,GO:0006355,GO:0003677,GO:0005634
11716	BN10654	0.412376	8895.29	21570.8	-1.27797	gi|10654|At4g34590_Contig2	At4g34590.1	68417.m04914 bZIP transcription factor family protein similar to common plant regulatory factor 7 GI:9650828 from [Petroselinum crispum]	GO:0009507,GO:0003700,GO:0006355,GO:0003677,GO:0005634
17878	BN10683	0.339662	1570.49	4623.69	-1.55783	gi|10683|At2g30060_Contig1	At2g30060.1	68415.m03656 Ran-binding protein 1b (RanBP1b) nearly identical to atranbp1b [Arabidopsis thaliana] GI:2058284	GO:0008372,GO:0000060,GO:0008536
4566	BN10690	0.458431	961.578	2097.54	-1.12522	gi|10690|At4g19210_Contig1	At4g19210.1	68417.m02834 RNase L inhibitor protein, putative similar to 68 kDa protein HP68 GI:16755057 from [Triticum aestivum]	GO:0015706,GO:0017004,GO:0006810,GO:0015833,GO:0016020,GO:0019866,GO:0006118,GO:0015846,GO:0005215,GO:0006824,GO:0004009,GO:0030288,GO:0016021,GO:0009877
13017	BN10721	0.459074	776.308	1691.03	-1.1232	gi|10721|At2g44350_Contig1	At2g44350.2	68415.m05517 citrate synthase, mitochondrial, putative strong similarity to SP|P20115 Citrate synthase, mitochondrial precursor {Arabidopsis thaliana}; contains Pfam profile PF00285: Citrate synthase	GO:0004108,GO:0006099,GO:0003878,GO:0005739
10417	BN10723	0.399864	1262.53	3157.4	-1.32242	gi|10723|At2g44350_Contig3	At2g44350.2	68415.m05517 citrate synthase, mitochondrial, putative strong similarity to SP|P20115 Citrate synthase, mitochondrial precursor {Arabidopsis thaliana}; contains Pfam profile PF00285: Citrate synthase	GO:0004108,GO:0006099,GO:0003878,GO:0005739
10729	BN10723	0.403023	1091.2	2707.54	-1.31107	gi|10723|At2g44350_Contig3	At2g44350.2	68415.m05517 citrate synthase, mitochondrial, putative strong similarity to SP|P20115 Citrate synthase, mitochondrial precursor {Arabidopsis thaliana}; contains Pfam profile PF00285: Citrate synthase	GO:0004108,GO:0006099,GO:0003878,GO:0005739
8129	BN10724	0.463467	301.287	650.072	-1.10946	gi|10724|At5g39680_Contig3	At5g39680.1	68418.m04805 pentatricopeptide (PPR) repeat-containing protein contains INTERPRO:IPR002885 PPR repeats	GO:0006118,GO:0005489,GO:0008372
15613	BN10741	0.358693	187.304	522.185	-1.47918	gi|10741|At2g47470_Contig3	At2g47470.1	68415.m05925 thioredoxin family protein similar to protein disulfide isomerase [Dictyostelium discoideum] GI:2627440; contains Pfam profile: PF00085 Thioredoxin	GO:0016853,GO:0005783,GO:0012505,GO:0005489,GO:0006118,GO:0030508
2925	BN10748	0.23091	175.341	759.349	-2.1146	gi|10748|At1g63260_VA302R	At1g63260.1	68414.m07152 senescence-associated family protein similar to senescence-associated protein 5 [Hemerocallis hybrid cultivar] gi|3551954|gb|AAC34855	GO:0007568,GO:0016021,GO:0005554,GO:0012505
2613	BN10748	0.234728	165.542	705.25	-2.09094	gi|10748|At1g63260_VA302R	At1g63260.1	68414.m07152 senescence-associated family protein similar to senescence-associated protein 5 [Hemerocallis hybrid cultivar] gi|3551954|gb|AAC34855	GO:0007568,GO:0016021,GO:0005554,GO:0012505
325	BN10749	0.331353	184.939	558.133	-1.59356	gi|10749|At5g02020_Contig1	At5g02020.2	68418.m00122 expressed protein	GO:0005554,GO:0000004,GO:0009507
8467	BN10760	0.18737	545.795	2912.92	-2.41603	gi|10760|At5g59870_Contig1	At5g59870.1	68418.m07507 histone H2A, putative similar to histone H2A Petroselinum crispum SP|P19177, Lycopersicon esculentum SP|P25469, Zea mays SP|P40280; contains Pfam profile PF00125 Core histone H2A/H2B/H3/H4	GO:0007001,GO:0003677,GO:0006334,GO:0000786,GO:0005634
8779	BN10760	0.180929	480.463	2655.53	-2.4665	gi|10760|At5g59870_Contig1	At5g59870.1	68418.m07507 histone H2A, putative similar to histone H2A Petroselinum crispum SP|P19177, Lycopersicon esculentum SP|P25469, Zea mays SP|P40280; contains Pfam profile PF00125 Core histone H2A/H2B/H3/H4	GO:0007001,GO:0003677,GO:0006334,GO:0000786,GO:0005634
5867	BN10761	0.358698	1325.57	3695.5	-1.47916	gi|10761|At5g59870_Contig4	At5g59870.1	68418.m07507 histone H2A, putative similar to histone H2A Petroselinum crispum SP|P19177, Lycopersicon esculentum SP|P25469, Zea mays SP|P40280; contains Pfam profile PF00125 Core histone H2A/H2B/H3/H4	GO:0007001,GO:0003677,GO:0006334,GO:0000786,GO:0005634
6179	BN10761	0.344935	1261.8	3658.08	-1.5356	gi|10761|At5g59870_Contig4	At5g59870.1	68418.m07507 histone H2A, putative similar to histone H2A Petroselinum crispum SP|P19177, Lycopersicon esculentum SP|P25469, Zea mays SP|P40280; contains Pfam profile PF00125 Core histone H2A/H2B/H3/H4	GO:0007001,GO:0003677,GO:0006334,GO:0000786,GO:0005634
3267	BN10762	0.428489	2867.78	6692.77	-1.22267	gi|10762|At5g59870_Contig3	At5g59870.1	68418.m07507 histone H2A, putative similar to histone H2A Petroselinum crispum SP|P19177, Lycopersicon esculentum SP|P25469, Zea mays SP|P40280; contains Pfam profile PF00125 Core histone H2A/H2B/H3/H4	GO:0007001,GO:0003677,GO:0006334,GO:0000786,GO:0005634
3579	BN10762	0.451596	2208.31	4890.01	-1.14689	gi|10762|At5g59870_Contig3	At5g59870.1	68418.m07507 histone H2A, putative similar to histone H2A Petroselinum crispum SP|P19177, Lycopersicon esculentum SP|P25469, Zea mays SP|P40280; contains Pfam profile PF00125 Core histone H2A/H2B/H3/H4	GO:0007001,GO:0003677,GO:0006334,GO:0000786,GO:0005634
11063	BN10771	0.449733	469.872	1044.78	-1.15286	gi|10771|At5g12010_ESS369F	At5g12010.1	68418.m01404 expressed protein	GO:0005509,GO:0016042,GO:0004623,GO:0008372
11375	BN10771	0.365993	454.179	1240.95	-1.45011	gi|10771|At5g12010_ESS369F	At5g12010.1	68418.m01404 expressed protein	GO:0005509,GO:0016042,GO:0004623,GO:0008372
663	BN10775	0.409505	6730.62	16436	-1.28805	gi|10775|At3g19030_Contig1	At3g19030.1	68416.m02417 expressed protein contains similarity to phosphoserine aminotransferase GB:P19689 from [Yersinia enterocolitica]	GO:0008615,GO:0012505,GO:0005554,GO:0009090
975	BN10775	0.412703	8072.15	19559.2	-1.27682	gi|10775|At3g19030_Contig1	At3g19030.1	68416.m02417 expressed protein contains similarity to phosphoserine aminotransferase GB:P19689 from [Yersinia enterocolitica]	GO:0008615,GO:0012505,GO:0005554,GO:0009090
19517	BN10781	0.40454	9427.43	23304.1	-1.30565	gi|10781|At3g61470_Contig4	At3g61470.1	68416.m06884 chlorophyll A-B binding protein (LHCA2) identical to Lhca2 protein [Arabidopsis thaliana] GI:4741940; similar to chlorophyll A-B binding protein, chloroplast [Precursor] SP:P13869 from [Petunia hybrida]; contains Pfam profile: PF00504 chlorop	GO:0030076,GO:0009782,GO:0016168,GO:0009768,GO:0015979
19829	BN10781	0.451414	8133.31	18017.4	-1.14748	gi|10781|At3g61470_Contig4	At3g61470.1	68416.m06884 chlorophyll A-B binding protein (LHCA2) identical to Lhca2 protein [Arabidopsis thaliana] GI:4741940; similar to chlorophyll A-B binding protein, chloroplast [Precursor] SP:P13869 from [Petunia hybrida]; contains Pfam profile: PF00504 chlorop	GO:0030076,GO:0009782,GO:0016168,GO:0009768,GO:0015979
6829	BN10790	0.468386	167.806	358.264	-1.09423	gi|10790|At5g02840_Contig2	At5g02840.2	68418.m00227 myb family transcription factor contains PFAM profile: PF00249 myb-like DNA binding domain	GO:0003700,GO:0006355,GO:0003677,GO:0005634
17225	BN10801	0.0952345	177.218	1860.86	-3.39237	gi|10801|At3g10410_Contig3	At3g10410.1	68416.m01248 serine carboxypeptidase III, putative similar to serine carboxypeptidase III from Oryza sativa SP|P37891, Matricaria chamomilla GI:6960455, Hordeum vulgare SP|P21529, Triticum aestivum SP|P11515; contains Pfam profile PF0450 serine carboxypep	GO:0005524,GO:0012505,GO:0004185,GO:0006508
16913	BN10801	0.0880906	136.632	1551.04	-3.50487	gi|10801|At3g10410_Contig3	At3g10410.1	68416.m01248 serine carboxypeptidase III, putative similar to serine carboxypeptidase III from Oryza sativa SP|P37891, Matricaria chamomilla GI:6960455, Hordeum vulgare SP|P21529, Triticum aestivum SP|P11515; contains Pfam profile PF0450 serine carboxypep	GO:0005524,GO:0012505,GO:0004185,GO:0006508
14625	BN10802	0.443428	5149	11611.8	-1.17323	gi|10802|At3g10410_Contig2	At3g10410.1	68416.m01248 serine carboxypeptidase III, putative similar to serine carboxypeptidase III from Oryza sativa SP|P37891, Matricaria chamomilla GI:6960455, Hordeum vulgare SP|P21529, Triticum aestivum SP|P11515; contains Pfam profile PF0450 serine carboxypep	GO:0005524,GO:0012505,GO:0004185,GO:0006508
12025	BN10804	0.372913	4388.59	11768.4	-1.42309	gi|10804|At2g36530_Contig5	At2g36530.1	68415.m04481 enolase identical to SWISS-PROT:P25696 enolase (EC 4.2.1.11) (2-phosphoglycerate dehydratase)(2-phospho-D- glycerate hydro-lyase) [Arabidopsis thaliana]	GO:0009416,GO:0005634,GO:0009409,GO:0004634,GO:0005737
11713	BN10804	0.412275	5053.96	12258.7	-1.27832	gi|10804|At2g36530_Contig5	At2g36530.1	68415.m04481 enolase identical to SWISS-PROT:P25696 enolase (EC 4.2.1.11) (2-phosphoglycerate dehydratase)(2-phospho-D- glycerate hydro-lyase) [Arabidopsis thaliana]	GO:0009416,GO:0005634,GO:0009409,GO:0004634,GO:0005737
17879	BN10816	0.449331	304.995	678.775	-1.15415	gi|10816|At2g01100_Contig1	At2g01100.3	68415.m00018 expressed protein	GO:0005554,GO:0000004,GO:0008372
17563	BN10829	0.347002	1286.08	3706.26	-1.52698	gi|10829|At5g22880_Contig5	At5g22880.1	68418.m02676 histone H2B, putative strong similarity to histone H2B-3 Lycopersicon esculentum GI:3021485, H2B Gossypium hirsutum SP|O22582; contains Pfam profile PF00125 Core histone H2A/H2B/H3/H4	GO:0007001,GO:0003677,GO:0006334,GO:0000786,GO:0005634
17875	BN10829	0.285345	1208.24	4234.32	-1.80922	gi|10829|At5g22880_Contig5	At5g22880.1	68418.m02676 histone H2B, putative strong similarity to histone H2B-3 Lycopersicon esculentum GI:3021485, H2B Gossypium hirsutum SP|O22582; contains Pfam profile PF00125 Core histone H2A/H2B/H3/H4	GO:0007001,GO:0003677,GO:0006334,GO:0000786,GO:0005634
14963	BN10830	0.243082	500.499	2058.97	-2.04048	gi|10830|At5g22880_Contig2	At5g22880.1	68418.m02676 histone H2B, putative strong similarity to histone H2B-3 Lycopersicon esculentum GI:3021485, H2B Gossypium hirsutum SP|O22582; contains Pfam profile PF00125 Core histone H2A/H2B/H3/H4	GO:0007001,GO:0003677,GO:0006334,GO:0000786,GO:0005634
15275	BN10830	0.317904	580.47	1825.93	-1.65334	gi|10830|At5g22880_Contig2	At5g22880.1	68418.m02676 histone H2B, putative strong similarity to histone H2B-3 Lycopersicon esculentum GI:3021485, H2B Gossypium hirsutum SP|O22582; contains Pfam profile PF00125 Core histone H2A/H2B/H3/H4	GO:0007001,GO:0003677,GO:0006334,GO:0000786,GO:0005634
2275	BN10835	0.261471	126.1	482.271	-1.93528	gi|10835|At1g80830_Contig4	At1g80830.1	68414.m09483 NRAMP metal ion transporter 1 (NRAMP1) identical to NRAMP1 protein [Arabidopsis thaliana] gi|7108911|gb|AAF36535; member of the natural resistance-associated macrophage protein (NRAMP) metal transporter family, PMID:11500563	GO:0015692,GO:0008372,GO:0030001,GO:0006875,GO:0046873,GO:0006828,GO:0015103,GO:0005384,GO:0015691
1963	BN10835	0.320231	167.164	522.011	-1.64282	gi|10835|At1g80830_Contig4	At1g80830.1	68414.m09483 NRAMP metal ion transporter 1 (NRAMP1) identical to NRAMP1 protein [Arabidopsis thaliana] gi|7108911|gb|AAF36535; member of the natural resistance-associated macrophage protein (NRAMP) metal transporter family, PMID:11500563	GO:0015692,GO:0008372,GO:0030001,GO:0006875,GO:0046873,GO:0006828,GO:0015103,GO:0005384,GO:0015691
5218	BN10847	0.495999	606.031	1221.84	-1.01159	gi|10847|At3g03610_Contig2	At3g03610.1	68416.m00364 phagocytosis and cell motility protein ELMO1-related contains weak similarity to ELMO1 [Mus musculus] gi|16118551|gb|AAL14464	GO:0005554,GO:0000004,GO:0005739
5530	BN10847	0.450935	732.238	1623.82	-1.14901	gi|10847|At3g03610_Contig2	At3g03610.1	68416.m00364 phagocytosis and cell motility protein ELMO1-related contains weak similarity to ELMO1 [Mus musculus] gi|16118551|gb|AAL14464	GO:0005554,GO:0000004,GO:0005739
13014	BN10858	0.422616	1464.09	3464.35	-1.24258	gi|10858|At3g60750_Contig2	At3g60750.1	68416.m06796 transketolase, putative strong similarity to transketolase 1 [Capsicum annuum] GI:3559814; contains Pfam profiles PF02779: Transketolase, pyridine binding domain, PF02780: Transketolase, C-terminal domain, PF00456: Transketolase, thiamine dip	GO:0004802,GO:0016491,GO:0000004,GO:0009507
13326	BN10858	0.45997	1250.94	2719.61	-1.12039	gi|10858|At3g60750_Contig2	At3g60750.1	68416.m06796 transketolase, putative strong similarity to transketolase 1 [Capsicum annuum] GI:3559814; contains Pfam profiles PF02779: Transketolase, pyridine binding domain, PF02780: Transketolase, C-terminal domain, PF00456: Transketolase, thiamine dip	GO:0004802,GO:0016491,GO:0000004,GO:0009507
11380	BN10874	0.467349	684.4	1464.43	-1.09743	gi|10874|At1g53240_Contig3	At1g53240.1	68414.m06033 malate dehydrogenase [NAD], mitochondrial identical to mitochondrial NAD-dependent malate dehydrogenase GI:3929649 SP|Q9ZP06 from [Arabidopsis thaliana]; contains InterPro entry IPR001236: Lactate/malate dehydrogenase	GO:0006099,GO:0005739,GO:0016615
5868	BN10876	0.419725	127.578	303.956	-1.25248	gi|10876|At3g62980_Contig1	At3g62980.1	68416.m07075 transport inhibitor response 1 (TIR1) (FBL1) E3 ubiquitin ligase SCF complex F-box subunit; identical to transport inhibitor response 1 GI:2352492 from [Arabidopsis thaliana]	GO:0004842,GO:0009733,GO:0000151,GO:0006511
6180	BN10876	0.477842	115.624	241.971	-1.06539	gi|10876|At3g62980_Contig1	At3g62980.1	68416.m07075 transport inhibitor response 1 (TIR1) (FBL1) E3 ubiquitin ligase SCF complex F-box subunit; identical to transport inhibitor response 1 GI:2352492 from [Arabidopsis thaliana]	GO:0004842,GO:0009733,GO:0000151,GO:0006511
3268	BN10878	0.334223	168.576	504.382	-1.58112	gi|10878|At3g62980_Contig2	At3g62980.1	68416.m07075 transport inhibitor response 1 (TIR1) (FBL1) E3 ubiquitin ligase SCF complex F-box subunit; identical to transport inhibitor response 1 GI:2352492 from [Arabidopsis thaliana]	GO:0004842,GO:0009733,GO:0000151,GO:0006511
3580	BN10878	0.391981	151.156	385.621	-1.35115	gi|10878|At3g62980_Contig2	At3g62980.1	68416.m07075 transport inhibitor response 1 (TIR1) (FBL1) E3 ubiquitin ligase SCF complex F-box subunit; identical to transport inhibitor response 1 GI:2352492 from [Arabidopsis thaliana]	GO:0004842,GO:0009733,GO:0000151,GO:0006511
980	BN10879	0.442238	243.585	550.801	-1.17711	gi|10879|At3g62980_Contig3	At3g62980.1	68416.m07075 transport inhibitor response 1 (TIR1) (FBL1) E3 ubiquitin ligase SCF complex F-box subunit; identical to transport inhibitor response 1 GI:2352492 from [Arabidopsis thaliana]	GO:0004842,GO:0009733,GO:0000151,GO:0006511
16264	BN10887	0.072826	744.791	10227	-3.7794	gi|10887|At3g12145_Contig1	At3g12145.1	68416.m01513 polygalacturonase inhibitor, putative / leucine-rich repeat protein (FLR1) similar to Swiss-Prot:Q05091 polygalacturonase inhibitor precursor (Polygalacturonase-inhibiting protein) [Pyrus communis]; identical to leucine-rich repeat protein FL	GO:0004857,GO:0000004,GO:0008372
16576	BN10887	0.0949667	727.069	7656.04	-3.39643	gi|10887|At3g12145_Contig1	At3g12145.1	68416.m01513 polygalacturonase inhibitor, putative / leucine-rich repeat protein (FLR1) similar to Swiss-Prot:Q05091 polygalacturonase inhibitor precursor (Polygalacturonase-inhibiting protein) [Pyrus communis]; identical to leucine-rich repeat protein FL	GO:0004857,GO:0000004,GO:0008372
13976	BN10889	0.476786	6470.27	13570.6	-1.06859	gi|10889|At4g30190_Contig1	At4g30190.1	68417.m04292 ATPase 2, plasma membrane-type, putative / proton pump 2, putative / proton-exporting ATPase, putative strong similarity to SP|P19456 ATPase 2, plasma membrane-type (EC 3.6.3.6) (Proton pump 2) {Arabidopsis thaliana}; contains InterPro access	GO:0008553,GO:0016887,GO:0005886,GO:0009935
13664	BN10889	0.491593	8613.99	17522.6	-1.02446	gi|10889|At4g30190_Contig1	At4g30190.1	68417.m04292 ATPase 2, plasma membrane-type, putative / proton pump 2, putative / proton-exporting ATPase, putative strong similarity to SP|P19456 ATPase 2, plasma membrane-type (EC 3.6.3.6) (Proton pump 2) {Arabidopsis thaliana}; contains InterPro access	GO:0008553,GO:0016887,GO:0005886,GO:0009935
12030	BN10908	0.386715	1028.69	2660.07	-1.37066	gi|10908|At5g12040_Contig1	At5g12040.1	68418.m01408 carbon-nitrogen hydrolase family protein similar to Nit protein 2 [Homo sapiens] GI:9367116; contains Pfam profile PF00795: hydrolase, carbon-nitrogen family	GO:0009507,GO:0006807,GO:0016810
11718	BN10908	0.492045	2046.19	4158.54	-1.02314	gi|10908|At5g12040_Contig1	At5g12040.1	68418.m01408 carbon-nitrogen hydrolase family protein similar to Nit protein 2 [Homo sapiens] GI:9367116; contains Pfam profile PF00795: hydrolase, carbon-nitrogen family	GO:0009507,GO:0006807,GO:0016810
17226	BN10919	0.440011	5014.81	11397	-1.18439	gi|10919|At2g18440_Contig1	At2g18440.1	68415.m02146 expressed protein	GO:0005554
16914	BN10919	0.462686	4843.91	10469.1	-1.11189	gi|10919|At2g18440_Contig1	At2g18440.1	68415.m02146 expressed protein	GO:0005554
12026	BN10921	0.466956	852.377	1825.39	-1.09864	gi|10921|At2g18440_Contig3	At2g18440.1	68415.m02146 expressed protein	GO:0005554
9114	BN10922	0.32091	3413.74	10637.7	-1.63976	gi|10922|At2g18440_Contig4	At2g18440.1	68415.m02146 expressed protein	GO:0005554
9426	BN10922	0.311668	3638.29	11673.6	-1.68192	gi|10922|At2g18440_Contig4	At2g18440.1	68415.m02146 expressed protein	GO:0005554
25368	BN10935	0.247701	901.375	3638.97	-2.01333	gi|10935|At1g07890_Contig2	At1g07890.3	68414.m00858 L-ascorbate peroxidase 1, cytosolic (APX1) identical to SP|Q05431 L-ascorbate peroxidase, cytosolic (EC 1.11.1.11) (AP) {Arabidopsis thaliana}, L-ascorbate peroxidase [Arabidopsis thaliana] gi|16173|emb|CAA42168; strong similarity to cytosoli	GO:0006118,GO:0016688,GO:0005829,GO:0006979
15280	BN10952	0.437346	168.655	385.633	-1.19315	gi|10952|At5g08630_Contig1	At5g08630.1	68418.m01026 DDT domain-containing protein low similarity to SP|Q9NRL2 Bromodomain adjacent to zinc finger domain protein 1A (ATP-utilizing chromatin assembly and remodeling factor 1) (ATP-dependent chromatin remodelling protein) (Williams syndrome transc	GO:0005554,GO:0000004,GO:0008372
4568	BN10956	0.186118	1042.94	5603.65	-2.42571	gi|10956|At5g62350_Contig2	At5g62350.1	68418.m07826 invertase/pectin methylesterase inhibitor family protein / DC 1.2 homolog (FL5-2I22) similar to SP|Q42534 Pectinesterase 2 precursor (EC 3.1.1.11) (Pectin methylesterase 2) (PE 2) {Arabidopsis thaliana}; contains Pfam profile PF04043: Plant i	GO:0012505,GO:0000004,GO:0046910
4880	BN10956	0.268467	1222.42	4553.34	-1.89719	gi|10956|At5g62350_Contig2	At5g62350.1	68418.m07826 invertase/pectin methylesterase inhibitor family protein / DC 1.2 homolog (FL5-2I22) similar to SP|Q42534 Pectinesterase 2 precursor (EC 3.1.1.11) (Pectin methylesterase 2) (PE 2) {Arabidopsis thaliana}; contains Pfam profile PF04043: Plant i	GO:0012505,GO:0000004,GO:0046910
2280	BN10957	0.293767	398.709	1357.23	-1.76726	gi|10957|At5g62350_ESS562R	At5g62350.1	68418.m07826 invertase/pectin methylesterase inhibitor family protein / DC 1.2 homolog (FL5-2I22) similar to SP|Q42534 Pectinesterase 2 precursor (EC 3.1.1.11) (Pectin methylesterase 2) (PE 2) {Arabidopsis thaliana}; contains Pfam profile PF04043: Plant i	GO:0012505,GO:0000004,GO:0046910
10731	BN10991	0.424823	600.644	1413.87	-1.23507	gi|10991|At3g08770_Contig2	At3g08770.1	68416.m01019 lipid transfer protein 6 (LTP6) identical to GI:8571927	GO:0008289,GO:0006869,GO:0012505
10419	BN10991	0.453024	622.066	1373.14	-1.14234	gi|10991|At3g08770_Contig2	At3g08770.1	68416.m01019 lipid transfer protein 6 (LTP6) identical to GI:8571927	GO:0008289,GO:0006869,GO:0012505
5219	BN10993	0.476016	995.207	2090.7	-1.07092	gi|10993|At4g17330_Contig1	At4g17330.1	68417.m02600 agenet domain-containing protein contains Pfam PF05641: Agenet domain	GO:0005554,GO:0000004,GO:0008372
5531	BN10993	0.454946	914.559	2010.26	-1.13623	gi|10993|At4g17330_Contig1	At4g17330.1	68417.m02600 agenet domain-containing protein contains Pfam PF05641: Agenet domain	GO:0005554,GO:0000004,GO:0008372
2931	BN10994	0.442774	3620.03	8175.8	-1.17536	gi|10994|At4g16150_Contig1	At4g16150.1	68417.m02450 calmodulin-binding protein similar to anther ethylene-upregulated calmodulin-binding protein ER1 GI:11612392 from [Nicotiana tabacum]	GO:0005516
2619	BN10994	0.493076	5109.7	10362.9	-1.02012	gi|10994|At4g16150_Contig1	At4g16150.1	68417.m02450 calmodulin-binding protein similar to anther ethylene-upregulated calmodulin-binding protein ER1 GI:11612392 from [Nicotiana tabacum]	GO:0005516
331	BN10995	0.383076	3806.5	9936.67	-1.3843	gi|10995|At4g16150_Contig2	At4g16150.1	68417.m02450 calmodulin-binding protein similar to anther ethylene-upregulated calmodulin-binding protein ER1 GI:11612392 from [Nicotiana tabacum]	GO:0005516
5527	BN11017	0.224983	3014.25	13397.7	-2.15211	gi|11017|At5g53300_DL899R	At5g53300.2	68418.m06625 ubiquitin-conjugating enzyme 10 (UBC10) E2; identical to gi:297877, SP:P35133	GO:0006511,GO:0004840
5215	BN11017	0.276827	3907.28	14114.5	-1.85294	gi|11017|At5g53300_DL899R	At5g53300.2	68418.m06625 ubiquitin-conjugating enzyme 10 (UBC10) E2; identical to gi:297877, SP:P35133	GO:0006511,GO:0004840
981	BN11031	0.433143	264.7	611.114	-1.20708	gi|11031|At5g06870_Contig2	At5g06870.1	68418.m00777 polygalacturonase inhibiting protein 2 (PGIP2) identical to polygalacturonase inhibiting protein 2 (PGIP2) [Arabidopsis thaliana] gi|7800201|gb|AAF69828; contains leucine rich-repeat (LRR) domains Pfam:PF00560, INTERPRO:IPR001611	GO:0006952,GO:0012505,GO:0005515,GO:0007165
14319	BN11061	0.386945	238.022	615.131	-1.3698	gi|11061|At1g07820_ES5460F	At1g07820.2	68414.m00848 histone H4 identical to histone H4 from Lycopersicon esculentum GI:297150, Lolium temulentum SP|P02308, Acropora formosa GI:455652, Citrus jambhiri GI:16797797	GO:0007001,GO:0003677,GO:0006334,GO:0000786,GO:0005634
14631	BN11061	0.389905	201.754	517.444	-1.35881	gi|11061|At1g07820_ES5460F	At1g07820.2	68414.m00848 histone H4 identical to histone H4 from Lycopersicon esculentum GI:297150, Lolium temulentum SP|P02308, Acropora formosa GI:455652, Citrus jambhiri GI:16797797	GO:0007001,GO:0003677,GO:0006334,GO:0000786,GO:0005634
6519	BN11064	0.131137	731.333	5576.86	-2.93085	gi|11064|At2g43550_Contig1	At2g43550.1	68415.m05411 trypsin inhibitor, putative similar to SP|P26780 Trypsin inhibitor 2 precursor (MTI-2) {Sinapis alba}	GO:0005554,GO:0000004,GO:0012505
6831	BN11064	0.134548	680.918	5060.8	-2.89381	gi|11064|At2g43550_Contig1	At2g43550.1	68415.m05411 trypsin inhibitor, putative similar to SP|P26780 Trypsin inhibitor 2 precursor (MTI-2) {Sinapis alba}	GO:0005554,GO:0000004,GO:0012505
20481	BN11091	0.405579	1476.35	3640.1	-1.30194	gi|11091|At1g56110_Contig4	At1g56110.1	68414.m06443 nucleolar protein Nop56, putative similar to XNop56 protein [Xenopus laevis] GI:14799394; contains Pfam profile PF01798: Putative snoRNA binding domain	GO:0003677,GO:0000004,GO:0008372
17881	BN11093	0.40261	635.79	1579.17	-1.31254	gi|11093|At1g56110_Contig1	At1g56110.1	68414.m06443 nucleolar protein Nop56, putative similar to XNop56 protein [Xenopus laevis] GI:14799394; contains Pfam profile PF01798: Putative snoRNA binding domain	GO:0003677,GO:0000004,GO:0008372
7481	BN11097	0.268571	237.413	883.987	-1.89663	gi|11097|At2g42570_Contig1	At2g42570.1	68415.m05268 expressed protein	GO:0005554,GO:0000004,GO:0012505
7169	BN11097	0.275821	233.307	845.864	-1.8582	gi|11097|At2g42570_Contig1	At2g42570.1	68415.m05268 expressed protein	GO:0005554,GO:0000004,GO:0012505
4881	BN11098	0.188837	229.766	1216.74	-2.40478	gi|11098|At2g42570_Contig2	At2g42570.1	68415.m05268 expressed protein	GO:0005554,GO:0000004,GO:0012505
4569	BN11098	0.172109	168.224	977.427	-2.53861	gi|11098|At2g42570_Contig2	At2g42570.1	68415.m05268 expressed protein	GO:0005554,GO:0000004,GO:0012505
2281	BN11099	0.207723	793.947	3822.14	-2.26727	gi|11099|At4g19610_Contig1	At4g19610.1	68417.m02881 RNA recognition motif (RRM)-containing protein contains InterPro entry IPR000504: RNA-binding region RNP-1 (RNA recognition motif) (RRM)	GO:0003676,GO:0005739,GO:0000004,GO:0003723
1969	BN11099	0.320304	1216.6	3798.27	-1.64249	gi|11099|At4g19610_Contig1	At4g19610.1	68417.m02881 RNA recognition motif (RRM)-containing protein contains InterPro entry IPR000504: RNA-binding region RNP-1 (RNA recognition motif) (RRM)	GO:0003676,GO:0005739,GO:0000004,GO:0003723
17877	BN11110	0.454276	3248.25	7150.39	-1.13836	gi|11110|At1g07920_Contig6	At1g07920.1	68414.m00861 elongation factor 1-alpha / EF-1-alpha identical to GB:CAA34456 from [Arabidopsis thaliana] (Plant Mol. Biol. 14 (1), 107-110 (1990))	GO:0006414,GO:0003746,GO:0005737,GO:0001514,GO:0005516
15277	BN11120	0.451855	9531.38	21093.9	-1.14607	gi|11120|At3g15450_Contig1	At3g15450.1	68416.m01960 expressed protein similar to auxin down-regulated protein ARG10 [Vigna radiata] GI:2970051, wali7 (aluminum-induced protein) [Triticum aestivum] GI:451193	GO:0005524,GO:0000004,GO:0008372
14965	BN11120	0.495464	10742.8	21682.3	-1.01315	gi|11120|At3g15450_Contig1	At3g15450.1	68416.m01960 expressed protein similar to auxin down-regulated protein ARG10 [Vigna radiata] GI:2970051, wali7 (aluminum-induced protein) [Triticum aestivum] GI:451193	GO:0005524,GO:0000004,GO:0008372
7477	BN11125	0.467235	10407.8	22275.3	-1.09778	gi|11125|At3g44320_Contig4	At3g44320.1	68416.m04760 nitrilase 3 (NIT3) identical to SP|P46010 Nitrilase 3 (EC 3.5.5.1) {Arabidopsis thaliana}	GO:0019762,GO:0000257
7165	BN11125	0.460717	9633.32	20909.4	-1.11805	gi|11125|At3g44320_Contig4	At3g44320.1	68416.m04760 nitrilase 3 (NIT3) identical to SP|P46010 Nitrilase 3 (EC 3.5.5.1) {Arabidopsis thaliana}	GO:0019762,GO:0000257
4565	BN11126	0.309289	2178.11	7042.31	-1.69297	gi|11126|At3g44320_Contig1	At3g44320.1	68416.m04760 nitrilase 3 (NIT3) identical to SP|P46010 Nitrilase 3 (EC 3.5.5.1) {Arabidopsis thaliana}	GO:0019762,GO:0000257
4877	BN11126	0.234749	1532.52	6528.33	-2.09081	gi|11126|At3g44320_Contig1	At3g44320.1	68416.m04760 nitrilase 3 (NIT3) identical to SP|P46010 Nitrilase 3 (EC 3.5.5.1) {Arabidopsis thaliana}	GO:0019762,GO:0000257
20824	BN11132	0.293241	199.371	679.888	-1.76984	gi|11132|At5g42980_Contig2	At5g42980.1	68418.m05242 thioredoxin H-type 3 (TRX-H-3) (GIF1) identical to SP|Q42403 Thioredoxin H-type 3 (TRX-H-3) {Arabidopsis thaliana}; identical to cDNA (GIF1) mRNA for thioredoxin GI:992961	GO:0016671,GO:0042542,GO:0005829,GO:0030508
18224	BN11133	0.467955	245.496	524.615	-1.09556	gi|11133|At5g42980_Contig3	At5g42980.1	68418.m05242 thioredoxin H-type 3 (TRX-H-3) (GIF1) identical to SP|Q42403 Thioredoxin H-type 3 (TRX-H-3) {Arabidopsis thaliana}; identical to cDNA (GIF1) mRNA for thioredoxin GI:992961	GO:0016671,GO:0042542,GO:0005829,GO:0030508
15624	BN11134	0.439975	5628.64	12793.1	-1.18451	gi|11134|At5g42980_Contig1	At5g42980.1	68418.m05242 thioredoxin H-type 3 (TRX-H-3) (GIF1) identical to SP|Q42403 Thioredoxin H-type 3 (TRX-H-3) {Arabidopsis thaliana}; identical to cDNA (GIF1) mRNA for thioredoxin GI:992961	GO:0016671,GO:0042542,GO:0005829,GO:0030508
15936	BN11134	0.447674	5625.25	12565.5	-1.15948	gi|11134|At5g42980_Contig1	At5g42980.1	68418.m05242 thioredoxin H-type 3 (TRX-H-3) (GIF1) identical to SP|Q42403 Thioredoxin H-type 3 (TRX-H-3) {Arabidopsis thaliana}; identical to cDNA (GIF1) mRNA for thioredoxin GI:992961	GO:0016671,GO:0042542,GO:0005829,GO:0030508
13024	BN11135	0.400862	502.633	1253.88	-1.31882	gi|11135|At3g26744_Contig1	At3g26744.1	68416.m03344 basix helix-loop-helix (bHLH) family protein contains Pfam profile: PF00010 helix-loop-helix DNA-binding domain	GO:0016563,GO:0003700,GO:0009409,GO:0003677,GO:0005634,GO:0045941
13336	BN11135	0.436863	421.923	965.802	-1.19475	gi|11135|At3g26744_Contig1	At3g26744.1	68416.m03344 basix helix-loop-helix (bHLH) family protein contains Pfam profile: PF00010 helix-loop-helix DNA-binding domain	GO:0016563,GO:0003700,GO:0009409,GO:0003677,GO:0005634,GO:0045941
8136	BN11137	0.318297	689.27	2165.49	-1.65155	gi|11137|At1g18210_ES4968R	At1g18210.2	68414.m02267 calcium-binding protein, putative similar to SP|Q9M7R0 Calcium-binding allergen Ole e 8 (PCA18/PCA23) {Olea europaea}; contains INTERPRO:IPR002048 calcium-binding EF-hand domain	GO:0009288,GO:0005509
7824	BN11137	0.326344	708.192	2170.08	-1.61554	gi|11137|At1g18210_ES4968R	At1g18210.2	68414.m02267 calcium-binding protein, putative similar to SP|Q9M7R0 Calcium-binding allergen Ole e 8 (PCA18/PCA23) {Olea europaea}; contains INTERPRO:IPR002048 calcium-binding EF-hand domain	GO:0009288,GO:0005509
8136	BN11137	0.458009	2943.81	6427.4	-1.12655	gi|11137|At1g18210_ES4968R	At1g18210.2	68414.m02267 calcium-binding protein, putative similar to SP|Q9M7R0 Calcium-binding allergen Ole e 8 (PCA18/PCA23) {Olea europaea}; contains INTERPRO:IPR002048 calcium-binding EF-hand domain	GO:0009288,GO:0005509
8786	BN11168	0.466297	752.659	1614.12	-1.10068	gi|11168|At5g62050_Contig2	At5g62050.1	68418.m07788 OXA1 protein (OXA1) identical to AtOXA1 [Arabidopsis thaliana] GI:6624207	GO:0015450,GO:0005739,GO:0006461,GO:0003754,GO:0005743,GO:0045039
9436	BN11222	0.190231	585.477	3077.71	-2.39417	gi|11222|At1g32920_Contig2	At1g32920.1	68414.m04055 expressed protein	GO:0005554,GO:0000004,GO:0012505
9124	BN11222	0.20066	645.319	3215.99	-2.31718	gi|11222|At1g32920_Contig2	At1g32920.1	68414.m04055 expressed protein	GO:0005554,GO:0000004,GO:0012505
6836	BN11223	0.332811	719.91	2163.12	-1.58723	gi|11223|At4g24780_Contig1	At4g24780.1	68417.m03548 pectate lyase family protein similar to pectate lyase GP:14289169 from [Salix gilgiana]	GO:0012505,GO:0030570,GO:0000004,GO:0016829
6524	BN11223	0.340276	691.816	2033.1	-1.55522	gi|11223|At4g24780_Contig1	At4g24780.1	68417.m03548 pectate lyase family protein similar to pectate lyase GP:14289169 from [Salix gilgiana]	GO:0012505,GO:0030570,GO:0000004,GO:0016829
3924	BN11224	0.250728	940.744	3752.05	-1.9958	gi|11224|At4g24780_ESS109F	At4g24780.1	68417.m03548 pectate lyase family protein similar to pectate lyase GP:14289169 from [Salix gilgiana]	GO:0012505,GO:0030570,GO:0000004,GO:0016829
4236	BN11224	0.296627	1024.46	3453.7	-1.75328	gi|11224|At4g24780_ESS109F	At4g24780.1	68417.m03548 pectate lyase family protein similar to pectate lyase GP:14289169 from [Salix gilgiana]	GO:0012505,GO:0030570,GO:0000004,GO:0016829
1636	BN11225	0.125518	700.877	5583.86	-2.99403	gi|11225|At4g24780_Contig2	At4g24780.1	68417.m03548 pectate lyase family protein similar to pectate lyase GP:14289169 from [Salix gilgiana]	GO:0012505,GO:0030570,GO:0000004,GO:0016829
1324	BN11225	0.241996	1016.34	4199.83	-2.04695	gi|11225|At4g24780_Contig2	At4g24780.1	68417.m03548 pectate lyase family protein similar to pectate lyase GP:14289169 from [Salix gilgiana]	GO:0012505,GO:0030570,GO:0000004,GO:0016829
16920	BN11231	0.43573	531.076	1218.82	-1.19849	gi|11231|At3g44300_Contig1	At3g44300.1	68416.m04757 nitrilase 2 (NIT2) identical to SP|P32962 Nitrilase 2 (EC 3.5.5.1) {Arabidopsis thaliana}	GO:0009684,GO:0000257
4574	BN11256	0.47	3513.12	7474.72	-1.08927	gi|11256|At4g14880_Contig2	At4g14880.2	68417.m02286 cysteine synthase / O-acetylserine (thiol)-lyase / O-acetylserine sulfhydrylase (OAS1) nearly identical to SP|P47998 Cysteine synthase (EC 4.2.99.8) (O-acetylserine sulfhydrylase) (O-acetylserine (Thiol)-lyase) {Arabidopsis thaliana}; identic	GO:0005829,GO:0004124,GO:0006535
2286	BN11264	0.373072	308.432	826.735	-1.42247	gi|11264|At3g17205_Contig1	At3g17205.1	68416.m02196 HECT-domain-containing protein / ubiquitin-transferase family protein weak similarity to ubiquitin-protein ligase 2 [Arabidopsis thaliana] GI:7108523; contains Pfam profile PF00632: HECT-domain (ubiquitin-transferase)	GO:0004842,GO:0000151,GO:0016567
4882	BN11285	0.160461	4812.56	29992	-2.6397	gi|11285|At5g59310_Contig3	At5g59310.1	68418.m07432 lipid transfer protein 4 (LTP4) identical to lipid transfer protein 4 from Arabidopsis thaliana [gi:8571923]; contains Pfam protease inhibitor/seed storage/LTP family domain PF00234	GO:0006869,GO:0005319,GO:0012505
4570	BN11285	0.170796	4238.87	24818.3	-2.54965	gi|11285|At5g59310_Contig3	At5g59310.1	68418.m07432 lipid transfer protein 4 (LTP4) identical to lipid transfer protein 4 from Arabidopsis thaliana [gi:8571923]; contains Pfam protease inhibitor/seed storage/LTP family domain PF00234	GO:0006869,GO:0005319,GO:0012505
1970	BN11286	0.106229	5229.99	49233.2	-3.23475	gi|11286|At5g59310_Contig2	At5g59310.1	68418.m07432 lipid transfer protein 4 (LTP4) identical to lipid transfer protein 4 from Arabidopsis thaliana [gi:8571923]; contains Pfam protease inhibitor/seed storage/LTP family domain PF00234	GO:0006869,GO:0005319,GO:0012505
2282	BN11286	0.206396	9288.17	45001.7	-2.27651	gi|11286|At5g59310_Contig2	At5g59310.1	68418.m07432 lipid transfer protein 4 (LTP4) identical to lipid transfer protein 4 from Arabidopsis thaliana [gi:8571923]; contains Pfam protease inhibitor/seed storage/LTP family domain PF00234	GO:0006869,GO:0005319,GO:0012505
13025	BN11294	0.451844	476.632	1054.86	-1.1461	gi|11294|At5g15740_Contig1	At5g15740.1	68418.m01841 expressed protein contains Pfam PF03138: Plant protein family. The function of this family of plant proteins is unknown;	GO:0005554,GO:0000004,GO:0008372
10737	BN11298	0.387388	1071.14	2765.03	-1.36815	gi|11298|At5g57040_Contig1	At5g57040.1	68418.m07120 lactoylglutathione lyase family protein / glyoxalase I family protein contains Pfam PF00903: glyoxalase family protein	GO:0005975,GO:0004462,GO:0009507
10425	BN11298	0.391966	1013.71	2586.22	-1.3512	gi|11298|At5g57040_Contig1	At5g57040.1	68418.m07120 lactoylglutathione lyase family protein / glyoxalase I family protein contains Pfam PF00903: glyoxalase family protein	GO:0005975,GO:0004462,GO:0009507
8137	BN11299	0.459334	2427.14	5284.04	-1.12238	gi|11299|At5g57040_Contig2	At5g57040.1	68418.m07120 lactoylglutathione lyase family protein / glyoxalase I family protein contains Pfam PF00903: glyoxalase family protein	GO:0005975,GO:0004462,GO:0009507
7825	BN11299	0.486029	2513.19	5170.86	-1.04088	gi|11299|At5g57040_Contig2	At5g57040.1	68418.m07120 lactoylglutathione lyase family protein / glyoxalase I family protein contains Pfam PF00903: glyoxalase family protein	GO:0005975,GO:0004462,GO:0009507
2625	BN11301	0.291215	315.697	1084.07	-1.77985	gi|11301|At4g24120_Contig2	At4g24120.1	68417.m03462 transporter, putative similar to iron-phytosiderophore transporter protein yellow stripe 1 [Zea mays] GI:10770865; contains Pfam profile PF03169: OPT oligopeptide transporter protein	GO:0008372,GO:0006857,GO:0015198
2937	BN11301	0.298612	303.847	1017.53	-1.74365	gi|11301|At4g24120_Contig2	At4g24120.1	68417.m03462 transporter, putative similar to iron-phytosiderophore transporter protein yellow stripe 1 [Zea mays] GI:10770865; contains Pfam profile PF03169: OPT oligopeptide transporter protein	GO:0008372,GO:0006857,GO:0015198
7821	BN11318	0.37615	424.335	1128.1	-1.41062	gi|11318|At3g56090_Contig3	At3g56090.1	68416.m06234 ferritin, putative similar to ferritin subunit cowpea2 precursor [Vigna unguiculata] GI:2970654; contains Pfam profile PF00210: Ferritin-like domain	GO:0009507,GO:0006826,GO:0008199,GO:0005488,GO:0006879
8133	BN11318	0.340123	365.156	1073.6	-1.55587	gi|11318|At3g56090_Contig3	At3g56090.1	68416.m06234 ferritin, putative similar to ferritin subunit cowpea2 precursor [Vigna unguiculata] GI:2970654; contains Pfam profile PF00210: Ferritin-like domain	GO:0009507,GO:0006826,GO:0008199,GO:0005488,GO:0006879
5533	BN11320	0.302724	971.544	3209.34	-1.72393	gi|11320|At3g56090_Contig4	At3g56090.1	68416.m06234 ferritin, putative similar to ferritin subunit cowpea2 precursor [Vigna unguiculata] GI:2970654; contains Pfam profile PF00210: Ferritin-like domain	GO:0009507,GO:0006826,GO:0008199,GO:0005488,GO:0006879
5221	BN11320	0.344031	1168.19	3395.59	-1.53939	gi|11320|At3g56090_Contig4	At3g56090.1	68416.m06234 ferritin, putative similar to ferritin subunit cowpea2 precursor [Vigna unguiculata] GI:2970654; contains Pfam profile PF00210: Ferritin-like domain	GO:0009507,GO:0006826,GO:0008199,GO:0005488,GO:0006879
16587	BN11328	0.43172	697.163	1614.85	-1.21183	gi|11328|At5g20570_Contig3	At5g20570.1	68418.m02442 ring-box protein-related similar to ring-box protein 1 GI:4769004 from [Homo sapiens]	GO:0009733,GO:0019005,GO:0005515,GO:0016567
16275	BN11328	0.393743	670.304	1702.39	-1.34467	gi|11328|At5g20570_Contig3	At5g20570.1	68418.m02442 ring-box protein-related similar to ring-box protein 1 GI:4769004 from [Homo sapiens]	GO:0009733,GO:0019005,GO:0005515,GO:0016567
3587	BN11335	0.40183	4693.38	11680	-1.31534	gi|11335|At1g14980_Contig2	At1g14980.1	68414.m01790 10 kDa chaperonin (CPN10) identical to SP:P34893 from [Arabidopsis thaliana]	GO:0009408,GO:0003772,GO:0006457,GO:0003754,GO:0005739
3275	BN11335	0.40579	6339.65	15623	-1.3012	gi|11335|At1g14980_Contig2	At1g14980.1	68414.m01790 10 kDa chaperonin (CPN10) identical to SP:P34893 from [Arabidopsis thaliana]	GO:0009408,GO:0003772,GO:0006457,GO:0003754,GO:0005739
987	BN11336	0.289539	422.577	1459.48	-1.78817	gi|11336|At1g14980_Contig3	At1g14980.1	68414.m01790 10 kDa chaperonin (CPN10) identical to SP:P34893 from [Arabidopsis thaliana]	GO:0009408,GO:0003772,GO:0006457,GO:0003754,GO:0005739
675	BN11336	0.309271	464.599	1502.24	-1.69306	gi|11336|At1g14980_Contig3	At1g14980.1	68414.m01790 10 kDa chaperonin (CPN10) identical to SP:P34893 from [Arabidopsis thaliana]	GO:0009408,GO:0003772,GO:0006457,GO:0003754,GO:0005739
24383	BN11339	0.117286	263.831	2249.46	-3.09189	gi|11339|At2g38390_Contig3	At2g38390.1	68415.m04716 peroxidase, putative similar to peroxidase isozyme [Armoracia rusticana] gi|217934|dbj|BAA14144; identical to cDNA class III peroxidase ATP34, GI:17530563	GO:0006979,GO:0004601,GO:0012505
24071	BN11339	0.118573	338.394	2853.89	-3.07615	gi|11339|At2g38390_Contig3	At2g38390.1	68415.m04716 peroxidase, putative similar to peroxidase isozyme [Armoracia rusticana] gi|217934|dbj|BAA14144; identical to cDNA class III peroxidase ATP34, GI:17530563	GO:0006979,GO:0004601,GO:0012505
8471	BN11359	0.423012	491.921	1162.9	-1.24123	gi|11359|At1g71170_Contig1	At1g71170.1	68414.m08212 6-phosphogluconate dehydrogenase NAD-binding domain-containing protein contains Pfam profile: PF03446 NAD binding domain of 6-phosphogluconate	GO:0006098,GO:0004616,GO:0008372
8783	BN11359	0.3704	359.737	971.211	-1.43284	gi|11359|At1g71170_Contig1	At1g71170.1	68414.m08212 6-phosphogluconate dehydrogenase NAD-binding domain-containing protein contains Pfam profile: PF03446 NAD binding domain of 6-phosphogluconate	GO:0006098,GO:0004616,GO:0008372
6837	BN11384	0.398416	237.174	595.293	-1.32765	gi|11384|At2g46510_Contig1	At2g46510.1	68415.m05796 basic helix-loop-helix (bHLH) family protein contains Pfam profile: PF00010 helix-loop-helix DNA-binding domain	GO:0003700,GO:0045449,GO:0003677,GO:0008372
1325	BN11386	0.25632	2425.44	9462.55	-1.96398	gi|11386|At5g20020_Contig1	At5g20020.1	68418.m02382 Ras-related GTP-binding nuclear protein (RAN-2) identical to GTP-binding nuclear protein RAN-2 SP:P41917 from [Arabidopsis thaliana]	GO:0005515,GO:0006606,GO:0003929,GO:0005525
1637	BN11386	0.408033	2959.03	7251.93	-1.29324	gi|11386|At5g20020_Contig1	At5g20020.1	68418.m02382 Ras-related GTP-binding nuclear protein (RAN-2) identical to GTP-binding nuclear protein RAN-2 SP:P41917 from [Arabidopsis thaliana]	GO:0005515,GO:0006606,GO:0003929,GO:0005525
3921	BN11400	0.14814	95.029	641.482	-2.75497	gi|11400|At5g07320_Contig1	At5g07320.1	68418.m00836 mitochondrial substrate carrier family protein similar to peroxisomal Ca-dependent solute carrier [Oryctolagus cuniculus] GI:2352427 (mitochondrial carrier superfamily); contains INTERPRO:IPR001993 Mitochondrial substrate carrier family, INTE	GO:0006810,GO:0005488,GO:0005743,GO:0005215,GO:0005509
4233	BN11400	0.173864	124.059	713.539	-2.52397	gi|11400|At5g07320_Contig1	At5g07320.1	68418.m00836 mitochondrial substrate carrier family protein similar to peroxisomal Ca-dependent solute carrier [Oryctolagus cuniculus] GI:2352427 (mitochondrial carrier superfamily); contains INTERPRO:IPR001993 Mitochondrial substrate carrier family, INTE	GO:0006810,GO:0005488,GO:0005743,GO:0005215,GO:0005509
22775	BN11405	0.374063	1558.89	4167.45	-1.41865	gi|11405|At4g37300_Contig2	At4g37300.1	68417.m05281 expressed protein	GO:0005554,GO:0000004,GO:0008372
23087	BN11405	0.296761	1049.4	3536.18	-1.75263	gi|11405|At4g37300_Contig2	At4g37300.1	68417.m05281 expressed protein	GO:0005554,GO:0000004,GO:0008372
12687	BN11410	0.498262	2995.12	6011.13	-1.00502	gi|11410|At1g52740_Contig5	At1g52740.1	68414.m05962 histone H2A, putative similar to histone H2A.F/Z Arabidopsis thaliana GI:2407800; contains Pfam profile PF00125 Core histone H2A/H2B/H3/H4	GO:0007001,GO:0003677,GO:0006334,GO:0000786,GO:0005634
20483	BN11424	0.392965	635.028	1615.99	-1.34753	gi|11424|At4g17040_Contig3	At4g17040.1	68417.m02570 ATP-dependent Clp protease proteolytic subunit, putative similar to ATP-dependent Clp protease proteolytic subunit GI:7264063 from [Synechococcus sp.PCC 7942]	GO:0008462,GO:0006510,GO:0009570
20171	BN11424	0.393248	725.232	1844.21	-1.34649	gi|11424|At4g17040_Contig3	At4g17040.1	68417.m02570 ATP-dependent Clp protease proteolytic subunit, putative similar to ATP-dependent Clp protease proteolytic subunit GI:7264063 from [Synechococcus sp.PCC 7942]	GO:0008462,GO:0006510,GO:0009570
17883	BN11425	0.410113	480.308	1171.16	-1.28591	gi|11425|At4g17040_Contig4	At4g17040.1	68417.m02570 ATP-dependent Clp protease proteolytic subunit, putative similar to ATP-dependent Clp protease proteolytic subunit GI:7264063 from [Synechococcus sp.PCC 7942]	GO:0008462,GO:0006510,GO:0009570
1971	BN11431	0.284276	273.313	961.435	-1.81464	gi|11431|At4g10955_Contig1	At4g10955.1	68417.m01782 lipase class 3 family protein contains Pfam profile PF01764: Lipase	GO:0006629,GO:0004806,GO:0008372
2283	BN11431	0.273009	215.824	790.537	-1.87298	gi|11431|At4g10955_Contig1	At4g10955.1	68417.m01782 lipase class 3 family protein contains Pfam profile PF01764: Lipase	GO:0006629,GO:0004806,GO:0008372
13026	BN11438	0.427347	342.344	801.091	-1.22652	gi|11438|At1g76850_Contig1	At1g76850.1	68414.m08943 expressed protein	GO:0005554,GO:0000004,GO:0008372
15622	BN11457	0.228281	402.327	1762.42	-2.13112	gi|11457|At4g28510_Contig1	At4g28510.1	68417.m04078 prohibitin, putative similar to SP|P24142 Prohibitin (B-cell receptor associated protein 32) (BAP 32) {Rattus norvegicus}; contains Pfam profile PF01145: SPFH domain / Band 7 family	GO:0005554,GO:0000004,GO:0016020
15934	BN11457	0.251021	393.716	1568.46	-1.99412	gi|11457|At4g28510_Contig1	At4g28510.1	68417.m04078 prohibitin, putative similar to SP|P24142 Prohibitin (B-cell receptor associated protein 32) (BAP 32) {Rattus norvegicus}; contains Pfam profile PF01145: SPFH domain / Band 7 family	GO:0005554,GO:0000004,GO:0016020
13022	BN11458	0.389148	178.108	457.687	-1.36161	gi|11458|At4g28510_ES3264R	At4g28510.1	68417.m04078 prohibitin, putative similar to SP|P24142 Prohibitin (B-cell receptor associated protein 32) (BAP 32) {Rattus norvegicus}; contains Pfam profile PF01145: SPFH domain / Band 7 family	GO:0005554,GO:0000004,GO:0016020
10422	BN11459	0.48857	2283.14	4673.11	-1.03336	gi|11459|At1g01490_Contig1	At1g01490.1	68414.m00065 heavy-metal-associated domain-containing protein contains Pfam profile PF00403: Heavy-metal-associated domain	GO:0030001,GO:0008372,GO:0046872
8788	BN11473	0.220685	103.571	469.316	-2.17994	gi|11473|At5g19380_Contig2	At5g19380.1	68418.m02309 expressed protein	GO:0005554,GO:0000004,GO:0009507
8476	BN11473	0.217993	109.659	503.039	-2.19765	gi|11473|At5g19380_Contig2	At5g19380.1	68418.m02309 expressed protein	GO:0005554,GO:0000004,GO:0009507
11384	BN11485	0.202039	259.355	1283.69	-2.3073	gi|11485|At4g14420_Contig1	At4g14420.1	68417.m02225 lesion inducing protein-related similar to ORF, able to induce HR-like lesions [Nicotiana tabacum] gi|1762945|gb|AAC49975	GO:0005554,GO:0000004,GO:0012505
11072	BN11485	0.188753	228.089	1208.4	-2.40543	gi|11485|At4g14420_Contig1	At4g14420.1	68417.m02225 lesion inducing protein-related similar to ORF, able to induce HR-like lesions [Nicotiana tabacum] gi|1762945|gb|AAC49975	GO:0005554,GO:0000004,GO:0012505
4238	BN11503	0.467997	332.91	711.35	-1.09543	gi|11503|At5g55940_Contig1	At5g55940.1	68418.m06977 expressed protein contains Pfam PF03665: Uncharacterised protein family (UPF0172)	GO:0005554,GO:0000004,GO:0008372
3926	BN11503	0.419546	389.169	927.596	-1.2531	gi|11503|At5g55940_Contig1	At5g55940.1	68418.m06977 expressed protein contains Pfam PF03665: Uncharacterised protein family (UPF0172)	GO:0005554,GO:0000004,GO:0008372
1634	BN11526	0.442805	565.83	1277.83	-1.17526	gi|11526|At1g22440_VA1426R	At1g22440.1	68414.m02805 alcohol dehydrogenase, putative similar to alcohol dehydrogenase ADH GI:7705214 from [Lycopersicon esculentum]; contains Pfam zinc-binding dehydrogenase domain PF00107	GO:0006567,GO:0004022
23088	BN11532	0.427856	6555.48	15321.7	-1.2248	gi|11532|At2g40420_Contig1	At2g40420.1	68415.m04985 amino acid transporter family protein similar to neuronal glutamine transporter [Rattus norvegicus] GI:6978016; contains Pfam profile PF01490: Transmembrane amino acid transporter protein	GO:0016020,GO:0015128,GO:0006835,GO:0009507,GO:0005279,GO:0006865,GO:0015725
2288	BN11540	0.267212	478.703	1791.47	-1.90394	gi|11540|At2g32260_Contig2	At2g32260.1	68415.m03943 cholinephosphate cytidylyltransferase, putative / phosphorylcholine transferase, putative / CTP:phosphocholine cytidylyltransferase, putative strong similarity to CTP:phosphocholine cytidylyltransferase [Brassica napus] GI:1418125; contains P	GO:0008372,GO:0016779,GO:0004105,GO:0009058
7484	BN11550	0.496884	524.635	1055.85	-1.00902	gi|11550|At5g55910_Contig1	At5g55910.1	68418.m06972 protein kinase, putative contains protein kinase domain, Pfam:PF00069	GO:0009507,GO:0006468,GO:0016301
7172	BN11550	0.403703	462.175	1144.84	-1.30863	gi|11550|At5g55910_Contig1	At5g55910.1	68418.m06972 protein kinase, putative contains protein kinase domain, Pfam:PF00069	GO:0009507,GO:0006468,GO:0016301
4572	BN11551	0.49831	259.967	521.697	-1.00488	gi|11551|At5g55910_Contig2	At5g55910.1	68418.m06972 protein kinase, putative contains protein kinase domain, Pfam:PF00069	GO:0009507,GO:0006468,GO:0016301
1972	BN11552	0.46784	907.395	1939.54	-1.09591	gi|11552|At3g27100_Contig1	At3g27100.1	68416.m03390 expressed protein	GO:0005554,GO:0000004,GO:0008372
5227	BN11571	0.486444	5648.59	11612	-1.03965	gi|11571|At4g36040_Contig1	At4g36040.1	68417.m05130 DNAJ heat shock N-terminal domain-containing protein (J11) identical to dnaJ heat shock protein J11 [Arabidopsis thaliana] GI:9843641; contains Pfam profile PF00226 DnaJ domain	GO:0006457,GO:0003754,GO:0009507
5539	BN11571	0.45285	5504.93	12156.2	-1.1429	gi|11571|At4g36040_Contig1	At4g36040.1	68417.m05130 DNAJ heat shock N-terminal domain-containing protein (J11) identical to dnaJ heat shock protein J11 [Arabidopsis thaliana] GI:9843641; contains Pfam profile PF00226 DnaJ domain	GO:0006457,GO:0003754,GO:0009507
2939	BN11572	0.355542	3193.3	8981.51	-1.49191	gi|11572|At4g36040_Contig4	At4g36040.1	68417.m05130 DNAJ heat shock N-terminal domain-containing protein (J11) identical to dnaJ heat shock protein J11 [Arabidopsis thaliana] GI:9843641; contains Pfam profile PF00226 DnaJ domain	GO:0006457,GO:0003754,GO:0009507
2627	BN11572	0.367106	2816.12	7671.13	-1.44573	gi|11572|At4g36040_Contig4	At4g36040.1	68417.m05130 DNAJ heat shock N-terminal domain-containing protein (J11) identical to dnaJ heat shock protein J11 [Arabidopsis thaliana] GI:9843641; contains Pfam profile PF00226 DnaJ domain	GO:0006457,GO:0003754,GO:0009507
10735	BN11586	0.251326	93.5158	372.09	-1.99237	gi|11586|At2g30490_Contig6	At2g30490.1	68415.m03714 trans-cinnamate 4-monooxygenase / cinnamic acid 4-hydroxylase (C4H) (CA4H) / cytochrome P450 73 (CYP73) (CYP73A5) identical to SP|P92994| Trans-cinnamate 4-monooxygenase (EC 1.14.13.11) (Cinnamic acid 4-hydroxylase) (CA4H) (C4H) (P450C4H) (Cy	GO:0016710,GO:0009416,GO:0009699,GO:0005783,GO:0009611
10423	BN11586	0.202591	92.482	456.496	-2.30336	gi|11586|At2g30490_Contig6	At2g30490.1	68415.m03714 trans-cinnamate 4-monooxygenase / cinnamic acid 4-hydroxylase (C4H) (CA4H) / cytochrome P450 73 (CYP73) (CYP73A5) identical to SP|P92994| Trans-cinnamate 4-monooxygenase (EC 1.14.13.11) (Cinnamic acid 4-hydroxylase) (CA4H) (C4H) (P450C4H) (Cy	GO:0016710,GO:0009416,GO:0009699,GO:0005783,GO:0009611
8785	BN11621	0.131888	79.4778	602.615	-2.92261	gi|11621|At4g05330_Contig1	At4g05330.1	68417.m00815 zinc finger and C2 domain protein, putative similar to zinc finger and C2 domain protein GI:9957238 from [Arabidopsis thaliana]	GO:0003677,GO:0000004,GO:0005634
8473	BN11621	0.114875	92.453	804.811	-3.12186	gi|11621|At4g05330_Contig1	At4g05330.1	68417.m00815 zinc finger and C2 domain protein, putative similar to zinc finger and C2 domain protein GI:9957238 from [Arabidopsis thaliana]	GO:0003677,GO:0000004,GO:0005634
14639	BN11635	0.471275	6768.35	14361.8	-1.08536	gi|11635|At2g29500_Contig5	At2g29500.1	68415.m03583 17.6 kDa class I small heat shock protein (HSP17.6B-CI) contains Pfam PF00011: Hsp20/alpha crystallin family; identified in Scharf, K-D., et al, Cell Stress & Chaperones (2001) 6: 225-237.	GO:0009408,GO:0003773,GO:0009507
14327	BN11635	0.472878	7395.19	15638.7	-1.08046	gi|11635|At2g29500_Contig5	At2g29500.1	68415.m03583 17.6 kDa class I small heat shock protein (HSP17.6B-CI) contains Pfam PF00011: Hsp20/alpha crystallin family; identified in Scharf, K-D., et al, Cell Stress & Chaperones (2001) 6: 225-237.	GO:0009408,GO:0003773,GO:0009507
9127	BN11637	0.448365	922.502	2057.48	-1.15725	gi|11637|At2g29500_Contig2	At2g29500.1	68415.m03583 17.6 kDa class I small heat shock protein (HSP17.6B-CI) contains Pfam PF00011: Hsp20/alpha crystallin family; identified in Scharf, K-D., et al, Cell Stress & Chaperones (2001) 6: 225-237.	GO:0009408,GO:0003773,GO:0009507
9439	BN11637	0.421075	881.972	2094.57	-1.24785	gi|11637|At2g29500_Contig2	At2g29500.1	68415.m03583 17.6 kDa class I small heat shock protein (HSP17.6B-CI) contains Pfam PF00011: Hsp20/alpha crystallin family; identified in Scharf, K-D., et al, Cell Stress & Chaperones (2001) 6: 225-237.	GO:0009408,GO:0003773,GO:0009507
6527	BN11638	0.312194	233.587	748.212	-1.67949	gi|11638|At2g29500_Contig1	At2g29500.1	68415.m03583 17.6 kDa class I small heat shock protein (HSP17.6B-CI) contains Pfam PF00011: Hsp20/alpha crystallin family; identified in Scharf, K-D., et al, Cell Stress & Chaperones (2001) 6: 225-237.	GO:0009408,GO:0003773,GO:0009507
6839	BN11638	0.304728	245.697	806.282	-1.7144	gi|11638|At2g29500_Contig1	At2g29500.1	68415.m03583 17.6 kDa class I small heat shock protein (HSP17.6B-CI) contains Pfam PF00011: Hsp20/alpha crystallin family; identified in Scharf, K-D., et al, Cell Stress & Chaperones (2001) 6: 225-237.	GO:0009408,GO:0003773,GO:0009507
4239	BN11639	0.298091	533.058	1788.24	-1.74618	gi|11639|At1g69530_Contig3	At1g69530.3	68414.m07995 expansin, putative (EXP1) identical to expansin (At-EXP1) [Arabidopsis thaliana] GI:1041702; alpha-expansin gene family, PMID:11641069	GO:0012505,GO:0005576,GO:0009828,GO:0005554,GO:0009826
3927	BN11639	0.229799	604.548	2630.77	-2.12156	gi|11639|At1g69530_Contig3	At1g69530.3	68414.m07995 expansin, putative (EXP1) identical to expansin (At-EXP1) [Arabidopsis thaliana] GI:1041702; alpha-expansin gene family, PMID:11641069	GO:0012505,GO:0005576,GO:0009828,GO:0005554,GO:0009826
1639	BN11640	0.346428	583.187	1683.43	-1.52937	gi|11640|At1g69530_Contig4	At1g69530.3	68414.m07995 expansin, putative (EXP1) identical to expansin (At-EXP1) [Arabidopsis thaliana] GI:1041702; alpha-expansin gene family, PMID:11641069	GO:0012505,GO:0005576,GO:0009828,GO:0005554,GO:0009826
14635	BN11649	0.379435	291.169	767.376	-1.39808	gi|11649|At2g21160_Contig3	At2g21160.1	68415.m02510 translocon-associated protein alpha (TRAP alpha) family protein contains Pfam profile: PF03896 translocon-associated protein (TRAP), alpha subunit	GO:0005048,GO:0012505,GO:0000004,GO:0005524
14323	BN11649	0.407508	381.004	934.961	-1.2951	gi|11649|At2g21160_Contig3	At2g21160.1	68415.m02510 translocon-associated protein alpha (TRAP alpha) family protein contains Pfam profile: PF03896 translocon-associated protein (TRAP), alpha subunit	GO:0005048,GO:0012505,GO:0000004,GO:0005524
1635	BN11655	0.443404	666.059	1502.15	-1.17331	gi|11655|At3g17820_Contig1	At3g17820.1	68416.m02272 glutamine synthetase (GS1) identical to glutamine synthetase, cytosolic isozyme (glutamate-- ammonia ligase, GS1) [Arabidopsis thaliana] SWISS-PROT:Q9LVI8	GO:0004356
1323	BN11655	0.293198	600.572	2048.35	-1.77005	gi|11655|At3g17820_Contig1	At3g17820.1	68416.m02272 glutamine synthetase (GS1) identical to glutamine synthetase, cytosolic isozyme (glutamate-- ammonia ligase, GS1) [Arabidopsis thaliana] SWISS-PROT:Q9LVI8	GO:0004356
23089	BN11659	0.438518	1757.33	4007.43	-1.18929	gi|11659|At3g05880_Contig4	At3g05880.1	68416.m00661 hydrophobic protein (RCI2A) / low temperature and salt responsive protein (LTI6A) identical to SP|Q9ZNQ7 Hydrophobic protein RCI2A (Low temperature and salt responsive protein LTI6A) {Arabidopsis thaliana}	GO:0009409,GO:0042538,GO:0005554,GO:0016021
17889	BN11661	0.303633	2968.64	9777.07	-1.7196	gi|11661|At3g05880_Contig1	At3g05880.1	68416.m00661 hydrophobic protein (RCI2A) / low temperature and salt responsive protein (LTI6A) identical to SP|Q9ZNQ7 Hydrophobic protein RCI2A (Low temperature and salt responsive protein LTI6A) {Arabidopsis thaliana}	GO:0009409,GO:0042538,GO:0005554,GO:0016021
17577	BN11661	0.340403	2923.94	8589.64	-1.55468	gi|11661|At3g05880_Contig1	At3g05880.1	68416.m00661 hydrophobic protein (RCI2A) / low temperature and salt responsive protein (LTI6A) identical to SP|Q9ZNQ7 Hydrophobic protein RCI2A (Low temperature and salt responsive protein LTI6A) {Arabidopsis thaliana}	GO:0009409,GO:0042538,GO:0005554,GO:0016021
1977	BN11669	0.372378	1208.09	3244.26	-1.42516	gi|11669|At4g18040_Contig1	At4g18040.1	68417.m02685 eukaryotic translation initiation factor 4E 1 / eIF-4E1 / mRNA cap-binding protein 1 (EIF4E1) identical to SP|O23252 Eukaryotic translation initiation factor 4E (eIF-4E) (eIF4E) (mRNA cap-binding protein) (eIF-4F 25 kDa subunit) (eIF-4F P26 s	GO:0003743,GO:0006413,GO:0003723,GO:0005737
15285	BN11682	0.430466	780.276	1812.63	-1.21603	gi|11682|At3g14680_VA1289F	At3g14680.1	68416.m01857 cytochrome P450, putative similar to GB:Q05047 from [Catharanthus roseus]	GO:0012505,GO:0006118,GO:0019825
7832	BN11707	0.407569	182.9	448.758	-1.29488	gi|11707|At4g22220_Contig2	At4g22220.1	68417.m03214 iron-sulfur cluster assembly complex protein, putative similar to iron-sulfur cluster assembly complex ISCU1 (GI:11545705) [Homo sapiens]; nifU protein homolog YPL135w (GI:15619823) [Saccharomyces cerevisiae] PIR2:S69049	GO:0005739,GO:0005554,GO:0016226
7832	BN11707	0.330426	4992.37	15108.9	-1.5976	gi|11707|At4g22220_Contig2	At4g22220.1	68417.m03214 iron-sulfur cluster assembly complex protein, putative similar to iron-sulfur cluster assembly complex ISCU1 (GI:11545705) [Homo sapiens]; nifU protein homolog YPL135w (GI:15619823) [Saccharomyces cerevisiae] PIR2:S69049	GO:0005739,GO:0005554,GO:0016226
8144	BN11707	0.338956	4631.84	13665	-1.56083	gi|11707|At4g22220_Contig2	At4g22220.1	68417.m03214 iron-sulfur cluster assembly complex protein, putative similar to iron-sulfur cluster assembly complex ISCU1 (GI:11545705) [Homo sapiens]; nifU protein homolog YPL135w (GI:15619823) [Saccharomyces cerevisiae] PIR2:S69049	GO:0005739,GO:0005554,GO:0016226
2944	BN11709	0.396427	970.276	2447.55	-1.33487	gi|11709|At1g20840_Contig2	At1g20840.1	68414.m02611 transporter-related low similarity to D-xylose proton-symporter [Lactobacillus brevis] GI:2895856; contains Pfam profile PF00083: major facilitator superfamily protein	GO:0015144,GO:0006811,GO:0015698,GO:0016021,GO:0006810,GO:0016020,GO:0005351,GO:0008643,GO:0005337,GO:0012505
2632	BN11709	0.37125	1116.99	3008.73	-1.42954	gi|11709|At1g20840_Contig2	At1g20840.1	68414.m02611 transporter-related low similarity to D-xylose proton-symporter [Lactobacillus brevis] GI:2895856; contains Pfam profile PF00083: major facilitator superfamily protein	GO:0015144,GO:0006811,GO:0015698,GO:0016021,GO:0006810,GO:0016020,GO:0005351,GO:0008643,GO:0005337,GO:0012505
344	BN11710	0.434383	166.3	382.842	-1.20296	gi|11710|At1g03110_Contig1	At1g03110.1	68414.m00288 transducin family protein / WD-40 repeat family protein contains 4 WD-40 repeats (PF00400); similar to WD-repeat domain 4 protein (GI:9955698) [Mus musculus]	GO:0000166,GO:0000004,GO:0008372
32	BN11710	0.485814	158.135	325.505	-1.04152	gi|11710|At1g03110_Contig1	At1g03110.1	68414.m00288 transducin family protein / WD-40 repeat family protein contains 4 WD-40 repeats (PF00400); similar to WD-repeat domain 4 protein (GI:9955698) [Mus musculus]	GO:0000166,GO:0000004,GO:0008372
18228	BN11715	0.257844	377.566	1464.32	-1.95543	gi|11715|At1g72230_Contig2	At1g72230.1	68414.m08351 plastocyanin-like domain-containing protein similar to blue copper protein SP:Q41001 from [Pisum sativum]	GO:0005507,GO:0012505,GO:0005489,GO:0006118
18540	BN11715	0.270594	325.203	1201.81	-1.8858	gi|11715|At1g72230_Contig2	At1g72230.1	68414.m08351 plastocyanin-like domain-containing protein similar to blue copper protein SP:Q41001 from [Pisum sativum]	GO:0005507,GO:0012505,GO:0005489,GO:0006118
2628	BN11730	0.452593	1701.7	3759.89	-1.14371	gi|11730|At3g26740_Contig4	At3g26740.1	68416.m03343 light responsive protein-related similar to light regulated protein precursor SP:Q03200 [Oryza sativa] (Plant Mol. Biol. 22 (1), 165-170 (1993)), ccr protein GB:S52663 [Citrus X paradisi] (Plant Mol. Biol. 26 (1), 165-173 (1994))	GO:0005554,GO:0000004,GO:0009507
2940	BN11730	0.447618	1925.47	4301.59	-1.15966	gi|11730|At3g26740_Contig4	At3g26740.1	68416.m03343 light responsive protein-related similar to light regulated protein precursor SP:Q03200 [Oryza sativa] (Plant Mol. Biol. 22 (1), 165-170 (1993)), ccr protein GB:S52663 [Citrus X paradisi] (Plant Mol. Biol. 26 (1), 165-173 (1994))	GO:0005554,GO:0000004,GO:0009507
16282	BN11738	0.29921	317.288	1060.42	-1.74077	gi|11738|At3g20050_Contig2	At3g20050.1	68416.m02536 T-complex protein 1 alpha subunit / TCP-1-alpha / chaperonin (CCT1) identical to SWISS-PROT:P28769- T-complex protein 1, alpha subunit (TCP-1-alpha) [Arabidopsis thaliana]	GO:0003754,GO:0000004,GO:0008372
16594	BN11738	0.370313	303.483	819.532	-1.43318	gi|11738|At3g20050_Contig2	At3g20050.1	68416.m02536 T-complex protein 1 alpha subunit / TCP-1-alpha / chaperonin (CCT1) identical to SWISS-PROT:P28769- T-complex protein 1, alpha subunit (TCP-1-alpha) [Arabidopsis thaliana]	GO:0003754,GO:0000004,GO:0008372
11078	BN11755	0.110344	351.893	3189.06	-3.17992	gi|11755|At2g45170_Contig1	At2g45170.2	68415.m05624 autophagy 8e (APG8e) identical to autophagy 8e [Arabidopsis thaliana] GI:19912159; contains Pfam profile PF02991: Microtubule associated protein 1A/1B, light chain 3	GO:0008017,GO:0006914,GO:0008372
11390	BN11755	0.115311	381.395	3307.54	-3.1164	gi|11755|At2g45170_Contig1	At2g45170.2	68415.m05624 autophagy 8e (APG8e) identical to autophagy 8e [Arabidopsis thaliana] GI:19912159; contains Pfam profile PF02991: Microtubule associated protein 1A/1B, light chain 3	GO:0008017,GO:0006914,GO:0008372
6190	BN11757	0.470283	284.634	605.24	-1.0884	gi|11757|At5g08190_Contig2	At5g08190.1	68418.m00957 TATA-binding protein-associated phosphoprotein Dr1 protein, putative similar to Dr1 protein homolog (SP:P49592) [Arabidopsis thaliana]; similar to TATA-binding protein-associated phosphoprotein (Down-regulator of transcription 1) (DR1 protein	GO:0003700,GO:0045449,GO:0003677,GO:0005634
3590	BN11758	0.258813	764.232	2952.84	-1.95002	gi|11758|At5g08190_Contig3	At5g08190.1	68418.m00957 TATA-binding protein-associated phosphoprotein Dr1 protein, putative similar to Dr1 protein homolog (SP:P49592) [Arabidopsis thaliana]; similar to TATA-binding protein-associated phosphoprotein (Down-regulator of transcription 1) (DR1 protein	GO:0003700,GO:0045449,GO:0003677,GO:0005634
3278	BN11758	0.264535	902.59	3411.99	-1.91847	gi|11758|At5g08190_Contig3	At5g08190.1	68418.m00957 TATA-binding protein-associated phosphoprotein Dr1 protein, putative similar to Dr1 protein homolog (SP:P49592) [Arabidopsis thaliana]; similar to TATA-binding protein-associated phosphoprotein (Down-regulator of transcription 1) (DR1 protein	GO:0003700,GO:0045449,GO:0003677,GO:0005634
990	BN11760	0.31654	564.818	1784.35	-1.65954	gi|11760|At3g06480_Contig1	At3g06480.1	68416.m00750 DEAD box RNA helicase, putative similar to RNA helicase DRH1 [Arabidopsis thaliana] GI:3149952; contains Pfam profiles PF00270: DEAD/DEAH box helicase, PF00271: Helicase conserved C-terminal domain, PF00397: WW domain	GO:0008026,GO:0005524,GO:0008372,GO:0004386,GO:0009432,GO:0004003,GO:0006259,GO:0003676,GO:0006310
19844	BN11765	0.233338	265.611	1138.31	-2.09951	gi|11765|At2g14900_Contig2	At2g14900.1	68415.m01694 gibberellin-regulated family protein similar to SP|P46690 Gibberellin-regulated protein 4 precursor {Arabidopsis thaliana} GASA4; contains Pfam profile PF02704: Gibberellin regulated protein	GO:0009739,GO:0005554,GO:0012505
19532	BN11765	0.221333	306.292	1383.85	-2.17571	gi|11765|At2g14900_Contig2	At2g14900.1	68415.m01694 gibberellin-regulated family protein similar to SP|P46690 Gibberellin-regulated protein 4 precursor {Arabidopsis thaliana} GASA4; contains Pfam profile PF02704: Gibberellin regulated protein	GO:0009739,GO:0005554,GO:0012505
4244	BN11783	0.37004	9706.23	26230.2	-1.43425	gi|11783|At1g75800_Contig2	At1g75800.1	68414.m08805 pathogenesis-related thaumatin family protein similar to receptor serine/threonine kinase PR5K [Arabidopsis thaliana] GI:1235680; contains Pfam profile: PF00314 Thaumatin family	GO:0012505,GO:0005554,GO:0042828
3932	BN11783	0.367224	11676.1	31795.6	-1.44527	gi|11783|At1g75800_Contig2	At1g75800.1	68414.m08805 pathogenesis-related thaumatin family protein similar to receptor serine/threonine kinase PR5K [Arabidopsis thaliana] GI:1235680; contains Pfam profile: PF00314 Thaumatin family	GO:0012505,GO:0005554,GO:0042828
1644	BN11784	0.361446	405.315	1121.37	-1.46815	gi|11784|At4g18170_VA1167F	At4g18170.1	68417.m02699 WRKY family transcription factor similar to DNA-binding protein 2 GI:4322940 from [Nicotiana tabacum]; contains Pfam profile: PF03106 WRKY DNA -binding domain	GO:0006355,GO:0003700,GO:0008372
12040	BN11794	0.378064	626.316	1656.64	-1.4033	gi|11794|At1g15710_VA1231F	At1g15710.1	68414.m01885 prephenate dehydrogenase family protein contains Pfam profile: PF02153 prephenate dehydrogenase	GO:0006571,GO:0004665,GO:0009507
11728	BN11794	0.405167	737.776	1820.92	-1.30341	gi|11794|At1g15710_VA1231F	At1g15710.1	68414.m01885 prephenate dehydrogenase family protein contains Pfam profile: PF02153 prephenate dehydrogenase	GO:0006571,GO:0004665,GO:0009507
3928	BN11798	0.430157	1301.65	3025.99	-1.21707	gi|11798|At4g34290_Contig1	At4g34290.1	68417.m04874 SWIB complex BAF60b domain-containing protein contains Pfam profile PF02201: BAF60b domain of the SWIB complex	GO:0005554,GO:0000004,GO:0009507
12382	BN11810	0.235844	1244.33	5276.08	-2.0841	gi|11810|At4g20150_Contig2	At4g20150.1	68417.m02948 expressed protein	GO:0005554,GO:0000004,GO:0005739
12694	BN11810	0.210113	973.671	4634.03	-2.25076	gi|11810|At4g20150_Contig2	At4g20150.1	68417.m02948 expressed protein	GO:0005554,GO:0000004,GO:0005739
7494	BN11816	0.405081	1067.44	2635.13	-1.30372	gi|11816|At2g29550_EL2597F	At2g29550.1	68415.m03589 tubulin beta-7 chain (TUB7) identical to GB:M84704 SP|P29515 Tubulin beta-7 chain {Arabidopsis thaliana}	Not annotated
7182	BN11816	0.375004	933.569	2489.49	-1.41502	gi|11816|At2g29550_EL2597F	At2g29550.1	68415.m03589 tubulin beta-7 chain (TUB7) identical to GB:M84704 SP|P29515 Tubulin beta-7 chain {Arabidopsis thaliana}	Not annotated
25690	BN11822	0.489117	1586.95	3244.52	-1.03175	gi|11822|At2g21660_Contig6	At2g21660.1	68415.m02577 glycine-rich RNA-binding protein (GRP7) SP|Q03250 Glycine-rich RNA-binding protein 7 {Arabidopsis thaliana}	GO:0005634,GO:0003723,GO:0007623
25378	BN11822	0.408913	1871.01	4575.57	-1.29013	gi|11822|At2g21660_Contig6	At2g21660.1	68415.m02577 glycine-rich RNA-binding protein (GRP7) SP|Q03250 Glycine-rich RNA-binding protein 7 {Arabidopsis thaliana}	GO:0005634,GO:0003723,GO:0007623
23090	BN11827	0.333514	2006.86	6017.31	-1.58418	gi|11827|At2g21660_Contig7	At2g21660.2	68415.m02578 glycine-rich RNA-binding protein (GRP7) SP|Q03250 Glycine-rich RNA-binding protein 7 {Arabidopsis thaliana}	GO:0005634,GO:0003723,GO:0007623
22778	BN11827	0.290811	2147.85	7385.73	-1.78185	gi|11827|At2g21660_Contig7	At2g21660.2	68415.m02578 glycine-rich RNA-binding protein (GRP7) SP|Q03250 Glycine-rich RNA-binding protein 7 {Arabidopsis thaliana}	GO:0005634,GO:0003723,GO:0007623
20178	BN11829	0.181928	2170.56	11930.9	-2.45856	gi|11829|At2g21660_Contig5	At2g21660.2	68415.m02578 glycine-rich RNA-binding protein (GRP7) SP|Q03250 Glycine-rich RNA-binding protein 7 {Arabidopsis thaliana}	GO:0005634,GO:0003723,GO:0007623
20490	BN11829	0.206845	2027.06	9799.89	-2.27338	gi|11829|At2g21660_Contig5	At2g21660.2	68415.m02578 glycine-rich RNA-binding protein (GRP7) SP|Q03250 Glycine-rich RNA-binding protein 7 {Arabidopsis thaliana}	GO:0005634,GO:0003723,GO:0007623
17890	BN11830	0.25403	3840.32	15117.6	-1.97693	gi|11830|At2g21660_Contig1	At2g21660.2	68415.m02578 glycine-rich RNA-binding protein (GRP7) SP|Q03250 Glycine-rich RNA-binding protein 7 {Arabidopsis thaliana}	GO:0005634,GO:0003723,GO:0007623
17578	BN11830	0.346309	4534.78	13094.6	-1.52987	gi|11830|At2g21660_Contig1	At2g21660.2	68415.m02578 glycine-rich RNA-binding protein (GRP7) SP|Q03250 Glycine-rich RNA-binding protein 7 {Arabidopsis thaliana}	GO:0005634,GO:0003723,GO:0007623
1978	BN11839	0.342933	869.046	2534.16	-1.544	gi|11839|At3g18750_Contig1	At3g18750.1	68416.m02380 protein kinase family protein contains protein kinase domain, Pfam:PF00069	GO:0006468,GO:0016301,GO:0004672,GO:0008372
2290	BN11839	0.472377	874.243	1850.73	-1.08199	gi|11839|At3g18750_Contig1	At3g18750.1	68416.m02380 protein kinase family protein contains protein kinase domain, Pfam:PF00069	GO:0006468,GO:0016301,GO:0004672,GO:0008372
13033	BN11846	0.44784	263.31	587.956	-1.15895	gi|11846|At5g20190_Contig6	At5g20190.1	68418.m02405 expressed protein	GO:0005554,GO:0000004,GO:0009507
10745	BN11847	0.39537	653.1	1651.87	-1.33872	gi|11847|At5g20190_Contig9	At5g20190.1	68418.m02405 expressed protein	GO:0005554,GO:0000004,GO:0009507
10433	BN11847	0.424151	775.835	1829.15	-1.23735	gi|11847|At5g20190_Contig9	At5g20190.1	68418.m02405 expressed protein	GO:0005554,GO:0000004,GO:0009507
5545	BN11851	0.378831	243.428	642.576	-1.40037	gi|11851|At5g20190_Contig3	At5g20190.1	68418.m02405 expressed protein	GO:0005554,GO:0000004,GO:0009507
5233	BN11851	0.393415	244.874	622.431	-1.34587	gi|11851|At5g20190_Contig3	At5g20190.1	68418.m02405 expressed protein	GO:0005554,GO:0000004,GO:0009507
18883	BN11887	0.177642	239.594	1348.75	-2.49296	gi|11887|At4g05050_FL732R	At4g05050.1	68417.m00744 polyubiquitin (UBQ11) identical to GI:304117	GO:0005622,GO:0000211,GO:0006511
19195	BN11887	0.147588	199.236	1349.95	-2.76036	gi|11887|At4g05050_FL732R	At4g05050.1	68417.m00744 polyubiquitin (UBQ11) identical to GI:304117	GO:0005622,GO:0000211,GO:0006511
3595	BN11902	0.49316	1113.54	2257.97	-1.01987	gi|11902|At5g24400_ESS3249F	At5g24400.1	68418.m02876 glucosamine/galactosamine-6-phosphate isomerase family protein low similarity to SP|O95336 6-phosphogluconolactonase (EC 3.1.1.31) (6PGL) {Homo sapiens}; contains Pfam profile PF01182: Glucosamine-6-phosphate isomerase/6-phosphogluconolactona	GO:0017057,GO:0006098,GO:0004342,GO:0006044,GO:0003824,GO:0005975,GO:0009507
683	BN11905	0.374548	2095.2	5593.94	-1.41678	gi|11905|At3g43810_Contig1	At3g43810.1	68416.m04682 calmodulin-7 (CAM7) almost identical to calmodulin GI:16227 from [Arabidopsis thaliana], SP|P59220 Calmodulin-7 {Arabidopsis thaliana}	GO:0005513,GO:0019722,GO:0005509,GO:0009288
995	BN11905	0.402321	2359.84	5865.56	-1.31358	gi|11905|At3g43810_Contig1	At3g43810.1	68416.m04682 calmodulin-7 (CAM7) almost identical to calmodulin GI:16227 from [Arabidopsis thaliana], SP|P59220 Calmodulin-7 {Arabidopsis thaliana}	GO:0005513,GO:0019722,GO:0005509,GO:0009288
11391	BN11914	0.306953	1680.64	5475.23	-1.70391	gi|11914|At5g65380_FL4072F	At5g65380.1	68418.m08223 ripening-responsive protein, putative similar to ripening regulated protein DDTFR18 [Lycopersicon esculentum] GI:12231296; contains Pfam profile PF01554: Uncharacterized membrane protein family	GO:0015297,GO:0006855,GO:0015238,GO:0005215,GO:0009835,GO:0016020
11079	BN11914	0.342683	1904.38	5557.26	-1.54505	gi|11914|At5g65380_FL4072F	At5g65380.1	68418.m08223 ripening-responsive protein, putative similar to ripening regulated protein DDTFR18 [Lycopersicon esculentum] GI:12231296; contains Pfam profile PF01554: Uncharacterized membrane protein family	GO:0015297,GO:0006855,GO:0015238,GO:0005215,GO:0009835,GO:0016020
22445	BN11925	0.106387	1586.2	14909.7	-3.2326	gi|11925|At4g39260_Contig7	At4g39260.2	68417.m05558 glycine-rich RNA-binding protein 8 (GRP8) (CCR1) SP|Q03251 Glycine-rich RNA-binding protein 8 (CCR1 protein) (GRP8) {Arabidopsis thaliana} isoform contains a non-consensus CG acceptor splice site at intron 2	GO:0009409,GO:0003723,GO:0008372,GO:0003676,GO:0007623
22133	BN11925	0.114625	2161.28	18855.2	-3.125	gi|11925|At4g39260_Contig7	At4g39260.2	68417.m05558 glycine-rich RNA-binding protein 8 (GRP8) (CCR1) SP|Q03251 Glycine-rich RNA-binding protein 8 (CCR1 protein) (GRP8) {Arabidopsis thaliana} isoform contains a non-consensus CG acceptor splice site at intron 2	GO:0009409,GO:0003723,GO:0008372,GO:0003676,GO:0007623
19533	BN11926	0.296083	13370.1	45156.6	-1.75593	gi|11926|At4g39260_Contig3	At4g39260.4	68417.m05560 glycine-rich RNA-binding protein 8 (GRP8) (CCR1) SP|Q03251 Glycine-rich RNA-binding protein 8 (CCR1 protein) (GRP8) {Arabidopsis thaliana} isoform contains a non-consensus CG acceptor splice site at intron 2	GO:0009409,GO:0003723,GO:0008372,GO:0003676,GO:0007623
19845	BN11926	0.345882	13373.4	38664.6	-1.53165	gi|11926|At4g39260_Contig3	At4g39260.4	68417.m05560 glycine-rich RNA-binding protein 8 (GRP8) (CCR1) SP|Q03251 Glycine-rich RNA-binding protein 8 (CCR1 protein) (GRP8) {Arabidopsis thaliana} isoform contains a non-consensus CG acceptor splice site at intron 2	GO:0009409,GO:0003723,GO:0008372,GO:0003676,GO:0007623
16933	BN11928	0.0480727	2217.67	46131.6	-4.37864	gi|11928|At4g39260_VA1074F	At2g21660.1	68415.m02577 glycine-rich RNA-binding protein (GRP7) SP|Q03250 Glycine-rich RNA-binding protein 7 {Arabidopsis thaliana}	GO:0009409,GO:0003723,GO:0008372,GO:0003676,GO:0007623
17245	BN11928	0.0473693	2044.14	43153.3	-4.3999	gi|11928|At4g39260_VA1074F	At2g21660.1	68415.m02577 glycine-rich RNA-binding protein (GRP7) SP|Q03250 Glycine-rich RNA-binding protein 7 {Arabidopsis thaliana}	GO:0009409,GO:0003723,GO:0008372,GO:0003676,GO:0007623
4241	BN11950	0.477609	2786.08	5833.39	-1.0661	gi|11950|At3g47070_Contig3	At3g47070.1	68416.m05111 expressed protein	GO:0009535
3929	BN11950	0.427548	2997.85	7011.73	-1.22584	gi|11950|At3g47070_Contig3	At3g47070.1	68416.m05111 expressed protein	GO:0009535
1329	BN11951	0.208484	116.187	557.295	-2.26199	gi|11951|At3g47070_Contig2	At3g47070.1	68416.m05111 expressed protein	GO:0009535
1641	BN11951	0.249385	118.952	476.981	-2.00355	gi|11951|At3g47070_Contig2	At3g47070.1	68416.m05111 expressed protein	GO:0009535
17895	BN11958	0.377963	7994.53	21151.6	-1.40368	gi|11958|At1g52040_Contig2	At1g52040.1	68414.m05871 jacalin lectin family protein nearly identical to myrosinase-binding protein homolog GI:2997767 from [Arabidopsis thaliana]; contains Pfam profile PF01419 jacalin-like lectin domain; identical to cDNA myrosinase-binding protein homolog GI:299	GO:0006952,GO:0005515,GO:0008372
17583	BN11958	0.475662	8032.64	16887.3	-1.07199	gi|11958|At1g52040_Contig2	At1g52040.1	68414.m05871 jacalin lectin family protein nearly identical to myrosinase-binding protein homolog GI:2997767 from [Arabidopsis thaliana]; contains Pfam profile PF01419 jacalin-like lectin domain; identical to cDNA myrosinase-binding protein homolog GI:299	GO:0006952,GO:0005515,GO:0008372
12695	BN11960	0.461607	366.285	793.5	-1.11526	gi|11960|At3g11750_Contig2	At3g11750.1	68416.m01442 dihydroneopterin aldolase, putative similar to SP|P28823 Dihydroneopterin aldolase (EC 4.1.2.25) (DHNA) {Bacillus subtilis}; contains Pfam profile PF02152: dihydroneopterin aldolase	GO:0006760,GO:0004150,GO:0008372
12383	BN11960	0.408988	394.968	965.721	-1.28987	gi|11960|At3g11750_Contig2	At3g11750.1	68416.m01442 dihydroneopterin aldolase, putative similar to SP|P28823 Dihydroneopterin aldolase (EC 4.1.2.25) (DHNA) {Bacillus subtilis}; contains Pfam profile PF02152: dihydroneopterin aldolase	GO:0006760,GO:0004150,GO:0008372
7183	BN11963	0.457777	542.832	1185.8	-1.12728	gi|11963|At5g42050_Contig5	At5g42050.1	68418.m05119 expressed protein similar to gda-1 [Pisum sativum] GI:2765418	GO:0005554,GO:0000004,GO:0005739
7495	BN11963	0.480244	566.333	1179.26	-1.05816	gi|11963|At5g42050_Contig5	At5g42050.1	68418.m05119 expressed protein similar to gda-1 [Pisum sativum] GI:2765418	GO:0005554,GO:0000004,GO:0005739
17891	BN11979	0.336907	1192.82	3540.5	-1.56958	gi|11979|At1g12080_Contig2	At1g12080.2	68414.m01397 expressed protein	GO:0005554,GO:0000004,GO:0008372
17579	BN11979	0.369728	1528.2	4133.31	-1.43546	gi|11979|At1g12080_Contig2	At1g12080.2	68414.m01397 expressed protein	GO:0005554,GO:0000004,GO:0008372
9779	BN11983	0.476161	6891.34	14472.7	-1.07048	gi|11983|At1g08830_Contig3	At1g08830.1	68414.m00983 superoxide dismutase [Cu-Zn] (SODCC) / copper/zinc superoxide dismutase (CSD1) identical to SWISS-PROT: P24704	GO:0019430,GO:0005737,GO:0006979,GO:0004785,GO:0005829
8146	BN12002	0.381876	561.24	1469.69	-1.38882	gi|12002|At3g58170_Contig1	At3g58170.1	68416.m06486 Bet1-like SNARE 1-1 / Bet1 / Sft1-like SNARE 14a / BS14a (BET11) identical to SP|Q9M2J9 Bet1-like SNARE 1-1 (AtBET11) (Bet1/Sft1-like SNARE 14a) (AtBS14a) [Mouse-ear cress] {Arabidopsis thaliana}; supporting cDNA gi|14030602|gb|AF368175.1|AF3	GO:0008372,GO:0006888,GO:0008565
7834	BN12002	0.368038	709.352	1927.39	-1.44207	gi|12002|At3g58170_Contig1	At3g58170.1	68416.m06486 Bet1-like SNARE 1-1 / Bet1 / Sft1-like SNARE 14a / BS14a (BET11) identical to SP|Q9M2J9 Bet1-like SNARE 1-1 (AtBET11) (Bet1/Sft1-like SNARE 14a) (AtBS14a) [Mouse-ear cress] {Arabidopsis thaliana}; supporting cDNA gi|14030602|gb|AF368175.1|AF3	GO:0008372,GO:0006888,GO:0008565
2946	BN12004	0.224802	1607.07	7148.83	-2.15327	gi|12004|At3g48770_Contig1	At3g48770.1	68416.m05326 hypothetical protein	GO:0005524,GO:0000004,GO:0009507
2634	BN12004	0.211695	1178.24	5565.74	-2.23994	gi|12004|At3g48770_Contig1	At3g48770.1	68416.m05326 hypothetical protein	GO:0005524,GO:0000004,GO:0009507
13342	BN12016	0.475062	629.79	1325.7	-1.07381	gi|12016|At1g55670_Contig3	At1g55670.1	68414.m06372 photosystem I reaction center subunit V, chloroplast, putative / PSI-G, putative (PSAG) identical to SP|Q9S7N7; similar to SP|Q00327 Photosystem I reaction center subunit V, chloroplast precursor (PSI-G) (Photosystem I 9 kDa protein) {Hordeum	GO:0016020,GO:0009507,GO:0015979,GO:0005554,GO:0009522
13030	BN12016	0.402912	732.812	1818.79	-1.31146	gi|12016|At1g55670_Contig3	At1g55670.1	68414.m06372 photosystem I reaction center subunit V, chloroplast, putative / PSI-G, putative (PSAG) identical to SP|Q9S7N7; similar to SP|Q00327 Photosystem I reaction center subunit V, chloroplast precursor (PSI-G) (Photosystem I 9 kDa protein) {Hordeum	GO:0016020,GO:0009507,GO:0015979,GO:0005554,GO:0009522
16596	BN12029	0.186651	1580.05	8465.25	-2.42158	gi|12029|At3g56800_Contig4	At3g56800.1	68416.m06317 calmodulin-2/3/5 (CAM3) identical to calmodulin GI:474183 from [Arabidopsis thaliana]; almost identical to calmodulin-2/3/5 SP:P25069 [Arabidopsis thaliana]	GO:0009288,GO:0005509
16284	BN12029	0.17828	1828.44	10256	-2.48778	gi|12029|At3g56800_Contig4	At3g56800.1	68416.m06317 calmodulin-2/3/5 (CAM3) identical to calmodulin GI:474183 from [Arabidopsis thaliana]; almost identical to calmodulin-2/3/5 SP:P25069 [Arabidopsis thaliana]	GO:0009288,GO:0005509
11396	BN12032	0.400492	11176.4	27906.7	-1.32016	gi|12032|At3g56800_Contig6	At3g56800.1	68416.m06317 calmodulin-2/3/5 (CAM3) identical to calmodulin GI:474183 from [Arabidopsis thaliana]; almost identical to calmodulin-2/3/5 SP:P25069 [Arabidopsis thaliana]	GO:0009288,GO:0005509
11084	BN12032	0.397563	12786.9	32163.2	-1.33074	gi|12032|At3g56800_Contig6	At3g56800.1	68416.m06317 calmodulin-2/3/5 (CAM3) identical to calmodulin GI:474183 from [Arabidopsis thaliana]; almost identical to calmodulin-2/3/5 SP:P25069 [Arabidopsis thaliana]	GO:0009288,GO:0005509
8796	BN12034	0.469184	4504.7	9601.13	-1.09177	gi|12034|At3g56800_Contig1	At3g56800.1	68416.m06317 calmodulin-2/3/5 (CAM3) identical to calmodulin GI:474183 from [Arabidopsis thaliana]; almost identical to calmodulin-2/3/5 SP:P25069 [Arabidopsis thaliana]	GO:0009288,GO:0005509
16280	BN12044	0.418518	444.751	1062.68	-1.25664	gi|12044|At1g54270_Contig3	At1g54270.1	68414.m06187 eukaryotic translation initiation factor 4A-2 / eIF-4A-2 similar to eukaryotic translation initiation factor 4A GI:19696 from [Nicotiana plumbaginifolia]	GO:0008026,GO:0000004,GO:0008372
16592	BN12044	0.495682	502.106	1012.96	-1.01251	gi|12044|At1g54270_Contig3	At1g54270.1	68414.m06187 eukaryotic translation initiation factor 4A-2 / eIF-4A-2 similar to eukaryotic translation initiation factor 4A GI:19696 from [Nicotiana plumbaginifolia]	GO:0008026,GO:0000004,GO:0008372
24734	BN12065	0.487688	2115.4	4337.61	-1.03597	gi|12065|At5g58070_Contig1	At5g58070.1	68418.m07267 lipocalin, putative similar to temperature stress-induced lipocalin [Triticum aestivum] GI:18650668	GO:0006810,GO:0008372,GO:0005215,GO:0008289
9442	BN12089	0.447267	699.892	1564.82	-1.16079	gi|12089|At3g57790_Contig1	At3g57790.1	68416.m06438 glycoside hydrolase family 28 protein / polygalacturonase (pectinase) family protein weak similarity to SP|P15922 Exo-poly-alpha-D-galacturonosidase precursor (EC 3.2.1.82) (Exo-PG) {Erwinia chrysanthemi}; contains PF00295: Glycosyl hydrolase	GO:0005975,GO:0004650,GO:0012505
9130	BN12089	0.471659	799.104	1694.24	-1.08418	gi|12089|At3g57790_Contig1	At3g57790.1	68416.m06438 glycoside hydrolase family 28 protein / polygalacturonase (pectinase) family protein weak similarity to SP|P15922 Exo-poly-alpha-D-galacturonosidase precursor (EC 3.2.1.82) (Exo-PG) {Erwinia chrysanthemi}; contains PF00295: Glycosyl hydrolase	GO:0005975,GO:0004650,GO:0012505
13347	BN12156	0.339893	1438.91	4233.42	-1.55685	gi|12156|At5g28040_Contig2	At5g28040.1	68418.m03378 expressed protein contains Pfam profile: PF04504 protein of unknown function, DUF573	GO:0005554,GO:0000004,GO:0008372
13035	BN12156	0.321797	1754.51	5452.23	-1.63578	gi|12156|At5g28040_Contig2	At5g28040.1	68418.m03378 expressed protein contains Pfam profile: PF04504 protein of unknown function, DUF573	GO:0005554,GO:0000004,GO:0008372
10747	BN12157	0.185369	127.84	689.651	-2.43153	gi|12157|At3g25730_VA875F	At3g25730.1	68416.m03204 AP2 domain-containing transcription factor, putative contains Pfam profile: PF00847 AP2 domain; similar to RAV1 (DNA-binding protein) GB:BAA34250 [Arabidopsis thaliana] (Nucleic Acids Res. 27 (2), 470-478 (1999))	GO:0005634,GO:0009507,GO:0003700,GO:0006355
10435	BN12157	0.181567	111.866	616.114	-2.46143	gi|12157|At3g25730_VA875F	At3g25730.1	68416.m03204 AP2 domain-containing transcription factor, putative contains Pfam profile: PF00847 AP2 domain; similar to RAV1 (DNA-binding protein) GB:BAA34250 [Arabidopsis thaliana] (Nucleic Acids Res. 27 (2), 470-478 (1999))	GO:0005634,GO:0009507,GO:0003700,GO:0006355
2631	BN12184	0.296232	704.824	2379.3	-1.7552	gi|12184|At2g39750_Contig1	At2g39750.1	68415.m04881 dehydration-responsive family protein similar to early-responsive to dehydration stress ERD3 protein [Arabidopsis thaliana] GI:15320410; contains Pfam profile PF03141: Putative methyltransferase	GO:0005554,GO:0000004,GO:0012505
2943	BN12184	0.307897	596.591	1937.63	-1.69948	gi|12184|At2g39750_Contig1	At2g39750.1	68415.m04881 dehydration-responsive family protein similar to early-responsive to dehydration stress ERD3 protein [Arabidopsis thaliana] GI:15320410; contains Pfam profile PF03141: Putative methyltransferase	GO:0005554,GO:0000004,GO:0012505
13997	BN12197	0.423844	881.103	2078.84	-1.2384	gi|12197|At3g25220_Contig1	At3g25220.1	68416.m03150 FK506-binding protein 2-1 (FKBP15-1) / immunophilin / peptidyl-prolyl cis-trans isomerase / rotamase identical to SP|Q38935 FK506-binding protein 2-1 precursor (EC 5.2.1.8) (Peptidyl-prolyl cis- trans isomerase) (PPiase) (Rotamase) (15 kDa FK	GO:0005528,GO:0012505,GO:0003755,GO:0006457
13685	BN12197	0.397134	1065.2	2682.22	-1.3323	gi|12197|At3g25220_Contig1	At3g25220.1	68416.m03150 FK506-binding protein 2-1 (FKBP15-1) / immunophilin / peptidyl-prolyl cis-trans isomerase / rotamase identical to SP|Q38935 FK506-binding protein 2-1 precursor (EC 5.2.1.8) (Peptidyl-prolyl cis- trans isomerase) (PPiase) (Rotamase) (15 kDa FK	GO:0005528,GO:0012505,GO:0003755,GO:0006457
16593	BN12213	0.413998	7077.05	17094.4	-1.2723	gi|12213|At3g15730_Contig3	At3g15730.1	68416.m01993 phospholipase D alpha 1 / PLD alpha 1 (PLDALPHA1) (PLD1) / choline phosphatase 1 identical to SP:Q38882 Phospholipase D alpha 1 (EC 3.1.4.4) (AtPLDalpha1) (PLD alpha 1) (Choline phosphatase 1) (Phosphatidylcholine-hydrolyzing phospholipase D	GO:0030136,GO:0006631,GO:0005634,GO:0005886,GO:0004630,GO:0005739,GO:0016020
16281	BN12213	0.453367	8770.29	19344.8	-1.14125	gi|12213|At3g15730_Contig3	At3g15730.1	68416.m01993 phospholipase D alpha 1 / PLD alpha 1 (PLDALPHA1) (PLD1) / choline phosphatase 1 identical to SP:Q38882 Phospholipase D alpha 1 (EC 3.1.4.4) (AtPLDalpha1) (PLD alpha 1) (Choline phosphatase 1) (Phosphatidylcholine-hydrolyzing phospholipase D	GO:0030136,GO:0006631,GO:0005634,GO:0005886,GO:0004630,GO:0005739,GO:0016020
13681	BN12216	0.481559	3312.27	6878.22	-1.05422	gi|12216|At3g15730_Contig2	At3g15730.1	68416.m01993 phospholipase D alpha 1 / PLD alpha 1 (PLDALPHA1) (PLD1) / choline phosphatase 1 identical to SP:Q38882 Phospholipase D alpha 1 (EC 3.1.4.4) (AtPLDalpha1) (PLD alpha 1) (Choline phosphatase 1) (Phosphatidylcholine-hydrolyzing phospholipase D	GO:0030136,GO:0006631,GO:0005634,GO:0005886,GO:0004630,GO:0005739,GO:0016020
6193	BN12219	0.2929	10765.7	36755.5	-1.77152	gi|12219|At2g38540_Contig4	At2g38530.1	68415.m04734 nonspecific lipid transfer protein 2 (LTP2) identical to nonspecific lipid-transfer protein 2 from Arabidopsis thaliana [SP|Q9S7I3]; contains Pfam protease inhibitor/seed storage/LTP family domain PF00234	GO:0008289,GO:0006869,GO:0012505
5881	BN12219	0.308446	11461.2	37157.9	-1.69691	gi|12219|At2g38540_Contig4	At2g38530.1	68415.m04734 nonspecific lipid transfer protein 2 (LTP2) identical to nonspecific lipid-transfer protein 2 from Arabidopsis thaliana [SP|Q9S7I3]; contains Pfam protease inhibitor/seed storage/LTP family domain PF00234	GO:0008289,GO:0006869,GO:0012505
3281	BN12222	0.0465181	1801.61	38729.2	-4.42606	gi|12222|At2g38540_Contig5	At2g38540.1	68415.m04735 nonspecific lipid transfer protein 1 (LTP1) identical to SP|Q42589	GO:0008289,GO:0006869,GO:0012505
3593	BN12222	0.0408614	1509.75	36948.1	-4.61312	gi|12222|At2g38540_Contig5	At2g38540.1	68415.m04735 nonspecific lipid transfer protein 1 (LTP1) identical to SP|Q42589	GO:0008289,GO:0006869,GO:0012505
993	BN12223	0.2441	10243.2	41963.2	-2.03446	gi|12223|At2g38540_Contig1	At2g38540.1	68415.m04735 nonspecific lipid transfer protein 1 (LTP1) identical to SP|Q42589	GO:0008289,GO:0006869,GO:0012505
681	BN12223	0.239742	9842.28	41053.6	-2.06044	gi|12223|At2g38540_Contig1	At2g38540.1	68415.m04735 nonspecific lipid transfer protein 1 (LTP1) identical to SP|Q42589	GO:0008289,GO:0006869,GO:0012505
29935	BN12224	0.240166	715.813	2980.49	-2.05789	gi|12224|At2g38540_Contig6	At2g38540.1	68415.m04735 nonspecific lipid transfer protein 1 (LTP1) identical to SP|Q42589	GO:0008289,GO:0006869,GO:0012505
30247	BN12224	0.432976	752.755	1738.56	-1.20764	gi|12224|At2g38540_Contig6	At2g38540.1	68415.m04735 nonspecific lipid transfer protein 1 (LTP1) identical to SP|Q42589	GO:0008289,GO:0006869,GO:0012505
11731	BN12246	0.454954	524.798	1153.52	-1.13621	gi|12246|At5g05660_Contig1	At5g05660.1	68418.m00622 zinc finger (NF-X1 type) family protein contains PF01422: NF-X1 type zinc finger	GO:0006118,GO:0003700,GO:0005634,GO:0003677,GO:0005489,GO:0006355
12043	BN12246	0.405035	482.328	1190.83	-1.30388	gi|12246|At5g05660_Contig1	At5g05660.1	68418.m00622 zinc finger (NF-X1 type) family protein contains PF01422: NF-X1 type zinc finger	GO:0006118,GO:0003700,GO:0005634,GO:0003677,GO:0005489,GO:0006355
2297	BN12265	0.0276191	172.336	6239.73	-5.17819	gi|12265|At3g08610_Contig4	At3g08610.1	68416.m01000 expressed protein	GO:0005554,GO:0000004,GO:0012505
1985	BN12265	0.0410105	247.488	6034.75	-4.60786	gi|12265|At3g08610_Contig4	At3g08610.1	68416.m01000 expressed protein	GO:0005554,GO:0000004,GO:0012505
7836	BN12316	0.358015	223.155	623.312	-1.48191	gi|12316|At1g62960_Contig1	At1g62960.1	68414.m07109 1-aminocyclopropane-1-carboxylate synthase, putative / ACC synthase, putative similar to GI:1173638 [GB:U35779] from [Triticum aestivum] (Plant Mol. Biol. 31 (5), 1009-1020 (1996)), GI:1813331 from Vigna radiata	GO:0009058,GO:0004838,GO:0009072,GO:0009693,GO:0004400,GO:0009236,GO:0003824,GO:0006519,GO:0000105,GO:0016847,GO:0008483
8148	BN12316	0.374485	278.301	743.156	-1.41702	gi|12316|At1g62960_Contig1	At1g62960.1	68414.m07109 1-aminocyclopropane-1-carboxylate synthase, putative / ACC synthase, putative similar to GI:1173638 [GB:U35779] from [Triticum aestivum] (Plant Mol. Biol. 31 (5), 1009-1020 (1996)), GI:1813331 from Vigna radiata	GO:0009058,GO:0004838,GO:0009072,GO:0009693,GO:0004400,GO:0009236,GO:0003824,GO:0006519,GO:0000105,GO:0016847,GO:0008483
7836	BN12316	0.359888	303.262	842.657	-1.47438	gi|12316|At1g62960_Contig1	At1g62960.1	68414.m07109 1-aminocyclopropane-1-carboxylate synthase, putative / ACC synthase, putative similar to GI:1173638 [GB:U35779] from [Triticum aestivum] (Plant Mol. Biol. 31 (5), 1009-1020 (1996)), GI:1813331 from Vigna radiata	GO:0009058,GO:0004838,GO:0009072,GO:0009693,GO:0004400,GO:0009236,GO:0003824,GO:0006519,GO:0000105,GO:0016847,GO:0008483
8148	BN12316	0.403359	193.187	478.946	-1.30987	gi|12316|At1g62960_Contig1	At1g62960.1	68414.m07109 1-aminocyclopropane-1-carboxylate synthase, putative / ACC synthase, putative similar to GI:1173638 [GB:U35779] from [Triticum aestivum] (Plant Mol. Biol. 31 (5), 1009-1020 (1996)), GI:1813331 from Vigna radiata	GO:0009058,GO:0004838,GO:0009072,GO:0009693,GO:0004400,GO:0009236,GO:0003824,GO:0006519,GO:0000105,GO:0016847,GO:0008483
16290	BN12327	0.165004	4302.37	26074.3	-2.59943	gi|12327|At3g22440_Contig1	At3g22440.1	68416.m02836 hydroxyproline-rich glycoprotein family protein identical to hydroxyproline-rich glycoprotein [Arabidopsis thaliana] gi|9293881|dbj|BAB01784	GO:0005554,GO:0000004,GO:0008372
16602	BN12327	0.178447	3679.93	20622	-2.48643	gi|12327|At3g22440_Contig1	At3g22440.1	68416.m02836 hydroxyproline-rich glycoprotein family protein identical to hydroxyproline-rich glycoprotein [Arabidopsis thaliana] gi|9293881|dbj|BAB01784	GO:0005554,GO:0000004,GO:0008372
14002	BN12328	0.195571	3151.41	16113.9	-2.35424	gi|12328|At3g22440_Contig2	At3g22440.1	68416.m02836 hydroxyproline-rich glycoprotein family protein identical to hydroxyproline-rich glycoprotein [Arabidopsis thaliana] gi|9293881|dbj|BAB01784	GO:0005554,GO:0000004,GO:0008372
13690	BN12328	0.201178	3520.19	17497.9	-2.31346	gi|12328|At3g22440_Contig2	At3g22440.1	68416.m02836 hydroxyproline-rich glycoprotein family protein identical to hydroxyproline-rich glycoprotein [Arabidopsis thaliana] gi|9293881|dbj|BAB01784	GO:0005554,GO:0000004,GO:0008372
11402	BN12329	0.479379	368.071	767.808	-1.06076	gi|12329|At1g72730_Contig1	At1g72730.1	68414.m08410 eukaryotic translation initiation factor 4A, putative / eIF-4A, putative similar to Eukaryotic initiation factor 4A-10 GB:P41382 [Nicotiana tabacum]; identical to (putative) RNA helicase GB:CAA09211 [Arabidopsis thaliana] (Nucleic Acids Res.	GO:0008026,GO:0003676,GO:0005524,GO:0000004,GO:0004386,GO:0008372
3290	BN12336	0.444505	313.72	705.774	-1.16973	gi|12336|At1g30510_Contig1	At1g30510.2	68414.m03732 ferredoxin--NADP(+) reductase, putative / adrenodoxin reductase, putative strong similarity to SP|P41345 Ferredoxin--NADP reductase, root isozyme, chloroplast precursor (EC 1.18.1.2) (FNR) {Oryza sativa}, ferredoxin-NADP reductase precursor [	GO:0006118,GO:0016491,GO:0005524,GO:0009507
3602	BN12336	0.474665	322.544	679.519	-1.07502	gi|12336|At1g30510_Contig1	At1g30510.2	68414.m03732 ferredoxin--NADP(+) reductase, putative / adrenodoxin reductase, putative strong similarity to SP|P41345 Ferredoxin--NADP reductase, root isozyme, chloroplast precursor (EC 1.18.1.2) (FNR) {Oryza sativa}, ferredoxin-NADP reductase precursor [	GO:0006118,GO:0016491,GO:0005524,GO:0009507
24086	BN12340	0.306878	100.048	326.019	-1.70426	gi|12340|At4g08320_LB724F	At4g08320.1	68417.m01373 tetratricopeptide repeat (TPR)-containing protein glutamine-rich tetratricopeptide repeat (TPR) containing protein (SGT) - Rattus norvegicus,PID:e1285298 (SP|O70593); contains Pfam profile PF00515 TPR Domain	GO:0005554,GO:0000004,GO:0012505
11398	BN12347	0.472433	620.026	1312.41	-1.08182	gi|12347|At3g02230_Contig1	At3g02230.1	68416.m00204 reversibly glycosylated polypeptide-1 (RGP1) identical to reversibly glycosylated polypeptide-1 (AtRGP) [Arabidopsis thaliana] GI:2317729	GO:0005795,GO:0016760,GO:0000138,GO:0009832
16940	BN12366	0.468005	959.364	2049.9	-1.0954	gi|12366|At2g46170_Contig1	At2g46170.1	68415.m05741 reticulon family protein (RTNLB5) weak similarity to Nogo-C protein [Rattus norvegicus] GI:6822251; contains Pfam profile PF02453: Reticulon	GO:0005554,GO:0000004,GO:0005783
11740	BN12368	0.0909228	3829.37	42116.7	-3.45921	gi|12368|At2g01520_Contig4	At2g01520.1	68415.m00076 major latex protein-related / MLP-related low similarity to major latex protein {Papaver somniferum}[GI:169000] contains Pfam profile PF00407: Pathogenesis-related protein Bet v I family	GO:0009820,GO:0005554
12052	BN12368	0.0768712	3261.09	42422.8	-3.70141	gi|12368|At2g01520_Contig4	At2g01520.1	68415.m00076 major latex protein-related / MLP-related low similarity to major latex protein {Papaver somniferum}[GI:169000] contains Pfam profile PF00407: Pathogenesis-related protein Bet v I family	GO:0009820,GO:0005554
6540	BN12370	0.343151	3188.72	9292.47	-1.54308	gi|12370|At2g01520_Contig1	At2g01520.1	68415.m00076 major latex protein-related / MLP-related low similarity to major latex protein {Papaver somniferum}[GI:169000] contains Pfam profile PF00407: Pathogenesis-related protein Bet v I family	GO:0009820,GO:0005554
6852	BN12370	0.331473	3537.31	10671.5	-1.59304	gi|12370|At2g01520_Contig1	At2g01520.1	68415.m00076 major latex protein-related / MLP-related low similarity to major latex protein {Papaver somniferum}[GI:169000] contains Pfam profile PF00407: Pathogenesis-related protein Bet v I family	GO:0009820,GO:0005554
12048	BN12382	0.490892	879.364	1791.36	-1.02652	gi|12382|At5g13540_Contig1	At5g13540.2	68418.m01564 expressed protein HERC2 - Homo sapiens, EMBL:AF071172; isoform contains non-consensus GG acceptor splice site at intron 6	GO:0005554,GO:0000004,GO:0008372
4248	BN12386	0.31972	3854.86	12057	-1.64512	gi|12386|At3g59640_LB640R	At3g59640.1	68416.m06654 glycine-rich protein	GO:0005554,GO:0000004,GO:0009507
15302	BN12413	0.331495	387.952	1170.31	-1.59294	gi|12413|At5g26717_Contig3	At5g26717.1	68418.m03160 hypothetical protein	GO:0005554,GO:0000004,GO:0008372
14990	BN12413	0.346038	390.13	1127.42	-1.531	gi|12413|At5g26717_Contig3	At5g26717.1	68418.m03160 hypothetical protein	GO:0005554,GO:0000004,GO:0008372
1986	BN12436	0.419364	822.574	1961.48	-1.25373	gi|12436|At1g74320_LB482F	At1g74320.1	68414.m08606 choline kinase, putative similar to GmCK2p choline kinase gi|1438881|gb|AAC49375	GO:0004103,GO:0000004,GO:0008372
15637	BN12462	0.290457	5516.01	18990.8	-1.7836	gi|12462|At2g46140_Contig3	At2g46140.1	68415.m05738 late embryogenesis abundant protein, putative / LEA protein, putative similar to SP|P46518 Late embryogenesis abundant protein Lea14-A {Gossypium hirsutum}; contains Pfam profile PF03168: Late embryogenesis abundant protein	GO:0008372,GO:0009793,GO:0005554,GO:0009269
15949	BN12462	0.305801	4132.72	13514.4	-1.70933	gi|12462|At2g46140_Contig3	At2g46140.1	68415.m05738 late embryogenesis abundant protein, putative / LEA protein, putative similar to SP|P46518 Late embryogenesis abundant protein Lea14-A {Gossypium hirsutum}; contains Pfam profile PF03168: Late embryogenesis abundant protein	GO:0008372,GO:0009793,GO:0005554,GO:0009269
5549	BN12466	0.481876	267.115	554.323	-1.05327	gi|12466|At1g60770_Contig1	At1g60770.1	68414.m06841 pentatricopeptide (PPR) repeat-containing protein low similarity to DNA-binding protein [Triticum aestivum] GI:6958202; contains Pfam profile PF01535: PPR repeat	GO:0005554,GO:0000004,GO:0008372
2637	BN12467	0.37474	147.659	394.03	-1.41604	gi|12467|At1g60770_Contig2	At1g60770.1	68414.m06841 pentatricopeptide (PPR) repeat-containing protein low similarity to DNA-binding protein [Triticum aestivum] GI:6958202; contains Pfam profile PF01535: PPR repeat	GO:0005554,GO:0000004,GO:0008372
2949	BN12467	0.455877	141.408	310.189	-1.13328	gi|12467|At1g60770_Contig2	At1g60770.1	68414.m06841 pentatricopeptide (PPR) repeat-containing protein low similarity to DNA-binding protein [Triticum aestivum] GI:6958202; contains Pfam profile PF01535: PPR repeat	GO:0005554,GO:0000004,GO:0008372
13691	BN12479	0.401999	348.339	866.518	-1.31474	gi|12479|At5g62600_Contig2	At5g62600.1	68418.m07856 transportin-SR-related contains weak similarity to transportin-SR (GI:5052414) [Homo sapiens]	GO:0005554,GO:0000004,GO:0008372
14003	BN12479	0.430448	267.678	621.859	-1.21609	gi|12479|At5g62600_Contig2	At5g62600.1	68418.m07856 transportin-SR-related contains weak similarity to transportin-SR (GI:5052414) [Homo sapiens]	GO:0005554,GO:0000004,GO:0008372
11091	BN12480	0.486354	299.359	615.517	-1.03992	gi|12480|At4g21280_Contig1	At4g21280.1	68417.m03075 oxygen-evolving enhancer protein 3, chloroplast, putative (PSBQ1) (PSBQ) identical to SP|Q9XFT3 Oxygen-evolving enhancer protein 3-1, chloroplast precursor (OEE3) (16 kDa subunit of oxygen evolving system of photosystem II) (OEC 16 kDa subuni	GO:0009654,GO:0009543,GO:0030095
11399	BN12494	0.465043	306.373	658.806	-1.10456	gi|12494|At3g02200_Contig1	At3g02200.2	68416.m00199 proteasome family protein contains Pfam domain, PF01399: PCI domain	GO:0005634,GO:0005554,GO:0006355
19541	BN12505	0.236252	10651.4	45085	-2.0816	gi|12505|At2g39800_Contig5	At2g39800.1	68415.m04888 delta 1-pyrroline-5-carboxylate synthetase A / P5CS A (P5CS1) identical to SP:P54887:P5C1_ARATH	GO:0017084,GO:0009414,GO:0042538,GO:0009269,GO:0006561,GO:0009737,GO:0005737,GO:0009738
19853	BN12505	0.229998	8413.04	36578.8	-2.12031	gi|12505|At2g39800_Contig5	At2g39800.1	68415.m04888 delta 1-pyrroline-5-carboxylate synthetase A / P5CS A (P5CS1) identical to SP:P54887:P5C1_ARATH	GO:0017084,GO:0009414,GO:0042538,GO:0009269,GO:0006561,GO:0009737,GO:0005737,GO:0009738
19849	BN12522	0.315564	189.118	599.301	-1.66399	gi|12522|At5g25980_Contig3	At5g25980.2	68418.m03091 glycosyl hydrolase family 1 protein contains Pfam PF00232 : Glycosyl hydrolase family 1 domain; TIGRFAM TIGR01233: 6-phospho-beta-galactosidase; identical to thioglucosidase (GI:871992) [Arabidopsis thaliana]; similar to myrosinase precursor	GO:0012505,GO:0019762,GO:0004553,GO:0019137
19537	BN12522	0.298507	186.031	623.205	-1.74416	gi|12522|At5g25980_Contig3	At5g25980.2	68418.m03091 glycosyl hydrolase family 1 protein contains Pfam PF00232 : Glycosyl hydrolase family 1 domain; TIGRFAM TIGR01233: 6-phospho-beta-galactosidase; identical to thioglucosidase (GI:871992) [Arabidopsis thaliana]; similar to myrosinase precursor	GO:0012505,GO:0019762,GO:0004553,GO:0019137
14649	BN12525	0.179914	395.549	2198.54	-2.47462	gi|12525|At5g25980_Contig4	At5g25980.2	68418.m03091 glycosyl hydrolase family 1 protein contains Pfam PF00232 : Glycosyl hydrolase family 1 domain; TIGRFAM TIGR01233: 6-phospho-beta-galactosidase; identical to thioglucosidase (GI:871992) [Arabidopsis thaliana]; similar to myrosinase precursor	GO:0012505,GO:0019762,GO:0004553,GO:0019137
14337	BN12525	0.157037	417.685	2659.78	-2.67082	gi|12525|At5g25980_Contig4	At5g25980.2	68418.m03091 glycosyl hydrolase family 1 protein contains Pfam PF00232 : Glycosyl hydrolase family 1 domain; TIGRFAM TIGR01233: 6-phospho-beta-galactosidase; identical to thioglucosidase (GI:871992) [Arabidopsis thaliana]; similar to myrosinase precursor	GO:0012505,GO:0019762,GO:0004553,GO:0019137
9449	BN12528	0.431754	598.674	1386.61	-1.21172	gi|12528|At2g32710_LB492F	At2g32710.2	68415.m04003 kip-related protein 4 (KRP4) / cyclin-dependent kinase inhibitor 4 (ICK4) nearly identical to cyclin-dependent kinase inhibitor 4 (krp4) [Arabidopsis thaliana] GI:14422291	GO:0030332,GO:0004861,GO:0045736
9137	BN12528	0.456677	603.572	1321.66	-1.13075	gi|12528|At2g32710_LB492F	At2g32710.2	68415.m04003 kip-related protein 4 (KRP4) / cyclin-dependent kinase inhibitor 4 (ICK4) nearly identical to cyclin-dependent kinase inhibitor 4 (krp4) [Arabidopsis thaliana] GI:14422291	GO:0030332,GO:0004861,GO:0045736
6849	BN12529	0.431251	1195.16	2771.38	-1.2134	gi|12529|At2g32710_ML143F	At2g32710.2	68415.m04003 kip-related protein 4 (KRP4) / cyclin-dependent kinase inhibitor 4 (ICK4) nearly identical to cyclin-dependent kinase inhibitor 4 (krp4) [Arabidopsis thaliana] GI:14422291	GO:0030332,GO:0004861,GO:0045736
6537	BN12529	0.422747	1032.15	2441.53	-1.24213	gi|12529|At2g32710_ML143F	At2g32710.2	68415.m04003 kip-related protein 4 (KRP4) / cyclin-dependent kinase inhibitor 4 (ICK4) nearly identical to cyclin-dependent kinase inhibitor 4 (krp4) [Arabidopsis thaliana] GI:14422291	GO:0030332,GO:0004861,GO:0045736
15299	BN12564	0.190682	721.556	3784.08	-2.39076	gi|12564|At4g29480_Contig1	At4g29480.1	68417.m04207 mitochondrial ATP synthase g subunit family protein contains Pfam profile: PF04718 mitochondrial ATP synthase g subunit	GO:0008372,GO:0005554,GO:0015992
14987	BN12564	0.193702	772.475	3987.96	-2.36809	gi|12564|At4g29480_Contig1	At4g29480.1	68417.m04207 mitochondrial ATP synthase g subunit family protein contains Pfam profile: PF04718 mitochondrial ATP synthase g subunit	GO:0008372,GO:0005554,GO:0015992
12387	BN12565	0.130873	125.394	958.132	-2.93376	gi|12565|At3g22120_Contig2	At3g22120.1	68416.m02792 protease inhibitor/seed storage/lipid transfer protein (LTP) family protein similar to SP|Q00451|PRF1_LYCES 36.4 kDa proline-rich protein Lycopersicon esculentum, proline-rich cell wall protein [Medicago sativa] GI:3818416; contains Pfam prof	GO:0016021,GO:0006869,GO:0045735,GO:0005739,GO:0005199,GO:0007186,GO:0001584,GO:0008289
12699	BN12565	0.133933	109.21	815.407	-2.90042	gi|12565|At3g22120_Contig2	At3g22120.1	68416.m02792 protease inhibitor/seed storage/lipid transfer protein (LTP) family protein similar to SP|Q00451|PRF1_LYCES 36.4 kDa proline-rich protein Lycopersicon esculentum, proline-rich cell wall protein [Medicago sativa] GI:3818416; contains Pfam prof	GO:0016021,GO:0006869,GO:0045735,GO:0005739,GO:0005199,GO:0007186,GO:0001584,GO:0008289
5550	BN12600	0.485583	327.775	675.014	-1.04221	gi|12600|At4g32760_Contig3	At4g32760.1	68417.m04661 VHS domain-containing protein / GAT domain-containing protein weak similarity to hepatocyte growth factor-regulated tyrosine kinase substrate HRS isoform 2 [Homo sapiens] GI:9022389; contains Pfam profiles PF00790: VHS domain, PF03127: GAT do	GO:0006886,GO:0008565,GO:0005795,GO:0006891
5238	BN12600	0.468255	366.091	781.82	-1.09463	gi|12600|At4g32760_Contig3	At4g32760.1	68417.m04661 VHS domain-containing protein / GAT domain-containing protein weak similarity to hepatocyte growth factor-regulated tyrosine kinase substrate HRS isoform 2 [Homo sapiens] GI:9022389; contains Pfam profiles PF00790: VHS domain, PF03127: GAT do	GO:0006886,GO:0008565,GO:0005795,GO:0006891
5238	BN12600	0.458348	377.668	823.977	-1.12549	gi|12600|At4g32760_Contig3	At4g32760.1	68417.m04661 VHS domain-containing protein / GAT domain-containing protein weak similarity to hepatocyte growth factor-regulated tyrosine kinase substrate HRS isoform 2 [Homo sapiens] GI:9022389; contains Pfam profiles PF00790: VHS domain, PF03127: GAT do	GO:0006886,GO:0008565,GO:0005795,GO:0006891
5550	BN12600	0.431103	314.039	728.455	-1.2139	gi|12600|At4g32760_Contig3	At4g32760.1	68417.m04661 VHS domain-containing protein / GAT domain-containing protein weak similarity to hepatocyte growth factor-regulated tyrosine kinase substrate HRS isoform 2 [Homo sapiens] GI:9022389; contains Pfam profiles PF00790: VHS domain, PF03127: GAT do	GO:0006886,GO:0008565,GO:0005795,GO:0006891
1004	BN12615	0.40709	6987.62	17164.8	-1.29658	gi|12615|At1g08200_Contig4	At1g08200.1	68414.m00906 expressed protein	GO:0019305,GO:0009225,GO:0003978,GO:0008460,GO:0003824,GO:0006012,GO:0009246
8488	BN12625	0.462296	5234.07	11321.9	-1.11311	gi|12625|At2g30620_Contig3	At2g30620.1	68415.m03731 histone H1.2 nearly identical to SP|P26569 Histone H1.2 {Arabidopsis thaliana}	GO:0007001,GO:0003677,GO:0006334,GO:0000786,GO:0005634
8800	BN12625	0.375442	4370.45	11640.8	-1.41334	gi|12625|At2g30620_Contig3	At2g30620.1	68415.m03731 histone H1.2 nearly identical to SP|P26569 Histone H1.2 {Arabidopsis thaliana}	GO:0007001,GO:0003677,GO:0006334,GO:0000786,GO:0005634
6200	BN12627	0.376584	11121.1	29531.5	-1.40896	gi|12627|At2g30620_Contig1	At2g30620.1	68415.m03731 histone H1.2 nearly identical to SP|P26569 Histone H1.2 {Arabidopsis thaliana}	GO:0007001,GO:0003677,GO:0006334,GO:0000786,GO:0005634
5888	BN12627	0.38948	11460.8	29425.9	-1.36038	gi|12627|At2g30620_Contig1	At2g30620.1	68415.m03731 histone H1.2 nearly identical to SP|P26569 Histone H1.2 {Arabidopsis thaliana}	GO:0007001,GO:0003677,GO:0006334,GO:0000786,GO:0005634
1000	BN12631	0.451461	5711.66	12651.5	-1.14733	gi|12631|At4g27130_Contig3	At4g27130.1	68417.m03899 eukaryotic translation initiation factor SUI1, putative similar to SP|P32911 Protein translation factor SUI1 {Saccharomyces cerevisiae}; contains Pfam profile PF01253: Translation initiation factor SUI1	GO:0006412,GO:0008372,GO:0003743,GO:0006413
24738	BN12649	0.457107	337.074	737.408	-1.1294	gi|12649|At5g20830_Contig1	At5g20830.1	68418.m02474 sucrose synthase / sucrose-UDP glucosyltransferase (SUS1) identical to SP|P49040 Sucrose synthase (EC 2.4.1.13) (Sucrose-UDP glucosyltransferase) {Arabidopsis thaliana}	GO:0016157,GO:0008194,GO:0009409,GO:0005986,GO:0008372
17250	BN12653	0.479839	815.765	1700.08	-1.05938	gi|12653|At5g57815_Contig1	At5g57815.1	68418.m07230 cytochrome c oxidase subunit 6b, putative similar to subunit 6b of cytochrome c oxidase [Arabidopsis thaliana] gi|6518353|dbj|BAA87883	GO:0005739,GO:0004129,GO:0006118
16938	BN12653	0.490871	921.423	1877.12	-1.02659	gi|12653|At5g57815_Contig1	At5g57815.1	68418.m07230 cytochrome c oxidase subunit 6b, putative similar to subunit 6b of cytochrome c oxidase [Arabidopsis thaliana] gi|6518353|dbj|BAA87883	GO:0005739,GO:0004129,GO:0006118
14338	BN12654	0.491236	2962.89	6031.5	-1.02551	gi|12654|At5g57815_Contig2	At5g57815.1	68418.m07230 cytochrome c oxidase subunit 6b, putative similar to subunit 6b of cytochrome c oxidase [Arabidopsis thaliana] gi|6518353|dbj|BAA87883	GO:0005739,GO:0004129,GO:0006118
14650	BN12654	0.485407	2600.84	5358.06	-1.04273	gi|12654|At5g57815_Contig2	At5g57815.1	68418.m07230 cytochrome c oxidase subunit 6b, putative similar to subunit 6b of cytochrome c oxidase [Arabidopsis thaliana] gi|6518353|dbj|BAA87883	GO:0005739,GO:0004129,GO:0006118
7504	BN12674	0.325196	9768.3	30038.2	-1.62062	gi|12674|At5g54940_Contig2	At5g54940.2	68418.m06843 eukaryotic translation initiation factor SUI1, putative similar to SP|P32911 Protein translation factor SUI1 {Saccharomyces cerevisiae}; contains Pfam profile PF01253: Translation initiation factor SUI1	GO:0006412,GO:0008372,GO:0003743,GO:0006413
7192	BN12674	0.335521	10630.2	31682.7	-1.57553	gi|12674|At5g54940_Contig2	At5g54940.2	68418.m06843 eukaryotic translation initiation factor SUI1, putative similar to SP|P32911 Protein translation factor SUI1 {Saccharomyces cerevisiae}; contains Pfam profile PF01253: Translation initiation factor SUI1	GO:0006412,GO:0008372,GO:0003743,GO:0006413
4592	BN12675	0.407111	16691.6	41000.1	-1.29651	gi|12675|At5g54940_Contig3	At5g54940.2	68418.m06843 eukaryotic translation initiation factor SUI1, putative similar to SP|P32911 Protein translation factor SUI1 {Saccharomyces cerevisiae}; contains Pfam profile PF01253: Translation initiation factor SUI1	GO:0006412,GO:0008372,GO:0003743,GO:0006413
4904	BN12675	0.398625	14968.3	37549.8	-1.32689	gi|12675|At5g54940_Contig3	At5g54940.2	68418.m06843 eukaryotic translation initiation factor SUI1, putative similar to SP|P32911 Protein translation factor SUI1 {Saccharomyces cerevisiae}; contains Pfam profile PF01253: Translation initiation factor SUI1	GO:0006412,GO:0008372,GO:0003743,GO:0006413
7500	BN12697	0.312943	109.452	349.751	-1.67603	gi|12697|At3g06483_Contig1	At3g06483.1	68416.m00751 pyruvate dehydrogenase (lipoamide) kinase (PDHK) nearly identical to pyruvate dehydrogenase kinase [Arabidopsis thaliana] GI:3641834	GO:0005524,GO:0009927,GO:0004740,GO:0007165
7188	BN12697	0.394596	82.7567	209.725	-1.34155	gi|12697|At3g06483_Contig1	At3g06483.1	68416.m00751 pyruvate dehydrogenase (lipoamide) kinase (PDHK) nearly identical to pyruvate dehydrogenase kinase [Arabidopsis thaliana] GI:3641834	GO:0005524,GO:0009927,GO:0004740,GO:0007165
5243	BN12718	0.130587	596.9	4570.89	-2.93691	gi|12718|At5g15780_Contig2	At5g15780.1	68418.m01845 pollen Ole e 1 allergen and extensin family protein contains Pfam profile PF01190: Pollen proteins Ole e I family	GO:0005554,GO:0000004,GO:0012505
5555	BN12718	0.13008	517.098	3975.24	-2.94253	gi|12718|At5g15780_Contig2	At5g15780.1	68418.m01845 pollen Ole e 1 allergen and extensin family protein contains Pfam profile PF01190: Pollen proteins Ole e I family	GO:0005554,GO:0000004,GO:0012505
2643	BN12719	0.403563	665.85	1649.93	-1.30914	gi|12719|At5g13020_Contig2	At5g13020.1	68418.m01492 emsy N terminus domain-containing protein / ENT domain-containing protein contains Pfam profile PF03735: ENT domain	GO:0005554,GO:0000004,GO:0008372
2955	BN12719	0.428855	531.27	1238.81	-1.22144	gi|12719|At5g13020_Contig2	At5g13020.1	68418.m01492 emsy N terminus domain-containing protein / ENT domain-containing protein contains Pfam profile PF03735: ENT domain	GO:0005554,GO:0000004,GO:0008372
28639	BN12721	0.318665	807.514	2534.05	-1.64989	gi|12721|At4g38770_Contig2	At4g38770.1	68417.m05490 proline-rich family protein (PRP4) similar to proline-rich protein [Arabidopsis thaliana] gi|6782442|gb|AAF28388; contains proline-rich extensin domains, INTERPRO:IPR002965	GO:0005618,GO:0005199
28951	BN12721	0.407069	802.867	1972.31	-1.29665	gi|12721|At4g38770_Contig2	At4g38770.1	68417.m05490 proline-rich family protein (PRP4) similar to proline-rich protein [Arabidopsis thaliana] gi|6782442|gb|AAF28388; contains proline-rich extensin domains, INTERPRO:IPR002965	GO:0005618,GO:0005199
15639	BN12729	0.457996	576.475	1258.69	-1.12659	gi|12729|At5g25610_Contig4	At5g25610.1	68418.m03047 dehydration-responsive protein (RD22) identical to SP|Q08298 Dehydration-responsive protein RD22 precursor {Arabidopsis thaliana}	GO:0045735,GO:0009651,GO:0012505,GO:0009269,GO:0009737
15951	BN12729	0.446628	452.519	1013.19	-1.16285	gi|12729|At5g25610_Contig4	At5g25610.1	68418.m03047 dehydration-responsive protein (RD22) identical to SP|Q08298 Dehydration-responsive protein RD22 precursor {Arabidopsis thaliana}	GO:0045735,GO:0009651,GO:0012505,GO:0009269,GO:0009737
13039	BN12730	0.03951	261.988	6630.93	-4.66164	gi|12730|At5g25610_Contig1	At5g25610.1	68418.m03047 dehydration-responsive protein (RD22) identical to SP|Q08298 Dehydration-responsive protein RD22 precursor {Arabidopsis thaliana}	GO:0045735,GO:0009651,GO:0012505,GO:0009269,GO:0009737
13351	BN12730	0.0431991	270.329	6257.74	-4.53285	gi|12730|At5g25610_Contig1	At5g25610.1	68418.m03047 dehydration-responsive protein (RD22) identical to SP|Q08298 Dehydration-responsive protein RD22 precursor {Arabidopsis thaliana}	GO:0045735,GO:0009651,GO:0012505,GO:0009269,GO:0009737
10439	BN12731	0.394204	2608.79	6617.87	-1.34299	gi|12731|At5g25610_Contig3	At5g25610.1	68418.m03047 dehydration-responsive protein (RD22) identical to SP|Q08298 Dehydration-responsive protein RD22 precursor {Arabidopsis thaliana}	GO:0045735,GO:0009651,GO:0012505,GO:0009269,GO:0009737
10751	BN12731	0.401094	2132.59	5316.94	-1.31799	gi|12731|At5g25610_Contig3	At5g25610.1	68418.m03047 dehydration-responsive protein (RD22) identical to SP|Q08298 Dehydration-responsive protein RD22 precursor {Arabidopsis thaliana}	GO:0045735,GO:0009651,GO:0012505,GO:0009269,GO:0009737
8151	BN12732	0.329463	444.956	1350.55	-1.60181	gi|12732|At5g47540_Contig1	At5g47540.1	68418.m05869 Mo25 family protein similar to MO25 protein (early mouse development protein family) [Mouse] SWISS-PROT:Q06138	GO:0005554,GO:0000004,GO:0005739
7839	BN12732	0.357938	541.889	1513.92	-1.48222	gi|12732|At5g47540_Contig1	At5g47540.1	68418.m05869 Mo25 family protein similar to MO25 protein (early mouse development protein family) [Mouse] SWISS-PROT:Q06138	GO:0005554,GO:0000004,GO:0005739
2951	BN12734	0.32401	296.997	916.628	-1.62589	gi|12734|At5g47540_ML4298R	At5g47540.1	68418.m05869 Mo25 family protein similar to MO25 protein (early mouse development protein family) [Mouse] SWISS-PROT:Q06138	GO:0005554,GO:0000004,GO:0005739
2639	BN12734	0.306493	394.656	1287.65	-1.70607	gi|12734|At5g47540_ML4298R	At5g47540.1	68418.m05869 Mo25 family protein similar to MO25 protein (early mouse development protein family) [Mouse] SWISS-PROT:Q06138	GO:0005554,GO:0000004,GO:0005739
21493	BN12740	0.412464	277.654	673.159	-1.27766	gi|12740|At3g12630_Contig1	At3g12630.1	68416.m01572 zinc finger (AN1-like) family protein contains Pfam domain, PF01428: AN1-like Zinc finger	GO:0003677,GO:0008372,GO:0000004,GO:0008270
8493	BN12745	0.217661	303.385	1393.84	-2.19984	gi|12745|At5g20250_Contig2	At5g20250.2	68418.m02411 raffinose synthase family protein / seed imbibition protein, putative (din10) similar to seed imbibition protein GB:AAA32975 GI:167100 from [Hordeum vulgare]; contains nonconsensus AT donor splice site at intron 1; contains Pfam profile PF056	GO:0009744,GO:0009416,GO:0004672,GO:0007568,GO:0004553,GO:0005524,GO:0009507
8805	BN12745	0.183924	297.48	1617.41	-2.44282	gi|12745|At5g20250_Contig2	At5g20250.2	68418.m02411 raffinose synthase family protein / seed imbibition protein, putative (din10) similar to seed imbibition protein GB:AAA32975 GI:167100 from [Hordeum vulgare]; contains nonconsensus AT donor splice site at intron 1; contains Pfam profile PF056	GO:0009744,GO:0009416,GO:0004672,GO:0007568,GO:0004553,GO:0005524,GO:0009507
5889	BN12758	0.0910544	80.7323	886.638	-3.45713	gi|12758|At5g26260_Contig4	At5g26260.1	68418.m03133 meprin and TRAF homology domain-containing protein / MATH domain-containing protein similar to ubiquitin-specific protease 12 [Arabidopsis thaliana] GI:11993471; contains Pfam profile PF00917: MATH domain	GO:0005554,GO:0000004,GO:0012505
6201	BN12758	0.0813235	83.8827	1031.47	-3.62018	gi|12758|At5g26260_Contig4	At5g26260.1	68418.m03133 meprin and TRAF homology domain-containing protein / MATH domain-containing protein similar to ubiquitin-specific protease 12 [Arabidopsis thaliana] GI:11993471; contains Pfam profile PF00917: MATH domain	GO:0005554,GO:0000004,GO:0012505
1001	BN12760	0.336829	4437.86	13175.4	-1.56991	gi|12760|At5g26260_Contig5	At5g26260.1	68418.m03133 meprin and TRAF homology domain-containing protein / MATH domain-containing protein similar to ubiquitin-specific protease 12 [Arabidopsis thaliana] GI:11993471; contains Pfam profile PF00917: MATH domain	GO:0005554,GO:0000004,GO:0012505
1343	BN12780	0.462316	282.883	611.883	-1.11305	gi|12780|At2g45070_Contig2	At2g45070.1	68415.m05610 sec61beta family protein similar to SP|P52870 Protein transport protein SEC61 beta 1 subunit {Saccharomyces cerevisiae}; contains Pfam profile PF03911: Sec61beta family	GO:0008565,GO:0005739,GO:0015031
1651	BN12795	0.449065	128.106	285.273	-1.15501	gi|12795|At5g25460_Contig2	At5g25460.1	68418.m03026 expressed protein contains Pfam profile PF04862: Protein of unknown function, DUF642	GO:0005554,GO:0000004,GO:0012505
4593	BN12815	0.318794	834.281	2616.99	-1.6493	gi|12815|At5g07410_Contig2	At5g07410.1	68418.m00848 pectinesterase family protein contains Pfam profile: PF01095 pectinesterase	GO:0030599,GO:0005618,GO:0012505,GO:0005524,GO:0009505,GO:0042545
1993	BN12816	0.185389	349.01	1882.58	-2.43137	gi|12816|At1g51710_Contig1	At1g51710.1	68414.m05827 ubiquitin-specific protease 6, putative (UBP6) similar to GI:11993465	GO:0008372,GO:0004221,GO:0006511,GO:0004197,GO:0004843
2305	BN12816	0.350115	460.734	1315.95	-1.5141	gi|12816|At1g51710_Contig1	At1g51710.1	68414.m05827 ubiquitin-specific protease 6, putative (UBP6) similar to GI:11993465	GO:0008372,GO:0004221,GO:0006511,GO:0004197,GO:0004843
20501	BN12835	0.21524	85.7321	398.309	-2.21598	gi|12835|At1g14450_Contig2	At1g14450.1	68414.m01714 expressed protein contains similarity to cytochrome c oxidase subunit I GI:5678701 from [Loligo pealei]	GO:0005554,GO:0000004,GO:0008372
20189	BN12835	0.0841813	136.138	1617.2	-3.57036	gi|12835|At1g14450_Contig2	At1g14450.1	68414.m01714 expressed protein contains similarity to cytochrome c oxidase subunit I GI:5678701 from [Loligo pealei]	GO:0005554,GO:0000004,GO:0008372
17901	BN12836	0.221438	405.008	1828.99	-2.17502	gi|12836|At5g10400_Contig1	At5g10400.1	68418.m01206 histone H3 identical to several histone H3 proteins, including Zea mays SP|P05203, Medicago sativa GI:166384, Encephalartos altensteinii SP|P08903, Pisum sativum SP|P02300; contains Pfam profile PF00125 Core histone H2A/H2B/H3/H4	GO:0007001,GO:0003677,GO:0006334,GO:0000786,GO:0005634,GO:0009507
17589	BN12836	0.203307	384.689	1892.16	-2.29827	gi|12836|At5g10400_Contig1	At5g10400.1	68418.m01206 histone H3 identical to several histone H3 proteins, including Zea mays SP|P05203, Medicago sativa GI:166384, Encephalartos altensteinii SP|P08903, Pisum sativum SP|P02300; contains Pfam profile PF00125 Core histone H2A/H2B/H3/H4	GO:0007001,GO:0003677,GO:0006334,GO:0000786,GO:0005634,GO:0009507
4589	BN12843	0.377283	420.844	1115.46	-1.40628	gi|12843|At5g65207_Contig2	At5g65207.1	68418.m08202 expressed protein	GO:0005554,GO:0000004,GO:0008372
4901	BN12843	0.32068	516.012	1609.12	-1.6408	gi|12843|At5g65207_Contig2	At5g65207.1	68418.m08202 expressed protein	GO:0005554,GO:0000004,GO:0008372
1989	BN12844	0.424979	982.357	2311.54	-1.23454	gi|12844|At5g65207_Contig3	At5g65207.1	68418.m08202 expressed protein	GO:0005554,GO:0000004,GO:0008372
13048	BN12852	0.457048	1978.42	4328.69	-1.12958	gi|12852|At4g32410_Contig1	At4g32410.1	68417.m04614 cellulose synthase, catalytic subunit, putative similar to cellulose synthase-1 [gi:9622874] and -2 [gi:9622876] from Zea mays	GO:0030244,GO:0009832,GO:0016759,GO:0009530,GO:0016757
10760	BN12853	0.432652	1127.17	2605.26	-1.20872	gi|12853|At4g32410_Contig2	At4g32410.1	68417.m04614 cellulose synthase, catalytic subunit, putative similar to cellulose synthase-1 [gi:9622874] and -2 [gi:9622876] from Zea mays	GO:0030244,GO:0009832,GO:0016759,GO:0009530,GO:0016757
10448	BN12853	0.46693	1260.88	2700.36	-1.09872	gi|12853|At4g32410_Contig2	At4g32410.1	68417.m04614 cellulose synthase, catalytic subunit, putative similar to cellulose synthase-1 [gi:9622874] and -2 [gi:9622876] from Zea mays	GO:0030244,GO:0009832,GO:0016759,GO:0009530,GO:0016757
7848	BN12854	0.466085	463.712	994.909	-1.10134	gi|12854|At3g52560_Contig1	At3g52560.1	68416.m05784 ubiquitin-conjugating enzyme family protein similar to DNA-binding protein CROC-1B [Homo sapiens] GI:1066082; contains Pfam profile PF00179: Ubiquitin-conjugating enzyme	GO:0006464,GO:0008372,GO:0004840,GO:0006512
13356	BN12867	0.388705	196.667	505.954	-1.36325	gi|12867|At3g17840_Contig4	At3g17840.1	68416.m02274 leucine-rich repeat transmembrane protein kinase, putative similar to receptor kinase GB:AAA33715 from [Petunia integrifolia]	GO:0012505,GO:0005524,GO:0007169,GO:0004674,GO:0006468,GO:0016301
13044	BN12867	0.329111	187.128	568.587	-1.60336	gi|12867|At3g17840_Contig4	At3g17840.1	68416.m02274 leucine-rich repeat transmembrane protein kinase, putative similar to receptor kinase GB:AAA33715 from [Petunia integrifolia]	GO:0012505,GO:0005524,GO:0007169,GO:0004674,GO:0006468,GO:0016301
8156	BN12871	0.113071	554.892	4907.47	-3.1447	gi|12871|At5g65750_Contig1	At5g65750.1	68418.m08274 2-oxoglutarate dehydrogenase E1 component, putative / oxoglutarate decarboxylase, putative / alpha-ketoglutaric dehydrogenase, putative similar to SP|P20967 2-oxoglutarate dehydrogenase E1 component, mitochondrial precursor (EC 1.2.4.2) (Alph	GO:0019549,GO:0005739,GO:0016624,GO:0004591,GO:0008152
7844	BN12871	0.118482	705.386	5953.55	-3.07727	gi|12871|At5g65750_Contig1	At5g65750.1	68418.m08274 2-oxoglutarate dehydrogenase E1 component, putative / oxoglutarate decarboxylase, putative / alpha-ketoglutaric dehydrogenase, putative similar to SP|P20967 2-oxoglutarate dehydrogenase E1 component, mitochondrial precursor (EC 1.2.4.2) (Alph	GO:0019549,GO:0005739,GO:0016624,GO:0004591,GO:0008152
44	BN12874	0.377107	2344.28	6216.48	-1.40695	gi|12874|At5g49400_Contig1	At5g49400.1	68418.m06113 zinc knuckle (CCHC-type) family protein contains Pfam domain, PF00098: Zinc knuckle	GO:0003676,GO:0000004,GO:0008372
1010	BN12892	0.438747	119.455	272.264	-1.18854	gi|12892|At2g20860_Contig2	At2g20860.1	68415.m02458 lipoic acid synthase (LIP1) identical to gi:3928758 contains Pfam profile PF04055: radical SAM domain protein	GO:0017140,GO:0005759,GO:0009105,GO:0005739,GO:0006546,GO:0045254
21494	BN12901	0.116069	128.863	1110.23	-3.10695	gi|12901|At5g59880_LB149R	At5g59880.2	68418.m07509 actin-depolymerizing factor 3 (ADF3) identical to SP|Q9ZSK4 Actin-depolymerizing factor 3 (ADF 3) (AtADF3) {Arabidopsis thaliana}	GO:0003779,GO:0005622,GO:0000004,GO:0003787
21806	BN12901	0.107934	126.021	1167.57	-3.21177	gi|12901|At5g59880_LB149R	At5g59880.2	68418.m07509 actin-depolymerizing factor 3 (ADF3) identical to SP|Q9ZSK4 Actin-depolymerizing factor 3 (ADF 3) (AtADF3) {Arabidopsis thaliana}	GO:0003779,GO:0005622,GO:0000004,GO:0003787
11406	BN12906	0.450039	18756.1	41676.6	-1.15188	gi|12906|At5g12140_Contig4	At5g12140.1	68418.m01425 cysteine protease inhibitor, putative / cystatin, putative similar to SP|P31726 Cystatin I precursor (CORN kernel cysteine proteinase inhibitor) {Zea mays}; contains Pfam profile PF00031: Cystatin domain	GO:0004869,GO:0000004,GO:0008372
3606	BN12910	0.400185	4203.58	10504.1	-1.32126	gi|12910|At3g23810_Contig4	At3g23810.1	68416.m02993 adenosylhomocysteinase, putative / S-adenosyl-L-homocysteine hydrolase, putative / AdoHcyase, putative strong similarity to SP|P50248|SAHH_TOBAC Adenosylhomocysteinase (EC 3.3.1.1) (S-adenosyl-L-homocysteine hydrolase) (AdoHcyase) {Nicotiana	GO:0016616,GO:0006779,GO:0004418,GO:0006730,GO:0004013,GO:0006564,GO:0008372
3294	BN12910	0.349593	4002.21	11448.2	-1.51625	gi|12910|At3g23810_Contig4	At3g23810.1	68416.m02993 adenosylhomocysteinase, putative / S-adenosyl-L-homocysteine hydrolase, putative / AdoHcyase, putative strong similarity to SP|P50248|SAHH_TOBAC Adenosylhomocysteinase (EC 3.3.1.1) (S-adenosyl-L-homocysteine hydrolase) (AdoHcyase) {Nicotiana	GO:0016616,GO:0006779,GO:0004418,GO:0006730,GO:0004013,GO:0006564,GO:0008372
1006	BN12911	0.338491	714.029	2109.45	-1.56281	gi|12911|At3g23810_Contig1	At3g23810.1	68416.m02993 adenosylhomocysteinase, putative / S-adenosyl-L-homocysteine hydrolase, putative / AdoHcyase, putative strong similarity to SP|P50248|SAHH_TOBAC Adenosylhomocysteinase (EC 3.3.1.1) (S-adenosyl-L-homocysteine hydrolase) (AdoHcyase) {Nicotiana	GO:0016616,GO:0006779,GO:0004418,GO:0006730,GO:0004013,GO:0006564,GO:0008372
17260	BN12922	0.47748	1838	3849.38	-1.06649	gi|12922|At1g71890_ESS3147F	At1g71890.1	68414.m08311 sucrose transporter / sucrose-proton symporter (SUC5) nearly identical to sucrose transporter [Arabidopsis thaliana] GI:12057172	GO:0016021,GO:0015144,GO:0019866,GO:0008506,GO:0006810,GO:0015770,GO:0005351,GO:0016020
16948	BN12922	0.341533	1344.28	3936.02	-1.5499	gi|12922|At1g71890_ESS3147F	At1g71890.1	68414.m08311 sucrose transporter / sucrose-proton symporter (SUC5) nearly identical to sucrose transporter [Arabidopsis thaliana] GI:12057172	GO:0016021,GO:0015144,GO:0019866,GO:0008506,GO:0006810,GO:0015770,GO:0005351,GO:0016020
14344	BN12941	0.471761	159.553	338.207	-1.08387	gi|12941|At5g66570_Contig4	At5g66570.1	68418.m08392 oxygen-evolving enhancer protein 1-1, chloroplast / 33 kDa subunit of oxygen evolving system of photosystem II (PSBO1) (PSBO) identical to SP:P23321 Oxygen-evolving enhancer protein 1-1, chloroplast precursor (OEE1) (33 kDa subunit of oxygen	GO:0009654,GO:0030095,GO:0009543,GO:0009781
12056	BN12942	0.101268	676.431	6679.64	-3.30376	gi|12942|At5g66570_Contig6	At5g66570.1	68418.m08392 oxygen-evolving enhancer protein 1-1, chloroplast / 33 kDa subunit of oxygen evolving system of photosystem II (PSBO1) (PSBO) identical to SP:P23321 Oxygen-evolving enhancer protein 1-1, chloroplast precursor (OEE1) (33 kDa subunit of oxygen	GO:0009654,GO:0030095,GO:0009543,GO:0009781
11744	BN12942	0.110337	700.804	6351.47	-3.18001	gi|12942|At5g66570_Contig6	At5g66570.1	68418.m08392 oxygen-evolving enhancer protein 1-1, chloroplast / 33 kDa subunit of oxygen evolving system of photosystem II (PSBO1) (PSBO) identical to SP:P23321 Oxygen-evolving enhancer protein 1-1, chloroplast precursor (OEE1) (33 kDa subunit of oxygen	GO:0009654,GO:0030095,GO:0009543,GO:0009781
15310	BN12959	0.483443	545.914	1129.22	-1.04858	gi|12959|At2g40460_Contig1	At2g40460.1	68415.m04993 proton-dependent oligopeptide transport (POT) family protein contains Pfam profile: PF00854 POT family	GO:0006857,GO:0016021,GO:0005215,GO:0016020
15306	BN12971	0.450152	926.484	2058.16	-1.15152	gi|12971|At5g16570_Contig2	At5g16570.1	68418.m01939 glutamine synthetase, putative similar to glutamine synthetase, cytosolic isozyme (glutamate-- ammonia ligase) [Alfalfa] SWISS-PROT:P04078	GO:0005737,GO:0009399,GO:0004356,GO:0006542
18249	BN12990	0.182929	117.747	643.676	-2.45064	gi|12990|At3g52960_Contig1	At3g52960.1	68416.m05838 peroxiredoxin type 2, putative similar to type 2 peroxiredoxin [Brassica rapa subsp. pekinensis] GI:4928472; contains Pfam profile: PF00578 AhpC/TSA (alkyl hydroperoxide reductase and thiol-specific antioxidant) family	GO:0009507,GO:0000004,GO:0016209
18561	BN12990	0.271796	118.762	436.952	-1.8794	gi|12990|At3g52960_Contig1	At3g52960.1	68416.m05838 peroxiredoxin type 2, putative similar to type 2 peroxiredoxin [Brassica rapa subsp. pekinensis] GI:4928472; contains Pfam profile: PF00578 AhpC/TSA (alkyl hydroperoxide reductase and thiol-specific antioxidant) family	GO:0009507,GO:0000004,GO:0016209
7845	BN13009	0.427569	1638.04	3831.05	-1.22577	gi|13009|At3g10050_Contig1	At3g10050.1	68416.m01205 threonine ammonia-lyase / threonine dehydratase / threonine deaminase (OMR1) identical to SP|Q9ZSS6 Threonine dehydratase biosynthetic, chloroplast precursor (EC 4.3.1.19, formerly EC 4.2.1.16) (Threonine deaminase) (TD) {Arabidopsis thaliana	GO:0006566,GO:0005737,GO:0009693,GO:0004124,GO:0004122,GO:0016829,GO:0003700,GO:0009507,GO:0008660,GO:0005622,GO:0004794,GO:0006520,GO:0006568,GO:0009088,GO:0009097,GO:0006355,GO:0004795,GO:0019343,GO:0006535,GO:0004834
8157	BN13009	0.443275	1949.36	4397.63	-1.17373	gi|13009|At3g10050_Contig1	At3g10050.1	68416.m01205 threonine ammonia-lyase / threonine dehydratase / threonine deaminase (OMR1) identical to SP|Q9ZSS6 Threonine dehydratase biosynthetic, chloroplast precursor (EC 4.3.1.19, formerly EC 4.2.1.16) (Threonine deaminase) (TD) {Arabidopsis thaliana	GO:0006566,GO:0005737,GO:0009693,GO:0004124,GO:0004122,GO:0016829,GO:0003700,GO:0009507,GO:0008660,GO:0005622,GO:0004794,GO:0006520,GO:0006568,GO:0009088,GO:0009097,GO:0006355,GO:0004795,GO:0019343,GO:0006535,GO:0004834
16299	BN13026	0.329163	3581.92	10881.9	-1.60313	gi|13026|At2g17710_Contig3	At2g17710.1	68415.m02052 expressed protein	GO:0005554,GO:0000004,GO:0008372
16611	BN13026	0.342132	3567.79	10428.1	-1.54737	gi|13026|At2g17710_Contig3	At2g17710.1	68415.m02052 expressed protein	GO:0005554,GO:0000004,GO:0008372
3607	BN13054	0.467781	1129.27	2414.1	-1.0961	gi|13054|At4g16360_Contig3	At4g16360.1	68417.m02478 5'-AMP-activated protein kinase beta-2 subunit, putative similar to Swiss-Prot:Q9QZH4 5'-AMP-activated protein kinase, beta-2 subunit (AMPK beta-2 chain) [Rattus norvegicus]	GO:0006499,GO:0004679,GO:0009507
3295	BN13054	0.418476	1120.14	2676.71	-1.25678	gi|13054|At4g16360_Contig3	At4g16360.1	68417.m02478 5'-AMP-activated protein kinase beta-2 subunit, putative similar to Swiss-Prot:Q9QZH4 5'-AMP-activated protein kinase, beta-2 subunit (AMPK beta-2 chain) [Rattus norvegicus]	GO:0006499,GO:0004679,GO:0009507
12061	BN13063	0.393764	436.417	1108.32	-1.3446	gi|13063|At4g16430_Contig2	At4g16430.1	68417.m02487 basic helix-loop-helix (bHLH) family protein contains Pfam profile: PF00010 helix-loop-helix DNA-binding domain	GO:0003700,GO:0045449,GO:0003677,GO:0008372
11749	BN13063	0.445702	461.163	1034.69	-1.16585	gi|13063|At4g16430_Contig2	At4g16430.1	68417.m02487 basic helix-loop-helix (bHLH) family protein contains Pfam profile: PF00010 helix-loop-helix DNA-binding domain	GO:0003700,GO:0045449,GO:0003677,GO:0008372
3945	BN13090	0.265682	612.012	2303.55	-1.91223	gi|13090|At3g22560_Contig2	At3g22560.1	68416.m02851 GCN5-related N-acetyltransferase (GNAT) family protein contains Pfam profile:PF00583 Acetyltransf:Acetyltransferase (GNAT) family	GO:0008152,GO:0008080,GO:0008372
4257	BN13090	0.299054	783.154	2618.77	-1.74152	gi|13090|At3g22560_Contig2	At3g22560.1	68416.m02851 GCN5-related N-acetyltransferase (GNAT) family protein contains Pfam profile:PF00583 Acetyltransf:Acetyltransferase (GNAT) family	GO:0008152,GO:0008080,GO:0008372
1657	BN13091	0.285953	5720.71	20005.8	-1.80615	gi|13091|At1g70850_Contig3	At1g70850.1	68414.m08173 Bet v I allergen family protein similar to Csf-2 [Cucumis sativus][GI:5762258][J Am Soc Hortic Sci 124, 136-139 (1999)] contains Pfam profile PF00407: Pathogenesis-related protein Bet v I family	GO:0005554,GO:0000004,GO:0008372
20199	BN13096	0.4227	5173.55	12239.3	-1.24229	gi|13096|At5g56010_Contig10	At5g56010.1	68418.m06989 heat shock protein, putative strong similarity to SP|P55737 Heat shock protein 81-2 (HSP81-2) {Arabidopsis thaliana}; contains Pfam profiles PF02518: ATPase, histidine kinase-, DNA gyrase B-, and HSP90-like domain protein, PF00183: Hsp90 prot	GO:0006457,GO:0003773,GO:0006355,GO:0003754,GO:0005524,GO:0012505
20511	BN13096	0.459197	5081.66	11066.4	-1.12281	gi|13096|At5g56010_Contig10	At5g56010.1	68418.m06989 heat shock protein, putative strong similarity to SP|P55737 Heat shock protein 81-2 (HSP81-2) {Arabidopsis thaliana}; contains Pfam profiles PF02518: ATPase, histidine kinase-, DNA gyrase B-, and HSP90-like domain protein, PF00183: Hsp90 prot	GO:0006457,GO:0003773,GO:0006355,GO:0003754,GO:0005524,GO:0012505
17599	BN13104	0.409403	6912.81	16885.1	-1.28841	gi|13104|At5g56010_Contig2	At5g56010.1	68418.m06989 heat shock protein, putative strong similarity to SP|P55737 Heat shock protein 81-2 (HSP81-2) {Arabidopsis thaliana}; contains Pfam profiles PF02518: ATPase, histidine kinase-, DNA gyrase B-, and HSP90-like domain protein, PF00183: Hsp90 prot	GO:0006457,GO:0003773,GO:0006355,GO:0003754,GO:0005524,GO:0012505
17911	BN13104	0.432276	6992.49	16176	-1.20998	gi|13104|At5g56010_Contig2	At5g56010.1	68418.m06989 heat shock protein, putative strong similarity to SP|P55737 Heat shock protein 81-2 (HSP81-2) {Arabidopsis thaliana}; contains Pfam profiles PF02518: ATPase, histidine kinase-, DNA gyrase B-, and HSP90-like domain protein, PF00183: Hsp90 prot	GO:0006457,GO:0003773,GO:0006355,GO:0003754,GO:0005524,GO:0012505
2311	BN13113	0.362982	204.628	563.742	-1.46203	gi|13113|At5g24620_Contig1	At5g24620.1	68418.m02908 thaumatin-like protein, putative similar to thaumatin-like protein [Arabidopsis thaliana] GI:2435406; contains Pfam profile PF00314: Thaumatin family	GO:0012505,GO:0005554,GO:0042828
1999	BN13113	0.458549	329.658	718.915	-1.12485	gi|13113|At5g24620_Contig1	At5g24620.1	68418.m02908 thaumatin-like protein, putative similar to thaumatin-like protein [Arabidopsis thaliana] GI:2435406; contains Pfam profile PF00314: Thaumatin family	GO:0012505,GO:0005554,GO:0042828
1995	BN13128	0.491032	235.102	478.792	-1.02611	gi|13128|At1g75280_LL3340R	At1g75280.1	68414.m08745 isoflavone reductase, putative identical to SP|P52577 Isoflavone reductase homolog P3 (EC 1.3.1.-) {Arabidopsis thaliana}; contains Pfam profile PF02716: isoflavone reductase	GO:0008152,GO:0006012,GO:0016651
15650	BN13134	0.482965	1002.21	2075.12	-1.05001	gi|13134|At3g13720_Contig1	At3g13720.1	68416.m01732 prenylated rab acceptor (PRA1) family protein contains Pfam profile PF03208: Prenylated rab acceptor (PRA1)	GO:0005554,GO:0000004,GO:0008372
10762	BN13137	0.339707	332.325	978.269	-1.55764	gi|13137|At2g21170_Contig2	At2g21170.1	68415.m02511 triosephosphate isomerase, chloroplast, putative similar to Triosephosphate isomerase, chloroplast precursor: SP|P48496 from Spinacia oleracea, SP|P46225 from Secale cereale	GO:0008152,GO:0019253,GO:0004807,GO:0009507
10450	BN13137	0.344692	331.894	962.87	-1.53662	gi|13137|At2g21170_Contig2	At2g21170.1	68415.m02511 triosephosphate isomerase, chloroplast, putative similar to Triosephosphate isomerase, chloroplast precursor: SP|P48496 from Spinacia oleracea, SP|P46225 from Secale cereale	GO:0008152,GO:0019253,GO:0004807,GO:0009507
2962	BN13141	0.286527	2196.57	7666.2	-1.80326	gi|13141|At4g23680_Contig1	At4g23680.1	68417.m03409 major latex protein-related / MLP-related low similarity to major latex protein {Papaver somniferum}[GI:294060] ; contains Pfam profile PF00407: Pathogenesis-related protein Bet v I family	GO:0009820,GO:0005554
2650	BN13141	0.301368	2306.43	7653.19	-1.7304	gi|13141|At4g23680_Contig1	At4g23680.1	68417.m03409 major latex protein-related / MLP-related low similarity to major latex protein {Papaver somniferum}[GI:294060] ; contains Pfam profile PF00407: Pathogenesis-related protein Bet v I family	GO:0009820,GO:0005554
8158	BN13155	0.307066	379.033	1234.37	-1.70338	gi|13155|At4g16143_Contig5	At4g16143.1	68417.m02447 importin alpha-2, putative (IMPA-2) similar to importin alpha 2 [Capsicum annuum] GI:13752562; contains Pfam profiles PF01749: Importin beta binding domain, PF00514: Armadillo/beta-catenin-like repeat; non-consensus GG donor splice site at ex	GO:0006886,GO:0030089,GO:0006606,GO:0008565
7846	BN13155	0.32662	471.506	1443.59	-1.61431	gi|13155|At4g16143_Contig5	At4g16143.1	68417.m02447 importin alpha-2, putative (IMPA-2) similar to importin alpha 2 [Capsicum annuum] GI:13752562; contains Pfam profiles PF01749: Importin beta binding domain, PF00514: Armadillo/beta-catenin-like repeat; non-consensus GG donor splice site at ex	GO:0006886,GO:0030089,GO:0006606,GO:0008565
46	BN13159	0.327886	432.616	1319.41	-1.60873	gi|13159|At3g03100_Contig3	At3g03100.1	68416.m00306 NADH:ubiquinone oxidoreductase family protein contains Pfam PF05071: NADH:ubiquinone oxidoreductase 17.2 kD subunit; similar to ethylene-regulated ER6 protein (GI:5669654) [Lycopersicon esculentum]; identical to Probable NADH-ubiquinone oxido	GO:0008372,GO:0000004,GO:0016491
358	BN13159	0.348509	542.894	1557.76	-1.52073	gi|13159|At3g03100_Contig3	At3g03100.1	68416.m00306 NADH:ubiquinone oxidoreductase family protein contains Pfam PF05071: NADH:ubiquinone oxidoreductase 17.2 kD subunit; similar to ethylene-regulated ER6 protein (GI:5669654) [Lycopersicon esculentum]; identical to Probable NADH-ubiquinone oxido	GO:0008372,GO:0000004,GO:0016491
26700	BN13162	0.190286	354.114	1860.96	-2.39376	gi|13162|At3g03100_Contig1	At3g03100.1	68416.m00306 NADH:ubiquinone oxidoreductase family protein contains Pfam PF05071: NADH:ubiquinone oxidoreductase 17.2 kD subunit; similar to ethylene-regulated ER6 protein (GI:5669654) [Lycopersicon esculentum]; identical to Probable NADH-ubiquinone oxido	GO:0008372,GO:0000004,GO:0016491
27012	BN13162	0.243725	274.337	1125.6	-2.03667	gi|13162|At3g03100_Contig1	At3g03100.1	68416.m00306 NADH:ubiquinone oxidoreductase family protein contains Pfam PF05071: NADH:ubiquinone oxidoreductase 17.2 kD subunit; similar to ethylene-regulated ER6 protein (GI:5669654) [Lycopersicon esculentum]; identical to Probable NADH-ubiquinone oxido	GO:0008372,GO:0000004,GO:0016491
28312	BN13256	0.310363	2703.73	8711.5	-1.68797	gi|13256|At4g00430_Contig2	At4g00430.1	68417.m00059 plasma membrane intrinsic protein, putative identical to transmembrane protein GI:535780 from [Arabidopsis thaliana]; very strong similarity to SP|Q08733 Plasma membrane intrinsic protein 1C (Transmembrane protein B) (TMP-B) {Arabidopsis thal	GO:0015250,GO:0006810,GO:0016020
25400	BN13257	0.0829019	114.393	1379.86	-3.59245	gi|13257|At1g54020_Contig2	At1g54020.2	68414.m06155 myrosinase-associated protein, putative strong similarity to myrosinase-associated proteins GI:1769968, GI:1769970, GI:1216389,GI:1216391 from [Brassica napus]; contains InterPro Entry IPR001087 Lipolytic enzyme, G-D-S-L family	GO:0003824,GO:0016789,GO:0000004,GO:0012505
25712	BN13257	0.0985947	90.7418	920.352	-3.34235	gi|13257|At1g54020_Contig2	At1g54020.2	68414.m06155 myrosinase-associated protein, putative strong similarity to myrosinase-associated proteins GI:1769968, GI:1769970, GI:1216389,GI:1216391 from [Brassica napus]; contains InterPro Entry IPR001087 Lipolytic enzyme, G-D-S-L family	GO:0003824,GO:0016789,GO:0000004,GO:0012505
2312	BN13270	0.368685	5338.11	14478.8	-1.43954	gi|13270|At5g27670_Contig1	At5g27670.1	68418.m03317 histone H2A, putative similar to histone H2A Lycopersicon esculentum SP|P25469, Pisum sativum SP|P25470, Petroselinum crispum SP|P19177; contains Pfam profile PF00125 Core histone H2A/H2B/H3/H4	GO:0007001,GO:0003677,GO:0006334,GO:0000786,GO:0005634
1996	BN13290	0.450035	157.648	350.302	-1.15189	gi|13290|At1g43860_Contig1	At1g43860.1	68414.m05053 expressed protein	GO:0005739,GO:0003700,GO:0045449
10763	BN13316	0.410567	87.0176	211.945	-1.28431	gi|13316|At2g03410_LB2092F	At2g03410.1	68415.m00299 Mo25 family protein similar to MO25 protein (early mouse development protein family) [Mouse] SWISS-PROT:Q06138	GO:0005554,GO:0000004,GO:0008372
18247	BN13327	0.343639	309.286	900.031	-1.54103	gi|13327|At3g06860_Contig3	At3g06860.1	68416.m00814 fatty acid multifunctional protein (MFP2) identical to fatty acid multifunctional protein (AtMFP2) GB:AF123254 [gi:4337027] (Arabidopsis thaliana) (fatty acid beta-oxidation); contains Pfam profiles PF02737 (3-hydroxyacyl-CoA dehydrogenase, N	GO:0006635,GO:0004300,GO:0016509
18559	BN13327	0.408344	313.223	767.057	-1.29214	gi|13327|At3g06860_Contig3	At3g06860.1	68416.m00814 fatty acid multifunctional protein (MFP2) identical to fatty acid multifunctional protein (AtMFP2) GB:AF123254 [gi:4337027] (Arabidopsis thaliana) (fatty acid beta-oxidation); contains Pfam profiles PF02737 (3-hydroxyacyl-CoA dehydrogenase, N	GO:0006635,GO:0004300,GO:0016509
13047	BN13331	0.209098	620.804	2968.96	-2.25775	gi|13331|At3g06860_Contig2	At3g06860.1	68416.m00814 fatty acid multifunctional protein (MFP2) identical to fatty acid multifunctional protein (AtMFP2) GB:AF123254 [gi:4337027] (Arabidopsis thaliana) (fatty acid beta-oxidation); contains Pfam profiles PF02737 (3-hydroxyacyl-CoA dehydrogenase, N	GO:0006635,GO:0004300,GO:0016509
13359	BN13331	0.236234	491.74	2081.58	-2.08171	gi|13331|At3g06860_Contig2	At3g06860.1	68416.m00814 fatty acid multifunctional protein (MFP2) identical to fatty acid multifunctional protein (AtMFP2) GB:AF123254 [gi:4337027] (Arabidopsis thaliana) (fatty acid beta-oxidation); contains Pfam profiles PF02737 (3-hydroxyacyl-CoA dehydrogenase, N	GO:0006635,GO:0004300,GO:0016509
13701	BN13347	0.469172	577.893	1231.73	-1.09181	gi|13347|At5g37475_Contig1	At5g37475.1	68418.m04510 translation initiation factor-related similar to Eukaryotic translation initiation factor 3 subunit 1 (eIF-3 alpha) (eIF3 p35) (eIF3j) (Swiss-Prot:O75822) [Homo sapiens]	GO:0005554,GO:0000004,GO:0008372
14351	BN13378	0.296237	470.428	1588.01	-1.75517	gi|13378|At3g10020_Contig1	At3g10020.1	68416.m01202 expressed protein	GO:0005554,GO:0000004,GO:0008372
14663	BN13378	0.317044	495.661	1563.38	-1.65724	gi|13378|At3g10020_Contig1	At3g10020.1	68416.m01202 expressed protein	GO:0005554,GO:0000004,GO:0008372
1663	BN13386	0.400882	1184.57	2954.91	-1.31875	gi|13386|At4g26870_Contig2	At4g26870.1	68417.m03867 aspartyl-tRNA synthetase, putative / aspartate--tRNA ligase, putative simialr to aspartate-tRNA ligase (EC 6.1.1.12) from Drosophila melanogaster GI:4512034, Homo sapiens SP|P14868, Rattus norvegicus SP|P15178; contains Pfam profile PF00152 t	GO:0005524,GO:0006430,GO:0004816,GO:0005737,GO:0006421,GO:0006432,GO:0004815,GO:0006418,GO:0004812,GO:0004824,GO:0003676,GO:0006422,GO:0004826
17259	BN13393	0.436351	382.502	876.593	-1.19644	gi|13393|At4g25230_Contig1	At4g25230.2	68417.m03631 zinc finger (C3HC4-type RING finger) family protein similar to autocrine motility factor receptor [Mus musculus] GI:5931953; contains Pfam profiles PF00097: Zinc finger, C3HC4 type (RING finger), PF02845: CUE domain	GO:0012505,GO:0005515,GO:0008270,GO:0003677,GO:0006355
16947	BN13393	0.391872	385.734	984.336	-1.35154	gi|13393|At4g25230_Contig1	At4g25230.2	68417.m03631 zinc finger (C3HC4-type RING finger) family protein similar to autocrine motility factor receptor [Mus musculus] GI:5931953; contains Pfam profiles PF00097: Zinc finger, C3HC4 type (RING finger), PF02845: CUE domain	GO:0012505,GO:0005515,GO:0008270,GO:0003677,GO:0006355
14347	BN13394	0.115802	324.888	2805.54	-3.11026	gi|13394|At3g16640_Contig1	At3g16640.1	68416.m02127 translationally controlled tumor family protein similar to translationally controlled tumor protein GB:AAD10032 from [Hevea brasiliensis]	GO:0005554,GO:0000004,GO:0005737
14659	BN13394	0.10888	294.676	2706.42	-3.19918	gi|13394|At3g16640_Contig1	At3g16640.1	68416.m02127 translationally controlled tumor family protein similar to translationally controlled tumor protein GB:AAD10032 from [Hevea brasiliensis]	GO:0005554,GO:0000004,GO:0005737
12059	BN13395	0.409981	10206.4	24894.8	-1.28637	gi|13395|At3g16640_Contig4	At3g16640.1	68416.m02127 translationally controlled tumor family protein similar to translationally controlled tumor protein GB:AAD10032 from [Hevea brasiliensis]	GO:0005554,GO:0000004,GO:0005737
15313	BN13412	0.324145	766.279	2364	-1.62529	gi|13412|At3g46520_Contig1	At3g46520.1	68416.m05050 actin 12 (ACT12) identical to SP|P53497 Actin 12 {Arabidopsis thaliana}	GO:0005884,GO:0005200,GO:0015629
15001	BN13412	0.376638	1059.35	2812.65	-1.40875	gi|13412|At3g46520_Contig1	At3g46520.1	68416.m05050 actin 12 (ACT12) identical to SP|P53497 Actin 12 {Arabidopsis thaliana}	GO:0005884,GO:0005200,GO:0015629
4601	BN13417	0.415794	995.693	2394.68	-1.26606	gi|13417|At5g64040_Contig5	At5g64040.1	68418.m08040 photosystem I reaction center subunit PSI-N, chloroplast, putative / PSI-N, putative (PSAN) SP:P49107; Plant Physiol. 109 (3), 1126 (1995); similar to SP|P31093 Photosystem I reaction centre subunit N, chloroplast precursor (PSI- N) {Hordeum	GO:0009522,GO:0030093,GO:0005516,GO:0009543
2313	BN13418	0.441628	6064.13	13731.3	-1.1791	gi|13418|At5g64040_Contig9	At5g64040.1	68418.m08040 photosystem I reaction center subunit PSI-N, chloroplast, putative / PSI-N, putative (PSAN) SP:P49107; Plant Physiol. 109 (3), 1126 (1995); similar to SP|P31093 Photosystem I reaction centre subunit N, chloroplast precursor (PSI- N) {Hordeum	GO:0009522,GO:0030093,GO:0005516,GO:0009543
15309	BN13428	0.291755	256.589	879.466	-1.77717	gi|13428|At3g20910_Contig2	At3g20910.1	68416.m02643 CCAAT-binding transcription factor (CBF-B/NF-YA) family protein contains Pfam profile: PF02045 CCAAT-binding transcription factor (CBF-B/NF-YA) subunit B	GO:0005634,GO:0016602,GO:0003700,GO:0006355
14997	BN13428	0.354919	349.712	985.329	-1.49444	gi|13428|At3g20910_Contig2	At3g20910.1	68416.m02643 CCAAT-binding transcription factor (CBF-B/NF-YA) family protein contains Pfam profile: PF02045 CCAAT-binding transcription factor (CBF-B/NF-YA) subunit B	GO:0005634,GO:0016602,GO:0003700,GO:0006355
10109	BN13430	0.456804	326.146	713.974	-1.13035	gi|13430|At3g11780_Contig4	At3g11780.1	68416.m01445 MD-2-related lipid recognition domain-containing protein / ML domain-containing protein weak similarity to phosphatidylglycerol/phosphatidylinositol transfer protein [Aspergillus oryzae] GI:10178615; contains Pfam profile PF02221: ML domain	GO:0005554,GO:0000004,GO:0012505
4909	BN13432	0.177911	586.252	3295.19	-2.49077	gi|13432|At3g11780_Contig2	At3g11780.1	68416.m01445 MD-2-related lipid recognition domain-containing protein / ML domain-containing protein weak similarity to phosphatidylglycerol/phosphatidylinositol transfer protein [Aspergillus oryzae] GI:10178615; contains Pfam profile PF02221: ML domain	GO:0005554,GO:0000004,GO:0012505
4597	BN13432	0.186523	509.446	2731.28	-2.42258	gi|13432|At3g11780_Contig2	At3g11780.1	68416.m01445 MD-2-related lipid recognition domain-containing protein / ML domain-containing protein weak similarity to phosphatidylglycerol/phosphatidylinositol transfer protein [Aspergillus oryzae] GI:10178615; contains Pfam profile PF02221: ML domain	GO:0005554,GO:0000004,GO:0012505
2309	BN13433	0.434912	9410.72	21638.2	-1.2012	gi|13433|At1g05850_Contig1	At1g05850.1	68414.m00612 chitinase-like protein 1 (CTL1) similar to class I chitinase GI:7798656 from [Halimolobos perplexa var. perplexa]; contains Pfam profile PF00182: Chitinase class I; identical to cDNA chitinase-like protein 1 (CTL1) CTL1-ELP1 allele GI:1722632	GO:0009613,GO:0016998,GO:0004568,GO:0012505
13056	BN13443	0.462204	3038.01	6572.87	-1.1134	gi|13443|At4g24920_Contig2	At4g24920.1	68417.m03568 protein transport protein SEC61 gamma subunit, putative similar to Swiss-Prot:Q19967 protein transport protein SEC61 gamma subunit [Caenorhabditis elegans]	GO:0006886,GO:0016020,GO:0006605,GO:0015450
13368	BN13443	0.483661	2341.71	4841.63	-1.04793	gi|13443|At4g24920_Contig2	At4g24920.1	68417.m03568 protein transport protein SEC61 gamma subunit, putative similar to Swiss-Prot:Q19967 protein transport protein SEC61 gamma subunit [Caenorhabditis elegans]	GO:0006886,GO:0016020,GO:0006605,GO:0015450
10768	BN13444	0.453887	3029.11	6673.71	-1.13959	gi|13444|At1g69230_LB1925F	At1g69230.2	68414.m07930 expressed protein	GO:0005554,GO:0000004,GO:0005739
10456	BN13444	0.478278	3198.98	6688.54	-1.06408	gi|13444|At1g69230_LB1925F	At1g69230.2	68414.m07930 expressed protein	GO:0005554,GO:0000004,GO:0005739
5564	BN13465	0.422695	276.897	655.075	-1.24231	gi|13465|At3g17100_Contig2	At3g17100.2	68416.m02182 expressed protein	GO:0009507,GO:0003700,GO:0045449
13706	BN13481	0.395774	1016.93	2569.47	-1.33725	gi|13481|At5g64400_Contig1	At5g64400.1	68418.m08090 expressed protein contains Pfam domain, PF04933: Protein of unknown function (DUF657)	GO:0005554,GO:0000004,GO:0005739
14018	BN13481	0.397898	774.229	1945.8	-1.32953	gi|13481|At5g64400_Contig1	At5g64400.1	68418.m08090 expressed protein contains Pfam domain, PF04933: Protein of unknown function (DUF657)	GO:0005554,GO:0000004,GO:0005739
11418	BN13482	0.48039	529.241	1101.69	-1.05772	gi|13482|At2g46580_Contig1	At2g46580.1	68415.m05810 pyridoxine 5'-phosphate oxidase-related similar to pyridoxine 5'-phosphate oxidase (GI:3237304) [Rattus norvegicus]; similar to pyridoxamine 5'-phosphate oxidase (GI:22294052) [Thermosynechococcus elongatus BP-1]	GO:0005739,GO:0004733,GO:0008615
11106	BN13482	0.452462	544.117	1202.57	-1.14413	gi|13482|At2g46580_Contig1	At2g46580.1	68415.m05810 pyridoxine 5'-phosphate oxidase-related similar to pyridoxine 5'-phosphate oxidase (GI:3237304) [Rattus norvegicus]; similar to pyridoxamine 5'-phosphate oxidase (GI:22294052) [Thermosynechococcus elongatus BP-1]	GO:0005739,GO:0004733,GO:0008615
11418	BN13482	0.445161	501.897	1127.45	-1.1676	gi|13482|At2g46580_Contig1	At2g46580.1	68415.m05810 pyridoxine 5'-phosphate oxidase-related similar to pyridoxine 5'-phosphate oxidase (GI:3237304) [Rattus norvegicus]; similar to pyridoxamine 5'-phosphate oxidase (GI:22294052) [Thermosynechococcus elongatus BP-1]	GO:0005739,GO:0004733,GO:0008615
5906	BN13484	0.411432	385.303	936.493	-1.28127	gi|13484|At2g45010_Contig1	At2g45010.2	68415.m05605 expressed protein weak similarity to PGPS/D12 [Petunia x hybrida] GI:4105794; contains Pfam profile PF04749: Protein of unknown function, DUF614	GO:0005554,GO:0000004,GO:0008372
6218	BN13484	0.424646	437.64	1030.6	-1.23567	gi|13484|At2g45010_Contig1	At2g45010.2	68415.m05605 expressed protein weak similarity to PGPS/D12 [Petunia x hybrida] GI:4105794; contains Pfam profile PF04749: Protein of unknown function, DUF614	GO:0005554,GO:0000004,GO:0008372
14356	BN13507	0.102851	4891.84	47562.2	-3.28137	gi|13507|At4g40040_Contig1	At4g40040.1	68417.m05668 histone H3.2 identical to Histone H3.2, minor Lolium temulentum SP|P11105, nearly identical to histone H3.2 Mus pahari GI:515005; contains Pfam profile PF00125 Core histone H2A/H2B/H3/H4	GO:0007001,GO:0003677,GO:0006334,GO:0000786,GO:0005634,GO:0009507
14668	BN13507	0.0946664	4035.62	42629.9	-3.401	gi|13507|At4g40040_Contig1	At4g40040.1	68417.m05668 histone H3.2 identical to Histone H3.2, minor Lolium temulentum SP|P11105, nearly identical to histone H3.2 Mus pahari GI:515005; contains Pfam profile PF00125 Core histone H2A/H2B/H3/H4	GO:0007001,GO:0003677,GO:0006334,GO:0000786,GO:0005634,GO:0009507
12068	BN13508	0.476185	22511.2	47274.1	-1.07041	gi|13508|At4g40040_Contig2	At4g40040.1	68417.m05668 histone H3.2 identical to Histone H3.2, minor Lolium temulentum SP|P11105, nearly identical to histone H3.2 Mus pahari GI:515005; contains Pfam profile PF00125 Core histone H2A/H2B/H3/H4	GO:0007001,GO:0003677,GO:0006334,GO:0000786,GO:0005634,GO:0009507
1352	BN13529	0.353262	564.664	1598.43	-1.50119	gi|13529|At2g18740_Contig3	At2g18740.1	68415.m02182 small nuclear ribonucleoprotein E, putative / snRNP-E, putative / Sm protein E, putative similar to SWISS-PROT:P08578 small nuclear ribonucleoprotein E (snRNP-E) (Sm protein E, Sm-E, SmE) [Chicken]	GO:0008248,GO:0005634,GO:0005739,GO:0000004,GO:0005732
25402	BN13546	0.359828	1055.38	2933.01	-1.47462	gi|13546|At3g22960_Contig2	At3g22960.1	68416.m02895 pyruvate kinase, putative similar to pyruvate kinase isozyme A, chloroplast precursor [Ricinus communis] SWISS-PROT:Q43117	GO:0006096,GO:0004743,GO:0009507
23114	BN13547	0.30582	496.267	1622.74	-1.70924	gi|13547|At4g11280_Contig1	At4g11280.1	68417.m01824 1-aminocyclopropane-1-carboxylate synthase 6 / ACC synthase 6 (ACS6) identical to GI:3746125	GO:0016847,GO:0009693,GO:0009733,GO:0009605,GO:0009723
8169	BN13580	0.355299	544.539	1532.62	-1.49289	gi|13580|At5g17770_Contig3	At5g17770.1	68418.m02084 NADH-cytochrome b5 reductase identical to NADH-cytochrome b5 reductase [Arabidopsis thaliana] GI:4240116	GO:0005743,GO:0012505,GO:0004128,GO:0006118
7857	BN13580	0.350735	601.371	1714.6	-1.51154	gi|13580|At5g17770_Contig3	At5g17770.1	68418.m02084 NADH-cytochrome b5 reductase identical to NADH-cytochrome b5 reductase [Arabidopsis thaliana] GI:4240116	GO:0005743,GO:0012505,GO:0004128,GO:0006118
5569	BN13582	0.46134	597.671	1295.51	-1.1161	gi|13582|At3g51260_Contig2	At3g51260.1	68416.m05611 20S proteasome alpha subunit D (PAD1)	GO:0008233,GO:0019773,GO:0005819,GO:0008372,GO:0009700,GO:0005634,GO:0009524,GO:0005554,GO:0005839,GO:0004175,GO:0009816,GO:0006511
2969	BN13583	0.447801	597.626	1334.58	-1.15907	gi|13583|At3g51260_Contig3	At3g51260.1	68416.m05611 20S proteasome alpha subunit D (PAD1)	GO:0008233,GO:0019773,GO:0005819,GO:0008372,GO:0009700,GO:0005634,GO:0009524,GO:0005554,GO:0005839,GO:0004175,GO:0009816,GO:0006511
2657	BN13583	0.439144	582.142	1325.63	-1.18724	gi|13583|At3g51260_Contig3	At3g51260.1	68416.m05611 20S proteasome alpha subunit D (PAD1)	GO:0008233,GO:0019773,GO:0005819,GO:0008372,GO:0009700,GO:0005634,GO:0009524,GO:0005554,GO:0005839,GO:0004175,GO:0009816,GO:0006511
5565	BN13596	0.456097	115.776	253.841	-1.13259	gi|13596|At1g10790_LB1795F	At1g10790.1	68414.m01237 hypothetical protein contains similarity to envelope glycoproteins	GO:0005554,GO:0000004,GO:0008372
2653	BN13597	0.132657	227.165	1712.43	-2.91423	gi|13597|At5g09250_Contig1	At5g09250.1	68418.m01067 transcriptional coactivator p15 (PC4) family protein similar to SP|P11031 Activated RNA polymerase II transcriptional coactivator p15 precursor (PC4) (p14) (Single-stranded DNA binding protein p9) {Mus musculus}; contains Pfam profile PF02229	GO:0003713,GO:0003677,GO:0006355
2965	BN13597	0.149692	131.173	876.288	-2.73993	gi|13597|At5g09250_Contig1	At5g09250.1	68418.m01067 transcriptional coactivator p15 (PC4) family protein similar to SP|P11031 Activated RNA polymerase II transcriptional coactivator p15 precursor (PC4) (p14) (Single-stranded DNA binding protein p9) {Mus musculus}; contains Pfam profile PF02229	GO:0003713,GO:0003677,GO:0006355
14019	BN13616	0.494096	954.568	1931.95	-1.01714	gi|13616|At4g14040_Contig4	At4g14040.1	68417.m02169 selenium-binding protein, putative contains Pfam profile PF05694: 56kDa selenium binding protein (SBP56); similar to Putative selenium-binding protein (Swiss-Prot:O23264) [Arabidopsis thaliana]; similar to selenium binding protein (GI:1548523	GO:0008430,GO:0005489,GO:0008372,GO:0003676,GO:0006118
5907	BN13620	0.157121	231.318	1472.23	-2.67005	gi|13620|At3g61980_Contig1	At3g61980.1	68416.m06961 serine protease inhibitor, Kazal-type family protein contains Pfam domain PF00050: Kazal-type serine protease inhibitor domain	GO:0005554,GO:0000004,GO:0012505
6219	BN13620	0.160602	324.015	2017.5	-2.63844	gi|13620|At3g61980_Contig1	At3g61980.1	68416.m06961 serine protease inhibitor, Kazal-type family protein contains Pfam domain PF00050: Kazal-type serine protease inhibitor domain	GO:0005554,GO:0000004,GO:0012505
3307	BN13621	0.480073	2495.41	5197.98	-1.05867	gi|13621|At3g61980_Contig2	At3g61980.1	68416.m06961 serine protease inhibitor, Kazal-type family protein contains Pfam domain PF00050: Kazal-type serine protease inhibitor domain	GO:0005554,GO:0000004,GO:0012505
3619	BN13621	0.469611	2432.11	5178.99	-1.09046	gi|13621|At3g61980_Contig2	At3g61980.1	68416.m06961 serine protease inhibitor, Kazal-type family protein contains Pfam domain PF00050: Kazal-type serine protease inhibitor domain	GO:0005554,GO:0000004,GO:0012505
21815	BN13626	0.166084	137.764	829.485	-2.59002	gi|13626|At2g28470_Contig1	At2g28470.1	68415.m03460 beta-galactosidase, putative / lactase, putative similar to Beta-galactosidase precursor SP:P48980 from [Lycopersicon esculentum]	GO:0015992,GO:0009341,GO:0005524,GO:0005975,GO:0004565,GO:0005529,GO:0012505
21503	BN13626	0.101509	141.545	1394.41	-3.30032	gi|13626|At2g28470_Contig1	At2g28470.1	68415.m03460 beta-galactosidase, putative / lactase, putative similar to Beta-galactosidase precursor SP:P48980 from [Lycopersicon esculentum]	GO:0015992,GO:0009341,GO:0005524,GO:0005975,GO:0004565,GO:0005529,GO:0012505
11415	BN13632	0.448459	775.385	1729	-1.15695	gi|13632|At1g22410_Contig2	At1g22410.1	68414.m02802 2-dehydro-3-deoxyphosphoheptonate aldolase, putative / 3-deoxy-D-arabino-heptulosonate 7-phosphate synthase, putative / DAHP synthetase, putative similar to 3-deoxy-D-arabino-heptulosonate 7-phosphate GI:170224 from [Nicotiana tabacum], SP|P2	GO:0009507,GO:0003849,GO:0016089
11103	BN13632	0.480734	831.804	1730.28	-1.05669	gi|13632|At1g22410_Contig2	At1g22410.1	68414.m02802 2-dehydro-3-deoxyphosphoheptonate aldolase, putative / 3-deoxy-D-arabino-heptulosonate 7-phosphate synthase, putative / DAHP synthetase, putative similar to 3-deoxy-D-arabino-heptulosonate 7-phosphate GI:170224 from [Nicotiana tabacum], SP|P2	GO:0009507,GO:0003849,GO:0016089
8503	BN13633	0.367432	262.603	714.699	-1.44445	gi|13633|At1g22410_Contig1	At1g22410.1	68414.m02802 2-dehydro-3-deoxyphosphoheptonate aldolase, putative / 3-deoxy-D-arabino-heptulosonate 7-phosphate synthase, putative / DAHP synthetase, putative similar to 3-deoxy-D-arabino-heptulosonate 7-phosphate GI:170224 from [Nicotiana tabacum], SP|P2	GO:0009507,GO:0003849,GO:0016089
8815	BN13633	0.474519	148.487	312.921	-1.07546	gi|13633|At1g22410_Contig1	At1g22410.1	68414.m02802 2-dehydro-3-deoxyphosphoheptonate aldolase, putative / 3-deoxy-D-arabino-heptulosonate 7-phosphate synthase, putative / DAHP synthetase, putative similar to 3-deoxy-D-arabino-heptulosonate 7-phosphate GI:170224 from [Nicotiana tabacum], SP|P2	GO:0009507,GO:0003849,GO:0016089
1015	BN13636	0.283406	206.554	728.827	-1.81906	gi|13636|At4g18830_LB1765F	At4g18830.1	68417.m02779 ovate family protein 52% similar to ovate protein (GI:23429649) [Lycopersicon esculentum]; contains TIGRFAM TIGR01568 : uncharacterized plant-specific domain TIGR01568	GO:0005554,GO:0000004,GO:0009507
19869	BN13641	0.443284	1323.93	2986.64	-1.1737	gi|13641|At3g52180_Contig2	At3g52180.1	68416.m05729 protein tyrosine phosphatase/kinase interaction sequence protein (PTPKIS1) identical to PTPKIS1 protein [Arabidopsis thaliana] GI:11595504; contains Pfam profile PF00782: Dual specificity phosphatase, catalytic domain	GO:0008138,GO:0006470,GO:0009507
19557	BN13641	0.438301	1327.64	3029.06	-1.19001	gi|13641|At3g52180_Contig2	At3g52180.1	68416.m05729 protein tyrosine phosphatase/kinase interaction sequence protein (PTPKIS1) identical to PTPKIS1 protein [Arabidopsis thaliana] GI:11595504; contains Pfam profile PF00782: Dual specificity phosphatase, catalytic domain	GO:0008138,GO:0006470,GO:0009507
6865	BN13664	0.32999	702.677	2129.39	-1.59951	gi|13664|At5g18500_Contig2	At5g18500.1	68418.m02183 protein kinase family protein contains protein kinase domain, Pfam:PF00069	GO:0008372,GO:0006468,GO:0016301
6553	BN13664	0.34976	750.955	2147.06	-1.51556	gi|13664|At5g18500_Contig2	At5g18500.1	68418.m02183 protein kinase family protein contains protein kinase domain, Pfam:PF00069	GO:0008372,GO:0006468,GO:0016301
4265	BN13666	0.432966	277.916	641.889	-1.20767	gi|13666|At5g18500_Contig1	At5g18500.1	68418.m02183 protein kinase family protein contains protein kinase domain, Pfam:PF00069	GO:0008372,GO:0006468,GO:0016301
3953	BN13666	0.316506	361.453	1142.01	-1.6597	gi|13666|At5g18500_Contig1	At5g18500.1	68418.m02183 protein kinase family protein contains protein kinase domain, Pfam:PF00069	GO:0008372,GO:0006468,GO:0016301
4607	BN13686	0.42587	2172.08	5100.33	-1.23151	gi|13686|At4g30810_Contig4	At4g30810.1	68417.m04365 serine carboxypeptidase S10 family protein similar to serine-type carboxypeptidase (SP:P55748) [Hordeum vulgare]	GO:0006508,GO:0004185,GO:0012505
4919	BN13686	0.401947	1609.92	4005.3	-1.31492	gi|13686|At4g30810_Contig4	At4g30810.1	68417.m04365 serine carboxypeptidase S10 family protein similar to serine-type carboxypeptidase (SP:P55748) [Hordeum vulgare]	GO:0006508,GO:0004185,GO:0012505
2007	BN13687	0.410229	740.398	1804.84	-1.2855	gi|13687|At1g76550_Contig1	At1g76550.1	68414.m08908 pyrophosphate--fructose-6-phosphate 1-phosphotransferase alpha subunit, putative / pyrophosphate-dependent 6-phosphofructose-1-kinase, putative strong similarity to SP|Q41140 Pyrophosphate--fructose 6-phosphate 1-phosphotransferase alpha subu	GO:0005945,GO:0003872,GO:0006096
15315	BN13697	0.0575315	110.995	1929.29	-4.1195	gi|13697|At1g15820_Contig3	At1g15820.1	68414.m01898 chlorophyll A-B binding protein, chloroplast (LHCB6) nearly identical to Lhcb6 protein [Arabidopsis thaliana] GI:4741960; contains Pfam profile PF00504: Chlorophyll A-B binding protein	GO:0015979,GO:0009783,GO:0016168
15003	BN13697	0.0652483	116.204	1780.95	-3.93792	gi|13697|At1g15820_Contig3	At1g15820.1	68414.m01898 chlorophyll A-B binding protein, chloroplast (LHCB6) nearly identical to Lhcb6 protein [Arabidopsis thaliana] GI:4741960; contains Pfam profile PF00504: Chlorophyll A-B binding protein	GO:0015979,GO:0009783,GO:0016168
12715	BN13698	0.21097	332.231	1574.78	-2.24489	gi|13698|At1g15820_Contig4	At1g15820.1	68414.m01898 chlorophyll A-B binding protein, chloroplast (LHCB6) nearly identical to Lhcb6 protein [Arabidopsis thaliana] GI:4741960; contains Pfam profile PF00504: Chlorophyll A-B binding protein	GO:0015979,GO:0009783,GO:0016168
12403	BN13698	0.253132	454.511	1795.55	-1.98204	gi|13698|At1g15820_Contig4	At1g15820.1	68414.m01898 chlorophyll A-B binding protein, chloroplast (LHCB6) nearly identical to Lhcb6 protein [Arabidopsis thaliana] GI:4741960; contains Pfam profile PF00504: Chlorophyll A-B binding protein	GO:0015979,GO:0009783,GO:0016168
10115	BN13699	0.347815	2439.14	7012.76	-1.52361	gi|13699|At1g15820_Contig1	At1g15820.1	68414.m01898 chlorophyll A-B binding protein, chloroplast (LHCB6) nearly identical to Lhcb6 protein [Arabidopsis thaliana] GI:4741960; contains Pfam profile PF00504: Chlorophyll A-B binding protein	GO:0015979,GO:0009783,GO:0016168
9803	BN13699	0.441038	2497.86	5663.59	-1.18102	gi|13699|At1g15820_Contig1	At1g15820.1	68414.m01898 chlorophyll A-B binding protein, chloroplast (LHCB6) nearly identical to Lhcb6 protein [Arabidopsis thaliana] GI:4741960; contains Pfam profile PF00504: Chlorophyll A-B binding protein	GO:0015979,GO:0009783,GO:0016168
13058	BN13711	0.337379	680.194	2016.11	-1.56756	gi|13711|At5g54160_Contig6	At5g54160.1	68418.m06744 quercetin 3-O-methyltransferase 1 / flavonol 3-O-methyltransferase 1 / caffeic acid/5-hydroxyferulic acid O-methyltransferase (OMT1) identical to O-methyltransferase 1 [Arabidopsis thaliana][GI:2781394], SP|Q9FK25 Quercetin 3-O-methyltransfer	GO:0008171,GO:0005829,GO:0009809
13370	BN13711	0.423592	629.78	1486.76	-1.23925	gi|13711|At5g54160_Contig6	At5g54160.1	68418.m06744 quercetin 3-O-methyltransferase 1 / flavonol 3-O-methyltransferase 1 / caffeic acid/5-hydroxyferulic acid O-methyltransferase (OMT1) identical to O-methyltransferase 1 [Arabidopsis thaliana][GI:2781394], SP|Q9FK25 Quercetin 3-O-methyltransfer	GO:0008171,GO:0005829,GO:0009809
8170	BN13714	0.31918	1640.13	5138.58	-1.64756	gi|13714|At5g43260_Contig1	At5g43260.1	68418.m05286 chaperone protein dnaJ-related similar to Chaperone protein dnaJ (SP:Q9WZV3) [Thermotoga maritima]	GO:0006457,GO:0003754,GO:0009507
7858	BN13714	0.314805	1504.38	4778.77	-1.66747	gi|13714|At5g43260_Contig1	At5g43260.1	68418.m05286 chaperone protein dnaJ-related similar to Chaperone protein dnaJ (SP:Q9WZV3) [Thermotoga maritima]	GO:0006457,GO:0003754,GO:0009507
5570	BN13715	0.264332	413.119	1562.88	-1.91958	gi|13715|At5g43260_Contig2	At5g43260.1	68418.m05286 chaperone protein dnaJ-related similar to Chaperone protein dnaJ (SP:Q9WZV3) [Thermotoga maritima]	GO:0006457,GO:0003754,GO:0009507
5258	BN13715	0.281669	417.912	1483.7	-1.82793	gi|13715|At5g43260_Contig2	At5g43260.1	68418.m05286 chaperone protein dnaJ-related similar to Chaperone protein dnaJ (SP:Q9WZV3) [Thermotoga maritima]	GO:0006457,GO:0003754,GO:0009507
2970	BN13718	0.337673	178.689	529.177	-1.5663	gi|13718|At4g14990_Contig1	At4g14990.1	68417.m02303 expressed protein	GO:0005554,GO:0000004,GO:0008372
2658	BN13718	0.319399	357.047	1117.87	-1.64657	gi|13718|At4g14990_Contig1	At4g14990.1	68417.m02303 expressed protein	GO:0005554,GO:0000004,GO:0008372
13366	BN13732	0.148143	162.323	1095.72	-2.75494	gi|13732|At4g18360_Contig1	At4g18360.1	68417.m02723 (S)-2-hydroxy-acid oxidase, peroxisomal, putative / glycolate oxidase, putative / short chain alpha-hydroxy acid oxidase, putative similar to (S)-2-hydroxy-acid oxidase, peroxisomal (Glycolate oxidase, GOX) (Short chain alpha-hydroxy acid oxi	GO:0015930,GO:0006537,GO:0008891,GO:0006118,GO:0008372,GO:0016491
13054	BN13732	0.142374	163.901	1151.2	-2.81224	gi|13732|At4g18360_Contig1	At4g18360.1	68417.m02723 (S)-2-hydroxy-acid oxidase, peroxisomal, putative / glycolate oxidase, putative / short chain alpha-hydroxy acid oxidase, putative similar to (S)-2-hydroxy-acid oxidase, peroxisomal (Glycolate oxidase, GOX) (Short chain alpha-hydroxy acid oxi	GO:0015930,GO:0006537,GO:0008891,GO:0006118,GO:0008372,GO:0016491
8166	BN13734	0.459599	6352.4	13821.6	-1.12155	gi|13734|At5g14670_Contig1	At5g14670.1	68418.m01719 ADP-ribosylation factor, putative similar to ADP-ribosylation factor DcARF1 (GI:965483) [Daucus carota].	GO:0005739,GO:0003926,GO:0005525,GO:0003925,GO:0005524,GO:0006499
7854	BN13734	0.499836	2040.5	4082.34	-1.00047	gi|13734|At5g14670_Contig1	At5g14670.1	68418.m01719 ADP-ribosylation factor, putative similar to ADP-ribosylation factor DcARF1 (GI:965483) [Daucus carota].	GO:0005739,GO:0003926,GO:0005525,GO:0003925,GO:0005524,GO:0006499
7854	BN13734	0.464021	6906.44	14883.9	-1.10774	gi|13734|At5g14670_Contig1	At5g14670.1	68418.m01719 ADP-ribosylation factor, putative similar to ADP-ribosylation factor DcARF1 (GI:965483) [Daucus carota].	GO:0005739,GO:0003926,GO:0005525,GO:0003925,GO:0005524,GO:0006499
11420	BN13746	0.317244	795.041	2506.09	-1.65634	gi|13746|At1g62020_Contig1	At1g62020.1	68414.m06995 coatomer protein complex, subunit alpha, putative contains Pfam PF00400: WD domain, G-beta repeat; similar to Coatomer alpha subunit (Alpha-coat protein) (Alpha-COP) (HEPCOP) (HEP-COP) (SP:P53621) [Homo sapiens]	GO:0005739,GO:0030126,GO:0005215,GO:0006888
11108	BN13746	0.339549	835.776	2461.43	-1.55831	gi|13746|At1g62020_Contig1	At1g62020.1	68414.m06995 coatomer protein complex, subunit alpha, putative contains Pfam PF00400: WD domain, G-beta repeat; similar to Coatomer alpha subunit (Alpha-coat protein) (Alpha-COP) (HEPCOP) (HEP-COP) (SP:P53621) [Homo sapiens]	GO:0005739,GO:0030126,GO:0005215,GO:0006888
8820	BN13747	0.179493	217.389	1211.13	-2.478	gi|13747|At1g62020_Contig2	At1g62020.1	68414.m06995 coatomer protein complex, subunit alpha, putative contains Pfam PF00400: WD domain, G-beta repeat; similar to Coatomer alpha subunit (Alpha-coat protein) (Alpha-COP) (HEPCOP) (HEP-COP) (SP:P53621) [Homo sapiens]	GO:0005739,GO:0030126,GO:0005215,GO:0006888
8508	BN13747	0.269675	457.8	1697.6	-1.89071	gi|13747|At1g62020_Contig2	At1g62020.1	68414.m06995 coatomer protein complex, subunit alpha, putative contains Pfam PF00400: WD domain, G-beta repeat; similar to Coatomer alpha subunit (Alpha-coat protein) (Alpha-COP) (HEPCOP) (HEP-COP) (SP:P53621) [Homo sapiens]	GO:0005739,GO:0030126,GO:0005215,GO:0006888
5908	BN13748	0.46099	499.704	1083.98	-1.11719	gi|13748|At5g49550_Contig1	At5g49550.1	68418.m06132 expressed protein	GO:0005576,GO:0016166,GO:0005179,GO:0007582
6220	BN13748	0.458622	227.418	495.872	-1.12462	gi|13748|At5g49550_Contig1	At5g49550.1	68418.m06132 expressed protein	GO:0005576,GO:0016166,GO:0005179,GO:0007582
3308	BN13749	0.276454	1284.77	4647.32	-1.85489	gi|13749|At2g22170_Contig1	At2g22170.1	68415.m02633 lipid-associated family protein contains PLAT/LH2 (Polycystin-1, Lipoxygenase, Alpha-Toxin/Lipoxygenase homology) domain Pfam:PF01477	GO:0005554,GO:0000004,GO:0012505
3620	BN13749	0.287657	1443.75	5018.99	-1.79758	gi|13749|At2g22170_Contig1	At2g22170.1	68415.m02633 lipid-associated family protein contains PLAT/LH2 (Polycystin-1, Lipoxygenase, Alpha-Toxin/Lipoxygenase homology) domain Pfam:PF01477	GO:0005554,GO:0000004,GO:0012505
708	BN13750	0.146071	102.246	699.975	-2.77526	gi|13750|At2g22170_Contig2	At2g22170.1	68415.m02633 lipid-associated family protein contains PLAT/LH2 (Polycystin-1, Lipoxygenase, Alpha-Toxin/Lipoxygenase homology) domain Pfam:PF01477	GO:0005554,GO:0000004,GO:0012505
1020	BN13750	0.0796219	69.7595	876.135	-3.65069	gi|13750|At2g22170_Contig2	At2g22170.1	68415.m02633 lipid-associated family protein contains PLAT/LH2 (Polycystin-1, Lipoxygenase, Alpha-Toxin/Lipoxygenase homology) domain Pfam:PF01477	GO:0005554,GO:0000004,GO:0012505
16616	BN13761	0.497267	2023.91	4070.07	-1.00791	gi|13761|At1g74950_Contig1	At1g74950.1	68414.m08697 expressed protein	GO:0005554,GO:0000004,GO:0008372
13704	BN13763	0.479512	262.899	548.264	-1.06036	gi|13763|At1g74950_Contig2	At1g74950.1	68414.m08697 expressed protein	GO:0005554,GO:0000004,GO:0008372
14016	BN13763	0.47559	242.207	509.277	-1.07221	gi|13763|At1g74950_Contig2	At1g74950.1	68414.m08697 expressed protein	GO:0005554,GO:0000004,GO:0008372
11416	BN13764	0.374171	542.582	1450.09	-1.41823	gi|13764|At1g74950_Contig4	At1g74950.1	68414.m08697 expressed protein	GO:0005554,GO:0000004,GO:0008372
11104	BN13764	0.402122	468.303	1164.58	-1.3143	gi|13764|At1g74950_Contig4	At1g74950.1	68414.m08697 expressed protein	GO:0005554,GO:0000004,GO:0008372
20520	BN13806	0.494046	2208.95	4471.14	-1.01728	gi|13806|At5g58720_Contig1	At5g58720.1	68418.m07356 PRLI-interacting factor, putative similar to PRLI-interacting factor N [Arabidopsis thaliana] GI:11139276; contains Pfam profile PF01713: Smr domain	GO:0005524,GO:0008372,GO:0003684,GO:0006298
20208	BN13806	0.370193	1831.58	4947.63	-1.43365	gi|13806|At5g58720_Contig1	At5g58720.1	68418.m07356 PRLI-interacting factor, putative similar to PRLI-interacting factor N [Arabidopsis thaliana] GI:11139276; contains Pfam profile PF01713: Smr domain	GO:0005524,GO:0008372,GO:0003684,GO:0006298
2320	BN13815	0.31729	191.796	604.482	-1.65613	gi|13815|At3g05530_Contig3	At3g05530.1	68416.m00606 26S proteasome AAA-ATPase subunit (RPT5a) identical to GB:AAF22525 GI:6652886 from [Arabidopsis thaliana]	GO:0006511,GO:0016887,GO:0005516,GO:0008540
2008	BN13815	0.48614	290.393	597.344	-1.04056	gi|13815|At3g05530_Contig3	At3g05530.1	68416.m00606 26S proteasome AAA-ATPase subunit (RPT5a) identical to GB:AAF22525 GI:6652886 from [Arabidopsis thaliana]	GO:0006511,GO:0016887,GO:0005516,GO:0008540
17604	BN13822	0.405753	2312.25	5698.67	-1.30133	gi|13822|At5g58960_Contig1	At5g58960.2	68418.m07386 expressed protein contains Pfam profile PF04859: Plant protein of unknown function (DUF641	GO:0005554,GO:0000004,GO:0012505
23771	BN13844	0.189714	240.085	1265.51	-2.3981	gi|13844|At2g40880_Contig1	At2g40880.1	68415.m05045 cysteine protease inhibitor, putative / cystatin, putative (FL3-27) similar to PRLI-interacting factor M [Arabidopsis thaliana] GI:11139270, cysteine proteinase inhibitor [Brassica rapa] GI:762785; contains Pfam profile PF00031: Cystatin doma	GO:0004869,GO:0000004,GO:0012505
23459	BN13844	0.152317	274.851	1804.47	-2.71485	gi|13844|At2g40880_Contig1	At2g40880.1	68415.m05045 cysteine protease inhibitor, putative / cystatin, putative (FL3-27) similar to PRLI-interacting factor M [Arabidopsis thaliana] GI:11139270, cysteine proteinase inhibitor [Brassica rapa] GI:762785; contains Pfam profile PF00031: Cystatin doma	GO:0004869,GO:0000004,GO:0012505
13059	BN13851	0.480022	420.764	876.552	-1.05883	gi|13851|At4g28300_Contig1	At4g28300.2	68417.m04053 hydroxyproline-rich glycoprotein family protein	GO:0005554,GO:0000004,GO:0008372
10459	BN13852	0.478105	430.369	900.156	-1.0646	gi|13852|At4g28300_Contig3	At4g28300.2	68417.m04053 hydroxyproline-rich glycoprotein family protein	GO:0005554,GO:0000004,GO:0008372
10771	BN13852	0.471437	423.943	899.257	-1.08486	gi|13852|At4g28300_Contig3	At4g28300.2	68417.m04053 hydroxyproline-rich glycoprotein family protein	GO:0005554,GO:0000004,GO:0008372
59	BN13857	0.435055	6194.14	14237.6	-1.20073	gi|13857|At3g04120_Contig12	At3g04120.1	68416.m00436 glyceraldehyde-3-phosphate dehydrogenase, cytosolic (GAPC) / NAD-dependent glyceraldehyde-3-phosphate dehydrogenase identical to SP|P25858 Glyceraldehyde 3-phosphate dehydrogenase, cytosolic (EC 1.2.1.12) {Arabidopsis thaliana}	GO:0009408,GO:0006979,GO:0009744,GO:0006950,GO:0006096,GO:0008372,GO:0004365,GO:0008943
10767	BN13869	0.24284	270.47	1113.78	-2.04192	gi|13869|At3g51310_Contig1	At3g51310.1	68416.m05616 vacuolar protein sorting-associated protein 35 family protein / VPS35 family protein similar to vacuolar protein sorting 35 [Mus musculus] GI:11875394; contains Pfam profile PF03635: Vacuolar protein sorting-associated protein 35	GO:0006886,GO:0042147,GO:0005554,GO:0008372
10455	BN13869	0.238578	278.535	1167.48	-2.06747	gi|13869|At3g51310_Contig1	At3g51310.1	68416.m05616 vacuolar protein sorting-associated protein 35 family protein / VPS35 family protein similar to vacuolar protein sorting 35 [Mus musculus] GI:11875394; contains Pfam profile PF03635: Vacuolar protein sorting-associated protein 35	GO:0006886,GO:0042147,GO:0005554,GO:0008372
5567	BN13871	0.371127	251.267	677.038	-1.43002	gi|13871|At2g43970_Contig1	At2g43970.2	68415.m05468 La domain-containing protein contains Pfam profile PF05383: La domain	GO:0006355,GO:0003677,GO:0005634,GO:0003676,GO:0003723,GO:0009507
5255	BN13871	0.346532	255.533	737.401	-1.52894	gi|13871|At2g43970_Contig1	At2g43970.2	68415.m05468 La domain-containing protein contains Pfam profile PF05383: La domain	GO:0006355,GO:0003677,GO:0005634,GO:0003676,GO:0003723,GO:0009507
19221	BN13878	0.0775393	110.157	1420.66	-3.68893	gi|13878|At5g27920_Contig2	At5g27920.1	68418.m03354 F-box family protein contains similarity to leucine-rich repeats containing F-box protein FBL3 GI:5919219 from [Homo sapiens]	GO:0004842,GO:0000004,GO:0008372
18909	BN13878	0.0628053	125.622	2000.18	-3.99297	gi|13878|At5g27920_Contig2	At5g27920.1	68418.m03354 F-box family protein contains similarity to leucine-rich repeats containing F-box protein FBL3 GI:5919219 from [Homo sapiens]	GO:0004842,GO:0000004,GO:0008372
11421	BN13881	0.332753	1551.09	4661.39	-1.58748	gi|13881|At4g21105_Contig2	At4g21105.1	68417.m03052 expressed protein	GO:0005554,GO:0000004,GO:0008372
11109	BN13881	0.312236	1466.39	4696.42	-1.67929	gi|13881|At4g21105_Contig2	At4g21105.1	68417.m03052 expressed protein	GO:0005554,GO:0000004,GO:0008372
8509	BN13882	0.297464	958.441	3222.04	-1.74921	gi|13882|At4g21105_Contig3	At4g21105.1	68417.m03052 expressed protein	GO:0005554,GO:0000004,GO:0008372
8821	BN13882	0.238784	696.712	2917.75	-2.06622	gi|13882|At4g21105_Contig3	At4g21105.1	68417.m03052 expressed protein	GO:0005554,GO:0000004,GO:0008372
18905	BN13895	0.491429	602.914	1226.86	-1.02495	gi|13895|At3g01280_Contig2	At3g01280.1	68416.m00035 porin, putative similar to SP|P42055 34 kDa outer mitochondrial membrane protein porin (Voltage-dependent anion-selective channel protein) (VDAC) {Solanum tuberosum}; contains Pfam profile PF01459: Eukaryotic porin	GO:0005554,GO:0000004,GO:0008372
14017	BN13897	0.483325	1194.64	2471.71	-1.04893	gi|13897|At5g25530_Contig1	At5g25530.1	68418.m03038 DNAJ heat shock protein, putative simlar to SP|P25685 DnaJ homolog subfamily B member 1 (Heat shock 40 kDa protein 1) {Homo sapiens}; contains Pfam profile PF00226: DnaJ domain	GO:0006457,GO:0003754,GO:0008372
13705	BN13897	0.441167	1245.94	2824.19	-1.1806	gi|13897|At5g25530_Contig1	At5g25530.1	68418.m03038 DNAJ heat shock protein, putative simlar to SP|P25685 DnaJ homolog subfamily B member 1 (Heat shock 40 kDa protein 1) {Homo sapiens}; contains Pfam profile PF00226: DnaJ domain	GO:0006457,GO:0003754,GO:0008372
3305	BN13906	0.357812	4821.23	13474.2	-1.48273	gi|13906|At5g03040_Contig3	At5g03040.1	68418.m00252 calmodulin-binding family protein similar to SF16 protein [Helianthus annuus] GI:560150; contains Pfam profile PF00612: IQ calmodulin-binding motif	GO:0005516,GO:0000004,GO:0009507
3617	BN13906	0.379223	4271.61	11264.1	-1.39888	gi|13906|At5g03040_Contig3	At5g03040.1	68418.m00252 calmodulin-binding family protein similar to SF16 protein [Helianthus annuus] GI:560150; contains Pfam profile PF00612: IQ calmodulin-binding motif	GO:0005516,GO:0000004,GO:0009507
1017	BN13907	0.354629	160.18	451.683	-1.49562	gi|13907|At5g03040_Contig1	At5g03040.1	68418.m00252 calmodulin-binding family protein similar to SF16 protein [Helianthus annuus] GI:560150; contains Pfam profile PF00612: IQ calmodulin-binding motif	GO:0005516,GO:0000004,GO:0009507
17271	BN13914	0.411243	795.158	1933.55	-1.28194	gi|13914|At1g15350_Contig1	At1g15350.2	68414.m01838 expressed protein	GO:0005554,GO:0000004,GO:0009507
16959	BN13914	0.388204	852.691	2196.5	-1.36511	gi|13914|At1g15350_Contig1	At1g15350.2	68414.m01838 expressed protein	GO:0005554,GO:0000004,GO:0009507
6871	BN13921	0.280108	574.031	2049.32	-1.83594	gi|13921|At5g23570_Contig1	At5g23570.1	68418.m02765 XS domain-containing protein / XS zinc finger domain-containing protein-related contains Pfam profiles PF03468: XS domain, weak hit to PF03470: XS zinc finger domain	GO:0009616
6559	BN13921	0.296966	559.876	1885.32	-1.75163	gi|13921|At5g23570_Contig1	At5g23570.1	68418.m02765 XS domain-containing protein / XS zinc finger domain-containing protein-related contains Pfam profiles PF03468: XS domain, weak hit to PF03470: XS zinc finger domain	GO:0009616
3959	BN13922	0.482828	1077.44	2231.52	-1.05042	gi|13922|At4g04780_Contig1	At4g04780.1	68417.m00700 expressed protein very low similarity to SP|Q13503 RNA polymerase II holoenzyme component SRB7 (RNAPII complex component SRB7) {Homo sapiens}	GO:0005554,GO:0000004,GO:0009507
9155	BN13938	0.239801	490.783	2046.63	-2.06009	gi|13938|At5g15800_Contig1	At5g15800.1	68418.m01848 developmental protein SEPALLATA1 / floral homeotic protein (AGL2) (SEP1) identical to developmental protein SEPALLATA1 / floral homeotic protein (AGL2 / SEP1) SP:P29382 from [Arabidopsis thaliana]	GO:0003700,GO:0009908,GO:0003677,GO:0005634
9467	BN13938	0.219865	478.119	2174.6	-2.18531	gi|13938|At5g15800_Contig1	At5g15800.1	68418.m01848 developmental protein SEPALLATA1 / floral homeotic protein (AGL2) (SEP1) identical to developmental protein SEPALLATA1 / floral homeotic protein (AGL2 / SEP1) SP:P29382 from [Arabidopsis thaliana]	GO:0003700,GO:0009908,GO:0003677,GO:0005634
3955	BN13940	0.306669	724.991	2364.08	-1.70524	gi|13940|At4g33580_Contig1	At4g33580.1	68417.m04771 carbonic anhydrase family protein / carbonate dehydratase family protein similar to SP|P46512 Carbonic anhydrase 1 (EC 4.2.1.1) (Carbonate dehydratase 1) {Flaveria linearis}; contains Pfam profile PF00484: Carbonic anhydrase	GO:0009507,GO:0004182,GO:0008270,GO:0004089,GO:0006508,GO:0015976
4267	BN13940	0.353373	731.762	2070.79	-1.50073	gi|13940|At4g33580_Contig1	At4g33580.1	68417.m04771 carbonic anhydrase family protein / carbonate dehydratase family protein similar to SP|P46512 Carbonic anhydrase 1 (EC 4.2.1.1) (Carbonate dehydratase 1) {Flaveria linearis}; contains Pfam profile PF00484: Carbonic anhydrase	GO:0009507,GO:0004182,GO:0008270,GO:0004089,GO:0006508,GO:0015976
1355	BN13941	0.390783	314.756	805.449	-1.35556	gi|13941|At4g33580_Contig2	At4g33580.1	68417.m04771 carbonic anhydrase family protein / carbonate dehydratase family protein similar to SP|P46512 Carbonic anhydrase 1 (EC 4.2.1.1) (Carbonate dehydratase 1) {Flaveria linearis}; contains Pfam profile PF00484: Carbonic anhydrase	GO:0009507,GO:0004182,GO:0008270,GO:0004089,GO:0006508,GO:0015976
23117	BN13968	0.182949	6452.46	35269.2	-2.45049	gi|13968|At5g44420_Contig1	At5g44420.1	68418.m05444 plant defensin protein, putative (PDF1.2a) plant defensin protein family member, personal communication, Bart Thomma (Bart.Thomma@agr.kuleuven.ac.be); similar to antifungal protein 1 preprotein [Raphanus sativus] gi|609322|gb|AAA69541	GO:0009861,GO:0009723,GO:0012505,GO:0009625,GO:0005618,GO:0009751,GO:0005554,GO:0009753
22805	BN13968	0.266996	7029.49	26328.1	-1.90511	gi|13968|At5g44420_Contig1	At5g44420.1	68418.m05444 plant defensin protein, putative (PDF1.2a) plant defensin protein family member, personal communication, Bart Thomma (Bart.Thomma@agr.kuleuven.ac.be); similar to antifungal protein 1 preprotein [Raphanus sativus] gi|609322|gb|AAA69541	GO:0009861,GO:0009723,GO:0012505,GO:0009625,GO:0005618,GO:0009751,GO:0005554,GO:0009753
2005	BN13976	0.402828	521.038	1293.45	-1.31176	gi|13976|At1g10270_Contig2	At1g10270.1	68414.m01157 pentatricopeptide (PPR) repeat-containing protein contains Pfam profile: PF01535 PPR repeat; similar to ESTs gb|R30192 and gb|AA651017	GO:0005554,GO:0000004,GO:0005739
10776	BN13986	0.470162	739.898	1573.71	-1.08877	gi|13986|At5g44730_Contig2	At5g44730.2	68418.m05482 haloacid dehalogenase-like hydrolase family protein low similarity to SP|Q94915 Rhythmically expressed gene 2 protein (DREG-2) {Drosophila melanogaster}; contains InterPro accession IPR005834: Haloacid dehalogenase-like hydrolase	GO:0019120,GO:0008967,GO:0016787,GO:0008152,GO:0012505
10464	BN13986	0.455253	825.569	1813.43	-1.13526	gi|13986|At5g44730_Contig2	At5g44730.2	68418.m05482 haloacid dehalogenase-like hydrolase family protein low similarity to SP|Q94915 Rhythmically expressed gene 2 protein (DREG-2) {Drosophila melanogaster}; contains InterPro accession IPR005834: Haloacid dehalogenase-like hydrolase	GO:0019120,GO:0008967,GO:0016787,GO:0008152,GO:0012505
2972	BN14023	0.33055	746.121	2257.21	-1.59706	gi|14023|At4g17260_LB1058R	At4g17260.1	68417.m02595 L-lactate dehydrogenase, putative strong similarity to L-lactate dehydrogenase from Lycopersicon esculentum (GI:1620970, GI:1620972), Hordeum vulgare (SP|P22988, SP|P22989); contains InterPro entry IPR001236: Lactate/malate dehydrogenase	GO:0016491,GO:0008324,GO:0004459,GO:0006813,GO:0004457,GO:0006096,GO:0009507
2660	BN14023	0.326474	811.336	2485.15	-1.61496	gi|14023|At4g17260_LB1058R	At4g17260.1	68417.m02595 L-lactate dehydrogenase, putative strong similarity to L-lactate dehydrogenase from Lycopersicon esculentum (GI:1620970, GI:1620972), Hordeum vulgare (SP|P22988, SP|P22989); contains InterPro entry IPR001236: Lactate/malate dehydrogenase	GO:0016491,GO:0008324,GO:0004459,GO:0006813,GO:0004457,GO:0006096,GO:0009507
16314	BN14033	0.406681	2757.25	6779.88	-1.29803	gi|14033|At4g25880_Contig1	At4g25880.2	68417.m03722 pumilio/Puf RNA-binding domain-containing protein contains Pfam profile:PF00806 Pumilio-family RNA binding domains	GO:0003723,GO:0000004,GO:0009507
16626	BN14033	0.452007	2403.86	5318.19	-1.14558	gi|14033|At4g25880_Contig1	At4g25880.2	68417.m03722 pumilio/Puf RNA-binding domain-containing protein contains Pfam profile:PF00806 Pumilio-family RNA binding domains	GO:0003723,GO:0000004,GO:0009507
14026	BN14034	0.482756	574.6	1190.25	-1.05063	gi|14034|At4g25880_Contig3	At4g25880.2	68417.m03722 pumilio/Puf RNA-binding domain-containing protein contains Pfam profile:PF00806 Pumilio-family RNA binding domains	GO:0003723,GO:0000004,GO:0009507
13714	BN14034	0.429309	596.92	1390.42	-1.21991	gi|14034|At4g25880_Contig3	At4g25880.2	68417.m03722 pumilio/Puf RNA-binding domain-containing protein contains Pfam profile:PF00806 Pumilio-family RNA binding domains	GO:0003723,GO:0000004,GO:0009507
3626	BN14039	0.0722783	337.972	4675.98	-3.79029	gi|14039|At2g17420_Contig3	At2g17420.1	68415.m02010 thioredoxin reductase 2 / NADPH-dependent thioredoxin reductase 2 (NTR2) identical to SP|Q39242	GO:0005737,GO:0004791,GO:0006118
3314	BN14039	0.073307	386.297	5269.58	-3.76991	gi|14039|At2g17420_Contig3	At2g17420.1	68415.m02010 thioredoxin reductase 2 / NADPH-dependent thioredoxin reductase 2 (NTR2) identical to SP|Q39242	GO:0005737,GO:0004791,GO:0006118
1026	BN14040	0.35514	654.53	1843.02	-1.49354	gi|14040|At3g51600_Contig1	At3g51600.1	68416.m05654 nonspecific lipid transfer protein 5 (LTP5) identical to SP|Q9XFS7 Nonspecific lipid-transfer protein 5 (LTP 5) {Arabidopsis thaliana}	GO:0006869,GO:0005319,GO:0012505
13710	BN14048	0.45589	2382.94	5227.01	-1.13324	gi|14048|At1g15120_Contig2	At1g15120.1	68414.m01805 ubiquinol-cytochrome C reductase complex 7.8 kDa protein, putative / mitochondrial hinge protein, putative similar to SP|P48504 Ubiquinol-cytochrome C reductase complex 7.8 kDa protein (EC 1.10.2.2) (Mitochondrial hinge protein) (CR7) {Solanu	GO:0008121,GO:0006122,GO:0015008
14022	BN14048	0.490457	2068.65	4217.8	-1.0278	gi|14048|At1g15120_Contig2	At1g15120.1	68414.m01805 ubiquinol-cytochrome C reductase complex 7.8 kDa protein, putative / mitochondrial hinge protein, putative similar to SP|P48504 Ubiquinol-cytochrome C reductase complex 7.8 kDa protein (EC 1.10.2.2) (Mitochondrial hinge protein) (CR7) {Solanu	GO:0008121,GO:0006122,GO:0015008
1022	BN14055	0.450722	1193.58	2648.15	-1.14969	gi|14055|At1g79550_Contig1	At1g79550.2	68414.m09274 phosphoglycerate kinase, putative similar to SP|P41758 Phosphoglycerate kinase, chloroplast precursor (EC 2.7.2.3) {Chlamydomonas reinhardtii}; contains Pfam profile PF00162: phosphoglycerate kinase	GO:0006096,GO:0004618
710	BN14055	0.437584	1069.43	2443.94	-1.19237	gi|14055|At1g79550_Contig1	At1g79550.2	68414.m09274 phosphoglycerate kinase, putative similar to SP|P41758 Phosphoglycerate kinase, chloroplast precursor (EC 2.7.2.3) {Chlamydomonas reinhardtii}; contains Pfam profile PF00162: phosphoglycerate kinase	GO:0006096,GO:0004618
19560	BN14076	0.265403	202.917	764.561	-1.91374	gi|14076|At1g52410_Contig2	At1g52410.2	68414.m05915 caldesmon-related weak similarity to Caldesmon (CDM) (Swiss-Prot:P12957) [Gallus gallus]	GO:0005554,GO:0016459,GO:0000004,GO:0012505
9160	BN14086	0.480952	969.349	2015.48	-1.05604	gi|14086|At5g02500_Contig5	At5g02500.1	68418.m00183 heat shock cognate 70 kDa protein 1 (HSC70-1) (HSP70-1) identical to SP|P22953 Heat shock cognate 70 kDa protein 1 (Hsc70.1) {Arabidopsis thaliana}	GO:0005829,GO:0003773,GO:0006457
9472	BN14086	0.461605	996.143	2158	-1.11527	gi|14086|At5g02500_Contig5	At5g02500.1	68418.m00183 heat shock cognate 70 kDa protein 1 (HSC70-1) (HSP70-1) identical to SP|P22953 Heat shock cognate 70 kDa protein 1 (Hsc70.1) {Arabidopsis thaliana}	GO:0005829,GO:0003773,GO:0006457
2014	BN14107	0.440081	647.236	1470.72	-1.18416	gi|14107|At2g20820_Contig1	At2g20820.1	68415.m02450 expressed protein .	GO:0005554,GO:0000004,GO:0005739
20522	BN14112	0.246034	2729.82	11095.3	-2.02307	gi|14112|At3g51840_Contig3	At3g51840.1	68416.m05685 short-chain acyl-CoA oxidase identical to Short-chain acyl CoA oxidase [Arabidopsis thaliana] GI:5478795; contains InterPro entry IPR006089: Acyl-CoA dehydrogenase	GO:0016491,GO:0006118,GO:0009793,GO:0003997,GO:0006635
20210	BN14112	0.268933	3566.21	13260.6	-1.89468	gi|14112|At3g51840_Contig3	At3g51840.1	68416.m05685 short-chain acyl-CoA oxidase identical to Short-chain acyl CoA oxidase [Arabidopsis thaliana] GI:5478795; contains InterPro entry IPR006089: Acyl-CoA dehydrogenase	GO:0016491,GO:0006118,GO:0009793,GO:0003997,GO:0006635
10122	BN14118	0.0392756	124.98	3182.13	-4.67022	gi|14118|At5g22650_Contig1	At5g22650.2	68418.m02647 expressed protein non-consensus AT donor splice site at exon 3, AC acceptor splice site at exon 4;	GO:0005634,GO:0004407,GO:0016481
9810	BN14118	0.0316935	103.525	3266.44	-4.97967	gi|14118|At5g22650_Contig1	At5g22650.2	68418.m02647 expressed protein non-consensus AT donor splice site at exon 3, AC acceptor splice site at exon 4;	GO:0005634,GO:0004407,GO:0016481
7522	BN14119	0.0504284	67.9478	1347.41	-4.30962	gi|14119|At1g02470_Contig1	At1g02470.1	68414.m00197 expressed protein contains non-consensus splice sites;	GO:0005554,GO:0000004,GO:0009507
7210	BN14119	0.0561321	68.1	1213.21	-4.15503	gi|14119|At1g02470_Contig1	At1g02470.1	68414.m00197 expressed protein contains non-consensus splice sites;	GO:0005554,GO:0000004,GO:0009507
4610	BN14120	0.43687	2997.27	6860.79	-1.19473	gi|14120|At1g78080_Contig2	At1g78080.1	68414.m09099 AP2 domain-containing transcription factor RAP2.4 identical to AP2 domain containing protein GI:2281633 from [Arabidopsis thaliana]	GO:0003700,GO:0006355,GO:0003677,GO:0005634
7865	BN14131	0.48463	3590.04	7407.79	-1.04504	gi|14131|At1g62750_Contig1	At1g62750.1	68414.m07082 elongation factor Tu family protein similar to elongation factor G SP:P34811 [Glycine max (Soybean)]	GO:0006414,GO:0005525,GO:0006415,GO:0009507,GO:0005524,GO:0008135,GO:0003746,GO:0005737,GO:0003743,GO:0016149,GO:0006413
8177	BN14131	0.491981	3736.73	7595.27	-1.02332	gi|14131|At1g62750_Contig1	At1g62750.1	68414.m07082 elongation factor Tu family protein similar to elongation factor G SP:P34811 [Glycine max (Soybean)]	GO:0006414,GO:0005525,GO:0006415,GO:0009507,GO:0005524,GO:0008135,GO:0003746,GO:0005737,GO:0003743,GO:0016149,GO:0006413
5577	BN14132	0.485668	1072.19	2207.66	-1.04196	gi|14132|At1g67730_Contig1	At1g67730.1	68414.m07729 b-keto acyl reductase, putative (GLOSSY8) similar to b-keto acyl reductase GI:2586127 from [Hordeum vulgare]	GO:0012505,GO:0042335,GO:0004022,GO:0016491
13061	BN14144	0.331735	469.87	1416.4	-1.5919	gi|14144|At3g54250_Contig1	At3g54250.1	68416.m05996 mevalonate diphosphate decarboxylase, putative similar to mevalonate diphosphate decarboxylase [Arabidopsis thaliana] gi|2288887|emb|CAA74700	GO:0004163,GO:0000004,GO:0008372
13373	BN14144	0.358965	571.386	1591.76	-1.47809	gi|14144|At3g54250_Contig1	At3g54250.1	68416.m05996 mevalonate diphosphate decarboxylase, putative similar to mevalonate diphosphate decarboxylase [Arabidopsis thaliana] gi|2288887|emb|CAA74700	GO:0004163,GO:0000004,GO:0008372
10461	BN14145	0.39576	722.413	1825.38	-1.3373	gi|14145|At3g54250_Contig2	At3g54250.1	68416.m05996 mevalonate diphosphate decarboxylase, putative similar to mevalonate diphosphate decarboxylase [Arabidopsis thaliana] gi|2288887|emb|CAA74700	GO:0004163,GO:0000004,GO:0008372
10773	BN14145	0.391267	575.209	1470.12	-1.35378	gi|14145|At3g54250_Contig2	At3g54250.1	68416.m05996 mevalonate diphosphate decarboxylase, putative similar to mevalonate diphosphate decarboxylase [Arabidopsis thaliana] gi|2288887|emb|CAA74700	GO:0004163,GO:0000004,GO:0008372
5261	BN14147	0.146509	86.955	593.514	-2.77094	gi|14147|At3g54250_Contig4	At3g54250.1	68416.m05996 mevalonate diphosphate decarboxylase, putative similar to mevalonate diphosphate decarboxylase [Arabidopsis thaliana] gi|2288887|emb|CAA74700	GO:0004163,GO:0000004,GO:0008372
5573	BN14147	0.120051	149.379	1244.3	-3.05829	gi|14147|At3g54250_Contig4	At3g54250.1	68416.m05996 mevalonate diphosphate decarboxylase, putative similar to mevalonate diphosphate decarboxylase [Arabidopsis thaliana] gi|2288887|emb|CAA74700	GO:0004163,GO:0000004,GO:0008372
24115	BN14157	0.322481	2546.56	7896.78	-1.63271	gi|14157|At3g10985_Contig1	At3g10985.1	68416.m01326 wound-responsive protein-related similar to SP|P20144 Wound-induced protein 1 {Solanum tuberosum}	GO:0005554,GO:0000004,GO:0008372
24427	BN14157	0.462143	2217.93	4799.23	-1.11359	gi|14157|At3g10985_Contig1	At3g10985.1	68416.m01326 wound-responsive protein-related similar to SP|P20144 Wound-induced protein 1 {Solanum tuberosum}	GO:0005554,GO:0000004,GO:0008372
11115	BN14164	0.468297	13657.1	29163.3	-1.0945	gi|14164|At5g23750_Contig1	At5g23750.1	68418.m02786 remorin family protein contains Pfam domain, PF03766: Remorin, N-terminal region; contains Pfam domain, PF03763: Remorin, C-terminal region	GO:0003677,GO:0000004,GO:0008372
11427	BN14164	0.384196	6998.75	18216.6	-1.38008	gi|14164|At5g23750_Contig1	At5g23750.1	68418.m02786 remorin family protein contains Pfam domain, PF03766: Remorin, N-terminal region; contains Pfam domain, PF03763: Remorin, C-terminal region	GO:0003677,GO:0000004,GO:0008372
8827	BN14165	0.461912	8632.67	18689	-1.11431	gi|14165|At5g23750_Contig3	At5g23750.1	68418.m02786 remorin family protein contains Pfam domain, PF03766: Remorin, N-terminal region; contains Pfam domain, PF03763: Remorin, C-terminal region	GO:0003677,GO:0000004,GO:0008372
3315	BN14169	0.377443	737.625	1954.27	-1.40567	gi|14169|At1g12090_Contig1	At1g12090.1	68414.m01399 protease inhibitor/seed storage/lipid transfer protein (LTP) family protein similar to 14 kDa polypeptide [Catharanthus roseus] GI:407410; contains Pfam protease inhibitor/seed storage/LTP family domain PF00234	GO:0008289,GO:0006869,GO:0012505
3627	BN14169	0.384216	610.592	1589.19	-1.38001	gi|14169|At1g12090_Contig1	At1g12090.1	68414.m01399 protease inhibitor/seed storage/lipid transfer protein (LTP) family protein similar to 14 kDa polypeptide [Catharanthus roseus] GI:407410; contains Pfam protease inhibitor/seed storage/LTP family domain PF00234	GO:0008289,GO:0006869,GO:0012505
11111	BN14184	0.217645	1334.69	6132.41	-2.19995	gi|14184|At1g78100_Contig1	At1g78100.1	68414.m09102 F-box family protein contains F-box domain Pfam:PF00646	GO:0005554,GO:0000004,GO:0008372
11423	BN14184	0.195441	1036.63	5304.06	-2.3552	gi|14184|At1g78100_Contig1	At1g78100.1	68414.m09102 F-box family protein contains F-box domain Pfam:PF00646	GO:0005554,GO:0000004,GO:0008372
8511	BN14185	0.190841	269.347	1411.37	-2.38956	gi|14185|At1g78100_ESS2017R	At1g78100.1	68414.m09102 F-box family protein contains F-box domain Pfam:PF00646	GO:0005554,GO:0000004,GO:0008372
8823	BN14185	0.158396	196.788	1242.38	-2.65839	gi|14185|At1g78100_ESS2017R	At1g78100.1	68414.m09102 F-box family protein contains F-box domain Pfam:PF00646	GO:0005554,GO:0000004,GO:0008372
27365	BN14190	0.126964	476.749	3754.98	-2.9775	gi|14190|At3g45010_Contig1	At3g45010.1	68416.m04849 serine carboxypeptidase III, putative similar to serine carboxypeptidase III from Oryza sativa SP|P37891, Matricaria chamomilla GI:6960455, Hordeum vulgare SP|P21529, Triticum aestivum SP|P11515; contains Pfam profile PF0450 serine carboxypep	GO:0006508,GO:0004185,GO:0012505
27677	BN14190	0.152465	532.915	3495.32	-2.71345	gi|14190|At3g45010_Contig1	At3g45010.1	68416.m04849 serine carboxypeptidase III, putative similar to serine carboxypeptidase III from Oryza sativa SP|P37891, Matricaria chamomilla GI:6960455, Hordeum vulgare SP|P21529, Triticum aestivum SP|P11515; contains Pfam profile PF0450 serine carboxypep	GO:0006508,GO:0004185,GO:0012505
19877	BN14194	0.386875	501.177	1295.45	-1.37006	gi|14194|At3g13040_Contig2	At3g13040.2	68416.m01625 myb family transcription factor contains Pfam profile: PF00249 myb-like DNA-binding domain	GO:0005634,GO:0003700,GO:0045449
19565	BN14194	0.285305	242.587	850.272	-1.80942	gi|14194|At3g13040_Contig2	At3g13040.2	68416.m01625 myb family transcription factor contains Pfam profile: PF00249 myb-like DNA-binding domain	GO:0005634,GO:0003700,GO:0045449
12077	BN14197	0.372858	15827.9	42450.2	-1.4233	gi|14197|At4g15210_Contig1	At4g15210.1	68417.m02330 beta-amylase (BMY1) / 1,4-alpha-D-glucan maltohydrolase identical to Beta-amylase (EC 3.2.1.2) (1,4-alpha-D-glucan maltohydrolase) SP:P25853 [Arabidopsis thaliana]	GO:0012505,GO:0005983,GO:0016161
11765	BN14197	0.38206	14311.4	37458.5	-1.38813	gi|14197|At4g15210_Contig1	At4g15210.1	68417.m02330 beta-amylase (BMY1) / 1,4-alpha-D-glucan maltohydrolase identical to Beta-amylase (EC 3.2.1.2) (1,4-alpha-D-glucan maltohydrolase) SP:P25853 [Arabidopsis thaliana]	GO:0012505,GO:0005983,GO:0016161
1677	BN14203	0.323479	518.776	1603.74	-1.62826	gi|14203|At2g01060_Contig1	At2g01060.1	68415.m00012 myb family transcription factor contains Pfam profile: PF00249 myb-like DNA-binding domain	GO:0005634,GO:0003700,GO:0045449
1361	BN14218	0.215043	161.302	750.092	-2.2173	gi|14218|At2g34860_Contig1	At2g34860.1	68415.m04280 chaperone protein dnaJ-related contains Pfam PF00684 : DnaJ central domain (4 repeats); similar to Chaperone protein dnaJ (Heat shock protein 40) (SP:Q9UXR9) {Methanosarcina thermophila}	GO:0006457,GO:0003754,GO:0009507
1673	BN14218	0.0826259	129.117	1562.67	-3.59726	gi|14218|At2g34860_Contig1	At2g34860.1	68415.m04280 chaperone protein dnaJ-related contains Pfam PF00684 : DnaJ central domain (4 repeats); similar to Chaperone protein dnaJ (Heat shock protein 40) (SP:Q9UXR9) {Methanosarcina thermophila}	GO:0006457,GO:0003754,GO:0009507
9815	BN14228	0.478723	491.869	1027.46	-1.06274	gi|14228|At4g25030_Contig2	At4g25030.2	68417.m03591 expressed protein	GO:0005554,GO:0000004,GO:0008372
7527	BN14229	0.398844	200.411	502.48	-1.3261	gi|14229|At3g49780_Contig1	At3g49780.1	68416.m05443 phytosulfokines 3 (PSK3) identical to phytosulfokines 3 (PSK3) SP:Q9M2Y0 from [Arabidopsis thaliana]	GO:0030154,GO:0005578,GO:0009887,GO:0005554,GO:0008283
7215	BN14229	0.300976	203.801	677.134	-1.73228	gi|14229|At3g49780_Contig1	At3g49780.1	68416.m05443 phytosulfokines 3 (PSK3) identical to phytosulfokines 3 (PSK3) SP:Q9M2Y0 from [Arabidopsis thaliana]	GO:0030154,GO:0005578,GO:0009887,GO:0005554,GO:0008283
2011	BN14252	0.481769	3713.09	7707.2	-1.05359	gi|14252|At5g67590_Contig1	At5g67590.1	68418.m08523 NADH-ubiquinone oxidoreductase-related contains weak similarity to NADH-ubiquinone oxidoreductase 21 kDa subunit, mitochondrial precursor (EC 1.6.5.3) (EC 1.6.99.3) (Complex I-21KD) (CI-21KD). (Swiss-Prot:P25711) [Neurospora crassa]; contains	Not annotated
7866	BN14264	0.451839	682.48	1510.45	-1.14612	gi|14264|At2g32530_Contig2	At2g32530.1	68415.m03974 cellulose synthase family protein similar to cellulose synthase catalytic subunit from Arabidopsis thaliana [gi:5230423], cellulose synthase-5 from Zea mays [gi:9622882]	GO:0016759,GO:0016020,GO:0016757,GO:0000271,GO:0016740,GO:0030244
8178	BN14264	0.408056	524.486	1285.33	-1.29316	gi|14264|At2g32530_Contig2	At2g32530.1	68415.m03974 cellulose synthase family protein similar to cellulose synthase catalytic subunit from Arabidopsis thaliana [gi:5230423], cellulose synthase-5 from Zea mays [gi:9622882]	GO:0016759,GO:0016020,GO:0016757,GO:0000271,GO:0016740,GO:0030244
5578	BN14266	0.482844	2386.46	4942.51	-1.05037	gi|14266|At1g06430_Contig4	At1g06430.1	68414.m00680 FtsH protease, putative similar to zinc dependent protease GI:7650138 from [Arabidopsis thaliana]	GO:0008237,GO:0006270,GO:0008270,GO:0016887,GO:0005737,GO:0016020,GO:0005634,GO:0006275,GO:0004176,GO:0030163,GO:0006508
5266	BN14266	0.424915	1373.07	3231.4	-1.23475	gi|14266|At1g06430_Contig4	At1g06430.1	68414.m00680 FtsH protease, putative similar to zinc dependent protease GI:7650138 from [Arabidopsis thaliana]	GO:0008237,GO:0006270,GO:0008270,GO:0016887,GO:0005737,GO:0016020,GO:0005634,GO:0006275,GO:0004176,GO:0030163,GO:0006508
2666	BN14267	0.49411	887.648	1796.46	-1.0171	gi|14267|At1g06430_Contig1	At1g06430.1	68414.m00680 FtsH protease, putative similar to zinc dependent protease GI:7650138 from [Arabidopsis thaliana]	GO:0008237,GO:0006270,GO:0008270,GO:0016887,GO:0005737,GO:0016020,GO:0005634,GO:0006275,GO:0004176,GO:0030163,GO:0006508
13374	BN14276	0.199777	163.366	817.74	-2.32353	gi|14276|At1g32450_Contig2	At1g32450.1	68414.m04005 proton-dependent oligopeptide transport (POT) family protein contains Pfam profile: PF00854 POT family	GO:0006857,GO:0016021,GO:0005215,GO:0016020
13062	BN14276	0.213491	131.148	614.302	-2.22775	gi|14276|At1g32450_Contig2	At1g32450.1	68414.m04005 proton-dependent oligopeptide transport (POT) family protein contains Pfam profile: PF00854 POT family	GO:0006857,GO:0016021,GO:0005215,GO:0016020
8174	BN14278	0.277774	479.013	1724.47	-1.84802	gi|14278|At1g54520_Contig2	At1g54520.1	68414.m06218 expressed protein	GO:0005554,GO:0000004,GO:0009507
7862	BN14278	0.28102	503.144	1790.42	-1.83125	gi|14278|At1g54520_Contig2	At1g54520.1	68414.m06218 expressed protein	GO:0005554,GO:0000004,GO:0009507
5574	BN14279	0.286944	226.383	788.944	-1.80116	gi|14279|At2g02990_Contig1	At2g02990.1	68415.m00251 ribonuclease 1 (RNS1) identical to ribonuclease SP:P42813 Ribonuclease 1 precursor (EC 3.1.27.1) {Arabidopsis thaliana}, GI:561998 from [Arabidopsis thaliana]	GO:0009867,GO:0007568,GO:0016036,GO:0005576,GO:0004540,GO:0009611,GO:0004521,GO:0009718
5262	BN14279	0.340941	248.039	727.512	-1.5524	gi|14279|At2g02990_Contig1	At2g02990.1	68415.m00251 ribonuclease 1 (RNS1) identical to ribonuclease SP:P42813 Ribonuclease 1 precursor (EC 3.1.27.1) {Arabidopsis thaliana}, GI:561998 from [Arabidopsis thaliana]	GO:0009867,GO:0007568,GO:0016036,GO:0005576,GO:0004540,GO:0009611,GO:0004521,GO:0009718
21516	BN14285	0.281948	980.425	3477.33	-1.8265	gi|14285|At5g59540_Contig4	At5g59540.1	68418.m07461 oxidoreductase, 2OG-Fe(II) oxygenase family protein similar to desacetoxyvindoline-4-hydroxylase [Catharanthus roseus] GI:2352812; contains Pfam profile PF03171: oxidoreductase, 2OG-Fe(II) oxygenase family	GO:0008372,GO:0005524,GO:0015992
21828	BN14285	0.447004	938.815	2100.24	-1.16164	gi|14285|At5g59540_Contig4	At5g59540.1	68418.m07461 oxidoreductase, 2OG-Fe(II) oxygenase family protein similar to desacetoxyvindoline-4-hydroxylase [Catharanthus roseus] GI:2352812; contains Pfam profile PF03171: oxidoreductase, 2OG-Fe(II) oxygenase family	GO:0008372,GO:0005524,GO:0015992
13716	BN14291	0.492776	4274.65	8674.64	-1.021	gi|14291|At1g16890_Contig1	At1g16890.2	68414.m02044 ubiquitin-conjugating enzyme, putative nearly identical to ubiquitin-conjugating enzyme E2 [Catharanthus roseus] GI:5381319; contains Pfam profile PF00179: Ubiquitin-conjugating enzyme	GO:0006464,GO:0008372,GO:0004840,GO:0006512
5912	BN14312	0.0197461	99.9796	5063.25	-5.66229	gi|14312|At2g46540_Contig3	At2g46540.1	68415.m05806 expressed protein	GO:0005554,GO:0000004,GO:0012505
6224	BN14312	0.0243834	121.925	5000.32	-5.35795	gi|14312|At2g46540_Contig3	At2g46540.1	68415.m05806 expressed protein	GO:0005554,GO:0000004,GO:0012505
17278	BN14324	0.435725	1062.72	2438.97	-1.19851	gi|14324|At5g09440_Contig1	At5g09440.1	68418.m01093 phosphate-responsive protein, putative similar to phi-1 (phosphate-induced gene) [Nicotiana tabacum] GI:3759184; contains Pfam profile PF04674: Phosphate-induced protein 1 conserved region	GO:0005554,GO:0000004,GO:0012505
14678	BN14325	0.226906	219.574	967.687	-2.13983	gi|14325|At1g13990_Contig1	At1g13990.1	68414.m01650 expressed protein	GO:0005554,GO:0000004,GO:0009507
14366	BN14325	0.192943	193.24	1001.54	-2.37375	gi|14325|At1g13990_Contig1	At1g13990.1	68414.m01650 expressed protein	GO:0005554,GO:0000004,GO:0009507
6878	BN14328	0.329508	1281.81	3890.07	-1.60161	gi|14328|At4g18220_Contig1	At4g18220.1	68417.m02707 purine permease family protein similar to purine permease [Arabidopsis thaliana] GI:7620007; contains Pfam profile PF03151: Domain of unknown function, DUF250	GO:0005345,GO:0000004,GO:0016020
6566	BN14328	0.310205	996.372	3211.98	-1.68871	gi|14328|At4g18220_Contig1	At4g18220.1	68417.m02707 purine permease family protein similar to purine permease [Arabidopsis thaliana] GI:7620007; contains Pfam profile PF03151: Domain of unknown function, DUF250	GO:0005345,GO:0000004,GO:0016020
1366	BN14331	0.440478	4682.85	10631.3	-1.18286	gi|14331|At4g37930_Contig4	At4g37930.1	68417.m05363 glycine hydroxymethyltransferase / serine hydroxymethyltransferase / serine/threonine aldolase (SHM1) identical to serine hydroxymethyl transferase [Arabidopsis thaliana] GI:6899945	GO:0019464,GO:0005759,GO:0006563,GO:0004372,GO:0006544
1678	BN14331	0.248934	3163.18	12706.9	-2.00616	gi|14331|At4g37930_Contig4	At4g37930.1	68417.m05363 glycine hydroxymethyltransferase / serine hydroxymethyltransferase / serine/threonine aldolase (SHM1) identical to serine hydroxymethyl transferase [Arabidopsis thaliana] GI:6899945	GO:0019464,GO:0005759,GO:0006563,GO:0004372,GO:0006544
19874	BN14340	0.393824	13521.8	34334.6	-1.34438	gi|14340|At1g62480_Contig4	At1g62480.1	68414.m07050 vacuolar calcium-binding protein-related contains weak similarity to vacuolar calcium binding protein [Raphanus sativus] gi|9049359|dbj|BAA99394	GO:0005554,GO:0000004,GO:0008372
19562	BN14340	0.295461	7464.51	25263.9	-1.75896	gi|14340|At1g62480_Contig4	At1g62480.1	68414.m07050 vacuolar calcium-binding protein-related contains weak similarity to vacuolar calcium binding protein [Raphanus sativus] gi|9049359|dbj|BAA99394	GO:0005554,GO:0000004,GO:0008372
16962	BN14342	0.298936	10855.6	36314.1	-1.74209	gi|14342|At1g62480_Contig3	At1g62480.1	68414.m07050 vacuolar calcium-binding protein-related contains weak similarity to vacuolar calcium binding protein [Raphanus sativus] gi|9049359|dbj|BAA99394	GO:0005554,GO:0000004,GO:0008372
17274	BN14342	0.218313	4729.66	21664.6	-2.19553	gi|14342|At1g62480_Contig3	At1g62480.1	68414.m07050 vacuolar calcium-binding protein-related contains weak similarity to vacuolar calcium binding protein [Raphanus sativus] gi|9049359|dbj|BAA99394	GO:0005554,GO:0000004,GO:0008372
12074	BN14344	0.0449102	98.435	2191.82	-4.47681	gi|14344|At5g42530_Contig1	At5g42530.1	68418.m05177 expressed protein	GO:0005554,GO:0000004,GO:0012505
11762	BN14344	0.0551405	90.2622	1636.95	-4.18074	gi|14344|At5g42530_Contig1	At5g42530.1	68418.m05177 expressed protein	GO:0005554,GO:0000004,GO:0012505
1674	BN14349	0.119558	4502.98	37663.7	-3.06422	gi|14349|At5g42530_Contig4	At5g42530.1	68418.m05177 expressed protein	GO:0005554,GO:0000004,GO:0012505
1362	BN14349	0.211101	5601.04	26532.5	-2.24399	gi|14349|At5g42530_Contig4	At5g42530.1	68418.m05177 expressed protein	GO:0005554,GO:0000004,GO:0012505
23128	BN14353	0.295716	575.197	1945.1	-1.75772	gi|14353|At4g35090_Contig1	At4g35090.1	68417.m04984 catalase 2 identical to catalase 2 SP:P25819, GI:17865693 from [Arabidopsis thaliana]	GO:0005777,GO:0004096,GO:0042744
22816	BN14353	0.281542	607.713	2158.52	-1.82858	gi|14353|At4g35090_Contig1	At4g35090.1	68417.m04984 catalase 2 identical to catalase 2 SP:P25819, GI:17865693 from [Arabidopsis thaliana]	GO:0005777,GO:0004096,GO:0042744
4616	BN14363	0.469352	1821.47	3880.82	-1.09126	gi|14363|At3g57450_Contig3	At3g57450.1	68416.m06396 expressed protein	GO:0005554,GO:0000004,GO:0005739
2012	BN14379	0.371615	2556.35	6879.03	-1.42812	gi|14379|At1g07350_Contig1	At1g07350.2	68414.m00784 transformer serine/arginine-rich ribonucleoprotein, putative similar to GB:Y09506 from [Nicotiana tabacum] (Plant Mol. Biol. 35 (3), 261-269 (1997))	GO:0003676,GO:0009507,GO:0000004,GO:0003723
13379	BN14394	0.2297	341.442	1486.47	-2.12218	gi|14394|At4g22980_DC741F	At4g22980.1	68417.m03316 expressed protein ; expression supported by MPSS	GO:0005554,GO:0000004,GO:0009507
13067	BN14394	0.212251	325.636	1534.2	-2.23615	gi|14394|At4g22980_DC741F	At4g22980.1	68417.m03316 expressed protein ; expression supported by MPSS	GO:0005554,GO:0000004,GO:0009507
8179	BN14396	0.385082	467.651	1214.42	-1.37676	gi|14396|At1g15440_DC753F	At1g15440.2	68414.m01856 transducin family protein / WD-40 repeat family protein Strong similarity to gb X95263 Periodic tryptophan protein 2 gene (PWP2) from Homo sapiens and contains 6 WD40, G-beta repeat domains	GO:0000166,GO:0000004,GO:0008372
7867	BN14396	0.402119	437.405	1087.75	-1.31431	gi|14396|At1g15440_DC753F	At1g15440.2	68414.m01856 transducin family protein / WD-40 repeat family protein Strong similarity to gb X95263 Periodic tryptophan protein 2 gene (PWP2) from Homo sapiens and contains 6 WD40, G-beta repeat domains	GO:0000166,GO:0000004,GO:0008372
15663	BN14408	0.195947	224.101	1143.68	-2.35146	gi|14408|At5g50920_Contig1	At5g50920.1	68418.m06315 ATP-dependent Clp protease ATP-binding subunit / ClpC almost identical to ClpC GI:2921158 from [Arabidopsis thaliana]; contains Pfam profile PF02861: Clp amino terminal domain; contains Pfam profile PF00004: ATPase, AAA family; contains Pfam	GO:0016887,GO:0005524,GO:0009570,GO:0004176,GO:0006510
15975	BN14408	0.19743	218.916	1108.83	-2.34059	gi|14408|At5g50920_Contig1	At5g50920.1	68418.m06315 ATP-dependent Clp protease ATP-binding subunit / ClpC almost identical to ClpC GI:2921158 from [Arabidopsis thaliana]; contains Pfam profile PF02861: Clp amino terminal domain; contains Pfam profile PF00004: ATPase, AAA family; contains Pfam	GO:0016887,GO:0005524,GO:0009570,GO:0004176,GO:0006510
7863	BN14411	0.354363	370.168	1044.6	-1.4967	gi|14411|At2g41680_Contig2	At2g41680.1	68415.m05149 thioredoxin reductase, putative / NADPH-dependent thioredoxin reductase, putative The last 2 exons encode thioredoxin. There is an EST match to exons 5-7, and the distance between exon 7 and exon 8 is only 90bp. It is unlikely this is two sep	GO:0006118,GO:0009507,GO:0005489,GO:0006537,GO:0006813,GO:0019430,GO:0015036,GO:0004791,GO:0016654,GO:0016639,GO:0006749,GO:0004362,GO:0005737,GO:0004148,GO:0016853,GO:0016491,GO:0008324,GO:0006096
8175	BN14411	0.363738	434.15	1193.58	-1.45903	gi|14411|At2g41680_Contig2	At2g41680.1	68415.m05149 thioredoxin reductase, putative / NADPH-dependent thioredoxin reductase, putative The last 2 exons encode thioredoxin. There is an EST match to exons 5-7, and the distance between exon 7 and exon 8 is only 90bp. It is unlikely this is two sep	GO:0006118,GO:0009507,GO:0005489,GO:0006537,GO:0006813,GO:0019430,GO:0015036,GO:0004791,GO:0016654,GO:0016639,GO:0006749,GO:0004362,GO:0005737,GO:0004148,GO:0016853,GO:0016491,GO:0008324,GO:0006096
2663	BN14416	0.432364	4382.1	10135.2	-1.20968	gi|14416|At1g67740_Contig5	At1g67740.1	68414.m07730 photosystem II core complex proteins psbY, chloroplast (PSBY) / L-arginine metabolising enzyme identical to SP:O49347 Photosystem II core complex proteins psbY, chloroplast precursor (L-arginine metabolising enzyme) (L-AME) [Contains: Photosy	GO:0030095,GO:0009523,GO:0015979,GO:0003700,GO:0009533
2975	BN14416	0.473959	4961.31	10467.8	-1.07717	gi|14416|At1g67740_Contig5	At1g67740.1	68414.m07730 photosystem II core complex proteins psbY, chloroplast (PSBY) / L-arginine metabolising enzyme identical to SP:O49347 Photosystem II core complex proteins psbY, chloroplast precursor (L-arginine metabolising enzyme) (L-AME) [Contains: Photosy	GO:0030095,GO:0009523,GO:0015979,GO:0003700,GO:0009533
18917	BN14423	0.409958	415.689	1013.98	-1.28645	gi|14423|At5g03990_Contig2	At5g03990.1	68418.m00379 expressed protein predicted protein, Arabidopsis thaliana	GO:0005554,GO:0000004,GO:0009507
3629	BN14430	0.24909	749.463	3008.8	-2.00526	gi|14430|At2g40110_Contig1	At2g40110.1	68415.m04931 yippee family protein similar to mdgl-1 [Mus musculus] GI:10441648, Yippee protein [Drosophila melanogaster] GI:5713279; contains Pfam profile PF03226: Yippee putative zinc-binding protein	GO:0005554,GO:0000004,GO:0008372
3317	BN14430	0.224396	688.234	3067.05	-2.15588	gi|14430|At2g40110_Contig1	At2g40110.1	68415.m04931 yippee family protein similar to mdgl-1 [Mus musculus] GI:10441648, Yippee protein [Drosophila melanogaster] GI:5713279; contains Pfam profile PF03226: Yippee putative zinc-binding protein	GO:0005554,GO:0000004,GO:0008372
1029	BN14431	0.379116	398.132	1050.16	-1.39929	gi|14431|At5g27150_Contig1	At5g27150.1	68418.m03240 sodium proton exchanger / Na+/H+ antiporter (NHX1) identical to Na+/H+ exchanger [Arabidopsis thaliana] gi|6650177|gb|AAF21755 and sodium proton exchanger Nhx1 [Arabidopsis thaliana] gi|4324597|gb|AAD16946; Member of The Monovalent Cation:Pro	GO:0015385,GO:0006814,GO:0015081,GO:0005774,GO:0009651
717	BN14431	0.410728	320.893	781.278	-1.28374	gi|14431|At5g27150_Contig1	At5g27150.1	68418.m03240 sodium proton exchanger / Na+/H+ antiporter (NHX1) identical to Na+/H+ exchanger [Arabidopsis thaliana] gi|6650177|gb|AAF21755 and sodium proton exchanger Nhx1 [Arabidopsis thaliana] gi|4324597|gb|AAD16946; Member of The Monovalent Cation:Pro	GO:0015385,GO:0006814,GO:0015081,GO:0005774,GO:0009651
13713	BN14440	0.469583	2114.17	4502.23	-1.09055	gi|14440|At5g04140_Contig1	At5g04140.2	68418.m00402 glutamate synthase (GLU1) / ferredoxin-dependent glutamate synthase (Fd-GOGAT 1) identical to ferredoxin-dependent glutamate synthase precursor [Arabidopsis thaliana] GI:3869251	GO:0009853,GO:0009507,GO:0016041
11113	BN14441	0.485758	742.918	1529.4	-1.04169	gi|14441|At3g54050_Contig5	At3g54050.1	68416.m05976 fructose-1,6-bisphosphatase, putative / D-fructose-1,6-bisphosphate 1-phosphohydrolase, putative / FBPase, putative strong similarity to fructose-1,6-bisphosphatase [Brassica napus] GI:289367; identical to SP|P25851 Fructose-1,6-bisphosphatas	GO:0042578,GO:0006000,GO:0042132,GO:0005975,GO:0009507
11425	BN14441	0.461298	704.001	1526.13	-1.11623	gi|14441|At3g54050_Contig5	At3g54050.1	68416.m05976 fructose-1,6-bisphosphatase, putative / D-fructose-1,6-bisphosphate 1-phosphohydrolase, putative / FBPase, putative strong similarity to fructose-1,6-bisphosphatase [Brassica napus] GI:289367; identical to SP|P25851 Fructose-1,6-bisphosphatas	GO:0042578,GO:0006000,GO:0042132,GO:0005975,GO:0009507
3625	BN14445	0.491446	14084.5	28659.3	-1.0249	gi|14445|At3g15353_Contig1	At3g15353.1	68416.m01944 metallothionein protein, putative	GO:0006878,GO:0005507,GO:0008372
27367	BN14448	0.102205	69.2849	677.9	-3.29046	gi|14448|At1g02500_DC632F	At1g02500.2	68414.m00201 S-adenosylmethionine synthetase 1 (SAM1) identical to S-adenosylmethionine synthetase 1 (Methionine adenosyltransferase 1, AdoMet synthetase 1) [Arabidopsis thaliana] SWISS-PROT:P23686	GO:0006730,GO:0005524,GO:0006556,GO:0004478,GO:0006412,GO:0017068
14367	BN14454	0.487204	358.992	736.841	-1.0374	gi|14454|At2g43420_DC640F	At2g43420.1	68415.m05396 3-beta hydroxysteroid dehydrogenase/isomerase family protein contains Pfam profile PF01073 3-beta hydroxysteroid dehydrogenase/isomerase domain; similar to NAD(P)-dependent steroid dehydrogenase from Homo sapiens [SP|Q15738], Mus musculus [SP	GO:0008460,GO:0005783,GO:0008831,GO:0045226,GO:0003978,GO:0009225,GO:0003854,GO:0006012,GO:0003824,GO:0006694
9479	BN14456	0.495647	1066.24	2151.21	-1.01262	gi|14456|At1g29310_Contig2	At1g29310.1	68414.m03583 protein transport protein sec61, putative similar to PfSec61 [Plasmodium falciparum] GI:3057044; contains Pfam profile PF00344: eubacterial secY protein	GO:0009306,GO:0016020,GO:0005739,GO:0015450
6879	BN14458	0.37394	468.158	1251.96	-1.41912	gi|14458|At2g35260_Contig4	At2g35260.1	68415.m04325 expressed protein	GO:0005554,GO:0000004,GO:0009507
6567	BN14458	0.403275	512.006	1269.62	-1.31016	gi|14458|At2g35260_Contig4	At2g35260.1	68415.m04325 expressed protein	GO:0005554,GO:0000004,GO:0009507
3967	BN14459	0.366263	534.034	1458.06	-1.44905	gi|14459|At2g35260_Contig1	At2g35260.1	68415.m04325 expressed protein	GO:0005554,GO:0000004,GO:0009507
4279	BN14459	0.406781	671.372	1650.45	-1.29768	gi|14459|At2g35260_Contig1	At2g35260.1	68415.m04325 expressed protein	GO:0005554,GO:0000004,GO:0009507
17275	BN14471	0.261992	300.728	1147.85	-1.9324	gi|14471|At5g19590_Contig1	At5g19590.1	68418.m02332 expressed protein contains Pfam profile PF04398: Protein of unknown function, DUF538	GO:0005554,GO:0000004,GO:0012505
16963	BN14471	0.308987	547.083	1770.57	-1.69438	gi|14471|At5g19590_Contig1	At5g19590.1	68418.m02332 expressed protein contains Pfam profile PF04398: Protein of unknown function, DUF538	GO:0005554,GO:0000004,GO:0012505
3963	BN14477	0.171635	1283.84	7480.04	-2.54258	gi|14477|At3g46000_Contig2	At3g46000.1	68416.m04977 actin-depolymerizing factor, putative (ADF2) strong similarity to SP|Q9ZSK3 Actin-depolymerizing factor 4 (ADF-4) (AtADF4) {Arabidopsis thaliana}; contains Pfam profile PF00241: Cofilin/tropomyosin-type actin-binding protein	GO:0003779,GO:0005622,GO:0000004,GO:0003787
4275	BN14477	0.139651	770.495	5517.28	-2.8401	gi|14477|At3g46000_Contig2	At3g46000.1	68416.m04977 actin-depolymerizing factor, putative (ADF2) strong similarity to SP|Q9ZSK3 Actin-depolymerizing factor 4 (ADF-4) (AtADF4) {Arabidopsis thaliana}; contains Pfam profile PF00241: Cofilin/tropomyosin-type actin-binding protein	GO:0003779,GO:0005622,GO:0000004,GO:0003787
1675	BN14478	0.410554	3101.7	7554.92	-1.28436	gi|14478|At1g19350_Contig3	At1g19350.5	68414.m02408 brassinosteroid signalling positive regulator, putative similar to BZR1 protein [Arabidopsis thaliana] gi|20270971|gb|AAM18490	GO:0005634,GO:0005515,GO:0009742
2017	BN14490	0.0321131	557.027	17345.8	-4.9607	gi|14490|At1g75830_DC579F	At1g75830.1	68414.m08808 plant defensin-fusion protein, putative (PDF1.1) identical to SP|P30224 Cysteine-rich antifungal protein 1 precursor (AFP1) (Anther-specific protein S18 homolog) {Arabidopsis thaliana}	GO:0005554,GO:0012505,GO:0000004,GO:0005618
2329	BN14490	0.047299	726.688	15363.7	-4.40205	gi|14490|At1g75830_DC579F	At1g75830.1	68414.m08808 plant defensin-fusion protein, putative (PDF1.1) identical to SP|P30224 Cysteine-rich antifungal protein 1 precursor (AFP1) (Anther-specific protein S18 homolog) {Arabidopsis thaliana}	GO:0005554,GO:0012505,GO:0000004,GO:0005618
20525	BN14499	0.408501	2510.82	6146.42	-1.29159	gi|14499|At5g24930_Contig2	At5g24930.1	68418.m02952 zinc finger (B-box type) family protein similar to CONSTANS-like protein 1 GI:4091804 from [Malus x domestica]	GO:0045449,GO:0005622,GO:0009507,GO:0003700,GO:0008270
20213	BN14499	0.34176	2634.86	7709.67	-1.54894	gi|14499|At5g24930_Contig2	At5g24930.1	68418.m02952 zinc finger (B-box type) family protein similar to CONSTANS-like protein 1 GI:4091804 from [Malus x domestica]	GO:0045449,GO:0005622,GO:0009507,GO:0003700,GO:0008270
17613	BN14501	0.360136	701.148	1946.9	-1.47339	gi|14501|At5g24930_Contig1	At5g24930.1	68418.m02952 zinc finger (B-box type) family protein similar to CONSTANS-like protein 1 GI:4091804 from [Malus x domestica]	GO:0045449,GO:0005622,GO:0009507,GO:0003700,GO:0008270
17925	BN14501	0.441312	808.122	1831.18	-1.18013	gi|14501|At5g24930_Contig1	At5g24930.1	68418.m02952 zinc finger (B-box type) family protein similar to CONSTANS-like protein 1 GI:4091804 from [Malus x domestica]	GO:0045449,GO:0005622,GO:0009507,GO:0003700,GO:0008270
9813	BN14506	0.445371	211.86	475.693	-1.16692	gi|14506|At2g23980_CD509F	At2g23980.1	68415.m02863 cyclic nucleotide-regulated ion channel / cyclic nucleotide-gated channel (CNGC6) identical to cyclic nucleotide and calmodulin-regulated ion channel (cngc6) GI:4581207 from [Arabidopsis thaliana]	GO:0006811,GO:0005516,GO:0016020
4925	BN14508	0.367894	3786.36	10292	-1.44264	gi|14508|At1g21680_Contig2	At1g21680.1	68414.m02713 expressed protein similar to TolB protein precursor (SP:Q9ZDM5) {Rickettsia prowazekii}; ESTs gb|N96028, gb|F14286, gb|T20680, gb|F14443, gb|AA657300 and gb|N65244 come from this gene	GO:0005554,GO:0000004,GO:0012505
4613	BN14508	0.295922	7966.76	26921.8	-1.75671	gi|14508|At1g21680_Contig2	At1g21680.1	68414.m02713 expressed protein similar to TolB protein precursor (SP:Q9ZDM5) {Rickettsia prowazekii}; ESTs gb|N96028, gb|F14286, gb|T20680, gb|F14443, gb|AA657300 and gb|N65244 come from this gene	GO:0005554,GO:0000004,GO:0012505
21184	BN14514	0.38388	1531.81	3990.34	-1.38127	gi|14514|At1g64720_Contig2	At1g64720.1	68414.m07338 expressed protein weak similarity to SP|P53809 Phosphatidylcholine transfer protein (PC-TP) {Rattus norvegicus}	GO:0005554,GO:0000004,GO:0012505
20872	BN14514	0.347312	1428.95	4114.31	-1.5257	gi|14514|At1g64720_Contig2	At1g64720.1	68414.m07338 expressed protein weak similarity to SP|P53809 Phosphatidylcholine transfer protein (PC-TP) {Rattus norvegicus}	GO:0005554,GO:0000004,GO:0012505
18584	BN14516	0.186289	239.117	1283.58	-2.42438	gi|14516|At1g64720_Contig1	At1g64720.1	68414.m07338 expressed protein weak similarity to SP|P53809 Phosphatidylcholine transfer protein (PC-TP) {Rattus norvegicus}	GO:0005554,GO:0000004,GO:0012505
18272	BN14516	0.188369	318.94	1693.17	-2.40837	gi|14516|At1g64720_Contig1	At1g64720.1	68414.m07338 expressed protein weak similarity to SP|P53809 Phosphatidylcholine transfer protein (PC-TP) {Rattus norvegicus}	GO:0005554,GO:0000004,GO:0012505
15984	BN14517	0.0286972	252.521	8799.5	-5.12295	gi|14517|At4g38970_Contig6	At4g38970.1	68417.m05521 fructose-bisphosphate aldolase, putative strong similarity to plastidic fructose-bisphosphate aldolase (EC 4.1.2.13) from Nicotiana paniculata (NPALDP1) [GI:4827251], Oryza sativa, PIR2:T02057 [SP|Q40677]	GO:0019648,GO:0009507,GO:0019650,GO:0006096,GO:0019654,GO:0006094,GO:0019253,GO:0004332,GO:0019642
15672	BN14517	0.0277545	181.651	6544.93	-5.17114	gi|14517|At4g38970_Contig6	At4g38970.1	68417.m05521 fructose-bisphosphate aldolase, putative strong similarity to plastidic fructose-bisphosphate aldolase (EC 4.1.2.13) from Nicotiana paniculata (NPALDP1) [GI:4827251], Oryza sativa, PIR2:T02057 [SP|Q40677]	GO:0019648,GO:0009507,GO:0019650,GO:0006096,GO:0019654,GO:0006094,GO:0019253,GO:0004332,GO:0019642
10784	BN14520	0.293705	2199.44	7488.6	-1.76756	gi|14520|At4g38970_Contig4	At4g38970.2	68417.m05522 fructose-bisphosphate aldolase, putative strong similarity to plastidic fructose-bisphosphate aldolase (EC 4.1.2.13) from Nicotiana paniculata (NPALDP1) [GI:4827251], Oryza sativa, PIR2:T02057 [SP|Q40677]	GO:0019648,GO:0009507,GO:0019650,GO:0006096,GO:0019654,GO:0006094,GO:0019253,GO:0004332,GO:0019642
10472	BN14520	0.316462	2076.81	6562.59	-1.6599	gi|14520|At4g38970_Contig4	At4g38970.2	68417.m05522 fructose-bisphosphate aldolase, putative strong similarity to plastidic fructose-bisphosphate aldolase (EC 4.1.2.13) from Nicotiana paniculata (NPALDP1) [GI:4827251], Oryza sativa, PIR2:T02057 [SP|Q40677]	GO:0019648,GO:0009507,GO:0019650,GO:0006096,GO:0019654,GO:0006094,GO:0019253,GO:0004332,GO:0019642
13068	BN14537	0.105337	490.841	4659.7	-3.24691	gi|14537|At2g26020_Contig1	At2g26020.1	68415.m03124 plant defensin-fusion protein, putative (PDF1.2b) plant defensin protein family member, personal communication, Bart Thomma (Bart.Thomma@agr.kuleuven.ac.be); similar to antifungal protein 1 preprotein [Raphanus sativus] gi|609322|gb|AAA69541	GO:0005554,GO:0012505,GO:0000004,GO:0005618
13380	BN14537	0.107479	426.94	3972.31	-3.21787	gi|14537|At2g26020_Contig1	At2g26020.1	68415.m03124 plant defensin-fusion protein, putative (PDF1.2b) plant defensin protein family member, personal communication, Bart Thomma (Bart.Thomma@agr.kuleuven.ac.be); similar to antifungal protein 1 preprotein [Raphanus sativus] gi|609322|gb|AAA69541	GO:0005554,GO:0012505,GO:0000004,GO:0005618
10780	BN14538	0.413838	3366.95	8135.91	-1.27286	gi|14538|At1g35620_Contig1	At1g35620.1	68414.m04425 thioredoxin family protein similar to SP|Q43116 Protein disulfide isomerase precursor (PDI) (EC 5.3.4.1) {Ricinus communis}; contains Pfam profile PF00085: Thioredoxin	GO:0016853,GO:0005783,GO:0030508,GO:0005576,GO:0005489,GO:0006118,GO:0005144,GO:0012505
10468	BN14538	0.392509	3393.82	8646.47	-1.3492	gi|14538|At1g35620_Contig1	At1g35620.1	68414.m04425 thioredoxin family protein similar to SP|Q43116 Protein disulfide isomerase precursor (PDI) (EC 5.3.4.1) {Ricinus communis}; contains Pfam profile PF00085: Thioredoxin	GO:0016853,GO:0005783,GO:0030508,GO:0005576,GO:0005489,GO:0006118,GO:0005144,GO:0012505
7868	BN14539	0.203987	712.891	3494.79	-2.29345	gi|14539|At2g03760_Contig2	At2g03760.1	68415.m00336 steroid sulfotransferase, putative strong similarity to steroid sulfotransferases from [Brassica napus] GI:3420008, GI:3420004, GI:3420006; contains Pfam profile PF00685: Sulfotransferase domain	GO:0008146
8180	BN14539	0.208386	805.649	3866.13	-2.26267	gi|14539|At2g03760_Contig2	At2g03760.1	68415.m00336 steroid sulfotransferase, putative strong similarity to steroid sulfotransferases from [Brassica napus] GI:3420008, GI:3420004, GI:3420006; contains Pfam profile PF00685: Sulfotransferase domain	GO:0008146
7868	BN14539	0.471253	429.724	911.875	-1.08543	gi|14539|At2g03760_Contig2	At2g03760.1	68415.m00336 steroid sulfotransferase, putative strong similarity to steroid sulfotransferases from [Brassica napus] GI:3420008, GI:3420004, GI:3420006; contains Pfam profile PF00685: Sulfotransferase domain	GO:0008146
5268	BN14540	0.0417492	149.562	3582.39	-4.58211	gi|14540|At2g03760_Contig3	At2g03760.1	68415.m00336 steroid sulfotransferase, putative strong similarity to steroid sulfotransferases from [Brassica napus] GI:3420008, GI:3420004, GI:3420006; contains Pfam profile PF00685: Sulfotransferase domain	GO:0008146
5580	BN14540	0.0335061	117.426	3504.62	-4.89943	gi|14540|At2g03760_Contig3	At2g03760.1	68415.m00336 steroid sulfotransferase, putative strong similarity to steroid sulfotransferases from [Brassica napus] GI:3420008, GI:3420004, GI:3420006; contains Pfam profile PF00685: Sulfotransferase domain	GO:0008146
2668	BN14541	0.462611	193.911	419.166	-1.11213	gi|14541|At4g39220_Contig1	At4g39220.1	68417.m05552 RER1A protein identical to SP|O48670 RER1A protein (AtRER1A) {Arabidopsis thaliana}	GO:0005794,GO:0005554,GO:0006890
1034	BN14556	0.364841	560.411	1536.04	-1.45466	gi|14556|At5g37600_Contig2	At5g37600.1	68418.m04529 glutamine synthetase, putative similar to glutamine synthetase, cytosolic isozyme (Glutamate-- ammonia ligase, GS1) [Lotus japonicus] SWISS-PROT:Q42899	GO:0009749,GO:0005829,GO:0009744,GO:0004356,GO:0009416,GO:0009750
722	BN14556	0.307778	475.738	1545.72	-1.70004	gi|14556|At5g37600_Contig2	At5g37600.1	68418.m04529 glutamine synthetase, putative similar to glutamine synthetase, cytosolic isozyme (Glutamate-- ammonia ligase, GS1) [Lotus japonicus] SWISS-PROT:Q42899	GO:0009749,GO:0005829,GO:0009744,GO:0004356,GO:0009416,GO:0009750
8830	BN14569	0.472414	3036.67	6427.99	-1.08188	gi|14569|At5g46110_Contig3	At5g46110.2	68418.m05670 phosphate/triose-phosphate translocator, putative identical to phosphate/triose-phosphate translocator precursor [Arabidopsis thaliana] gi|3983125|gb|AAC83815; similar to triose phosphate/phosphate translocator, chloroplast precursor (CTPT)[C	GO:0016021,GO:0015717,GO:0009670,GO:0015297,GO:0005739,GO:0012505,GO:0016020
8518	BN14569	0.466692	2777.33	5951.1	-1.09946	gi|14569|At5g46110_Contig3	At5g46110.2	68418.m05670 phosphate/triose-phosphate translocator, putative identical to phosphate/triose-phosphate translocator precursor [Arabidopsis thaliana] gi|3983125|gb|AAC83815; similar to triose phosphate/phosphate translocator, chloroplast precursor (CTPT)[C	GO:0016021,GO:0015717,GO:0009670,GO:0015297,GO:0005739,GO:0012505,GO:0016020
1030	BN14572	0.409476	238.254	581.851	-1.28815	gi|14572|At1g06220_Contig1	At1g06220.2	68414.m00656 elongation factor Tu family protein similar to Cryptosporidium parvum elongation factor-2 GB:U21667 GI:706974 from [Cryptosporidium parvum]	GO:0005737,GO:0016149,GO:0005509,GO:0006413,GO:0006415,GO:0003746,GO:0006414,GO:0003743,GO:0005524,GO:0001514,GO:0008135,GO:0005525
9172	BN14584	0.383855	330.232	860.303	-1.38136	gi|14584|At3g55800_Contig2	At3g55800.1	68416.m06200 sedoheptulose-1,7-bisphosphatase, chloroplast / sedoheptulose-bisphosphatase identical to SP|P46283 Sedoheptulose-1,7-bisphosphatase, chloroplast precursor (EC 3.1.3.37) (Sedoheptulose-bisphosphatase) (SBPASE) (SED(1,7)P2ASE) {Arabidopsis tha	GO:0009507,GO:0005975,GO:0042578
1684	BN14588	0.499399	2049.76	4104.45	-1.00173	gi|14588|At3g19820_Contig3	At3g19820.2	68416.m02511 cell elongation protein / DWARF1 / DIMINUTO (DIM) identical to GB:S71189 [SP|Q39085] from [Arabidopsis thaliana]; contains Pfam FAD binding domain PF01565	GO:0016021,GO:0006694,GO:0009826,GO:0003824,GO:0009416,GO:0016132
12080	BN14598	0.355254	219.052	616.607	-1.49308	gi|14598|At1g51980_Contig1	At1g51980.1	68414.m05863 mitochondrial processing peptidase alpha subunit, putative similar to mitochondrial processing peptidase alpha subunit, mitochondrial precursor, Alpha-MPP (Ubiquinol-cytochrome C reductase subunit II) [Potato] SWISS-PROT:P29677	GO:0005739,GO:0004222,GO:0006508
1680	BN14604	0.178941	442.669	2473.83	-2.48245	gi|14604|At2g24810_Contig4	At2g24810.1	68415.m02968 pathogenesis-related thaumatin family protein similar to thaumatin-like protein [Arabidopsis thaliana] GI:2435406; contains Pfam profile PF00314: Thaumatin family	GO:0012505,GO:0005554,GO:0042828
1368	BN14604	0.150233	341.214	2271.23	-2.73473	gi|14604|At2g24810_Contig4	At2g24810.1	68415.m02968 pathogenesis-related thaumatin family protein similar to thaumatin-like protein [Arabidopsis thaliana] GI:2435406; contains Pfam profile PF00314: Thaumatin family	GO:0012505,GO:0005554,GO:0042828
28334	BN14606	0.141444	97.0114	685.864	-2.8217	gi|14606|At2g24810_Contig1	At2g24810.1	68415.m02968 pathogenesis-related thaumatin family protein similar to thaumatin-like protein [Arabidopsis thaliana] GI:2435406; contains Pfam profile PF00314: Thaumatin family	GO:0012505,GO:0005554,GO:0042828
28022	BN14606	0.107487	96.3398	896.293	-3.21777	gi|14606|At2g24810_Contig1	At2g24810.1	68415.m02968 pathogenesis-related thaumatin family protein similar to thaumatin-like protein [Arabidopsis thaliana] GI:2435406; contains Pfam profile PF00314: Thaumatin family	GO:0012505,GO:0005554,GO:0042828
20222	BN14610	0.165045	356.792	2161.79	-2.59907	gi|14610|At1g47128_Contig6	At1g47128.1	68414.m05222 cysteine proteinase (RD21A) / thiol protease identical to SP|P43297 Cysteine proteinase RD21A precursor (EC 3.4.22.-) {Arabidopsis thaliana}, thiol protease RD21A SP:P43297 from [Arabidopsis thaliana]	GO:0008234,GO:0012505,GO:0004197,GO:0009414
20534	BN14610	0.15918	366.989	2305.49	-2.65126	gi|14610|At1g47128_Contig6	At1g47128.1	68414.m05222 cysteine proteinase (RD21A) / thiol protease identical to SP|P43297 Cysteine proteinase RD21A precursor (EC 3.4.22.-) {Arabidopsis thaliana}, thiol protease RD21A SP:P43297 from [Arabidopsis thaliana]	GO:0008234,GO:0012505,GO:0004197,GO:0009414
12734	BN14615	0.317841	547.716	1723.24	-1.65362	gi|14615|At5g55450_Contig3	At5g55450.1	68418.m06907 protease inhibitor/seed storage/lipid transfer protein (LTP) family protein contains Pfam protease inhibitor/seed storage/LTP family domain PF00234	GO:0008289,GO:0006869,GO:0012505
12422	BN14615	0.354118	570.077	1609.85	-1.4977	gi|14615|At5g55450_Contig3	At5g55450.1	68418.m06907 protease inhibitor/seed storage/lipid transfer protein (LTP) family protein contains Pfam protease inhibitor/seed storage/LTP family domain PF00234	GO:0008289,GO:0006869,GO:0012505
10134	BN14617	0.233763	8322.65	35602.9	-2.09688	gi|14617|At5g55450_Contig1	At5g55450.1	68418.m06907 protease inhibitor/seed storage/lipid transfer protein (LTP) family protein contains Pfam protease inhibitor/seed storage/LTP family domain PF00234	GO:0008289,GO:0006869,GO:0012505
9822	BN14617	0.207607	6930.47	33382.6	-2.26807	gi|14617|At5g55450_Contig1	At5g55450.1	68418.m06907 protease inhibitor/seed storage/lipid transfer protein (LTP) family protein contains Pfam protease inhibitor/seed storage/LTP family domain PF00234	GO:0008289,GO:0006869,GO:0012505
7222	BN14619	0.452614	305.129	674.148	-1.14365	gi|14619|At3g18390_Contig1	At3g18390.1	68416.m02339 expressed protein contains Pfam domain, PF04581: Protein of unknown function (DUF578)	GO:0005554,GO:0000004,GO:0009507
7534	BN14619	0.491379	205.848	418.919	-1.02509	gi|14619|At3g18390_Contig1	At3g18390.1	68416.m02339 expressed protein contains Pfam domain, PF04581: Protein of unknown function (DUF578)	GO:0005554,GO:0000004,GO:0009507
4622	BN14620	0.213979	80.1825	374.722	-2.22446	gi|14620|At2g36630_Contig1	At2g36630.1	68415.m04492 expressed protein contains Pfam profile: PF01925 domain of unknown function DUF81	GO:0006499,GO:0005554,GO:0012505
2022	BN14621	0.367793	991.059	2694.61	-1.44303	gi|14621|At4g30010_Contig1	At4g30010.1	68417.m04270 expressed protein	GO:0005554,GO:0000004,GO:0005739
23130	BN14627	0.434754	2410.37	5544.22	-1.20173	gi|14627|At3g54360_Contig3	At3g54360.1	68416.m06008 expressed protein DNA-binding Mel-18 protein, Homo sapiens, PIR:JN0717	GO:0005554,GO:0000004,GO:0009507
4930	BN14642	0.238287	295.664	1240.79	-2.06923	gi|14642|At2g25850_Contig1	At2g25850.2	68415.m03104 nucleotidyltransferase family protein contains Pfam profiles: PF01909 nucleotidyltransferase domain, PF04926 poly(A) polymerase predicted RNA binding domain; identical to cDNA GI:31747890	GO:0006350,GO:0016779,GO:0004652,GO:0008372
4618	BN14642	0.185216	276.861	1494.8	-2.43272	gi|14642|At2g25850_Contig1	At2g25850.2	68415.m03104 nucleotidyltransferase family protein contains Pfam profiles: PF01909 nucleotidyltransferase domain, PF04926 poly(A) polymerase predicted RNA binding domain; identical to cDNA GI:31747890	GO:0006350,GO:0016779,GO:0004652,GO:0008372
13073	BN14656	0.075459	126.996	1682.98	-3.72816	gi|14656|At1g14040_Contig2	At1g14040.1	68414.m01660 EXS family protein / ERD1/XPR1/SYG1 family protein similar to PHO1 protein [Arabidopsis thaliana] GI:20069032; contains Pfam profiles PF03105: SPX domain, PF03124: EXS family	GO:0005554,GO:0000004,GO:0016021
13385	BN14656	0.0684525	152.89	2233.52	-3.86875	gi|14656|At1g14040_Contig2	At1g14040.1	68414.m01660 EXS family protein / ERD1/XPR1/SYG1 family protein similar to PHO1 protein [Arabidopsis thaliana] GI:20069032; contains Pfam profiles PF03105: SPX domain, PF03124: EXS family	GO:0005554,GO:0000004,GO:0016021
8185	BN14658	0.171945	144.024	837.616	-2.53998	gi|14658|At2g30250_Contig2	At2g30250.1	68415.m03682 WRKY family transcription factor	GO:0006355,GO:0003700,GO:0008372
7873	BN14658	0.189474	148.877	785.737	-2.39993	gi|14658|At2g30250_Contig2	At2g30250.1	68415.m03682 WRKY family transcription factor	GO:0006355,GO:0003700,GO:0008372
2985	BN14660	0.497187	1179.97	2373.29	-1.00814	gi|14660|At5g06830_Contig1	At5g06830.1	68418.m00772 expressed protein contains Pfam profile: PF05600 protein of unknown function (DUF773)	GO:0005554,GO:0000004,GO:0008372
2673	BN14660	0.481956	1239.72	2572.27	-1.05303	gi|14660|At5g06830_Contig1	At5g06830.1	68418.m00772 expressed protein contains Pfam profile: PF05600 protein of unknown function (DUF773)	GO:0005554,GO:0000004,GO:0008372
15981	BN14667	0.00839381	124.727	14859.4	-6.89646	gi|14667|At4g12290_Contig1	At4g12290.1	68417.m01947 copper amine oxidase, putative similar to copper amine oxidase [Cicer arietinum] gi|3819099|emb|CAA08855	GO:0005507,GO:0008372,GO:0000004,GO:0008122
15669	BN14667	0.00987761	116.136	11757.5	-6.66162	gi|14667|At4g12290_Contig1	At4g12290.1	68417.m01947 copper amine oxidase, putative similar to copper amine oxidase [Cicer arietinum] gi|3819099|emb|CAA08855	GO:0005507,GO:0008372,GO:0000004,GO:0008122
13381	BN14668	0.230664	1601.08	6941.17	-2.11613	gi|14668|At4g12290_Contig2	At4g12290.1	68417.m01947 copper amine oxidase, putative similar to copper amine oxidase [Cicer arietinum] gi|3819099|emb|CAA08855	GO:0005507,GO:0008372,GO:0000004,GO:0008122
13069	BN14668	0.214207	1547.58	7224.71	-2.22293	gi|14668|At4g12290_Contig2	At4g12290.1	68417.m01947 copper amine oxidase, putative similar to copper amine oxidase [Cicer arietinum] gi|3819099|emb|CAA08855	GO:0005507,GO:0008372,GO:0000004,GO:0008122
3319	BN14704	0.242993	395.284	1626.73	-2.04101	gi|14704|At4g34350_Contig4	At4g34350.1	68417.m04881 LytB family protein contains Pfam profile: PF02401 LytB protein	GO:0009507,GO:0005554,GO:0019288
3631	BN14704	0.297376	349.916	1176.68	-1.74964	gi|14704|At4g34350_Contig4	At4g34350.1	68417.m04881 LytB family protein contains Pfam profile: PF02401 LytB protein	GO:0009507,GO:0005554,GO:0019288
3973	BN14719	0.362197	6768.15	18686.4	-1.46516	gi|14719|At4g30270_Contig1	At4g30270.1	68417.m04303 MERI-5 protein (MERI-5) (MERI5B) / endo-xyloglucan transferase / xyloglucan endo-1,4-beta-D-glucanase (SEN4) identical to endo-xyloglucan transferase gi:944810, SP|P24806 MERI-5 protein precursor (Endo-xyloglucan transferase) (Xyloglucan endo	GO:0007568,GO:0016798,GO:0004553,GO:0012505
4285	BN14719	0.433427	10051	23189.6	-1.20614	gi|14719|At4g30270_Contig1	At4g30270.1	68417.m04303 MERI-5 protein (MERI-5) (MERI5B) / endo-xyloglucan transferase / xyloglucan endo-1,4-beta-D-glucanase (SEN4) identical to endo-xyloglucan transferase gi:944810, SP|P24806 MERI-5 protein precursor (Endo-xyloglucan transferase) (Xyloglucan endo	GO:0007568,GO:0016798,GO:0004553,GO:0012505
17281	BN14728	0.417997	177.114	423.721	-1.25844	gi|14728|At1g70690_Contig1	At1g70690.1	68414.m08149 kinase-related contains Pfam PF01657:Domain of unknown function; similar to receptor-like protein kinase 4 GI:13506745 [Arabidopsis thaliana]	GO:0005554,GO:0000004,GO:0012505
12081	BN14730	0.383269	885.029	2309.16	-1.38357	gi|14730|At3g25585_Contig3	At3g25585.2	68416.m03183 aminoalcoholphosphotransferase, putative strong similarity to aminoalcoholphosphotransferase [Arabidopsis thaliana] GI:3661593; contains Pfam profile PF01066: CDP-alcohol phosphatidyltransferase	GO:0008654,GO:0008372,GO:0030572
11769	BN14730	0.376219	802.735	2133.69	-1.41035	gi|14730|At3g25585_Contig3	At3g25585.2	68416.m03183 aminoalcoholphosphotransferase, putative strong similarity to aminoalcoholphosphotransferase [Arabidopsis thaliana] GI:3661593; contains Pfam profile PF01066: CDP-alcohol phosphatidyltransferase	GO:0008654,GO:0008372,GO:0030572
6569	BN14733	0.142641	1458.05	10221.8	-2.80954	gi|14733|At1g69523_Contig3	At1g69523.1	68414.m07991 UbiE/COQ5 methyltransferase family protein low similarity to SP|Q05197 Phosphatidylethanolamine N-methyltransferase (EC 2.1.1.17) [Rhodopseudomonas sphaeroides] {Rhodobacter sphaeroides}; contains Pfam profile PF01209: methlytransferase, UbiE	GO:0008168,GO:0000004,GO:0009507
6881	BN14733	0.146657	1483.98	10118.7	-2.76948	gi|14733|At1g69523_Contig3	At1g69523.1	68414.m07991 UbiE/COQ5 methyltransferase family protein low similarity to SP|Q05197 Phosphatidylethanolamine N-methyltransferase (EC 2.1.1.17) [Rhodopseudomonas sphaeroides] {Rhodobacter sphaeroides}; contains Pfam profile PF01209: methlytransferase, UbiE	GO:0008168,GO:0000004,GO:0009507
1681	BN14736	0.407759	1239.9	3040.77	-1.29421	gi|14736|At3g04730_Contig1	At3g04730.1	68416.m00509 auxin-responsive protein / indoleacetic acid-induced protein 16 (IAA16) identical to SP|O24407 Auxin-responsive protein IAA16 (Indoleacetic acid-induced protein 16) {Arabidopsis thaliana}	GO:0005622,GO:0003700,GO:0006445
2331	BN14763	0.268385	240.912	897.637	-1.89763	gi|14763|At3g47960_Contig2	At3g47960.1	68416.m05229 proton-dependent oligopeptide transport (POT) family protein contains Pfam profile: PF00854 POT family	GO:0016021,GO:0006857,GO:0016020,GO:0005215,GO:0009306
2019	BN14763	0.130457	208.371	1597.24	-2.93835	gi|14763|At3g47960_Contig2	At3g47960.1	68416.m05229 proton-dependent oligopeptide transport (POT) family protein contains Pfam profile: PF00854 POT family	GO:0016021,GO:0006857,GO:0016020,GO:0005215,GO:0009306
13074	BN14770	0.151559	82.4862	544.251	-2.72205	gi|14770|At1g21310_Contig1	At1g21310.1	68414.m02662 proline-rich extensin-like family protein contains extensin-like region, Pfam:PF04554	GO:0012505,GO:0000004,GO:0045735
13386	BN14770	0.171171	76.7218	448.217	-2.54649	gi|14770|At1g21310_Contig1	At1g21310.1	68414.m02662 proline-rich extensin-like family protein contains extensin-like region, Pfam:PF04554	GO:0012505,GO:0000004,GO:0045735
10786	BN14772	0.152609	523.784	3432.2	-2.71209	gi|14772|At1g21310_Contig5	At1g21310.1	68414.m02662 proline-rich extensin-like family protein contains extensin-like region, Pfam:PF04554	GO:0012505,GO:0000004,GO:0045735
10474	BN14772	0.152801	489.899	3206.13	-2.71028	gi|14772|At1g21310_Contig5	At1g21310.1	68414.m02662 proline-rich extensin-like family protein contains extensin-like region, Pfam:PF04554	GO:0012505,GO:0000004,GO:0045735
20870	BN14785	0.0365808	310.35	8483.96	-4.77277	gi|14785|At1g47540_Contig3	At1g47540.2	68414.m05277 trypsin inhibitor, putative similar to SP|P26780 Trypsin inhibitor 2 precursor (MTI-2) {Sinapis alba}	GO:0005554,GO:0000004,GO:0012505
21182	BN14785	0.0331072	277.486	8381.43	-4.91671	gi|14785|At1g47540_Contig3	At1g47540.2	68414.m05277 trypsin inhibitor, putative similar to SP|P26780 Trypsin inhibitor 2 precursor (MTI-2) {Sinapis alba}	GO:0005554,GO:0000004,GO:0012505
13070	BN14789	0.381556	1528.95	4007.14	-1.39003	gi|14789|At2g47320_Contig1	At2g47320.1	68415.m05907 peptidyl-prolyl cis-trans isomerase cyclophilin-type family protein contains Pfam domain, PF00160: peptidyl-prolyl cis-trans isomerase, cyclophilin-type	GO:0006457,GO:0005737,GO:0006415,GO:0003755,GO:0005739,GO:0016149
13382	BN14789	0.441131	1664.08	3772.3	-1.18072	gi|14789|At2g47320_Contig1	At2g47320.1	68415.m05907 peptidyl-prolyl cis-trans isomerase cyclophilin-type family protein contains Pfam domain, PF00160: peptidyl-prolyl cis-trans isomerase, cyclophilin-type	GO:0006457,GO:0005737,GO:0006415,GO:0003755,GO:0005739,GO:0016149
7870	BN14791	0.475526	871.862	1833.47	-1.0724	gi|14791|At2g17730_Contig2	At2g17730.1	68415.m02054 zinc finger (C3HC4-type RING finger) family protein contains Pfam PF00097: Zinc finger, C3HC4 type (RING finger) domain; similar to RING-H2 finger protein RHA3a (GI:3790573) [Arabidopsis thaliana]; similar to ReMembR-H2 protein JR700 (GI:6942	GO:0005554,GO:0000004,GO:0009507
8182	BN14791	0.445474	740.426	1662.11	-1.16659	gi|14791|At2g17730_Contig2	At2g17730.1	68415.m02054 zinc finger (C3HC4-type RING finger) family protein contains Pfam PF00097: Zinc finger, C3HC4 type (RING finger) domain; similar to RING-H2 finger protein RHA3a (GI:3790573) [Arabidopsis thaliana]; similar to ReMembR-H2 protein JR700 (GI:6942	GO:0005554,GO:0000004,GO:0009507
5582	BN14792	0.482695	375.462	777.845	-1.05082	gi|14792|At3g26070_Contig1	At3g26070.1	68416.m03246 plastid-lipid associated protein PAP / fibrillin family protein contains Pfam profile PF04755: PAP_fibrillin	GO:0005198,GO:0000004,GO:0009507
5270	BN14792	0.484118	270.709	559.18	-1.04657	gi|14792|At3g26070_Contig1	At3g26070.1	68416.m03246 plastid-lipid associated protein PAP / fibrillin family protein contains Pfam profile PF04755: PAP_fibrillin	GO:0005198,GO:0000004,GO:0009507
2670	BN14793	0.294889	376.523	1276.83	-1.76176	gi|14793|At3g26070_Contig2	At3g26070.1	68416.m03246 plastid-lipid associated protein PAP / fibrillin family protein contains Pfam profile PF04755: PAP_fibrillin	GO:0005198,GO:0000004,GO:0009507
2982	BN14793	0.324946	359.627	1106.73	-1.62173	gi|14793|At3g26070_Contig2	At3g26070.1	68416.m03246 plastid-lipid associated protein PAP / fibrillin family protein contains Pfam profile PF04755: PAP_fibrillin	GO:0005198,GO:0000004,GO:0009507
14036	BN14803	0.473356	948.497	2003.77	-1.079	gi|14803|At5g13070_Contig1	At5g13070.1	68418.m01498 MSF1-like family protein similar to px19 [Gallus gallus] GI:969170; contains Pfam profile PF04707: MSF1-like conserved region	GO:0005739,GO:0004418,GO:0006779
13724	BN14803	0.471608	930.237	1972.48	-1.08434	gi|14803|At5g13070_Contig1	At5g13070.1	68418.m01498 MSF1-like family protein similar to px19 [Gallus gallus] GI:969170; contains Pfam profile PF04707: MSF1-like conserved region	GO:0005739,GO:0004418,GO:0006779
8836	BN14806	0.478433	2808.05	5869.26	-1.06361	gi|14806|At1g02140_Contig1	At1g02140.1	68414.m00140 mago nashi family protein similar to Mago Nashi, Genbank Accession Number U03559; contains Pfam PF02792: Mago nashi protein domain	GO:0005634,GO:0005554,GO:0007530
8524	BN14806	0.410538	1459.35	3554.73	-1.28441	gi|14806|At1g02140_Contig1	At1g02140.1	68414.m00140 mago nashi family protein similar to Mago Nashi, Genbank Accession Number U03559; contains Pfam PF02792: Mago nashi protein domain	GO:0005634,GO:0005554,GO:0007530
13720	BN14817	0.433003	6733.24	15550.1	-1.20755	gi|14817|At5g12020_Contig1	At5g12020.1	68418.m01405 17.6 kDa class II heat shock protein (HSP17.6-CII) identical to 17.6 kDa class II heat shock protein SP:P29830 from [Arabidopsis thaliana]	GO:0009408,GO:0003773
14032	BN14817	0.45056	5510.58	12230.5	-1.15021	gi|14817|At5g12020_Contig1	At5g12020.1	68418.m01405 17.6 kDa class II heat shock protein (HSP17.6-CII) identical to 17.6 kDa class II heat shock protein SP:P29830 from [Arabidopsis thaliana]	GO:0009408,GO:0003773
8832	BN14819	0.313751	557.831	1777.94	-1.67231	gi|14819|At5g12020_Contig3	At5g12020.1	68418.m01405 17.6 kDa class II heat shock protein (HSP17.6-CII) identical to 17.6 kDa class II heat shock protein SP:P29830 from [Arabidopsis thaliana]	GO:0009408,GO:0003773
8520	BN14819	0.351745	655.027	1862.22	-1.5074	gi|14819|At5g12020_Contig3	At5g12020.1	68418.m01405 17.6 kDa class II heat shock protein (HSP17.6-CII) identical to 17.6 kDa class II heat shock protein SP:P29830 from [Arabidopsis thaliana]	GO:0009408,GO:0003773
1032	BN14822	0.351455	1023.04	2910.87	-1.50859	gi|14822|At4g24805_Contig1	At4g24805.1	68417.m03553 expressed protein	GO:0005554,GO:0000004,GO:0012505
22482	BN14844	0.468172	5663.9	12097.9	-1.09489	gi|14844|At5g56870_Contig2	At5g56870.1	68418.m07097 beta-galactosidase, putative / lactase, putative similar to beta-galactosidase precursor GI:3869280 from [Carica papaya]	GO:0019515,GO:0012505,GO:0005975,GO:0009341,GO:0004565,GO:0005990,GO:0019513
9482	BN14850	0.401936	4587.74	11414.1	-1.31496	gi|14850|At1g51060_DC115F	At1g51060.1	68414.m05740 histone H2A, putative similar to histone H2A GI:7595337 from Arabidopsis thaliana, Triticum aestivum GI:536892, Picea abies SP|P35063; contains Pfam profile PF00125 Core histone H2A/H2B/H3/H4	GO:0006334,GO:0003677,GO:0005739,GO:0000786,GO:0005634,GO:0007001
9170	BN14850	0.392209	5093.62	12987	-1.3503	gi|14850|At1g51060_DC115F	At1g51060.1	68414.m05740 histone H2A, putative similar to histone H2A GI:7595337 from Arabidopsis thaliana, Triticum aestivum GI:536892, Picea abies SP|P35063; contains Pfam profile PF00125 Core histone H2A/H2B/H3/H4	GO:0006334,GO:0003677,GO:0005739,GO:0000786,GO:0005634,GO:0007001
23136	BN14857	0.27545	234.024	849.607	-1.86014	gi|14857|At5g23120_Contig2	At5g23120.1	68418.m02704 photosystem II stability/assembly factor, chloroplast (HCF136) identical to SP|O82660 Photosystem II stability/assembly factor HCF136, chloroplast precursor {Arabidopsis thaliana}	GO:0009657,GO:0006461,GO:0009543,GO:0003754,GO:0009533,GO:0030095
7536	BN14863	0.385348	2645.74	6865.85	-1.37577	gi|14863|At1g28330_Contig2	At1g28330.3	68414.m03480 dormancy-associated protein, putative (DRM1) identical to dormancy-associated protein [Arabidopsis thaliana] GI:2995990; similar to dormancy-associated protein GI:2605887 from [Pisum sativum]; contains Pfam profile PF05564: Dormancy/auxin ass	GO:0005554,GO:0000004,GO:0008372
7224	BN14863	0.337376	2812.73	8337.07	-1.56757	gi|14863|At1g28330_Contig2	At1g28330.3	68414.m03480 dormancy-associated protein, putative (DRM1) identical to dormancy-associated protein [Arabidopsis thaliana] GI:2995990; similar to dormancy-associated protein GI:2605887 from [Pisum sativum]; contains Pfam profile PF05564: Dormancy/auxin ass	GO:0005554,GO:0000004,GO:0008372
17620	BN14875	0.442284	4147.41	9377.26	-1.17696	gi|14875|At2g15960_Contig2	At2g15960.1	68415.m01827 expressed protein	GO:0005554,GO:0000004,GO:0008372
7220	BN14881	0.485699	4117	8476.45	-1.04187	gi|14881|At3g27090_Contig6	At3g27090.1	68416.m03388 expressed protein similar to gda-1 [Pisum sativum] GI:2765418	GO:0005524,GO:0000004,GO:0008372
7532	BN14881	0.453951	4147.88	9137.28	-1.13939	gi|14881|At3g27090_Contig6	At3g27090.1	68416.m03388 expressed protein similar to gda-1 [Pisum sativum] GI:2765418	GO:0005524,GO:0000004,GO:0008372
20875	BN14887	0.172042	174.667	1015.26	-2.53917	gi|14887|At3g29810_Contig1	At3g29810.1	68416.m03794 phytochelatin synthetase family protein / COBRA cell expansion protein COBL2 similar to phytochelatin synthetase [Hordeum vulgare subsp. vulgare] GI:29570314; identified in Roudier, et al, Plant Phys. (2002) 130:538-548 (PMID:12376623); conta	GO:0005554,GO:0000004,GO:0012505
21187	BN14887	0.344886	218.372	633.172	-1.53581	gi|14887|At3g29810_Contig1	At3g29810.1	68416.m03794 phytochelatin synthetase family protein / COBRA cell expansion protein COBL2 similar to phytochelatin synthetase [Hordeum vulgare subsp. vulgare] GI:29570314; identified in Roudier, et al, Plant Phys. (2002) 130:538-548 (PMID:12376623); conta	GO:0005554,GO:0000004,GO:0012505
13075	BN14890	0.250949	1247.76	4972.17	-1.99454	gi|14890|At1g79270_Contig1	At1g79270.1	68414.m09241 expressed protein contains Pfam profile PF04146: YT521-B-like family	GO:0005554,GO:0000004,GO:0008372
13387	BN14890	0.297894	1408.95	4729.71	-1.74713	gi|14890|At1g79270_Contig1	At1g79270.1	68414.m09241 expressed protein contains Pfam profile PF04146: YT521-B-like family	GO:0005554,GO:0000004,GO:0008372
8187	BN14892	0.48147	638.969	1327.12	-1.05448	gi|14892|At5g56680_Contig2	At5g56680.1	68418.m07075 asparaginyl-tRNA synthetase 1, cytoplasmic / asparagine-tRNA ligase 1 (SYNC1) identical to SP|Q9SW96	GO:0005737,GO:0004816,GO:0006412
5587	BN14893	0.285143	148.204	519.753	-1.81024	gi|14893|At2g30360_Contig2	At2g30360.1	68415.m03695 CBL-interacting protein kinase 11 (CIPK11) identical to CBL-interacting protein kinase 11 [Arabidopsis thaliana] gi|13249121|gb|AAK16686; contains Pfam profiles PF00069: Protein kinase domain and PF03822: NAF domain; identical to cDNA CBL-int	GO:0008372,GO:0005524,GO:0016301,GO:0004713,GO:0004674,GO:0006468,GO:0004672,GO:0007165
5275	BN14893	0.276309	162.529	588.215	-1.85565	gi|14893|At2g30360_Contig2	At2g30360.1	68415.m03695 CBL-interacting protein kinase 11 (CIPK11) identical to CBL-interacting protein kinase 11 [Arabidopsis thaliana] gi|13249121|gb|AAK16686; contains Pfam profiles PF00069: Protein kinase domain and PF03822: NAF domain; identical to cDNA CBL-int	GO:0008372,GO:0005524,GO:0016301,GO:0004713,GO:0004674,GO:0006468,GO:0004672,GO:0007165
18271	BN14900	0.216955	106.722	491.908	-2.20453	gi|14900|At1g54050_Contig2	At1g54050.1	68414.m06159 17.4 kDa class III heat shock protein (HSP17.4-CIII) contains Pfam profile: PF00011 Hsp20/alpha crystallin family; identified as class CIII in Scharf, K-D., et al,Cell Stress & Chaperones (2001) 6: 225-237.	GO:0009408,GO:0003773,GO:0009507
18583	BN14900	0.250718	111.058	442.96	-1.99586	gi|14900|At1g54050_Contig2	At1g54050.1	68414.m06159 17.4 kDa class III heat shock protein (HSP17.4-CIII) contains Pfam profile: PF00011 Hsp20/alpha crystallin family; identified as class CIII in Scharf, K-D., et al,Cell Stress & Chaperones (2001) 6: 225-237.	GO:0009408,GO:0003773,GO:0009507
15671	BN14901	0.260584	279.987	1074.46	-1.94018	gi|14901|At5g24530_Contig1	At5g24530.1	68418.m02897 oxidoreductase, 2OG-Fe(II) oxygenase family protein similar to flavanone 3-hydroxylase [Persea americana][GI:727410]; contains PF03171 2OG-Fe(II) oxygenase superfamily domain	GO:0009813,GO:0008372,GO:0016706
15983	BN14901	0.235403	244.612	1039.12	-2.0868	gi|14901|At5g24530_Contig1	At5g24530.1	68418.m02897 oxidoreductase, 2OG-Fe(II) oxygenase family protein similar to flavanone 3-hydroxylase [Persea americana][GI:727410]; contains PF03171 2OG-Fe(II) oxygenase superfamily domain	GO:0009813,GO:0008372,GO:0016706
10783	BN14904	0.441613	1251.35	2833.59	-1.17915	gi|14904|At1g53310_Contig1	At1g53310.1	68414.m06042 phosphoenolpyruvate carboxylase, putative / PEP carboxylase, putative (PPC1) strong similarity to SP|P29196 Phosphoenolpyruvate carboxylase (EC 4.1.1.31) (PEPCASE) {Solanum tuberosum}; contains Pfam profile PF00311: phosphoenolpyruvate carbox	GO:0008964,GO:0006099
10471	BN14904	0.389733	1036.73	2660.1	-1.35944	gi|14904|At1g53310_Contig1	At1g53310.1	68414.m06042 phosphoenolpyruvate carboxylase, putative / PEP carboxylase, putative (PPC1) strong similarity to SP|P29196 Phosphoenolpyruvate carboxylase (EC 4.1.1.31) (PEPCASE) {Solanum tuberosum}; contains Pfam profile PF00311: phosphoenolpyruvate carbox	GO:0008964,GO:0006099
5583	BN14906	0.45936	1993.89	4340.58	-1.1223	gi|14906|At2g29080_Contig3	At2g29080.1	68415.m03535 FtsH protease, putative similar to AAA-metalloprotease FtsH [Pisum sativum] GI:15021761; contains Pfam profiles PF01434: Peptidase family M41, PF00004: ATPase AAA family	GO:0016887,GO:0005739,GO:0030163,GO:0005737,GO:0005634,GO:0006508,GO:0004176,GO:0016020
5271	BN14906	0.496618	1866.92	3759.27	-1.00979	gi|14906|At2g29080_Contig3	At2g29080.1	68415.m03535 FtsH protease, putative similar to AAA-metalloprotease FtsH [Pisum sativum] GI:15021761; contains Pfam profiles PF01434: Peptidase family M41, PF00004: ATPase AAA family	GO:0016887,GO:0005739,GO:0030163,GO:0005737,GO:0005634,GO:0006508,GO:0004176,GO:0016020
383	BN14908	0.317213	2085.46	6574.33	-1.65648	gi|14908|At5g14120_Contig1	At5g14120.1	68418.m01652 nodulin family protein similar to nodulin-like protein [Arabidopsis thaliana] GI:3329368, nodule-specific protein Nlj70 [Lotus japonicus] GI:3329366	GO:0005554,GO:0000004,GO:0012505
71	BN14908	0.30609	1850.97	6047.14	-1.70797	gi|14908|At5g14120_Contig1	At5g14120.1	68418.m01652 nodulin family protein similar to nodulin-like protein [Arabidopsis thaliana] GI:3329368, nodule-specific protein Nlj70 [Lotus japonicus] GI:3329366	GO:0005554,GO:0000004,GO:0012505
11437	BN14917	0.395838	96.2084	243.05	-1.33702	gi|14917|At5g59820_Contig2	At5g59820.1	68418.m07500 zinc finger (C2H2 type) family protein (ZAT12) identical to zinc finger protein ZAT12 [Arabidopsis thaliana] gi|1418325|emb|CAA67232	GO:0009643,GO:0003700,GO:0008372,GO:0003676,GO:0008270
14033	BN14929	0.317995	356.275	1120.38	-1.65293	gi|14929|At1g70760_Contig2	At1g70760.1	68414.m08156 inorganic carbon transport protein-related contains weak similarity to Swiss-Prot:P27372 inorganic carbon transport protein [Synechocystis sp.]	GO:0005554,GO:0000004,GO:0009507
13721	BN14929	0.299764	391.737	1306.82	-1.7381	gi|14929|At1g70760_Contig2	At1g70760.1	68414.m08156 inorganic carbon transport protein-related contains weak similarity to Swiss-Prot:P27372 inorganic carbon transport protein [Synechocystis sp.]	GO:0005554,GO:0000004,GO:0009507
17283	BN14955	0.49427	591.028	1195.76	-1.01663	gi|14955|At4g27000_Contig2	At4g27000.1	68417.m03884 RNA-binding protein 45 (RBP45), putative DNA binding protein ACBF - Nicotiana tabacum, PID:g1899188	GO:0003723
16971	BN14955	0.448484	550.048	1226.46	-1.15687	gi|14955|At4g27000_Contig2	At4g27000.1	68417.m03884 RNA-binding protein 45 (RBP45), putative DNA binding protein ACBF - Nicotiana tabacum, PID:g1899188	GO:0003723
17937	BN14970	0.359815	198.466	551.578	-1.47467	gi|14970|At3g24160_Contig4	At3g24160.1	68416.m03033 expressed protein identical to cDNA putative type 1 membrane protein (PMP)GI:4206764	GO:0005554,GO:0000004,GO:0012505
12737	BN14972	0.455554	5025.85	11032.4	-1.13431	gi|14972|At1g70580_Contig1	At1g70580.2	68414.m08128 glutamate:glyoxylate aminotransferase 2 (GGT2) identical to glutamate:glyoxylate aminotransferase 2 [Arabidopsis thaliana] GI:24461829; similar to alanine aminotransferase from Panicum miliaceum [SP|P34106], GI:4730884 from Oryza sativa; cont	GO:0005777,GO:0047958,GO:0004021,GO:0009853
12425	BN14972	0.421539	4712.98	11180.4	-1.24626	gi|14972|At1g70580_Contig1	At1g70580.2	68414.m08128 glutamate:glyoxylate aminotransferase 2 (GGT2) identical to glutamate:glyoxylate aminotransferase 2 [Arabidopsis thaliana] GI:24461829; similar to alanine aminotransferase from Panicum miliaceum [SP|P34106], GI:4730884 from Oryza sativa; cont	GO:0005777,GO:0047958,GO:0004021,GO:0009853
4625	BN14976	0.471375	2005.56	4254.7	-1.08505	gi|14976|At1g31340_Contig1	At1g31340.1	68414.m03835 ubiquitin family protein contains INTERPRO:IPR000626 ubiquitin domain	GO:0045116,GO:0009733
2337	BN14977	0.376887	413.061	1095.98	-1.40779	gi|14977|At1g31340_BL2789F	At1g31340.1	68414.m03835 ubiquitin family protein contains INTERPRO:IPR000626 ubiquitin domain	GO:0045116,GO:0009733
17621	BN14983	0.421538	1608.72	3816.31	-1.24627	gi|14983|At5g53350_Contig1	At5g53350.1	68418.m06630 ATP-dependent Clp protease ATP-binding subunit ClpX1 (CLPX) identical to CLP protease regulatory subunit CLPX GI:2674203 from [Arabidopsis thaliana]	GO:0006510,GO:0005524,GO:0009377,GO:0004252,GO:0016887,GO:0004176,GO:0005739,GO:0003754,GO:0005759
10133	BN14987	0.392763	2073.18	5278.45	-1.34827	gi|14987|At5g24520_Contig1	At5g24520.1	68418.m02891 transparent testa glabra 1 protein (TTG1) identical to transparent testa glabra 1 (Ttg1) protein (GI:10177852) {Arabidopsis thaliana}; contains Pfam PF00400: WD domain, G-beta repeat (4 copies,1 weak);	GO:0010026,GO:0008134,GO:0009957,GO:0000166,GO:0008372,GO:0045165
9821	BN14987	0.355543	1906.64	5362.62	-1.49191	gi|14987|At5g24520_Contig1	At5g24520.1	68418.m02891 transparent testa glabra 1 protein (TTG1) identical to transparent testa glabra 1 (Ttg1) protein (GI:10177852) {Arabidopsis thaliana}; contains Pfam PF00400: WD domain, G-beta repeat (4 copies,1 weak);	GO:0010026,GO:0008134,GO:0009957,GO:0000166,GO:0008372,GO:0045165
4933	BN14991	0.382614	806.283	2107.3	-1.38604	gi|14991|At3g27690_Contig7	At3g27690.1	68416.m03457 chlorophyll A-B binding protein (LHCB2:4) nearly identical to Lhcb2 protein [Arabidopsis thaliana] GI:4741950; similar to chlorophyll A-B binding protein 151 precursor (LHCP) GB:P27518 from [Gossypium hirsutum]; contains Pfam PF00504: Chlorop	GO:0030076,GO:0009765,GO:0016168,GO:0009507,GO:0015979
4621	BN14991	0.410752	514.578	1252.77	-1.28366	gi|14991|At3g27690_Contig7	At3g27690.1	68416.m03457 chlorophyll A-B binding protein (LHCB2:4) nearly identical to Lhcb2 protein [Arabidopsis thaliana] GI:4741950; similar to chlorophyll A-B binding protein 151 precursor (LHCP) GB:P27518 from [Gossypium hirsutum]; contains Pfam PF00504: Chlorop	GO:0030076,GO:0009765,GO:0016168,GO:0009507,GO:0015979
13080	BN15004	0.219437	543.559	2477.06	-2.18812	gi|15004|At5g45350_Contig1	At5g45350.1	68418.m05567 proline-rich family protein contains proline rich extensin domains, INTERPRO:IPR002965	GO:0007186,GO:0001584,GO:0016021
13392	BN15004	0.24683	508.706	2060.96	-2.01841	gi|15004|At5g45350_Contig1	At5g45350.1	68418.m05567 proline-rich family protein contains proline rich extensin domains, INTERPRO:IPR002965	GO:0007186,GO:0001584,GO:0016021
10480	BN15005	0.124626	4160.89	33387.1	-3.00433	gi|15005|At5g45350_Contig2	At5g45350.1	68418.m05567 proline-rich family protein contains proline rich extensin domains, INTERPRO:IPR002965	GO:0007186,GO:0001584,GO:0016021
10792	BN15005	0.125539	4455.16	35488.2	-2.99379	gi|15005|At5g45350_Contig2	At5g45350.1	68418.m05567 proline-rich family protein contains proline rich extensin domains, INTERPRO:IPR002965	GO:0007186,GO:0001584,GO:0016021
5592	BN15007	0.416531	2571.29	6173.11	-1.26351	gi|15007|At4g20440_Contig3	At4g20440.2	68417.m02983 small nuclear ribonucleoprotein associated protein B, putative / snRNP-B, putative / Sm protein B, putative similar to SP|Q05856 Small nuclear ribonucleoprotein associated protein B (snRNP-B) (Sm protein B) (Sm-B) (SmB) {Drosophila melanogast	GO:0008248,GO:0005634,GO:0005739,GO:0000004,GO:0005732
5280	BN15007	0.402083	2576.33	6407.46	-1.31444	gi|15007|At4g20440_Contig3	At4g20440.2	68417.m02983 small nuclear ribonucleoprotein associated protein B, putative / snRNP-B, putative / Sm protein B, putative similar to SP|Q05856 Small nuclear ribonucleoprotein associated protein B (snRNP-B) (Sm protein B) (Sm-B) (SmB) {Drosophila melanogast	GO:0008248,GO:0005634,GO:0005739,GO:0000004,GO:0005732
392	BN15009	0.468479	3296.31	7036.19	-1.09394	gi|15009|At2g43570_Contig1	At2g43570.1	68415.m05413 chitinase, putative similar to chitinase class IV GI:722272 from [Brassica napus]	GO:0009613,GO:0016998,GO:0004568,GO:0012505
392	BN15009	0.0459459	76.4301	1663.48	-4.44392	gi|15009|At2g43570_Contig1	At2g43570.1	68415.m05413 chitinase, putative similar to chitinase class IV GI:722272 from [Brassica napus]	GO:0009613,GO:0016998,GO:0004568,GO:0012505
80	BN15009	0.047998	65.4482	1363.56	-4.38088	gi|15009|At2g43570_Contig1	At2g43570.1	68415.m05413 chitinase, putative similar to chitinase class IV GI:722272 from [Brassica napus]	GO:0009613,GO:0016998,GO:0004568,GO:0012505
10476	BN15020	0.400201	237.3	592.952	-1.3212	gi|15020|At4g35450_3LB	At4g35450.4	68417.m05039 ankyrin repeat family protein / AFT protein (AFT) contains ankyrin repeats, Pfam:PF00023; identical to cDNA AFT protein (AFT) GI:3478699	GO:0005515,GO:0009816,GO:0004553,GO:0009507
10788	BN15020	0.376677	233.023	618.628	-1.4086	gi|15020|At4g35450_3LB	At4g35450.4	68417.m05039 ankyrin repeat family protein / AFT protein (AFT) contains ankyrin repeats, Pfam:PF00023; identical to cDNA AFT protein (AFT) GI:3478699	GO:0005515,GO:0009816,GO:0004553,GO:0009507
8188	BN15021	0.461654	6129.93	13278.2	-1.11512	gi|15021|At3g12800_Contig2	At3g12800.1	68416.m01597 short-chain dehydrogenase/reductase (SDR) family protein contains Pfam profile PF00106:oxidoreductase, short chain dehydrogenase/reductase family	GO:0016630,GO:0009507,GO:0016491,GO:0008152,GO:0015995,GO:0019685
1038	BN15061	0.49648	411.331	828.494	-1.01019	gi|15061|At3g05560_Contig1	At3g05560.2	68416.m00614 60S ribosomal protein L22-2 (RPL22B) identical to 60S ribosomal protein L22-2 SP:Q9M9W1 from [Arabidopsis thaliana]	GO:0006412,GO:0003735,GO:0008372
9488	BN15085	0.490004	157.994	322.434	-1.02913	gi|15085|At1g01080_Contig1	At1g01080.1	68414.m00010 33 kDa ribonucleoprotein, chloroplast, putative / RNA-binding protein cp33, putative similar to 33 KDA RIBONUCLEOPROTEIN GB:P19684 from [Nicotiana sylvestris]	GO:0003676,GO:0009507,GO:0000004,GO:0003723
3976	BN15088	0.444737	2151.94	4838.68	-1.16898	gi|15088|At2g18160_Contig1	At2g18160.1	68415.m02113 bZIP transcription factor family protein contains a bZIP transcription factor basic domain signature (PDOC00036)	GO:0009507,GO:0003700,GO:0006355,GO:0003677,GO:0005634
1376	BN15090	0.4836	1287.86	2663.07	-1.04811	gi|15090|At1g79380_Contig1	At1g79380.1	68414.m09251 copine-related low similarity to SP|Q99829 Copine I {Homo sapiens}	GO:0005554,GO:0000004,GO:0005739
25742	BN15095	0.496681	2525.35	5084.45	-1.00961	gi|15095|At3g53420_Contig1	At3g53420.1	68416.m05895 plasma membrane intrinsic protein 2A (PIP2A) / aquaporin PIP2.1 (PIP2.1) identical to plasma membrane intrinsic protein 2A SP: P43286 from [Arabidopsis thaliana]	GO:0016020,GO:0006810,GO:0015250,GO:0005886,GO:0006833
25430	BN15095	0.486033	2042.01	4201.38	-1.04087	gi|15095|At3g53420_Contig1	At3g53420.1	68416.m05895 plasma membrane intrinsic protein 2A (PIP2A) / aquaporin PIP2.1 (PIP2.1) identical to plasma membrane intrinsic protein 2A SP: P43286 from [Arabidopsis thaliana]	GO:0016020,GO:0006810,GO:0015250,GO:0005886,GO:0006833
15342	BN15102	0.134631	724.126	5378.61	-2.89292	gi|15102|At1g09070_Contig2	At1g09070.1	68414.m01012 C2 domain-containing protein / src2-like protein, putative similar to cold-regulated gene SRC2 [Glycine max] GI:2055230; contains Pfam profile PF00168: C2 domain; identical to cDNA src2-like protein GI:3426059	GO:0007186,GO:0001584,GO:0016021
15030	BN15102	0.135756	993.637	7319.31	-2.88092	gi|15102|At1g09070_Contig2	At1g09070.1	68414.m01012 C2 domain-containing protein / src2-like protein, putative similar to cold-regulated gene SRC2 [Glycine max] GI:2055230; contains Pfam profile PF00168: C2 domain; identical to cDNA src2-like protein GI:3426059	GO:0007186,GO:0001584,GO:0016021
12430	BN15103	0.236968	3671.16	15492.2	-2.07723	gi|15103|At1g09070_Contig4	At1g09070.1	68414.m01012 C2 domain-containing protein / src2-like protein, putative similar to cold-regulated gene SRC2 [Glycine max] GI:2055230; contains Pfam profile PF00168: C2 domain; identical to cDNA src2-like protein GI:3426059	GO:0007186,GO:0001584,GO:0016021
12742	BN15103	0.216598	3466.02	16002.1	-2.20691	gi|15103|At1g09070_Contig4	At1g09070.1	68414.m01012 C2 domain-containing protein / src2-like protein, putative similar to cold-regulated gene SRC2 [Glycine max] GI:2055230; contains Pfam profile PF00168: C2 domain; identical to cDNA src2-like protein GI:3426059	GO:0007186,GO:0001584,GO:0016021
2342	BN15107	0.221188	4827.92	21827.2	-2.17665	gi|15107|At1g24575_DC2195R	At1g24575.1	68414.m03093 expressed protein	GO:0005554,GO:0000004,GO:0005739
2030	BN15107	0.168845	4033.91	23891.2	-2.56623	gi|15107|At1g24575_DC2195R	At1g24575.1	68414.m03093 expressed protein	GO:0005554,GO:0000004,GO:0005739
17626	BN15116	0.312593	3773.59	12071.9	-1.67764	gi|15116|At1g29920_ML3159F	At1g29920.1	68414.m03656 chlorophyll A-B binding protein 165/180, chloroplast / LHCII type I CAB-165/180 identical to SP|P04777 Chlorophyll A-B binding protein 165/180, chloroplast precursor (LHCII type I CAB-165/180) (LHCP) {Arabidopsis thaliana}; similar to photosy	GO:0030076,GO:0009765,GO:0016168,GO:0009507,GO:0015979
17938	BN15116	0.32064	5541.88	17283.8	-1.64097	gi|15116|At1g29920_ML3159F	At1g29920.1	68414.m03656 chlorophyll A-B binding protein 165/180, chloroplast / LHCII type I CAB-165/180 identical to SP|P04777 Chlorophyll A-B binding protein 165/180, chloroplast precursor (LHCII type I CAB-165/180) (LHCP) {Arabidopsis thaliana}; similar to photosy	GO:0030076,GO:0009765,GO:0016168,GO:0009507,GO:0015979
7538	BN15121	0.432348	1802.72	4169.6	-1.20973	gi|15121|At3g44880_Contig1	At3g44880.1	68416.m04835 Rieske [2Fe-2S] domain-containing protein similar to lethal leaf-spot 1 from Zea mays [gi:1935909]; contains Pfam PF00355 Rieske [2Fe-2S] domain	GO:0009055,GO:0009816,GO:0008219,GO:0009507
2026	BN15124	0.106182	1178.58	11099.6	-3.23539	gi|15124|At4g04020_Contig1	At4g04020.1	68417.m00572 plastid-lipid associated protein PAP, putative / fibrillin, putative strong similarity to plastid-lipid associated proteins PAP1 GI:14248554, PAP2 GI:14248556 from [Brassica rapa], fibrillin [Brassica napus] GI:4139097; contains Pfam profile	GO:0005198,GO:0000004,GO:0009507
2338	BN15124	0.132879	1333.83	10037.9	-2.91181	gi|15124|At4g04020_Contig1	At4g04020.1	68417.m00572 plastid-lipid associated protein PAP, putative / fibrillin, putative strong similarity to plastid-lipid associated proteins PAP1 GI:14248554, PAP2 GI:14248556 from [Brassica rapa], fibrillin [Brassica napus] GI:4139097; contains Pfam profile	GO:0005198,GO:0000004,GO:0009507
10481	BN15135	0.247547	357.814	1445.44	-2.01423	gi|15135|At2g40000_Contig3	At2g40000.1	68415.m04915 expressed protein	GO:0005554,GO:0000004,GO:0008372
10793	BN15135	0.2446	353.165	1443.85	-2.03151	gi|15135|At2g40000_Contig3	At2g40000.1	68415.m04915 expressed protein	GO:0005554,GO:0000004,GO:0008372
393	BN15139	0.325665	229.129	703.572	-1.61854	gi|15139|At1g47260_Contig1	At1g47260.1	68414.m05232 bacterial transferase hexapeptide repeat-containing protein contains Pfam profile PF00132: Bacterial transferase hexapeptide (four repeats)	GO:0005554,GO:0000004,GO:0005739
81	BN15139	0.298848	275.077	920.459	-1.74252	gi|15139|At1g47260_Contig1	At1g47260.1	68414.m05232 bacterial transferase hexapeptide repeat-containing protein contains Pfam profile PF00132: Bacterial transferase hexapeptide (four repeats)	GO:0005554,GO:0000004,GO:0005739
20877	BN15144	0.404661	233.647	577.389	-1.30521	gi|15144|At4g10480_Contig2	At4g10480.1	68417.m01720 nascent polypeptide associated complex alpha chain protein, putative / alpha-NAC, putative similar to alpha-NAC, non-muscle form [Mus musculus] GI:1666690; contains Pfam profiles PF01849: NAC domain, PF00627: UBA/TS-N domain	GO:0005554,GO:0000004,GO:0008372
10789	BN15149	0.277474	276.773	997.473	-1.84957	gi|15149|At3g51510_Contig3	At3g51510.1	68416.m05641 expressed protein	GO:0005554,GO:0000004,GO:0009507
10477	BN15149	0.291466	279.577	959.209	-1.7786	gi|15149|At3g51510_Contig3	At3g51510.1	68416.m05641 expressed protein	GO:0005554,GO:0000004,GO:0009507
18931	BN15159	0.332265	419.388	1262.21	-1.58959	gi|15159|At3g10450_Contig2	At3g10450.1	68416.m01253 serine carboxypeptidase S10 family protein similar to glucose acyltransferase GB:AAD01263 [Solanum berthaultii]; also similar to serine carboxypeptidase I GB:P37890 [Oryza sativa]	GO:0006508,GO:0004185,GO:0012505
19243	BN15159	0.46633	296.026	634.799	-1.10058	gi|15159|At3g10450_Contig2	At3g10450.1	68416.m01253 serine carboxypeptidase S10 family protein similar to glucose acyltransferase GB:AAD01263 [Solanum berthaultii]; also similar to serine carboxypeptidase I GB:P37890 [Oryza sativa]	GO:0006508,GO:0004185,GO:0012505
16331	BN15161	0.424487	8775.59	20673.4	-1.23621	gi|15161|At5g49360_Contig6	At5g49360.1	68418.m06108 glycosyl hydrolase family 3 protein	GO:0005975,GO:0004553,GO:0012505
16643	BN15161	0.385083	4972.81	12913.6	-1.37676	gi|15161|At5g49360_Contig6	At5g49360.1	68418.m06108 glycosyl hydrolase family 3 protein	GO:0005975,GO:0004553,GO:0012505
13731	BN15162	0.443824	146.879	330.94	-1.17194	gi|15162|At5g49360_Contig3	At5g49360.1	68418.m06108 glycosyl hydrolase family 3 protein	GO:0005975,GO:0004553,GO:0012505
11131	BN15163	0.125864	311.925	2478.27	-2.99006	gi|15163|At5g49360_Contig4	At5g49360.1	68418.m06108 glycosyl hydrolase family 3 protein	GO:0005975,GO:0004553,GO:0012505
11443	BN15163	0.12474	272.123	2181.52	-3.003	gi|15163|At5g49360_Contig4	At5g49360.1	68418.m06108 glycosyl hydrolase family 3 protein	GO:0005975,GO:0004553,GO:0012505
14039	BN15176	0.358527	138.304	385.756	-1.47985	gi|15176|At3g27030_Contig1	At3g27030.1	68416.m03382 expressed protein	GO:0005554,GO:0000004,GO:0012505
13727	BN15176	0.379476	201.116	529.983	-1.39792	gi|15176|At3g27030_Contig1	At3g27030.1	68416.m03382 expressed protein	GO:0005554,GO:0000004,GO:0012505
727	BN15181	0.483339	4621.71	9562.04	-1.04889	gi|15181|At1g76080_Contig1	At1g76080.1	68414.m08835 thioredoxin family protein low similarity to thioredoxin (TRX) [Fasciola hepatica] GI:6687568; contains Pfam profile PF00085: Thioredoxin	GO:0006118,GO:0030508,GO:0005489,GO:0009507
1039	BN15181	0.468891	5408.23	11534.1	-1.09268	gi|15181|At1g76080_Contig1	At1g76080.1	68414.m08835 thioredoxin family protein low similarity to thioredoxin (TRX) [Fasciola hepatica] GI:6687568; contains Pfam profile PF00085: Thioredoxin	GO:0006118,GO:0030508,GO:0005489,GO:0009507
30293	BN15183	0.329351	865.12	2626.74	-1.6023	gi|15183|At5g61660_Contig1	At5g61660.1	68418.m07736 glycine-rich protein	GO:0005198,GO:0000004,GO:0012505
29981	BN15183	0.270176	794.29	2939.9	-1.88803	gi|15183|At5g61660_Contig1	At5g61660.1	68418.m07736 glycine-rich protein	GO:0005198,GO:0000004,GO:0012505
27693	BN15184	0.148577	191.764	1290.67	-2.75072	gi|15184|At5g61660_Contig2	At5g61660.1	68418.m07736 glycine-rich protein	GO:0005198,GO:0000004,GO:0012505
27381	BN15184	0.0978874	175.749	1795.42	-3.35273	gi|15184|At5g61660_Contig2	At5g61660.1	68418.m07736 glycine-rich protein	GO:0005198,GO:0000004,GO:0012505
1377	BN15208	0.481422	631.086	1310.88	-1.05463	gi|15208|At1g74710_Contig1	At1g74710.1	68414.m08654 isochorismate synthase 1 (ICS1) / isochorismate mutase identical to GI:17223087 and GB:AF078080; contains Pfam profile PF00425: chorismate binding enzyme; contains TIGRfam profile TIGR00543: isochorismate synthases; identical to cDNA isochori	GO:0009507,GO:0009697,GO:0008909,GO:0009627
25431	BN15212	0.421828	3703.72	8780.17	-1.24527	gi|15212|At2g36830_FL377F	At2g36830.1	68415.m04516 major intrinsic family protein / MIP family protein contains Pfam profile: MIP PF00230	GO:0009705,GO:0016020,GO:0006810,GO:0015250
4943	BN15221	0.33769	1705.11	5049.33	-1.56623	gi|15221|At5g20010_Contig3	At5g20010.1	68418.m02381 Ras-related GTP-binding nuclear protein (RAN-1) identical to GTP-binding nuclear protein RAN-1 SP:P41916 from [Arabidopsis thaliana]	GO:0005515,GO:0006606,GO:0003929,GO:0005525
4631	BN15221	0.39659	2488.77	6275.42	-1.33428	gi|15221|At5g20010_Contig3	At5g20010.1	68418.m02381 Ras-related GTP-binding nuclear protein (RAN-1) identical to GTP-binding nuclear protein RAN-1 SP:P41916 from [Arabidopsis thaliana]	GO:0005515,GO:0006606,GO:0003929,GO:0005525
23139	BN15226	0.164525	269.089	1635.55	-2.60362	gi|15226|At2g34810_Contig1	At2g34810.1	68415.m04274 FAD-binding domain-containing protein similar to SP|P30986 reticuline oxidase precursor (Berberine-bridge-forming enzyme) (BBE) (Tetrahydroprotoberberine synthase) [Eschscholzia californica]; contains PF01565 FAD binding domain	GO:0009055,GO:0006118,GO:0012505
15339	BN15230	0.0931258	81.8279	878.681	-3.42467	gi|15230|At4g37520_Contig1	At4g37520.1	68417.m05308 peroxidase 50 (PER50) (P50) (PRXR2) identical to SP|Q43731 Peroxidase 50 precursor (EC 1.11.1.7) (Atperox P50) (PRXR2) (ATP9a)] {Arabidopsis thaliana}	GO:0004601,GO:0000004,GO:0012505
15027	BN15230	0.0840539	93.1183	1107.84	-3.57254	gi|15230|At4g37520_Contig1	At4g37520.1	68417.m05308 peroxidase 50 (PER50) (P50) (PRXR2) identical to SP|Q43731 Peroxidase 50 precursor (EC 1.11.1.7) (Atperox P50) (PRXR2) (ATP9a)] {Arabidopsis thaliana}	GO:0004601,GO:0000004,GO:0012505
9827	BN15233	0.404004	3020.82	7477.21	-1.30756	gi|15233|At5g63860_Contig2	At5g63860.1	68418.m08016 UVB-resistance protein (UVR8) identical to UVB-resistance protein UVR8 (GI:5478530, GB:AAD43920.1) [Arabidopsis thaliana]; contains Pfam 00415: Regulator of chromosome condensation (RCC1)	GO:0008372,GO:0005085,GO:0009411
10139	BN15233	0.455705	3109.42	6823.31	-1.13383	gi|15233|At5g63860_Contig2	At5g63860.1	68418.m08016 UVB-resistance protein (UVR8) identical to UVB-resistance protein UVR8 (GI:5478530, GB:AAD43920.1) [Arabidopsis thaliana]; contains Pfam 00415: Regulator of chromosome condensation (RCC1)	GO:0008372,GO:0005085,GO:0009411
10478	BN15257	0.339867	876.574	2579.17	-1.55696	gi|15257|At2g12190_DC1974F	At2g12190.1	68415.m01316 cytochrome P450, putative	GO:0012505,GO:0006118,GO:0019825
10790	BN15257	0.361699	967.36	2674.49	-1.46714	gi|15257|At2g12190_DC1974F	At2g12190.1	68415.m01316 cytochrome P450, putative	GO:0012505,GO:0006118,GO:0019825
7878	BN15258	0.186869	197.365	1056.17	-2.4199	gi|15258|At5g13820_Contig2	At5g13820.1	68418.m01615 telomeric DNA-binding protein 1 (TBP1) identical to telomeric DNA-binding protein 1 [Arabidopsis thaliana] gi|13641340|gb|AAK31590	GO:0005634,GO:0003677,GO:0009507
8190	BN15258	0.172104	189.192	1099.29	-2.53865	gi|15258|At5g13820_Contig2	At5g13820.1	68418.m01615 telomeric DNA-binding protein 1 (TBP1) identical to telomeric DNA-binding protein 1 [Arabidopsis thaliana] gi|13641340|gb|AAK31590	GO:0005634,GO:0003677,GO:0009507
2678	BN15261	0.499922	997.589	1995.49	-1.00023	gi|15261|At3g19910_Contig1	At3g19910.1	68416.m02521 zinc finger (C3HC4-type RING finger) family protein contains Pfam profile: PF00097 zinc finger, C3HC4 type (RING finger)	GO:0008372,GO:0005515,GO:0008270,GO:0003677,GO:0006355
14044	BN15275	0.388007	269.603	694.84	-1.36584	gi|15275|At4g27320_Contig4	At4g27320.1	68417.m03920 universal stress protein (USP) family protein low similarity to ER6 protein [Lycopersicon esculentum] GI:5669654, early nodulin ENOD18 [Vicia faba] GI:11602747; contains Pfam profile PF00582: universal stress protein family	GO:0006950,GO:0005554,GO:0009507
13732	BN15275	0.435762	322.449	739.965	-1.19839	gi|15275|At4g27320_Contig4	At4g27320.1	68417.m03920 universal stress protein (USP) family protein low similarity to ER6 protein [Lycopersicon esculentum] GI:5669654, early nodulin ENOD18 [Vicia faba] GI:11602747; contains Pfam profile PF00582: universal stress protein family	GO:0006950,GO:0005554,GO:0009507
3644	BN15281	0.48029	250.461	521.479	-1.05802	gi|15281|At3g15640_Contig2	At3g15640.1	68416.m01983 cytochrome c oxidase family protein contains Pfam domain, PF01215: Cytochrome c oxidase subunit Vb	GO:0005739,GO:0006118,GO:0004129,GO:0005740
3332	BN15281	0.395942	296.771	749.531	-1.33664	gi|15281|At3g15640_Contig2	At3g15640.1	68416.m01983 cytochrome c oxidase family protein contains Pfam domain, PF01215: Cytochrome c oxidase subunit Vb	GO:0005739,GO:0006118,GO:0004129,GO:0005740
29328	BN15284	0.305085	88.9838	291.669	-1.71272	gi|15284|At4g22310_Contig3	At4g22310.1	68417.m03226 expressed protein contains Pfam domain, PF03650: Uncharacterized protein family (UPF0041)	GO:0005554,GO:0000004,GO:0008372
14040	BN15290	0.31187	290.287	930.795	-1.68098	gi|15290|At5g62990_Contig1	At5g62990.1	68418.m07903 hypothetical protein	GO:0005554,GO:0000004,GO:0009507
13728	BN15290	0.307072	265.393	864.271	-1.70335	gi|15290|At5g62990_Contig1	At5g62990.1	68418.m07903 hypothetical protein	GO:0005554,GO:0000004,GO:0009507
11440	BN15292	0.419703	4792.97	11419.9	-1.25256	gi|15292|At3g07560_Contig2	At3g07560.1	68416.m00903 glycine-rich protein	GO:0005554,GO:0000004,GO:0009507
11128	BN15292	0.485292	5734.74	11817.1	-1.04308	gi|15292|At3g07560_Contig2	At3g07560.1	68416.m00903 glycine-rich protein	GO:0005554,GO:0000004,GO:0009507
8840	BN15293	0.482291	340.441	705.883	-1.05202	gi|15293|At3g07560_Contig3	At3g07560.1	68416.m00903 glycine-rich protein	GO:0005554,GO:0000004,GO:0009507
6894	BN15312	0.427075	478.858	1121.25	-1.22744	gi|15312|At4g19840_Contig1	At4g19840.1	68417.m02908 lectin-related similar to PP2 lectin polypeptide [Cucurbita maxima] GI:410437	GO:0030246
3982	BN15313	0.422006	1101	2608.97	-1.24467	gi|15313|At4g19840_Contig2	At4g19840.1	68417.m02908 lectin-related similar to PP2 lectin polypeptide [Cucurbita maxima] GI:410437	GO:0030246
4294	BN15313	0.494872	1088.96	2200.49	-1.01487	gi|15313|At4g19840_Contig2	At4g19840.1	68417.m02908 lectin-related similar to PP2 lectin polypeptide [Cucurbita maxima] GI:410437	GO:0030246
1382	BN15314	0.428338	2878.91	6721.12	-1.22318	gi|15314|At4g19840_Contig3	At4g19840.1	68417.m02908 lectin-related similar to PP2 lectin polypeptide [Cucurbita maxima] GI:410437	GO:0030246
1694	BN15314	0.286839	1933.07	6739.21	-1.80169	gi|15314|At4g19840_Contig3	At4g19840.1	68417.m02908 lectin-related similar to PP2 lectin polypeptide [Cucurbita maxima] GI:410437	GO:0030246
3978	BN15325	0.41989	216.094	514.644	-1.25192	gi|15325|At4g34920_Contig1	At4g34920.1	68417.m04951 1-phosphatidylinositol phosphodiesterase-related contains weak similarity to 1-phosphatidylinositol phosphodiesterase precursor (EC 3.1.4.10) (Phosphatidylinositol-specific phospholipase C) (PI-PLC). (Swiss-Prot:P34024) [Listeria monocytogene	GO:0008654,GO:0007165,GO:0008372,GO:0004629,GO:0007242,GO:0019432
4290	BN15325	0.33549	246.795	735.625	-1.57566	gi|15325|At4g34920_Contig1	At4g34920.1	68417.m04951 1-phosphatidylinositol phosphodiesterase-related contains weak similarity to 1-phosphatidylinositol phosphodiesterase precursor (EC 3.1.4.10) (Phosphatidylinositol-specific phospholipase C) (PI-PLC). (Swiss-Prot:P34024) [Listeria monocytogene	GO:0008654,GO:0007165,GO:0008372,GO:0004629,GO:0007242,GO:0019432
1378	BN15326	0.356421	3422.96	9603.7	-1.48835	gi|15326|At2g46390_Contig1	At2g46390.1	68415.m05774 expressed protein	GO:0005554,GO:0000004,GO:0012505
1690	BN15326	0.390486	3972.69	10173.7	-1.35666	gi|15326|At2g46390_Contig1	At2g46390.1	68415.m05774 expressed protein	GO:0005554,GO:0000004,GO:0012505
17944	BN15332	0.497117	191.639	385.501	-1.00834	gi|15332|At3g15210_Contig2	At3g15210.1	68416.m01922 ethylene-responsive element-binding factor 4 (ERF4) identical to ethylene responsive element binding factor 4 SP:O80340 from [Arabidopsis thaliana]	GO:0016564,GO:0003700,GO:0006355,GO:0003677,GO:0005634
12744	BN15337	0.497922	9688.41	19457.7	-1.00601	gi|15337|At3g56360_Contig2	At3g56360.1	68416.m06268 expressed protein unknown protein 110K5.12 - Sorghum bicolor, TREMBL:AF124045_5	GO:0005554,GO:0000004,GO:0009507
12432	BN15337	0.462101	11529.2	24949.5	-1.11372	gi|15337|At3g56360_Contig2	At3g56360.1	68416.m06268 expressed protein unknown protein 110K5.12 - Sorghum bicolor, TREMBL:AF124045_5	GO:0005554,GO:0000004,GO:0009507
9832	BN15338	0.390038	6454.04	16547.2	-1.35831	gi|15338|At3g56360_Contig3	At3g56360.1	68416.m06268 expressed protein unknown protein 110K5.12 - Sorghum bicolor, TREMBL:AF124045_5	GO:0005554,GO:0000004,GO:0009507
10144	BN15338	0.43185	6321.55	14638.3	-1.2114	gi|15338|At3g56360_Contig3	At3g56360.1	68416.m06268 expressed protein unknown protein 110K5.12 - Sorghum bicolor, TREMBL:AF124045_5	GO:0005554,GO:0000004,GO:0009507
7544	BN15339	0.449259	4530.42	10084.2	-1.15438	gi|15339|At3g56360_Contig1	At3g56360.1	68416.m06268 expressed protein unknown protein 110K5.12 - Sorghum bicolor, TREMBL:AF124045_5	GO:0005554,GO:0000004,GO:0009507
23140	BN15346	0.422676	4582.95	10842.7	-1.24238	gi|15346|At2g15970_Contig2	At2g15970.1	68415.m01828 cold-acclimation protein, putative (FL3-5A3) similar to cold acclimation WCOR413-like protein gamma form [Hordeum vulgare] gi|18449100|gb|AAL69988; similar to stress-regulated protein SAP1 [Xerophyta viscosa] gi|21360378|gb|AAM47505; identica	GO:0042631,GO:0005886,GO:0009737,GO:0005554,GO:0009631
20228	BN15347	0.435182	193.281	444.138	-1.20031	gi|15347|At5g58330_Contig2	At5g58330.2	68418.m07304 malate dehydrogenase [NADP], chloroplast, putative strong similiarity to chloroplast NADP-dependent malate dehydrogenase (EC 1.1.1.82) SP|O48902 {Medicago sativa}, SP|P21528 {Pisum sativum}, SP|Q05145 {Mesembryanthemum crystallinum}, SP|P4648	GO:0009507,GO:0016615,GO:0006099,GO:0016491
17940	BN15348	0.497378	1667.52	3352.62	-1.00758	gi|15348|At5g58330_Contig4	At5g58330.2	68418.m07304 malate dehydrogenase [NADP], chloroplast, putative strong similiarity to chloroplast NADP-dependent malate dehydrogenase (EC 1.1.1.82) SP|O48902 {Medicago sativa}, SP|P21528 {Pisum sativum}, SP|Q05145 {Mesembryanthemum crystallinum}, SP|P4648	GO:0009507,GO:0016615,GO:0006099,GO:0016491
4628	BN15354	0.457829	182.975	399.658	-1.12712	gi|15354|At5g57030_Contig4	At5g57030.1	68418.m07118 lycopene epsilon cyclase identical to lycopene epsilon cyclase [GI:1399181]	GO:0009765,GO:0045435,GO:0009507,GO:0016120
15683	BN15362	0.497002	852.13	1714.54	-1.00868	gi|15362|At1g80300_Contig1	At1g80300.1	68414.m09401 chloroplast ADP, ATP carrier protein 1 / ADP, ATP translocase 1 / adenine nucleotide translocase 1 (AATP1) identical to SP|Q39002 Chloroplast ADP,ATP carrier protein 1, chloroplast precursor (ADP/ATP translocase 1) (Adenine nucleotide translo	GO:0006810,GO:0016021,GO:0005471,GO:0009507
10795	BN15365	0.41877	2292.47	5474.3	-1.25577	gi|15365|At2g33120_Contig1	At2g33120.1	68415.m04060 synaptobrevin-related protein / vesicle-associated membrane protein 722 (VAMP722) (SAR1) identical to r to Vesicle-associated membrane protein 722 (AtVAMP722) Synaptobrevin-related protein 1 (SP:P47192) {Arabidopsis thaliana}; identical to cD	GO:0012505,GO:0005554,GO:0016020
10483	BN15365	0.398932	2073.85	5198.5	-1.32578	gi|15365|At2g33120_Contig1	At2g33120.1	68415.m04060 synaptobrevin-related protein / vesicle-associated membrane protein 722 (VAMP722) (SAR1) identical to r to Vesicle-associated membrane protein 722 (AtVAMP722) Synaptobrevin-related protein 1 (SP:P47192) {Arabidopsis thaliana}; identical to cD	GO:0012505,GO:0005554,GO:0016020
8195	BN15366	0.385846	326.623	846.512	-1.3739	gi|15366|At5g66810_Contig1	At5g66810.1	68418.m08423 expressed protein similar to unknown protein (gb|AAB71479.1|)	GO:0005554,GO:0000004,GO:0008372
7883	BN15366	0.459426	426.131	927.53	-1.1221	gi|15366|At5g66810_Contig1	At5g66810.1	68418.m08423 expressed protein similar to unknown protein (gb|AAB71479.1|)	GO:0005554,GO:0000004,GO:0008372
2995	BN15368	0.164144	147.451	898.301	-2.60696	gi|15368|At1g42480_Contig2	At1g42480.1	68414.m04898 expressed protein	GO:0005554,GO:0000004,GO:0012505
2683	BN15368	0.166631	148.77	892.813	-2.58527	gi|15368|At1g42480_Contig2	At1g42480.1	68414.m04898 expressed protein	GO:0005554,GO:0000004,GO:0012505
10791	BN15378	0.427346	450.461	1054.09	-1.22652	gi|15378|At3g53670_Contig3	At3g53670.1	68416.m05927 expressed protein	GO:0005524,GO:0000004,GO:0008372
10479	BN15378	0.426444	541.213	1269.13	-1.22957	gi|15378|At3g53670_Contig3	At3g53670.1	68416.m05927 expressed protein	GO:0005524,GO:0000004,GO:0008372
2679	BN15383	0.322335	656.931	2038.04	-1.63337	gi|15383|At2g34460_DC75R	At2g34460.1	68415.m04229 flavin reductase-related low similarity to SP|P30043 Flavin reductase {Homo sapiens}	GO:0016491,GO:0006694,GO:0009507,GO:0003854,GO:0008152
2991	BN15383	0.331974	656.332	1977.06	-1.59086	gi|15383|At2g34460_DC75R	At2g34460.1	68415.m04229 flavin reductase-related low similarity to SP|P30043 Flavin reductase {Homo sapiens}	GO:0016491,GO:0006694,GO:0009507,GO:0003854,GO:0008152
8845	BN15394	0.154691	78.7694	509.204	-2.69254	gi|15394|At5g15490_Contig1	At5g15490.1	68418.m01813 UDP-glucose 6-dehydrogenase, putative very strong similarity to SP|Q96558 UDP-glucose 6-dehydrogenase (EC 1.1.1.22) (UDP-Glc dehydrogenase) (UDP-GlcDH) (UDPGDH) {Glycine max}; contains Pfam profiles PF03721: UDP-glucose/GDP-mannose dehydrogen	GO:0006118,GO:0003979,GO:0012505
8533	BN15394	0.108765	238.987	2197.27	-3.20071	gi|15394|At5g15490_Contig1	At5g15490.1	68418.m01813 UDP-glucose 6-dehydrogenase, putative very strong similarity to SP|Q96558 UDP-glucose 6-dehydrogenase (EC 1.1.1.22) (UDP-Glc dehydrogenase) (UDP-GlcDH) (UDPGDH) {Glycine max}; contains Pfam profiles PF03721: UDP-glucose/GDP-mannose dehydrogen	GO:0006118,GO:0003979,GO:0012505
3333	BN15397	0.468707	720.435	1537.07	-1.09324	gi|15397|At3g19100_BL2512F	At3g19100.1	68416.m02427 calcium-dependent protein kinase, putative / CDPK, putative similar to calcium/calmodulin-dependent protein kinase CaMK3 [Nicotiana tabacum] gi|16904226|gb|AAL30820; contains protein kinase domain, Pfam:PF00069; contains serine/threonine prot	GO:0006468,GO:0004723,GO:0006499,GO:0016301,GO:0004713,GO:0009507,GO:0004674,GO:0005509,GO:0004672,GO:0005524
3645	BN15397	0.461844	507.992	1099.92	-1.11452	gi|15397|At3g19100_BL2512F	At3g19100.1	68416.m02427 calcium-dependent protein kinase, putative / CDPK, putative similar to calcium/calmodulin-dependent protein kinase CaMK3 [Nicotiana tabacum] gi|16904226|gb|AAL30820; contains protein kinase domain, Pfam:PF00069; contains serine/threonine prot	GO:0006468,GO:0004723,GO:0006499,GO:0016301,GO:0004713,GO:0009507,GO:0004674,GO:0005509,GO:0004672,GO:0005524
1045	BN15398	0.470853	1826.82	3879.81	-1.08665	gi|15398|At1g15880_Contig2	At1g15880.1	68414.m01905 Golgi SNARE 11 protein identical to Golgi SNARE 11 protein (GI:13898893) {Arabidopsis thaliana}; similar to putative cis-Golgi SNARE protein GI:2583133 from [Arabidopsis thaliana];similar toSP|O95249| 28 kDa Golgi SNARE protein (28 kDa cis-Go	GO:0006891,GO:0016021,GO:0000149,GO:0006944
11441	BN15407	0.254631	197.138	774.21	-1.97352	gi|15407|At5g64290_Contig1	At5g64290.1	68418.m08076 oxoglutarate/malate translocator, putative similar to SWISS-PROT:Q41364 2-oxoglutarate/malate translocator, chloroplast precursor. [Spinach]{Spinacia oleracea}	GO:0016021,GO:0015367,GO:0016020,GO:0009507,GO:0015743
11129	BN15407	0.296515	219.533	740.378	-1.75382	gi|15407|At5g64290_Contig1	At5g64290.1	68418.m08076 oxoglutarate/malate translocator, putative similar to SWISS-PROT:Q41364 2-oxoglutarate/malate translocator, chloroplast precursor. [Spinach]{Spinacia oleracea}	GO:0016021,GO:0015367,GO:0016020,GO:0009507,GO:0015743
8529	BN15408	0.44711	297.073	664.43	-1.1613	gi|15408|At5g64290_Contig2	At5g64290.1	68418.m08076 oxoglutarate/malate translocator, putative similar to SWISS-PROT:Q41364 2-oxoglutarate/malate translocator, chloroplast precursor. [Spinach]{Spinacia oleracea}	GO:0016021,GO:0015367,GO:0016020,GO:0009507,GO:0015743
8841	BN15408	0.396744	299.299	754.388	-1.33372	gi|15408|At5g64290_Contig2	At5g64290.1	68418.m08076 oxoglutarate/malate translocator, putative similar to SWISS-PROT:Q41364 2-oxoglutarate/malate translocator, chloroplast precursor. [Spinach]{Spinacia oleracea}	GO:0016021,GO:0015367,GO:0016020,GO:0009507,GO:0015743
5929	BN15414	0.256844	942.828	3670.82	-1.96104	gi|15414|At3g12580_Contig1	At3g12580.1	68416.m01567 heat shock protein 70, putative / HSP70, putative strong similarity to heat shock protein GI:425194 [Spinacia oleracea]	GO:0005829,GO:0003773,GO:0006457
6241	BN15414	0.232614	898.518	3862.7	-2.10399	gi|15414|At3g12580_Contig1	At3g12580.1	68416.m01567 heat shock protein 70, putative / HSP70, putative strong similarity to heat shock protein GI:425194 [Spinacia oleracea]	GO:0005829,GO:0003773,GO:0006457
3641	BN15416	0.390483	136.94	350.694	-1.35667	gi|15416|At1g02310_DC1764R	At1g02310.1	68414.m00176 glycosyl hydrolase family protein 5 / cellulase family protein / (1-4)-beta-mannan endohydrolase, putative similar to (1-4)-beta-mannan endohydrolase precursor GI:9836826 from [Lycopersicon esculentum]	GO:0005975,GO:0004553,GO:0012505
3329	BN15416	0.436891	127.541	291.929	-1.19466	gi|15416|At1g02310_DC1764R	At1g02310.1	68414.m00176 glycosyl hydrolase family protein 5 / cellulase family protein / (1-4)-beta-mannan endohydrolase, putative similar to (1-4)-beta-mannan endohydrolase precursor GI:9836826 from [Lycopersicon esculentum]	GO:0005975,GO:0004553,GO:0012505
3983	BN15431	0.260327	353.331	1357.26	-1.9416	gi|15431|At1g07280_Contig1	At1g07280.1	68414.m00774 expressed protein	GO:0005554,GO:0000004,GO:0012505
4295	BN15431	0.288751	432.881	1499.15	-1.7921	gi|15431|At1g07280_Contig1	At1g07280.1	68414.m00774 expressed protein	GO:0005554,GO:0000004,GO:0012505
22491	BN15438	0.438983	1018.69	2320.57	-1.18776	gi|15438|At5g65870_Contig1	At5g65870.1	68418.m08291 phytosulfokines 5 (PSK5) identical to phytosulfokines 5 (PSK5) from [Arabidopsis thaliana]	GO:0030154,GO:0005578,GO:0009887,GO:0005554,GO:0008283
22179	BN15438	0.426997	2125.85	4978.61	-1.2277	gi|15438|At5g65870_Contig1	At5g65870.1	68418.m08291 phytosulfokines 5 (PSK5) identical to phytosulfokines 5 (PSK5) from [Arabidopsis thaliana]	GO:0030154,GO:0005578,GO:0009887,GO:0005554,GO:0008283
11779	BN15449	0.0533472	338.637	6347.79	-4.22844	gi|15449|At1g53990_Contig3	At1g53990.1	68414.m06151 GDSL-motif lipase/hydrolase family protein similar to myrosinase-associated proteins from [Brassica napus] GI:1769968 GI:1769970, SP|P40603 Anther-specific proline-rich protein APG {Brassica napus}; contains Pfam profile PF00657: GDSL-like Li	GO:0016789,GO:0006114,GO:0016298,GO:0003824,GO:0012505
12091	BN15449	0.0492204	246.407	5006.2	-4.3446	gi|15449|At1g53990_Contig3	At1g53990.1	68414.m06151 GDSL-motif lipase/hydrolase family protein similar to myrosinase-associated proteins from [Brassica napus] GI:1769968 GI:1769970, SP|P40603 Anther-specific proline-rich protein APG {Brassica napus}; contains Pfam profile PF00657: GDSL-like Li	GO:0016789,GO:0006114,GO:0016298,GO:0003824,GO:0012505
15033	BN15462	0.387701	1066.15	2749.93	-1.36698	gi|15462|At4g18700_Contig2	At4g18700.1	68417.m02765 CBL-interacting protein kinase 12 (CIPK12) identical to CBL-interacting protein kinase 12 [Arabidopsis thaliana] gi|13249123|gb|AAK16687; contains Pfam profiles PF00069: Protein kinase domain and PF03822: NAF domain; identical to cDNA CBL-int	GO:0008372,GO:0005524,GO:0016301,GO:0004713,GO:0004674,GO:0006468,GO:0004672,GO:0007165
15345	BN15462	0.394618	952.023	2412.52	-1.34147	gi|15462|At4g18700_Contig2	At4g18700.1	68417.m02765 CBL-interacting protein kinase 12 (CIPK12) identical to CBL-interacting protein kinase 12 [Arabidopsis thaliana] gi|13249123|gb|AAK16687; contains Pfam profiles PF00069: Protein kinase domain and PF03822: NAF domain; identical to cDNA CBL-int	GO:0008372,GO:0005524,GO:0016301,GO:0004713,GO:0004674,GO:0006468,GO:0004672,GO:0007165
2033	BN15468	0.233338	174.529	747.967	-2.09951	gi|15468|At3g01500_Contig4	At3g01500.3	68416.m00076 carbonic anhydrase 1, chloroplast / carbonate dehydratase 1 (CA1) nearly identical to SP|P27140 Carbonic anhydrase, chloroplast precursor (EC 4.2.1.1) (Carbonate dehydratase) {Arabidopsis thaliana}	GO:0008270,GO:0015976,GO:0004089,GO:0009507
16000	BN15490	0.344751	356.276	1033.43	-1.53637	gi|15490|At1g17710_Contig2	At1g17710.1	68414.m02192 expressed protein	GO:0005554,GO:0000004,GO:0012505
15688	BN15490	0.309777	386.936	1249.08	-1.6907	gi|15490|At1g17710_Contig2	At1g17710.1	68414.m02192 expressed protein	GO:0005554,GO:0000004,GO:0012505
13088	BN15491	0.492686	280.278	568.878	-1.02126	gi|15491|At5g56190_Contig1	At5g56190.2	68418.m07011 WD-40 repeat family protein contains 3 (2 significant) WD-40 repeats (PF0400); similar to beta transducin-like protein HET-E2C*40 (GI:17225208) [Podospora anserina]	GO:0005554,GO:0000004,GO:0005834
13396	BN15505	0.363369	150.23	413.436	-1.46049	gi|15505|At5g62070_Contig1	At5g62070.1	68418.m07790 calmodulin-binding family protein contains Pfam profile PF00612: IQ calmodulin-binding motif	GO:0009507,GO:0005516,GO:0006468,GO:0004672,GO:0005524
13084	BN15505	0.326645	147.414	451.297	-1.6142	gi|15505|At5g62070_Contig1	At5g62070.1	68418.m07790 calmodulin-binding family protein contains Pfam profile PF00612: IQ calmodulin-binding motif	GO:0009507,GO:0005516,GO:0006468,GO:0004672,GO:0005524
396	BN15511	0.39672	4694.11	11832.3	-1.33381	gi|15511|At5g54270_Contig3	At5g54270.1	68418.m06760 chlorophyll A-B binding protein / LHCII type III (LHCB3) identical to Lhcb3 protein [Arabidopsis thaliana] GI:4741952; contains Pfam profile PF00504: Chlorophyll A-B binding protein	GO:0030076,GO:0009507,GO:0015979,GO:0005198,GO:0009765
3338	BN15525	0.35727	274.905	769.46	-1.48491	gi|15525|At1g50250_Contig3	At1g50250.1	68414.m05634 cell division protein ftsH homolog 1, chloroplast (FTSH1) (FTSH) identical to SP:Q39102 Cell division protein ftsH homolog 1, chloroplast precursor (EC 3.4.24.-) [Arabidopsis thaliana]	GO:0016887,GO:0006510,GO:0009535,GO:0004176,GO:0008237
3650	BN15525	0.371712	266.594	717.205	-1.42774	gi|15525|At1g50250_Contig3	At1g50250.1	68414.m05634 cell division protein ftsH homolog 1, chloroplast (FTSH1) (FTSH) identical to SP:Q39102 Cell division protein ftsH homolog 1, chloroplast precursor (EC 3.4.24.-) [Arabidopsis thaliana]	GO:0016887,GO:0006510,GO:0009535,GO:0004176,GO:0008237
738	BN15526	0.478049	471.731	986.783	-1.06477	gi|15526|At3g12260_Contig2	At3g12260.1	68416.m01531 complex 1 family protein / LVR family protein contains Pfam PF05347: Complex 1 protein (LYR family)	GO:0005524,GO:0000004,GO:0005739
1050	BN15526	0.467811	434.912	929.674	-1.096	gi|15526|At3g12260_Contig2	At3g12260.1	68416.m01531 complex 1 family protein / LVR family protein contains Pfam PF05347: Complex 1 protein (LYR family)	GO:0005524,GO:0000004,GO:0005739
21534	BN15531	0.308199	278.744	904.428	-1.69806	gi|15531|At5g09570_Contig1	At5g09570.1	68418.m01108 expressed protein contains Pfam domain, PF04933: Protein of unknown function (DUF657)	GO:0005554,GO:0000004,GO:0009507
13734	BN15534	0.326427	1455.38	4458.52	-1.61517	gi|15534|At2g24200_Contig2	At2g24200.1	68415.m02891 cytosol aminopeptidase identical to cytosol aminopeptidase SP:P30184 from [Arabidopsis thaliana]; contains Pfam profiles: PF00883 cytosol aminopeptidase family catalytic domain, PF02789: cytosol aminopeptidase family N-terminal domain	GO:0005622,GO:0004177,GO:0006508
14046	BN15534	0.314159	1520.39	4839.55	-1.67043	gi|15534|At2g24200_Contig2	At2g24200.1	68415.m02891 cytosol aminopeptidase identical to cytosol aminopeptidase SP:P30184 from [Arabidopsis thaliana]; contains Pfam profiles: PF00883 cytosol aminopeptidase family catalytic domain, PF02789: cytosol aminopeptidase family N-terminal domain	GO:0005622,GO:0004177,GO:0006508
16988	BN15546	0.499329	873.316	1748.98	-1.00194	gi|15546|At5g64430_Contig1	At5g64430.1	68418.m08093 octicosapeptide/Phox/Bem1p (PB1) domain-containing protein contains Pfam profile PF00564: PB1 domain	GO:0005554,GO:0000004,GO:0008372
14388	BN15547	0.384994	842.768	2189.04	-1.37709	gi|15547|At5g64430_Contig2	At5g64430.1	68418.m08093 octicosapeptide/Phox/Bem1p (PB1) domain-containing protein contains Pfam profile PF00564: PB1 domain	GO:0005554,GO:0000004,GO:0008372
14700	BN15547	0.378633	768.488	2029.64	-1.40113	gi|15547|At5g64430_Contig2	At5g64430.1	68418.m08093 octicosapeptide/Phox/Bem1p (PB1) domain-containing protein contains Pfam profile PF00564: PB1 domain	GO:0005554,GO:0000004,GO:0008372
4300	BN15551	0.432695	3118.97	7208.24	-1.20858	gi|15551|At3g58610_Contig4	At3g58610.1	68416.m06532 ketol-acid reductoisomerase identical to ketol-acid reductoisomerase, chloroplast precursor (EC 1.1.1.86) (Acetohydroxy-acid reductoisomerase) (Alpha-keto-beta-hydroxylacil reductoisomerase) (Swiss-Prot:Q05758) [Arabidopsis thaliana]	GO:0009082,GO:0004455,GO:0009507
3988	BN15551	0.406515	3878.41	9540.62	-1.29862	gi|15551|At3g58610_Contig4	At3g58610.1	68416.m06532 ketol-acid reductoisomerase identical to ketol-acid reductoisomerase, chloroplast precursor (EC 1.1.1.86) (Acetohydroxy-acid reductoisomerase) (Alpha-keto-beta-hydroxylacil reductoisomerase) (Swiss-Prot:Q05758) [Arabidopsis thaliana]	GO:0009082,GO:0004455,GO:0009507
11784	BN15562	0.315779	467.618	1480.84	-1.66301	gi|15562|At2g26830_Contig1	At2g26830.1	68415.m03219 choline/ethanolamine kinase family protein similar to SP|Q9HBU6 Ethanolamine kinase (EC 2.7.1.82) (EKI){Homo sapiens}, GmCK3p [Glycine max] GI:1438883; contains Pfam profile PF01633: Choline/ethanolamine kinase	GO:0005554,GO:0000004,GO:0008372
12096	BN15562	0.351543	550.073	1564.74	-1.50823	gi|15562|At2g26830_Contig1	At2g26830.1	68415.m03219 choline/ethanolamine kinase family protein similar to SP|Q9HBU6 Ethanolamine kinase (EC 2.7.1.82) (EKI){Homo sapiens}, GmCK3p [Glycine max] GI:1438883; contains Pfam profile PF01633: Choline/ethanolamine kinase	GO:0005554,GO:0000004,GO:0008372
25434	BN15586	0.288488	454.288	1574.72	-1.79342	gi|15586|At2g40890_Contig1	At2g40890.1	68415.m05046 cytochrome P450 98A3, putative (CYP98A3) identical to Cytochrome P450 98A3 (SP|O22203) [Arabidopsis thaliana]; similar to gi:17978651 from Pinus taeda	GO:0046409,GO:0005792,GO:0009809,GO:0004497,GO:0009699
25746	BN15586	0.360158	500.821	1390.56	-1.4733	gi|15586|At2g40890_Contig1	At2g40890.1	68415.m05046 cytochrome P450 98A3, putative (CYP98A3) identical to Cytochrome P450 98A3 (SP|O22203) [Arabidopsis thaliana]; similar to gi:17978651 from Pinus taeda	GO:0046409,GO:0005792,GO:0009809,GO:0004497,GO:0009699
4946	BN15594	0.331097	106.447	321.498	-1.59467	gi|15594|At2g41110_Contig1	At2g41110.1	68415.m05078 calmodulin-2/3/5 (CAM2) (CAL1) almost identical to Calmodulin-2/3/5 SP:P25069 from [Arabidopsis thaliana]	GO:0009288,GO:0005509,GO:0009652
4634	BN15594	0.261703	130.672	499.314	-1.934	gi|15594|At2g41110_Contig1	At2g41110.1	68415.m05078 calmodulin-2/3/5 (CAM2) (CAL1) almost identical to Calmodulin-2/3/5 SP:P25069 from [Arabidopsis thaliana]	GO:0009288,GO:0005509,GO:0009652
13089	BN15603	0.473711	2218.06	4682.31	-1.07792	gi|15603|At4g20020_Contig3	At4g20020.1	68417.m02931 expressed protein	GO:0005554,GO:0000004,GO:0005739
13401	BN15603	0.490831	2099.54	4277.52	-1.0267	gi|15603|At4g20020_Contig3	At4g20020.1	68417.m02931 expressed protein	GO:0005554,GO:0000004,GO:0005739
7889	BN15605	0.477951	1031.94	2159.09	-1.06506	gi|15605|At5g58310_Contig2	At5g58310.1	68418.m07299 hydrolase, alpha/beta fold family protein low similarity to SP|Q40708 PIR7A protein {Oryza sativa}, polyneuridine aldehyde esterase [Rauvolfia serpentina] GI:6651393, ethylene-induced esterase [Citrus sinensis] GI:14279437; contains Pfam prof	GO:0003824,GO:0016787,GO:0000004,GO:0008372
8201	BN15605	0.461279	1018.9	2208.86	-1.11629	gi|15605|At5g58310_Contig2	At5g58310.1	68418.m07299 hydrolase, alpha/beta fold family protein low similarity to SP|Q40708 PIR7A protein {Oryza sativa}, polyneuridine aldehyde esterase [Rauvolfia serpentina] GI:6651393, ethylene-induced esterase [Citrus sinensis] GI:14279437; contains Pfam prof	GO:0003824,GO:0016787,GO:0000004,GO:0008372
5289	BN15606	0.351312	568.816	1619.12	-1.50918	gi|15606|At4g16980_Contig3	At4g16980.1	68417.m02560 arabinogalactan-protein family similar to arabinogalactan protein [Arabidopsis thaliana] gi|10880495|gb|AAG24277; contains proline-rich extensin domains, INTERPRO:IPR002965	GO:0012505,GO:0004879,GO:0006355,GO:0003677,GO:0005634,GO:0045735
5601	BN15606	0.290127	435.628	1501.51	-1.78525	gi|15606|At4g16980_Contig3	At4g16980.1	68417.m02560 arabinogalactan-protein family similar to arabinogalactan protein [Arabidopsis thaliana] gi|10880495|gb|AAG24277; contains proline-rich extensin domains, INTERPRO:IPR002965	GO:0012505,GO:0004879,GO:0006355,GO:0003677,GO:0005634,GO:0045735
2689	BN15608	0.479798	146.458	305.249	-1.0595	gi|15608|At1g76690_Contig1	At1g76690.1	68414.m08924 12-oxophytodienoate reductase (OPR2) identical to 12-oxophytodienoate reductase OPR2 GB:AAC78441 [Arabidopsis thaliana]	GO:0016629,GO:0009695
26085	BN15611	0.111628	192.035	1720.31	-3.16323	gi|15611|At2g16740_Contig1	At2g16740.1	68415.m01920 ubiquitin-conjugating enzyme, putative strong similarity to SP|P35133 Ubiquitin-conjugating enzyme E2-17 kDa 10 (EC 6.3.2.19) (Ubiquitin- protein ligase 10) (Ubiquitin carrier protein 10) {Arabidopsis thaliana}; contains Pfam profile PF00179:	GO:0006464,GO:0008372,GO:0004840,GO:0006512
26397	BN15611	0.132913	173.941	1308.68	-2.91144	gi|15611|At2g16740_Contig1	At2g16740.1	68415.m01920 ubiquitin-conjugating enzyme, putative strong similarity to SP|P35133 Ubiquitin-conjugating enzyme E2-17 kDa 10 (EC 6.3.2.19) (Ubiquitin- protein ligase 10) (Ubiquitin carrier protein 10) {Arabidopsis thaliana}; contains Pfam profile PF00179:	GO:0006464,GO:0008372,GO:0004840,GO:0006512
13085	BN15617	0.438741	489.626	1115.98	-1.18856	gi|15617|At5g35630_Contig1	At5g35630.1	68418.m04253 glutamine synthetase (GS2) identical to glutamine synthetase, chloroplast precursor (glutamate-- ammonia ligase, GS2) [Arabidopsis thaliana] SWISS-PROT:Q43127	GO:0009750,GO:0009744,GO:0007568,GO:0009507,GO:0004356,GO:0009416,GO:0009749
13397	BN15617	0.455379	454.389	997.825	-1.13486	gi|15617|At5g35630_Contig1	At5g35630.1	68418.m04253 glutamine synthetase (GS2) identical to glutamine synthetase, chloroplast precursor (glutamate-- ammonia ligase, GS2) [Arabidopsis thaliana] SWISS-PROT:Q43127	GO:0009750,GO:0009744,GO:0007568,GO:0009507,GO:0004356,GO:0009416,GO:0009749
2685	BN15623	0.343781	1133.3	3296.58	-1.54044	gi|15623|At2g20120_Contig1	At2g20120.1	68415.m02351 expressed protein contains Pfam domain, PF04367: Protein of unknown function (DUF502); identical to cDNA putative membrane protein COV (COV) GI:30059123	GO:0009734,GO:0005554,GO:0016021
2997	BN15623	0.331065	1050.63	3173.49	-1.59482	gi|15623|At2g20120_Contig1	At2g20120.1	68415.m02351 expressed protein contains Pfam domain, PF04367: Protein of unknown function (DUF502); identical to cDNA putative membrane protein COV (COV) GI:30059123	GO:0009734,GO:0005554,GO:0016021
16339	BN15630	0.498406	1264.94	2537.97	-1.00461	gi|15630|At5g63840_Contig2	At5g63840.1	68418.m08014 alpha-glucosidase, putative similar to alpha-glucosidase GI:2648032 from [Solanum tuberosum]	GO:0012505,GO:0004553
11139	BN15633	0.320578	382.264	1192.42	-1.64125	gi|15633|At5g63840_RL3891R	At5g63840.1	68418.m08014 alpha-glucosidase, putative similar to alpha-glucosidase GI:2648032 from [Solanum tuberosum]	GO:0012505,GO:0004553
11451	BN15633	0.331522	389.492	1174.86	-1.59282	gi|15633|At5g63840_RL3891R	At5g63840.1	68418.m08014 alpha-glucosidase, putative similar to alpha-glucosidase GI:2648032 from [Solanum tuberosum]	GO:0012505,GO:0004553
5939	BN15635	0.480106	104.739	218.158	-1.05857	gi|15635|At2g18300_Contig2	At2g18300.2	68415.m02134 basic helix-loop-helix (bHLH) family protein contains Pfam profile: PF00010 helix-loop-helix DNA-binding domain ;supported by cDNA gi|20127067|gb|AF488597.1|	GO:0008372,GO:0003700,GO:0045449
739	BN15637	0.352793	444.121	1258.87	-1.5031	gi|15637|At2g18300_Contig1	At2g18300.2	68415.m02134 basic helix-loop-helix (bHLH) family protein contains Pfam profile: PF00010 helix-loop-helix DNA-binding domain ;supported by cDNA gi|20127067|gb|AF488597.1|	GO:0008372,GO:0003700,GO:0045449
1051	BN15637	0.160468	238.203	1484.43	-2.63965	gi|15637|At2g18300_Contig1	At2g18300.2	68415.m02134 basic helix-loop-helix (bHLH) family protein contains Pfam profile: PF00010 helix-loop-helix DNA-binding domain ;supported by cDNA gi|20127067|gb|AF488597.1|	GO:0008372,GO:0003700,GO:0045449
13735	BN15644	0.189308	165.2	872.652	-2.40119	gi|15644|At1g03220_Contig1	At1g03220.1	68414.m00300 extracellular dermal glycoprotein, putative / EDGP, putative similar to extracellular dermal glycoprotein EDGP precursor [Daucus carota] GI:285741	GO:0005554,GO:0000004,GO:0012505
14047	BN15644	0.214696	170.07	792.142	-2.21963	gi|15644|At1g03220_Contig1	At1g03220.1	68414.m00300 extracellular dermal glycoprotein, putative / EDGP, putative similar to extracellular dermal glycoprotein EDGP precursor [Daucus carota] GI:285741	GO:0005554,GO:0000004,GO:0012505
6247	BN15647	0.301807	114.768	380.27	-1.7283	gi|15647|At1g02900_Contig1	At1g02900.1	68414.m00257 rapid alkalinization factor (RALF) family protein similar to RALF precursor [Nicotiana tabacum] GI:16566316	GO:0005578,GO:0004871,GO:0007267
5935	BN15647	0.250714	148.916	593.968	-1.99589	gi|15647|At1g02900_Contig1	At1g02900.1	68414.m00257 rapid alkalinization factor (RALF) family protein similar to RALF precursor [Nicotiana tabacum] GI:16566316	GO:0005578,GO:0004871,GO:0007267
11789	BN15658	0.426732	95.2368	223.177	-1.2286	gi|15658|At5g41790_Contig1	At5g41790.1	68418.m05088 COP1-interactive protein 1 / CIP1 almost identical to CIP1 (GI:836950) [Arabidopsis thaliana]	GO:0005856,GO:0005515
12747	BN15696	0.229897	117.614	511.595	-2.12094	gi|15696|At2g21410_Contig2	At2g21410.1	68415.m02548 vacuolar proton ATPase, putative similar to vacuolar proton ATPase 100-kDa subunit from Dictyostelium discoideum P|1384136|gb|AAB49621	GO:0016020,GO:0015992,GO:0016887
12435	BN15696	0.291792	113.467	388.862	-1.77699	gi|15696|At2g21410_Contig2	At2g21410.1	68415.m02548 vacuolar proton ATPase, putative similar to vacuolar proton ATPase 100-kDa subunit from Dictyostelium discoideum P|1384136|gb|AAB49621	GO:0016020,GO:0015992,GO:0016887
2035	BN15700	0.318362	1588.85	4990.7	-1.65126	gi|15700|At1g19320_ILS1004F	At1g19320.1	68414.m02402 pathogenesis-related thaumatin family protein similar to SP:P28493 Pathogenesis-related protein 5 precursor (PR-5) from [Arabidopsis thaliana], thaumatin-like protein [Arabidopsis thaliana] GI:2435406; contains Pfam profile PF00314: Thaumatin	GO:0012505,GO:0005554,GO:0042828
3002	BN15712	0.289111	432.16	1494.79	-1.79031	gi|15712|At5g23040_Contig1	At5g23040.2	68418.m02694 expressed protein similar to unknown protein (emb|CAB62636.1)	GO:0005554,GO:0000004,GO:0009507
2690	BN15712	0.330919	528.53	1597.16	-1.59545	gi|15712|At5g23040_Contig1	At5g23040.2	68418.m02694 expressed protein similar to unknown protein (emb|CAB62636.1)	GO:0005554,GO:0000004,GO:0009507
10486	BN15727	0.396991	806.185	2030.74	-1.33282	gi|15727|At5g47220_Contig1	At5g47220.1	68418.m05822 ethylene-responsive element-binding factor 2 (ERF2) identical to SP|O80338 Ethylene responsive element binding factor 2 (AtERF2) [Arabidopsis thaliana]	GO:0016563,GO:0003700,GO:0006355,GO:0003677,GO:0005634,GO:0045941
10798	BN15727	0.374112	858.602	2295.04	-1.41846	gi|15727|At5g47220_Contig1	At5g47220.1	68418.m05822 ethylene-responsive element-binding factor 2 (ERF2) identical to SP|O80338 Ethylene responsive element binding factor 2 (AtERF2) [Arabidopsis thaliana]	GO:0016563,GO:0003700,GO:0006355,GO:0003677,GO:0005634,GO:0045941
5598	BN15729	0.399726	244.059	610.565	-1.32291	gi|15729|At4g34412_Contig1	At4g34412.1	68417.m04888 expressed protein	GO:0005554,GO:0000004,GO:0008372
5286	BN15729	0.419234	318.954	760.802	-1.25417	gi|15729|At4g34412_Contig1	At4g34412.1	68417.m04888 expressed protein	GO:0005554,GO:0000004,GO:0008372
21852	BN15740	0.110451	1954.13	17692.3	-3.17852	gi|15740|At1g07600_Contig4	At1g07600.1	68414.m00813 metallothionein-like protein 1A (MT-1A) (MT-Q) (MT-2) identical to Metallothionein-like protein 1A (MT-1A) (MT-Q) (MT-2) SP:P43392 from (Arabidopsis thaliana)	GO:0046872,GO:0008372,GO:0046688,GO:0005507,GO:0009644
21540	BN15740	0.0323913	590.804	18239.6	-4.94825	gi|15740|At1g07600_Contig4	At1g07600.1	68414.m00813 metallothionein-like protein 1A (MT-1A) (MT-Q) (MT-2) identical to Metallothionein-like protein 1A (MT-1A) (MT-Q) (MT-2) SP:P43392 from (Arabidopsis thaliana)	GO:0046872,GO:0008372,GO:0046688,GO:0005507,GO:0009644
18940	BN15742	0.338317	2531.61	7482.96	-1.56355	gi|15742|At1g07600_Contig2	At1g07600.1	68414.m00813 metallothionein-like protein 1A (MT-1A) (MT-Q) (MT-2) identical to Metallothionein-like protein 1A (MT-1A) (MT-Q) (MT-2) SP:P43392 from (Arabidopsis thaliana)	GO:0046872,GO:0008372,GO:0046688,GO:0005507,GO:0009644
19252	BN15742	0.249296	1898.92	7617.12	-2.00407	gi|15742|At1g07600_Contig2	At1g07600.1	68414.m00813 metallothionein-like protein 1A (MT-1A) (MT-Q) (MT-2) identical to Metallothionein-like protein 1A (MT-1A) (MT-Q) (MT-2) SP:P43392 from (Arabidopsis thaliana)	GO:0046872,GO:0008372,GO:0046688,GO:0005507,GO:0009644
1052	BN15750	0.448827	767.562	1710.15	-1.15577	gi|15750|At1g04290_Contig1	At1g04290.1	68414.m00420 thioesterase family protein contains Pfam profile PF03061: thioesterase family protein; EST gb|T45093 comes from this gene	GO:0016788,GO:0003824,GO:0016291,GO:0000004,GO:0008372
14048	BN15758	0.455991	509.406	1117.14	-1.13292	gi|15758|At3g17611_Contig2	At3g17611.2	68416.m02250 rhomboid family protein / zinc finger protein-related contains Pfam profiles PF01694: Rhomboid family, PF00641: Zn-finger in Ran binding protein and others	GO:0005554,GO:0000004,GO:0005739
13736	BN15758	0.407492	652.317	1600.81	-1.29516	gi|15758|At3g17611_Contig2	At3g17611.2	68416.m02250 rhomboid family protein / zinc finger protein-related contains Pfam profiles PF01694: Rhomboid family, PF00641: Zn-finger in Ran binding protein and others	GO:0005554,GO:0000004,GO:0005739
11448	BN15759	0.222361	208.899	939.458	-2.16902	gi|15759|At1g80450_Contig1	At1g80450.1	68414.m09421 VQ motif-containing protein contains PF05678: VQ motif	GO:0005554,GO:0000004,GO:0009507
11136	BN15759	0.210625	204.883	972.74	-2.24725	gi|15759|At1g80450_Contig1	At1g80450.1	68414.m09421 VQ motif-containing protein contains PF05678: VQ motif	GO:0005554,GO:0000004,GO:0009507
6248	BN15761	0.408815	2431.77	5948.34	-1.29048	gi|15761|At5g43720_Contig2	At5g43720.1	68418.m05345 expressed protein	GO:0005554,GO:0000004,GO:0009507
3648	BN15762	0.454625	610.775	1343.47	-1.13725	gi|15762|At2g24040_Contig1	At2g24040.1	68415.m02872 hydrophobic protein, putative / low temperature and salt responsive protein, putative similar to SP|Q9ZNQ7 Hydrophobic protein RCI2A (Low temperature and salt responsive protein LTI6A) {Arabidopsis thaliana}; contains Pfam profile PF01679: Un	GO:0042538,GO:0009409,GO:0016021,GO:0005554,GO:0012505
1048	BN15763	0.349494	1385.32	3963.79	-1.51666	gi|15763|At5g66920_Contig1	At5g66920.1	68418.m08435 multi-copper oxidase type I family protein similar to pollen-specific BP10 protein [SP|Q00624][Brassica napus]; contains Pfam profile: PF00394 Multicopper oxidase	GO:0009555,GO:0012505,GO:0005507,GO:0009846
11790	BN15774	0.452055	322.123	712.575	-1.14543	gi|15774|At5g08160_Contig1	At5g08160.2	68418.m00953 serine/threonine protein kinase, putative identical to serine/threonine protein kinase [Arabidopsis thaliana] gi|2109293|gb|AAB69123	GO:0006499,GO:0004674,GO:0006468,GO:0004672,GO:0005524,GO:0016301
12102	BN15774	0.486325	287.764	591.711	-1.04001	gi|15774|At5g08160_Contig1	At5g08160.2	68418.m00953 serine/threonine protein kinase, putative identical to serine/threonine protein kinase [Arabidopsis thaliana] gi|2109293|gb|AAB69123	GO:0006499,GO:0004674,GO:0006468,GO:0004672,GO:0005524,GO:0016301
3986	BN15792	0.490308	168.562	343.788	-1.02824	gi|15792|At3g13235_Contig2	At3g13235.1	68416.m01666 ubiquitin family protein contains INTERPRO:IPR000626 ubiquitin domain	GO:0006512,GO:0005634,GO:0006508,GO:0004190,GO:0006289
1698	BN15793	0.348487	8478.87	24330.5	-1.52082	gi|15793|At4g38740_Contig2	At4g38740.1	68417.m05487 peptidyl-prolyl cis-trans isomerase / cyclophilin / rotamase / cyclosporin A-binding protein (ROC1) identical to SP|P34790 Peptidyl-prolyl cis-trans isomerase (EC 5.2.1.8) (PPIase) (Rotamase) (Cyclophilin) (Cyclosporin A-binding protein) {Ara	GO:0005829,GO:0007165,GO:0003755,GO:0006457
1386	BN15793	0.314871	5387.7	17110.8	-1.66717	gi|15793|At4g38740_Contig2	At4g38740.1	68417.m05487 peptidyl-prolyl cis-trans isomerase / cyclophilin / rotamase / cyclosporin A-binding protein (ROC1) identical to SP|P34790 Peptidyl-prolyl cis-trans isomerase (EC 5.2.1.8) (PPIase) (Rotamase) (Cyclophilin) (Cyclosporin A-binding protein) {Ara	GO:0005829,GO:0007165,GO:0003755,GO:0006457
2040	BN15811	0.350844	595.372	1696.97	-1.5111	gi|15811|At1g10720_DC1059F	At1g10720.1	68414.m01221 BSD domain-containing protein contains Pfam profile PF03909: BSD domain	GO:0008121,GO:0045285,GO:0006118,GO:0016020
7236	BN15825	0.328102	84.2075	256.65	-1.60778	gi|15825|At1g07440_Contig2	At1g07440.1	68414.m00794 tropinone reductase, putative / tropine dehydrogenase, putative similar to tropinone reductase SP:P50165 from [Datura stramonium]	GO:0008152,GO:0016491,GO:0004022,GO:0008372
4948	BN15826	0.490434	699.183	1425.64	-1.02787	gi|15826|At1g07440_Contig4	At1g07440.1	68414.m00794 tropinone reductase, putative / tropine dehydrogenase, putative similar to tropinone reductase SP:P50165 from [Datura stramonium]	GO:0008152,GO:0016491,GO:0004022,GO:0008372
2036	BN15827	0.358081	1669.24	4661.63	-1.48164	gi|15827|At2g30110_Contig2	At2g30110.1	68415.m03664 ubiquitin activating enzyme 1 (UBA1) E1; identical to GB:U80808	GO:0004840,GO:0016567,GO:0004839,GO:0006511
13403	BN15837	0.415682	3057.97	7356.52	-1.26645	gi|15837|At3g04450_DC1035R	At3g04450.1	68416.m00472 myb family transcription factor contains Pfam profile: PF00249 myb-like DNA-binding domain	GO:0009507,GO:0003700,GO:0045449
13091	BN15837	0.412655	2914.34	7062.42	-1.27699	gi|15837|At3g04450_DC1035R	At3g04450.1	68416.m00472 myb family transcription factor contains Pfam profile: PF00249 myb-like DNA-binding domain	GO:0009507,GO:0003700,GO:0045449
8203	BN15841	0.338362	470.025	1389.12	-1.56336	gi|15841|At1g18300_Contig1	At1g18300.1	68414.m02286 MutT/nudix family protein similar to SP|Q09790 Diadenosine 5',5'''-P1,P6-hexaphosphate hydrolase (EC 3.6.1.-) (Ap6A hydrolase) {Schizosaccharomyces pombe}; contains Pfam profile PF00293: NUDIX domain	GO:0012505,GO:0000004,GO:0016787
7891	BN15841	0.374084	628.812	1680.94	-1.41857	gi|15841|At1g18300_Contig1	At1g18300.1	68414.m02286 MutT/nudix family protein similar to SP|Q09790 Diadenosine 5',5'''-P1,P6-hexaphosphate hydrolase (EC 3.6.1.-) (Ap6A hydrolase) {Schizosaccharomyces pombe}; contains Pfam profile PF00293: NUDIX domain	GO:0012505,GO:0000004,GO:0016787
2691	BN15843	0.494364	346.496	700.892	-1.01635	gi|15843|At4g29260_Contig1	At4g29260.1	68417.m04184 acid phosphatase class B family protein similar to acid phosphatase [Glycine max] GI:3341443; contains Pfam profile PF03767: HAD superfamily (subfamily IIIB) phosphatase	GO:0003993,GO:0012505,GO:0000004,GO:0005524
3003	BN15843	0.478284	406.128	849.135	-1.06406	gi|15843|At4g29260_Contig1	At4g29260.1	68417.m04184 acid phosphatase class B family protein similar to acid phosphatase [Glycine max] GI:3341443; contains Pfam profile PF03767: HAD superfamily (subfamily IIIB) phosphatase	GO:0003993,GO:0012505,GO:0000004,GO:0005524
91	BN15844	0.409661	197.322	481.672	-1.2875	gi|15844|At4g29260_Contig2	At4g29260.1	68417.m04184 acid phosphatase class B family protein similar to acid phosphatase [Glycine max] GI:3341443; contains Pfam profile PF03767: HAD superfamily (subfamily IIIB) phosphatase	GO:0003993,GO:0012505,GO:0000004,GO:0005524
20887	BN15853	0.417053	999.7	2397.06	-1.2617	gi|15853|At4g34230_Contig1	At4g34230.1	68417.m04864 cinnamyl-alcohol dehydrogenase, putative similar to cinnamyl alcohol dehydrogenase, Nicotiana tabacum [SP|P30359], Populus deltoides, PATCHX:G288753	GO:0045551,GO:0009809
15999	BN15855	0.180663	200.027	1107.18	-2.46862	gi|15855|At2g02130_Contig2	At2g02130.1	68415.m00149 plant defensin-fusion protein, putative (PDF2.3) plant defensin protein family member, personal communication, Bart Thomma (Bart.Thomma@agr.kuleuven.ac.be)	GO:0009405,GO:0030414,GO:0008200,GO:0012505
15687	BN15855	0.15992	225.33	1409.02	-2.64458	gi|15855|At2g02130_Contig2	At2g02130.1	68415.m00149 plant defensin-fusion protein, putative (PDF2.3) plant defensin protein family member, personal communication, Bart Thomma (Bart.Thomma@agr.kuleuven.ac.be)	GO:0009405,GO:0030414,GO:0008200,GO:0012505
5599	BN15859	0.302163	1753.33	5802.59	-1.7266	gi|15859|At1g43670_Contig4	At1g43670.1	68414.m05016 fructose-1,6-bisphosphatase, putative / D-fructose-1,6-bisphosphate 1-phosphohydrolase, putative / FBPase, putative very strong similarity to SP|P46267 Fructose-1,6-bisphosphatase, cytosolic (EC 3.1.3.11) (D-fructose-1,6- bisphosphate 1-phosp	GO:0042578,GO:0006000,GO:0042132,GO:0005975,GO:0008372
5287	BN15859	0.360466	2230.63	6188.18	-1.47206	gi|15859|At1g43670_Contig4	At1g43670.1	68414.m05016 fructose-1,6-bisphosphatase, putative / D-fructose-1,6-bisphosphate 1-phosphohydrolase, putative / FBPase, putative very strong similarity to SP|P46267 Fructose-1,6-bisphosphatase, cytosolic (EC 3.1.3.11) (D-fructose-1,6- bisphosphate 1-phosp	GO:0042578,GO:0006000,GO:0042132,GO:0005975,GO:0008372
399	BN15861	0.233834	159.39	681.636	-2.09644	gi|15861|At5g47455_Contig1	At5g47455.6	68418.m05857 expressed protein	GO:0005554,GO:0000004,GO:0009507
87	BN15861	0.21743	166.253	764.629	-2.20138	gi|15861|At5g47455_Contig1	At5g47455.6	68418.m05857 expressed protein	GO:0005554,GO:0000004,GO:0009507
1053	BN15877	0.317438	7729.94	24351	-1.65545	gi|15877|At3g52800_DL474R	At3g52800.1	68416.m05818 zinc finger (AN1-like) family protein contains Pfam domain, PF01428: AN1-like Zinc finger	GO:0003677,GO:0008372,GO:0000004,GO:0008270
21537	BN15881	0.417714	1213.1	2904.14	-1.25941	gi|15881|At1g02560_Contig2	At1g02560.1	68414.m00207 ATP-dependent Clp protease proteolytic subunit (ClpP1) identical to nClpP1 GB:BAA82065 GI:5360579 from [Arabidopsis thaliana]; contains Pfam profile PF00574: Clp protease; contains TIGRfam profile TIGR00493: ATP-dependent Clp protease, proteo	GO:0009840,GO:0008462,GO:0009570,GO:0006510,GO:0009534
16649	BN15883	0.276143	892.118	3230.64	-1.85651	gi|15883|At5g46180_Contig2	At5g46180.1	68418.m05680 ornithine aminotransferase, putative / ornithine--oxo-acid aminotransferase, putative similar to SP|Q92413 Ornithine aminotransferase (EC 2.6.1.13) (Ornithine--oxo-acid aminotransferase) [Aspergillus nidulans] {Emericella nidulans}; contains	GO:0006526,GO:0009448,GO:0005737,GO:0006779,GO:0009058,GO:0019493,GO:0004587,GO:0042286,GO:0008483,GO:0004015,GO:0005739,GO:0003867,GO:0019544,GO:0009102,GO:0006525
16337	BN15883	0.273302	834.615	3053.82	-1.87143	gi|15883|At5g46180_Contig2	At5g46180.1	68418.m05680 ornithine aminotransferase, putative / ornithine--oxo-acid aminotransferase, putative similar to SP|Q92413 Ornithine aminotransferase (EC 2.6.1.13) (Ornithine--oxo-acid aminotransferase) [Aspergillus nidulans] {Emericella nidulans}; contains	GO:0006526,GO:0009448,GO:0005737,GO:0006779,GO:0009058,GO:0019493,GO:0004587,GO:0042286,GO:0008483,GO:0004015,GO:0005739,GO:0003867,GO:0019544,GO:0009102,GO:0006525
14049	BN15884	0.297131	138.136	464.899	-1.75083	gi|15884|At3g17510_Contig1	At3g17510.1	68416.m02237 CBL-interacting protein kinase 1 (CIPK1) identical to CBL-interacting protein kinase 1 [Arabidopsis thaliana] gi|11066952|gb|AAG28776; contains Pfam profiles PF00069: Protein kinase domain and PF03822: NAF domain; identical to cDNA CBL-intera	GO:0008372,GO:0005524,GO:0016301,GO:0004713,GO:0004674,GO:0006468,GO:0004672,GO:0007165
13737	BN15884	0.276705	96.7979	349.824	-1.85358	gi|15884|At3g17510_Contig1	At3g17510.1	68416.m02237 CBL-interacting protein kinase 1 (CIPK1) identical to CBL-interacting protein kinase 1 [Arabidopsis thaliana] gi|11066952|gb|AAG28776; contains Pfam profiles PF00069: Protein kinase domain and PF03822: NAF domain; identical to cDNA CBL-intera	GO:0008372,GO:0005524,GO:0016301,GO:0004713,GO:0004674,GO:0006468,GO:0004672,GO:0007165
11137	BN15885	0.350367	1663.56	4748.05	-1.51306	gi|15885|At3g17510_Contig3	At3g17510.1	68416.m02237 CBL-interacting protein kinase 1 (CIPK1) identical to CBL-interacting protein kinase 1 [Arabidopsis thaliana] gi|11066952|gb|AAG28776; contains Pfam profiles PF00069: Protein kinase domain and PF03822: NAF domain; identical to cDNA CBL-intera	GO:0008372,GO:0005524,GO:0016301,GO:0004713,GO:0004674,GO:0006468,GO:0004672,GO:0007165
11449	BN15885	0.35483	1591.27	4484.6	-1.4948	gi|15885|At3g17510_Contig3	At3g17510.1	68416.m02237 CBL-interacting protein kinase 1 (CIPK1) identical to CBL-interacting protein kinase 1 [Arabidopsis thaliana] gi|11066952|gb|AAG28776; contains Pfam profiles PF00069: Protein kinase domain and PF03822: NAF domain; identical to cDNA CBL-intera	GO:0008372,GO:0005524,GO:0016301,GO:0004713,GO:0004674,GO:0006468,GO:0004672,GO:0007165
3337	BN15888	0.255225	799.897	3134.09	-1.97016	gi|15888|At1g72170_ES2555F	At1g72170.1	68414.m08344 expressed protein contains Pfam PF04418: Domain of unknown function (DUF543)	GO:0005554,GO:0000004,GO:0008372
3649	BN15888	0.25626	717.283	2799.04	-1.96432	gi|15888|At1g72170_ES2555F	At1g72170.1	68414.m08344 expressed protein contains Pfam PF04418: Domain of unknown function (DUF543)	GO:0005554,GO:0000004,GO:0008372
1049	BN15889	0.243619	94.7759	389.034	-2.0373	gi|15889|At5g63530_Contig2	At5g63530.1	68418.m07974 copper chaperone (CCH)-related low similarity to copper homeostasis factor [GI:3168840]; nearly identical to farnesylated protein ATFP3 [GI:4097547]; contains Pfam profile PF00403: Heavy-metal-associated domain	GO:0046872,GO:0046916,GO:0008372,GO:0046914
737	BN15889	0.494452	128.374	259.629	-1.0161	gi|15889|At5g63530_Contig2	At5g63530.1	68418.m07974 copper chaperone (CCH)-related low similarity to copper homeostasis factor [GI:3168840]; nearly identical to farnesylated protein ATFP3 [GI:4097547]; contains Pfam profile PF00403: Heavy-metal-associated domain	GO:0046872,GO:0046916,GO:0008372,GO:0046914
19591	BN15896	0.0179073	723.995	40430.1	-5.80331	gi|15896|At5g45890_Contig1	At5g45890.1	68418.m05644 senescence-specific SAG12 protein (SAG12) / cysteine proteinase, putative identical to senescence-specific protein SAG12 GI:1046373 from [Arabidopsis thaliana]	GO:0012505,GO:0007568,GO:0009723,GO:0006508,GO:0008234
19903	BN15896	0.0222113	755.074	33995	-5.49256	gi|15896|At5g45890_Contig1	At5g45890.1	68418.m05644 senescence-specific SAG12 protein (SAG12) / cysteine proteinase, putative identical to senescence-specific protein SAG12 GI:1046373 from [Arabidopsis thaliana]	GO:0012505,GO:0007568,GO:0009723,GO:0006508,GO:0008234
14391	BN15900	0.237337	837.858	3530.25	-2.07499	gi|15900|At4g01480_Contig1	At4g01480.1	68417.m00191 inorganic pyrophosphatase, putative [soluble] / pyrophosphate phospho-hydrolase, putative / PPase, putative strong similarity to SP|Q43187 Soluble inorganic pyrophosphatase (EC 3.6.1.1) (Pyrophosphate phospho- hydrolase) (PPase) {Solanum tube	GO:0016020,GO:0008152,GO:0016462
14703	BN15900	0.218389	706.652	3235.75	-2.19503	gi|15900|At4g01480_Contig1	At4g01480.1	68417.m00191 inorganic pyrophosphatase, putative [soluble] / pyrophosphate phospho-hydrolase, putative / PPase, putative strong similarity to SP|Q43187 Soluble inorganic pyrophosphatase (EC 3.6.1.1) (Pyrophosphate phospho- hydrolase) (PPase) {Solanum tube	GO:0016020,GO:0008152,GO:0016462
9191	BN15902	0.494407	615.23	1244.38	-1.01623	gi|15902|At2g21530_Contig2	At2g21530.1	68415.m02562 forkhead-associated domain-containing protein / FHA domain-containing protein	GO:0005554,GO:0000004,GO:0009507
9503	BN15902	0.419166	470.585	1122.67	-1.25441	gi|15902|At2g21530_Contig2	At2g21530.1	68415.m02562 forkhead-associated domain-containing protein / FHA domain-containing protein	GO:0005554,GO:0000004,GO:0009507
1391	BN15905	0.469652	1345.45	2864.78	-1.09034	gi|15905|At1g69640_Contig1	At1g69640.1	68414.m08012 acid phosphatase, putative similar to GI:5360721 from [Lupinus albus]	GO:0008152,GO:0003824,GO:0012505
14387	BN15914	0.401995	247.425	615.493	-1.31475	gi|15914|At2g47000_Contig2	At2g47000.1	68415.m05871 multidrug resistant (MDR) ABC transporter, putative similar to multidrug-resistant protein CjMDR1 [Coptis japonica] GI:14715462, MDR-like p-glycoprotein [Arabidopsis thaliana] GI:24324262; contains Pfam profiles PF00005: ABC transporter, PF00	GO:0009877,GO:0016021,GO:0006817,GO:0015706,GO:0015846,GO:0017004,GO:0006810,GO:0030288,GO:0015833,GO:0006306,GO:0006824,GO:0004009,GO:0019866,GO:0016020,GO:0006865
14699	BN15914	0.375284	199.297	531.057	-1.41395	gi|15914|At2g47000_Contig2	At2g47000.1	68415.m05871 multidrug resistant (MDR) ABC transporter, putative similar to multidrug-resistant protein CjMDR1 [Coptis japonica] GI:14715462, MDR-like p-glycoprotein [Arabidopsis thaliana] GI:24324262; contains Pfam profiles PF00005: ABC transporter, PF00	GO:0009877,GO:0016021,GO:0006817,GO:0015706,GO:0015846,GO:0017004,GO:0006810,GO:0030288,GO:0015833,GO:0006306,GO:0006824,GO:0004009,GO:0019866,GO:0016020,GO:0006865
12099	BN15915	0.475905	271.436	570.358	-1.07126	gi|15915|At5g44190_Contig2	At5g44190.1	68418.m05407 myb family transcription factor (GLK2) contains Pfam profile: PF00249 myb-like DNA-binding domain	GO:0045941,GO:0003700,GO:0030528,GO:0003677,GO:0005634
25441	BN15924	0.280812	134.004	477.202	-1.83232	gi|15924|At4g37430_Contig2	At4g37430.1	68417.m05298 cytochrome P450 81F1 (CYP81F1) (CYP91A2) identical to cytochrome P450 81F1 (91A2) (SP:O65790) [Arabidopsis thaliana]	GO:0012505,GO:0006118,GO:0019825
25753	BN15924	0.23896	91.7106	383.791	-2.06516	gi|15924|At4g37430_Contig2	At4g37430.1	68417.m05298 cytochrome P450 81F1 (CYP81F1) (CYP91A2) identical to cytochrome P450 81F1 (91A2) (SP:O65790) [Arabidopsis thaliana]	GO:0012505,GO:0006118,GO:0019825
7549	BN15953	0.444256	1052.82	2369.85	-1.17054	gi|15953|At5g17840_DC958F	At5g17840.1	68418.m02091 chaperone protein dnaJ-related similar to bundle sheath defective protein 2 (GI:4732091) [Zea mays]	GO:0005554,GO:0000004,GO:0009507
7237	BN15953	0.440148	1047.78	2380.52	-1.18394	gi|15953|At5g17840_DC958F	At5g17840.1	68418.m02091 chaperone protein dnaJ-related similar to bundle sheath defective protein 2 (GI:4732091) [Zea mays]	GO:0005554,GO:0000004,GO:0009507
13408	BN15963	0.30656	1295.64	4226.38	-1.70576	gi|15963|At1g51950_Contig2	At1g51950.1	68414.m05856 auxin-responsive protein / indoleacetic acid-induced protein 18 (IAA18) identical to SP|O24408|AXII_ARATH Auxin-responsive protein IAA18 (Indoleacetic acid-induced protein 18) {Arabidopsis thaliana}	GO:0005622,GO:0003700,GO:0006445
13096	BN15963	0.277681	1374.65	4950.46	-1.8485	gi|15963|At1g51950_Contig2	At1g51950.1	68414.m05856 auxin-responsive protein / indoleacetic acid-induced protein 18 (IAA18) identical to SP|O24408|AXII_ARATH Auxin-responsive protein IAA18 (Indoleacetic acid-induced protein 18) {Arabidopsis thaliana}	GO:0005622,GO:0003700,GO:0006445
7896	BN15965	0.474271	5689.92	11997.2	-1.07622	gi|15965|At3g02360_Contig3	At3g02360.2	68416.m00220 6-phosphogluconate dehydrogenase family protein contains Pfam profiles: PF00393 6-phosphogluconate dehydrogenase C-terminal domain, PF03446 NAD binding domain of 6-phosphogluconate ;similar to 6-phosphogluconate dehydrogenase GB:BAA22812 GI:2	GO:0012505,GO:0006098,GO:0009052,GO:0004616,GO:0009051,GO:0019656
8208	BN15965	0.495763	8130.61	16400.2	-1.01228	gi|15965|At3g02360_Contig3	At3g02360.2	68416.m00220 6-phosphogluconate dehydrogenase family protein contains Pfam profiles: PF00393 6-phosphogluconate dehydrogenase C-terminal domain, PF03446 NAD binding domain of 6-phosphogluconate ;similar to 6-phosphogluconate dehydrogenase GB:BAA22812 GI:2	GO:0012505,GO:0006098,GO:0009052,GO:0004616,GO:0009051,GO:0019656
3008	BN15969	0.409217	739.803	1807.85	-1.28906	gi|15969|At5g16330_Contig2	At5g16330.1	68418.m01909 NC domain-containing protein contains Pfam profile PF04970: NC domain	GO:0005554,GO:0000004,GO:0008372
2696	BN15969	0.399865	791.856	1980.31	-1.32242	gi|15969|At5g16330_Contig2	At5g16330.1	68418.m01909 NC domain-containing protein contains Pfam profile PF04970: NC domain	GO:0005554,GO:0000004,GO:0008372
5604	BN15981	0.42393	486.811	1148.33	-1.2381	gi|15981|At5g29000_Contig2	At5g29000.2	68418.m03590 myb family transcription factor contains Pfam profile: PF00249 myb-like DNA-binding domain	GO:0005634,GO:0009507,GO:0003700,GO:0006508
5292	BN15981	0.43594	544.79	1249.69	-1.1978	gi|15981|At5g29000_Contig2	At5g29000.2	68418.m03590 myb family transcription factor contains Pfam profile: PF00249 myb-like DNA-binding domain	GO:0005634,GO:0009507,GO:0003700,GO:0006508
3004	BN15982	0.273807	228.178	833.352	-1.86877	gi|15982|At5g29000_CD2864F	At5g29000.2	68418.m03590 myb family transcription factor contains Pfam profile: PF00249 myb-like DNA-binding domain	GO:0005634,GO:0009507,GO:0003700,GO:0006508
2692	BN15982	0.27047	291.101	1076.28	-1.88646	gi|15982|At5g29000_CD2864F	At5g29000.2	68418.m03590 myb family transcription factor contains Pfam profile: PF00249 myb-like DNA-binding domain	GO:0005634,GO:0009507,GO:0003700,GO:0006508
16996	BN16018	0.481032	6910.36	14365.7	-1.0558	gi|16018|At1g10200_Contig1	At1g10200.1	68414.m01150 transcription factor LIM, putative strong similarity to transcription factor Ntlim1 [Nicotiana tabacum] GI:5689136, LIM domain protein WLIM-1 [Helianthus annuus] GI:5070280; contains Pfam profile PF00412: LIM domain	GO:0003700,GO:0000004,GO:0008372
17308	BN16018	0.480584	5087.37	10585.8	-1.05714	gi|16018|At1g10200_Contig1	At1g10200.1	68414.m01150 transcription factor LIM, putative strong similarity to transcription factor Ntlim1 [Nicotiana tabacum] GI:5689136, LIM domain protein WLIM-1 [Helianthus annuus] GI:5070280; contains Pfam profile PF00412: LIM domain	GO:0003700,GO:0000004,GO:0008372
19592	BN16029	0.364513	1939.09	5319.68	-1.45596	gi|16029|At5g58060_Contig2	At5g58060.1	68418.m07266 SNARE protein-related similar to SNARE protein Ykt6 [Homo sapiens] GI:2507637	GO:0005554,GO:0000004,GO:0012505
19904	BN16029	0.355601	1819.27	5116.05	-1.49167	gi|16029|At5g58060_Contig2	At5g58060.1	68418.m07266 SNARE protein-related similar to SNARE protein Ykt6 [Homo sapiens] GI:2507637	GO:0005554,GO:0000004,GO:0012505
14704	BN16034	0.451727	188.448	417.172	-1.14648	gi|16034|At1g17200_Contig2	At1g17200.1	68414.m02096 integral membrane family protein Location of est 136A23T7 (gb|T45563); contains TIGRFAM TIGR01569 : plant integral membrane protein TIGR01569; contains Pfam PF04535 : Domain of unknown function (DUF588)	GO:0005554,GO:0000004,GO:0008372
14392	BN16034	0.459953	192.242	417.96	-1.12044	gi|16034|At1g17200_Contig2	At1g17200.1	68414.m02096 integral membrane family protein Location of est 136A23T7 (gb|T45563); contains TIGRFAM TIGR01569 : plant integral membrane protein TIGR01569; contains Pfam PF04535 : Domain of unknown function (DUF588)	GO:0005554,GO:0000004,GO:0008372
12104	BN16035	0.440924	1940.89	4401.87	-1.1814	gi|16035|At4g19670_Contig1	At4g19670.1	68417.m02889 zinc finger (C3HC4-type RING finger) family protein contains a Prosite:PS00518 Zinc finger, C3HC4 type (RING finger), signature and Pfam domain PF01485: IBR domain	GO:0005554,GO:0000004,GO:0008372
11792	BN16035	0.43469	2079.95	4784.9	-1.20194	gi|16035|At4g19670_Contig1	At4g19670.1	68417.m02889 zinc finger (C3HC4-type RING finger) family protein contains a Prosite:PS00518 Zinc finger, C3HC4 type (RING finger), signature and Pfam domain PF01485: IBR domain	GO:0005554,GO:0000004,GO:0008372
7558	BN16050	0.499441	572.774	1146.83	-1.00161	gi|16050|At5g19290_FL4270F	At5g19290.1	68418.m02299 esterase/lipase/thioesterase family protein low similarity to monoglyceride lipase [Homo sapiens] GI:14594904; contains Interpro entry IPR000379	GO:0006725,GO:0016787,GO:0004620,GO:0008372
4958	BN16051	0.250919	268.23	1068.99	-1.99471	gi|16051|At5g19290_VA2400R	At5g19290.1	68418.m02299 esterase/lipase/thioesterase family protein low similarity to monoglyceride lipase [Homo sapiens] GI:14594904; contains Interpro entry IPR000379	GO:0006725,GO:0016787,GO:0004620,GO:0008372
4646	BN16051	0.202274	332.595	1644.28	-2.30562	gi|16051|At5g19290_VA2400R	At5g19290.1	68418.m02299 esterase/lipase/thioesterase family protein low similarity to monoglyceride lipase [Homo sapiens] GI:14594904; contains Interpro entry IPR000379	GO:0006725,GO:0016787,GO:0004620,GO:0008372
28042	BN16055	0.108281	153.966	1421.91	-3.20715	gi|16055|At5g17190_Contig1	At5g17190.1	68418.m02014 expressed protein similar to unknown protein (gb|AAF26109.1)	GO:0005554,GO:0000004,GO:0012505
28354	BN16055	0.195063	145.153	744.135	-2.35799	gi|16055|At5g17190_Contig1	At5g17190.1	68418.m02014 expressed protein similar to unknown protein (gb|AAF26109.1)	GO:0005554,GO:0000004,GO:0012505
2042	BN16076	0.344781	441.434	1280.33	-1.53625	gi|16076|At1g01990_Contig1	At1g01990.1	68414.m00117 expressed protein	GO:0005554,GO:0000004,GO:0005739
409	BN16090	0.420648	380.643	904.897	-1.24931	gi|16090|At5g60170_Contig1	At5g60170.1	68418.m07543 RNA recognition motif (RRM)-containing protein low similarity to transcriptional repressor Not4-Np [Homo sapiens] GI:6856207; contains INTERPRO:IPR000504 RNA-binding region RNP-1 (RNA recognition motif)	GO:0015992,GO:0003723,GO:0008372,GO:0003676,GO:0005524
18605	BN16100	0.365029	802.589	2198.7	-1.45392	gi|16100|At1g31660_Contig1	At1g31660.1	68414.m03887 bystin family contains Pfam profile: PF05291 Bystin	GO:0005554,GO:0000004,GO:0008372
18293	BN16100	0.306458	940.322	3068.36	-1.70624	gi|16100|At1g31660_Contig1	At1g31660.1	68414.m03887 bystin family contains Pfam profile: PF05291 Bystin	GO:0005554,GO:0000004,GO:0008372
10805	BN16103	0.255034	477.329	1871.63	-1.97124	gi|16103|At3g26490_Contig1	At3g26490.1	68416.m03304 phototropic-responsive NPH3 family protein contains NPH3 family domain, Pfam:PF03000	GO:0008372,GO:0004871,GO:0009416
10493	BN16103	0.245298	501.144	2043	-2.02739	gi|16103|At3g26490_Contig1	At3g26490.1	68416.m03304 phototropic-responsive NPH3 family protein contains NPH3 family domain, Pfam:PF03000	GO:0008372,GO:0004871,GO:0009416
8205	BN16104	0.270198	482.011	1783.92	-1.88791	gi|16104|At3g26490_VA2361F	At3g26490.1	68416.m03304 phototropic-responsive NPH3 family protein contains NPH3 family domain, Pfam:PF03000	GO:0008372,GO:0004871,GO:0009416
7893	BN16104	0.29981	586.578	1956.5	-1.73788	gi|16104|At3g26490_VA2361F	At3g26490.1	68416.m03304 phototropic-responsive NPH3 family protein contains NPH3 family domain, Pfam:PF03000	GO:0008372,GO:0004871,GO:0009416
8859	BN16117	0.408169	2570.7	6298.13	-1.29276	gi|16117|At3g18165_Contig1	At3g18165.1	68416.m02311 expressed protein similar to DAM1 (GI:3985930) [Homo sapiens]; contains Pfam profile PF05700: Breast carcinoma amplified sequence 2 (BCAS2)	GO:0005554,GO:0000004,GO:0008372
8547	BN16117	0.45962	3052.09	6640.47	-1.12149	gi|16117|At3g18165_Contig1	At3g18165.1	68416.m02311 expressed protein similar to DAM1 (GI:3985930) [Homo sapiens]; contains Pfam profile PF05700: Breast carcinoma amplified sequence 2 (BCAS2)	GO:0005554,GO:0000004,GO:0008372
11143	BN16132	0.230499	213.15	924.734	-2.11717	gi|16132|At2g38670_Contig1	At2g38670.1	68415.m04749 ethanolamine-phosphate cytidylyltransferase, putative / phosphorylethanolamine transferase, putative / CTP:phosphoethanolamine cytidylyltransferase, putative similar to SP|Q99447 Ethanolamine-phosphate cytidylyltransferase (EC 2.7.7.14) {Homo	GO:0016779,GO:0009058,GO:0004335,GO:0006012,GO:0004306,GO:0005524,GO:0012505
11455	BN16132	0.211445	227.451	1075.7	-2.24165	gi|16132|At2g38670_Contig1	At2g38670.1	68415.m04749 ethanolamine-phosphate cytidylyltransferase, putative / phosphorylethanolamine transferase, putative / CTP:phosphoethanolamine cytidylyltransferase, putative similar to SP|Q99447 Ethanolamine-phosphate cytidylyltransferase (EC 2.7.7.14) {Homo	GO:0016779,GO:0009058,GO:0004335,GO:0006012,GO:0004306,GO:0005524,GO:0012505
6905	BN16162	0.121646	289.486	2379.74	-3.03924	gi|16162|At1g77180_Contig2	At1g77180.1	68414.m08991 chromatin protein family contains Pfam domain, PF02731: SKIP/SNW domain found in chromatin proteins.	GO:0005554,GO:0000004,GO:0005634
6593	BN16162	0.127793	303.806	2377.32	-2.96811	gi|16162|At1g77180_Contig2	At1g77180.1	68414.m08991 chromatin protein family contains Pfam domain, PF02731: SKIP/SNW domain found in chromatin proteins.	GO:0005554,GO:0000004,GO:0005634
4305	BN16163	0.460845	392.187	851.017	-1.11765	gi|16163|At5g10020_VA1955R	At5g10020.1	68418.m01161 leucine-rich repeat transmembrane protein kinase, putative receptor-like protein kinase ERECTA, Arabidopsis thaliana, EMBL:AC004484	GO:0007169,GO:0004674,GO:0006468,GO:0004672,GO:0005524,GO:0012505
3993	BN16163	0.443858	432.137	973.592	-1.17183	gi|16163|At5g10020_VA1955R	At5g10020.1	68418.m01161 leucine-rich repeat transmembrane protein kinase, putative receptor-like protein kinase ERECTA, Arabidopsis thaliana, EMBL:AC004484	GO:0007169,GO:0004674,GO:0006468,GO:0004672,GO:0005524,GO:0012505
23159	BN16170	0.454611	3467.53	7627.47	-1.1373	gi|16170|At2g18050_Contig1	At2g18050.2	68415.m02099 histone H1-3 (HIS1-3) similar to histone H1 [Lycopersicon pennellii] SWISS-PROT:P40267; identical to cDNA histone H1-3 (His1-3) GI:1809314, histone H1-3 [Arabidopsis thaliana] GI:1809305	GO:0007001,GO:0003677,GO:0006334,GO:0000786,GO:0005634
20247	BN16171	0.498425	4852.54	9735.74	-1.00455	gi|16171|At2g18050_Contig2	At2g18050.2	68415.m02099 histone H1-3 (HIS1-3) similar to histone H1 [Lycopersicon pennellii] SWISS-PROT:P40267; identical to cDNA histone H1-3 (His1-3) GI:1809314, histone H1-3 [Arabidopsis thaliana] GI:1809305	GO:0007001,GO:0003677,GO:0006334,GO:0000786,GO:0005634
2359	BN16187	0.312896	2955.73	9446.38	-1.67625	gi|16187|At3g58500_Contig1	At3g58500.1	68416.m06520 serine/threonine protein phosphatase PP2A-4 catalytic subunit (PP2A4) identical to SP|P48578 Serine/threonine protein phosphatase PP2A-4 catalytic subunit (EC 3.1.3.16) (Protein phosphatase 2A isoform 4) {Arabidopsis thaliana}; contains Pfam	GO:0000158
2047	BN16187	0.428642	5020.3	11712.1	-1.22215	gi|16187|At3g58500_Contig1	At3g58500.1	68416.m06520 serine/threonine protein phosphatase PP2A-4 catalytic subunit (PP2A4) identical to SP|P48578 Serine/threonine protein phosphatase PP2A-4 catalytic subunit (EC 3.1.3.16) (Protein phosphatase 2A isoform 4) {Arabidopsis thaliana}; contains Pfam	GO:0000158
2698	BN16217	0.300318	1571.62	5233.19	-1.73544	gi|16217|At1g72180_VA1846R	At1g72180.1	68414.m08346 leucine-rich repeat transmembrane protein kinase, putative similar to GI:3641252 from [Malus x domestica] (Plant Mol. Biol. 40 (6), 945-957 (1999))	GO:0008372,GO:0005524,GO:0007169,GO:0004674,GO:0006468,GO:0016301
3010	BN16217	0.290552	1283.73	4418.24	-1.78313	gi|16217|At1g72180_VA1846R	At1g72180.1	68414.m08346 leucine-rich repeat transmembrane protein kinase, putative similar to GI:3641252 from [Malus x domestica] (Plant Mol. Biol. 40 (6), 945-957 (1999))	GO:0008372,GO:0005524,GO:0007169,GO:0004674,GO:0006468,GO:0016301
15694	BN16225	0.458113	202.729	442.531	-1.12623	gi|16225|At5g13490_Contig1	At5g13490.1	68418.m01556 ADP, ATP carrier protein 2, mitochondrial / ADP/ATP translocase 2 / adenine nucleotide translocator 2 (ANT2) identical to SWISS-PROT:P40941 ADP,ATP carrier protein 2, mitochondrial precursor (Adenine nucleotide translocator 2) [Arabidopsis th	GO:0006810,GO:0005488,GO:0005743,GO:0005471,GO:0005740,GO:0015865
13094	BN16226	0.480846	512.351	1065.52	-1.05635	gi|16226|At5g13490_Contig2	At5g13490.1	68418.m01556 ADP, ATP carrier protein 2, mitochondrial / ADP/ATP translocase 2 / adenine nucleotide translocator 2 (ANT2) identical to SWISS-PROT:P40941 ADP,ATP carrier protein 2, mitochondrial precursor (Adenine nucleotide translocator 2) [Arabidopsis th	GO:0006810,GO:0005488,GO:0005743,GO:0005471,GO:0005740,GO:0015865
10494	BN16227	0.397108	650.007	1636.85	-1.33239	gi|16227|At5g13490_Contig3	At5g13490.1	68418.m01556 ADP, ATP carrier protein 2, mitochondrial / ADP/ATP translocase 2 / adenine nucleotide translocator 2 (ANT2) identical to SWISS-PROT:P40941 ADP,ATP carrier protein 2, mitochondrial precursor (Adenine nucleotide translocator 2) [Arabidopsis th	GO:0006810,GO:0005488,GO:0005743,GO:0005471,GO:0005740,GO:0015865
10806	BN16227	0.306175	590.924	1930.02	-1.70757	gi|16227|At5g13490_Contig3	At5g13490.1	68418.m01556 ADP, ATP carrier protein 2, mitochondrial / ADP/ATP translocase 2 / adenine nucleotide translocator 2 (ANT2) identical to SWISS-PROT:P40941 ADP,ATP carrier protein 2, mitochondrial precursor (Adenine nucleotide translocator 2) [Arabidopsis th	GO:0006810,GO:0005488,GO:0005743,GO:0005471,GO:0005740,GO:0015865
5606	BN16232	0.461895	1445.5	3129.5	-1.11436	gi|16232|At5g13490_ESS2161R	At5g13490.1	68418.m01556 ADP, ATP carrier protein 2, mitochondrial / ADP/ATP translocase 2 / adenine nucleotide translocator 2 (ANT2) identical to SWISS-PROT:P40941 ADP,ATP carrier protein 2, mitochondrial precursor (Adenine nucleotide translocator 2) [Arabidopsis th	GO:0006810,GO:0005488,GO:0005743,GO:0005471,GO:0005740,GO:0015865
5294	BN16232	0.492154	2107.29	4281.77	-1.02282	gi|16232|At5g13490_ESS2161R	At5g13490.1	68418.m01556 ADP, ATP carrier protein 2, mitochondrial / ADP/ATP translocase 2 / adenine nucleotide translocator 2 (ANT2) identical to SWISS-PROT:P40941 ADP,ATP carrier protein 2, mitochondrial precursor (Adenine nucleotide translocator 2) [Arabidopsis th	GO:0006810,GO:0005488,GO:0005743,GO:0005471,GO:0005740,GO:0015865
94	BN16234	0.295291	539.425	1826.76	-1.75979	gi|16234|At4g36430_Contig1	At4g36430.1	68417.m05175 peroxidase, putative identical to peroxidase [Arabidopsis thaliana] gi|6822093|emb|CAB71009; identical to cDNA class III peroxidase ATP31, GI:17530561	GO:0009613,GO:0004601,GO:0012505
18948	BN16240	0.0236421	121.069	5120.9	-5.4025	gi|16240|At2g46420_CD3232F	At2g46420.1	68415.m05777 expressed protein	GO:0005554,GO:0000004,GO:0008372
19260	BN16240	0.019922	85.6569	4299.61	-5.64949	gi|16240|At2g46420_CD3232F	At2g46420.1	68415.m05777 expressed protein	GO:0005554,GO:0000004,GO:0008372
13744	BN16258	0.389364	325.319	835.513	-1.36081	gi|16258|At4g08390_Contig1	At4g08390.2	68417.m01386 L-ascorbate peroxidase, stromal (sAPX) identical to stromal ascorbate peroxidase [Arabidopsis thaliana] gi|1419388|emb|CAA67425	GO:0006979,GO:0016688,GO:0006118,GO:0009570
14056	BN16258	0.48865	322.1	659.163	-1.03313	gi|16258|At4g08390_Contig1	At4g08390.2	68417.m01386 L-ascorbate peroxidase, stromal (sAPX) identical to stromal ascorbate peroxidase [Arabidopsis thaliana] gi|1419388|emb|CAA67425	GO:0006979,GO:0016688,GO:0006118,GO:0009570
1056	BN16263	0.330761	165.069	499.058	-1.59614	gi|16263|At2g35660_Contig2	At2g35660.1	68415.m04373 monooxygenase family protein nearly identical to CTF2A [GI:4164576][Plant Physiol. 119, 364 (1999), PGR99-008]	GO:0008152,GO:0005739,GO:0006725,GO:0004497,GO:0006118,GO:0016491
1710	BN16277	0.266652	738.485	2769.47	-1.90697	gi|16277|At2g18790_Contig1	At2g18790.1	68415.m02187 phytochrome B (PHYB) Identical to SP|P14713 Phytochrome B {Arabidopsis thaliana}	GO:0008020,GO:0004871,GO:0006355,GO:0004673,GO:0005634,GO:0010202
19906	BN16283	0.264118	1111.5	4208.34	-1.92074	gi|16283|At1g52000_Contig2	At1g52000.1	68414.m05866 jacalin lectin family protein similar to myrosinase binding protein [Brassica napus] GI:1711296, myrosinase-binding protein homolog [Arabidopsis thaliana] GI:2997767; contains Pfam profile: PF01419 jacalin-like lectin domain	GO:0005554,GO:0000004,GO:0008372
19594	BN16283	0.233625	1120.58	4796.49	-2.09773	gi|16283|At1g52000_Contig2	At1g52000.1	68414.m05866 jacalin lectin family protein similar to myrosinase binding protein [Brassica napus] GI:1711296, myrosinase-binding protein homolog [Arabidopsis thaliana] GI:2997767; contains Pfam profile: PF01419 jacalin-like lectin domain	GO:0005554,GO:0000004,GO:0008372
12106	BN16286	0.399871	181.051	452.774	-1.32239	gi|16286|At2g28820_Contig1	At2g28820.1	68415.m03504 ribosomal protein L16 family protein contains Pfam PF00252 domain ribosomal protein L16	GO:0005554,GO:0000004,GO:0008372
4648	BN16302	0.473795	814.254	1718.58	-1.07767	gi|16302|At4g02680_Contig1	At4g02680.1	68417.m00363 tetratricopeptide repeat (TPR)-containing protein contains Pfam profile PF00515 TPR Domain	GO:0005515,GO:0000004,GO:0008372
2044	BN16315	0.284431	139.28	489.679	-1.81385	gi|16315|At5g48830_Contig1	At5g48830.1	68418.m06041 expressed protein	GO:0005554,GO:0000004,GO:0009507
5611	BN16325	0.452422	1414.48	3126.46	-1.14426	gi|16325|At5g58710_Contig4	At5g58710.1	68418.m07355 peptidyl-prolyl cis-trans isomerase, putative / cyclophilin, putative / rotamase, putative (ROC7) similar to cyclophilin [Arabidopsis thaliana] gi|2443755|gb|AAB71401	GO:0007001,GO:0005634,GO:0012505,GO:0003755,GO:0003677,GO:0006334,GO:0000786,GO:0006457
8207	BN16341	0.232097	610.544	2630.56	-2.1072	gi|16341|At5g67190_Contig1	At5g67190.1	68418.m08470 AP2 domain-containing transcription factor, putative similar to AP2 domain containing protein RAP2.1 (GI:21555563) {Arabidopsis thaliana}	GO:0003700,GO:0006355,GO:0003677,GO:0005634
7895	BN16341	0.248724	854.642	3436.11	-2.00738	gi|16341|At5g67190_Contig1	At5g67190.1	68418.m08470 AP2 domain-containing transcription factor, putative similar to AP2 domain containing protein RAP2.1 (GI:21555563) {Arabidopsis thaliana}	GO:0003700,GO:0006355,GO:0003677,GO:0005634
5607	BN16342	0.355376	292.094	821.929	-1.49258	gi|16342|At1g51720_Contig1	At1g51720.1	68414.m05828 glutamate dehydrogenase, putative similar to NADP-specific glutatamate dehydrogenase (NADP-GDH) SP:P28724 [Giardia lamblia (Giardia intestinalis)]	GO:0008372,GO:0006520,GO:0016491
5295	BN16342	0.368292	390.839	1061.22	-1.44108	gi|16342|At1g51720_Contig1	At1g51720.1	68414.m05828 glutamate dehydrogenase, putative similar to NADP-specific glutatamate dehydrogenase (NADP-GDH) SP:P28724 [Giardia lamblia (Giardia intestinalis)]	GO:0008372,GO:0006520,GO:0016491
8549	BN16355	0.1024	117.701	1149.42	-3.28771	gi|16355|At3g08650_Contig2	At3g08650.2	68416.m01005 metal transporter family protein contains ZIP Zinc transporter domain, Pfam:PF02535	GO:0016020,GO:0046873,GO:0012505,GO:0030001
8861	BN16355	0.0901016	87.2682	968.553	-3.4723	gi|16355|At3g08650_Contig2	At3g08650.2	68416.m01005 metal transporter family protein contains ZIP Zinc transporter domain, Pfam:PF02535	GO:0016020,GO:0046873,GO:0012505,GO:0030001
5949	BN16356	0.455487	229.219	503.239	-1.13452	gi|16356|At1g76490_Contig1	At1g76490.1	68414.m08899 3-hydroxy-3-methylglutaryl-CoA reductase 1 / HMG-CoA reductase 1 (HMG1) identical to HMG-CoA reductase 1 [SP|P14891]	GO:0042282,GO:0005783,GO:0016020,GO:0004420,GO:0008299
6261	BN16356	0.478681	215.785	450.791	-1.06286	gi|16356|At1g76490_Contig1	At1g76490.1	68414.m08899 3-hydroxy-3-methylglutaryl-CoA reductase 1 / HMG-CoA reductase 1 (HMG1) identical to HMG-CoA reductase 1 [SP|P14891]	GO:0042282,GO:0005783,GO:0016020,GO:0004420,GO:0008299
3349	BN16357	0.48432	9007.68	18598.6	-1.04597	gi|16357|At1g76490_Contig2	At1g76490.1	68414.m08899 3-hydroxy-3-methylglutaryl-CoA reductase 1 / HMG-CoA reductase 1 (HMG1) identical to HMG-CoA reductase 1 [SP|P14891]	GO:0042282,GO:0005783,GO:0016020,GO:0004420,GO:0008299
1061	BN16359	0.476961	381.092	799	-1.06806	gi|16359|At4g19185_ST423R	At4g19185.1	68417.m02831 integral membrane family protein contains Pfam profile:PF00892 integral membrane protein DUF6	GO:0005554,GO:0016021,GO:0000004,GO:0016020
21545	BN16363	0.48126	2241.44	4657.44	-1.05511	gi|16363|At4g29080_Contig1	At4g29080.1	68417.m04161 auxin-responsive AUX/IAA family protein similar to SP|Q38826 Auxin-responsive protein IAA8, SP|Q38827 Auxin-responsive protein IAA9 from Arabidopsis thaliana; contains Pfam profile: PF02309: AUX/IAA family	GO:0005622,GO:0009733,GO:0003700,GO:0006445
6257	BN16375	0.207494	600.676	2894.91	-2.26886	gi|16375|At2g35580_ST479R	At2g35580.1	68415.m04357 serpin family protein / serine protease inhibitor family protein similar to protein zx [Hordeum vulgare subsp. vulgare] GI:19071, serpin [Triticum aestivum] GI:1885350; contains Pfam profile PF00079: Serpin (serine protease inhibitor)	GO:0004867,GO:0000004,GO:0008372
5945	BN16375	0.203797	597.556	2932.11	-2.29479	gi|16375|At2g35580_ST479R	At2g35580.1	68415.m04357 serpin family protein / serine protease inhibitor family protein similar to protein zx [Hordeum vulgare subsp. vulgare] GI:19071, serpin [Triticum aestivum] GI:1885350; contains Pfam profile PF00079: Serpin (serine protease inhibitor)	GO:0004867,GO:0000004,GO:0008372
22511	BN16381	0.42556	485.334	1140.46	-1.23257	gi|16381|At5g01640_ST295R	At5g01640.1	68418.m00080 prenylated rab acceptor (PRA1) family protein weak similarity to prenylated Rab acceptor 1 (PRA1) [Homo sapiens] GI:4877285; contains Pfam profile PF03208: Prenylated rab acceptor (PRA1)	GO:0005554,GO:0000004,GO:0009507
22199	BN16381	0.403029	526.255	1305.75	-1.31104	gi|16381|At5g01640_ST295R	At5g01640.1	68418.m00080 prenylated rab acceptor (PRA1) family protein weak similarity to prenylated Rab acceptor 1 (PRA1) [Homo sapiens] GI:4877285; contains Pfam profile PF03208: Prenylated rab acceptor (PRA1)	GO:0005554,GO:0000004,GO:0009507
14399	BN16388	0.322198	202.358	628.054	-1.63398	gi|16388|At1g72140_ST312R	At1g72140.1	68414.m08341 proton-dependent oligopeptide transport (POT) family protein contains Pfam profile: PF00854 POT family	GO:0006857,GO:0016021,GO:0005215,GO:0016020
14711	BN16388	0.305952	167.1	546.164	-1.70862	gi|16388|At1g72140_ST312R	At1g72140.1	68414.m08341 proton-dependent oligopeptide transport (POT) family protein contains Pfam profile: PF00854 POT family	GO:0006857,GO:0016021,GO:0005215,GO:0016020
4311	BN16392	0.199845	503.805	2520.98	-2.32305	gi|16392|At5g19090_Contig1	At5g19090.2	68418.m02270 heavy-metal-associated domain-containing protein contains Pfam heavy-metal-associated domain PF00403; glycine-rich protein GRP22, rape, PIR:S31415; isoform contains a non-consensus TG-acceptor splice site at intron 3	GO:0030001,GO:0008372,GO:0046872
3999	BN16392	0.181688	469.025	2581.48	-2.46046	gi|16392|At5g19090_Contig1	At5g19090.2	68418.m02270 heavy-metal-associated domain-containing protein contains Pfam heavy-metal-associated domain PF00403; glycine-rich protein GRP22, rape, PIR:S31415; isoform contains a non-consensus TG-acceptor splice site at intron 3	GO:0030001,GO:0008372,GO:0046872
1711	BN16393	0.292759	528.058	1803.73	-1.77222	gi|16393|At5g19090_Contig3	At5g19090.2	68418.m02270 heavy-metal-associated domain-containing protein contains Pfam heavy-metal-associated domain PF00403; glycine-rich protein GRP22, rape, PIR:S31415; isoform contains a non-consensus TG-acceptor splice site at intron 3	GO:0030001,GO:0008372,GO:0046872
16995	BN16402	0.378223	213.696	565	-1.40269	gi|16402|At3g11490_ST350R	At3g11490.1	68416.m01401 rac GTPase activating protein, putative similar to rac GTPase activating protein 1 GB:AAC62624 GI:3695059 [Lotus japonicus]; contains Pfam profile PF00620: RhoGAP domain	GO:0009507,GO:0000004,GO:0030675
17307	BN16402	0.464047	204.183	440.005	-1.10766	gi|16402|At3g11490_ST350R	At3g11490.1	68416.m01401 rac GTPase activating protein, putative similar to rac GTPase activating protein 1 GB:AAC62624 GI:3695059 [Lotus japonicus]; contains Pfam profile PF00620: RhoGAP domain	GO:0009507,GO:0000004,GO:0030675
3995	BN16408	0.227631	518.191	2276.45	-2.13523	gi|16408|At5g37770_Contig2	At5g37770.1	68418.m04547 touch-responsive protein / calmodulin-related protein 2, touch-induced (TCH2) identical to calmodulin-related protein 2,touch-induced SP:P25070 from [Arabidopsis thaliana]	GO:0019722,GO:0009288,GO:0009612,GO:0005509,GO:0009408
4307	BN16408	0.231395	554.524	2396.44	-2.11157	gi|16408|At5g37770_Contig2	At5g37770.1	68418.m04547 touch-responsive protein / calmodulin-related protein 2, touch-induced (TCH2) identical to calmodulin-related protein 2,touch-induced SP:P25070 from [Arabidopsis thaliana]	GO:0019722,GO:0009288,GO:0009612,GO:0005509,GO:0009408
25449	BN16412	0.488402	1090.27	2232.32	-1.03386	gi|16412|At5g11970_ST204R	At5g11970.1	68418.m01400 expressed protein	GO:0005554,GO:0000004,GO:0008372
20249	BN16414	0.489681	166.355	339.721	-1.03009	gi|16414|At3g49220_Contig4	At3g49220.1	68416.m05379 pectinesterase family protein contains Pfam profile: PF01095 pectinesterase	GO:0042545,GO:0009505,GO:0030599,GO:0005618,GO:0009507
17961	BN16415	0.305619	272.345	891.125	-1.71019	gi|16415|At3g49220_Contig5	At3g49220.1	68416.m05379 pectinesterase family protein contains Pfam profile: PF01095 pectinesterase	GO:0042545,GO:0009505,GO:0030599,GO:0005618,GO:0009507
17649	BN16415	0.321561	250.717	779.687	-1.63684	gi|16415|At3g49220_Contig5	At3g49220.1	68416.m05379 pectinesterase family protein contains Pfam profile: PF01095 pectinesterase	GO:0042545,GO:0009505,GO:0030599,GO:0005618,GO:0009507
25445	BN16425	0.43416	3797.75	8747.35	-1.2037	gi|16425|At2g14890_Contig3	At2g14890.1	68415.m01693 arabinogalactan-protein (AGP9) identical to gi|10880495|gb|AAG24277	GO:0009507,GO:0005634,GO:0007186,GO:0005554,GO:0006355,GO:0016021
17957	BN16429	0.118965	250.431	2105.08	-3.07139	gi|16429|At5g53490_Contig1	At5g53490.2	68418.m06648 thylakoid lumenal 17.4 kDa protein, chloroplast identical to SP:P81760 Thylakoid lumenal 17.4 kDa protein, chloroplast precursor (P17.4) {Arabidopsis thaliana}	GO:0009543
17645	BN16429	0.123333	301.397	2443.77	-3.01937	gi|16429|At5g53490_Contig1	At5g53490.2	68418.m06648 thylakoid lumenal 17.4 kDa protein, chloroplast identical to SP:P81760 Thylakoid lumenal 17.4 kDa protein, chloroplast precursor (P17.4) {Arabidopsis thaliana}	GO:0009543
15357	BN16430	0.443444	1732.41	3906.72	-1.17318	gi|16430|At5g53490_Contig2	At5g53490.2	68418.m06648 thylakoid lumenal 17.4 kDa protein, chloroplast identical to SP:P81760 Thylakoid lumenal 17.4 kDa protein, chloroplast precursor (P17.4) {Arabidopsis thaliana}	GO:0009543
7245	BN16435	0.477768	647.553	1355.37	-1.06562	gi|16435|At1g78870_Contig1	At1g78870.2	68414.m09194 ubiquitin-conjugating enzyme, putative nearly identical to ubiquitin-conjugating enzyme E2 [Catharanthus roseus] GI:5381319; contains Pfam profile PF00179: Ubiquitin-conjugating enzyme	GO:0006464,GO:0008372,GO:0004840,GO:0006512
4957	BN16436	0.455491	1416.54	3109.92	-1.13451	gi|16436|At1g78870_Contig2	At1g78870.2	68414.m09194 ubiquitin-conjugating enzyme, putative nearly identical to ubiquitin-conjugating enzyme E2 [Catharanthus roseus] GI:5381319; contains Pfam profile PF00179: Ubiquitin-conjugating enzyme	GO:0006464,GO:0008372,GO:0004840,GO:0006512
4645	BN16436	0.461672	677.864	1468.28	-1.11506	gi|16436|At1g78870_Contig2	At1g78870.2	68414.m09194 ubiquitin-conjugating enzyme, putative nearly identical to ubiquitin-conjugating enzyme E2 [Catharanthus roseus] GI:5381319; contains Pfam profile PF00179: Ubiquitin-conjugating enzyme	GO:0006464,GO:0008372,GO:0004840,GO:0006512
20904	BN16444	0.459164	1054.52	2296.61	-1.12292	gi|16444|At1g54580_Contig1	At1g54580.1	68414.m06225 acyl carrier protein, chloroplast, putative / ACP, putative strong similarity to SP|P25701 Acyl carrier protein 2, chloroplast precursor (ACP) {Arabidopsis thaliana}; contains InterPro accession IPR003881: Isochorismatase	GO:0006633,GO:0000036,GO:0009507
21216	BN16444	0.457091	907.083	1984.47	-1.12945	gi|16444|At1g54580_Contig1	At1g54580.1	68414.m06225 acyl carrier protein, chloroplast, putative / ACP, putative strong similarity to SP|P25701 Acyl carrier protein 2, chloroplast precursor (ACP) {Arabidopsis thaliana}; contains InterPro accession IPR003881: Isochorismatase	GO:0006633,GO:0000036,GO:0009507
13104	BN16447	0.459809	286.091	622.196	-1.12089	gi|16447|At5g43820_Contig3	At5g43820.1	68418.m05358 pentatricopeptide (PPR) repeat-containing protein low similarity to fertility restorer [Petunia x hybrida] GI:22128587; contains Pfam profile PF01535: PPR repeat	GO:0005554,GO:0000004,GO:0005739
3016	BN16453	0.497792	3540.47	7112.35	-1.00639	gi|16453|At1g74470_Contig5	At1g74470.1	68414.m08627 geranylgeranyl reductase identical to geranylgeranyl reductase GB:Y14044 [Arabidopsis thaliana] (involvement: chlorophyll, the tocopherol and the phylloquinone pathways Eur J Biochem 1998 Jan 15;251(1-2):413-7)	GO:0015995,GO:0009507,GO:0045550
13412	BN16466	0.452141	2165.35	4789.1	-1.14515	gi|16466|At3g12400_Contig1	At3g12400.1	68416.m01545 tumour susceptibility gene 101 (TSG101) family protein contains Pfam profile PF05743: Tumour susceptibility gene 101 protein (TSG101); similar to Tumor susceptibility gene 101 protein (Swiss-Prot:Q99816) [Homo sapiens]	GO:0005554,GO:0000004,GO:0009507
13100	BN16466	0.398932	2055.4	5152.26	-1.32579	gi|16466|At3g12400_Contig1	At3g12400.1	68416.m01545 tumour susceptibility gene 101 (TSG101) family protein contains Pfam profile PF05743: Tumour susceptibility gene 101 protein (TSG101); similar to Tumor susceptibility gene 101 protein (Swiss-Prot:Q99816) [Homo sapiens]	GO:0005554,GO:0000004,GO:0009507
19266	BN16479	0.430789	1678.82	3897.08	-1.21495	gi|16479|At2g37410_Contig1	At2g37410.2	68415.m04588 mitochondrial import inner membrane translocase (TIM17) nearly identical to SP|Q9SP35 Mitochondrial import inner membrane translocase subunit TIM17 {Arabidopsis thaliana}	GO:0006886,GO:0015450,GO:0005744,GO:0015031
18954	BN16479	0.38457	1669.23	4340.51	-1.37868	gi|16479|At2g37410_Contig1	At2g37410.2	68415.m04588 mitochondrial import inner membrane translocase (TIM17) nearly identical to SP|Q9SP35 Mitochondrial import inner membrane translocase subunit TIM17 {Arabidopsis thaliana}	GO:0006886,GO:0015450,GO:0005744,GO:0015031
1066	BN16492	0.481027	576.578	1198.64	-1.05581	gi|16492|At1g23310_CL204F	At1g23310.1	68414.m02915 glutamate:glyoxylate aminotransferase 1 (GGT1) identical to glutamate:glyoxylate aminotransferase 1 [Arabidopsis thaliana] GI:24461827; similar to alanine aminotransferase GI:4730884 from [Oryza sativa]; contains Pfam profile PF00155: aminotr	GO:0005777,GO:0047958,GO:0004021,GO:0009853
11150	BN16502	0.452786	140.915	311.218	-1.1431	gi|16502|At5g51870_LL3017F	At5g51870.1	68418.m06430 MADS-box protein (AGL71) contains Pfam profile PF00319: SRF-type transcription factor (DNA-binding and dimerisation domain)	GO:0005634,GO:0003700,GO:0006355
11462	BN16502	0.458931	152.244	331.736	-1.12365	gi|16502|At5g51870_LL3017F	At5g51870.1	68418.m06430 MADS-box protein (AGL71) contains Pfam profile PF00319: SRF-type transcription factor (DNA-binding and dimerisation domain)	GO:0005634,GO:0003700,GO:0006355
3662	BN16512	0.293331	245.904	838.317	-1.7694	gi|16512|At1g53170_CL592F	At1g53170.1	68414.m06025 ethylene-responsive element-binding factor 8 / ERF transcription factor 8 (ERF8) identical to ERF transcription factor 8 GI:10567108 from [Arabidopsis thaliana]	GO:0016564,GO:0003700,GO:0006355,GO:0003677,GO:0005634
3350	BN16512	0.204004	216.838	1062.91	-2.29333	gi|16512|At1g53170_CL592F	At1g53170.1	68414.m06025 ethylene-responsive element-binding factor 8 / ERF transcription factor 8 (ERF8) identical to ERF transcription factor 8 GI:10567108 from [Arabidopsis thaliana]	GO:0016564,GO:0003700,GO:0006355,GO:0003677,GO:0005634
1716	BN16527	0.406396	2026.24	4985.87	-1.29904	gi|16527|At5g24490_Contig3	At5g24490.1	68418.m02886 30S ribosomal protein, putative similar to SP|P19954 Plastid-specific 30S ribosomal protein 1, chloroplast precursor (CS-S5) (CS5) (S22) (Ribosomal protein 1) (PSRP-1) {Spinacia oleracea}; contains Pfam profile PF02482: Sigma 54 modulation pr	GO:0005554,GO:0000004,GO:0009507
19912	BN16534	0.355351	263.14	740.507	-1.49268	gi|16534|At3g54500_Contig1	At3g54500.2	68416.m06031 expressed protein	GO:0005554,GO:0000004,GO:0008372
19600	BN16534	0.398654	267.12	670.055	-1.32679	gi|16534|At3g54500_Contig1	At3g54500.2	68416.m06031 expressed protein	GO:0005554,GO:0000004,GO:0008372
6912	BN16539	0.477972	529.951	1108.75	-1.065	gi|16539|At5g09650_Contig1	At5g09650.1	68418.m01116 inorganic pyrophosphatase family protein similar to SP|Q15181 Inorganic pyrophosphatase (EC 3.6.1.1) (Pyrophosphate {Homo sapiens}; contains Pfam profile PF00719: inorganic pyrophosphatase	GO:0009507,GO:0016462,GO:0008152,GO:0016020
6600	BN16539	0.492883	545.484	1106.72	-1.02068	gi|16539|At5g09650_Contig1	At5g09650.1	68418.m01116 inorganic pyrophosphatase family protein similar to SP|Q15181 Inorganic pyrophosphatase (EC 3.6.1.1) (Pyrophosphate {Homo sapiens}; contains Pfam profile PF00719: inorganic pyrophosphatase	GO:0009507,GO:0016462,GO:0008152,GO:0016020
1400	BN16543	0.374514	327.417	874.245	-1.41691	gi|16543|At5g11450_Contig1	At5g11450.1	68418.m01337 oxygen-evolving complex-related 23 kDa polypeptide of water-oxidizing complex of photosystem II, Nicotiana tabacum, EMBL:NT23WOP2B	GO:0009543
23166	BN16547	0.413928	757.111	1829.09	-1.27255	gi|16547|At1g61010_LL2886F	At1g61010.2	68414.m06870 cleavage and polyadenylation specificity factor, putative similar to cleavage and polyadenylation specificity factor 73 kDa subunit [Homo sapiens] SWISS-PROT:Q9UKF6	GO:0006378,GO:0005847,GO:0030364
15054	BN16551	0.333325	586.978	1760.98	-1.585	gi|16551|At2g21870_Contig3	At2g21870.2	68415.m02599 expressed protein	GO:0005554,GO:0000004,GO:0005739
15366	BN16551	0.343793	552.06	1605.79	-1.54039	gi|16551|At2g21870_Contig3	At2g21870.2	68415.m02599 expressed protein	GO:0005554,GO:0000004,GO:0005739
4654	BN16555	0.31882	875.607	2746.4	-1.64919	gi|16555|At3g56650_Contig1	At3g56650.1	68416.m06299 thylakoid lumenal 20 kDa protein SP:Q9LXX5; PMID:11719511; F22K20.16 - Arabidopsis thaliana, EMBL:AC002291;	GO:0009543
4966	BN16555	0.462491	851.723	1841.6	-1.1125	gi|16555|At3g56650_Contig1	At3g56650.1	68416.m06299 thylakoid lumenal 20 kDa protein SP:Q9LXX5; PMID:11719511; F22K20.16 - Arabidopsis thaliana, EMBL:AC002291;	GO:0009543
22850	BN16561	0.427419	2392.33	5597.16	-1.22628	gi|16561|At1g64370_Contig3	At1g64370.1	68414.m07295 expressed protein	GO:0005554,GO:0000004,GO:0008372
20250	BN16562	0.357762	1739.34	4861.72	-1.48293	gi|16562|At1g64370_Contig4	At1g64370.1	68414.m07295 expressed protein	GO:0005554,GO:0000004,GO:0008372
20562	BN16562	0.418849	1488.31	3553.33	-1.2555	gi|16562|At1g64370_Contig4	At1g64370.1	68414.m07295 expressed protein	GO:0005554,GO:0000004,GO:0008372
2050	BN16569	0.418946	707.022	1687.62	-1.25516	gi|16569|At2g33845_Contig2	At2g33845.1	68415.m04154 DNA-binding protein-related contains weak similarity to G-quartet DNA binding protein 3 [Tetrahymena thermophila] gi|4583503|gb|AAD25098	GO:0005554,GO:0000004,GO:0009507
2362	BN16569	0.275595	405.733	1472.21	-1.85938	gi|16569|At2g33845_Contig2	At2g33845.1	68415.m04154 DNA-binding protein-related contains weak similarity to G-quartet DNA binding protein 3 [Tetrahymena thermophila] gi|4583503|gb|AAD25098	GO:0005554,GO:0000004,GO:0009507
5305	BN16583	0.490505	129.771	264.566	-1.02766	gi|16583|At3g28956_Contig1	At3g28956.1	68416.m03618 expressed protein low similarity to SP|O75575 Calcitonin gene-related peptide-receptor component protein {Homo sapiens}	GO:0005554,GO:0000004,GO:0008372
5617	BN16583	0.463932	123.726	266.69	-1.10802	gi|16583|At3g28956_Contig1	At3g28956.1	68416.m03618 expressed protein low similarity to SP|O75575 Calcitonin gene-related peptide-receptor component protein {Homo sapiens}	GO:0005554,GO:0000004,GO:0008372
417	BN16588	0.475789	1082.04	2274.2	-1.07161	gi|16588|At5g55070_Contig5	At5g55070.1	68418.m06864 2-oxoacid dehydrogenase family protein similar to SP|Q01205 Dihydrolipoamide succinyltransferase component of 2-oxoglutarate dehydrogenase complex, mitochondrial precursor (EC 2.3.1.61) {Rattus norvegicus}; contains Pfam profiles PF00198: 2-o	GO:0045254,GO:0008152,GO:0045252,GO:0005739,GO:0008415
105	BN16588	0.458177	989.626	2159.92	-1.12602	gi|16588|At5g55070_Contig5	At5g55070.1	68418.m06864 2-oxoacid dehydrogenase family protein similar to SP|Q01205 Dihydrolipoamide succinyltransferase component of 2-oxoglutarate dehydrogenase complex, mitochondrial precursor (EC 2.3.1.61) {Rattus norvegicus}; contains Pfam profiles PF00198: 2-o	GO:0045254,GO:0008152,GO:0045252,GO:0005739,GO:0008415
13413	BN16595	0.466516	377.004	808.126	-1.1	gi|16595|At5g26880_Contig1	At5g26880.1	68418.m03206 tRNA/rRNA methyltransferase (SpoU) family protein low similarity to tRNA (Gm18) methyltransferase [Thermus thermophilus] GI:11079208; contains Pfam profile PF00588: SpoU rRNA Methylase (RNA methyltransferase, TrmH) family	GO:0009451,GO:0005739,GO:0008173,GO:0003723,GO:0006396
13101	BN16595	0.467193	450.769	964.846	-1.09791	gi|16595|At5g26880_Contig1	At5g26880.1	68418.m03206 tRNA/rRNA methyltransferase (SpoU) family protein low similarity to tRNA (Gm18) methyltransferase [Thermus thermophilus] GI:11079208; contains Pfam profile PF00588: SpoU rRNA Methylase (RNA methyltransferase, TrmH) family	GO:0009451,GO:0005739,GO:0008173,GO:0003723,GO:0006396
10501	BN16596	0.137904	1733.39	12569.5	-2.85826	gi|16596|At2g37130_Contig3	At2g37130.1	68415.m04555 peroxidase 21 (PER21) (P21) (PRXR5) identical to SP|Q42580 Peroxidase 21 precursor (EC 1.11.1.7) (Atperox P21) (PRXR5) (ATP2a/ATP2b) {Arabidopsis thaliana}	GO:0012505,GO:0005554,GO:0006979,GO:0004601,GO:0006118
10813	BN16596	0.121365	1442.73	11887.5	-3.04257	gi|16596|At2g37130_Contig3	At2g37130.1	68415.m04555 peroxidase 21 (PER21) (P21) (PRXR5) identical to SP|Q42580 Peroxidase 21 precursor (EC 1.11.1.7) (Atperox P21) (PRXR5) (ATP2a/ATP2b) {Arabidopsis thaliana}	GO:0012505,GO:0005554,GO:0006979,GO:0004601,GO:0006118
[truncated: 2,573 more rows]
