# Supplementary material for: Transcriptome profiling of Brassica napus stem sections in relation to differences in lignin content
Source: BMC Genomics. 2018 Apr 16;19:255. doi: 10.1186/s12864-018-4645-6 (PMC5903004; doi:10.1186/s12864-018-4645-6)
Supplement: Supplementary file 12 — Table S6B. Differential expression of DH3 vs YN3 greater than 2 (microarray). (XLSX 556 kb) [file 12864_2018_4645_MOESM12_ESM.xlsx]

## Sheet: Query1
Position	Reporter ID	ratio1_2	intensity1	intensity2	l2ratio1_2	Contig	AT ID	Gene name	GO term
26320	BN10001	2.63114	2766.7	1051.52	1.39569	gi|10001|At1g11910_Contig5	At1g11910.1	68414.m01374 aspartyl protease family protein contains Pfam profiles: PF00026 eukaryotic aspartyl protease, PF03489 surfactant protein B, PF05184 saposin-like type B, region 1	GO:0004194,GO:0012505,GO:0004190,GO:0006508
26008	BN10001	3.17914	4319.63	1358.74	1.66864	gi|10001|At1g11910_Contig5	At1g11910.1	68414.m01374 aspartyl protease family protein contains Pfam profiles: PF00026 eukaryotic aspartyl protease, PF03489 surfactant protein B, PF05184 saposin-like type B, region 1	GO:0004194,GO:0012505,GO:0004190,GO:0006508
23720	BN10003	3.6859	13701.6	3717.3	1.88202	gi|10003|At1g11910_Contig3	At1g11910.1	68414.m01374 aspartyl protease family protein contains Pfam profiles: PF00026 eukaryotic aspartyl protease, PF03489 surfactant protein B, PF05184 saposin-like type B, region 1	GO:0004194,GO:0012505,GO:0004190,GO:0006508
23408	BN10003	3.16679	12832.3	4052.15	1.66302	gi|10003|At1g11910_Contig3	At1g11910.1	68414.m01374 aspartyl protease family protein contains Pfam profiles: PF00026 eukaryotic aspartyl protease, PF03489 surfactant protein B, PF05184 saposin-like type B, region 1	GO:0004194,GO:0012505,GO:0004190,GO:0006508
18520	BN10007	10.5787	20811.3	1967.28	3.40309	gi|10007|At2g29450_Contig3	At2g29450.1	68415.m03578 glutathione S-transferase (103-1A) identical to Swiss-Prot:P46421 glutathione S-transferase 103-1A [Arabidopsis thaliana]	GO:0005737,GO:0004364,GO:0009407
18208	BN10007	10.1777	19932.4	1958.44	3.34734	gi|10007|At2g29450_Contig3	At2g29450.1	68415.m03578 glutathione S-transferase (103-1A) identical to Swiss-Prot:P46421 glutathione S-transferase 103-1A [Arabidopsis thaliana]	GO:0005737,GO:0004364,GO:0009407
2608	BN10016	2.08995	14694.5	7031.04	1.06347	gi|10016|At2g28910_Contig2	At2g28910.1	68415.m03513 CAX-interacting protein 4 (CAXIP4) contains Pfam domain PF00098: Zinc knuckle; identical to cDNA CAX-interacting protein 4 GI:27651998	GO:0003676,GO:0000004,GO:0005739
23404	BN10021	2.58387	679.038	262.799	1.36953	gi|10021|At1g61250_Contig2	At1g61250.1	68414.m06902 secretory carrier membrane protein (SCAMP) family protein (SC3) contains Pfam domain, PF04144: SCAMP family	GO:0008372,GO:0005386,GO:0045045
21116	BN10025	5.25562	7755.46	1475.65	2.39386	gi|10025|At1g20340_Contig5	At1g20340.1	68414.m02538 plastocyanin similar to plastocyanin GI:1865683 from [Arabidopsis thaliana]	GO:0009543,GO:0005507,GO:0009411,GO:0005489,GO:0006118,GO:0042221
20804	BN10025	4.78682	8565.01	1789.29	2.25907	gi|10025|At1g20340_Contig5	At1g20340.1	68414.m02538 plastocyanin similar to plastocyanin GI:1865683 from [Arabidopsis thaliana]	GO:0009543,GO:0005507,GO:0009411,GO:0005489,GO:0006118,GO:0042221
18516	BN10026	4.30492	1054.86	245.036	2.10599	gi|10026|At1g20340_Contig1	At1g20340.1	68414.m02538 plastocyanin similar to plastocyanin GI:1865683 from [Arabidopsis thaliana]	GO:0009543,GO:0005507,GO:0009411,GO:0005489,GO:0006118,GO:0042221
18204	BN10026	3.80742	1254.75	329.554	1.92881	gi|10026|At1g20340_Contig1	At1g20340.1	68414.m02538 plastocyanin similar to plastocyanin GI:1865683 from [Arabidopsis thaliana]	GO:0009543,GO:0005507,GO:0009411,GO:0005489,GO:0006118,GO:0042221
13316	BN10028	2.06832	4698.39	2271.6	1.04846	gi|10028|At1g20340_Contig3	At1g20340.1	68414.m02538 plastocyanin similar to plastocyanin GI:1865683 from [Arabidopsis thaliana]	GO:0009543,GO:0005507,GO:0009411,GO:0005489,GO:0006118,GO:0042221
4	BN10040	4.02716	17317.8	4300.25	2.00976	gi|10040|At5g38480_Contig2	At5g38480.1	68418.m04651 14-3-3 protein GF14 psi (GRF3) (RCI1) identical to 14-3-3 protein GF14 psi GI:1168200, SP:P42644	GO:0008372,GO:0045309,GO:0007165,GO:0045308
29258	BN10042	3.00751	2924.37	972.357	1.58857	gi|10042|At1g70490_Contig1	At1g70490.3	68414.m08112 ADP-ribosylation factor, putative nearly identical to ADP-ribosylation factor 1 GB:P36397 [Arabidopsis thaliana], ADP-ribosylation factor GI:166586 [Arabidopsis thaliana]	GO:0005739,GO:0003926,GO:0005525,GO:0003925,GO:0005524,GO:0006499
29570	BN10042	4.91305	2477.05	504.178	2.29662	gi|10042|At1g70490_Contig1	At1g70490.3	68414.m08112 ADP-ribosylation factor, putative nearly identical to ADP-ribosylation factor 1 GB:P36397 [Arabidopsis thaliana], ADP-ribosylation factor GI:166586 [Arabidopsis thaliana]	GO:0005739,GO:0003926,GO:0005525,GO:0003925,GO:0005524,GO:0006499
29258	BN10042	2.57841	1945.16	754.404	1.36648	gi|10042|At1g70490_Contig1	At1g70490.3	68414.m08112 ADP-ribosylation factor, putative nearly identical to ADP-ribosylation factor 1 GB:P36397 [Arabidopsis thaliana], ADP-ribosylation factor GI:166586 [Arabidopsis thaliana]	GO:0005739,GO:0003926,GO:0005525,GO:0003925,GO:0005524,GO:0006499
29570	BN10042	2.58965	1574.85	608.132	1.37276	gi|10042|At1g70490_Contig1	At1g70490.3	68414.m08112 ADP-ribosylation factor, putative nearly identical to ADP-ribosylation factor 1 GB:P36397 [Arabidopsis thaliana], ADP-ribosylation factor GI:166586 [Arabidopsis thaliana]	GO:0005739,GO:0003926,GO:0005525,GO:0003925,GO:0005524,GO:0006499
26970	BN10043	2.07703	3759.94	1810.25	1.05452	gi|10043|At1g70490_Contig5	At1g70490.3	68414.m08112 ADP-ribosylation factor, putative nearly identical to ADP-ribosylation factor 1 GB:P36397 [Arabidopsis thaliana], ADP-ribosylation factor GI:166586 [Arabidopsis thaliana]	GO:0005739,GO:0003926,GO:0005525,GO:0003925,GO:0005524,GO:0006499
26658	BN10043	2.02848	4757.4	2345.3	1.0204	gi|10043|At1g70490_Contig5	At1g70490.3	68414.m08112 ADP-ribosylation factor, putative nearly identical to ADP-ribosylation factor 1 GB:P36397 [Arabidopsis thaliana], ADP-ribosylation factor GI:166586 [Arabidopsis thaliana]	GO:0005739,GO:0003926,GO:0005525,GO:0003925,GO:0005524,GO:0006499
26970	BN10043	4.24996	1369.66	322.276	2.08745	gi|10043|At1g70490_Contig5	At1g70490.3	68414.m08112 ADP-ribosylation factor, putative nearly identical to ADP-ribosylation factor 1 GB:P36397 [Arabidopsis thaliana], ADP-ribosylation factor GI:166586 [Arabidopsis thaliana]	GO:0005739,GO:0003926,GO:0005525,GO:0003925,GO:0005524,GO:0006499
26658	BN10043	3.18417	2037.99	640.038	1.67092	gi|10043|At1g70490_Contig5	At1g70490.3	68414.m08112 ADP-ribosylation factor, putative nearly identical to ADP-ribosylation factor 1 GB:P36397 [Arabidopsis thaliana], ADP-ribosylation factor GI:166586 [Arabidopsis thaliana]	GO:0005739,GO:0003926,GO:0005525,GO:0003925,GO:0005524,GO:0006499
24058	BN10044	3.63592	628.451	172.845	1.86232	gi|10044|At1g70490_Contig3	At1g70490.3	68414.m08112 ADP-ribosylation factor, putative nearly identical to ADP-ribosylation factor 1 GB:P36397 [Arabidopsis thaliana], ADP-ribosylation factor GI:166586 [Arabidopsis thaliana]	GO:0005739,GO:0003926,GO:0005525,GO:0003925,GO:0005524,GO:0006499
21770	BN10046	2.09515	1067.17	509.352	1.06706	gi|10046|At1g70490_Contig2	At1g70490.3	68414.m08112 ADP-ribosylation factor, putative nearly identical to ADP-ribosylation factor 1 GB:P36397 [Arabidopsis thaliana], ADP-ribosylation factor GI:166586 [Arabidopsis thaliana]	GO:0005739,GO:0003926,GO:0005525,GO:0003925,GO:0005524,GO:0006499
966	BN10084	19.3984	3248.87	167.481	4.27787	gi|10084|At1g09640_Contig1	At1g09640.1	68414.m01081 elongation factor 1B-gamma, putative / eEF-1B gamma, putative Similar to elongation factor 1-gamma (gb|EF1G_XENLA). ESTs gb|T20564,gb|T45940,gb|T04527 come from this gene	GO:0005853,GO:0003746,GO:0006414
30220	BN10085	2.48503	1758.29	707.552	1.31326	gi|10085|At1g09640_Contig5	At1g09640.1	68414.m01081 elongation factor 1B-gamma, putative / eEF-1B gamma, putative Similar to elongation factor 1-gamma (gb|EF1G_XENLA). ESTs gb|T20564,gb|T45940,gb|T04527 come from this gene	GO:0005853,GO:0003746,GO:0006414
30220	BN10085	4.9399	2838.22	574.55	2.30448	gi|10085|At1g09640_Contig5	At1g09640.1	68414.m01081 elongation factor 1B-gamma, putative / eEF-1B gamma, putative Similar to elongation factor 1-gamma (gb|EF1G_XENLA). ESTs gb|T20564,gb|T45940,gb|T04527 come from this gene	GO:0005853,GO:0003746,GO:0006414
29908	BN10085	4.31627	3087.39	715.292	2.10978	gi|10085|At1g09640_Contig5	At1g09640.1	68414.m01081 elongation factor 1B-gamma, putative / eEF-1B gamma, putative Similar to elongation factor 1-gamma (gb|EF1G_XENLA). ESTs gb|T20564,gb|T45940,gb|T04527 come from this gene	GO:0005853,GO:0003746,GO:0006414
27308	BN10086	5.37785	10829.8	2013.78	2.42703	gi|10086|At1g75950_Contig4	At1g75950.1	68414.m08821 E3 ubiquitin ligase SCF complex subunit SKP1/ASK1 (At1) E3 ubiquitin ligase; skp1a; identical to Skp1a GI:3068807, Skp1p GI:1432083 and UIP1 GI:3719209 from [Arabidopsis thaliana]; contains Pfam profiles PF01466: Skp1 family, dimerisation dom	GO:0006511,GO:0005634,GO:0007067,GO:0009524,GO:0005524,GO:0007140,GO:0004842,GO:0005737,GO:0000151,GO:0019005,GO:0005819
27620	BN10086	3.61851	8529.92	2357.3	1.8554	gi|10086|At1g75950_Contig4	At1g75950.1	68414.m08821 E3 ubiquitin ligase SCF complex subunit SKP1/ASK1 (At1) E3 ubiquitin ligase; skp1a; identical to Skp1a GI:3068807, Skp1p GI:1432083 and UIP1 GI:3719209 from [Arabidopsis thaliana]; contains Pfam profiles PF01466: Skp1 family, dimerisation dom	GO:0006511,GO:0005634,GO:0007067,GO:0009524,GO:0005524,GO:0007140,GO:0004842,GO:0005737,GO:0000151,GO:0019005,GO:0005819
24708	BN10088	2.32645	1373.58	590.419	1.21813	gi|10088|At1g75950_Contig3	At1g75950.1	68414.m08821 E3 ubiquitin ligase SCF complex subunit SKP1/ASK1 (At1) E3 ubiquitin ligase; skp1a; identical to Skp1a GI:3068807, Skp1p GI:1432083 and UIP1 GI:3719209 from [Arabidopsis thaliana]; contains Pfam profiles PF01466: Skp1 family, dimerisation dom	GO:0006511,GO:0005634,GO:0007067,GO:0009524,GO:0005524,GO:0007140,GO:0004842,GO:0005737,GO:0000151,GO:0019005,GO:0005819
25020	BN10088	3.28286	1410.75	429.732	1.71495	gi|10088|At1g75950_Contig3	At1g75950.1	68414.m08821 E3 ubiquitin ligase SCF complex subunit SKP1/ASK1 (At1) E3 ubiquitin ligase; skp1a; identical to Skp1a GI:3068807, Skp1p GI:1432083 and UIP1 GI:3719209 from [Arabidopsis thaliana]; contains Pfam profiles PF01466: Skp1 family, dimerisation dom	GO:0006511,GO:0005634,GO:0007067,GO:0009524,GO:0005524,GO:0007140,GO:0004842,GO:0005737,GO:0000151,GO:0019005,GO:0005819
22420	BN10089	2.06078	9999.71	4852.38	1.04319	gi|10089|At1g75950_Contig1	At1g75950.1	68414.m08821 E3 ubiquitin ligase SCF complex subunit SKP1/ASK1 (At1) E3 ubiquitin ligase; skp1a; identical to Skp1a GI:3068807, Skp1p GI:1432083 and UIP1 GI:3719209 from [Arabidopsis thaliana]; contains Pfam profiles PF01466: Skp1 family, dimerisation dom	GO:0006511,GO:0005634,GO:0007067,GO:0009524,GO:0005524,GO:0007140,GO:0004842,GO:0005737,GO:0000151,GO:0019005,GO:0005819
22108	BN10089	2.03717	11442.8	5617.01	1.02657	gi|10089|At1g75950_Contig1	At1g75950.1	68414.m08821 E3 ubiquitin ligase SCF complex subunit SKP1/ASK1 (At1) E3 ubiquitin ligase; skp1a; identical to Skp1a GI:3068807, Skp1p GI:1432083 and UIP1 GI:3719209 from [Arabidopsis thaliana]; contains Pfam profiles PF01466: Skp1 family, dimerisation dom	GO:0006511,GO:0005634,GO:0007067,GO:0009524,GO:0005524,GO:0007140,GO:0004842,GO:0005737,GO:0000151,GO:0019005,GO:0005819
27304	BN10103	4.79494	1360.78	283.795	2.26151	gi|10103|At5g49460_Contig4	At5g49460.1	68418.m06119 ATP-citrate synthase, putative / ATP-citrate (pro-S-)-lyase, putative / citrate cleavage enzyme, putative strong similarity to ATP:citrate lyase [Capsicum annuum] GI:13160653; contains Pfam profiles PF00549: CoA-ligase, PF02629: CoA binding d	GO:0006085,GO:0009346,GO:0005829,GO:0008815
27616	BN10103	4.24488	1075.41	253.343	2.08572	gi|10103|At5g49460_Contig4	At5g49460.1	68418.m06119 ATP-citrate synthase, putative / ATP-citrate (pro-S-)-lyase, putative / citrate cleavage enzyme, putative strong similarity to ATP:citrate lyase [Capsicum annuum] GI:13160653; contains Pfam profiles PF00549: CoA-ligase, PF02629: CoA binding d	GO:0006085,GO:0009346,GO:0005829,GO:0008815
19504	BN10107	2.73149	4661.1	1706.43	1.44969	gi|10107|At1g68530_Contig1	At1g68530.2	68414.m07829 very-long-chain fatty acid condensing enzyme (CUT1) identical to very-long-chain fatty acid condensing enzyme (CUT1) GB:AF129511 (required for cuticular wax biosynthesis and pollen fertility: Millar,A.A., et al., Plant Cell (1999))	GO:0042335,GO:0010025,GO:0005792,GO:0009922,GO:0000038,GO:0008415,GO:0016020
19816	BN10107	2.55756	4095.6	1601.37	1.35477	gi|10107|At1g68530_Contig1	At1g68530.2	68414.m07829 very-long-chain fatty acid condensing enzyme (CUT1) identical to very-long-chain fatty acid condensing enzyme (CUT1) GB:AF129511 (required for cuticular wax biosynthesis and pollen fertility: Millar,A.A., et al., Plant Cell (1999))	GO:0042335,GO:0010025,GO:0005792,GO:0009922,GO:0000038,GO:0008415,GO:0016020
17216	BN10108	3.94515	1932.74	489.903	1.98008	gi|10108|At1g68530_Contig2	At1g68530.2	68414.m07829 very-long-chain fatty acid condensing enzyme (CUT1) identical to very-long-chain fatty acid condensing enzyme (CUT1) GB:AF129511 (required for cuticular wax biosynthesis and pollen fertility: Millar,A.A., et al., Plant Cell (1999))	GO:0042335,GO:0010025,GO:0005792,GO:0009922,GO:0000038,GO:0008415,GO:0016020
16904	BN10108	3.4547	2128.43	616.096	1.78856	gi|10108|At1g68530_Contig2	At1g68530.2	68414.m07829 very-long-chain fatty acid condensing enzyme (CUT1) identical to very-long-chain fatty acid condensing enzyme (CUT1) GB:AF129511 (required for cuticular wax biosynthesis and pollen fertility: Millar,A.A., et al., Plant Cell (1999))	GO:0042335,GO:0010025,GO:0005792,GO:0009922,GO:0000038,GO:0008415,GO:0016020
1304	BN10118	2.0969	2626.05	1252.35	1.06826	gi|10118|At4g29040_Contig1	At4g29040.1	68417.m04153 26S proteasome AAA-ATPase subunit (RPT2a) almost identical to 26S proteasome AAA-ATPase subunit RPT2a (GI:6652880) {Arabidopsis thaliana}; Drosophila melanogaster 26S proteasome subunit 4 ATPase, PID:g1066065	GO:0006511,GO:0016887,GO:0006499,GO:0008540
30558	BN10119	4.24618	4470.72	1052.88	2.08617	gi|10119|At4g29040_Contig2	At4g29040.1	68417.m04153 26S proteasome AAA-ATPase subunit (RPT2a) almost identical to 26S proteasome AAA-ATPase subunit RPT2a (GI:6652880) {Arabidopsis thaliana}; Drosophila melanogaster 26S proteasome subunit 4 ATPase, PID:g1066065	GO:0006511,GO:0016887,GO:0006499,GO:0008540
30870	BN10119	3.3035	2359.09	714.118	1.724	gi|10119|At4g29040_Contig2	At4g29040.1	68417.m04153 26S proteasome AAA-ATPase subunit (RPT2a) almost identical to 26S proteasome AAA-ATPase subunit RPT2a (GI:6652880) {Arabidopsis thaliana}; Drosophila melanogaster 26S proteasome subunit 4 ATPase, PID:g1066065	GO:0006511,GO:0016887,GO:0006499,GO:0008540
28270	BN10120	2.17893	1867.38	857.016	1.12362	gi|10120|At4g29040_Contig4	At4g29040.1	68417.m04153 26S proteasome AAA-ATPase subunit (RPT2a) almost identical to 26S proteasome AAA-ATPase subunit RPT2a (GI:6652880) {Arabidopsis thaliana}; Drosophila melanogaster 26S proteasome subunit 4 ATPase, PID:g1066065	GO:0006511,GO:0016887,GO:0006499,GO:0008540
28270	BN10120	3.17057	2463.13	776.874	1.66474	gi|10120|At4g29040_Contig4	At4g29040.1	68417.m04153 26S proteasome AAA-ATPase subunit (RPT2a) almost identical to 26S proteasome AAA-ATPase subunit RPT2a (GI:6652880) {Arabidopsis thaliana}; Drosophila melanogaster 26S proteasome subunit 4 ATPase, PID:g1066065	GO:0006511,GO:0016887,GO:0006499,GO:0008540
17558	BN10125	2.12736	4993.6	2347.32	1.08907	gi|10125|At2g12905_Contig1	At2g12905.1	68415.m01409 expressed protein	GO:0005554,GO:0000004,GO:0005739
14958	BN10127	2.22946	707.119	317.17	1.1567	gi|10127|At3g61960_Contig1	At3g61960.1	68416.m06959 protein kinase family protein contains eukaryotic protein kinase domain, INTERPRO:IPR000719	GO:0006468,GO:0004674,GO:0005524,GO:0004672,GO:0004713,GO:0008372
22754	BN10137	2.83	1116.89	394.661	1.5008	gi|10137|At2g43920_Contig2	At2g43920.1	68415.m05459 thiol methyltransferase, putative similar to thiol methyltransferase 1 GI:14583119 from [Brassica oleracea]	GO:0008168,GO:0000004,GO:0008372
23066	BN10137	2.90458	1044.02	359.439	1.53833	gi|10137|At2g43920_Contig2	At2g43920.1	68415.m05459 thiol methyltransferase, putative similar to thiol methyltransferase 1 GI:14583119 from [Brassica oleracea]	GO:0008168,GO:0000004,GO:0008372
15266	BN10147	2.18283	762.439	349.289	1.1262	gi|10147|At1g06760_Contig2	At1g06760.1	68414.m00718 histone H1, putative similar to histone H1-1 GB:CAA44312 GI:16314 from [Arabidopsis thaliana]; identical to cDNA H1-1C mRNA for histone H1-1 (partial) GI:732560	GO:0007001,GO:0003677,GO:0006334,GO:0000786,GO:0005634
12666	BN10149	2.07871	879.976	423.327	1.05569	gi|10149|At1g06760_Contig4	At1g06760.1	68414.m00718 histone H1, putative similar to histone H1-1 GB:CAA44312 GI:16314 from [Arabidopsis thaliana]; identical to cDNA H1-1C mRNA for histone H1-1 (partial) GI:732560	GO:0007001,GO:0003677,GO:0006334,GO:0000786,GO:0005634
12354	BN10149	2.39562	950.691	396.846	1.2604	gi|10149|At1g06760_Contig4	At1g06760.1	68414.m00718 histone H1, putative similar to histone H1-1 GB:CAA44312 GI:16314 from [Arabidopsis thaliana]; identical to cDNA H1-1C mRNA for histone H1-1 (partial) GI:732560	GO:0007001,GO:0003677,GO:0006334,GO:0000786,GO:0005634
7154	BN10152	2.18441	436.83	199.976	1.12725	gi|10152|At1g06800_Contig1	At1g06800.1	68414.m00724 lipase class 3 family protein similar to DEFECTIVE IN ANTHER DEHISCENCE1 [Arabidopsis thaliana] GI:16215706; contains Pfam profile PF01764: Lipase	GO:0004806,GO:0009507,GO:0003824,GO:0006629
7466	BN10152	2.02672	733.928	362.126	1.01915	gi|10152|At1g06800_Contig1	At1g06800.1	68414.m00724 lipase class 3 family protein similar to DEFECTIVE IN ANTHER DEHISCENCE1 [Arabidopsis thaliana] GI:16215706; contains Pfam profile PF01764: Lipase	GO:0004806,GO:0009507,GO:0003824,GO:0006629
4554	BN10154	2.0211	11833.2	5854.82	1.01514	gi|10154|At1g29910_Contig5	At1g29910.1	68414.m03655 chlorophyll A-B binding protein 2, chloroplast / LHCII type I CAB-2 / CAB-140 (CAB2A) identical to SP|P04778 Chlorophyll A-B binding protein 2, chloroplast precursor (LHCII type I CAB-2) (CAB-140) (LHCP) {Arabidopsis thaliana}	GO:0030076,GO:0009765,GO:0016168,GO:0009507,GO:0015979
4866	BN10154	2.22954	17402.2	7805.3	1.15674	gi|10154|At1g29910_Contig5	At1g29910.1	68414.m03655 chlorophyll A-B binding protein 2, chloroplast / LHCII type I CAB-2 / CAB-140 (CAB2A) identical to SP|P04778 Chlorophyll A-B binding protein 2, chloroplast precursor (LHCII type I CAB-2) (CAB-140) (LHCP) {Arabidopsis thaliana}	GO:0030076,GO:0009765,GO:0016168,GO:0009507,GO:0015979
26321	BN10165	4.48722	5476.29	1220.42	2.16582	gi|10165|At3g07100_Contig1	At3g07100.1	68416.m00845 protein transport protein Sec24, putative similar to protein transport protein Sec24A (SEC24-related protein) [Homo sapiens] SWISS-PROT:O95486	GO:0016021,GO:0005622,GO:0009507,GO:0005215,GO:0006810
26009	BN10165	4.11778	8478.76	2059.06	2.04187	gi|10165|At3g07100_Contig1	At3g07100.1	68416.m00845 protein transport protein Sec24, putative similar to protein transport protein Sec24A (SEC24-related protein) [Homo sapiens] SWISS-PROT:O95486	GO:0016021,GO:0005622,GO:0009507,GO:0005215,GO:0006810
23409	BN10166	3.02728	594.866	196.502	1.59802	gi|10166|At3g07100_Contig2	At3g07100.1	68416.m00845 protein transport protein Sec24, putative similar to protein transport protein Sec24A (SEC24-related protein) [Homo sapiens] SWISS-PROT:O95486	GO:0016021,GO:0005622,GO:0009507,GO:0005215,GO:0006810
23717	BN10178	29.4169	5912.94	201.005	4.87857	gi|10178|At3g16770_Contig1	At3g16770.1	68416.m02141 AP2 domain-containing protein RAP2.3 (RAP2.3) identical to GI:2281631 [Arabidopsis thaliana]; identical to cDNA EBP GI:2190330	GO:0009723,GO:0003700,GO:0009613,GO:0003677,GO:0005634
23405	BN10178	22.623	8438.85	373.02	4.49972	gi|10178|At3g16770_Contig1	At3g16770.1	68416.m02141 AP2 domain-containing protein RAP2.3 (RAP2.3) identical to GI:2281631 [Arabidopsis thaliana]; identical to cDNA EBP GI:2190330	GO:0009723,GO:0003700,GO:0009613,GO:0003677,GO:0005634
15605	BN10181	24.1058	11653.1	483.414	4.59131	gi|10181|At1g72290_Contig3	At1g72290.1	68414.m08357 trypsin and protease inhibitor family protein / Kunitz family protein similar to water-soluble chlorophyll protein [Raphanus sativus var. niger] GI:16945735, BnD22 drought induced protein [Brassica napus] GI:17813; contains Pfam profile PF001	GO:0004866,GO:0000004,GO:0012505
15917	BN10181	23.3933	10131.2	433.081	4.54802	gi|10181|At1g72290_Contig3	At1g72290.1	68414.m08357 trypsin and protease inhibitor family protein / Kunitz family protein similar to water-soluble chlorophyll protein [Raphanus sativus var. niger] GI:16945735, BnD22 drought induced protein [Brassica napus] GI:17813; contains Pfam profile PF001	GO:0004866,GO:0000004,GO:0012505
26971	BN10200	6.21309	4579.12	737.012	2.63531	gi|10200|At5g19940_Contig2	At5g19940.1	68418.m02372 plastid-lipid associated protein PAP-related / fibrillin-related weak hit to Pfam profile PF04755: PAP_fibrillin	GO:0009941,GO:0005198
26659	BN10200	7.27967	3279.97	450.566	2.86387	gi|10200|At5g19940_Contig2	At5g19940.1	68418.m02372 plastid-lipid associated protein PAP-related / fibrillin-related weak hit to Pfam profile PF04755: PAP_fibrillin	GO:0009941,GO:0005198
26659	BN10200	5.62382	9019.31	1603.77	2.49155	gi|10200|At5g19940_Contig2	At5g19940.1	68418.m02372 plastid-lipid associated protein PAP-related / fibrillin-related weak hit to Pfam profile PF04755: PAP_fibrillin	GO:0009941,GO:0005198
26971	BN10200	8.58106	2772.72	323.121	3.10116	gi|10200|At5g19940_Contig2	At5g19940.1	68418.m02372 plastid-lipid associated protein PAP-related / fibrillin-related weak hit to Pfam profile PF04755: PAP_fibrillin	GO:0009941,GO:0005198
24371	BN10202	4.12855	987.652	239.225	2.04563	gi|10202|At5g19940_Contig1	At5g19940.1	68418.m02372 plastid-lipid associated protein PAP-related / fibrillin-related weak hit to Pfam profile PF04755: PAP_fibrillin	GO:0009941,GO:0005198
24059	BN10202	2.9329	1424.05	485.544	1.55233	gi|10202|At5g19940_Contig1	At5g19940.1	68418.m02372 plastid-lipid associated protein PAP-related / fibrillin-related weak hit to Pfam profile PF04755: PAP_fibrillin	GO:0009941,GO:0005198
659	BN10214	2.21549	6186.37	2792.33	1.14762	gi|10214|At5g67250_Contig2	At5g67250.1	68418.m08477 SKP1 interacting partner 2 (SKIP2) identical to SKP1 interacting partner 2 GI:10716949 from [Arabidopsis thaliana]	GO:0006499,GO:0004842
971	BN10214	2.2047	6643.86	3013.5	1.14058	gi|10214|At5g67250_Contig2	At5g67250.1	68418.m08477 SKP1 interacting partner 2 (SKIP2) identical to SKP1 interacting partner 2 GI:10716949 from [Arabidopsis thaliana]	GO:0006499,GO:0004842
24055	BN10217	5.04485	10674.1	2115.84	2.33481	gi|10217|At1g76180_Contig2	At1g76180.1	68414.m08846 dehydrin (ERD14) identical to SP|P42763 Dehydrin ERD14 {Arabidopsis thaliana}	GO:0009737,GO:0009269,GO:0009739,GO:0008372,GO:0006950,GO:0009409,GO:0005509,GO:0009415
24367	BN10217	7.32392	10940.4	1493.79	2.87262	gi|10217|At1g76180_Contig2	At1g76180.1	68414.m08846 dehydrin (ERD14) identical to SP|P42763 Dehydrin ERD14 {Arabidopsis thaliana}	GO:0009737,GO:0009269,GO:0009739,GO:0008372,GO:0006950,GO:0009409,GO:0005509,GO:0009415
21767	BN10219	2.07516	3777.39	1820.29	1.05322	gi|10219|At1g76180_Contig7	At1g76180.1	68414.m08846 dehydrin (ERD14) identical to SP|P42763 Dehydrin ERD14 {Arabidopsis thaliana}	GO:0009737,GO:0009269,GO:0009739,GO:0008372,GO:0006950,GO:0009409,GO:0005509,GO:0009415
21455	BN10219	2.12133	6501.21	3064.69	1.08497	gi|10219|At1g76180_Contig7	At1g76180.1	68414.m08846 dehydrin (ERD14) identical to SP|P42763 Dehydrin ERD14 {Arabidopsis thaliana}	GO:0009737,GO:0009269,GO:0009739,GO:0008372,GO:0006950,GO:0009409,GO:0005509,GO:0009415
21767	BN10219	2.13419	5683.86	2663.24	1.09369	gi|10219|At1g76180_Contig7	At1g76180.1	68414.m08846 dehydrin (ERD14) identical to SP|P42763 Dehydrin ERD14 {Arabidopsis thaliana}	GO:0009737,GO:0009269,GO:0009739,GO:0008372,GO:0006950,GO:0009409,GO:0005509,GO:0009415
11055	BN10224	3.23857	643.734	198.771	1.69536	gi|10224|At2g37170_Contig1	At2g37170.1	68415.m04560 plasma membrane intrinsic protein 2B (PIP2B) / aquaporin PIP2.2 (PIP2.2) identical to SP|P43287 Plasma membrane intrinsic protein 2B {Arabidopsis thaliana}	GO:0016020,GO:0006810,GO:0015250,GO:0005886,GO:0006833
11367	BN10224	2.77438	631.079	227.467	1.47216	gi|10224|At2g37170_Contig1	At2g37170.1	68415.m04560 plasma membrane intrinsic protein 2B (PIP2B) / aquaporin PIP2.2 (PIP2.2) identical to SP|P43287 Plasma membrane intrinsic protein 2B {Arabidopsis thaliana}	GO:0016020,GO:0006810,GO:0015250,GO:0005886,GO:0006833
29909	BN10233	3.82582	5575.45	1457.32	1.93577	gi|10233|At2g28190_Contig1	At2g28190.1	68415.m03423 superoxide dismutase [Cu-Zn], chloroplast (SODCP) / copper/zinc superoxide dismutase (CSD2) identical to GP:3273753:AF061519	GO:0009416,GO:0019430,GO:0004785,GO:0009507
30221	BN10233	3.92593	4463.08	1136.82	1.97304	gi|10233|At2g28190_Contig1	At2g28190.1	68415.m03423 superoxide dismutase [Cu-Zn], chloroplast (SODCP) / copper/zinc superoxide dismutase (CSD2) identical to GP:3273753:AF061519	GO:0009416,GO:0019430,GO:0004785,GO:0009507
27621	BN10234	4.86167	1321.69	271.859	2.28145	gi|10234|At2g28190_Contig2	At2g28190.1	68415.m03423 superoxide dismutase [Cu-Zn], chloroplast (SODCP) / copper/zinc superoxide dismutase (CSD2) identical to GP:3273753:AF061519	GO:0009416,GO:0019430,GO:0004785,GO:0009507
27309	BN10234	4.32017	1669.28	386.392	2.11109	gi|10234|At2g28190_Contig2	At2g28190.1	68415.m03423 superoxide dismutase [Cu-Zn], chloroplast (SODCP) / copper/zinc superoxide dismutase (CSD2) identical to GP:3273753:AF061519	GO:0009416,GO:0019430,GO:0004785,GO:0009507
25017	BN10247	3.5455	1200.08	338.48	1.82599	gi|10247|At1g52340_Contig1	At1g52340.1	68414.m05908 short-chain dehydrogenase/reductase (SDR) family protein similar to stem secoisolariciresinol dehydrogenase GI:13752458 from [Forsythia x intermedia]	GO:0016491
24705	BN10247	2.45466	1505.43	613.294	1.29552	gi|10247|At1g52340_Contig1	At1g52340.1	68414.m05908 short-chain dehydrogenase/reductase (SDR) family protein similar to stem secoisolariciresinol dehydrogenase GI:13752458 from [Forsythia x intermedia]	GO:0016491
9417	BN10254	7.37905	1702.42	230.71	2.88343	gi|10254|At1g01090_Contig3	At1g01090.1	68414.m00011 pyruvate dehydrogenase E1 component alpha subunit, chloroplast identical to pyruvate dehydrogenase E1 alpha subunit GB:AAB86803 GI:2454182 from [Arabidopsis thaliana]; identical to cDNA pyruvate dehydrogenase E1 alpha subunit mRNA, nuclear ge	GO:0008152,GO:0016624,GO:0004739,GO:0009507
9105	BN10254	8.60104	1829.69	212.729	3.10451	gi|10254|At1g01090_Contig3	At1g01090.1	68414.m00011 pyruvate dehydrogenase E1 component alpha subunit, chloroplast identical to pyruvate dehydrogenase E1 alpha subunit GB:AAB86803 GI:2454182 from [Arabidopsis thaliana]; identical to cDNA pyruvate dehydrogenase E1 alpha subunit mRNA, nuclear ge	GO:0008152,GO:0016624,GO:0004739,GO:0009507
28271	BN10259	2.78364	570.218	204.846	1.47697	gi|10259|At5g17610_Contig1	At5g17610.1	68418.m02065 expressed protein	GO:0005554,GO:0000004,GO:0012505
27959	BN10259	2.07111	712.922	344.222	1.0504	gi|10259|At5g17610_Contig1	At5g17610.1	68418.m02065 expressed protein	GO:0005554,GO:0000004,GO:0012505
22759	BN10261	2.02982	1112.38	548.018	1.02135	gi|10261|At1g48900_Contig2	At1g48900.1	68414.m05478 signal recognition particle 54 kDa protein 3 / SRP54 (SRP-54C) identical to SP|P49967 Signal recognition particle 54 kDa protein 3 (SRP54) {Arabidopsis thaliana}	GO:0008312,GO:0005786,GO:0008548,GO:0005525,GO:0005524,GO:0006605,GO:0003729,GO:0006617
23071	BN10261	2.28538	1093.36	478.414	1.19244	gi|10261|At1g48900_Contig2	At1g48900.1	68414.m05478 signal recognition particle 54 kDa protein 3 / SRP54 (SRP-54C) identical to SP|P49967 Signal recognition particle 54 kDa protein 3 (SRP54) {Arabidopsis thaliana}	GO:0008312,GO:0005786,GO:0008548,GO:0005525,GO:0005524,GO:0006605,GO:0003729,GO:0006617
17559	BN10263	2.48236	954.463	384.498	1.31171	gi|10263|At5g11580_Contig1	At5g11580.1	68418.m01350 UVB-resistance protein-related / regulator of chromosome condensation (RCC1) family protein contains Pfam PF00415 : Regulator of chromosome condensation (RCC1); similar to rjs protein (GI:3414809) [Mus musculus]; similar to HERC2 (GI:4079809)	GO:0003682,GO:0008536,GO:0000004,GO:0008372
27955	BN10271	2.96819	1149.03	387.115	1.56958	gi|10271|At3g04500_Contig2	At3g04500.1	68416.m00477 RNA recognition motif (RRM)-containing protein similar to ssRNA-binding protein [Dictyostelium discoideum] GI:1546894; contains InterPro entry IPR000504: RNA-binding region RNP-1 (RNA recognition motif) (RRM)	GO:0003676,GO:0009507,GO:0000004,GO:0003723
28267	BN10271	4.50518	1032.75	229.236	2.17159	gi|10271|At3g04500_Contig2	At3g04500.1	68416.m00477 RNA recognition motif (RRM)-containing protein similar to ssRNA-binding protein [Dictyostelium discoideum] GI:1546894; contains InterPro entry IPR000504: RNA-binding region RNP-1 (RNA recognition motif) (RRM)	GO:0003676,GO:0009507,GO:0000004,GO:0003723
7155	BN10280	2.49047	1126.89	452.481	1.31642	gi|10280|At3g07540_Contig3	At3g07540.1	68416.m00900 formin homology 2 domain-containing protein / FH2 domain-containing protein contains formin homology 2 domain, Pfam:PF02181	GO:0012505,GO:0003779,GO:0006355,GO:0003700,GO:0005634
7467	BN10280	2.62747	1160.68	441.748	1.39367	gi|10280|At3g07540_Contig3	At3g07540.1	68416.m00900 formin homology 2 domain-containing protein / FH2 domain-containing protein contains formin homology 2 domain, Pfam:PF02181	GO:0012505,GO:0003779,GO:0006355,GO:0003700,GO:0005634
1955	BN10282	2.14228	10840.9	5060.46	1.09914	gi|10282|At2g05840_Contig2	At2g05840.1	68415.m00632 20S proteasome alpha subunit A2 (PAA2) identical to GB:AF043519	GO:0005839,GO:0008233,GO:0004175,GO:0006511
20810	BN10287	2.89994	2839.1	979.022	1.53602	gi|10287|At5g35680_Contig1	At2g04520.1	68415.m00458 eukaryotic translation initiation factor 1A, putative / eIF-1A, putative / eIF-4C, putative strong similarity to translation initiation factor (eIF-1A) [Beta vulgaris] GI:17977975; contains Pfam profile PF01176: Eukaryotic initiation factor 1	GO:0006413,GO:0003743,GO:0008372
21122	BN10287	2.95429	2476.87	838.397	1.56281	gi|10287|At5g35680_Contig1	At2g04520.1	68415.m00458 eukaryotic translation initiation factor 1A, putative / eIF-1A, putative / eIF-4C, putative strong similarity to translation initiation factor (eIF-1A) [Beta vulgaris] GI:17977975; contains Pfam profile PF01176: Eukaryotic initiation factor 1	GO:0006413,GO:0003743,GO:0008372
18522	BN10288	5.03735	5763.69	1144.19	2.33267	gi|10288|At5g35680_FL570R	At5g35680.2	68418.m04264 eukaryotic translation initiation factor 1A, putative / eIF-1A, putative / eIF-4C, putative strong similarity to translation initiation factor (eIF-1A) [Beta vulgaris] GI:17977975; contains Pfam profile PF01176: Eukaryotic initiation factor 1	GO:0006413,GO:0003743,GO:0008372
18210	BN10288	5.95202	7055.52	1185.4	2.57338	gi|10288|At5g35680_FL570R	At5g35680.2	68418.m04264 eukaryotic translation initiation factor 1A, putative / eIF-1A, putative / eIF-4C, putative strong similarity to translation initiation factor (eIF-1A) [Beta vulgaris] GI:17977975; contains Pfam profile PF01176: Eukaryotic initiation factor 1	GO:0006413,GO:0003743,GO:0008372
28606	BN10302	2.62957	1355.28	515.4	1.39483	gi|10302|At1g12840_Contig6	At1g12840.1	68414.m01491 vacuolar ATP synthase subunit C (VATC) / V-ATPase C subunit / vacuolar proton pump C subunit (DET3) identical to vacuolar ATP synthase subunit C SP:Q9SDS7 from [Arabidopsis thaliana]	GO:0005886,GO:0046961,GO:0000221,GO:0009826
28918	BN10302	2.52966	1029.52	406.98	1.33894	gi|10302|At1g12840_Contig6	At1g12840.1	68414.m01491 vacuolar ATP synthase subunit C (VATC) / V-ATPase C subunit / vacuolar proton pump C subunit (DET3) identical to vacuolar ATP synthase subunit C SP:Q9SDS7 from [Arabidopsis thaliana]	GO:0005886,GO:0046961,GO:0000221,GO:0009826
21118	BN10306	2.09321	7754.71	3704.7	1.06572	gi|10306|At3g48140_Contig3	At3g48140.1	68416.m05250 senescence-associated protein, putative similar to B12D protein [Ipomoea batatas] GB:AAD22104	GO:0010150,GO:0005554,GO:0012505
29260	BN10319	2.62857	794.108	302.107	1.39428	gi|10319|At5g67360_Contig4	At5g67360.1	68418.m08494 cucumisin-like serine protease (ARA12) Asp48; almost identical to cucumisin-like serine protease (ARA12) GI:3176874 from [Arabidopsis thaliana]	GO:0004289,GO:0006508,GO:0004252,GO:0005576
26972	BN10320	5.78231	1932.87	334.273	2.53165	gi|10320|At5g67360_Contig5	At5g67360.1	68418.m08494 cucumisin-like serine protease (ARA12) Asp48; almost identical to cucumisin-like serine protease (ARA12) GI:3176874 from [Arabidopsis thaliana]	GO:0004289,GO:0006508,GO:0004252,GO:0005576
26972	BN10320	2.12327	1774.72	835.844	1.08629	gi|10320|At5g67360_Contig5	At5g67360.1	68418.m08494 cucumisin-like serine protease (ARA12) Asp48; almost identical to cucumisin-like serine protease (ARA12) GI:3176874 from [Arabidopsis thaliana]	GO:0004289,GO:0006508,GO:0004252,GO:0005576
26660	BN10320	4.9428	2260.88	457.409	2.30533	gi|10320|At5g67360_Contig5	At5g67360.1	68418.m08494 cucumisin-like serine protease (ARA12) Asp48; almost identical to cucumisin-like serine protease (ARA12) GI:3176874 from [Arabidopsis thaliana]	GO:0004289,GO:0006508,GO:0004252,GO:0005576
660	BN10331	2.42684	759.445	312.936	1.27908	gi|10331|At2g16460_Contig1	At2g16460.1	68415.m01885 expressed protein	GO:0005554,GO:0000004,GO:0005739
24056	BN10335	2.37475	2567.91	1081.34	1.24777	gi|10335|At5g21274_Contig1	At5g21274.1	68418.m02533 calmodulin-6 (CAM6) identical to calmodulin-6 SP:Q03509 from [Arabidopsis thaliana]; contains Pfam profile: PF00036 EF hand	GO:0009288,GO:0005509
24368	BN10335	2.7074	2821.41	1042.11	1.43691	gi|10335|At5g21274_Contig1	At5g21274.1	68418.m02533 calmodulin-6 (CAM6) identical to calmodulin-6 SP:Q03509 from [Arabidopsis thaliana]; contains Pfam profile: PF00036 EF hand	GO:0009288,GO:0005509
16568	BN10341	4.8475	1063.14	219.317	2.27724	gi|10341|At5g65350_VA586R	At5g65350.1	68418.m08220 histone H3 nearly identical to histone H3 from Zea mays SP|P05203, Medicago sativa GI:166384, Encephalartos altensteinii SP|P08903, Pisum sativum SP|P02300; contains Pfam profile PF00125 Core histone H2A/H2B/H3/H4	GO:0007001,GO:0003677,GO:0006334,GO:0000786,GO:0005634,GO:0009507
30222	BN10362	2.46946	670.405	271.478	1.3042	gi|10362|At1g20020_Contig1	At1g20020.1	68414.m02507 ferredoxin--NADP(+) reductase, putative / adrenodoxin reductase, putative strong similarity to Ferredoxin--NADP reductase, chloroplast precursor (EC 1.18.1.2) (FNR) from {Pisum sativum} SP|P10933, {Mesembryanthemum crystallinum} SP|P41343, {S	GO:0009507,GO:0006118,GO:0016491
29910	BN10362	6.42421	1694.23	263.726	2.68352	gi|10362|At1g20020_Contig1	At1g20020.1	68414.m02507 ferredoxin--NADP(+) reductase, putative / adrenodoxin reductase, putative strong similarity to Ferredoxin--NADP reductase, chloroplast precursor (EC 1.18.1.2) (FNR) from {Pisum sativum} SP|P10933, {Mesembryanthemum crystallinum} SP|P41343, {S	GO:0009507,GO:0006118,GO:0016491
27310	BN10365	4.07885	2825.3	692.671	2.02816	gi|10365|At1g20020_Contig3	At1g20020.1	68414.m02507 ferredoxin--NADP(+) reductase, putative / adrenodoxin reductase, putative strong similarity to Ferredoxin--NADP reductase, chloroplast precursor (EC 1.18.1.2) (FNR) from {Pisum sativum} SP|P10933, {Mesembryanthemum crystallinum} SP|P41343, {S	GO:0009507,GO:0006118,GO:0016491
27622	BN10365	4.96527	2048.63	412.592	2.31187	gi|10365|At1g20020_Contig3	At1g20020.1	68414.m02507 ferredoxin--NADP(+) reductase, putative / adrenodoxin reductase, putative strong similarity to Ferredoxin--NADP reductase, chloroplast precursor (EC 1.18.1.2) (FNR) from {Pisum sativum} SP|P10933, {Mesembryanthemum crystallinum} SP|P41343, {S	GO:0009507,GO:0006118,GO:0016491
11710	BN10373	2.48811	6723.12	2702.1	1.31505	gi|10373|At3g14230_Contig1	At3g14230.3	68416.m01802 AP2 domain-containing protein RAP2.2 (RAP2.2) identical to AP2 domain containing protein RAP2.2 GI:2281629 from [Arabidopsis thaliana]	GO:0003700,GO:0006355,GO:0003677,GO:0005634
12022	BN10373	2.17577	5913.74	2718	1.12153	gi|10373|At3g14230_Contig1	At3g14230.3	68416.m01802 AP2 domain-containing protein RAP2.2 (RAP2.2) identical to AP2 domain containing protein RAP2.2 GI:2281629 from [Arabidopsis thaliana]	GO:0003700,GO:0006355,GO:0003677,GO:0005634
27618	BN10379	5.60472	1524.16	271.942	2.48664	gi|10379|At2g45140_Contig1	At2g45140.1	68415.m05618 vesicle-associated membrane protein, putative / VAMP, putative similar to VAP27 GI:6688926 [Nicotiana plumbaginifolia]	GO:0005198,GO:0000004,GO:0008372
27306	BN10379	6.53945	1829.68	279.791	2.70917	gi|10379|At2g45140_Contig1	At2g45140.1	68415.m05618 vesicle-associated membrane protein, putative / VAMP, putative similar to VAP27 GI:6688926 [Nicotiana plumbaginifolia]	GO:0005198,GO:0000004,GO:0008372
24706	BN10380	2.69472	1277.22	473.972	1.43013	gi|10380|At2g45140_Contig3	At2g45140.1	68415.m05618 vesicle-associated membrane protein, putative / VAMP, putative similar to VAP27 GI:6688926 [Nicotiana plumbaginifolia]	GO:0005198,GO:0000004,GO:0008372
25018	BN10380	3.80683	1389.34	364.96	1.92859	gi|10380|At2g45140_Contig3	At2g45140.1	68415.m05618 vesicle-associated membrane protein, putative / VAMP, putative similar to VAP27 GI:6688926 [Nicotiana plumbaginifolia]	GO:0005198,GO:0000004,GO:0008372
22106	BN10381	2.59227	2483.98	958.225	1.37422	gi|10381|At2g45140_Contig4	At2g45140.1	68415.m05618 vesicle-associated membrane protein, putative / VAMP, putative similar to VAP27 GI:6688926 [Nicotiana plumbaginifolia]	GO:0005198,GO:0000004,GO:0008372
22418	BN10381	2.87424	2114.14	735.548	1.52318	gi|10381|At2g45140_Contig4	At2g45140.1	68415.m05618 vesicle-associated membrane protein, putative / VAMP, putative similar to VAP27 GI:6688926 [Nicotiana plumbaginifolia]	GO:0005198,GO:0000004,GO:0008372
19506	BN10383	2.2376	1672.77	747.574	1.16195	gi|10383|At2g45140_Contig5	At2g45140.1	68415.m05618 vesicle-associated membrane protein, putative / VAMP, putative similar to VAP27 GI:6688926 [Nicotiana plumbaginifolia]	GO:0005198,GO:0000004,GO:0008372
19818	BN10383	2.29809	1624.6	706.934	1.20044	gi|10383|At2g45140_Contig5	At2g45140.1	68415.m05618 vesicle-associated membrane protein, putative / VAMP, putative similar to VAP27 GI:6688926 [Nicotiana plumbaginifolia]	GO:0005198,GO:0000004,GO:0008372
1306	BN10392	2.87327	7640.56	2659.19	1.52269	gi|10392|At2g45960_Contig1	At2g45960.1	68415.m05714 plasma membrane intrinsic protein 1B (PIP1B) / aquaporin PIP1.2 (PIP1.2) / transmembrane protein A (TMPA) identical to plasma membrane intrinsic protein 1B SP:Q06611 from [Arabidopsis thaliana]	GO:0016020,GO:0006810,GO:0015250,GO:0005886,GO:0006833
30872	BN10393	2.33307	1626.89	697.318	1.22223	gi|10393|At5g48480_Contig1	At5g48480.1	68418.m05994 expressed protein	GO:0005554,GO:0000004,GO:0008372
30560	BN10393	2.5468	3541.04	1390.39	1.34868	gi|10393|At5g48480_Contig1	At5g48480.1	68418.m05994 expressed protein	GO:0005554,GO:0000004,GO:0008372
30560	BN10393	2.02906	4344.37	2141.07	1.02082	gi|10393|At5g48480_Contig1	At5g48480.1	68418.m05994 expressed protein	GO:0005554,GO:0000004,GO:0008372
30872	BN10393	2.29991	4925.25	2141.5	1.20158	gi|10393|At5g48480_Contig1	At5g48480.1	68418.m05994 expressed protein	GO:0005554,GO:0000004,GO:0008372
28272	BN10395	2.82863	6084.28	2150.96	1.50011	gi|10395|At1g78370_Contig2	At1g78370.1	68414.m09133 glutathione S-transferase, putative similar to 2,4-D inducible glutathione S-transferase GI:2920666 from [Glycine max]	GO:0004364,GO:0009407,GO:0003824,GO:0005737
23072	BN10405	2.08302	6545.3	3142.21	1.05868	gi|10405|At5g60390_Contig4	At5g60390.1	68418.m07574 elongation factor 1-alpha / EF-1-alpha identical to SWISS-PROT:P13905 elongation factor 1-alpha (EF-1-alpha) [Arabidopsis thaliana]	GO:0006414,GO:0003746,GO:0005737,GO:0001514,GO:0005516
12360	BN10409	2.14598	28116.9	13102.1	1.10164	gi|10409|At1g12780_Contig1	At1g12780.1	68414.m01484 UDP-glucose 4-epimerase / UDP-galactose 4-epimerase / Galactowaldenase identical to SP|Q42605 [GB:CAA90941] from [Arabidopsis thaliana] (Arch. Biochem. Biophys. 327 (1), 27-34 (1996))	GO:0046369,GO:0003978
1960	BN10414	2.05881	12256.1	5953.01	1.04181	gi|10414|At1g14400_Contig4	At1g14400.2	68414.m01708 ubiquitin-conjugating enzyme 1 (UBC1) E2; identical to gi:431259, SP:P25865	GO:0005739,GO:0004840,GO:0006511
30556	BN10415	3.26619	4642.37	1421.34	1.70761	gi|10415|At1g14400_Contig2	At1g14400.2	68414.m01708 ubiquitin-conjugating enzyme 1 (UBC1) E2; identical to gi:431259, SP:P25865	GO:0005739,GO:0004840,GO:0006511
30868	BN10415	3.19133	2500.75	783.608	1.67416	gi|10415|At1g14400_Contig2	At1g14400.2	68414.m01708 ubiquitin-conjugating enzyme 1 (UBC1) E2; identical to gi:431259, SP:P25865	GO:0005739,GO:0004840,GO:0006511
30556	BN10415	2.06778	3105.5	1501.85	1.04808	gi|10415|At1g14400_Contig2	At1g14400.2	68414.m01708 ubiquitin-conjugating enzyme 1 (UBC1) E2; identical to gi:431259, SP:P25865	GO:0005739,GO:0004840,GO:0006511
12668	BN10426	3.85373	2887.4	749.248	1.94626	gi|10426|At5g44005_Contig1	At5g44005.1	68418.m05385 expressed protein	GO:0005554,GO:0000004,GO:0008372
12356	BN10426	3.89385	2843.33	730.211	1.9612	gi|10426|At5g44005_Contig1	At5g44005.1	68418.m05385 expressed protein	GO:0005554,GO:0000004,GO:0008372
1956	BN10431	3.90764	1226.93	313.982	1.9663	gi|10431|At5g66400_Contig1	At5g66400.1	68418.m08374 dehydrin (RAB18) nearly identical to SP|P30185 Dehydrin Rab18 {Arabidopsis thaliana}	GO:0009737,GO:0006950,GO:0009414,GO:0005554,GO:0008372
2268	BN10431	2.39114	831.336	347.674	1.2577	gi|10431|At5g66400_Contig1	At5g66400.1	68418.m08374 dehydrin (RAB18) nearly identical to SP|P30185 Dehydrin Rab18 {Arabidopsis thaliana}	GO:0009737,GO:0006950,GO:0009414,GO:0005554,GO:0008372
18207	BN10452	4.67499	4723	1010.27	2.22496	gi|10452|At3g51950_Contig2	At3g51950.1	68416.m05698 zinc finger (CCCH-type) family protein / RNA recognition motif (RRM)-containing protein contains InterPro entry IPR000504: RNA-binding region RNP-1 (RNA recognition motif) (RRM), PF00642: Zinc finger C-x8-C-x5-C-x3-H type (and similar)	GO:0003676,GO:0008372,GO:0000004,GO:0003723
18519	BN10452	5.08558	4228.21	831.412	2.34641	gi|10452|At3g51950_Contig2	At3g51950.1	68416.m05698 zinc finger (CCCH-type) family protein / RNA recognition motif (RRM)-containing protein contains InterPro entry IPR000504: RNA-binding region RNP-1 (RNA recognition motif) (RRM), PF00642: Zinc finger C-x8-C-x5-C-x3-H type (and similar)	GO:0003676,GO:0008372,GO:0000004,GO:0003723
15919	BN10453	2.38879	498.791	208.805	1.25628	gi|10453|At3g51950_LB855F	At3g51950.1	68416.m05698 zinc finger (CCCH-type) family protein / RNA recognition motif (RRM)-containing protein contains InterPro entry IPR000504: RNA-binding region RNP-1 (RNA recognition motif) (RRM), PF00642: Zinc finger C-x8-C-x5-C-x3-H type (and similar)	GO:0003676,GO:0008372,GO:0000004,GO:0003723
29573	BN10462	3.46116	1851.32	534.885	1.79125	gi|10462|At4g37830_Contig3	At4g37830.1	68417.m05352 cytochrome c oxidase-related contains weak similarity to cytochrome c oxidase polypeptide VIa-liver, mitochondrial precursor (EC 1.9.3.1) (Swiss-Prot:P10818) [Rattus norvegicus]	GO:0005739,GO:0006118,GO:0004129,GO:0005740
29261	BN10462	2.49846	1847.39	739.411	1.32104	gi|10462|At4g37830_Contig3	At4g37830.1	68417.m05352 cytochrome c oxidase-related contains weak similarity to cytochrome c oxidase polypeptide VIa-liver, mitochondrial precursor (EC 1.9.3.1) (Swiss-Prot:P10818) [Rattus norvegicus]	GO:0005739,GO:0006118,GO:0004129,GO:0005740
29261	BN10462	3.60198	1817.7	504.639	1.84879	gi|10462|At4g37830_Contig3	At4g37830.1	68417.m05352 cytochrome c oxidase-related contains weak similarity to cytochrome c oxidase polypeptide VIa-liver, mitochondrial precursor (EC 1.9.3.1) (Swiss-Prot:P10818) [Rattus norvegicus]	GO:0005739,GO:0006118,GO:0004129,GO:0005740
29573	BN10462	3.57193	1588.27	444.653	1.8367	gi|10462|At4g37830_Contig3	At4g37830.1	68417.m05352 cytochrome c oxidase-related contains weak similarity to cytochrome c oxidase polypeptide VIa-liver, mitochondrial precursor (EC 1.9.3.1) (Swiss-Prot:P10818) [Rattus norvegicus]	GO:0005739,GO:0006118,GO:0004129,GO:0005740
26973	BN10463	2.5993	1553.62	597.708	1.37812	gi|10463|At4g37830_Contig1	At4g37830.1	68417.m05352 cytochrome c oxidase-related contains weak similarity to cytochrome c oxidase polypeptide VIa-liver, mitochondrial precursor (EC 1.9.3.1) (Swiss-Prot:P10818) [Rattus norvegicus]	GO:0005739,GO:0006118,GO:0004129,GO:0005740
26661	BN10463	2.36693	1721.3	727.23	1.24302	gi|10463|At4g37830_Contig1	At4g37830.1	68417.m05352 cytochrome c oxidase-related contains weak similarity to cytochrome c oxidase polypeptide VIa-liver, mitochondrial precursor (EC 1.9.3.1) (Swiss-Prot:P10818) [Rattus norvegicus]	GO:0005739,GO:0006118,GO:0004129,GO:0005740
24373	BN10465	3.36598	774.592	230.124	1.75103	gi|10465|At2g43150_Contig5	At2g43150.1	68415.m05358 proline-rich extensin-like family protein similar to CRANTZ hydroxyproline-rich glycoprotein [Manihot esculenta] gi|7211797|gb|AAF40442; similar to extensin gi|1165322|gb|AAB53156; contains proline-rich extensin domains, INTERPRO:IPR002965	GO:0005554,GO:0000004,GO:0012505
24061	BN10465	4.00947	832.329	207.591	2.00341	gi|10465|At2g43150_Contig5	At2g43150.1	68415.m05358 proline-rich extensin-like family protein similar to CRANTZ hydroxyproline-rich glycoprotein [Manihot esculenta] gi|7211797|gb|AAF40442; similar to extensin gi|1165322|gb|AAB53156; contains proline-rich extensin domains, INTERPRO:IPR002965	GO:0005554,GO:0000004,GO:0012505
29569	BN10478	7.26161	3136.82	431.973	2.86029	gi|10478|At1g22300_Contig2	At1g22300.1	68414.m02788 14-3-3 protein GF14 epsilon (GRF10) identical to 14-3-3 protein GF14 epsilon GI:5802798, SP:P48347 from [Arabidopsis thaliana]	GO:0045308,GO:0005886,GO:0009570,GO:0005737,GO:0007165,GO:0045309
29257	BN10478	6.17371	4030.23	652.805	2.62614	gi|10478|At1g22300_Contig2	At1g22300.1	68414.m02788 14-3-3 protein GF14 epsilon (GRF10) identical to 14-3-3 protein GF14 epsilon GI:5802798, SP:P48347 from [Arabidopsis thaliana]	GO:0045308,GO:0005886,GO:0009570,GO:0005737,GO:0007165,GO:0045309
26657	BN10479	2.84896	1139.67	400.03	1.51044	gi|10479|At1g22300_Contig3	At1g22300.1	68414.m02788 14-3-3 protein GF14 epsilon (GRF10) identical to 14-3-3 protein GF14 epsilon GI:5802798, SP:P48347 from [Arabidopsis thaliana]	GO:0045308,GO:0005886,GO:0009570,GO:0005737,GO:0007165,GO:0045309
26969	BN10479	3.2692	761.059	232.797	1.70894	gi|10479|At1g22300_Contig3	At1g22300.1	68414.m02788 14-3-3 protein GF14 epsilon (GRF10) identical to 14-3-3 protein GF14 epsilon GI:5802798, SP:P48347 from [Arabidopsis thaliana]	GO:0045308,GO:0005886,GO:0009570,GO:0005737,GO:0007165,GO:0045309
21457	BN10482	2.1937	1521.97	693.79	1.13337	gi|10482|At5g61790_Contig4	At5g61790.1	68418.m07754 calnexin 1 (CNX1) identical to calnexin homolog 1, Arabidopsis thaliana, EMBL:AT08315 [SP|P29402]	GO:0005792,GO:0005509,GO:0007186
21769	BN10482	2.58434	1478.75	572.196	1.3698	gi|10482|At5g61790_Contig4	At5g61790.1	68418.m07754 calnexin 1 (CNX1) identical to calnexin homolog 1, Arabidopsis thaliana, EMBL:AT08315 [SP|P29402]	GO:0005792,GO:0005509,GO:0007186
18857	BN10483	2.87209	6172.09	2148.99	1.5221	gi|10483|At5g61790_Contig6	At5g61790.1	68418.m07754 calnexin 1 (CNX1) identical to calnexin homolog 1, Arabidopsis thaliana, EMBL:AT08315 [SP|P29402]	GO:0005792,GO:0005509,GO:0007186
19169	BN10483	3.08318	5940.05	1926.6	1.62442	gi|10483|At5g61790_Contig6	At5g61790.1	68418.m07754 calnexin 1 (CNX1) identical to calnexin homolog 1, Arabidopsis thaliana, EMBL:AT08315 [SP|P29402]	GO:0005792,GO:0005509,GO:0007186
16257	BN10485	2.23602	1495.86	668.983	1.16093	gi|10485|At5g61790_Contig3	At5g61790.1	68418.m07754 calnexin 1 (CNX1) identical to calnexin homolog 1, Arabidopsis thaliana, EMBL:AT08315 [SP|P29402]	GO:0005792,GO:0005509,GO:0007186
16569	BN10485	2.72858	1756.54	643.756	1.44815	gi|10485|At5g61790_Contig3	At5g61790.1	68418.m07754 calnexin 1 (CNX1) identical to calnexin homolog 1, Arabidopsis thaliana, EMBL:AT08315 [SP|P29402]	GO:0005792,GO:0005509,GO:0007186
19511	BN10499	2.0105	472.354	234.944	1.00755	gi|10499|At5g40270_VA509R	At5g40270.1	68418.m04885 metal-dependent phosphohydrolase HD domain-containing protein similar to SP|Q60710 Interferon-gamma inducible protein MG11 {Mus musculus}; contains Pfam profile PF01966: HD domain	GO:0003824,GO:0000004,GO:0008372
22419	BN10524	5.4769	19847.9	3623.93	2.45336	gi|10524|At1g29930_Contig7	At1g29930.1	68414.m03657 chlorophyll A-B binding protein 2, chloroplast / LHCII type I CAB-2 / CAB-140 (CAB2B) identical to SP|P04778 Chlorophyll A-B binding protein 2, chloroplast precursor (LHCII type I CAB-2) (CAB-140) (LHCP) {Arabidopsis thaliana}	GO:0015979,GO:0030076,GO:0009507,GO:0016168
22107	BN10524	4.67538	21392.5	4575.56	2.22508	gi|10524|At1g29930_Contig7	At1g29930.1	68414.m03657 chlorophyll A-B binding protein 2, chloroplast / LHCII type I CAB-2 / CAB-140 (CAB2B) identical to SP|P04778 Chlorophyll A-B binding protein 2, chloroplast precursor (LHCII type I CAB-2) (CAB-140) (LHCP) {Arabidopsis thaliana}	GO:0015979,GO:0030076,GO:0009507,GO:0016168
19819	BN10525	2.80271	2695.06	961.59	1.48682	gi|10525|At1g29930_Contig6	At1g29930.1	68414.m03657 chlorophyll A-B binding protein 2, chloroplast / LHCII type I CAB-2 / CAB-140 (CAB2B) identical to SP|P04778 Chlorophyll A-B binding protein 2, chloroplast precursor (LHCII type I CAB-2) (CAB-140) (LHCP) {Arabidopsis thaliana}	GO:0015979,GO:0030076,GO:0009507,GO:0016168
19507	BN10525	2.93644	4361.93	1485.45	1.55407	gi|10525|At1g29930_Contig6	At1g29930.1	68414.m03657 chlorophyll A-B binding protein 2, chloroplast / LHCII type I CAB-2 / CAB-140 (CAB2B) identical to SP|P04778 Chlorophyll A-B binding protein 2, chloroplast precursor (LHCII type I CAB-2) (CAB-140) (LHCP) {Arabidopsis thaliana}	GO:0015979,GO:0030076,GO:0009507,GO:0016168
16907	BN10526	5.75395	12133.7	2108.76	2.52455	gi|10526|At1g29930_Contig1	At1g29930.1	68414.m03657 chlorophyll A-B binding protein 2, chloroplast / LHCII type I CAB-2 / CAB-140 (CAB2B) identical to SP|P04778 Chlorophyll A-B binding protein 2, chloroplast precursor (LHCII type I CAB-2) (CAB-140) (LHCP) {Arabidopsis thaliana}	GO:0015979,GO:0030076,GO:0009507,GO:0016168
17219	BN10526	6.16738	13457.6	2182.06	2.62466	gi|10526|At1g29930_Contig1	At1g29930.1	68414.m03657 chlorophyll A-B binding protein 2, chloroplast / LHCII type I CAB-2 / CAB-140 (CAB2B) identical to SP|P04778 Chlorophyll A-B binding protein 2, chloroplast precursor (LHCII type I CAB-2) (CAB-140) (LHCP) {Arabidopsis thaliana}	GO:0015979,GO:0030076,GO:0009507,GO:0016168
14619	BN10527	2.45637	18337.3	7465.2	1.29653	gi|10527|At1g29930_Contig3	At1g29930.1	68414.m03657 chlorophyll A-B binding protein 2, chloroplast / LHCII type I CAB-2 / CAB-140 (CAB2B) identical to SP|P04778 Chlorophyll A-B binding protein 2, chloroplast precursor (LHCII type I CAB-2) (CAB-140) (LHCP) {Arabidopsis thaliana}	GO:0015979,GO:0030076,GO:0009507,GO:0016168
14307	BN10527	2.45539	18872.8	7686.28	1.29595	gi|10527|At1g29930_Contig3	At1g29930.1	68414.m03657 chlorophyll A-B binding protein 2, chloroplast / LHCII type I CAB-2 / CAB-140 (CAB2B) identical to SP|P04778 Chlorophyll A-B binding protein 2, chloroplast precursor (LHCII type I CAB-2) (CAB-140) (LHCP) {Arabidopsis thaliana}	GO:0015979,GO:0030076,GO:0009507,GO:0016168
6507	BN10531	2.36522	4192.83	1772.7	1.24198	gi|10531|At5g58290_Contig5	At5g58290.1	68418.m07297 26S proteasome AAA-ATPase subunit (RPT3) identical to 26S proteasome AAA-ATPase subunit RPT3 GI:6652882 from [Arabidopsis thaliana]	GO:0008540,GO:0006511,GO:0016887
6819	BN10531	2.36002	4874.82	2065.58	1.2388	gi|10531|At5g58290_Contig5	At5g58290.1	68418.m07297 26S proteasome AAA-ATPase subunit (RPT3) identical to 26S proteasome AAA-ATPase subunit RPT3 GI:6652882 from [Arabidopsis thaliana]	GO:0008540,GO:0006511,GO:0016887
30561	BN10534	4.02167	4946.01	1229.84	2.00779	gi|10534|At1g32050_Contig4	At1g32050.1	68414.m03943 secretory carrier membrane protein (SCAMP) family protein contains Pfam domain, PF04144: SCAMP family	GO:0008372,GO:0005386,GO:0045045
30873	BN10534	4.1456	4240.7	1022.94	2.05158	gi|10534|At1g32050_Contig4	At1g32050.1	68414.m03943 secretory carrier membrane protein (SCAMP) family protein contains Pfam domain, PF04144: SCAMP family	GO:0008372,GO:0005386,GO:0045045
28273	BN10535	2.61787	1774.21	677.73	1.38839	gi|10535|At1g32050_Contig1	At1g32050.1	68414.m03943 secretory carrier membrane protein (SCAMP) family protein contains Pfam domain, PF04144: SCAMP family	GO:0008372,GO:0005386,GO:0045045
27961	BN10535	2.45788	3405.05	1385.36	1.29742	gi|10535|At1g32050_Contig1	At1g32050.1	68414.m03943 secretory carrier membrane protein (SCAMP) family protein contains Pfam domain, PF04144: SCAMP family	GO:0008372,GO:0005386,GO:0045045
25361	BN10538	2.70774	2085.89	770.344	1.43709	gi|10538|At1g64520_Contig2	At1g64520.1	68414.m07314 26S proteasome regulatory subunit, putative (RPN12) similar to 26S proteasome regulatory complex subunit p30 GB:AAF08395 GI:6434966 from [Drosophila melanogaster]	GO:0006511,GO:0008541,GO:0005838,GO:0008233
25673	BN10538	3.18331	2233.31	701.568	1.67053	gi|10538|At1g64520_Contig2	At1g64520.1	68414.m07314 26S proteasome regulatory subunit, putative (RPN12) similar to 26S proteasome regulatory complex subunit p30 GB:AAF08395 GI:6434966 from [Drosophila melanogaster]	GO:0006511,GO:0008541,GO:0005838,GO:0008233
14961	BN10542	2.35056	3600.83	1531.9	1.23301	gi|10542|At2g36300_Contig1	At2g36300.1	68415.m04455 integral membrane Yip1 family protein contains Pfam domain, PF04893: Yip1 domain	GO:0005554,GO:0000004,GO:0009507
27957	BN10553	3.40797	877.715	257.548	1.76891	gi|10553|At4g30780_VA550R	At4g30780.1	68417.m04361 expressed protein hypothetical protein F27D4.1 - Arabidopsis thaliana,PID:g4115371	GO:0005554,GO:0000004,GO:0008372
25669	BN10554	2.01793	405.781	201.088	1.01287	gi|10554|At3g51160_Contig2	At3g51160.1	68416.m05602 GDP-D-mannose-4,6-dehydratase (MUR1) almost identical to GDP-D-mannose-4,6-dehydratase (MUR1) GI:1764100 from [Arabidopsis thaliana]	GO:0008446,GO:0042351,GO:0008372,GO:0009826
25357	BN10554	2.49387	576.081	230.999	1.31839	gi|10554|At3g51160_Contig2	At3g51160.1	68416.m05602 GDP-D-mannose-4,6-dehydratase (MUR1) almost identical to GDP-D-mannose-4,6-dehydratase (MUR1) GI:1764100 from [Arabidopsis thaliana]	GO:0008446,GO:0042351,GO:0008372,GO:0009826
1957	BN10572	2.99409	7780.9	2598.75	1.58212	gi|10572|At4g08230_Contig2	At4g08230.1	68417.m01358 glycine-rich protein	GO:0005554,GO:0000004,GO:0005739
26016	BN10574	3.58336	4361.84	1217.25	1.84131	gi|10574|At1g17550_CL2156F	At1g17550.1	68414.m02161 protein phosphatase 2C-related / PP2C-related similar to protein phosphatase 2C GI:3242077 from (Arabidopsis thaliana)	GO:0008287,GO:0006470,GO:0015071
26328	BN10574	3.62651	3173.6	875.112	1.85858	gi|10574|At1g17550_CL2156F	At1g17550.1	68414.m02161 protein phosphatase 2C-related / PP2C-related similar to protein phosphatase 2C GI:3242077 from (Arabidopsis thaliana)	GO:0008287,GO:0006470,GO:0015071
328	BN10586	4.7526	10673	2245.72	2.24872	gi|10586|At1g28290_Contig3	At1g28290.1	68414.m03472 pollen Ole e 1 allergen and extensin family protein similar to arabinogalactan protein [Daucus carota] GI:11322245; contains Pfam profile PF01190: Pollen proteins Ole e I family	GO:0005199,GO:0000004,GO:0012505
16	BN10586	4.84799	11860.6	2446.5	2.27739	gi|10586|At1g28290_Contig3	At1g28290.1	68414.m03472 pollen Ole e 1 allergen and extensin family protein similar to arabinogalactan protein [Daucus carota] GI:11322245; contains Pfam profile PF01190: Pollen proteins Ole e I family	GO:0005199,GO:0000004,GO:0012505
28924	BN10588	13.0887	3519.5	268.896	3.71025	gi|10588|At1g28290_Contig5	At1g28290.1	68414.m03472 pollen Ole e 1 allergen and extensin family protein similar to arabinogalactan protein [Daucus carota] GI:11322245; contains Pfam profile PF01190: Pollen proteins Ole e I family	GO:0005199,GO:0000004,GO:0012505
28612	BN10588	14.3897	4093.25	284.456	3.84697	gi|10588|At1g28290_Contig5	At1g28290.1	68414.m03472 pollen Ole e 1 allergen and extensin family protein similar to arabinogalactan protein [Daucus carota] GI:11322245; contains Pfam profile PF01190: Pollen proteins Ole e I family	GO:0005199,GO:0000004,GO:0012505
21124	BN10591	2.69576	1329.66	493.242	1.43069	gi|10591|At4g31500_Contig1	At4g31500.1	68417.m04474 cytochrome P450 83B1 (CYP83B1) Identical to Cytochrome P450 (SP:O65782 )[Arabidopsis thaliana]	GO:0016709,GO:0009684,GO:0012505,GO:0000162,GO:0009759,GO:0019825
24062	BN10624	2.23197	559.758	250.791	1.15832	gi|10624|At4g13220_Contig2	At4g13220.1	68417.m02056 expressed protein	GO:0005554,GO:0000004,GO:0009507
21462	BN10625	4.09096	4264.66	1042.46	2.03244	gi|10625|At2g34430_Contig1	At2g34430.1	68415.m04223 chlorophyll A-B binding protein / LHCII type I (LHB1B1) identical to photosystem II type I chlorophyll a/b binding protein [Arabidopsis thaliana] GI:16366	GO:0042651,GO:0015979,GO:0030076,GO:0009769,GO:0016168
21774	BN10625	5.0433	4244.49	841.61	2.33437	gi|10625|At2g34430_Contig1	At2g34430.1	68415.m04223 chlorophyll A-B binding protein / LHCII type I (LHB1B1) identical to photosystem II type I chlorophyll a/b binding protein [Arabidopsis thaliana] GI:16366	GO:0042651,GO:0015979,GO:0030076,GO:0009769,GO:0016168
18862	BN10629	2.06153	29960.8	14533.3	1.04371	gi|10629|At2g34430_Contig7	At2g34430.1	68415.m04223 chlorophyll A-B binding protein / LHCII type I (LHB1B1) identical to photosystem II type I chlorophyll a/b binding protein [Arabidopsis thaliana] GI:16366	GO:0042651,GO:0015979,GO:0030076,GO:0009769,GO:0016168
29916	BN10644	2.14833	1583.97	737.303	1.10322	gi|10644|At1g73230_EA1144F	At1g73230.1	68414.m08475 nascent polypeptide-associated complex (NAC) domain-containing protein similar to SP|P20290 Transcription factor BTF3 (RNA polymerase B transcription factor 3) {Homo sapiens}; contains Pfam profile PF01849: NAC domain	GO:0003700,GO:0000004,GO:0008372
30228	BN10644	3.12557	1593.83	509.932	1.64412	gi|10644|At1g73230_EA1144F	At1g73230.1	68414.m08475 nascent polypeptide-associated complex (NAC) domain-containing protein similar to SP|P20290 Transcription factor BTF3 (RNA polymerase B transcription factor 3) {Homo sapiens}; contains Pfam profile PF01849: NAC domain	GO:0003700,GO:0000004,GO:0008372
29916	BN10644	4.38667	2548.5	580.964	2.13313	gi|10644|At1g73230_EA1144F	At1g73230.1	68414.m08475 nascent polypeptide-associated complex (NAC) domain-containing protein similar to SP|P20290 Transcription factor BTF3 (RNA polymerase B transcription factor 3) {Homo sapiens}; contains Pfam profile PF01849: NAC domain	GO:0003700,GO:0000004,GO:0008372
30228	BN10644	5.35627	1956.26	365.228	2.42123	gi|10644|At1g73230_EA1144F	At1g73230.1	68414.m08475 nascent polypeptide-associated complex (NAC) domain-containing protein similar to SP|P20290 Transcription factor BTF3 (RNA polymerase B transcription factor 3) {Homo sapiens}; contains Pfam profile PF01849: NAC domain	GO:0003700,GO:0000004,GO:0008372
25028	BN10646	2.78395	3522.81	1265.4	1.47713	gi|10646|At4g02080_Contig1	At4g02080.1	68417.m00279 GTP-binding protein (SAR1A) identical to SP:O04834 GTP-binding protein SAR1A. [Arabidopsis thaliana]	GO:0007264,GO:0003926,GO:0005525,GO:0003925,GO:0005524,GO:0012505
24716	BN10646	2.22158	6037.92	2717.85	1.15159	gi|10646|At4g02080_Contig1	At4g02080.1	68417.m00279 GTP-binding protein (SAR1A) identical to SP:O04834 GTP-binding protein SAR1A. [Arabidopsis thaliana]	GO:0007264,GO:0003926,GO:0005525,GO:0003925,GO:0005524,GO:0012505
11716	BN10654	2.84827	20468.6	7186.33	1.51009	gi|10654|At4g34590_Contig2	At4g34590.1	68417.m04914 bZIP transcription factor family protein similar to common plant regulatory factor 7 GI:9650828 from [Petroselinum crispum]	GO:0009507,GO:0003700,GO:0006355,GO:0003677,GO:0005634
12028	BN10654	2.18231	12088.3	5539.23	1.12585	gi|10654|At4g34590_Contig2	At4g34590.1	68417.m04914 bZIP transcription factor family protein similar to common plant regulatory factor 7 GI:9650828 from [Petroselinum crispum]	GO:0009507,GO:0003700,GO:0006355,GO:0003677,GO:0005634
12366	BN10685	3.14282	40859.8	13001	1.65206	gi|10685|At3g08940_Contig2	At3g08940.2	68416.m01042 chlorophyll A-B binding protein (LHCB4.2) contains Pfam profile: PF00504 chlorophyll A-B binding protein; identical to Lhcb4.2 protein GB:AAD28774 [Arabidopsis thaliana]	GO:0009765,GO:0009507,GO:0016168
12678	BN10685	2.92396	39813.5	13616.3	1.54792	gi|10685|At3g08940_Contig2	At3g08940.2	68416.m01042 chlorophyll A-B binding protein (LHCB4.2) contains Pfam profile: PF00504 chlorophyll A-B binding protein; identical to Lhcb4.2 protein GB:AAD28774 [Arabidopsis thaliana]	GO:0009765,GO:0009507,GO:0016168
10078	BN10687	2.04879	8972.91	4379.61	1.03477	gi|10687|At3g08940_Contig1	At3g08940.2	68416.m01042 chlorophyll A-B binding protein (LHCB4.2) contains Pfam profile: PF00504 chlorophyll A-B binding protein; identical to Lhcb4.2 protein GB:AAD28774 [Arabidopsis thaliana]	GO:0009765,GO:0009507,GO:0016168
12674	BN10699	2.93184	13776.3	4698.86	1.55181	gi|10699|At1g56340_Contig3	At1g56340.1	68414.m06476 calreticulin 1 (CRT1) identical to calreticulin (crt1) GI:2052379 [Arabidopsis thaliana]	GO:0005509,GO:0012505,GO:0000004,GO:0005514
12362	BN10699	2.57609	9915.01	3848.86	1.36518	gi|10699|At1g56340_Contig3	At1g56340.1	68414.m06476 calreticulin 1 (CRT1) identical to calreticulin (crt1) GI:2052379 [Arabidopsis thaliana]	GO:0005509,GO:0012505,GO:0000004,GO:0005514
28617	BN10705	2.06908	1330.66	643.117	1.04899	gi|10705|At5g59890_Contig3	At5g59890.2	68418.m07511 actin-depolymerizing factor 4 (ADF4) identical to SP|Q9ZSK3 Actin-depolymerizing factor 4 (ADF-4) (AtADF4) {Arabidopsis thaliana}	GO:0003779,GO:0005622,GO:0000004,GO:0003787
26017	BN10706	2.64691	2876.93	1086.9	1.40431	gi|10706|At5g59890_Contig5	At5g59890.1	68418.m07510 actin-depolymerizing factor 4 (ADF4) identical to SP|Q9ZSK3 Actin-depolymerizing factor 4 (ADF-4) (AtADF4) {Arabidopsis thaliana}	GO:0003779,GO:0005622,GO:0000004,GO:0003787
26329	BN10706	3.05571	2178.62	712.967	1.61151	gi|10706|At5g59890_Contig5	At5g59890.1	68418.m07510 actin-depolymerizing factor 4 (ADF4) identical to SP|Q9ZSK3 Actin-depolymerizing factor 4 (ADF-4) (AtADF4) {Arabidopsis thaliana}	GO:0003779,GO:0005622,GO:0000004,GO:0003787
23729	BN10709	2.42702	3623.37	1492.93	1.27919	gi|10709|At5g59890_Contig4	At5g59890.1	68418.m07510 actin-depolymerizing factor 4 (ADF4) identical to SP|Q9ZSK3 Actin-depolymerizing factor 4 (ADF-4) (AtADF4) {Arabidopsis thaliana}	GO:0003779,GO:0005622,GO:0000004,GO:0003787
23417	BN10709	2.57505	4865.41	1889.44	1.3646	gi|10709|At5g59890_Contig4	At5g59890.1	68418.m07510 actin-depolymerizing factor 4 (ADF4) identical to SP|Q9ZSK3 Actin-depolymerizing factor 4 (ADF-4) (AtADF4) {Arabidopsis thaliana}	GO:0003779,GO:0005622,GO:0000004,GO:0003787
21129	BN10717	4.30769	8254.7	1916.27	2.10691	gi|10717|At2g34420_Contig2	At2g34420.2	68415.m04220 chlorophyll A-B binding protein / LHCII type I (LHB1B2) identical to GB:X64460 photosystem II type I chlorophyll a/b binding protein [Arabidopsis thaliana] GI:16364	GO:0042651,GO:0015979,GO:0030076,GO:0009769,GO:0016168
20817	BN10717	3.28145	10365.6	3158.85	1.71433	gi|10717|At2g34420_Contig2	At2g34420.2	68415.m04220 chlorophyll A-B binding protein / LHCII type I (LHB1B2) identical to GB:X64460 photosystem II type I chlorophyll a/b binding protein [Arabidopsis thaliana] GI:16364	GO:0042651,GO:0015979,GO:0030076,GO:0009769,GO:0016168
26325	BN10736	2.57133	529.452	205.906	1.36251	gi|10736|At1g52400_Contig2	At1g52400.1	68414.m05913 glycosyl hydrolase family 1 protein / beta-glucosidase, putative (BG1) contains Pfam PF00232 : Glycosyl hydrolase family 1 domain; TIGRFAM TIGR01233: 6-phospho-beta-galactosidase; identical to GI:6651430 from [Arabidopsis thaliana]	GO:0005975,GO:0004553,GO:0012505
26325	BN10736	12.2303	2543.56	207.972	3.61239	gi|10736|At1g52400_Contig2	At1g52400.1	68414.m05913 glycosyl hydrolase family 1 protein / beta-glucosidase, putative (BG1) contains Pfam PF00232 : Glycosyl hydrolase family 1 domain; TIGRFAM TIGR01233: 6-phospho-beta-galactosidase; identical to GI:6651430 from [Arabidopsis thaliana]	GO:0005975,GO:0004553,GO:0012505
26013	BN10736	14.5435	3942.11	271.057	3.8623	gi|10736|At1g52400_Contig2	At1g52400.1	68414.m05913 glycosyl hydrolase family 1 protein / beta-glucosidase, putative (BG1) contains Pfam PF00232 : Glycosyl hydrolase family 1 domain; TIGRFAM TIGR01233: 6-phospho-beta-galactosidase; identical to GI:6651430 from [Arabidopsis thaliana]	GO:0005975,GO:0004553,GO:0012505
21125	BN10738	3.38615	6200.89	1831.25	1.75965	gi|10738|At2g47470_Contig2	At2g47470.1	68415.m05925 thioredoxin family protein similar to protein disulfide isomerase [Dictyostelium discoideum] GI:2627440; contains Pfam profile: PF00085 Thioredoxin	GO:0016853,GO:0005783,GO:0012505,GO:0005489,GO:0006118,GO:0030508
20813	BN10738	3.08732	6654.16	2155.32	1.62635	gi|10738|At2g47470_Contig2	At2g47470.1	68415.m05925 thioredoxin family protein similar to protein disulfide isomerase [Dictyostelium discoideum] GI:2627440; contains Pfam profile: PF00085 Thioredoxin	GO:0016853,GO:0005783,GO:0012505,GO:0005489,GO:0006118,GO:0030508
18525	BN10739	2.3072	6127.11	2655.65	1.20614	gi|10739|At2g47470_Contig4	At2g47470.1	68415.m05925 thioredoxin family protein similar to protein disulfide isomerase [Dictyostelium discoideum] GI:2627440; contains Pfam profile: PF00085 Thioredoxin	GO:0016853,GO:0005783,GO:0012505,GO:0005489,GO:0006118,GO:0030508
18213	BN10739	2.3178	7207.7	3109.71	1.21276	gi|10739|At2g47470_Contig4	At2g47470.1	68415.m05925 thioredoxin family protein similar to protein disulfide isomerase [Dictyostelium discoideum] GI:2627440; contains Pfam profile: PF00085 Thioredoxin	GO:0016853,GO:0005783,GO:0012505,GO:0005489,GO:0006118,GO:0030508
26667	BN10751	2.63742	444.598	168.573	1.39913	gi|10751|At3g29575_VA305R	At3g29575.1	68416.m03714 expressed protein	GO:0005554,GO:0000004,GO:0008372
19179	BN10754	2.26579	501.08	221.15	1.18002	gi|10754|At5g57560_Contig1	At5g57560.1	68418.m07191 xyloglucan:xyloglucosyl transferase / xyloglucan endotransglycosylase / endo-xyloglucan transferase (TCH4) identical to xyloglucan endotransglycosylase TCH4 protein GI:886116	GO:0016798,GO:0005489,GO:0009664,GO:0004553,GO:0005618
8467	BN10760	3.64436	2628	721.114	1.86567	gi|10760|At5g59870_Contig1	At5g59870.1	68418.m07507 histone H2A, putative similar to histone H2A Petroselinum crispum SP|P19177, Lycopersicon esculentum SP|P25469, Zea mays SP|P40280; contains Pfam profile PF00125 Core histone H2A/H2B/H3/H4	GO:0007001,GO:0003677,GO:0006334,GO:0000786,GO:0005634
8779	BN10760	3.23196	2395.6	741.223	1.69241	gi|10760|At5g59870_Contig1	At5g59870.1	68418.m07507 histone H2A, putative similar to histone H2A Petroselinum crispum SP|P19177, Lycopersicon esculentum SP|P25469, Zea mays SP|P40280; contains Pfam profile PF00125 Core histone H2A/H2B/H3/H4	GO:0007001,GO:0003677,GO:0006334,GO:0000786,GO:0005634
6179	BN10761	2.6284	3390.93	1290.11	1.39419	gi|10761|At5g59870_Contig4	At5g59870.1	68418.m07507 histone H2A, putative similar to histone H2A Petroselinum crispum SP|P19177, Lycopersicon esculentum SP|P25469, Zea mays SP|P40280; contains Pfam profile PF00125 Core histone H2A/H2B/H3/H4	GO:0007001,GO:0003677,GO:0006334,GO:0000786,GO:0005634
5867	BN10761	2.82009	4458.62	1581.02	1.49574	gi|10761|At5g59870_Contig4	At5g59870.1	68418.m07507 histone H2A, putative similar to histone H2A Petroselinum crispum SP|P19177, Lycopersicon esculentum SP|P25469, Zea mays SP|P40280; contains Pfam profile PF00125 Core histone H2A/H2B/H3/H4	GO:0007001,GO:0003677,GO:0006334,GO:0000786,GO:0005634
18863	BN10768	2.29494	1416.12	617.061	1.19846	gi|10768|At5g37780_Contig1	At5g37780.1	68418.m04549 calmodulin-1/4 (CAM1) identical to calmodulin 4 [Arabidopsis thaliana] GI:16223, SP|P25854 Calmodulin-1/4 {Arabidopsis thaliana}	GO:0005513,GO:0009612,GO:0005509,GO:0009288
663	BN10775	5.89288	34796.4	5904.82	2.55897	gi|10775|At3g19030_Contig1	At3g19030.1	68416.m02417 expressed protein contains similarity to phosphoserine aminotransferase GB:P19689 from [Yersinia enterocolitica]	GO:0008615,GO:0012505,GO:0005554,GO:0009090
975	BN10775	3.12752	24730.5	7907.38	1.64502	gi|10775|At3g19030_Contig1	At3g19030.1	68416.m02417 expressed protein contains similarity to phosphoserine aminotransferase GB:P19689 from [Yersinia enterocolitica]	GO:0008615,GO:0012505,GO:0005554,GO:0009090
30229	BN10776	2.54687	5571.84	2187.72	1.34873	gi|10776|At3g19030_Contig2	At3g19030.1	68416.m02417 expressed protein contains similarity to phosphoserine aminotransferase GB:P19689 from [Yersinia enterocolitica]	GO:0008615,GO:0012505,GO:0005554,GO:0009090
29917	BN10776	2.34462	7115.23	3034.71	1.22935	gi|10776|At3g19030_Contig2	At3g19030.1	68416.m02417 expressed protein contains similarity to phosphoserine aminotransferase GB:P19689 from [Yersinia enterocolitica]	GO:0008615,GO:0012505,GO:0005554,GO:0009090
30229	BN10776	3.89814	7616.07	1953.77	1.96279	gi|10776|At3g19030_Contig2	At3g19030.1	68416.m02417 expressed protein contains similarity to phosphoserine aminotransferase GB:P19689 from [Yersinia enterocolitica]	GO:0008615,GO:0012505,GO:0005554,GO:0009090
24717	BN10778	5.07455	4193.12	826.304	2.34328	gi|10778|At4g03210_Contig2	At4g03210.1	68417.m00440 xyloglucan:xyloglucosyl transferase, putative / xyloglucan endotransglycosylase, putative / endo-xyloglucan transferase, putative contains similarity to xyloglucan endo-transglycosylase-like protein (XET-1) GI:5070246 from [Medicago truncatul	GO:0016762,GO:0006259,GO:0012505,GO:0005975,GO:0006265,GO:0016798
25029	BN10778	5.29489	3799.96	717.665	2.4046	gi|10778|At4g03210_Contig2	At4g03210.1	68417.m00440 xyloglucan:xyloglucosyl transferase, putative / xyloglucan endotransglycosylase, putative / endo-xyloglucan transferase, putative contains similarity to xyloglucan endo-transglycosylase-like protein (XET-1) GI:5070246 from [Medicago truncatul	GO:0016762,GO:0006259,GO:0012505,GO:0005975,GO:0006265,GO:0016798
22117	BN10779	2.03374	1537.02	755.761	1.02413	gi|10779|At5g44090_Contig1	At5g44090.1	68418.m05394 calcium-binding EF hand family protein, putative / protein phosphatase 2A 62 kDa B'' regulatory subunit, putative contains Pfam profile: PF00036 EF hand; identical to cDNA protein phosphatase 2A 62 kDa B'' regulatory subunit GI:5533378	GO:0005509,GO:0000004,GO:0008372
22429	BN10779	2.99439	1700.73	567.972	1.58226	gi|10779|At5g44090_Contig1	At5g44090.1	68418.m05394 calcium-binding EF hand family protein, putative / protein phosphatase 2A 62 kDa B'' regulatory subunit, putative contains Pfam profile: PF00036 EF hand; identical to cDNA protein phosphatase 2A 62 kDa B'' regulatory subunit GI:5533378	GO:0005509,GO:0000004,GO:0008372
19829	BN10781	3.52042	22646.6	6432.93	1.81575	gi|10781|At3g61470_Contig4	At3g61470.1	68416.m06884 chlorophyll A-B binding protein (LHCA2) identical to Lhca2 protein [Arabidopsis thaliana] GI:4741940; similar to chlorophyll A-B binding protein, chloroplast [Precursor] SP:P13869 from [Petunia hybrida]; contains Pfam profile: PF00504 chlorop	GO:0030076,GO:0009782,GO:0016168,GO:0009768,GO:0015979
19517	BN10781	2.99537	25925.1	8655.05	1.58274	gi|10781|At3g61470_Contig4	At3g61470.1	68416.m06884 chlorophyll A-B binding protein (LHCA2) identical to Lhca2 protein [Arabidopsis thaliana] GI:4741940; similar to chlorophyll A-B binding protein, chloroplast [Precursor] SP:P13869 from [Petunia hybrida]; contains Pfam profile: PF00504 chlorop	GO:0030076,GO:0009782,GO:0016168,GO:0009768,GO:0015979
30225	BN10793	3.41507	680.094	199.145	1.77191	gi|10793|At1g60900_Contig2	At1g60900.1	68414.m06856 U2 snRNP auxiliary factor large subunit, putative similar to U2 snRNP auxiliary factor, large subunit GB:CAA77136 from [Nicotiana plumbaginifolia]	GO:0008248,GO:0003723
29913	BN10793	3.62417	854.961	235.905	1.85765	gi|10793|At1g60900_Contig2	At1g60900.1	68414.m06856 U2 snRNP auxiliary factor large subunit, putative similar to U2 snRNP auxiliary factor, large subunit GB:CAA77136 from [Nicotiana plumbaginifolia]	GO:0008248,GO:0003723
29913	BN10793	4.05196	945.496	233.343	2.01862	gi|10793|At1g60900_Contig2	At1g60900.1	68414.m06856 U2 snRNP auxiliary factor large subunit, putative similar to U2 snRNP auxiliary factor, large subunit GB:CAA77136 from [Nicotiana plumbaginifolia]	GO:0008248,GO:0003723
24713	BN10795	2.22812	2393.33	1074.15	1.15582	gi|10795|At2g33380_Contig5	At2g33380.1	68415.m04091 calcium-binding RD20 protein (RD20) induced by abscisic acid during dehydration PMID:10965948; putative transmembrane channel protein PMID:10965948; identical to GI:10862968 [Arabidopsis thaliana]; contains EF-hand domain	GO:0009651,GO:0008372,GO:0009409,GO:0005509,GO:0009269,GO:0009737
25025	BN10795	3.30514	2506.75	758.439	1.72471	gi|10795|At2g33380_Contig5	At2g33380.1	68415.m04091 calcium-binding RD20 protein (RD20) induced by abscisic acid during dehydration PMID:10965948; putative transmembrane channel protein PMID:10965948; identical to GI:10862968 [Arabidopsis thaliana]; contains EF-hand domain	GO:0009651,GO:0008372,GO:0009409,GO:0005509,GO:0009269,GO:0009737
22113	BN10799	2.37341	542.766	228.686	1.24696	gi|10799|At2g33380_Contig2	At2g33380.1	68415.m04091 calcium-binding RD20 protein (RD20) induced by abscisic acid during dehydration PMID:10965948; putative transmembrane channel protein PMID:10965948; identical to GI:10862968 [Arabidopsis thaliana]; contains EF-hand domain	GO:0009651,GO:0008372,GO:0009409,GO:0005509,GO:0009269,GO:0009737
11713	BN10804	2.25076	9484.6	4213.96	1.17041	gi|10804|At2g36530_Contig5	At2g36530.1	68415.m04481 enolase identical to SWISS-PROT:P25696 enolase (EC 4.2.1.11) (2-phosphoglycerate dehydratase)(2-phospho-D- glycerate hydro-lyase) [Arabidopsis thaliana]	GO:0009416,GO:0005634,GO:0009409,GO:0004634,GO:0005737
30567	BN10811	2.75781	1924.86	697.967	1.46352	gi|10811|At1g22840_Contig3	At1g22840.1	68414.m02852 cytochrome c, putative similar to cytochrome c [Pumpkin, Winter squash] SWISS-PROT:P00051	GO:0005746,GO:0009055,GO:0005489,GO:0006118
30879	BN10811	4.99372	1986.37	397.774	2.32011	gi|10811|At1g22840_Contig3	At1g22840.1	68414.m02852 cytochrome c, putative similar to cytochrome c [Pumpkin, Winter squash] SWISS-PROT:P00051	GO:0005746,GO:0009055,GO:0005489,GO:0006118
27967	BN10812	2.60945	1569.62	601.513	1.38375	gi|10812|At1g22840_Contig1	At1g22840.1	68414.m02852 cytochrome c, putative similar to cytochrome c [Pumpkin, Winter squash] SWISS-PROT:P00051	GO:0005746,GO:0009055,GO:0005489,GO:0006118
28279	BN10812	3.17539	1372.34	432.18	1.66693	gi|10812|At1g22840_Contig1	At1g22840.1	68414.m02852 cytochrome c, putative similar to cytochrome c [Pumpkin, Winter squash] SWISS-PROT:P00051	GO:0005746,GO:0009055,GO:0005489,GO:0006118
22767	BN10814	2.31468	6922.46	2990.68	1.21081	gi|10814|At3g52730_Contig3	At3g52730.1	68416.m05810 ubiquinol-cytochrome C reductase UQCRX/QCR9-like family protein contains Pfam profile: PF05365 ubiquinol-cytochrome C reductase, UQCRX/QCR9 like	GO:0005739,GO:0000004,GO:0008121
14967	BN10818	2.49218	10196.9	4091.56	1.31741	gi|10818|At2g01100_Contig2	At2g01100.3	68415.m00018 expressed protein	GO:0005554,GO:0000004,GO:0008372
15279	BN10818	2.07028	7089.98	3424.64	1.04983	gi|10818|At2g01100_Contig2	At2g01100.3	68415.m00018 expressed protein	GO:0005554,GO:0000004,GO:0008372
17875	BN10829	2.24637	2557.52	1138.51	1.1676	gi|10829|At5g22880_Contig5	At5g22880.1	68418.m02676 histone H2B, putative strong similarity to histone H2B-3 Lycopersicon esculentum GI:3021485, H2B Gossypium hirsutum SP|O22582; contains Pfam profile PF00125 Core histone H2A/H2B/H3/H4	GO:0007001,GO:0003677,GO:0006334,GO:0000786,GO:0005634
17563	BN10829	3.06868	3032.66	988.261	1.61762	gi|10829|At5g22880_Contig5	At5g22880.1	68418.m02676 histone H2B, putative strong similarity to histone H2B-3 Lycopersicon esculentum GI:3021485, H2B Gossypium hirsutum SP|O22582; contains Pfam profile PF00125 Core histone H2A/H2B/H3/H4	GO:0007001,GO:0003677,GO:0006334,GO:0000786,GO:0005634
15275	BN10830	3.57639	1636.78	457.662	1.83851	gi|10830|At5g22880_Contig2	At5g22880.1	68418.m02676 histone H2B, putative strong similarity to histone H2B-3 Lycopersicon esculentum GI:3021485, H2B Gossypium hirsutum SP|O22582; contains Pfam profile PF00125 Core histone H2A/H2B/H3/H4	GO:0007001,GO:0003677,GO:0006334,GO:0000786,GO:0005634
14963	BN10830	4.51823	2224.35	492.306	2.17576	gi|10830|At5g22880_Contig2	At5g22880.1	68418.m02676 histone H2B, putative strong similarity to histone H2B-3 Lycopersicon esculentum GI:3021485, H2B Gossypium hirsutum SP|O22582; contains Pfam profile PF00125 Core histone H2A/H2B/H3/H4	GO:0007001,GO:0003677,GO:0006334,GO:0000786,GO:0005634
26330	BN10837	2.44163	3430.57	1405.03	1.28785	gi|10837|At1g80830_ES2033F	At1g80830.1	68414.m09483 NRAMP metal ion transporter 1 (NRAMP1) identical to NRAMP1 protein [Arabidopsis thaliana] gi|7108911|gb|AAF36535; member of the natural resistance-associated macrophage protein (NRAMP) metal transporter family, PMID:11500563	GO:0015692,GO:0008372,GO:0030001,GO:0006875,GO:0046873,GO:0006828,GO:0015103,GO:0005384,GO:0015691
20818	BN10839	2.3407	2628.19	1122.82	1.22694	gi|10839|At3g61890_Contig1	At3g61890.1	68416.m06951 homeobox-leucine zipper protein 12 (HB-12) / HD-ZIP transcription factor 12 identical to homeobox-leucine zipper protein ATHB-12 (GI:6899887) [Arabidopsis thaliana]	GO:0005634,GO:0009737,GO:0003700,GO:0006970
21130	BN10839	2.20354	2725.69	1236.96	1.13982	gi|10839|At3g61890_Contig1	At3g61890.1	68416.m06951 homeobox-leucine zipper protein 12 (HB-12) / HD-ZIP transcription factor 12 identical to homeobox-leucine zipper protein ATHB-12 (GI:6899887) [Arabidopsis thaliana]	GO:0005634,GO:0009737,GO:0003700,GO:0006970
18526	BN10856	2.3508	11049.2	4700.18	1.23315	gi|10856|At2g31200_Contig1	At2g31200.1	68415.m03810 actin-depolymerizing factor 6 (ADF6) identical to SP|Q9ZSK2 Actin-depolymerizing factor 6 (ADF-6) (AtADF6) {Arabidopsis thaliana}	GO:0003779,GO:0005622,GO:0000004,GO:0003787
18214	BN10856	2.35869	13903.7	5894.67	1.23799	gi|10856|At2g31200_Contig1	At2g31200.1	68415.m03810 actin-depolymerizing factor 6 (ADF6) identical to SP|Q9ZSK2 Actin-depolymerizing factor 6 (ADF-6) (AtADF6) {Arabidopsis thaliana}	GO:0003779,GO:0005622,GO:0000004,GO:0003787
26668	BN10866	2.60164	1557.8	598.776	1.37942	gi|10866|At2g20740_Contig1	At2g20740.3	68415.m02438 expressed protein	GO:0005554,GO:0016021,GO:0000004,GO:0012505
26980	BN10866	3.24392	1034.97	319.049	1.69774	gi|10866|At2g20740_Contig1	At2g20740.3	68415.m02438 expressed protein	GO:0005554,GO:0016021,GO:0000004,GO:0012505
24068	BN10867	2.49709	705.024	282.338	1.32025	gi|10867|At2g20740_Contig2	At2g20740.2	68415.m02437 expressed protein	GO:0005554,GO:0016021,GO:0000004,GO:0012505
24068	BN10867	2.47393	1071.35	433.056	1.3068	gi|10867|At2g20740_Contig2	At2g20740.2	68415.m02437 expressed protein	GO:0005554,GO:0016021,GO:0000004,GO:0012505
24380	BN10867	2.72946	973.27	356.58	1.44861	gi|10867|At2g20740_Contig2	At2g20740.2	68415.m02437 expressed protein	GO:0005554,GO:0016021,GO:0000004,GO:0012505
21780	BN10869	2.25972	5048.34	2234.06	1.17614	gi|10869|At2g05920_Contig2	At2g05920.1	68415.m00642 subtilase family protein contains similarity to cucumisin-like serine protease GI:3176874 from [Arabidopsis thaliana]	GO:0006508,GO:0012505,GO:0004289,GO:0008233
16576	BN10887	11.2662	8346.85	740.873	3.49393	gi|10887|At3g12145_Contig1	At3g12145.1	68416.m01513 polygalacturonase inhibitor, putative / leucine-rich repeat protein (FLR1) similar to Swiss-Prot:Q05091 polygalacturonase inhibitor precursor (Polygalacturonase-inhibiting protein) [Pyrus communis]; identical to leucine-rich repeat protein FL	GO:0004857,GO:0000004,GO:0008372
16264	BN10887	6.20029	7434.52	1199.06	2.63234	gi|10887|At3g12145_Contig1	At3g12145.1	68416.m01513 polygalacturonase inhibitor, putative / leucine-rich repeat protein (FLR1) similar to Swiss-Prot:Q05091 polygalacturonase inhibitor precursor (Polygalacturonase-inhibiting protein) [Pyrus communis]; identical to leucine-rich repeat protein FL	GO:0004857,GO:0000004,GO:0008372
27318	BN10897	2.75688	2059.55	747.058	1.46304	gi|10897|At3g55440_Contig1	At3g55440.1	68416.m06157 triosephosphate isomerase, cytosolic, putative strong similarity to triosephosphate isomerase, cytosolic from Petunia hybrida [SP|P48495], from Coptis japonica [SP|P21820]	GO:0005829,GO:0004807,GO:0008152
27318	BN10897	2.40985	1672.44	694.001	1.26894	gi|10897|At3g55440_Contig1	At3g55440.1	68416.m06157 triosephosphate isomerase, cytosolic, putative strong similarity to triosephosphate isomerase, cytosolic from Petunia hybrida [SP|P48495], from Coptis japonica [SP|P21820]	GO:0005829,GO:0004807,GO:0008152
27630	BN10897	2.85207	1175.96	412.318	1.51201	gi|10897|At3g55440_Contig1	At3g55440.1	68416.m06157 triosephosphate isomerase, cytosolic, putative strong similarity to triosephosphate isomerase, cytosolic from Petunia hybrida [SP|P48495], from Coptis japonica [SP|P21820]	GO:0005829,GO:0004807,GO:0008152
27630	BN10897	2.4724	1412.49	571.303	1.30591	gi|10897|At3g55440_Contig1	At3g55440.1	68416.m06157 triosephosphate isomerase, cytosolic, putative strong similarity to triosephosphate isomerase, cytosolic from Petunia hybrida [SP|P48495], from Coptis japonica [SP|P21820]	GO:0005829,GO:0004807,GO:0008152
24718	BN10900	2.78899	4139.9	1484.37	1.47975	gi|10900|At3g55440_Contig4	At3g55440.1	68416.m06157 triosephosphate isomerase, cytosolic, putative strong similarity to triosephosphate isomerase, cytosolic from Petunia hybrida [SP|P48495], from Coptis japonica [SP|P21820]	GO:0005829,GO:0004807,GO:0008152
25030	BN10900	3.67137	2287.29	623.008	1.87632	gi|10900|At3g55440_Contig4	At3g55440.1	68416.m06157 triosephosphate isomerase, cytosolic, putative strong similarity to triosephosphate isomerase, cytosolic from Petunia hybrida [SP|P48495], from Coptis japonica [SP|P21820]	GO:0005829,GO:0004807,GO:0008152
16914	BN10919	2.19452	9015.02	4107.97	1.1339	gi|10919|At2g18440_Contig1	At2g18440.1	68415.m02146 expressed protein	GO:0005554
9426	BN10922	2.69721	9455.43	3505.63	1.43147	gi|10922|At2g18440_Contig4	At2g18440.1	68415.m02146 expressed protein	GO:0005554
9114	BN10922	2.05497	1974.19	960.691	1.03912	gi|10922|At2g18440_Contig4	At2g18440.1	68415.m02146 expressed protein	GO:0005554
28280	BN10933	2.97765	6390.42	2146.13	1.57417	gi|10933|At1g07890_Contig4	At1g07890.3	68414.m00858 L-ascorbate peroxidase 1, cytosolic (APX1) identical to SP|Q05431 L-ascorbate peroxidase, cytosolic (EC 1.11.1.11) (AP) {Arabidopsis thaliana}, L-ascorbate peroxidase [Arabidopsis thaliana] gi|16173|emb|CAA42168; strong similarity to cytosoli	GO:0006118,GO:0016688,GO:0005829,GO:0006979
27968	BN10933	2.74241	8730.72	3183.59	1.45545	gi|10933|At1g07890_Contig4	At1g07890.3	68414.m00858 L-ascorbate peroxidase 1, cytosolic (APX1) identical to SP|Q05431 L-ascorbate peroxidase, cytosolic (EC 1.11.1.11) (AP) {Arabidopsis thaliana}, L-ascorbate peroxidase [Arabidopsis thaliana] gi|16173|emb|CAA42168; strong similarity to cytosoli	GO:0006118,GO:0016688,GO:0005829,GO:0006979
25368	BN10935	3.31259	4240.32	1280.06	1.72796	gi|10935|At1g07890_Contig2	At1g07890.3	68414.m00858 L-ascorbate peroxidase 1, cytosolic (APX1) identical to SP|Q05431 L-ascorbate peroxidase, cytosolic (EC 1.11.1.11) (AP) {Arabidopsis thaliana}, L-ascorbate peroxidase [Arabidopsis thaliana] gi|16173|emb|CAA42168; strong similarity to cytosoli	GO:0006118,GO:0016688,GO:0005829,GO:0006979
25680	BN10935	4.54845	4340.16	954.207	2.18537	gi|10935|At1g07890_Contig2	At1g07890.3	68414.m00858 L-ascorbate peroxidase 1, cytosolic (APX1) identical to SP|Q05431 L-ascorbate peroxidase, cytosolic (EC 1.11.1.11) (AP) {Arabidopsis thaliana}, L-ascorbate peroxidase [Arabidopsis thaliana] gi|16173|emb|CAA42168; strong similarity to cytosoli	GO:0006118,GO:0016688,GO:0005829,GO:0006979
30564	BN10958	2.31641	1579.54	681.892	1.21189	gi|10958|At5g62350_Contig1	At5g62350.1	68418.m07826 invertase/pectin methylesterase inhibitor family protein / DC 1.2 homolog (FL5-2I22) similar to SP|Q42534 Pectinesterase 2 precursor (EC 3.1.1.11) (Pectin methylesterase 2) (PE 2) {Arabidopsis thaliana}; contains Pfam profile PF04043: Plant i	GO:0012505,GO:0000004,GO:0046910
30564	BN10958	3.29405	2333.9	708.52	1.71986	gi|10958|At5g62350_Contig1	At5g62350.1	68418.m07826 invertase/pectin methylesterase inhibitor family protein / DC 1.2 homolog (FL5-2I22) similar to SP|Q42534 Pectinesterase 2 precursor (EC 3.1.1.11) (Pectin methylesterase 2) (PE 2) {Arabidopsis thaliana}; contains Pfam profile PF04043: Plant i	GO:0012505,GO:0000004,GO:0046910
30876	BN10958	3.33374	1572.21	471.606	1.73714	gi|10958|At5g62350_Contig1	At5g62350.1	68418.m07826 invertase/pectin methylesterase inhibitor family protein / DC 1.2 homolog (FL5-2I22) similar to SP|Q42534 Pectinesterase 2 precursor (EC 3.1.1.11) (Pectin methylesterase 2) (PE 2) {Arabidopsis thaliana}; contains Pfam profile PF04043: Plant i	GO:0012505,GO:0000004,GO:0046910
30876	BN10958	4.02036	2234.19	555.719	2.00732	gi|10958|At5g62350_Contig1	At5g62350.1	68418.m07826 invertase/pectin methylesterase inhibitor family protein / DC 1.2 homolog (FL5-2I22) similar to SP|Q42534 Pectinesterase 2 precursor (EC 3.1.1.11) (Pectin methylesterase 2) (PE 2) {Arabidopsis thaliana}; contains Pfam profile PF04043: Plant i	GO:0012505,GO:0000004,GO:0046910
12364	BN10966	2.01352	5653.37	2807.7	1.00972	gi|10966|At2g34250_Contig4	At2g34250.1	68415.m04190 protein transport protein sec61, putative similar to PfSec61 [Plasmodium falciparum] GI:3057044; contains Pfam profile PF00344: eubacterial secY protein	GO:0009306,GO:0016020,GO:0005739,GO:0015450
9764	BN10968	2.30458	498.624	216.362	1.20451	gi|10968|At2g25700_VA263R	At2g25700.1	68415.m03080 E3 ubiquitin ligase SCF complex subunit SKP1/ASK1 (At3), putative E3 ubiquitin ligase; similar to fimbriata-associated protein fap1 GI:2673868 from [Antirrhinum majus]	GO:0005524,GO:0004842
10076	BN10968	2.46474	538.319	218.408	1.30144	gi|10968|At2g25700_VA263R	At2g25700.1	68415.m03080 E3 ubiquitin ligase SCF complex subunit SKP1/ASK1 (At3), putative E3 ubiquitin ligase; similar to fimbriata-associated protein fap1 GI:2673868 from [Antirrhinum majus]	GO:0005524,GO:0004842
28931	BN10974	5.77253	1315.3	227.855	2.5292	gi|10974|At1g44446_Contig1	At1g44446.3	68414.m05115 chlorophyll a oxygenase (CAO) / chlorophyll b synthase identical to chlorophyll a oxygenase GI:5853117 from [Arabidopsis thaliana]; contains Pfam PF00355 Rieske [2Fe-2S] domain	GO:0015995,GO:0046407,GO:0009507,GO:0016630
28619	BN10974	5.98426	1505.34	251.55	2.58117	gi|10974|At1g44446_Contig1	At1g44446.3	68414.m05115 chlorophyll a oxygenase (CAO) / chlorophyll b synthase identical to chlorophyll a oxygenase GI:5853117 from [Arabidopsis thaliana]; contains Pfam PF00355 Rieske [2Fe-2S] domain	GO:0015995,GO:0046407,GO:0009507,GO:0016630
2931	BN10994	2.10156	7983.05	3798.63	1.07146	gi|10994|At4g16150_Contig1	At4g16150.1	68417.m02450 calmodulin-binding protein similar to anther ethylene-upregulated calmodulin-binding protein ER1 GI:11612392 from [Nicotiana tabacum]	GO:0005516
2619	BN10994	2.51676	9376.98	3725.82	1.33157	gi|10994|At4g16150_Contig1	At4g16150.1	68417.m02450 calmodulin-binding protein similar to anther ethylene-upregulated calmodulin-binding protein ER1 GI:11612392 from [Nicotiana tabacum]	GO:0005516
26015	BN11001	5.37558	2919.45	543.095	2.42642	gi|11001|At5g10390_Contig1	At5g10390.1	68418.m01205 histone H3 identical to histone H3 from Zea mays SP|P05203, Medicago sativa GI:166384, Encephalartos altensteinii SP|P08903, Pisum sativum SP|P02300; contains Pfam profile PF00125 Core histone H2A/H2B/H3/H4	GO:0007001,GO:0003677,GO:0006334,GO:0000786,GO:0005634,GO:0009507
26327	BN11001	5.08873	2194.17	431.182	2.34731	gi|11001|At5g10390_Contig1	At5g10390.1	68418.m01205 histone H3 identical to histone H3 from Zea mays SP|P05203, Medicago sativa GI:166384, Encephalartos altensteinii SP|P08903, Pisum sativum SP|P02300; contains Pfam profile PF00125 Core histone H2A/H2B/H3/H4	GO:0007001,GO:0003677,GO:0006334,GO:0000786,GO:0005634,GO:0009507
23727	BN11005	2.19888	1805.43	821.067	1.13677	gi|11005|At4g28240_Contig2	At4g28240.1	68417.m04046 wound-responsive protein-related wound-induced protein - tomato (fragment), PIR2:S19773	GO:0005554,GO:0000004,GO:0009507
23727	BN11005	4.63895	1849.35	398.657	2.2138	gi|11005|At4g28240_Contig2	At4g28240.1	68417.m04046 wound-responsive protein-related wound-induced protein - tomato (fragment), PIR2:S19773	GO:0005554,GO:0000004,GO:0009507
23415	BN11005	3.44072	2310.14	671.412	1.78271	gi|11005|At4g28240_Contig2	At4g28240.1	68417.m04046 wound-responsive protein-related wound-induced protein - tomato (fragment), PIR2:S19773	GO:0005554,GO:0000004,GO:0009507
21127	BN11006	2.01318	3890.17	1932.35	1.00948	gi|11006|At4g28240_DL868R	At4g28240.1	68417.m04046 wound-responsive protein-related wound-induced protein - tomato (fragment), PIR2:S19773	GO:0005554,GO:0000004,GO:0009507
15927	BN11008	2.9329	10726.8	3657.4	1.55233	gi|11008|At5g53300_Contig2	At5g53300.2	68418.m06625 ubiquitin-conjugating enzyme 10 (UBC10) E2; identical to gi:297877, SP:P35133	GO:0006511,GO:0004840
15615	BN11008	2.43735	8853.74	3632.52	1.28532	gi|11008|At5g53300_Contig2	At5g53300.2	68418.m06625 ubiquitin-conjugating enzyme 10 (UBC10) E2; identical to gi:297877, SP:P35133	GO:0006511,GO:0004840
5215	BN11017	2.03069	10036	4942.17	1.02197	gi|11017|At5g53300_DL899R	At5g53300.2	68418.m06625 ubiquitin-conjugating enzyme 10 (UBC10) E2; identical to gi:297877, SP:P35133	GO:0006511,GO:0004840
29581	BN11020	2.32806	1154.76	496.018	1.21913	gi|11020|At5g60680_Contig1	At5g60680.1	68418.m07615 expressed protein contains Pfam profile PF04520: Protein of unknown function, DUF584	GO:0005554,GO:0000004,GO:0005739
29269	BN11020	2.20741	1168.67	529.43	1.14236	gi|11020|At5g60680_Contig1	At5g60680.1	68418.m07615 expressed protein contains Pfam profile PF04520: Protein of unknown function, DUF584	GO:0005554,GO:0000004,GO:0005739
26981	BN11021	3.13957	1224.75	390.101	1.65057	gi|11021|At5g60680_Contig2	At5g60680.1	68418.m07615 expressed protein contains Pfam profile PF04520: Protein of unknown function, DUF584	GO:0005554,GO:0000004,GO:0005739
26669	BN11021	2.77402	1606.71	579.199	1.47198	gi|11021|At5g60680_Contig2	At5g60680.1	68418.m07615 expressed protein contains Pfam profile PF04520: Protein of unknown function, DUF584	GO:0005554,GO:0000004,GO:0005739
24069	BN11022	3.75722	1652.92	439.932	1.90966	gi|11022|At4g26000_Contig1	At4g26000.1	68417.m03745 KH domain-containing protein single-stranded nucleic acid-binding protein CBP - mouse, PIR2:S78515	GO:0003676,GO:0000004,GO:0008372
24381	BN11022	4.39312	1194.74	271.957	2.13525	gi|11022|At4g26000_Contig1	At4g26000.1	68417.m03745 KH domain-containing protein single-stranded nucleic acid-binding protein CBP - mouse, PIR2:S78515	GO:0003676,GO:0000004,GO:0008372
29577	BN11032	3.79801	809.576	213.158	1.92524	gi|11032|At1g07940_Contig5	At1g07940.1	68414.m00863 elongation factor 1-alpha / EF-1-alpha identical to GB:CAA34456 from [Arabidopsis thaliana] (Plant Mol. Biol. 14 (1), 107-110 (1990))	GO:0006414,GO:0003746,GO:0005737,GO:0001514,GO:0005516
29265	BN11032	3.66746	727.045	198.242	1.87478	gi|11032|At1g07940_Contig5	At1g07940.1	68414.m00863 elongation factor 1-alpha / EF-1-alpha identical to GB:CAA34456 from [Arabidopsis thaliana] (Plant Mol. Biol. 14 (1), 107-110 (1990))	GO:0006414,GO:0003746,GO:0005737,GO:0001514,GO:0005516
24377	BN11035	2.57687	4224.73	1639.48	1.36562	gi|11035|At3g58730_Contig2	At3g58730.1	68416.m06546 vacuolar ATP synthase subunit D (VATD) / V-ATPase D subunit / vacuolar proton pump D subunit (VATPD) identical to Vacuolar ATP synthase subunit D (EC 3.6.3.14) (V-ATPase D subunit) (Vacuolar proton pump D subunit) (Swiss-Prot:Q9XGM1) [Arabido	GO:0015992,GO:0005739
24065	BN11035	2.25994	2883.16	1275.77	1.17628	gi|11035|At3g58730_Contig2	At3g58730.1	68416.m06546 vacuolar ATP synthase subunit D (VATD) / V-ATPase D subunit / vacuolar proton pump D subunit (VATPD) identical to Vacuolar ATP synthase subunit D (EC 3.6.3.14) (V-ATPase D subunit) (Vacuolar proton pump D subunit) (Swiss-Prot:Q9XGM1) [Arabido	GO:0015992,GO:0005739
24065	BN11035	2.48619	4964.57	1996.86	1.31394	gi|11035|At3g58730_Contig2	At3g58730.1	68416.m06546 vacuolar ATP synthase subunit D (VATD) / V-ATPase D subunit / vacuolar proton pump D subunit (VATPD) identical to Vacuolar ATP synthase subunit D (EC 3.6.3.14) (V-ATPase D subunit) (Vacuolar proton pump D subunit) (Swiss-Prot:Q9XGM1) [Arabido	GO:0015992,GO:0005739
24377	BN11035	2.10222	3476.49	1653.72	1.07192	gi|11035|At3g58730_Contig2	At3g58730.1	68416.m06546 vacuolar ATP synthase subunit D (VATD) / V-ATPase D subunit / vacuolar proton pump D subunit (VATPD) identical to Vacuolar ATP synthase subunit D (EC 3.6.3.14) (V-ATPase D subunit) (Vacuolar proton pump D subunit) (Swiss-Prot:Q9XGM1) [Arabido	GO:0015992,GO:0005739
21777	BN11036	2.66939	554.112	207.58	1.41651	gi|11036|At3g58730_Contig3	At3g58730.1	68416.m06546 vacuolar ATP synthase subunit D (VATD) / V-ATPase D subunit / vacuolar proton pump D subunit (VATPD) identical to Vacuolar ATP synthase subunit D (EC 3.6.3.14) (V-ATPase D subunit) (Vacuolar proton pump D subunit) (Swiss-Prot:Q9XGM1) [Arabido	GO:0015992,GO:0005739
665	BN11049	2.14256	462.915	216.057	1.09934	gi|11049|At1g48140_Contig2	At1g48140.1	68414.m05372 dolichol-phosphate mannosyltransferase-related contains weak similarity to Swiss-Prot:Q9P2X0 dolichol-phosphate mannosyltransferase subunit 3 (Dolichol-phosphate mannose synthase subunit 3, Dolichyl-phosphate beta-D- mannosyltransferase subun	GO:0005554,GO:0000004,GO:0012505
30231	BN11050	4.0397	4639.6	1148.5	2.01425	gi|11050|At1g65930_Contig3	At1g65930.1	68414.m07481 isocitrate dehydrogenase, putative / NADP+ isocitrate dehydrogenase, putative strong similarity to isocitrate dehydrogenase SP|Q40345 from [Medicago sativa]	GO:0016491,GO:0006092,GO:0008372,GO:0004450,GO:0008152
29919	BN11050	3.30112	5775.08	1749.43	1.72296	gi|11050|At1g65930_Contig3	At1g65930.1	68414.m07481 isocitrate dehydrogenase, putative / NADP+ isocitrate dehydrogenase, putative strong similarity to isocitrate dehydrogenase SP|Q40345 from [Medicago sativa]	GO:0016491,GO:0006092,GO:0008372,GO:0004450,GO:0008152
24719	BN11053	2.64329	4259.21	1611.33	1.40233	gi|11053|At1g65930_Contig2	At1g65930.1	68414.m07481 isocitrate dehydrogenase, putative / NADP+ isocitrate dehydrogenase, putative strong similarity to isocitrate dehydrogenase SP|Q40345 from [Medicago sativa]	GO:0016491,GO:0006092,GO:0008372,GO:0004450,GO:0008152
25031	BN11053	2.9497	3763.23	1275.8	1.56057	gi|11053|At1g65930_Contig2	At1g65930.1	68414.m07481 isocitrate dehydrogenase, putative / NADP+ isocitrate dehydrogenase, putative strong similarity to isocitrate dehydrogenase SP|Q40345 from [Medicago sativa]	GO:0016491,GO:0006092,GO:0008372,GO:0004450,GO:0008152
22431	BN11055	2.87739	679.435	236.129	1.52476	gi|11055|At4g27120_Contig2	At4g27120.2	68417.m03898 expressed protein	GO:0005554,GO:0000004,GO:0012505
6519	BN11064	6.27389	3539.68	564.192	2.64936	gi|11064|At2g43550_Contig1	At2g43550.1	68415.m05411 trypsin inhibitor, putative similar to SP|P26780 Trypsin inhibitor 2 precursor (MTI-2) {Sinapis alba}	GO:0005554,GO:0000004,GO:0012505
6831	BN11064	6.49676	2429.62	373.974	2.69972	gi|11064|At2g43550_Contig1	At2g43550.1	68415.m05411 trypsin inhibitor, putative similar to SP|P26780 Trypsin inhibitor 2 precursor (MTI-2) {Sinapis alba}	GO:0005554,GO:0000004,GO:0012505
30227	BN11067	4.12289	929.32	225.405	2.04366	gi|11067|At1g76200_Contig1	At1g76200.1	68414.m08849 expressed protein	GO:0005554,GO:0000004,GO:0008372
29915	BN11067	3.80967	1141.96	299.753	1.92967	gi|11067|At1g76200_Contig1	At1g76200.1	68414.m08849 expressed protein	GO:0005554,GO:0000004,GO:0008372
29915	BN11067	2.91012	1019.95	350.484	1.54108	gi|11067|At1g76200_Contig1	At1g76200.1	68414.m08849 expressed protein	GO:0005554,GO:0000004,GO:0008372
22115	BN11076	3.8036	1224.9	322.037	1.92737	gi|11076|At5g37020_Contig2	At5g37020.1	68418.m04440 auxin-responsive factor (ARF8) identical to auxin response factor 8 GI:4104931 from [Arabidopsis thaliana]	GO:0006355,GO:0005622,GO:0005874,GO:0003700,GO:0005634
27969	BN11088	3.77962	3461.01	915.703	1.91824	gi|11088|At4g32940_Contig1	At4g32940.1	68417.m04687 vacuolar processing enzyme gamma / gamma-VPE nearly identical to SP|Q39119 Vacuolar processing enzyme, gamma-isozyme precursor (EC 3.4.22.-) (Gamma-VPE) {Arabidopsis thaliana}	GO:0004197,GO:0012505,GO:0001509,GO:0006508
28281	BN11088	4.88682	2797.04	572.364	2.2889	gi|11088|At4g32940_Contig1	At4g32940.1	68417.m04687 vacuolar processing enzyme gamma / gamma-VPE nearly identical to SP|Q39119 Vacuolar processing enzyme, gamma-isozyme precursor (EC 3.4.22.-) (Gamma-VPE) {Arabidopsis thaliana}	GO:0004197,GO:0012505,GO:0001509,GO:0006508
22769	BN11090	2.00866	2594.89	1291.85	1.00623	gi|11090|At1g56110_Contig2	At1g56110.1	68414.m06443 nucleolar protein Nop56, putative similar to XNop56 protein [Xenopus laevis] GI:14799394; contains Pfam profile PF01798: Putative snoRNA binding domain	GO:0003677,GO:0000004,GO:0008372
20169	BN11091	2.23106	5941.58	2663.12	1.15773	gi|11091|At1g56110_Contig4	At1g56110.1	68414.m06443 nucleolar protein Nop56, putative similar to XNop56 protein [Xenopus laevis] GI:14799394; contains Pfam profile PF01798: Putative snoRNA binding domain	GO:0003677,GO:0000004,GO:0008372
20481	BN11091	2.13892	4672.02	2184.29	1.09688	gi|11091|At1g56110_Contig4	At1g56110.1	68414.m06443 nucleolar protein Nop56, putative similar to XNop56 protein [Xenopus laevis] GI:14799394; contains Pfam profile PF01798: Putative snoRNA binding domain	GO:0003677,GO:0000004,GO:0008372
7481	BN11097	2.02305	478.934	236.739	1.01653	gi|11097|At2g42570_Contig1	At2g42570.1	68415.m05268 expressed protein	GO:0005554,GO:0000004,GO:0012505
2281	BN11099	2.24146	2009.24	896.396	1.16444	gi|11099|At4g19610_Contig1	At4g19610.1	68417.m02881 RNA recognition motif (RRM)-containing protein contains InterPro entry IPR000504: RNA-binding region RNP-1 (RNA recognition motif) (RRM)	GO:0003676,GO:0005739,GO:0000004,GO:0003723
27965	BN11101	2.20717	534.947	242.368	1.1422	gi|11101|At5g66210_Contig2	At5g66210.2	68418.m08341 calcium-dependent protein kinase family protein / CDPK family protein contains Pfam domains, PF00069: Protein kinase domain and PF00036: EF hand	GO:0006468,GO:0004713,GO:0009507,GO:0004685,GO:0004674,GO:0005509,GO:0004672,GO:0005524
14965	BN11120	3.30255	22835.6	6914.53	1.72358	gi|11120|At3g15450_Contig1	At3g15450.1	68416.m01960 expressed protein similar to auxin down-regulated protein ARG10 [Vigna radiata] GI:2970051, wali7 (aluminum-induced protein) [Triticum aestivum] GI:451193	GO:0005524,GO:0000004,GO:0008372
15277	BN11120	3.22129	16014.7	4971.52	1.68764	gi|11120|At3g15450_Contig1	At3g15450.1	68416.m01960 expressed protein similar to auxin down-regulated protein ARG10 [Vigna radiata] GI:2970051, wali7 (aluminum-induced protein) [Triticum aestivum] GI:451193	GO:0005524,GO:0000004,GO:0008372
12365	BN11122	2.16315	929.519	429.706	1.11313	gi|11122|At4g38790_Contig1	At4g38790.1	68417.m05492 ER lumen protein retaining receptor family protein similar to SP|P35402 ER lumen protein retaining receptor (HDEL receptor) {Arabidopsis thaliana}; contains Pfam profile PF00810: ER lumen protein retaining receptor	GO:0005739,GO:0016021,GO:0004872,GO:0015031
12365	BN11122	2.02217	434.013	214.627	1.01591	gi|11122|At4g38790_Contig1	At4g38790.1	68417.m05492 ER lumen protein retaining receptor family protein similar to SP|P35402 ER lumen protein retaining receptor (HDEL receptor) {Arabidopsis thaliana}; contains Pfam profile PF00810: ER lumen protein retaining receptor	GO:0005739,GO:0016021,GO:0004872,GO:0015031
12677	BN11122	2.0623	963.67	467.28	1.04425	gi|11122|At4g38790_Contig1	At4g38790.1	68417.m05492 ER lumen protein retaining receptor family protein similar to SP|P35402 ER lumen protein retaining receptor (HDEL receptor) {Arabidopsis thaliana}; contains Pfam profile PF00810: ER lumen protein retaining receptor	GO:0005739,GO:0016021,GO:0004872,GO:0015031
9765	BN11123	2.26252	1328.33	587.103	1.17793	gi|11123|At4g38790_Contig2	At4g38790.1	68417.m05492 ER lumen protein retaining receptor family protein similar to SP|P35402 ER lumen protein retaining receptor (HDEL receptor) {Arabidopsis thaliana}; contains Pfam profile PF00810: ER lumen protein retaining receptor	GO:0005739,GO:0016021,GO:0004872,GO:0015031
10077	BN11123	2.21803	1586.27	715.17	1.14928	gi|11123|At4g38790_Contig2	At4g38790.1	68417.m05492 ER lumen protein retaining receptor family protein similar to SP|P35402 ER lumen protein retaining receptor (HDEL receptor) {Arabidopsis thaliana}; contains Pfam profile PF00810: ER lumen protein retaining receptor	GO:0005739,GO:0016021,GO:0004872,GO:0015031
4877	BN11126	3.28984	8408.1	2555.78	1.71802	gi|11126|At3g44320_Contig1	At3g44320.1	68416.m04760 nitrilase 3 (NIT3) identical to SP|P46010 Nitrilase 3 (EC 3.5.5.1) {Arabidopsis thaliana}	GO:0019762,GO:0000257
4565	BN11126	2.21613	5952.56	2686.01	1.14805	gi|11126|At3g44320_Contig1	At3g44320.1	68416.m04760 nitrilase 3 (NIT3) identical to SP|P46010 Nitrilase 3 (EC 3.5.5.1) {Arabidopsis thaliana}	GO:0019762,GO:0000257
23736	BN11131	2.15381	689.944	320.336	1.10689	gi|11131|At5g16270_Contig2	At5g16270.1	68418.m01900 Rad21/Rec8-like family protein weak similarity to cohesion family protein SYN2 [Arabidopsis thaliana] GI:12006360; contains Pfam profiles PF04824: Conserved region of Rad21 / Rec8 like protein, PF04825: N terminus of Rad21 / Rec8 like protein	GO:0007062,GO:0005554,GO:0008372
23424	BN11131	2.09843	640.729	305.338	1.06931	gi|11131|At5g16270_Contig2	At5g16270.1	68418.m01900 Rad21/Rec8-like family protein weak similarity to cohesion family protein SYN2 [Arabidopsis thaliana] GI:12006360; contains Pfam profiles PF04824: Conserved region of Rad21 / Rec8 like protein, PF04825: N terminus of Rad21 / Rec8 like protein	GO:0007062,GO:0005554,GO:0008372
18536	BN11133	2.47928	598.147	241.258	1.30992	gi|11133|At5g42980_Contig3	At5g42980.1	68418.m05242 thioredoxin H-type 3 (TRX-H-3) (GIF1) identical to SP|Q42403 Thioredoxin H-type 3 (TRX-H-3) {Arabidopsis thaliana}; identical to cDNA (GIF1) mRNA for thioredoxin GI:992961	GO:0016671,GO:0042542,GO:0005829,GO:0030508
18224	BN11133	2.10084	504.589	240.184	1.07097	gi|11133|At5g42980_Contig3	At5g42980.1	68418.m05242 thioredoxin H-type 3 (TRX-H-3) (GIF1) identical to SP|Q42403 Thioredoxin H-type 3 (TRX-H-3) {Arabidopsis thaliana}; identical to cDNA (GIF1) mRNA for thioredoxin GI:992961	GO:0016671,GO:0042542,GO:0005829,GO:0030508
15936	BN11134	3.21321	14734.5	4585.6	1.68402	gi|11134|At5g42980_Contig1	At5g42980.1	68418.m05242 thioredoxin H-type 3 (TRX-H-3) (GIF1) identical to SP|Q42403 Thioredoxin H-type 3 (TRX-H-3) {Arabidopsis thaliana}; identical to cDNA (GIF1) mRNA for thioredoxin GI:992961	GO:0016671,GO:0042542,GO:0005829,GO:0030508
15624	BN11134	3.25524	16524.5	5076.27	1.70277	gi|11134|At5g42980_Contig1	At5g42980.1	68418.m05242 thioredoxin H-type 3 (TRX-H-3) (GIF1) identical to SP|Q42403 Thioredoxin H-type 3 (TRX-H-3) {Arabidopsis thaliana}; identical to cDNA (GIF1) mRNA for thioredoxin GI:992961	GO:0016671,GO:0042542,GO:0005829,GO:0030508
26674	BN11158	2.18922	1787.89	816.678	1.13042	gi|11158|At4g23600_Contig9	At4g23600.1	68417.m03399 coronatine-responsive tyrosine aminotransferase / tyrosine transaminase similar to nicotianamine aminotransferase from Hordeum vulgare [GI:6498122, GI:6469087]; contains Pfam profile PF00155 aminotransferase, classes I and II; identical to cD	GO:0042538,GO:0010188,GO:0008483,GO:0009753,GO:0004121,GO:0009058,GO:0012505
26674	BN11158	6.20012	2067.23	333.418	2.6323	gi|11158|At4g23600_Contig9	At4g23600.1	68417.m03399 coronatine-responsive tyrosine aminotransferase / tyrosine transaminase similar to nicotianamine aminotransferase from Hordeum vulgare [GI:6498122, GI:6469087]; contains Pfam profile PF00155 aminotransferase, classes I and II; identical to cD	GO:0042538,GO:0010188,GO:0008483,GO:0009753,GO:0004121,GO:0009058,GO:0012505
26986	BN11158	2.0583	1405.1	682.65	1.04145	gi|11158|At4g23600_Contig9	At4g23600.1	68417.m03399 coronatine-responsive tyrosine aminotransferase / tyrosine transaminase similar to nicotianamine aminotransferase from Hordeum vulgare [GI:6498122, GI:6469087]; contains Pfam profile PF00155 aminotransferase, classes I and II; identical to cD	GO:0042538,GO:0010188,GO:0008483,GO:0009753,GO:0004121,GO:0009058,GO:0012505
674	BN11175	2.14172	11382.6	5314.7	1.09877	gi|11175|At4g11600_Contig2	At4g11600.1	68417.m01858 glutathione peroxidase, putative	GO:0005739,GO:0006979,GO:0004602,GO:0005829
670	BN11211	3.30421	33885.3	10255.2	1.7243	gi|11211|At4g05320_Contig12	At4g05320.4	68417.m00813 polyubiquitin (UBQ10) (SEN3) senescence-associated protein; identical to GI:870791	GO:0005634,GO:0007568,GO:0000211,GO:0006464
29924	BN11213	4.81836	1998.42	414.751	2.26854	gi|11213|At4g23590_Contig3	At4g23590.1	68417.m03398 aminotransferase class I and II family protein similar to nicotianamine aminotransferase from Hordeum vulgare [GI:6498122, GI:6469087]; contains Pfam profile PF00155 aminotransferase, classes I and II	GO:0009058,GO:0006519,GO:0009072,GO:0004838,GO:0016847,GO:0004400,GO:0008372,GO:0000105,GO:0008483
27636	BN11214	3.28835	1373.6	417.717	1.71736	gi|11214|At4g23590_CL3370F	At4g23590.1	68417.m03398 aminotransferase class I and II family protein similar to nicotianamine aminotransferase from Hordeum vulgare [GI:6498122, GI:6469087]; contains Pfam profile PF00155 aminotransferase, classes I and II	GO:0009058,GO:0006519,GO:0009072,GO:0004838,GO:0016847,GO:0004400,GO:0008372,GO:0000105,GO:0008483
27636	BN11214	2.36052	1673	708.741	1.23911	gi|11214|At4g23590_CL3370F	At4g23590.1	68417.m03398 aminotransferase class I and II family protein similar to nicotianamine aminotransferase from Hordeum vulgare [GI:6498122, GI:6469087]; contains Pfam profile PF00155 aminotransferase, classes I and II	GO:0009058,GO:0006519,GO:0009072,GO:0004838,GO:0016847,GO:0004400,GO:0008372,GO:0000105,GO:0008483
27324	BN11214	2.89581	1532.45	529.196	1.53397	gi|11214|At4g23590_CL3370F	At4g23590.1	68417.m03398 aminotransferase class I and II family protein similar to nicotianamine aminotransferase from Hordeum vulgare [GI:6498122, GI:6469087]; contains Pfam profile PF00155 aminotransferase, classes I and II	GO:0009058,GO:0006519,GO:0009072,GO:0004838,GO:0016847,GO:0004400,GO:0008372,GO:0000105,GO:0008483
27324	BN11214	2.20604	1592.36	721.817	1.14146	gi|11214|At4g23590_CL3370F	At4g23590.1	68417.m03398 aminotransferase class I and II family protein similar to nicotianamine aminotransferase from Hordeum vulgare [GI:6498122, GI:6469087]; contains Pfam profile PF00155 aminotransferase, classes I and II	GO:0009058,GO:0006519,GO:0009072,GO:0004838,GO:0016847,GO:0004400,GO:0008372,GO:0000105,GO:0008483
22436	BN11216	2.20399	1575.66	714.911	1.14012	gi|11216|At5g57655_Contig1	At5g57655.2	68418.m07204 xylose isomerase family protein contains similarity to Xylose isomerase (EC 5.3.1.5) (Swiss-Prot:P22842) [Thermoanaerobacter ethanolicus]	GO:0009045,GO:0005975,GO:0012505
22124	BN11216	2.00854	1762.24	877.373	1.00615	gi|11216|At5g57655_Contig1	At5g57655.2	68418.m07204 xylose isomerase family protein contains similarity to Xylose isomerase (EC 5.3.1.5) (Swiss-Prot:P22842) [Thermoanaerobacter ethanolicus]	GO:0009045,GO:0005975,GO:0012505
9124	BN11222	5.70995	2734	478.813	2.51348	gi|11222|At1g32920_Contig2	At1g32920.1	68414.m04055 expressed protein	GO:0005554,GO:0000004,GO:0012505
9436	BN11222	5.3632	2380	443.765	2.42309	gi|11222|At1g32920_Contig2	At1g32920.1	68414.m04055 expressed protein	GO:0005554,GO:0000004,GO:0012505
6836	BN11223	3.35333	2120.01	632.21	1.7456	gi|11223|At4g24780_Contig1	At4g24780.1	68417.m03548 pectate lyase family protein similar to pectate lyase GP:14289169 from [Salix gilgiana]	GO:0012505,GO:0030570,GO:0000004,GO:0016829
6524	BN11223	3.25409	1966.43	604.294	1.70226	gi|11223|At4g24780_Contig1	At4g24780.1	68417.m03548 pectate lyase family protein similar to pectate lyase GP:14289169 from [Salix gilgiana]	GO:0012505,GO:0030570,GO:0000004,GO:0016829
4236	BN11224	2.40188	2039.89	849.289	1.26416	gi|11224|At4g24780_ESS109F	At4g24780.1	68417.m03548 pectate lyase family protein similar to pectate lyase GP:14289169 from [Salix gilgiana]	GO:0012505,GO:0030570,GO:0000004,GO:0016829
3924	BN11224	2.39418	2137.86	892.94	1.25953	gi|11224|At4g24780_ESS109F	At4g24780.1	68417.m03548 pectate lyase family protein similar to pectate lyase GP:14289169 from [Salix gilgiana]	GO:0012505,GO:0030570,GO:0000004,GO:0016829
1324	BN11225	3.31362	2651.28	800.117	1.72841	gi|11225|At4g24780_Contig2	At4g24780.1	68417.m03548 pectate lyase family protein similar to pectate lyase GP:14289169 from [Salix gilgiana]	GO:0012505,GO:0030570,GO:0000004,GO:0016829
1636	BN11225	4.47165	2824.07	631.55	2.16081	gi|11225|At4g24780_Contig2	At4g24780.1	68417.m03548 pectate lyase family protein similar to pectate lyase GP:14289169 from [Salix gilgiana]	GO:0012505,GO:0030570,GO:0000004,GO:0016829
22120	BN11229	3.09734	1633.44	527.368	1.63103	gi|11229|At5g59730_Contig2	At5g59730.1	68418.m07487 exocyst subunit EXO70 family protein leucine zipper-containing protein, Lycopersicon esculentum, PIR:S21495 contains Pfam domain PF03081: Exo70 exocyst complex subunit;	GO:0009507,GO:0005515,GO:0006904,GO:0000145,GO:0006887
4570	BN11285	3.48742	28848.6	8272.2	1.80216	gi|11285|At5g59310_Contig3	At5g59310.1	68418.m07432 lipid transfer protein 4 (LTP4) identical to lipid transfer protein 4 from Arabidopsis thaliana [gi:8571923]; contains Pfam protease inhibitor/seed storage/LTP family domain PF00234	GO:0006869,GO:0005319,GO:0012505
4882	BN11285	4.25503	37341	8775.74	2.08917	gi|11285|At5g59310_Contig3	At5g59310.1	68418.m07432 lipid transfer protein 4 (LTP4) identical to lipid transfer protein 4 from Arabidopsis thaliana [gi:8571923]; contains Pfam protease inhibitor/seed storage/LTP family domain PF00234	GO:0006869,GO:0005319,GO:0012505
2282	BN11286	2.03858	25519.1	12518.1	1.02756	gi|11286|At5g59310_Contig2	At5g59310.1	68418.m07432 lipid transfer protein 4 (LTP4) identical to lipid transfer protein 4 from Arabidopsis thaliana [gi:8571923]; contains Pfam protease inhibitor/seed storage/LTP family domain PF00234	GO:0006869,GO:0005319,GO:0012505
26987	BN11324	5.36425	2905.5	541.641	2.42338	gi|11324|At5g57110_Contig1	At5g57110.2	68418.m07131 calcium-transporting ATPase 8, plasma membrane-type / Ca(2+)-ATPase isoform 8 (ACA8) identical to calcium-transporting ATPase 8, plasma membrane-type SP:Q9LF79 from [Arabidopsis thaliana]	GO:0008152,GO:0006812,GO:0015672,GO:0015992,GO:0005886,GO:0015693,GO:0005516,GO:0006813,GO:0005388,GO:0030001,GO:0006816
26675	BN11324	3.6775	2989.52	812.921	1.87873	gi|11324|At5g57110_Contig1	At5g57110.2	68418.m07131 calcium-transporting ATPase 8, plasma membrane-type / Ca(2+)-ATPase isoform 8 (ACA8) identical to calcium-transporting ATPase 8, plasma membrane-type SP:Q9LF79 from [Arabidopsis thaliana]	GO:0008152,GO:0006812,GO:0015672,GO:0015992,GO:0005886,GO:0015693,GO:0005516,GO:0006813,GO:0005388,GO:0030001,GO:0006816
24075	BN11325	3.03575	10601	3492.05	1.60205	gi|11325|At5g57110_Contig2	At5g57110.2	68418.m07131 calcium-transporting ATPase 8, plasma membrane-type / Ca(2+)-ATPase isoform 8 (ACA8) identical to calcium-transporting ATPase 8, plasma membrane-type SP:Q9LF79 from [Arabidopsis thaliana]	GO:0008152,GO:0006812,GO:0015672,GO:0015992,GO:0005886,GO:0015693,GO:0005516,GO:0006813,GO:0005388,GO:0030001,GO:0006816
24387	BN11325	3.75119	8580.96	2287.53	1.90735	gi|11325|At5g57110_Contig2	At5g57110.2	68418.m07131 calcium-transporting ATPase 8, plasma membrane-type / Ca(2+)-ATPase isoform 8 (ACA8) identical to calcium-transporting ATPase 8, plasma membrane-type SP:Q9LF79 from [Arabidopsis thaliana]	GO:0008152,GO:0006812,GO:0015672,GO:0015992,GO:0005886,GO:0015693,GO:0005516,GO:0006813,GO:0005388,GO:0030001,GO:0006816
21787	BN11326	2.88514	2513.07	871.038	1.52864	gi|11326|At5g20570_Contig1	At5g20570.1	68418.m02442 ring-box protein-related similar to ring-box protein 1 GI:4769004 from [Homo sapiens]	GO:0009733,GO:0019005,GO:0005515,GO:0016567
16587	BN11328	2.45713	1525.59	620.882	1.29698	gi|11328|At5g20570_Contig3	At5g20570.1	68418.m02442 ring-box protein-related similar to ring-box protein 1 GI:4769004 from [Homo sapiens]	GO:0009733,GO:0019005,GO:0005515,GO:0016567
16275	BN11328	2.27726	1892.96	831.245	1.1873	gi|11328|At5g20570_Contig3	At5g20570.1	68418.m02442 ring-box protein-related similar to ring-box protein 1 GI:4769004 from [Homo sapiens]	GO:0009733,GO:0019005,GO:0005515,GO:0016567
3587	BN11335	3.25733	11456.1	3517.02	1.70369	gi|11335|At1g14980_Contig2	At1g14980.1	68414.m01790 10 kDa chaperonin (CPN10) identical to SP:P34893 from [Arabidopsis thaliana]	GO:0009408,GO:0003772,GO:0006457,GO:0003754,GO:0005739
3275	BN11335	3.11633	16438.4	5274.92	1.63985	gi|11335|At1g14980_Contig2	At1g14980.1	68414.m01790 10 kDa chaperonin (CPN10) identical to SP:P34893 from [Arabidopsis thaliana]	GO:0009408,GO:0003772,GO:0006457,GO:0003754,GO:0005739
675	BN11336	3.55532	1656.84	466.017	1.82998	gi|11336|At1g14980_Contig3	At1g14980.1	68414.m01790 10 kDa chaperonin (CPN10) identical to SP:P34893 from [Arabidopsis thaliana]	GO:0009408,GO:0003772,GO:0006457,GO:0003754,GO:0005739
8471	BN11359	2.12491	1302.43	612.933	1.0874	gi|11359|At1g71170_Contig1	At1g71170.1	68414.m08212 6-phosphogluconate dehydrogenase NAD-binding domain-containing protein contains Pfam profile: PF03446 NAD binding domain of 6-phosphogluconate	GO:0006098,GO:0004616,GO:0008372
671	BN11364	2.877	15211.9	5287.42	1.52456	gi|11364|At3g01390_Contig3	At3g01390.2	68416.m00062 vacuolar ATP synthase subunit G 1 (VATG1) / V-ATPase G subunit 1 (VAG1) / vacuolar proton pump G subunit 1 (VMA10) identical to SWISS-PROT:O82628 vacuolar ATP synthase subunit G 1 (V-ATPase G subunit 1, Vacuolar proton pump G subunit 1) [Arab	GO:0015991,GO:0046933,GO:0000325,GO:0016469
30237	BN11366	3.43122	923.045	269.014	1.77872	gi|11366|At3g22110_Contig3	At3g22110.1	68416.m02791 20S proteasome alpha subunit C (PAC1) (PRC9) identical to GB:AAC32057 from [Arabidopsis thaliana] (Genetics (1998) 149 (2), 677-692); identical to cDNA proteasome subunit prc9 GI:2511583	GO:0005839,GO:0008233,GO:0004175,GO:0006511
29925	BN11366	3.10267	1892.19	609.858	1.63351	gi|11366|At3g22110_Contig3	At3g22110.1	68416.m02791 20S proteasome alpha subunit C (PAC1) (PRC9) identical to GB:AAC32057 from [Arabidopsis thaliana] (Genetics (1998) 149 (2), 677-692); identical to cDNA proteasome subunit prc9 GI:2511583	GO:0005839,GO:0008233,GO:0004175,GO:0006511
30237	BN11366	2.40554	1714.9	712.896	1.26636	gi|11366|At3g22110_Contig3	At3g22110.1	68416.m02791 20S proteasome alpha subunit C (PAC1) (PRC9) identical to GB:AAC32057 from [Arabidopsis thaliana] (Genetics (1998) 149 (2), 677-692); identical to cDNA proteasome subunit prc9 GI:2511583	GO:0005839,GO:0008233,GO:0004175,GO:0006511
27637	BN11367	3.80655	1432.93	376.438	1.92848	gi|11367|At3g22110_Contig2	At3g22110.1	68416.m02791 20S proteasome alpha subunit C (PAC1) (PRC9) identical to GB:AAC32057 from [Arabidopsis thaliana] (Genetics (1998) 149 (2), 677-692); identical to cDNA proteasome subunit prc9 GI:2511583	GO:0005839,GO:0008233,GO:0004175,GO:0006511
27325	BN11367	3.35722	1657.67	493.763	1.74727	gi|11367|At3g22110_Contig2	At3g22110.1	68416.m02791 20S proteasome alpha subunit C (PAC1) (PRC9) identical to GB:AAC32057 from [Arabidopsis thaliana] (Genetics (1998) 149 (2), 677-692); identical to cDNA proteasome subunit prc9 GI:2511583	GO:0005839,GO:0008233,GO:0004175,GO:0006511
1325	BN11386	3.59981	12891.2	3581.08	1.84792	gi|11386|At5g20020_Contig1	At5g20020.1	68418.m02382 Ras-related GTP-binding nuclear protein (RAN-2) identical to GTP-binding nuclear protein RAN-2 SP:P41917 from [Arabidopsis thaliana]	GO:0005515,GO:0006606,GO:0003929,GO:0005525
30233	BN11387	10.8197	3902.51	360.687	3.43558	gi|11387|At5g20020_Contig4	At5g20020.1	68418.m02382 Ras-related GTP-binding nuclear protein (RAN-2) identical to GTP-binding nuclear protein RAN-2 SP:P41917 from [Arabidopsis thaliana]	GO:0005515,GO:0006606,GO:0003929,GO:0005525
29921	BN11387	7.67601	4172.08	543.522	2.94036	gi|11387|At5g20020_Contig4	At5g20020.1	68418.m02382 Ras-related GTP-binding nuclear protein (RAN-2) identical to GTP-binding nuclear protein RAN-2 SP:P41917 from [Arabidopsis thaliana]	GO:0005515,GO:0006606,GO:0003929,GO:0005525
27321	BN11388	5.02916	10348.4	2057.68	2.33032	gi|11388|At5g20020_Contig3	At5g20020.1	68418.m02382 Ras-related GTP-binding nuclear protein (RAN-2) identical to GTP-binding nuclear protein RAN-2 SP:P41917 from [Arabidopsis thaliana]	GO:0005515,GO:0006606,GO:0003929,GO:0005525
27633	BN11388	2.94097	2525.87	858.856	1.55629	gi|11388|At5g20020_Contig3	At5g20020.1	68418.m02382 Ras-related GTP-binding nuclear protein (RAN-2) identical to GTP-binding nuclear protein RAN-2 SP:P41917 from [Arabidopsis thaliana]	GO:0005515,GO:0006606,GO:0003929,GO:0005525
28287	BN11403	2.18452	5966.31	2731.18	1.12731	gi|11403|At1g16840_Contig2	At1g16840.4	68414.m02027 expressed protein	GO:0005554,GO:0000004,GO:0005739
25375	BN11404	2.24413	448.943	200.052	1.16616	gi|11404|At4g37300_Contig1	At4g37300.1	68417.m05281 expressed protein	GO:0005554,GO:0000004,GO:0008372
25687	BN11404	2.52773	437.532	173.093	1.33784	gi|11404|At4g37300_Contig1	At4g37300.1	68417.m05281 expressed protein	GO:0005554,GO:0000004,GO:0008372
22775	BN11405	2.24178	3975.95	1773.57	1.16464	gi|11405|At4g37300_Contig2	At4g37300.1	68417.m05281 expressed protein	GO:0005554,GO:0000004,GO:0008372
12375	BN11410	2.19971	6265.49	2848.33	1.13731	gi|11410|At1g52740_Contig5	At1g52740.1	68414.m05962 histone H2A, putative similar to histone H2A.F/Z Arabidopsis thaliana GI:2407800; contains Pfam profile PF00125 Core histone H2A/H2B/H3/H4	GO:0007001,GO:0003677,GO:0006334,GO:0000786,GO:0005634
12687	BN11410	2.03404	6177.56	3037.09	1.02435	gi|11410|At1g52740_Contig5	At1g52740.1	68414.m05962 histone H2A, putative similar to histone H2A.F/Z Arabidopsis thaliana GI:2407800; contains Pfam profile PF00125 Core histone H2A/H2B/H3/H4	GO:0007001,GO:0003677,GO:0006334,GO:0000786,GO:0005634
25683	BN11422	2.04156	1579.1	773.479	1.02967	gi|11422|At4g17040_Contig5	At4g17040.1	68417.m02570 ATP-dependent Clp protease proteolytic subunit, putative similar to ATP-dependent Clp protease proteolytic subunit GI:7264063 from [Synechococcus sp.PCC 7942]	GO:0008462,GO:0006510,GO:0009570
2283	BN11431	2.15433	440.268	204.364	1.10724	gi|11431|At4g10955_Contig1	At4g10955.1	68417.m01782 lipase class 3 family protein contains Pfam profile PF01764: Lipase	GO:0006629,GO:0004806,GO:0008372
23426	BN11434	2.58029	730.333	283.043	1.36753	gi|11434|At3g06300_Contig2	At3g06300.1	68416.m00723 oxidoreductase, 2OG-Fe(II) oxygenase family protein similar to prolyl 4-hydroxylase, alpha subunit, from Rattus norvegicus [GI:474940], Mus musculus [SP|Q60715], Homo sapiens [GI:18073925]; contains PF03171 2OG-Fe(II) oxygenase superfamily do	GO:0016706,GO:0012505,GO:0018401
23738	BN11434	2.21352	756.009	341.541	1.14634	gi|11434|At3g06300_Contig2	At3g06300.1	68416.m00723 oxidoreductase, 2OG-Fe(II) oxygenase family protein similar to prolyl 4-hydroxylase, alpha subunit, from Rattus norvegicus [GI:474940], Mus musculus [SP|Q60715], Homo sapiens [GI:18073925]; contains PF03171 2OG-Fe(II) oxygenase superfamily do	GO:0016706,GO:0012505,GO:0018401
23738	BN11434	2.69514	784.244	290.985	1.43036	gi|11434|At3g06300_Contig2	At3g06300.1	68416.m00723 oxidoreductase, 2OG-Fe(II) oxygenase family protein similar to prolyl 4-hydroxylase, alpha subunit, from Rattus norvegicus [GI:474940], Mus musculus [SP|Q60715], Homo sapiens [GI:18073925]; contains PF03171 2OG-Fe(II) oxygenase superfamily do	GO:0016706,GO:0012505,GO:0018401
18538	BN11436	2.27429	1545.05	679.354	1.18542	gi|11436|At2g37180_CL3260R	At2g37180.1	68415.m04561 plasma membrane intrinsic protein 2C (PIP2C) / aquaporin PIP2.3 (PIP2.3) / water-stress induced tonoplast intrinsic protein (RD28) identical to plasma membrane intrinsic protein 2C SP:P30302 from [Arabidopsis thaliana]	GO:0009269,GO:0016020,GO:0006810,GO:0015250
18226	BN11436	2.20316	1732.62	786.424	1.13958	gi|11436|At2g37180_CL3260R	At2g37180.1	68415.m04561 plasma membrane intrinsic protein 2C (PIP2C) / aquaporin PIP2.3 (PIP2.3) / water-stress induced tonoplast intrinsic protein (RD28) identical to plasma membrane intrinsic protein 2C SP:P30302 from [Arabidopsis thaliana]	GO:0009269,GO:0016020,GO:0006810,GO:0015250
26334	BN11453	4.82349	2584.11	535.735	2.27008	gi|11453|At4g26840_Contig4	At4g26840.1	68417.m03864 ubiquitin-like protein (SMT3) identical to Ubiquitin-like protein SMT3 SP:P55852 from[Arabidopsis thaliana]; identical to cDNA SMT3 protein GI:1707371	GO:0005737,GO:0016925,GO:0005634,GO:0008638
26022	BN11453	4.60191	3544.87	770.304	2.20223	gi|11453|At4g26840_Contig4	At4g26840.1	68417.m03864 ubiquitin-like protein (SMT3) identical to Ubiquitin-like protein SMT3 SP:P55852 from[Arabidopsis thaliana]; identical to cDNA SMT3 protein GI:1707371	GO:0005737,GO:0016925,GO:0005634,GO:0008638
23734	BN11454	3.66686	2233.5	609.105	1.87454	gi|11454|At4g26840_Contig5	At4g26840.1	68417.m03864 ubiquitin-like protein (SMT3) identical to Ubiquitin-like protein SMT3 SP:P55852 from[Arabidopsis thaliana]; identical to cDNA SMT3 protein GI:1707371	GO:0005737,GO:0016925,GO:0005634,GO:0008638
23422	BN11454	2.86496	2897.91	1011.5	1.51852	gi|11454|At4g26840_Contig5	At4g26840.1	68417.m03864 ubiquitin-like protein (SMT3) identical to Ubiquitin-like protein SMT3 SP:P55852 from[Arabidopsis thaliana]; identical to cDNA SMT3 protein GI:1707371	GO:0005737,GO:0016925,GO:0005634,GO:0008638
23734	BN11454	2.20176	2353.2	1068.78	1.13866	gi|11454|At4g26840_Contig5	At4g26840.1	68417.m03864 ubiquitin-like protein (SMT3) identical to Ubiquitin-like protein SMT3 SP:P55852 from[Arabidopsis thaliana]; identical to cDNA SMT3 protein GI:1707371	GO:0005737,GO:0016925,GO:0005634,GO:0008638
15934	BN11457	2.50477	927.788	370.409	1.32468	gi|11457|At4g28510_Contig1	At4g28510.1	68417.m04078 prohibitin, putative similar to SP|P24142 Prohibitin (B-cell receptor associated protein 32) (BAP 32) {Rattus norvegicus}; contains Pfam profile PF01145: SPFH domain / Band 7 family	GO:0005554,GO:0000004,GO:0016020
15622	BN11457	2.39762	1012.71	422.382	1.2616	gi|11457|At4g28510_Contig1	At4g28510.1	68417.m04078 prohibitin, putative similar to SP|P24142 Prohibitin (B-cell receptor associated protein 32) (BAP 32) {Rattus norvegicus}; contains Pfam profile PF01145: SPFH domain / Band 7 family	GO:0005554,GO:0000004,GO:0016020
24076	BN11466	6.49012	1416.56	218.264	2.69825	gi|11466|At1g28050_Contig2	At1g28050.1	68414.m03434 zinc finger (B-box type) family protein	GO:0005622,GO:0045449,GO:0003700,GO:0008270
676	BN11476	2.00501	14122.1	7043.39	1.00361	gi|11476|At4g39730_Contig1	At4g39730.1	68417.m05624 lipid-associated family protein contains PLAT/LH2 (Polycystin-1, Lipoxygenase, Alpha-Toxin/Lipoxygenase homology) domain Pfam:PF01477	GO:0005554,GO:0000004,GO:0012505
29272	BN11477	6.00648	1786.04	297.352	2.58652	gi|11477|At4g39730_Contig2	At4g39730.1	68417.m05624 lipid-associated family protein contains PLAT/LH2 (Polycystin-1, Lipoxygenase, Alpha-Toxin/Lipoxygenase homology) domain Pfam:PF01477	GO:0005554,GO:0000004,GO:0012505
29272	BN11477	2.02128	1205.04	596.178	1.01527	gi|11477|At4g39730_Contig2	At4g39730.1	68417.m05624 lipid-associated family protein contains PLAT/LH2 (Polycystin-1, Lipoxygenase, Alpha-Toxin/Lipoxygenase homology) domain Pfam:PF01477	GO:0005554,GO:0000004,GO:0012505
29584	BN11477	5.24251	1201.94	229.268	2.39026	gi|11477|At4g39730_Contig2	At4g39730.1	68417.m05624 lipid-associated family protein contains PLAT/LH2 (Polycystin-1, Lipoxygenase, Alpha-Toxin/Lipoxygenase homology) domain Pfam:PF01477	GO:0005554,GO:0000004,GO:0012505
26984	BN11478	3.97992	936.189	235.228	1.99274	gi|11478|At5g17910_RL5432F	At5g17910.1	68418.m02100 expressed protein	GO:0005554,GO:0000004,GO:0005739
26672	BN11478	4.23067	1041.74	246.235	2.08089	gi|11478|At5g17910_RL5432F	At5g17910.1	68418.m02100 expressed protein	GO:0005554,GO:0000004,GO:0005739
11072	BN11485	2.45581	830.401	338.137	1.2962	gi|11485|At4g14420_Contig1	At4g14420.1	68417.m02225 lesion inducing protein-related similar to ORF, able to induce HR-like lesions [Nicotiana tabacum] gi|1762945|gb|AAC49975	GO:0005554,GO:0000004,GO:0012505
11384	BN11485	2.34502	767.408	327.25	1.2296	gi|11485|At4g14420_Contig1	At4g14420.1	68417.m02225 lesion inducing protein-related similar to ORF, able to induce HR-like lesions [Nicotiana tabacum] gi|1762945|gb|AAC49975	GO:0005554,GO:0000004,GO:0012505
30238	BN11492	5.79967	4047.39	697.866	2.53597	gi|11492|At1g78040_Contig2	At1g78040.1	68414.m09094 pollen Ole e 1 allergen and extensin family protein contains Pfam domain, PF01190: Pollen proteins Ole e I family	GO:0012505,GO:0019642,GO:0006094,GO:0016020,GO:0019564,GO:0019650,GO:0005215,GO:0019658,GO:0019656,GO:0019496,GO:0004872,GO:0006096,GO:0004619,GO:0019683,GO:0019654,GO:0019565,GO:0006810
29926	BN11492	3.94151	3576.13	907.3	1.97875	gi|11492|At1g78040_Contig2	At1g78040.1	68414.m09094 pollen Ole e 1 allergen and extensin family protein contains Pfam domain, PF01190: Pollen proteins Ole e I family	GO:0012505,GO:0019642,GO:0006094,GO:0016020,GO:0019564,GO:0019650,GO:0005215,GO:0019658,GO:0019656,GO:0019496,GO:0004872,GO:0006096,GO:0004619,GO:0019683,GO:0019654,GO:0019565,GO:0006810
27638	BN11493	4.20328	2027.01	482.245	2.07152	gi|11493|At1g22710_Contig1	At1g22710.1	68414.m02838 sucrose transporter / sucrose-proton symporter (SUC2) nearly identical to sucrose-proton symporter SUC2 [Arabidopsis thaliana] GI:407092	GO:0015144,GO:0005886,GO:0009915,GO:0005351,GO:0008506,GO:0016020
27326	BN11493	3.72974	2551.9	684.204	1.89907	gi|11493|At1g22710_Contig1	At1g22710.1	68414.m02838 sucrose transporter / sucrose-proton symporter (SUC2) nearly identical to sucrose-proton symporter SUC2 [Arabidopsis thaliana] GI:407092	GO:0015144,GO:0005886,GO:0009915,GO:0005351,GO:0008506,GO:0016020
24726	BN11494	2.94756	2915.27	989.044	1.55952	gi|11494|At1g22710_Contig2	At1g22710.1	68414.m02838 sucrose transporter / sucrose-proton symporter (SUC2) nearly identical to sucrose-proton symporter SUC2 [Arabidopsis thaliana] GI:407092	GO:0015144,GO:0005886,GO:0009915,GO:0005351,GO:0008506,GO:0016020
25038	BN11494	2.62696	865.225	329.364	1.39339	gi|11494|At1g22710_Contig2	At1g22710.1	68414.m02838 sucrose transporter / sucrose-proton symporter (SUC2) nearly identical to sucrose-proton symporter SUC2 [Arabidopsis thaliana] GI:407092	GO:0015144,GO:0005886,GO:0009915,GO:0005351,GO:0008506,GO:0016020
22126	BN11495	3.9883	1673.61	419.63	1.99577	gi|11495|At1g74520_Contig1	At1g74520.1	68414.m08633 ABA-responsive protein (HVA22a) identical to AtHVA22a [Arabidopsis thaliana] GI:4884932	GO:0005554,GO:0000004,GO:0012505
22438	BN11495	4.08588	1472.04	360.275	2.03065	gi|11495|At1g74520_Contig1	At1g74520.1	68414.m08633 ABA-responsive protein (HVA22a) identical to AtHVA22a [Arabidopsis thaliana] GI:4884932	GO:0005554,GO:0000004,GO:0012505
6526	BN11502	3.09764	2647.98	854.839	1.63117	gi|11502|At2g27100_Contig1	At2g27100.1	68415.m03256 C2H2 zinc-finger protein SERRATE (SE) identical to C2H2 zinc-finger protein SERRATE GI:14486602 from [Arabidopsis thaliana]	GO:0016568,GO:0003700,GO:0010016,GO:0003677,GO:0005634,GO:0045449
6838	BN11502	3.20715	3153.78	983.36	1.68129	gi|11502|At2g27100_Contig1	At2g27100.1	68415.m03256 C2H2 zinc-finger protein SERRATE (SE) identical to C2H2 zinc-finger protein SERRATE GI:14486602 from [Arabidopsis thaliana]	GO:0016568,GO:0003700,GO:0010016,GO:0003677,GO:0005634,GO:0045449
27634	BN11506	2.55418	2488.41	974.25	1.35286	gi|11506|At2g02470_Contig1	At2g02470.1	68415.m00186 PHD finger family protein contains Pfam domain, PF00628: PHD-finger	GO:0006355,GO:0003677,GO:0008372
27322	BN11506	2.69337	2832.19	1051.54	1.42941	gi|11506|At2g02470_Contig1	At2g02470.1	68415.m00186 PHD finger family protein contains Pfam domain, PF00628: PHD-finger	GO:0006355,GO:0003677,GO:0008372
27322	BN11506	2.24835	2738.49	1218	1.16887	gi|11506|At2g02470_Contig1	At2g02470.1	68415.m00186 PHD finger family protein contains Pfam domain, PF00628: PHD-finger	GO:0006355,GO:0003677,GO:0008372
27634	BN11506	2.6327	1251.14	475.231	1.39654	gi|11506|At2g02470_Contig1	At2g02470.1	68415.m00186 PHD finger family protein contains Pfam domain, PF00628: PHD-finger	GO:0006355,GO:0003677,GO:0008372
22434	BN11509	2.06493	782.229	378.816	1.04609	gi|11509|At5g55220_Contig1	At5g55220.1	68418.m06883 trigger factor type chaperone family protein contains Pfam profiles PF05697: Bacterial trigger factor protein (TF), PF05698: Bacterial trigger factor protein (TF) C-terminus, PF00254: peptidyl-prolyl cis-trans isomerase, FKBP-type	GO:0009507,GO:0005554,GO:0015031
30888	BN11528	3.17705	6242.05	1964.73	1.66769	gi|11528|At2g17840_Contig3	At2g17840.1	68415.m02066 senescence/dehydration-associated protein-related (ERD7) similar to senescence-associated protein 12 [Hemerocallis hybrid cultivar] gi|3551958|gb|AAC34857; strong similarity to early-responsive to dehydration stress ERD7 protein [Arabidopsis	GO:0009644,GO:0009409,GO:0009507,GO:0005554,GO:0009414,GO:0009651
27972	BN11542	2.12832	391.557	183.975	1.08971	gi|11542|At2g32260_Contig4	At2g32260.1	68415.m03943 cholinephosphate cytidylyltransferase, putative / phosphorylcholine transferase, putative / CTP:phosphocholine cytidylyltransferase, putative strong similarity to CTP:phosphocholine cytidylyltransferase [Brassica napus] GI:1418125; contains P	GO:0008372,GO:0016779,GO:0004105,GO:0009058
10084	BN11549	2.15214	352.213	163.657	1.10577	gi|11549|At5g42740_Contig2	At5g42740.1	68418.m05205 glucose-6-phosphate isomerase, cytosolic (PGIC) identical to SP|P34795 Glucose-6-phosphate isomerase, cytosolic (EC 5.3.1.9) (GPI) (Phosphoglucose isomerase) (PGI) (Phosphohexose isomerase) (PHI) {Arabidopsis thaliana}; contains Pfam profile	GO:0006094,GO:0008372,GO:0004347,GO:0006096
18227	BN11560	2.18472	6398.6	2928.8	1.12745	gi|11560|At1g79040_Contig6	At1g79040.1	68414.m09216 photosystem II 10 kDa polypeptide identical to photosystem II 10 kDa polypeptide, chloroplast [precursor] SP:P27202 from [Arabidopsis thaliana]; contains Pfam profile: PF04725 photosystem II 10 kDa polypeptide PsbR	GO:0009507,GO:0015979,GO:0005554,GO:0009523
18539	BN11560	2.19122	5809.61	2651.31	1.13174	gi|11560|At1g79040_Contig6	At1g79040.1	68414.m09216 photosystem II 10 kDa polypeptide identical to photosystem II 10 kDa polypeptide, chloroplast [precursor] SP:P27202 from [Arabidopsis thaliana]; contains Pfam profile: PF04725 photosystem II 10 kDa polypeptide PsbR	GO:0009507,GO:0015979,GO:0005554,GO:0009523
2939	BN11572	2.00942	4508.51	2243.69	1.00678	gi|11572|At4g36040_Contig4	At4g36040.1	68417.m05130 DNAJ heat shock N-terminal domain-containing protein (J11) identical to dnaJ heat shock protein J11 [Arabidopsis thaliana] GI:9843641; contains Pfam profile PF00226 DnaJ domain	GO:0006457,GO:0003754,GO:0009507
2627	BN11572	2.10856	7019.06	3328.84	1.07626	gi|11572|At4g36040_Contig4	At4g36040.1	68417.m05130 DNAJ heat shock N-terminal domain-containing protein (J11) identical to dnaJ heat shock protein J11 [Arabidopsis thaliana] GI:9843641; contains Pfam profile PF00226 DnaJ domain	GO:0006457,GO:0003754,GO:0009507
28935	BN11574	2.71511	2063.16	759.88	1.44101	gi|11574|At4g36040_Contig2	At4g36040.1	68417.m05130 DNAJ heat shock N-terminal domain-containing protein (J11) identical to dnaJ heat shock protein J11 [Arabidopsis thaliana] GI:9843641; contains Pfam profile PF00226 DnaJ domain	GO:0006457,GO:0003754,GO:0009507
28623	BN11574	3.2131	3032.93	943.926	1.68397	gi|11574|At4g36040_Contig2	At4g36040.1	68417.m05130 DNAJ heat shock N-terminal domain-containing protein (J11) identical to dnaJ heat shock protein J11 [Arabidopsis thaliana] GI:9843641; contains Pfam profile PF00226 DnaJ domain	GO:0006457,GO:0003754,GO:0009507
26335	BN11578	3.54663	4067.84	1146.96	1.82645	gi|11578|At2g26570_Contig2	At2g26570.1	68415.m03187 expressed protein contains Pfam profile PF05701: Plant protein of unknown function (DUF827); weak similarity to merozoite surface protein 3 alpha (GI:27596802) [Plasmodium vivax]	GO:0005554,GO:0000004,GO:0008372
26023	BN11578	3.17436	4306.75	1356.73	1.66647	gi|11578|At2g26570_Contig2	At2g26570.1	68415.m03187 expressed protein contains Pfam profile PF05701: Plant protein of unknown function (DUF827); weak similarity to merozoite surface protein 3 alpha (GI:27596802) [Plasmodium vivax]	GO:0005554,GO:0000004,GO:0008372
23735	BN11580	2.06143	4670.41	2265.62	1.04364	gi|11580|At4g12800_Contig4	At4g12800.1	68417.m02008 photosystem I reaction center subunit XI, chloroplast (PSI-L) / PSI subunit V identical to Photosystem I reaction center subunit XI, chloroplast precursor (PSI-L) (PSI subunit V) (Swiss-Prot:Q9SUI4) [Arabidopsis thaliana]; contains Pfam profi	GO:0009507,GO:0015979,GO:0005554,GO:0009538
23735	BN11580	2.06524	3258.82	1577.94	1.04631	gi|11580|At4g12800_Contig4	At4g12800.1	68417.m02008 photosystem I reaction center subunit XI, chloroplast (PSI-L) / PSI subunit V identical to Photosystem I reaction center subunit XI, chloroplast precursor (PSI-L) (PSI subunit V) (Swiss-Prot:Q9SUI4) [Arabidopsis thaliana]; contains Pfam profi	GO:0009507,GO:0015979,GO:0005554,GO:0009538
26989	BN11593	2.0904	629.345	301.064	1.06378	gi|11593|At5g19250_Contig2	At5g19250.1	68418.m02292 expressed protein	GO:0005554,GO:0000004,GO:0012505
26673	BN11606	2.47998	1054.68	425.278	1.31033	gi|11606|At2g33150_Contig3	At2g33150.1	68415.m04062 acetyl-CoA C-acyltransferase, putative / 3-ketoacyl-CoA thiolase, putative similar to 3-ketoacyl-CoA thiolase (E.C. 2.3.1.16) from [Arabidopsis thaliana] GI:2981616, [Cucumis sativus] GI:393707, [Cucurbita cv. Kurokawa Amakuri] GI:1694621; co	GO:0009695,GO:0005739,GO:0009611,GO:0003988,GO:0006635,GO:0010111
26985	BN11606	2.37761	802.792	337.646	1.24951	gi|11606|At2g33150_Contig3	At2g33150.1	68415.m04062 acetyl-CoA C-acyltransferase, putative / 3-ketoacyl-CoA thiolase, putative similar to 3-ketoacyl-CoA thiolase (E.C. 2.3.1.16) from [Arabidopsis thaliana] GI:2981616, [Cucumis sativus] GI:393707, [Cucurbita cv. Kurokawa Amakuri] GI:1694621; co	GO:0009695,GO:0005739,GO:0009611,GO:0003988,GO:0006635,GO:0010111
24385	BN11607	3.98522	3753.46	941.844	1.99466	gi|11607|At2g33150_Contig4	At2g33150.1	68415.m04062 acetyl-CoA C-acyltransferase, putative / 3-ketoacyl-CoA thiolase, putative similar to 3-ketoacyl-CoA thiolase (E.C. 2.3.1.16) from [Arabidopsis thaliana] GI:2981616, [Cucumis sativus] GI:393707, [Cucurbita cv. Kurokawa Amakuri] GI:1694621; co	GO:0009695,GO:0005739,GO:0009611,GO:0003988,GO:0006635,GO:0010111
24073	BN11607	3.95519	3936.41	995.253	1.98375	gi|11607|At2g33150_Contig4	At2g33150.1	68415.m04062 acetyl-CoA C-acyltransferase, putative / 3-ketoacyl-CoA thiolase, putative similar to 3-ketoacyl-CoA thiolase (E.C. 2.3.1.16) from [Arabidopsis thaliana] GI:2981616, [Cucumis sativus] GI:393707, [Cucurbita cv. Kurokawa Amakuri] GI:1694621; co	GO:0009695,GO:0005739,GO:0009611,GO:0003988,GO:0006635,GO:0010111
24385	BN11607	2.07711	2335.34	1124.32	1.05458	gi|11607|At2g33150_Contig4	At2g33150.1	68415.m04062 acetyl-CoA C-acyltransferase, putative / 3-ketoacyl-CoA thiolase, putative similar to 3-ketoacyl-CoA thiolase (E.C. 2.3.1.16) from [Arabidopsis thaliana] GI:2981616, [Cucumis sativus] GI:393707, [Cucurbita cv. Kurokawa Amakuri] GI:1694621; co	GO:0009695,GO:0005739,GO:0009611,GO:0003988,GO:0006635,GO:0010111
673	BN11624	2.51676	4190.5	1665.04	1.33157	gi|11624|At5g45420_Contig2	At5g45420.1	68418.m05581 myb family transcription factor contains Pfam profile: PF00249 Myb DNA binding domain	GO:0005634,GO:0003677,GO:0005524,GO:0000004,GO:0003700
22439	BN11629	3.06855	4103.08	1337.14	1.61756	gi|11629|At5g64260_Contig1	At5g64260.1	68418.m08073 phosphate-responsive protein, putative similar to phi-1 (phosphate-induced gene) [Nicotiana tabacum] GI:3759184; contains Pfam profile PF04674: Phosphate-induced protein 1 conserved region	GO:0005554,GO:0000004,GO:0012505
22127	BN11629	2.18585	4939.39	2259.71	1.1282	gi|11629|At5g64260_Contig1	At5g64260.1	68418.m08073 phosphate-responsive protein, putative similar to phi-1 (phosphate-induced gene) [Nicotiana tabacum] GI:3759184; contains Pfam profile PF04674: Phosphate-induced protein 1 conserved region	GO:0005554,GO:0000004,GO:0012505
19839	BN11631	2.47768	2100.41	847.734	1.30899	gi|11631|At5g64260_Contig4	At5g64260.1	68418.m08073 phosphate-responsive protein, putative similar to phi-1 (phosphate-induced gene) [Nicotiana tabacum] GI:3759184; contains Pfam profile PF04674: Phosphate-induced protein 1 conserved region	GO:0005554,GO:0000004,GO:0012505
19527	BN11631	2.37618	1862.12	783.662	1.24864	gi|11631|At5g64260_Contig4	At5g64260.1	68418.m08073 phosphate-responsive protein, putative similar to phi-1 (phosphate-induced gene) [Nicotiana tabacum] GI:3759184; contains Pfam profile PF04674: Phosphate-induced protein 1 conserved region	GO:0005554,GO:0000004,GO:0012505
16927	BN11633	2.03314	8104.32	3986.11	1.02371	gi|11633|At5g64260_Contig3	At5g64260.1	68418.m08073 phosphate-responsive protein, putative similar to phi-1 (phosphate-induced gene) [Nicotiana tabacum] GI:3759184; contains Pfam profile PF04674: Phosphate-induced protein 1 conserved region	GO:0005554,GO:0000004,GO:0012505
17239	BN11633	2.07255	7685.73	3708.35	1.0514	gi|11633|At5g64260_Contig3	At5g64260.1	68418.m08073 phosphate-responsive protein, putative similar to phi-1 (phosphate-induced gene) [Nicotiana tabacum] GI:3759184; contains Pfam profile PF04674: Phosphate-induced protein 1 conserved region	GO:0005554,GO:0000004,GO:0012505
14327	BN11635	2.17651	14661.1	6736.06	1.12202	gi|11635|At2g29500_Contig5	At2g29500.1	68415.m03583 17.6 kDa class I small heat shock protein (HSP17.6B-CI) contains Pfam PF00011: Hsp20/alpha crystallin family; identified in Scharf, K-D., et al, Cell Stress & Chaperones (2001) 6: 225-237.	GO:0009408,GO:0003773,GO:0009507
9127	BN11637	2.11921	1546.02	729.525	1.08353	gi|11637|At2g29500_Contig2	At2g29500.1	68415.m03583 17.6 kDa class I small heat shock protein (HSP17.6B-CI) contains Pfam PF00011: Hsp20/alpha crystallin family; identified in Scharf, K-D., et al, Cell Stress & Chaperones (2001) 6: 225-237.	GO:0009408,GO:0003773,GO:0009507
3927	BN11639	2.09189	1639.29	783.641	1.06481	gi|11639|At1g69530_Contig3	At1g69530.3	68414.m07995 expansin, putative (EXP1) identical to expansin (At-EXP1) [Arabidopsis thaliana] GI:1041702; alpha-expansin gene family, PMID:11641069	GO:0012505,GO:0005576,GO:0009828,GO:0005554,GO:0009826
4239	BN11639	2.59802	1656.83	637.729	1.37741	gi|11639|At1g69530_Contig3	At1g69530.3	68414.m07995 expansin, putative (EXP1) identical to expansin (At-EXP1) [Arabidopsis thaliana] GI:1041702; alpha-expansin gene family, PMID:11641069	GO:0012505,GO:0005576,GO:0009828,GO:0005554,GO:0009826
19835	BN11646	3.25885	3853.1	1182.35	1.70436	gi|11646|At1g23040_Contig3	At1g23040.1	68414.m02878 hydroxyproline-rich glycoprotein family protein contains proline-rich domains, INTERPRO:IPR000694	GO:0045735,GO:0016020,GO:0006835,GO:0012505,GO:0001584,GO:0007186,GO:0016021
19523	BN11646	2.4485	3772.41	1540.7	1.2919	gi|11646|At1g23040_Contig3	At1g23040.1	68414.m02878 hydroxyproline-rich glycoprotein family protein contains proline-rich domains, INTERPRO:IPR000694	GO:0045735,GO:0016020,GO:0006835,GO:0012505,GO:0001584,GO:0007186,GO:0016021
9435	BN11652	2.41325	11671.7	4836.51	1.27098	gi|11652|At3g17820_Contig2	At3g17820.1	68416.m02272 glutamine synthetase (GS1) identical to glutamine synthetase, cytosolic isozyme (glutamate-- ammonia ligase, GS1) [Arabidopsis thaliana] SWISS-PROT:Q9LVI8	GO:0004356
9123	BN11652	2.31193	9700.13	4195.68	1.2091	gi|11652|At3g17820_Contig2	At3g17820.1	68416.m02272 glutamine synthetase (GS1) identical to glutamine synthetase, cytosolic isozyme (glutamate-- ammonia ligase, GS1) [Arabidopsis thaliana] SWISS-PROT:Q9LVI8	GO:0004356
1323	BN11655	3.14591	2501.51	795.163	1.65348	gi|11655|At3g17820_Contig1	At3g17820.1	68416.m02272 glutamine synthetase (GS1) identical to glutamine synthetase, cytosolic isozyme (glutamate-- ammonia ligase, GS1) [Arabidopsis thaliana] SWISS-PROT:Q9LVI8	GO:0004356
27977	BN11657	2.92442	1410.27	482.239	1.54815	gi|11657|At1g26665_Contig2	At1g26665.1	68414.m03247 expressed protein	GO:0005554,GO:0000004,GO:0008372
28289	BN11657	4.11532	1539.26	374.032	2.041	gi|11657|At1g26665_Contig2	At1g26665.1	68414.m03247 expressed protein	GO:0005554,GO:0000004,GO:0008372
25689	BN11658	3.00737	1713.73	569.844	1.5885	gi|11658|At3g05880_Contig2	At3g05880.1	68416.m00661 hydrophobic protein (RCI2A) / low temperature and salt responsive protein (LTI6A) identical to SP|Q9ZNQ7 Hydrophobic protein RCI2A (Low temperature and salt responsive protein LTI6A) {Arabidopsis thaliana}	GO:0009409,GO:0042538,GO:0005554,GO:0016021
25377	BN11658	2.49255	1807.52	725.17	1.31762	gi|11658|At3g05880_Contig2	At3g05880.1	68416.m00661 hydrophobic protein (RCI2A) / low temperature and salt responsive protein (LTI6A) identical to SP|Q9ZNQ7 Hydrophobic protein RCI2A (Low temperature and salt responsive protein LTI6A) {Arabidopsis thaliana}	GO:0009409,GO:0042538,GO:0005554,GO:0016021
22777	BN11659	4.13051	8739.13	2115.75	2.04632	gi|11659|At3g05880_Contig4	At3g05880.1	68416.m00661 hydrophobic protein (RCI2A) / low temperature and salt responsive protein (LTI6A) identical to SP|Q9ZNQ7 Hydrophobic protein RCI2A (Low temperature and salt responsive protein LTI6A) {Arabidopsis thaliana}	GO:0009409,GO:0042538,GO:0005554,GO:0016021
23089	BN11659	3.76625	3214.85	853.594	1.91313	gi|11659|At3g05880_Contig4	At3g05880.1	68416.m00661 hydrophobic protein (RCI2A) / low temperature and salt responsive protein (LTI6A) identical to SP|Q9ZNQ7 Hydrophobic protein RCI2A (Low temperature and salt responsive protein LTI6A) {Arabidopsis thaliana}	GO:0009409,GO:0042538,GO:0005554,GO:0016021
17889	BN11661	2.95712	5056.92	1710.08	1.5642	gi|11661|At3g05880_Contig1	At3g05880.1	68416.m00661 hydrophobic protein (RCI2A) / low temperature and salt responsive protein (LTI6A) identical to SP|Q9ZNQ7 Hydrophobic protein RCI2A (Low temperature and salt responsive protein LTI6A) {Arabidopsis thaliana}	GO:0009409,GO:0042538,GO:0005554,GO:0016021
17577	BN11661	3.70929	14487.6	3905.76	1.89114	gi|11661|At3g05880_Contig1	At3g05880.1	68416.m00661 hydrophobic protein (RCI2A) / low temperature and salt responsive protein (LTI6A) identical to SP|Q9ZNQ7 Hydrophobic protein RCI2A (Low temperature and salt responsive protein LTI6A) {Arabidopsis thaliana}	GO:0009409,GO:0042538,GO:0005554,GO:0016021
1977	BN11669	2.20664	3390.54	1536.52	1.14185	gi|11669|At4g18040_Contig1	At4g18040.1	68417.m02685 eukaryotic translation initiation factor 4E 1 / eIF-4E1 / mRNA cap-binding protein 1 (EIF4E1) identical to SP|O23252 Eukaryotic translation initiation factor 4E (eIF-4E) (eIF4E) (mRNA cap-binding protein) (eIF-4F 25 kDa subunit) (eIF-4F P26 s	GO:0003743,GO:0006413,GO:0003723,GO:0005737
30573	BN11670	6.64923	1391.85	209.325	2.73319	gi|11670|At4g18040_ES3835F	At4g18040.1	68417.m02685 eukaryotic translation initiation factor 4E 1 / eIF-4E1 / mRNA cap-binding protein 1 (EIF4E1) identical to SP|O23252 Eukaryotic translation initiation factor 4E (eIF-4E) (eIF4E) (mRNA cap-binding protein) (eIF-4F 25 kDa subunit) (eIF-4F P26 s	GO:0003743,GO:0006413,GO:0003723,GO:0005737
28285	BN11677	3.65417	935.672	256.056	1.86954	gi|11677|At3g22630_ESS3538F	At3g22630.1	68416.m02857 20S proteasome beta subunit D (PBD1) (PRGB) identical to GB:CAA74026 from [Arabidopsis thaliana] ( FEBS Lett. (1997) 416 (3), 281-285); identical to cDNA proteasome subunit prgb GI:2511589	GO:0005839,GO:0008233,GO:0004175,GO:0006511
27973	BN11677	2.12735	889.064	417.92	1.08906	gi|11677|At3g22630_ESS3538F	At3g22630.1	68416.m02857 20S proteasome beta subunit D (PBD1) (PRGB) identical to GB:CAA74026 from [Arabidopsis thaliana] ( FEBS Lett. (1997) 416 (3), 281-285); identical to cDNA proteasome subunit prgb GI:2511589	GO:0005839,GO:0008233,GO:0004175,GO:0006511
26032	BN11696	2.18003	1139.09	522.51	1.12435	gi|11696|At1g66070_ILS894F	At1g66070.1	68414.m07499 translation initiation factor-related similar to Eukaryotic translation initiation factor 3 subunit 1 (eIF-3 alpha) (eIF3 p35) (eIF3j) (Swiss-Prot:O75822) [Homo sapiens]	GO:0005554,GO:0000004,GO:0008372
26344	BN11696	2.3083	868.936	376.44	1.20683	gi|11696|At1g66070_ILS894F	At1g66070.1	68414.m07499 translation initiation factor-related similar to Eukaryotic translation initiation factor 3 subunit 1 (eIF-3 alpha) (eIF3 p35) (eIF3j) (Swiss-Prot:O75822) [Homo sapiens]	GO:0005554,GO:0000004,GO:0008372
26032	BN11696	2.49904	639.398	255.857	1.32138	gi|11696|At1g66070_ILS894F	At1g66070.1	68414.m07499 translation initiation factor-related similar to Eukaryotic translation initiation factor 3 subunit 1 (eIF-3 alpha) (eIF3 p35) (eIF3j) (Swiss-Prot:O75822) [Homo sapiens]	GO:0005554,GO:0000004,GO:0008372
23432	BN11697	2.87196	2489.71	866.902	1.52204	gi|11697|At5g45130_Contig2	At5g45130.1	68418.m05540 Ras-related protein (RHA1) / small GTP-binding protein identical to Ras-related protein RHA1 SP:P31582 from [Arabidopsis thaliana]	GO:0006414,GO:0012505,GO:0005525,GO:0007264
23744	BN11697	3.6127	2033.5	562.875	1.85308	gi|11697|At5g45130_Contig2	At5g45130.1	68418.m05540 Ras-related protein (RHA1) / small GTP-binding protein identical to Ras-related protein RHA1 SP:P31582 from [Arabidopsis thaliana]	GO:0006414,GO:0012505,GO:0005525,GO:0007264
23744	BN11697	2.46151	2530.75	1028.13	1.29954	gi|11697|At5g45130_Contig2	At5g45130.1	68418.m05540 Ras-related protein (RHA1) / small GTP-binding protein identical to Ras-related protein RHA1 SP:P31582 from [Arabidopsis thaliana]	GO:0006414,GO:0012505,GO:0005525,GO:0007264
23432	BN11697	2.1922	3231.77	1474.21	1.13238	gi|11697|At5g45130_Contig2	At5g45130.1	68418.m05540 Ras-related protein (RHA1) / small GTP-binding protein identical to Ras-related protein RHA1 SP:P31582 from [Arabidopsis thaliana]	GO:0006414,GO:0012505,GO:0005525,GO:0007264
18228	BN11715	3.68749	1375.2	372.937	1.88264	gi|11715|At1g72230_Contig2	At1g72230.1	68414.m08351 plastocyanin-like domain-containing protein similar to blue copper protein SP:Q41001 from [Pisum sativum]	GO:0005507,GO:0012505,GO:0005489,GO:0006118
18540	BN11715	4.14802	1300.77	313.588	2.05242	gi|11715|At1g72230_Contig2	At1g72230.1	68414.m08351 plastocyanin-like domain-containing protein similar to blue copper protein SP:Q41001 from [Pisum sativum]	GO:0005507,GO:0012505,GO:0005489,GO:0006118
26990	BN11748	3.26223	1112.82	341.123	1.70586	gi|11748|At1g27950_Contig1	At1g27950.1	68414.m03424 lipid transfer protein-related low similarity to lipid transfer protein Picea abies GI:2627141; contains Pfam profile: PF00234: Protease inhibitor/seed storage/LTP family	GO:0008289,GO:0006869,GO:0012505
26678	BN11748	2.82697	1500.53	530.791	1.49926	gi|11748|At1g27950_Contig1	At1g27950.1	68414.m03424 lipid transfer protein-related low similarity to lipid transfer protein Picea abies GI:2627141; contains Pfam profile: PF00234: Protease inhibitor/seed storage/LTP family	GO:0008289,GO:0006869,GO:0012505
11390	BN11755	2.18849	1371.32	626.605	1.12994	gi|11755|At2g45170_Contig1	At2g45170.2	68415.m05624 autophagy 8e (APG8e) identical to autophagy 8e [Arabidopsis thaliana] GI:19912159; contains Pfam profile PF02991: Microtubule associated protein 1A/1B, light chain 3	GO:0008017,GO:0006914,GO:0008372
11078	BN11755	2.42106	1610.44	665.181	1.27564	gi|11755|At2g45170_Contig1	At2g45170.2	68415.m05624 autophagy 8e (APG8e) identical to autophagy 8e [Arabidopsis thaliana] GI:19912159; contains Pfam profile PF02991: Microtubule associated protein 1A/1B, light chain 3	GO:0008017,GO:0006914,GO:0008372
19532	BN11765	4.48671	1268.77	282.784	2.16566	gi|11765|At2g14900_Contig2	At2g14900.1	68415.m01694 gibberellin-regulated family protein similar to SP|P46690 Gibberellin-regulated protein 4 precursor {Arabidopsis thaliana} GASA4; contains Pfam profile PF02704: Gibberellin regulated protein	GO:0009739,GO:0005554,GO:0012505
6844	BN11782	2.10585	2663.94	1265.02	1.0744	gi|11782|At1g75800_Contig1	At1g75800.1	68414.m08805 pathogenesis-related thaumatin family protein similar to receptor serine/threonine kinase PR5K [Arabidopsis thaliana] GI:1235680; contains Pfam profile: PF00314 Thaumatin family	GO:0012505,GO:0005554,GO:0042828
6532	BN11782	2.10164	2383.99	1134.35	1.07151	gi|11782|At1g75800_Contig1	At1g75800.1	68414.m08805 pathogenesis-related thaumatin family protein similar to receptor serine/threonine kinase PR5K [Arabidopsis thaliana] GI:1235680; contains Pfam profile: PF00314 Thaumatin family	GO:0012505,GO:0005554,GO:0042828
3932	BN11783	3.02792	27201.8	8983.65	1.59833	gi|11783|At1g75800_Contig2	At1g75800.1	68414.m08805 pathogenesis-related thaumatin family protein similar to receptor serine/threonine kinase PR5K [Arabidopsis thaliana] GI:1235680; contains Pfam profile: PF00314 Thaumatin family	GO:0012505,GO:0005554,GO:0042828
4244	BN11783	3.08558	28659	9288.05	1.62554	gi|11783|At1g75800_Contig2	At1g75800.1	68414.m08805 pathogenesis-related thaumatin family protein similar to receptor serine/threonine kinase PR5K [Arabidopsis thaliana] GI:1235680; contains Pfam profile: PF00314 Thaumatin family	GO:0012505,GO:0005554,GO:0042828
1644	BN11784	2.17384	791.353	364.035	1.12024	gi|11784|At4g18170_VA1167F	At4g18170.1	68417.m02699 WRKY family transcription factor similar to DNA-binding protein 2 GI:4322940 from [Nicotiana tabacum]; contains Pfam profile: PF03106 WRKY DNA -binding domain	GO:0006355,GO:0003700,GO:0008372
24728	BN11788	2.48003	841.252	339.211	1.31036	gi|11788|At1g20260_Contig3	At1g20260.1	68414.m02529 vacuolar ATP synthase subunit B, putative / V-ATPase B subunit, putative / vacuolar proton pump B subunit, putative / V-ATPase 57 kDa subunit, putative strong similarity to SP|P11574 Vacuolar ATP synthase subunit B (EC 3.6.3.14) (V-ATPase B s	GO:0008372,GO:0000004
24728	BN11788	2.38818	956.66	400.581	1.25591	gi|11788|At1g20260_Contig3	At1g20260.1	68414.m02529 vacuolar ATP synthase subunit B, putative / V-ATPase B subunit, putative / vacuolar proton pump B subunit, putative / V-ATPase 57 kDa subunit, putative strong similarity to SP|P11574 Vacuolar ATP synthase subunit B (EC 3.6.3.14) (V-ATPase B s	GO:0008372,GO:0000004
25040	BN11788	2.36644	888.789	375.58	1.24272	gi|11788|At1g20260_Contig3	At1g20260.1	68414.m02529 vacuolar ATP synthase subunit B, putative / V-ATPase B subunit, putative / vacuolar proton pump B subunit, putative / V-ATPase 57 kDa subunit, putative strong similarity to SP|P11574 Vacuolar ATP synthase subunit B (EC 3.6.3.14) (V-ATPase B s	GO:0008372,GO:0000004
22128	BN11789	2.22413	3992.62	1795.14	1.15324	gi|11789|At1g20260_Contig5	At1g20260.1	68414.m02529 vacuolar ATP synthase subunit B, putative / V-ATPase B subunit, putative / vacuolar proton pump B subunit, putative / V-ATPase 57 kDa subunit, putative strong similarity to SP|P11574 Vacuolar ATP synthase subunit B (EC 3.6.3.14) (V-ATPase B s	GO:0008372,GO:0000004
22440	BN11789	2.12516	3035.54	1428.38	1.08757	gi|11789|At1g20260_Contig5	At1g20260.1	68414.m02529 vacuolar ATP synthase subunit B, putative / V-ATPase B subunit, putative / vacuolar proton pump B subunit, putative / V-ATPase 57 kDa subunit, putative strong similarity to SP|P11574 Vacuolar ATP synthase subunit B (EC 3.6.3.14) (V-ATPase B s	GO:0008372,GO:0000004
9128	BN11795	2.50147	542.494	216.87	1.32278	gi|11795|At2g05120_VA1245F	At2g05120.1	68415.m00539 expressed protein	GO:0005554,GO:0000004,GO:0009507
9440	BN11795	2.16313	524.41	242.431	1.11312	gi|11795|At2g05120_VA1245F	At2g05120.1	68415.m00539 expressed protein	GO:0005554,GO:0000004,GO:0009507
1640	BN11799	2.06585	421.895	204.223	1.04674	gi|11799|At4g34290_Contig2	At4g34290.1	68417.m04874 SWIB complex BAF60b domain-containing protein contains Pfam profile PF02201: BAF60b domain of the SWIB complex	GO:0005554,GO:0000004,GO:0009507
23094	BN11804	2.50094	702.588	280.93	1.32247	gi|11804|At1g06700_Contig3	At1g06700.1	68414.m00712 serine/threonine protein kinase, putative similar to Pto kinase interactor 1 (Pti1)[Lycopersicon esculentum] gi|3668069|gb|AAC61805	GO:0008372,GO:0004713,GO:0006468,GO:0004672,GO:0005524,GO:0016301
20494	BN11805	2.04092	6873.77	3367.97	1.02922	gi|11805|At5g40370_Contig2	At5g40370.1	68418.m04897 glutaredoxin, putative similar to glutaredoxin [Ricinus communis] SWISS-PROT:P55143	GO:0012505,GO:0005524,GO:0008794,GO:0005489,GO:0006118,GO:0030508
12694	BN11810	5.18877	3475.38	669.789	2.37539	gi|11810|At4g20150_Contig2	At4g20150.1	68417.m02948 expressed protein	GO:0005554,GO:0000004,GO:0005739
12382	BN11810	5.35779	4153.28	775.185	2.42164	gi|11810|At4g20150_Contig2	At4g20150.1	68417.m02948 expressed protein	GO:0005554,GO:0000004,GO:0005739
7494	BN11816	3.15765	3627.41	1148.77	1.65885	gi|11816|At2g29550_EL2597F	At2g29550.1	68415.m03589 tubulin beta-7 chain (TUB7) identical to GB:M84704 SP|P29515 Tubulin beta-7 chain {Arabidopsis thaliana}	Not annotated
7182	BN11816	2.85448	2849.15	998.133	1.51323	gi|11816|At2g29550_EL2597F	At2g29550.1	68415.m03589 tubulin beta-7 chain (TUB7) identical to GB:M84704 SP|P29515 Tubulin beta-7 chain {Arabidopsis thaliana}	Not annotated
30890	BN11820	4.51564	3967.58	878.63	2.17493	gi|11820|At5g59290_Contig3	At5g59290.1	68418.m07429 UDP-glucuronic acid decarboxylase (UXS3) identical to UDP-glucuronic acid decarboxylase [Arabidopsis thaliana] GI:14595666; contains Pfam profile PF01370 NAD dependent epimerase/dehydratase family; identical to cDNA UDP-glucuronic acid decarb	GO:0048040,GO:0005829,GO:0042732,GO:0003824,GO:0009225
30578	BN11820	3.40716	5892.1	1729.33	1.76857	gi|11820|At5g59290_Contig3	At5g59290.1	68418.m07429 UDP-glucuronic acid decarboxylase (UXS3) identical to UDP-glucuronic acid decarboxylase [Arabidopsis thaliana] GI:14595666; contains Pfam profile PF01370 NAD dependent epimerase/dehydratase family; identical to cDNA UDP-glucuronic acid decarb	GO:0048040,GO:0005829,GO:0042732,GO:0003824,GO:0009225
28290	BN11821	3.90242	914.525	234.348	1.96437	gi|11821|At5g59290_Contig2	At5g59290.1	68418.m07429 UDP-glucuronic acid decarboxylase (UXS3) identical to UDP-glucuronic acid decarboxylase [Arabidopsis thaliana] GI:14595666; contains Pfam profile PF01370 NAD dependent epimerase/dehydratase family; identical to cDNA UDP-glucuronic acid decarb	GO:0048040,GO:0005829,GO:0042732,GO:0003824,GO:0009225
27978	BN11821	3.82183	1205.28	315.367	1.93426	gi|11821|At5g59290_Contig2	At5g59290.1	68418.m07429 UDP-glucuronic acid decarboxylase (UXS3) identical to UDP-glucuronic acid decarboxylase [Arabidopsis thaliana] GI:14595666; contains Pfam profile PF01370 NAD dependent epimerase/dehydratase family; identical to cDNA UDP-glucuronic acid decarb	GO:0048040,GO:0005829,GO:0042732,GO:0003824,GO:0009225
25690	BN11822	4.77064	5167.13	1083.11	2.25418	gi|11822|At2g21660_Contig6	At2g21660.1	68415.m02577 glycine-rich RNA-binding protein (GRP7) SP|Q03250 Glycine-rich RNA-binding protein 7 {Arabidopsis thaliana}	GO:0005634,GO:0003723,GO:0007623
25378	BN11822	4.79961	5425.82	1130.47	2.26292	gi|11822|At2g21660_Contig6	At2g21660.1	68415.m02577 glycine-rich RNA-binding protein (GRP7) SP|Q03250 Glycine-rich RNA-binding protein 7 {Arabidopsis thaliana}	GO:0005634,GO:0003723,GO:0007623
23090	BN11827	5.17518	9108.68	1760.07	2.37161	gi|11827|At2g21660_Contig7	At2g21660.2	68415.m02578 glycine-rich RNA-binding protein (GRP7) SP|Q03250 Glycine-rich RNA-binding protein 7 {Arabidopsis thaliana}	GO:0005634,GO:0003723,GO:0007623
22778	BN11827	7.20363	10904.2	1513.71	2.84872	gi|11827|At2g21660_Contig7	At2g21660.2	68415.m02578 glycine-rich RNA-binding protein (GRP7) SP|Q03250 Glycine-rich RNA-binding protein 7 {Arabidopsis thaliana}	GO:0005634,GO:0003723,GO:0007623
20178	BN11829	5.66267	9574.55	1690.82	2.50148	gi|11829|At2g21660_Contig5	At2g21660.2	68415.m02578 glycine-rich RNA-binding protein (GRP7) SP|Q03250 Glycine-rich RNA-binding protein 7 {Arabidopsis thaliana}	GO:0005634,GO:0003723,GO:0007623
20490	BN11829	4.42149	4204.17	950.849	2.14453	gi|11829|At2g21660_Contig5	At2g21660.2	68415.m02578 glycine-rich RNA-binding protein (GRP7) SP|Q03250 Glycine-rich RNA-binding protein 7 {Arabidopsis thaliana}	GO:0005634,GO:0003723,GO:0007623
17890	BN11830	3.30456	13655.4	4132.29	1.72446	gi|11830|At2g21660_Contig1	At2g21660.2	68415.m02578 glycine-rich RNA-binding protein (GRP7) SP|Q03250 Glycine-rich RNA-binding protein 7 {Arabidopsis thaliana}	GO:0005634,GO:0003723,GO:0007623
17578	BN11830	3.84708	11342.3	2948.29	1.94376	gi|11830|At2g21660_Contig1	At2g21660.2	68415.m02578 glycine-rich RNA-binding protein (GRP7) SP|Q03250 Glycine-rich RNA-binding protein 7 {Arabidopsis thaliana}	GO:0005634,GO:0003723,GO:0007623
1978	BN11839	2.35569	2271.07	964.08	1.23615	gi|11839|At3g18750_Contig1	At3g18750.1	68416.m02380 protein kinase family protein contains protein kinase domain, Pfam:PF00069	GO:0006468,GO:0016301,GO:0004672,GO:0008372
28945	BN11840	3.18202	1039.24	326.598	1.66994	gi|11840|At4g05420_Contig1	At4g05420.1	68417.m00824 UV-damaged DNA-binding protein, putative similar to UV-damaged DNA binding protein (GI:12082087) [Oryza sativa]; contains Pfam PF03178 : CPSF A subunit region	GO:0016481,GO:0003677,GO:0010100,GO:0003676,GO:0005634
28633	BN11840	3.33152	846.214	254.002	1.73618	gi|11840|At4g05420_Contig1	At4g05420.1	68417.m00824 UV-damaged DNA-binding protein, putative similar to UV-damaged DNA binding protein (GI:12082087) [Oryza sativa]; contains Pfam PF03178 : CPSF A subunit region	GO:0016481,GO:0003677,GO:0010100,GO:0003676,GO:0005634
28945	BN11840	2.90788	644.243	221.551	1.53997	gi|11840|At4g05420_Contig1	At4g05420.1	68417.m00824 UV-damaged DNA-binding protein, putative similar to UV-damaged DNA binding protein (GI:12082087) [Oryza sativa]; contains Pfam PF03178 : CPSF A subunit region	GO:0016481,GO:0003677,GO:0010100,GO:0003676,GO:0005634
28633	BN11840	3.5385	1822.75	515.119	1.82314	gi|11840|At4g05420_Contig1	At4g05420.1	68417.m00824 UV-damaged DNA-binding protein, putative similar to UV-damaged DNA binding protein (GI:12082087) [Oryza sativa]; contains Pfam PF03178 : CPSF A subunit region	GO:0016481,GO:0003677,GO:0010100,GO:0003676,GO:0005634
26345	BN11841	3.34174	883.245	264.307	1.7406	gi|11841|At5g47710_Contig1	At5g47710.1	68418.m05891 C2 domain-containing protein contains similarity to CLB1 [Lycopersicon esculentum] GI:2789434; contains Pfam profile PF00168: C2 domain	GO:0005554,GO:0000004,GO:0008372
26033	BN11841	2.91951	1092.85	374.327	1.54572	gi|11841|At5g47710_Contig1	At5g47710.1	68418.m05891 C2 domain-containing protein contains similarity to CLB1 [Lycopersicon esculentum] GI:2789434; contains Pfam profile PF00168: C2 domain	GO:0005554,GO:0000004,GO:0008372
21145	BN11843	2.33665	2410.75	1031.71	1.22444	gi|11843|At5g59080_Contig1	At5g59080.1	68418.m07402 expressed protein	GO:0005554,GO:0000004,GO:0009507
33	BN11854	2.76772	6208.11	2243.04	1.4687	gi|11854|At2g23810_Contig4	At2g23810.1	68415.m02843 senescence-associated family protein similar to senescence-associated protein 5 [Hemerocallis hybrid cultivar] gi|3551954|gb|AAC34855	GO:0007568,GO:0016021,GO:0005554,GO:0012505
26341	BN11862	2.12754	727.316	341.858	1.08919	gi|11862|At2g24420_Contig1	At2g24420.1	68415.m02917 DNA repair ATPase-related contains 2 transmembrane domains; similar to DNA double-strand break repair rad50 ATPase. (Swiss-Prot:O33600) [Sulfolobus acidocaldarius]	GO:0005554,GO:0000004,GO:0012505
26029	BN11862	3.25447	1135.66	348.954	1.70242	gi|11862|At2g24420_Contig1	At2g24420.1	68415.m02917 DNA repair ATPase-related contains 2 transmembrane domains; similar to DNA double-strand break repair rad50 ATPase. (Swiss-Prot:O33600) [Sulfolobus acidocaldarius]	GO:0005554,GO:0000004,GO:0012505
23429	BN11863	2.07596	1470.79	708.487	1.05378	gi|11863|At1g56580_Contig2	At1g56580.1	68414.m06507 expressed protein contains Pfam profile PF04398: Protein of unknown function, DUF538	GO:0005554,GO:0000004,GO:0008372
23741	BN11863	2.44488	892.573	365.079	1.28976	gi|11863|At1g56580_Contig2	At1g56580.1	68414.m06507 expressed protein contains Pfam profile PF04398: Protein of unknown function, DUF538	GO:0005554,GO:0000004,GO:0008372
23429	BN11863	2.42078	2026.71	837.213	1.27547	gi|11863|At1g56580_Contig2	At1g56580.1	68414.m06507 expressed protein contains Pfam profile PF04398: Protein of unknown function, DUF538	GO:0005554,GO:0000004,GO:0008372
18541	BN11866	3.84197	4999.36	1301.25	1.94185	gi|11866|At3g02520_Contig1	At3g02520.1	68416.m00240 14-3-3 protein GF14 nu (GRF7) identical to 14-3-3 protein GF14 nu GI:1531631 from [Arabidopsis thaliana]	GO:0045309,GO:0009570,GO:0005737,GO:0007165,GO:0005635,GO:0005886,GO:0045308
18229	BN11866	4.0411	5963.17	1475.63	2.01475	gi|11866|At3g02520_Contig1	At3g02520.1	68416.m00240 14-3-3 protein GF14 nu (GRF7) identical to 14-3-3 protein GF14 nu GI:1531631 from [Arabidopsis thaliana]	GO:0045309,GO:0009570,GO:0005737,GO:0007165,GO:0005635,GO:0005886,GO:0045308
26995	BN11879	9.46417	3352.88	354.271	3.24248	gi|11879|At5g10960_Contig4	At5g10960.1	68418.m01273 CCR4-NOT transcription complex protein, putative similar to SWISS-PROT:Q9UFF9 CCR4-NOT transcription complex, subunit 8 (CAF1-like protein, CALIFp) [Homo sapiens]	GO:0008372,GO:0004540,GO:0009451
26683	BN11879	9.80926	4881.46	497.638	3.29414	gi|11879|At5g10960_Contig4	At5g10960.1	68418.m01273 CCR4-NOT transcription complex protein, putative similar to SWISS-PROT:Q9UFF9 CCR4-NOT transcription complex, subunit 8 (CAF1-like protein, CALIFp) [Homo sapiens]	GO:0008372,GO:0004540,GO:0009451
24083	BN11881	2.65326	3166.72	1193.52	1.40777	gi|11881|At5g10960_Contig1	At5g10960.1	68418.m01273 CCR4-NOT transcription complex protein, putative similar to SWISS-PROT:Q9UFF9 CCR4-NOT transcription complex, subunit 8 (CAF1-like protein, CALIFp) [Homo sapiens]	GO:0008372,GO:0004540,GO:0009451
24395	BN11881	4.01358	4078.24	1016.11	2.00489	gi|11881|At5g10960_Contig1	At5g10960.1	68418.m01273 CCR4-NOT transcription complex protein, putative similar to SWISS-PROT:Q9UFF9 CCR4-NOT transcription complex, subunit 8 (CAF1-like protein, CALIFp) [Homo sapiens]	GO:0008372,GO:0004540,GO:0009451
21483	BN11886	2.15549	1051.38	487.768	1.10802	gi|11886|At4g05050_Contig12	At4g05320.3	68417.m00812 polyubiquitin (UBQ10) (SEN3) senescence-associated protein; identical to GI:870791	GO:0005622,GO:0000211,GO:0006511
19195	BN11887	3.55289	1024.86	288.458	1.82899	gi|11887|At4g05050_FL732R	At4g05050.1	68417.m00744 polyubiquitin (UBQ11) identical to GI:304117	GO:0005622,GO:0000211,GO:0006511
18883	BN11887	4.14332	857.316	206.915	2.05079	gi|11887|At4g05050_FL732R	At4g05050.1	68417.m00744 polyubiquitin (UBQ11) identical to GI:304117	GO:0005622,GO:0000211,GO:0006511
683	BN11905	2.57974	10080.4	3907.52	1.36723	gi|11905|At3g43810_Contig1	At3g43810.1	68416.m04682 calmodulin-7 (CAM7) almost identical to calmodulin GI:16227 from [Arabidopsis thaliana], SP|P59220 Calmodulin-7 {Arabidopsis thaliana}	GO:0005513,GO:0019722,GO:0005509,GO:0009288
26679	BN11907	3.67423	1500.94	408.505	1.87744	gi|11907|At5g07960_Contig1	At5g07960.1	68418.m00924 expressed protein contains Pfam PF03669: Uncharacterised protein family (UPF0139)	GO:0005554,GO:0000004,GO:0008372
26991	BN11907	3.80651	1140.19	299.537	1.92847	gi|11907|At5g07960_Contig1	At5g07960.1	68418.m00924 expressed protein contains Pfam PF03669: Uncharacterised protein family (UPF0139)	GO:0005554,GO:0000004,GO:0008372
24079	BN11908	4.11758	1501.69	364.702	2.0418	gi|11908|At5g07960_Contig2	At5g07960.1	68418.m00924 expressed protein contains Pfam PF03669: Uncharacterised protein family (UPF0139)	GO:0005554,GO:0000004,GO:0008372
24391	BN11908	5.04381	1649.19	326.973	2.33451	gi|11908|At5g07960_Contig2	At5g07960.1	68418.m00924 expressed protein contains Pfam PF03669: Uncharacterised protein family (UPF0139)	GO:0005554,GO:0000004,GO:0008372
19191	BN11910	2.15035	21557.3	10025	1.10457	gi|11910|At5g19140_Contig3	At5g19140.1	68418.m02278 auxin/aluminum-responsive protein, putative strong similarity to auxin down-regulated protein ARG10 [Vigna radiata] GI:2970051, wali7 (aluminum-induced protein) [Triticum aestivum] GI:451193	GO:0009507,GO:0010044,GO:0005554,GO:0009733
18879	BN11910	2.26587	30242.1	13346.8	1.18006	gi|11910|At5g19140_Contig3	At5g19140.1	68418.m02278 auxin/aluminum-responsive protein, putative strong similarity to auxin down-regulated protein ARG10 [Vigna radiata] GI:2970051, wali7 (aluminum-induced protein) [Triticum aestivum] GI:451193	GO:0009507,GO:0010044,GO:0005554,GO:0009733
27645	BN11920	2.36189	678.376	287.218	1.23994	gi|11920|At3g01540_Contig3	At3g01540.3	68416.m00084 DEAD box RNA helicase (DRH1) identical to RNA helicase DRH1 GB:BAA28347 GI:3149952 [Arabidopsis thaliana]; contains Pfam profiles PF00270: DEAD/DEAH box helicase, PF00271: Helicase conserved C-terminal domain	GO:0009432,GO:0006259,GO:0008372,GO:0004004,GO:0006310,GO:0016887
25045	BN11922	2.87452	14112.9	4909.65	1.52332	gi|11922|At4g39260_Contig6	At4g39260.3	68417.m05559 glycine-rich RNA-binding protein 8 (GRP8) (CCR1) SP|Q03251 Glycine-rich RNA-binding protein 8 (CCR1 protein) (GRP8) {Arabidopsis thaliana} isoform contains a non-consensus CG acceptor splice site at intron 2	GO:0009409,GO:0003723,GO:0008372,GO:0003676,GO:0007623
22133	BN11925	12.6364	21494	1700.96	3.65951	gi|11925|At4g39260_Contig7	At4g39260.2	68417.m05558 glycine-rich RNA-binding protein 8 (GRP8) (CCR1) SP|Q03251 Glycine-rich RNA-binding protein 8 (CCR1 protein) (GRP8) {Arabidopsis thaliana} isoform contains a non-consensus CG acceptor splice site at intron 2	GO:0009409,GO:0003723,GO:0008372,GO:0003676,GO:0007623
22445	BN11925	14.3171	16257.1	1135.5	3.83967	gi|11925|At4g39260_Contig7	At4g39260.2	68417.m05558 glycine-rich RNA-binding protein 8 (GRP8) (CCR1) SP|Q03251 Glycine-rich RNA-binding protein 8 (CCR1 protein) (GRP8) {Arabidopsis thaliana} isoform contains a non-consensus CG acceptor splice site at intron 2	GO:0009409,GO:0003723,GO:0008372,GO:0003676,GO:0007623
19845	BN11926	2.26386	26024.7	11495.7	1.17879	gi|11926|At4g39260_Contig3	At4g39260.4	68417.m05560 glycine-rich RNA-binding protein 8 (GRP8) (CCR1) SP|Q03251 Glycine-rich RNA-binding protein 8 (CCR1 protein) (GRP8) {Arabidopsis thaliana} isoform contains a non-consensus CG acceptor splice site at intron 2	GO:0009409,GO:0003723,GO:0008372,GO:0003676,GO:0007623
19533	BN11926	2.58609	43080.2	16658.4	1.37078	gi|11926|At4g39260_Contig3	At4g39260.4	68417.m05560 glycine-rich RNA-binding protein 8 (GRP8) (CCR1) SP|Q03251 Glycine-rich RNA-binding protein 8 (CCR1 protein) (GRP8) {Arabidopsis thaliana} isoform contains a non-consensus CG acceptor splice site at intron 2	GO:0009409,GO:0003723,GO:0008372,GO:0003676,GO:0007623
17245	BN11928	8.03757	29578	3679.97	3.00676	gi|11928|At4g39260_VA1074F	At2g21660.1	68415.m02577 glycine-rich RNA-binding protein (GRP7) SP|Q03250 Glycine-rich RNA-binding protein 7 {Arabidopsis thaliana}	GO:0009409,GO:0003723,GO:0008372,GO:0003676,GO:0007623
16933	BN11928	4.98637	14856.3	2979.38	2.31799	gi|11928|At4g39260_VA1074F	At2g21660.1	68415.m02577 glycine-rich RNA-binding protein (GRP7) SP|Q03250 Glycine-rich RNA-binding protein 7 {Arabidopsis thaliana}	GO:0009409,GO:0003723,GO:0008372,GO:0003676,GO:0007623
16929	BN11942	2.41437	2170.32	898.918	1.27165	gi|11942|At3g61060_Contig1	At3g61060.2	68416.m06834 F-box family protein / lectin-related low similarity to PP2 lectin polypeptide [Cucurbita maxima] GI:410437; contains Pfam profile PF00646: F-box domain	GO:0006499,GO:0005554
22783	BN11955	3.4318	1741.16	507.361	1.77896	gi|11955|At2g14170_Contig1	At2g14170.1	68415.m01578 methylmalonate-semialdehyde dehydrogenase, putative similar to methylmalonate-semialdehyde dehydrogenase [acylating], mitochondrial precursor (MMSDH) [Rattus norvegicus] SWISS-PROT:Q02253	GO:0016491,GO:0006561,GO:0004028,GO:0005759,GO:0003842,GO:0005739,GO:0008152
23095	BN11955	2.9935	1522.49	508.598	1.58184	gi|11955|At2g14170_Contig1	At2g14170.1	68415.m01578 methylmalonate-semialdehyde dehydrogenase, putative similar to methylmalonate-semialdehyde dehydrogenase [acylating], mitochondrial precursor (MMSDH) [Rattus norvegicus] SWISS-PROT:Q02253	GO:0016491,GO:0006561,GO:0004028,GO:0005759,GO:0003842,GO:0005739,GO:0008152
20495	BN11956	2.47261	1419.61	574.135	1.30603	gi|11956|At2g14170_Contig2	At2g14170.1	68415.m01578 methylmalonate-semialdehyde dehydrogenase, putative similar to methylmalonate-semialdehyde dehydrogenase [acylating], mitochondrial precursor (MMSDH) [Rattus norvegicus] SWISS-PROT:Q02253	GO:0016491,GO:0006561,GO:0004028,GO:0005759,GO:0003842,GO:0005739,GO:0008152
17895	BN11958	2.22359	10291.5	4628.32	1.15289	gi|11958|At1g52040_Contig2	At1g52040.1	68414.m05871 jacalin lectin family protein nearly identical to myrosinase-binding protein homolog GI:2997767 from [Arabidopsis thaliana]; contains Pfam profile PF01419 jacalin-like lectin domain; identical to cDNA myrosinase-binding protein homolog GI:299	GO:0006952,GO:0005515,GO:0008372
17583	BN11958	2.85503	27413.6	9601.85	1.51351	gi|11958|At1g52040_Contig2	At1g52040.1	68414.m05871 jacalin lectin family protein nearly identical to myrosinase-binding protein homolog GI:2997767 from [Arabidopsis thaliana]; contains Pfam profile PF01419 jacalin-like lectin domain; identical to cDNA myrosinase-binding protein homolog GI:299	GO:0006952,GO:0005515,GO:0008372
12695	BN11960	2.70934	1244.38	459.292	1.43794	gi|11960|At3g11750_Contig2	At3g11750.1	68416.m01442 dihydroneopterin aldolase, putative similar to SP|P28823 Dihydroneopterin aldolase (EC 4.1.2.25) (DHNA) {Bacillus subtilis}; contains Pfam profile PF02152: dihydroneopterin aldolase	GO:0006760,GO:0004150,GO:0008372
12383	BN11960	2.8511	1261.38	442.418	1.51152	gi|11960|At3g11750_Contig2	At3g11750.1	68416.m01442 dihydroneopterin aldolase, putative similar to SP|P28823 Dihydroneopterin aldolase (EC 4.1.2.25) (DHNA) {Bacillus subtilis}; contains Pfam profile PF02152: dihydroneopterin aldolase	GO:0006760,GO:0004150,GO:0008372
7495	BN11963	2.00042	1221.03	610.386	1.0003	gi|11963|At5g42050_Contig5	At5g42050.1	68418.m05119 expressed protein similar to gda-1 [Pisum sativum] GI:2765418	GO:0005554,GO:0000004,GO:0005739
30579	BN11966	2.83799	1523.23	536.728	1.50487	gi|11966|At5g42050_Contig4	At5g42050.1	68418.m05119 expressed protein similar to gda-1 [Pisum sativum] GI:2765418	GO:0005554,GO:0000004,GO:0005739
30579	BN11966	2.37299	1977.76	833.447	1.2467	gi|11966|At5g42050_Contig4	At5g42050.1	68418.m05119 expressed protein similar to gda-1 [Pisum sativum] GI:2765418	GO:0005554,GO:0000004,GO:0005739
30891	BN11966	3.11753	1639.99	526.054	1.6404	gi|11966|At5g42050_Contig4	At5g42050.1	68418.m05119 expressed protein similar to gda-1 [Pisum sativum] GI:2765418	GO:0005554,GO:0000004,GO:0005739
30891	BN11966	2.92631	1231.9	420.974	1.54908	gi|11966|At5g42050_Contig4	At5g42050.1	68418.m05119 expressed protein similar to gda-1 [Pisum sativum] GI:2765418	GO:0005554,GO:0000004,GO:0005739
27979	BN11967	2.15186	494.824	229.952	1.10558	gi|11967|At5g14040_Contig6	At5g14040.1	68418.m01642 mitochondrial phosphate transporter identical to mitochondrial phosphate transporter GI:3318617 from [Arabidopsis thaliana]	GO:0005743,GO:0009507,GO:0005488,GO:0006810
27979	BN11967	2.10653	444.586	211.051	1.07487	gi|11967|At5g14040_Contig6	At5g14040.1	68418.m01642 mitochondrial phosphate transporter identical to mitochondrial phosphate transporter GI:3318617 from [Arabidopsis thaliana]	GO:0005743,GO:0009507,GO:0005488,GO:0006810
25691	BN11970	2.01766	1064.95	527.814	1.01268	gi|11970|At5g14040_Contig4	At5g14040.1	68418.m01642 mitochondrial phosphate transporter identical to mitochondrial phosphate transporter GI:3318617 from [Arabidopsis thaliana]	GO:0005743,GO:0009507,GO:0005488,GO:0006810
25379	BN11970	2.25447	996.37	441.953	1.17279	gi|11970|At5g14040_Contig4	At5g14040.1	68418.m01642 mitochondrial phosphate transporter identical to mitochondrial phosphate transporter GI:3318617 from [Arabidopsis thaliana]	GO:0005743,GO:0009507,GO:0005488,GO:0006810
25691	BN11970	2.21655	875.653	395.053	1.14831	gi|11970|At5g14040_Contig4	At5g14040.1	68418.m01642 mitochondrial phosphate transporter identical to mitochondrial phosphate transporter GI:3318617 from [Arabidopsis thaliana]	GO:0005743,GO:0009507,GO:0005488,GO:0006810
17579	BN11979	3.44854	3833.88	1111.74	1.78599	gi|11979|At1g12080_Contig2	At1g12080.2	68414.m01397 expressed protein	GO:0005554,GO:0000004,GO:0008372
17891	BN11979	2.94619	2271.45	770.98	1.55885	gi|11979|At1g12080_Contig2	At1g12080.2	68414.m01397 expressed protein	GO:0005554,GO:0000004,GO:0008372
26346	BN11995	3.33397	1518.31	455.406	1.73724	gi|11995|At4g33985_Contig2	At4g33985.1	68417.m04822 expressed protein	GO:0005554,GO:0000004,GO:0005739
26034	BN11995	3.75301	2006.19	534.555	1.90805	gi|11995|At4g33985_Contig2	At4g33985.1	68417.m04822 expressed protein	GO:0005554,GO:0000004,GO:0005739
18234	BN11998	2.22409	3072.71	1381.56	1.15321	gi|11998|At3g62600_Contig1	At3g62600.1	68416.m07032 DNAJ heat shock family protein similar to DnaJ homolog subfamily B member 11 precursor (SP:Q99KV1){Mus musculus}; contains Pfam PF00226: DnaJ domain; contains PfaPF01556: DnaJ C terminal regionm	GO:0006457,GO:0003754,GO:0012505
18546	BN11998	2.42782	3154.9	1299.48	1.27966	gi|11998|At3g62600_Contig1	At3g62600.1	68416.m07032 DNAJ heat shock family protein similar to DnaJ homolog subfamily B member 11 precursor (SP:Q99KV1){Mus musculus}; contains Pfam PF00226: DnaJ domain; contains PfaPF01556: DnaJ C terminal regionm	GO:0006457,GO:0003754,GO:0012505
26342	BN12007	2.96826	1211.28	408.078	1.56962	gi|12007|At4g01000_Contig4	At4g01000.1	68417.m00135 ubiquitin family protein low similarity to SP|P13117 Ubiquitin. {Neurospora crassa}; contains Pfam profile PF00240: Ubiquitin family	GO:0006512,GO:0005554,GO:0008372
26030	BN12007	2.7449	1585.29	577.541	1.45675	gi|12007|At4g01000_Contig4	At4g01000.1	68417.m00135 ubiquitin family protein low similarity to SP|P13117 Ubiquitin. {Neurospora crassa}; contains Pfam profile PF00240: Ubiquitin family	GO:0006512,GO:0005554,GO:0008372
23430	BN12008	2.44925	810.1	330.754	1.29234	gi|12008|At3g52300_Contig4	At3g52300.1	68416.m05748 ATP synthase D chain-related contains weak similarity to ATP synthase D chain, mitochondrial (EC 3.6.3.14) (Swiss-Prot:P31399) [Rattus norvegicus]	GO:0005554,GO:0000004,GO:0008372
21142	BN12010	2.35986	1899.14	804.769	1.2387	gi|12010|At3g52300_Contig1	At3g52300.1	68416.m05748 ATP synthase D chain-related contains weak similarity to ATP synthase D chain, mitochondrial (EC 3.6.3.14) (Swiss-Prot:P31399) [Rattus norvegicus]	GO:0005554,GO:0000004,GO:0008372
20830	BN12010	2.22904	1891.45	848.551	1.15642	gi|12010|At3g52300_Contig1	At3g52300.1	68416.m05748 ATP synthase D chain-related contains weak similarity to ATP synthase D chain, mitochondrial (EC 3.6.3.14) (Swiss-Prot:P31399) [Rattus norvegicus]	GO:0005554,GO:0000004,GO:0008372
18230	BN12013	2.02978	6476.59	3190.79	1.02132	gi|12013|At3g52300_Contig3	At3g52300.1	68416.m05748 ATP synthase D chain-related contains weak similarity to ATP synthase D chain, mitochondrial (EC 3.6.3.14) (Swiss-Prot:P31399) [Rattus norvegicus]	GO:0005554,GO:0000004,GO:0008372
18542	BN12013	2.06452	5050.28	2446.22	1.04581	gi|12013|At3g52300_Contig3	At3g52300.1	68416.m05748 ATP synthase D chain-related contains weak similarity to ATP synthase D chain, mitochondrial (EC 3.6.3.14) (Swiss-Prot:P31399) [Rattus norvegicus]	GO:0005554,GO:0000004,GO:0008372
16596	BN12029	4.15822	5293.2	1272.95	2.05596	gi|12029|At3g56800_Contig4	At3g56800.1	68416.m06317 calmodulin-2/3/5 (CAM3) identical to calmodulin GI:474183 from [Arabidopsis thaliana]; almost identical to calmodulin-2/3/5 SP:P25069 [Arabidopsis thaliana]	GO:0009288,GO:0005509
16284	BN12029	4.01378	6775.1	1687.96	2.00496	gi|12029|At3g56800_Contig4	At3g56800.1	68416.m06317 calmodulin-2/3/5 (CAM3) identical to calmodulin GI:474183 from [Arabidopsis thaliana]; almost identical to calmodulin-2/3/5 SP:P25069 [Arabidopsis thaliana]	GO:0009288,GO:0005509
26992	BN12039	2.54915	1515.87	594.657	1.35002	gi|12039|At5g51050_VA1052F	At5g51050.1	68418.m06328 mitochondrial substrate carrier family protein similar to peroxisomal Ca-dependent solute carrier [Oryctolagus cuniculus] GI:2352427; contains INTERPRO:IPR001993 Mitochondrial substrate carrier family, INTERPRO:IPR002048 calcium-binding EF-ha	GO:0006839,GO:0005739,GO:0009507,GO:0005509,GO:0016020,GO:0005488,GO:0005743,GO:0005215,GO:0006810
26680	BN12039	2.3725	2068.91	872.037	1.24641	gi|12039|At5g51050_VA1052F	At5g51050.1	68418.m06328 mitochondrial substrate carrier family protein similar to peroxisomal Ca-dependent solute carrier [Oryctolagus cuniculus] GI:2352427; contains INTERPRO:IPR001993 Mitochondrial substrate carrier family, INTERPRO:IPR002048 calcium-binding EF-ha	GO:0006839,GO:0005739,GO:0009507,GO:0005509,GO:0016020,GO:0005488,GO:0005743,GO:0005215,GO:0006810
24080	BN12040	4.13814	906.157	218.977	2.04898	gi|12040|At3g22380_Contig1	At3g22380.1	68416.m02825 expressed protein	GO:0005524,GO:0000004,GO:0005739
21480	BN12041	2.37935	2289.14	962.088	1.25056	gi|12041|At3g22990_Contig1	At3g22990.1	68416.m02899 expressed protein	GO:0005554,GO:0000004,GO:0009507
25046	BN12065	4.14655	3319.68	800.589	2.05191	gi|12065|At5g58070_Contig1	At5g58070.1	68418.m07267 lipocalin, putative similar to temperature stress-induced lipocalin [Triticum aestivum] GI:18650668	GO:0006810,GO:0008372,GO:0005215,GO:0008289
24734	BN12065	4.3939	7098.65	1615.57	2.1355	gi|12065|At5g58070_Contig1	At5g58070.1	68418.m07267 lipocalin, putative similar to temperature stress-induced lipocalin [Triticum aestivum] GI:18650668	GO:0006810,GO:0008372,GO:0005215,GO:0008289
22134	BN12067	2.50062	3155.58	1261.92	1.32228	gi|12067|At5g58070_Contig2	At5g58070.1	68418.m07267 lipocalin, putative similar to temperature stress-induced lipocalin [Triticum aestivum] GI:18650668	GO:0006810,GO:0008372,GO:0005215,GO:0008289
22446	BN12067	3.04943	2656.21	871.051	1.60854	gi|12067|At5g58070_Contig2	At5g58070.1	68418.m07267 lipocalin, putative similar to temperature stress-induced lipocalin [Triticum aestivum] GI:18650668	GO:0006810,GO:0008372,GO:0005215,GO:0008289
25042	BN12082	6.26041	3256.1	520.11	2.64626	gi|12082|At3g17810_Contig4	At3g17810.1	68416.m02271 dihydroorotate dehydrogenase family protein / dihydroorotate oxidase family protein low similarity to SP|Q12882 Dihydropyrimidine dehydrogenase [NADP+] precursor (EC 1.3.1.2) (DPD) (DHPDHase) (Dihydrouracil dehydrogenase) (Dihydrothymine dehy	GO:0016627,GO:0009507,GO:0004158,GO:0006207,GO:0004152,GO:0005737,GO:0016020
24730	BN12082	4.6843	4049.46	864.475	2.22783	gi|12082|At3g17810_Contig4	At3g17810.1	68416.m02271 dihydroorotate dehydrogenase family protein / dihydroorotate oxidase family protein low similarity to SP|Q12882 Dihydropyrimidine dehydrogenase [NADP+] precursor (EC 1.3.1.2) (DPD) (DHPDHase) (Dihydrouracil dehydrogenase) (Dihydrothymine dehy	GO:0016627,GO:0009507,GO:0004158,GO:0006207,GO:0004152,GO:0005737,GO:0016020
22130	BN12083	2.27022	2628.3	1157.73	1.18283	gi|12083|At3g17810_Contig3	At3g17810.1	68416.m02271 dihydroorotate dehydrogenase family protein / dihydroorotate oxidase family protein low similarity to SP|Q12882 Dihydropyrimidine dehydrogenase [NADP+] precursor (EC 1.3.1.2) (DPD) (DHPDHase) (Dihydrouracil dehydrogenase) (Dihydrothymine dehy	GO:0016627,GO:0009507,GO:0004158,GO:0006207,GO:0004152,GO:0005737,GO:0016020
22442	BN12083	2.22472	2403.1	1080.18	1.15362	gi|12083|At3g17810_Contig3	At3g17810.1	68416.m02271 dihydroorotate dehydrogenase family protein / dihydroorotate oxidase family protein low similarity to SP|Q12882 Dihydropyrimidine dehydrogenase [NADP+] precursor (EC 1.3.1.2) (DPD) (DHPDHase) (Dihydrouracil dehydrogenase) (Dihydrothymine dehy	GO:0016627,GO:0009507,GO:0004158,GO:0006207,GO:0004152,GO:0005737,GO:0016020
17242	BN12086	2.31677	5811.1	2508.28	1.21211	gi|12086|At3g52590_Contig2	At3g52590.1	68416.m05792 ubiquitin extension protein 1 (UBQ1) / 60S ribosomal protein L40 (RPL40B) identical to GI:166929, GI:166930	Not annotated
25384	BN12103	2.22679	430.27	193.224	1.15497	gi|12103|At3g54560_Contig2	At3g54560.1	68416.m06037 histone H2A.F/Z identical to GI:2407800	GO:0007001,GO:0003677,GO:0006334,GO:0000786,GO:0005634
25696	BN12103	2.23359	356.778	159.733	1.15936	gi|12103|At3g54560_Contig2	At3g54560.1	68416.m06037 histone H2A.F/Z identical to GI:2407800	GO:0007001,GO:0003677,GO:0006334,GO:0000786,GO:0005634
17580	BN12131	2.72926	477.893	175.1	1.44851	gi|12131|At1g58180_Contig1	At1g58180.2	68414.m06602 carbonic anhydrase family protein / carbonate dehydratase family protein similar to SP|P46512 Carbonic anhydrase 1 (EC 4.2.1.1) (Carbonate dehydratase 1) {Flaveria linearis}; contains Pfam profile PF00484: Carbonic anhydrase	GO:0005739,GO:0015976,GO:0004089,GO:0008270
1980	BN12139	2.35063	30635.8	13033	1.23305	gi|12139|At1g07790_Contig1	At1g07790.1	68414.m00843 histone H2B, putative strong similarity to histone H2B Arabidopsis thaliana GI:2407802, Gossypium hirsutum SP|O22582, Lycopersicon esculentum GI:3021489, Capsicum annuum SP|O49118; contains Pfam profile PF00125 Core histone H2A/H2B/H3/H4	GO:0007001,GO:0003677,GO:0006334,GO:0000786,GO:0005634
28635	BN12142	6.36111	4789.29	752.902	2.66928	gi|12142|At1g07790_Contig6	At1g07790.1	68414.m00843 histone H2B, putative strong similarity to histone H2B Arabidopsis thaliana GI:2407802, Gossypium hirsutum SP|O22582, Lycopersicon esculentum GI:3021489, Capsicum annuum SP|O49118; contains Pfam profile PF00125 Core histone H2A/H2B/H3/H4	GO:0007001,GO:0003677,GO:0006334,GO:0000786,GO:0005634
28947	BN12142	6.29334	4387.23	697.123	2.65383	gi|12142|At1g07790_Contig6	At1g07790.1	68414.m00843 histone H2B, putative strong similarity to histone H2B Arabidopsis thaliana GI:2407802, Gossypium hirsutum SP|O22582, Lycopersicon esculentum GI:3021489, Capsicum annuum SP|O49118; contains Pfam profile PF00125 Core histone H2A/H2B/H3/H4	GO:0007001,GO:0003677,GO:0006334,GO:0000786,GO:0005634
26035	BN12143	3.35053	2884.99	861.055	1.74439	gi|12143|At1g07790_Contig3	At1g07790.1	68414.m00843 histone H2B, putative strong similarity to histone H2B Arabidopsis thaliana GI:2407802, Gossypium hirsutum SP|O22582, Lycopersicon esculentum GI:3021489, Capsicum annuum SP|O49118; contains Pfam profile PF00125 Core histone H2A/H2B/H3/H4	GO:0007001,GO:0003677,GO:0006334,GO:0000786,GO:0005634
26035	BN12143	3.00875	4803.86	1596.63	1.58916	gi|12143|At1g07790_Contig3	At1g07790.1	68414.m00843 histone H2B, putative strong similarity to histone H2B Arabidopsis thaliana GI:2407802, Gossypium hirsutum SP|O22582, Lycopersicon esculentum GI:3021489, Capsicum annuum SP|O49118; contains Pfam profile PF00125 Core histone H2A/H2B/H3/H4	GO:0007001,GO:0003677,GO:0006334,GO:0000786,GO:0005634
26347	BN12143	2.58	3094.07	1199.25	1.36737	gi|12143|At1g07790_Contig3	At1g07790.1	68414.m00843 histone H2B, putative strong similarity to histone H2B Arabidopsis thaliana GI:2407802, Gossypium hirsutum SP|O22582, Lycopersicon esculentum GI:3021489, Capsicum annuum SP|O49118; contains Pfam profile PF00125 Core histone H2A/H2B/H3/H4	GO:0007001,GO:0003677,GO:0006334,GO:0000786,GO:0005634
26347	BN12143	4.04244	2233.21	552.441	2.01523	gi|12143|At1g07790_Contig3	At1g07790.1	68414.m00843 histone H2B, putative strong similarity to histone H2B Arabidopsis thaliana GI:2407802, Gossypium hirsutum SP|O22582, Lycopersicon esculentum GI:3021489, Capsicum annuum SP|O49118; contains Pfam profile PF00125 Core histone H2A/H2B/H3/H4	GO:0007001,GO:0003677,GO:0006334,GO:0000786,GO:0005634
23743	BN12171	3.95644	1361.72	344.178	1.9842	gi|12171|At5g27720_Contig2	At5g27720.1	68418.m03325 small nuclear ribonucleoprotein, putative / snRNP, putative / Sm protein, putative similar to SWISS-PROT:Q9QXA5 U6 snRNA-associated Sm-like protein LSm4 [Mus musculus]	GO:0005634,GO:0008248,GO:0000004,GO:0005732
23431	BN12171	2.83394	1800.03	635.168	1.50281	gi|12171|At5g27720_Contig2	At5g27720.1	68418.m03325 small nuclear ribonucleoprotein, putative / snRNP, putative / Sm protein, putative similar to SWISS-PROT:Q9QXA5 U6 snRNA-associated Sm-like protein LSm4 [Mus musculus]	GO:0005634,GO:0008248,GO:0000004,GO:0005732
18543	BN12173	2.23191	2616.07	1172.12	1.15828	gi|12173|At5g51070_Contig4	At5g51070.1	68418.m06330 ATP-dependent Clp protease ATP-binding subunit (ClpD), (ERD1) SAG15/ERD1; identical to ERD1 protein GI:497629, SP:P42762 from [Arabidopsis thaliana]; contains Pfam profile PF02861: Clp amino terminal domain	GO:0016887,GO:0009507,GO:0005524,GO:0009377,GO:0003754,GO:0006510,GO:0009570
18231	BN12173	2.08261	3440.54	1652.03	1.0584	gi|12173|At5g51070_Contig4	At5g51070.1	68418.m06330 ATP-dependent Clp protease ATP-binding subunit (ClpD), (ERD1) SAG15/ERD1; identical to ERD1 protein GI:497629, SP:P42762 from [Arabidopsis thaliana]; contains Pfam profile PF02861: Clp amino terminal domain	GO:0016887,GO:0009507,GO:0005524,GO:0009377,GO:0003754,GO:0006510,GO:0009570
3285	BN12204	2.17414	33266.9	15301.2	1.12044	gi|12204|At2g38530_Contig1	At2g38530.1	68415.m04734 nonspecific lipid transfer protein 2 (LTP2) identical to nonspecific lipid-transfer protein 2 from Arabidopsis thaliana [SP|Q9S7I3]; contains Pfam protease inhibitor/seed storage/LTP family domain PF00234	GO:0006869,GO:0005319,GO:0012505
3281	BN12222	14.5304	32922.1	2265.74	3.861	gi|12222|At2g38540_Contig5	At2g38540.1	68415.m04735 nonspecific lipid transfer protein 1 (LTP1) identical to SP|Q42589	GO:0008289,GO:0006869,GO:0012505
3593	BN12222	14.7488	28150.4	1908.66	3.88252	gi|12222|At2g38540_Contig5	At2g38540.1	68415.m04735 nonspecific lipid transfer protein 1 (LTP1) identical to SP|Q42589	GO:0008289,GO:0006869,GO:0012505
681	BN12223	2.67728	39239.5	14656.5	1.42077	gi|12223|At2g38540_Contig1	At2g38540.1	68415.m04735 nonspecific lipid transfer protein 1 (LTP1) identical to SP|Q42589	GO:0008289,GO:0006869,GO:0012505
30247	BN12224	23.2464	5370.63	231.031	4.53893	gi|12224|At2g38540_Contig6	At2g38540.1	68415.m04735 nonspecific lipid transfer protein 1 (LTP1) identical to SP|Q42589	GO:0008289,GO:0006869,GO:0012505
29935	BN12224	20.3442	6696.19	329.145	4.34655	gi|12224|At2g38540_Contig6	At2g38540.1	68415.m04735 nonspecific lipid transfer protein 1 (LTP1) identical to SP|Q42589	GO:0008289,GO:0006869,GO:0012505
27647	BN12226	3.6455	2336.33	640.881	1.86612	gi|12226|At5g60920_Contig2	At5g60920.1	68418.m07642 phytochelatin synthetase, putative / COBRA cell expansion protein COB, putative similar to phytochelatin synthetase GI:29570314; similar to GB:AAK56072; identified in Roudier, et al, Plant Phys. (2002) 130:538-548 (PMID:12376623); identical t	GO:0009897,GO:0005554,GO:0009930
27335	BN12226	2.52933	2943.41	1163.71	1.33876	gi|12226|At5g60920_Contig2	At5g60920.1	68418.m07642 phytochelatin synthetase, putative / COBRA cell expansion protein COB, putative similar to phytochelatin synthetase GI:29570314; similar to GB:AAK56072; identified in Roudier, et al, Plant Phys. (2002) 130:538-548 (PMID:12376623); identical t	GO:0009897,GO:0005554,GO:0009930
27335	BN12226	2.80189	2604	929.374	1.4864	gi|12226|At5g60920_Contig2	At5g60920.1	68418.m07642 phytochelatin synthetase, putative / COBRA cell expansion protein COB, putative similar to phytochelatin synthetase GI:29570314; similar to GB:AAK56072; identified in Roudier, et al, Plant Phys. (2002) 130:538-548 (PMID:12376623); identical t	GO:0009897,GO:0005554,GO:0009930
27647	BN12226	2.8399	2011.22	708.201	1.50584	gi|12226|At5g60920_Contig2	At5g60920.1	68418.m07642 phytochelatin synthetase, putative / COBRA cell expansion protein COB, putative similar to phytochelatin synthetase GI:29570314; similar to GB:AAK56072; identified in Roudier, et al, Plant Phys. (2002) 130:538-548 (PMID:12376623); identical t	GO:0009897,GO:0005554,GO:0009930
24735	BN12228	2.89385	1245.24	430.305	1.53299	gi|12228|At5g60920_Contig1	At5g60920.1	68418.m07642 phytochelatin synthetase, putative / COBRA cell expansion protein COB, putative similar to phytochelatin synthetase GI:29570314; similar to GB:AAK56072; identified in Roudier, et al, Plant Phys. (2002) 130:538-548 (PMID:12376623); identical t	GO:0009897,GO:0005554,GO:0009930
25047	BN12228	4.0066	1215.03	303.257	2.00238	gi|12228|At5g60920_Contig1	At5g60920.1	68418.m07642 phytochelatin synthetase, putative / COBRA cell expansion protein COB, putative similar to phytochelatin synthetase GI:29570314; similar to GB:AAK56072; identified in Roudier, et al, Plant Phys. (2002) 130:538-548 (PMID:12376623); identical t	GO:0009897,GO:0005554,GO:0009930
22447	BN12229	2.27378	1553.68	683.303	1.18509	gi|12229|At5g47040_Contig1	At5g47040.1	68418.m05797 Lon protease homolog 1, mitochondrial (LON) identical to Lon protease homolog 1 mitochondrial precursor SP:O64948 from [Arabidopsis thaliana]	GO:0008236,GO:0005739,GO:0004252,GO:0005525,GO:0004176,GO:0005524,GO:0006510
30243	BN12239	3.78128	852.428	225.434	1.91887	gi|12239|At3g13460_Contig1	At3g13460.2	68416.m01694 expressed protein contains Pfam profile PF04146: YT521-B-like family	GO:0005554,GO:0000004,GO:0008372
29931	BN12239	3.46773	811.176	233.921	1.79399	gi|12239|At3g13460_Contig1	At3g13460.2	68416.m01694 expressed protein contains Pfam profile PF04146: YT521-B-like family	GO:0005554,GO:0000004,GO:0008372
29931	BN12239	5.03049	983.445	195.497	2.3307	gi|12239|At3g13460_Contig1	At3g13460.2	68416.m01694 expressed protein contains Pfam profile PF04146: YT521-B-like family	GO:0005554,GO:0000004,GO:0008372
6843	BN12248	2.62693	513.723	195.56	1.39338	gi|12248|At5g56270_Contig1	At5g56270.1	68418.m07022 WRKY family transcription factor	GO:0006355,GO:0003700,GO:0008372
6531	BN12248	2.57477	530.225	205.931	1.36444	gi|12248|At5g56270_Contig1	At5g56270.1	68418.m07022 WRKY family transcription factor	GO:0006355,GO:0003700,GO:0008372
2297	BN12265	14.1923	3539.48	249.394	3.82704	gi|12265|At3g08610_Contig4	At3g08610.1	68416.m01000 expressed protein	GO:0005554,GO:0000004,GO:0012505
1985	BN12265	8.36597	2643.52	315.985	3.06453	gi|12265|At3g08610_Contig4	At3g08610.1	68416.m01000 expressed protein	GO:0005554,GO:0000004,GO:0012505
30581	BN12266	5.95762	5780.37	970.248	2.57474	gi|12266|At3g26520_Contig3	At3g26520.1	68416.m03310 tonoplast intrinsic protein, putative similar to tonoplast intrinsic protein GI:5081419 from [Brassica napus]	GO:0018987,GO:0006810,GO:0016020,GO:0005743,GO:0015250
30893	BN12266	6.87847	3946.81	573.792	2.78209	gi|12266|At3g26520_Contig3	At3g26520.1	68416.m03310 tonoplast intrinsic protein, putative similar to tonoplast intrinsic protein GI:5081419 from [Brassica napus]	GO:0018987,GO:0006810,GO:0016020,GO:0005743,GO:0015250
27981	BN12268	2.02216	7417.49	3668.1	1.0159	gi|12268|At3g26520_Contig1	At3g26520.1	68416.m03310 tonoplast intrinsic protein, putative similar to tonoplast intrinsic protein GI:5081419 from [Brassica napus]	GO:0018987,GO:0006810,GO:0016020,GO:0005743,GO:0015250
28293	BN12268	2.26827	6756.74	2978.81	1.18159	gi|12268|At3g26520_Contig1	At3g26520.1	68416.m03310 tonoplast intrinsic protein, putative similar to tonoplast intrinsic protein GI:5081419 from [Brassica napus]	GO:0018987,GO:0006810,GO:0016020,GO:0005743,GO:0015250
20840	BN12294	2.17279	452.811	208.401	1.11955	gi|12294|At3g27240_Contig4	At3g27240.1	68416.m03405 cytochrome c1, putative cytochrome c1, heme protein, mitochondrial precursor (Clone PC13III) [Solanum tuberosum] SWISS-PROT:P25076	GO:0045153,GO:0005739,GO:0006118,GO:0005489,GO:0005746
26036	BN12307	2.552	7336.34	2874.74	1.35163	gi|12307|At3g07840_Contig1	At3g07840.1	68416.m00959 polygalacturonase, putative / pectinase, putative strong similarity to polygalacturonase PGA3 [Arabidopsis thaliana] GI:3152948; contains non-consensus AA acceptor splice site at exon 3	GO:0005975,GO:0004650,GO:0012505
26348	BN12307	2.98577	5662.19	1896.39	1.5781	gi|12307|At3g07840_Contig1	At3g07840.1	68416.m00959 polygalacturonase, putative / pectinase, putative strong similarity to polygalacturonase PGA3 [Arabidopsis thaliana] GI:3152948; contains non-consensus AA acceptor splice site at exon 3	GO:0005975,GO:0004650,GO:0012505
27002	BN12322	3.44053	2753.45	800.299	1.78263	gi|12322|At3g49540_Contig1	At3g49540.1	68416.m05414 expressed protein	GO:0006499,GO:0005554,GO:0008372
26690	BN12322	2.98798	3566.69	1193.68	1.57917	gi|12322|At3g49540_Contig1	At3g49540.1	68416.m05414 expressed protein	GO:0006499,GO:0005554,GO:0008372
16602	BN12327	6.93662	18061.3	2603.76	2.79423	gi|12327|At3g22440_Contig1	At3g22440.1	68416.m02836 hydroxyproline-rich glycoprotein family protein identical to hydroxyproline-rich glycoprotein [Arabidopsis thaliana] gi|9293881|dbj|BAB01784	GO:0005554,GO:0000004,GO:0008372
16290	BN12327	3.56231	20031.2	5623.09	1.83281	gi|12327|At3g22440_Contig1	At3g22440.1	68416.m02836 hydroxyproline-rich glycoprotein family protein identical to hydroxyproline-rich glycoprotein [Arabidopsis thaliana] gi|9293881|dbj|BAB01784	GO:0005554,GO:0000004,GO:0008372
13690	BN12328	2.91933	13954.7	4780.1	1.54564	gi|12328|At3g22440_Contig2	At3g22440.1	68416.m02836 hydroxyproline-rich glycoprotein family protein identical to hydroxyproline-rich glycoprotein [Arabidopsis thaliana] gi|9293881|dbj|BAB01784	GO:0005554,GO:0000004,GO:0008372
14002	BN12328	3.03885	13906.4	4576.2	1.60353	gi|12328|At3g22440_Contig2	At3g22440.1	68416.m02836 hydroxyproline-rich glycoprotein family protein identical to hydroxyproline-rich glycoprotein [Arabidopsis thaliana] gi|9293881|dbj|BAB01784	GO:0005554,GO:0000004,GO:0008372
29286	BN12338	3.91295	721.016	184.264	1.96826	gi|12338|At1g30510_Contig3	At1g30510.2	68414.m03732 ferredoxin--NADP(+) reductase, putative / adrenodoxin reductase, putative strong similarity to SP|P41345 Ferredoxin--NADP reductase, root isozyme, chloroplast precursor (EC 1.18.1.2) (FNR) {Oryza sativa}, ferredoxin-NADP reductase precursor [	GO:0006118,GO:0016491,GO:0005524,GO:0009507
29286	BN12338	2.71899	533.188	196.098	1.44307	gi|12338|At1g30510_Contig3	At1g30510.2	68414.m03732 ferredoxin--NADP(+) reductase, putative / adrenodoxin reductase, putative strong similarity to SP|P41345 Ferredoxin--NADP reductase, root isozyme, chloroplast precursor (EC 1.18.1.2) (FNR) {Oryza sativa}, ferredoxin-NADP reductase precursor [	GO:0006118,GO:0016491,GO:0005524,GO:0009507
26998	BN12339	4.4911	823.991	183.472	2.16707	gi|12339|At5g32440_Contig1	At5g32440.1	68418.m03825 expressed protein	GO:0009507,GO:0006118,GO:0016491
26686	BN12339	2.85159	927.591	325.289	1.51177	gi|12339|At5g32440_Contig1	At5g32440.1	68418.m03825 expressed protein	GO:0009507,GO:0006118,GO:0016491
25052	BN12362	2.88338	2043.63	708.762	1.52776	gi|12362|At3g49590_Contig1	At3g49590.2	68416.m05420 expressed protein	GO:0005554,GO:0000004,GO:0008372
25052	BN12362	2.08562	1328	636.74	1.06048	gi|12362|At3g49590_Contig1	At3g49590.2	68416.m05420 expressed protein	GO:0005554,GO:0000004,GO:0008372
24740	BN12362	2.1327	1885.08	883.892	1.09268	gi|12362|At3g49590_Contig1	At3g49590.2	68416.m05420 expressed protein	GO:0005554,GO:0000004,GO:0008372
16940	BN12366	2.00888	2131.8	1061.19	1.00639	gi|12366|At2g46170_Contig1	At2g46170.1	68415.m05741 reticulon family protein (RTNLB5) weak similarity to Nogo-C protein [Rattus norvegicus] GI:6822251; contains Pfam profile PF02453: Reticulon	GO:0005554,GO:0000004,GO:0005783
11740	BN12368	7.44886	28253.6	3793.01	2.89702	gi|12368|At2g01520_Contig4	At2g01520.1	68415.m00076 major latex protein-related / MLP-related low similarity to major latex protein {Papaver somniferum}[GI:169000] contains Pfam profile PF00407: Pathogenesis-related protein Bet v I family	GO:0009820,GO:0005554
12052	BN12368	6.99792	26357.6	3766.49	2.80693	gi|12368|At2g01520_Contig4	At2g01520.1	68415.m00076 major latex protein-related / MLP-related low similarity to major latex protein {Papaver somniferum}[GI:169000] contains Pfam profile PF00407: Pathogenesis-related protein Bet v I family	GO:0009820,GO:0005554
6852	BN12370	3.04948	10147.9	3327.75	1.60856	gi|12370|At2g01520_Contig1	At2g01520.1	68415.m00076 major latex protein-related / MLP-related low similarity to major latex protein {Papaver somniferum}[GI:169000] contains Pfam profile PF00407: Pathogenesis-related protein Bet v I family	GO:0009820,GO:0005554
6540	BN12370	3.03385	8905.21	2935.28	1.60115	gi|12370|At2g01520_Contig1	At2g01520.1	68415.m00076 major latex protein-related / MLP-related low similarity to major latex protein {Papaver somniferum}[GI:169000] contains Pfam profile PF00407: Pathogenesis-related protein Bet v I family	GO:0009820,GO:0005554
4248	BN12386	2.06038	8465.64	4108.77	1.04291	gi|12386|At3g59640_LB640R	At3g59640.1	68416.m06654 glycine-rich protein	GO:0005554,GO:0000004,GO:0009507
30902	BN12400	2.6801	573.935	214.147	1.42229	gi|12400|At2g43750_Contig3	At2g43750.1	68415.m05439 cysteine synthase, chloroplast / O-acetylserine (thiol)-lyase / O-acetylserine sulfhydrylase / cpACS1 (OASB) identical to SP|P47999 Cysteine synthase, chloroplast precursor (EC 4.2.99.8) (O-acetylserine sulfhydrylase) (O-acetylserine (Thiol)-	GO:0009536,GO:0004124,GO:0019344
28302	BN12401	4.08925	709.558	173.518	2.03184	gi|12401|At2g43750_Contig1	At2g43750.1	68415.m05439 cysteine synthase, chloroplast / O-acetylserine (thiol)-lyase / O-acetylserine sulfhydrylase / cpACS1 (OASB) identical to SP|P47999 Cysteine synthase, chloroplast precursor (EC 4.2.99.8) (O-acetylserine sulfhydrylase) (O-acetylserine (Thiol)-	GO:0009536,GO:0004124,GO:0019344
27990	BN12401	2.618	621.807	237.512	1.38847	gi|12401|At2g43750_Contig1	At2g43750.1	68415.m05439 cysteine synthase, chloroplast / O-acetylserine (thiol)-lyase / O-acetylserine sulfhydrylase / cpACS1 (OASB) identical to SP|P47999 Cysteine synthase, chloroplast precursor (EC 4.2.99.8) (O-acetylserine sulfhydrylase) (O-acetylserine (Thiol)-	GO:0009536,GO:0004124,GO:0019344
20190	BN12406	2.09462	3192.95	1524.36	1.06669	gi|12406|At5g47110_Contig6	At5g47110.1	68418.m05808 lil3 protein, putative similar to Lil3 protein [Arabidopsis thaliana] gi|4741966|gb|AAD28780	GO:0009507,GO:0005554,GO:0009765
15302	BN12413	4.51996	1458.21	322.616	2.17631	gi|12413|At5g26717_Contig3	At5g26717.1	68418.m03160 hypothetical protein	GO:0005554,GO:0000004,GO:0008372
14990	BN12413	4.56738	1641.11	359.311	2.19137	gi|12413|At5g26717_Contig3	At5g26717.1	68418.m03160 hypothetical protein	GO:0005554,GO:0000004,GO:0008372
9786	BN12433	2.01577	7356.74	3649.59	1.01133	gi|12433|At5g16290_Contig2	At5g16290.1	68418.m01903 acetolactate synthase small subunit, putative similar to gi:5931761 from Nicotiana plumbaginifolia	GO:0009082,GO:0003984,GO:0009507
28637	BN12457	5.53025	1241.07	224.415	2.46734	gi|12457|At5g02530_Contig1	At5g02530.1	68418.m00187 RNA and export factor-binding protein, putative BcDNA.LD24793, Drosophila melanogaster, EMBL:AF172637	GO:0003676,GO:0000004,GO:0008372
18549	BN12461	2.90163	3362.47	1158.82	1.53686	gi|12461|At2g46140_Contig1	At2g46140.1	68415.m05738 late embryogenesis abundant protein, putative / LEA protein, putative similar to SP|P46518 Late embryogenesis abundant protein Lea14-A {Gossypium hirsutum}; contains Pfam profile PF03168: Late embryogenesis abundant protein	GO:0008372,GO:0009793,GO:0005554,GO:0009269
18237	BN12461	2.95565	3444.78	1165.49	1.56348	gi|12461|At2g46140_Contig1	At2g46140.1	68415.m05738 late embryogenesis abundant protein, putative / LEA protein, putative similar to SP|P46518 Late embryogenesis abundant protein Lea14-A {Gossypium hirsutum}; contains Pfam profile PF03168: Late embryogenesis abundant protein	GO:0008372,GO:0009793,GO:0005554,GO:0009269
15637	BN12462	4.31157	20887.7	4844.57	2.10821	gi|12462|At2g46140_Contig3	At2g46140.1	68415.m05738 late embryogenesis abundant protein, putative / LEA protein, putative similar to SP|P46518 Late embryogenesis abundant protein Lea14-A {Gossypium hirsutum}; contains Pfam profile PF03168: Late embryogenesis abundant protein	GO:0008372,GO:0009793,GO:0005554,GO:0009269
15949	BN12462	4.05359	14522.4	3582.6	2.0192	gi|12462|At2g46140_Contig3	At2g46140.1	68415.m05738 late embryogenesis abundant protein, putative / LEA protein, putative similar to SP|P46518 Late embryogenesis abundant protein Lea14-A {Gossypium hirsutum}; contains Pfam profile PF03168: Late embryogenesis abundant protein	GO:0008372,GO:0009793,GO:0005554,GO:0009269
21491	BN12476	2.36116	9100.14	3854.1	1.23949	gi|12476|At3g45140_Contig5	At3g45140.1	68416.m04872 lipoxygenase (LOX2) identical to SP|P38418	GO:0009753,GO:0009613,GO:0016165,GO:0009611,GO:0009507,GO:0009688,GO:0009414,GO:0009695
21803	BN12476	2.25409	7173.02	3182.23	1.17254	gi|12476|At3g45140_Contig5	At3g45140.1	68416.m04872 lipoxygenase (LOX2) identical to SP|P38418	GO:0009753,GO:0009613,GO:0016165,GO:0009611,GO:0009507,GO:0009688,GO:0009414,GO:0009695
26999	BN12487	2.30848	446.453	193.397	1.20694	gi|12487|At1g29980_Contig1	At1g29980.1	68414.m03667 expressed protein contains Pfam profile PF04862: Protein of unknown function, DUF642	GO:0005554,GO:0000004,GO:0012505
19853	BN12505	3.43033	37817.7	11024.5	1.77835	gi|12505|At2g39800_Contig5	At2g39800.1	68415.m04888 delta 1-pyrroline-5-carboxylate synthetase A / P5CS A (P5CS1) identical to SP:P54887:P5C1_ARATH	GO:0017084,GO:0009414,GO:0042538,GO:0009269,GO:0006561,GO:0009737,GO:0005737,GO:0009738
19541	BN12505	2.68421	37253.3	13878.7	1.4245	gi|12505|At2g39800_Contig5	At2g39800.1	68415.m04888 delta 1-pyrroline-5-carboxylate synthetase A / P5CS A (P5CS1) identical to SP:P54887:P5C1_ARATH	GO:0017084,GO:0009414,GO:0042538,GO:0009269,GO:0006561,GO:0009737,GO:0005737,GO:0009738
29937	BN12518	2.10623	1208.11	573.588	1.07467	gi|12518|At2g47170_Contig6	At2g47170.1	68415.m05890 ADP-ribosylation factor 1 (ARF1) identical to ADP-ribosylation factor ARF1({Arabidopsis thaliana} (SP:P36397) (GP:166586)	GO:0005798,GO:0003926,GO:0006499
30249	BN12518	3.4336	1161.91	338.394	1.77972	gi|12518|At2g47170_Contig6	At2g47170.1	68415.m05890 ADP-ribosylation factor 1 (ARF1) identical to ADP-ribosylation factor ARF1({Arabidopsis thaliana} (SP:P36397) (GP:166586)	GO:0005798,GO:0003926,GO:0006499
29937	BN12518	3.62259	1224	337.88	1.85702	gi|12518|At2g47170_Contig6	At2g47170.1	68415.m05890 ADP-ribosylation factor 1 (ARF1) identical to ADP-ribosylation factor ARF1({Arabidopsis thaliana} (SP:P36397) (GP:166586)	GO:0005798,GO:0003926,GO:0006499
30249	BN12518	3.65824	1126.27	307.872	1.87115	gi|12518|At2g47170_Contig6	At2g47170.1	68415.m05890 ADP-ribosylation factor 1 (ARF1) identical to ADP-ribosylation factor ARF1({Arabidopsis thaliana} (SP:P36397) (GP:166586)	GO:0005798,GO:0003926,GO:0006499
27649	BN12519	2.61118	1655.73	634.093	1.3847	gi|12519|At3g16570_Contig1	At3g16570.1	68416.m02119 rapid alkalinization factor (RALF) family protein similar to RALF precursor [Nicotiana tabacum] GI:16566316	GO:0005578,GO:0004871,GO:0007267
27337	BN12519	3.94579	1974.85	500.496	1.98031	gi|12519|At3g16570_Contig1	At3g16570.1	68416.m02119 rapid alkalinization factor (RALF) family protein similar to RALF precursor [Nicotiana tabacum] GI:16566316	GO:0005578,GO:0004871,GO:0007267
27649	BN12519	3.97351	1688.17	424.856	1.99041	gi|12519|At3g16570_Contig1	At3g16570.1	68416.m02119 rapid alkalinization factor (RALF) family protein similar to RALF precursor [Nicotiana tabacum] GI:16566316	GO:0005578,GO:0004871,GO:0007267
14649	BN12525	3.08211	1696.83	550.541	1.62392	gi|12525|At5g25980_Contig4	At5g25980.2	68418.m03091 glycosyl hydrolase family 1 protein contains Pfam PF00232 : Glycosyl hydrolase family 1 domain; TIGRFAM TIGR01233: 6-phospho-beta-galactosidase; identical to thioglucosidase (GI:871992) [Arabidopsis thaliana]; similar to myrosinase precursor	GO:0012505,GO:0019762,GO:0004553,GO:0019137
14337	BN12525	2.92452	1779.75	608.562	1.5482	gi|12525|At5g25980_Contig4	At5g25980.2	68418.m03091 glycosyl hydrolase family 1 protein contains Pfam PF00232 : Glycosyl hydrolase family 1 domain; TIGRFAM TIGR01233: 6-phospho-beta-galactosidase; identical to thioglucosidase (GI:871992) [Arabidopsis thaliana]; similar to myrosinase precursor	GO:0012505,GO:0019762,GO:0004553,GO:0019137
1337	BN12531	2.19935	7587.66	3449.95	1.13708	gi|12531|At5g61240_Contig1	At5g61240.1	68418.m07681 leucine-rich repeat family protein contains leucine rich-repeat (LRR) domains Pfam:PF00560, INTERPRO:IPR001611; contains similarity to Hcr2-0B [Lycopersicon esculentum] gi|3894387|gb|AAC78593	GO:0007165,GO:0005515,GO:0012505
27991	BN12535	2.35066	2007.31	853.935	1.23307	gi|12535|At3g23030_Contig1	At3g23030.1	68416.m02903 auxin-responsive protein / indoleacetic acid-induced protein 2 (IAA2) identical to SP|P49678 Auxin-responsive protein IAA2 (Indoleacetic acid-induced protein 2) {Arabidopsis thaliana}	GO:0005634,GO:0003700,GO:0009733
28303	BN12535	3.19667	1995.31	624.183	1.67657	gi|12535|At3g23030_Contig1	At3g23030.1	68416.m02903 auxin-responsive protein / indoleacetic acid-induced protein 2 (IAA2) identical to SP|P49678 Auxin-responsive protein IAA2 (Indoleacetic acid-induced protein 2) {Arabidopsis thaliana}	GO:0005634,GO:0003700,GO:0009733
23103	BN12539	2.06738	1612.98	780.204	1.04781	gi|12539|At3g08690_Contig3	At3g08690.1	68416.m01010 ubiquitin-conjugating enzyme 11 (UBC11) E2; identical to gi:12643427, SP:P35134	GO:0006511,GO:0004840
22791	BN12539	2.20731	1592.38	721.411	1.14229	gi|12539|At3g08690_Contig3	At3g08690.1	68416.m01010 ubiquitin-conjugating enzyme 11 (UBC11) E2; identical to gi:12643427, SP:P35134	GO:0006511,GO:0004840
12391	BN12551	2.05061	324.653	158.32	1.03606	gi|12551|At3g25840_Contig1	At3g25840.1	68416.m03219 protein kinase family protein contains Pfam profile: PF00069 eukaryotic protein kinase domain	GO:0009507,GO:0004674,GO:0006468,GO:0004672,GO:0005524
12703	BN12551	2.36817	487.692	205.936	1.24377	gi|12551|At3g25840_Contig1	At3g25840.1	68416.m03219 protein kinase family protein contains Pfam profile: PF00069 eukaryotic protein kinase domain	GO:0009507,GO:0004674,GO:0006468,GO:0004672,GO:0005524
14987	BN12564	8.67977	7171.4	826.22	3.11766	gi|12564|At4g29480_Contig1	At4g29480.1	68417.m04207 mitochondrial ATP synthase g subunit family protein contains Pfam profile: PF04718 mitochondrial ATP synthase g subunit	GO:0008372,GO:0005554,GO:0015992
15299	BN12564	7.41955	5540.76	746.778	2.89133	gi|12564|At4g29480_Contig1	At4g29480.1	68417.m04207 mitochondrial ATP synthase g subunit family protein contains Pfam profile: PF04718 mitochondrial ATP synthase g subunit	GO:0008372,GO:0005554,GO:0015992
21154	BN12581	2.34325	683.492	291.685	1.22851	gi|12581|At5g17230_Contig3	At5g17230.1	68418.m02019 phytoene synthase (PSY) / geranylgeranyl-diphosphate geranylgeranyl transferase identical to GB:L25812; synonymous with geranylgeranyl-diphosphate geranylgeranyl transferase	GO:0009507,GO:0009058,GO:0016767
23750	BN12592	3.3282	896.58	269.389	1.73474	gi|12592|At4g04950_Contig1	At4g04950.1	68417.m00719 thioredoxin family protein similar to PKCq-interacting protein PICOT from [Mus musculus] GI:6840949, [Rattus norvegicus] GI:6840951; contains Pfam profile PF00085: Thioredoxin	GO:0006118,GO:0016853,GO:0005489,GO:0008372
23438	BN12592	3.05719	1403.8	459.18	1.61221	gi|12592|At4g04950_Contig1	At4g04950.1	68417.m00719 thioredoxin family protein similar to PKCq-interacting protein PICOT from [Mus musculus] GI:6840949, [Rattus norvegicus] GI:6840951; contains Pfam profile PF00085: Thioredoxin	GO:0006118,GO:0016853,GO:0005489,GO:0008372
23750	BN12592	2.12766	972.627	457.135	1.08927	gi|12592|At4g04950_Contig1	At4g04950.1	68417.m00719 thioredoxin family protein similar to PKCq-interacting protein PICOT from [Mus musculus] GI:6840949, [Rattus norvegicus] GI:6840951; contains Pfam profile PF00085: Thioredoxin	GO:0006118,GO:0016853,GO:0005489,GO:0008372
29600	BN12617	2.44958	409.866	167.321	1.29253	gi|12617|At1g08200_Contig1	At1g08200.1	68414.m00906 expressed protein	GO:0019305,GO:0009225,GO:0003978,GO:0008460,GO:0003824,GO:0006012,GO:0009246
24400	BN12619	3.38449	10265.6	3033.13	1.75894	gi|12619|At3g53990_Contig2	At3g53990.1	68416.m05966 universal stress protein (USP) family protein contains Pfam PF00582: universal stress protein family	GO:0006950,GO:0005554,GO:0008372
24088	BN12619	3.80603	7421.31	1949.88	1.92829	gi|12619|At3g53990_Contig2	At3g53990.1	68416.m05966 universal stress protein (USP) family protein contains Pfam PF00582: universal stress protein family	GO:0006950,GO:0005554,GO:0008372
8488	BN12625	2.2862	9806.65	4289.5	1.19295	gi|12625|At2g30620_Contig3	At2g30620.1	68415.m03731 histone H1.2 nearly identical to SP|P26569 Histone H1.2 {Arabidopsis thaliana}	GO:0007001,GO:0003677,GO:0006334,GO:0000786,GO:0005634
8800	BN12625	2.27115	8719.14	3839.08	1.18343	gi|12625|At2g30620_Contig3	At2g30620.1	68415.m03731 histone H1.2 nearly identical to SP|P26569 Histone H1.2 {Arabidopsis thaliana}	GO:0007001,GO:0003677,GO:0006334,GO:0000786,GO:0005634
5888	BN12627	2.63208	27522.1	10456.4	1.3962	gi|12627|At2g30620_Contig1	At2g30620.1	68415.m03731 histone H1.2 nearly identical to SP|P26569 Histone H1.2 {Arabidopsis thaliana}	GO:0007001,GO:0003677,GO:0006334,GO:0000786,GO:0005634
6200	BN12627	2.58074	27950.5	10830.4	1.36779	gi|12627|At2g30620_Contig1	At2g30620.1	68415.m03731 histone H1.2 nearly identical to SP|P26569 Histone H1.2 {Arabidopsis thaliana}	GO:0007001,GO:0003677,GO:0006334,GO:0000786,GO:0005634
30254	BN12632	5.2418	3499.19	667.555	2.39006	gi|12632|At4g27130_Contig5	At4g27130.1	68417.m03899 eukaryotic translation initiation factor SUI1, putative similar to SP|P32911 Protein translation factor SUI1 {Saccharomyces cerevisiae}; contains Pfam profile PF01253: Translation initiation factor SUI1	GO:0006412,GO:0008372,GO:0003743,GO:0006413
30254	BN12632	2.57079	2751.52	1070.3	1.36221	gi|12632|At4g27130_Contig5	At4g27130.1	68417.m03899 eukaryotic translation initiation factor SUI1, putative similar to SP|P32911 Protein translation factor SUI1 {Saccharomyces cerevisiae}; contains Pfam profile PF01253: Translation initiation factor SUI1	GO:0006412,GO:0008372,GO:0003743,GO:0006413
29942	BN12632	3.65095	3810.82	1043.79	1.86827	gi|12632|At4g27130_Contig5	At4g27130.1	68417.m03899 eukaryotic translation initiation factor SUI1, putative similar to SP|P32911 Protein translation factor SUI1 {Saccharomyces cerevisiae}; contains Pfam profile PF01253: Translation initiation factor SUI1	GO:0006412,GO:0008372,GO:0003743,GO:0006413
29942	BN12632	2.10659	2725.28	1293.69	1.07491	gi|12632|At4g27130_Contig5	At4g27130.1	68417.m03899 eukaryotic translation initiation factor SUI1, putative similar to SP|P32911 Protein translation factor SUI1 {Saccharomyces cerevisiae}; contains Pfam profile PF01253: Translation initiation factor SUI1	GO:0006412,GO:0008372,GO:0003743,GO:0006413
27338	BN12647	10.2428	8364.81	816.65	3.35654	gi|12647|At5g20830_Contig3	At5g20830.1	68418.m02474 sucrose synthase / sucrose-UDP glucosyltransferase (SUS1) identical to SP|P49040 Sucrose synthase (EC 2.4.1.13) (Sucrose-UDP glucosyltransferase) {Arabidopsis thaliana}	GO:0016157,GO:0008194,GO:0009409,GO:0005986,GO:0008372
27650	BN12647	11.3354	7903.86	697.273	3.50276	gi|12647|At5g20830_Contig3	At5g20830.1	68418.m02474 sucrose synthase / sucrose-UDP glucosyltransferase (SUS1) identical to SP|P49040 Sucrose synthase (EC 2.4.1.13) (Sucrose-UDP glucosyltransferase) {Arabidopsis thaliana}	GO:0016157,GO:0008194,GO:0009409,GO:0005986,GO:0008372
22450	BN12651	2.69249	604.58	224.543	1.42894	gi|12651|At1g66350_Contig1	At1g66350.1	68414.m07536 gibberellin regulatory protein (RGL1) similar to GB:CAA75492 from [Arabidopsis thaliana]; contains Pfam profile PF03514: GRAS family transcription factor; identical to cDNA RGL1 protein GI:15777856, RGL1 protein [Arabidopsis thaliana] GI:1577	GO:0005634,GO:0003700,GO:0009938
16938	BN12653	2.06108	1396.04	677.333	1.0434	gi|12653|At5g57815_Contig1	At5g57815.1	68418.m07230 cytochrome c oxidase subunit 6b, putative similar to subunit 6b of cytochrome c oxidase [Arabidopsis thaliana] gi|6518353|dbj|BAA87883	GO:0005739,GO:0004129,GO:0006118
17250	BN12653	2.00883	1123.85	559.455	1.00636	gi|12653|At5g57815_Contig1	At5g57815.1	68418.m07230 cytochrome c oxidase subunit 6b, putative similar to subunit 6b of cytochrome c oxidase [Arabidopsis thaliana] gi|6518353|dbj|BAA87883	GO:0005739,GO:0004129,GO:0006118
14650	BN12654	2.0702	4988.11	2409.48	1.04977	gi|12654|At5g57815_Contig2	At5g57815.1	68418.m07230 cytochrome c oxidase subunit 6b, putative similar to subunit 6b of cytochrome c oxidase [Arabidopsis thaliana] gi|6518353|dbj|BAA87883	GO:0005739,GO:0004129,GO:0006118
28304	BN12661	4.09631	1562.6	381.465	2.03433	gi|12661|At3g63310_Contig1	At3g63310.1	68416.m07121 expressed protein low similarity to N-methyl-D-aspartate receptor-associated protein [Drosophila melanogaster] GI:567104; contains Pfam profile PF01027: Uncharacterized protein family UPF0005	GO:0005554,GO:0016595,GO:0000004,GO:0008372
27992	BN12661	2.89698	1483.78	512.182	1.53455	gi|12661|At3g63310_Contig1	At3g63310.1	68416.m07121 expressed protein low similarity to N-methyl-D-aspartate receptor-associated protein [Drosophila melanogaster] GI:567104; contains Pfam profile PF01027: Uncharacterized protein family UPF0005	GO:0005554,GO:0016595,GO:0000004,GO:0008372
25704	BN12662	2.49356	1430.65	573.739	1.3182	gi|12662|At3g63310_Contig2	At3g63310.1	68416.m07121 expressed protein low similarity to N-methyl-D-aspartate receptor-associated protein [Drosophila melanogaster] GI:567104; contains Pfam profile PF01027: Uncharacterized protein family UPF0005	GO:0005554,GO:0016595,GO:0000004,GO:0008372
25392	BN12662	2.35166	1643.65	698.933	1.23368	gi|12662|At3g63310_Contig2	At3g63310.1	68416.m07121 expressed protein low similarity to N-methyl-D-aspartate receptor-associated protein [Drosophila melanogaster] GI:567104; contains Pfam profile PF01027: Uncharacterized protein family UPF0005	GO:0005554,GO:0016595,GO:0000004,GO:0008372
12704	BN12671	2.01684	717.141	355.577	1.01209	gi|12671|At1g20050_Contig2	At1g20050.1	68414.m02510 C-8,7 sterol isomerase identical to C-8,7 sterol isomerase GI:11279073 from [Arabidopsis thaliana] (Plant Mol. Biol. 38 (5), 807-815 (1998))	GO:0008372,GO:0000247,GO:0016126
12392	BN12671	2.14724	793.29	369.446	1.10248	gi|12671|At1g20050_Contig2	At1g20050.1	68414.m02510 C-8,7 sterol isomerase identical to C-8,7 sterol isomerase GI:11279073 from [Arabidopsis thaliana] (Plant Mol. Biol. 38 (5), 807-815 (1998))	GO:0008372,GO:0000247,GO:0016126
20500	BN12691	3.21146	3413.78	1063	1.68323	gi|12691|At4g01850_Contig2	At4g01850.1	68417.m00242 S-adenosylmethionine synthetase 2 (SAM2) identical to S-adenosylmethionine synthetase 2 (Methionine adenosyltransferase 2, AdoMet synthetase 2) [Arabidopsis thaliana] SWISS-PROT:P17562	GO:0008372,GO:0005524,GO:0006730,GO:0004478,GO:0006556
20188	BN12691	3.34559	2794.01	835.131	1.74226	gi|12691|At4g01850_Contig2	At4g01850.1	68417.m00242 S-adenosylmethionine synthetase 2 (SAM2) identical to S-adenosylmethionine synthetase 2 (Methionine adenosyltransferase 2, AdoMet synthetase 2) [Arabidopsis thaliana] SWISS-PROT:P17562	GO:0008372,GO:0005524,GO:0006730,GO:0004478,GO:0006556
17588	BN12693	2.17086	1070.97	493.34	1.11826	gi|12693|At4g01850_Contig5	At4g01850.1	68417.m00242 S-adenosylmethionine synthetase 2 (SAM2) identical to S-adenosylmethionine synthetase 2 (Methionine adenosyltransferase 2, AdoMet synthetase 2) [Arabidopsis thaliana] SWISS-PROT:P17562	GO:0008372,GO:0005524,GO:0006730,GO:0004478,GO:0006556
17900	BN12693	2.64618	1268.1	479.219	1.40391	gi|12693|At4g01850_Contig5	At4g01850.1	68417.m00242 S-adenosylmethionine synthetase 2 (SAM2) identical to S-adenosylmethionine synthetase 2 (Methionine adenosyltransferase 2, AdoMet synthetase 2) [Arabidopsis thaliana] SWISS-PROT:P17562	GO:0008372,GO:0005524,GO:0006730,GO:0004478,GO:0006556
14988	BN12694	2.97077	1161.43	390.952	1.57084	gi|12694|At4g01850_Contig3	At4g01850.1	68417.m00242 S-adenosylmethionine synthetase 2 (SAM2) identical to S-adenosylmethionine synthetase 2 (Methionine adenosyltransferase 2, AdoMet synthetase 2) [Arabidopsis thaliana] SWISS-PROT:P17562	GO:0008372,GO:0005524,GO:0006730,GO:0004478,GO:0006556
15300	BN12694	2.94283	1156.61	393.026	1.55721	gi|12694|At4g01850_Contig3	At4g01850.1	68417.m00242 S-adenosylmethionine synthetase 2 (SAM2) identical to S-adenosylmethionine synthetase 2 (Methionine adenosyltransferase 2, AdoMet synthetase 2) [Arabidopsis thaliana] SWISS-PROT:P17562	GO:0008372,GO:0005524,GO:0006730,GO:0004478,GO:0006556
12388	BN12695	2.40094	10697.3	4455.46	1.2636	gi|12695|At4g21620_Contig1	At4g21620.1	68417.m03134 glycine-rich protein	GO:0005554,GO:0000004,GO:0012505
8155	BN12715	3.00974	3732.86	1240.26	1.58964	gi|12715|At1g54040_Contig2	At1g54040.2	68414.m06158 kelch repeat-containing protein contains Pfam PF01344: Kelch motif (4 repeats); similar to jsimilar to epithiospecifier (GI:16118838) [Arabidopsis thaliana] isioform contains AT-AG splice sites at intron	GO:0019762,GO:0008372,GO:0030234
7843	BN12715	3.30282	4930.15	1492.71	1.7237	gi|12715|At1g54040_Contig2	At1g54040.2	68414.m06158 kelch repeat-containing protein contains Pfam PF01344: Kelch motif (4 repeats); similar to jsimilar to epithiospecifier (GI:16118838) [Arabidopsis thaliana] isioform contains AT-AG splice sites at intron	GO:0019762,GO:0008372,GO:0030234
5243	BN12718	2.70427	2883.1	1066.13	1.43524	gi|12718|At5g15780_Contig2	At5g15780.1	68418.m01845 pollen Ole e 1 allergen and extensin family protein contains Pfam profile PF01190: Pollen proteins Ole e I family	GO:0005554,GO:0000004,GO:0012505
5555	BN12718	2.24874	2336.96	1039.23	1.16912	gi|12718|At5g15780_Contig2	At5g15780.1	68418.m01845 pollen Ole e 1 allergen and extensin family protein contains Pfam profile PF01190: Pollen proteins Ole e I family	GO:0005554,GO:0000004,GO:0012505
26039	BN12723	2.84386	510.027	179.343	1.50785	gi|12723|At3g51890_Contig1	At3g51890.1	68416.m05691 expressed protein protein At2g40060 - Arabidopsis thaliana, EMBL:AF002109	GO:0005554,GO:0000004,GO:0008372
21151	BN12726	3.43803	1272.95	370.256	1.78158	gi|12726|At1g09200_ML4300R	At1g09200.1	68414.m01027 histone H3 identical to histone H3 from Zea mays SP|P05203, Medicago sativa GI:166384, Encephalartos altensteinii SP|P08903, Pisum sativum SP|P02300; contains Pfam profile PF00125 Core histone H2A/H2B/H3/H4	GO:0007001,GO:0003677,GO:0006334,GO:0000786,GO:0005634,GO:0009507
20839	BN12726	2.50984	1615.1	643.508	1.32759	gi|12726|At1g09200_ML4300R	At1g09200.1	68414.m01027 histone H3 identical to histone H3 from Zea mays SP|P05203, Medicago sativa GI:166384, Encephalartos altensteinii SP|P08903, Pisum sativum SP|P02300; contains Pfam profile PF00125 Core histone H2A/H2B/H3/H4	GO:0007001,GO:0003677,GO:0006334,GO:0000786,GO:0005634,GO:0009507
15639	BN12729	2.45012	1302.73	531.701	1.29285	gi|12729|At5g25610_Contig4	At5g25610.1	68418.m03047 dehydration-responsive protein (RD22) identical to SP|Q08298 Dehydration-responsive protein RD22 precursor {Arabidopsis thaliana}	GO:0045735,GO:0009651,GO:0012505,GO:0009269,GO:0009737
15951	BN12729	2.42728	1213.2	499.818	1.27934	gi|12729|At5g25610_Contig4	At5g25610.1	68418.m03047 dehydration-responsive protein (RD22) identical to SP|Q08298 Dehydration-responsive protein RD22 precursor {Arabidopsis thaliana}	GO:0045735,GO:0009651,GO:0012505,GO:0009269,GO:0009737
13039	BN12730	12.2558	5262.88	429.42	3.61539	gi|12730|At5g25610_Contig1	At5g25610.1	68418.m03047 dehydration-responsive protein (RD22) identical to SP|Q08298 Dehydration-responsive protein RD22 precursor {Arabidopsis thaliana}	GO:0045735,GO:0009651,GO:0012505,GO:0009269,GO:0009737
13351	BN12730	13.5755	4797.41	353.387	3.76293	gi|12730|At5g25610_Contig1	At5g25610.1	68418.m03047 dehydration-responsive protein (RD22) identical to SP|Q08298 Dehydration-responsive protein RD22 precursor {Arabidopsis thaliana}	GO:0045735,GO:0009651,GO:0012505,GO:0009269,GO:0009737
39	BN12735	2.70691	21093.8	7792.58	1.43665	gi|12735|At5g02502_Contig1	At5g02502.1	68418.m00184 expressed protein 8113.	GO:0005554,GO:0000004,GO:0012505
27005	BN12737	3.97515	1493.92	375.815	1.99101	gi|12737|At3g12630_Contig4	At3g12630.1	68416.m01572 zinc finger (AN1-like) family protein contains Pfam domain, PF01428: AN1-like Zinc finger	GO:0003677,GO:0008372,GO:0000004,GO:0008270
26693	BN12737	3.13489	2120.01	676.263	1.64841	gi|12737|At3g12630_Contig4	At3g12630.1	68416.m01572 zinc finger (AN1-like) family protein contains Pfam domain, PF01428: AN1-like Zinc finger	GO:0003677,GO:0008372,GO:0000004,GO:0008270
24093	BN12739	2.45174	4864.86	1984.25	1.2938	gi|12739|At3g12630_Contig2	At3g12630.1	68416.m01572 zinc finger (AN1-like) family protein contains Pfam domain, PF01428: AN1-like Zinc finger	GO:0003677,GO:0008372,GO:0000004,GO:0008270
24405	BN12739	2.32936	4024.14	1727.57	1.21994	gi|12739|At3g12630_Contig2	At3g12630.1	68416.m01572 zinc finger (AN1-like) family protein contains Pfam domain, PF01428: AN1-like Zinc finger	GO:0003677,GO:0008372,GO:0000004,GO:0008270
24093	BN12739	3.13914	3351.38	1067.61	1.65037	gi|12739|At3g12630_Contig2	At3g12630.1	68416.m01572 zinc finger (AN1-like) family protein contains Pfam domain, PF01428: AN1-like Zinc finger	GO:0003677,GO:0008372,GO:0000004,GO:0008270
24405	BN12739	4.03357	3514.7	871.362	2.01206	gi|12739|At3g12630_Contig2	At3g12630.1	68416.m01572 zinc finger (AN1-like) family protein contains Pfam domain, PF01428: AN1-like Zinc finger	GO:0003677,GO:0008372,GO:0000004,GO:0008270
21493	BN12740	2.61191	806.741	308.87	1.38511	gi|12740|At3g12630_Contig1	At3g12630.1	68416.m01572 zinc finger (AN1-like) family protein contains Pfam domain, PF01428: AN1-like Zinc finger	GO:0003677,GO:0008372,GO:0000004,GO:0008270
21805	BN12740	3.43186	813.344	236.998	1.77899	gi|12740|At3g12630_Contig1	At3g12630.1	68416.m01572 zinc finger (AN1-like) family protein contains Pfam domain, PF01428: AN1-like Zinc finger	GO:0003677,GO:0008372,GO:0000004,GO:0008270
8493	BN12745	3.35316	867.899	258.83	1.74552	gi|12745|At5g20250_Contig2	At5g20250.2	68418.m02411 raffinose synthase family protein / seed imbibition protein, putative (din10) similar to seed imbibition protein GB:AAA32975 GI:167100 from [Hordeum vulgare]; contains nonconsensus AT donor splice site at intron 1; contains Pfam profile PF056	GO:0009744,GO:0009416,GO:0004672,GO:0007568,GO:0004553,GO:0005524,GO:0009507
8805	BN12745	3.169	900.092	284.03	1.66403	gi|12745|At5g20250_Contig2	At5g20250.2	68418.m02411 raffinose synthase family protein / seed imbibition protein, putative (din10) similar to seed imbibition protein GB:AAA32975 GI:167100 from [Hordeum vulgare]; contains nonconsensus AT donor splice site at intron 1; contains Pfam profile PF056	GO:0009744,GO:0009416,GO:0004672,GO:0007568,GO:0004553,GO:0005524,GO:0009507
6205	BN12746	2.20796	4364.08	1976.52	1.14272	gi|12746|At5g20250_DC533F	At5g20250.2	68418.m02411 raffinose synthase family protein / seed imbibition protein, putative (din10) similar to seed imbibition protein GB:AAA32975 GI:167100 from [Hordeum vulgare]; contains nonconsensus AT donor splice site at intron 1; contains Pfam profile PF056	GO:0009744,GO:0009416,GO:0004672,GO:0007568,GO:0004553,GO:0005524,GO:0009507
5893	BN12746	2.14051	3891.3	1817.93	1.09796	gi|12746|At5g20250_DC533F	At5g20250.2	68418.m02411 raffinose synthase family protein / seed imbibition protein, putative (din10) similar to seed imbibition protein GB:AAA32975 GI:167100 from [Hordeum vulgare]; contains nonconsensus AT donor splice site at intron 1; contains Pfam profile PF056	GO:0009744,GO:0009416,GO:0004672,GO:0007568,GO:0004553,GO:0005524,GO:0009507
693	BN12748	2.07179	6120.95	2954.43	1.05088	gi|12748|At2g21600_Contig1	At2g21600.1	68415.m02569 RER1B protein identical to SP|O48671 RER1B protein (AtRER1B) {Arabidopsis thaliana}	GO:0005794,GO:0006890,GO:0005554,GO:0005801
29289	BN12749	3.00522	570.121	189.71	1.58747	gi|12749|At1g73030_Contig1	At1g73030.1	68414.m08445 SNF7 family protein contains Pfam domain, PF03357: SNF7 family	GO:0005554,GO:0000004,GO:0008372
27001	BN12750	4.40636	2626.17	595.995	2.13959	gi|12750|At1g73030_Contig2	At1g73030.1	68414.m08445 SNF7 family protein contains Pfam domain, PF03357: SNF7 family	GO:0005554,GO:0000004,GO:0008372
26689	BN12750	3.76737	3122.67	828.872	1.91356	gi|12750|At1g73030_Contig2	At1g73030.1	68414.m08445 SNF7 family protein contains Pfam domain, PF03357: SNF7 family	GO:0005554,GO:0000004,GO:0008372
24401	BN12751	3.25094	848.082	260.873	1.70086	gi|12751|At1g73030_Contig3	At1g73030.1	68414.m08445 SNF7 family protein contains Pfam domain, PF03357: SNF7 family	GO:0005554,GO:0000004,GO:0008372
1001	BN12760	3.47026	10583.5	3049.77	1.79504	gi|12760|At5g26260_Contig5	At5g26260.1	68418.m03133 meprin and TRAF homology domain-containing protein / MATH domain-containing protein similar to ubiquitin-specific protease 12 [Arabidopsis thaliana] GI:11993471; contains Pfam profile PF00917: MATH domain	GO:0005554,GO:0000004,GO:0012505
689	BN12760	3.5412	8862.35	2502.64	1.82424	gi|12760|At5g26260_Contig5	At5g26260.1	68418.m03133 meprin and TRAF homology domain-containing protein / MATH domain-containing protein similar to ubiquitin-specific protease 12 [Arabidopsis thaliana] GI:11993471; contains Pfam profile PF00917: MATH domain	GO:0005554,GO:0000004,GO:0012505
19855	BN12771	2.79017	1384.63	496.253	1.48035	gi|12771|At4g27100_Contig1	At4g27100.1	68417.m03895 RabGAP/TBC domain-containing protein similar to GTPase activating protein [Yarrowia lipolytica] GI:2370595; contains Pfam profile PF00566: TBC domain	GO:0005524,GO:0000004,GO:0008372
19543	BN12771	2.06516	1272.34	616.098	1.04625	gi|12771|At4g27100_Contig1	At4g27100.1	68417.m03895 RabGAP/TBC domain-containing protein similar to GTPase activating protein [Yarrowia lipolytica] GI:2370595; contains Pfam profile PF00566: TBC domain	GO:0005524,GO:0000004,GO:0008372
9143	BN12777	2.06837	4074.19	1969.76	1.04849	gi|12777|At2g36880_Contig3	At2g36880.1	68415.m04521 S-adenosylmethionine synthetase, putative similar to S-adenosylmethionine synthetase 3 (Methionine adenosyltransferase 3, AdoMet synthetase 3) [Lycopersicon esculentum] SWISS-PROT:P43282	GO:0008372,GO:0005524,GO:0006730,GO:0004478,GO:0006556
9455	BN12777	2.19546	4106.36	1870.39	1.13452	gi|12777|At2g36880_Contig3	At2g36880.1	68415.m04521 S-adenosylmethionine synthetase, putative similar to S-adenosylmethionine synthetase 3 (Methionine adenosyltransferase 3, AdoMet synthetase 3) [Lycopersicon esculentum] SWISS-PROT:P43282	GO:0008372,GO:0005524,GO:0006730,GO:0004478,GO:0006556
1343	BN12780	2.64421	796.417	301.193	1.40284	gi|12780|At2g45070_Contig2	At2g45070.1	68415.m05610 sec61beta family protein similar to SP|P52870 Protein transport protein SEC61 beta 1 subunit {Saccharomyces cerevisiae}; contains Pfam profile PF03911: Sec61beta family	GO:0008565,GO:0005739,GO:0015031
29939	BN12781	3.46699	808.775	233.279	1.79368	gi|12781|At2g45070_Contig3	At2g45070.1	68415.m05610 sec61beta family protein similar to SP|P52870 Protein transport protein SEC61 beta 1 subunit {Saccharomyces cerevisiae}; contains Pfam profile PF03911: Sec61beta family	GO:0008565,GO:0005739,GO:0015031
30251	BN12781	5.01411	1233.19	245.944	2.32599	gi|12781|At2g45070_Contig3	At2g45070.1	68415.m05610 sec61beta family protein similar to SP|P52870 Protein transport protein SEC61 beta 1 subunit {Saccharomyces cerevisiae}; contains Pfam profile PF03911: Sec61beta family	GO:0008565,GO:0005739,GO:0015031
30251	BN12781	3.6574	978.597	267.566	1.87082	gi|12781|At2g45070_Contig3	At2g45070.1	68415.m05610 sec61beta family protein similar to SP|P52870 Protein transport protein SEC61 beta 1 subunit {Saccharomyces cerevisiae}; contains Pfam profile PF03911: Sec61beta family	GO:0008565,GO:0005739,GO:0015031
29939	BN12781	4.84037	1272.77	262.949	2.27512	gi|12781|At2g45070_Contig3	At2g45070.1	68415.m05610 sec61beta family protein similar to SP|P52870 Protein transport protein SEC61 beta 1 subunit {Saccharomyces cerevisiae}; contains Pfam profile PF03911: Sec61beta family	GO:0008565,GO:0005739,GO:0015031
20193	BN12808	2.2075	489.899	221.925	1.14241	gi|12808|At5g58520_LB271R	At5g58520.1	68418.m07328 protein kinase family protein contains protein kinase domain, Pfam:PF00069	GO:0008372,GO:0004713,GO:0006468,GO:0004672,GO:0005524,GO:0016301
12705	BN12812	2.29545	4963.54	2162.34	1.19878	gi|12812|At4g20850_Contig1	At4g20850.1	68417.m03025 subtilase family protein contains similarity to Tripeptidyl-peptidase II (EC 3.4.14.10) (TPP-II) (Tripeptidyl aminopeptidase) (Swiss-Prot:P29144) [Homo sapiens]	GO:0006508,GO:0004289,GO:0009507
12393	BN12812	2.17418	4317.8	1985.94	1.12047	gi|12812|At4g20850_Contig1	At4g20850.1	68417.m03025 subtilase family protein contains similarity to Tripeptidyl-peptidase II (EC 3.4.14.10) (TPP-II) (Tripeptidyl aminopeptidase) (Swiss-Prot:P29144) [Homo sapiens]	GO:0006508,GO:0004289,GO:0009507
10105	BN12813	2.2024	7243.8	3289.05	1.13908	gi|12813|At4g20850_Contig2	At4g20850.1	68417.m03025 subtilase family protein contains similarity to Tripeptidyl-peptidase II (EC 3.4.14.10) (TPP-II) (Tripeptidyl aminopeptidase) (Swiss-Prot:P29144) [Homo sapiens]	GO:0006508,GO:0004289,GO:0009507
2305	BN12816	2.03275	715.479	351.976	1.02343	gi|12816|At1g51710_Contig1	At1g51710.1	68414.m05827 ubiquitin-specific protease 6, putative (UBP6) similar to GI:11993465	GO:0008372,GO:0004221,GO:0006511,GO:0004197,GO:0004843
30589	BN12817	2.44079	607.238	248.787	1.28735	gi|12817|At1g51710_Contig2	At1g51710.1	68414.m05827 ubiquitin-specific protease 6, putative (UBP6) similar to GI:11993465	GO:0008372,GO:0004221,GO:0006511,GO:0004197,GO:0004843
22789	BN12834	3.19202	1045.21	327.445	1.67447	gi|12834|At1g14450_Contig1	At1g14450.1	68414.m01714 expressed protein contains similarity to cytochrome c oxidase subunit I GI:5678701 from [Loligo pealei]	GO:0005554,GO:0000004,GO:0008372
23101	BN12834	2.89015	980.857	339.379	1.53115	gi|12834|At1g14450_Contig1	At1g14450.1	68414.m01714 expressed protein contains similarity to cytochrome c oxidase subunit I GI:5678701 from [Loligo pealei]	GO:0005554,GO:0000004,GO:0008372
17901	BN12836	5.47913	2179.66	397.811	2.45395	gi|12836|At5g10400_Contig1	At5g10400.1	68418.m01206 histone H3 identical to several histone H3 proteins, including Zea mays SP|P05203, Medicago sativa GI:166384, Encephalartos altensteinii SP|P08903, Pisum sativum SP|P02300; contains Pfam profile PF00125 Core histone H2A/H2B/H3/H4	GO:0007001,GO:0003677,GO:0006334,GO:0000786,GO:0005634,GO:0009507
17589	BN12836	3.9432	1477.68	374.741	1.97937	gi|12836|At5g10400_Contig1	At5g10400.1	68418.m01206 histone H3 identical to several histone H3 proteins, including Zea mays SP|P05203, Medicago sativa GI:166384, Encephalartos altensteinii SP|P08903, Pisum sativum SP|P02300; contains Pfam profile PF00125 Core histone H2A/H2B/H3/H4	GO:0007001,GO:0003677,GO:0006334,GO:0000786,GO:0005634,GO:0009507
15301	BN12838	3.35724	4715.91	1404.7	1.74727	gi|12838|At5g17170_Contig2	At5g17170.1	68418.m02012 rubredoxin family protein contains Pfam profile PF00301: Rubredoxin	GO:0046872,GO:0005515,GO:0009507,GO:0005489,GO:0006118
14989	BN12838	3.68376	5838.76	1585	1.88118	gi|12838|At5g17170_Contig2	At5g17170.1	68418.m02012 rubredoxin family protein contains Pfam profile PF00301: Rubredoxin	GO:0046872,GO:0005515,GO:0009507,GO:0005489,GO:0006118
4901	BN12843	2.48212	1715.35	691.083	1.31157	gi|12843|At5g65207_Contig2	At5g65207.1	68418.m08202 expressed protein	GO:0005554,GO:0000004,GO:0008372
1989	BN12844	2.17791	2187.14	1004.24	1.12294	gi|12844|At5g65207_Contig3	At5g65207.1	68418.m08202 expressed protein	GO:0005554,GO:0000004,GO:0008372
13360	BN12852	2.37925	4475.3	1880.97	1.25051	gi|12852|At4g32410_Contig1	At4g32410.1	68417.m04614 cellulose synthase, catalytic subunit, putative similar to cellulose synthase-1 [gi:9622874] and -2 [gi:9622876] from Zea mays	GO:0030244,GO:0009832,GO:0016759,GO:0009530,GO:0016757
28956	BN12858	3.62525	1970.62	543.582	1.85808	gi|12858|At1g08480_Contig1	At1g08480.1	68414.m00939 expressed protein	GO:0005554,GO:0000004,GO:0008372
28644	BN12858	3.87878	2752.54	709.64	1.9556	gi|12858|At1g08480_Contig1	At1g08480.1	68414.m00939 expressed protein	GO:0005554,GO:0000004,GO:0008372
26356	BN12859	2.05742	589	286.281	1.04084	gi|12859|At1g08970_Contig1	At1g08970.4	68414.m01000 CCAAT-box binding transcription factor Hap5a, putative	GO:0003700,GO:0006355,GO:0003677,GO:0005634
18244	BN12865	2.32447	2478.21	1066.14	1.2169	gi|12865|At2g27030_LB129R	At2g27030.3	68415.m03247 calmodulin-2/3/5 (CAM5) (TCH1) identical to calmodulin GI:474183 from [Arabidopsis thaliana], SP|P25069 Calmodulin-2/3/5 {Arabidopsis thaliana}	GO:0009288,GO:0005509
18556	BN12865	2.14967	1916.93	891.734	1.10411	gi|12865|At2g27030_LB129R	At2g27030.3	68415.m03247 calmodulin-2/3/5 (CAM5) (TCH1) identical to calmodulin GI:474183 from [Arabidopsis thaliana], SP|P25069 Calmodulin-2/3/5 {Arabidopsis thaliana}	GO:0009288,GO:0005509
29294	BN12895	5.64182	1347.65	238.868	2.49616	gi|12895|At5g02490_Contig1	At5g02490.1	68418.m00182 heat shock cognate 70 kDa protein 2 (HSC70-2) (HSP70-2) identical to SP|P22954 Heat shock cognate 70 kDa protein 2 (Hsc70.2) {Arabidopsis thaliana}	GO:0005829,GO:0003773,GO:0006457
26694	BN12899	3.46908	2327.31	670.872	1.79455	gi|12899|At3g01085_Contig1	At3g01085.1	68416.m00012 protein kinase family protein contains Pfam domain, PF00069: Protein kinase domain; contains non-consensus splice site (GC) at intron 2	GO:0009507,GO:0005524,GO:0016301,GO:0004713,GO:0004674,GO:0006468,GO:0004672,GO:0006499
27006	BN12899	3.43831	1891.61	550.157	1.7817	gi|12899|At3g01085_Contig1	At3g01085.1	68416.m00012 protein kinase family protein contains Pfam domain, PF00069: Protein kinase domain; contains non-consensus splice site (GC) at intron 2	GO:0009507,GO:0005524,GO:0016301,GO:0004713,GO:0004674,GO:0006468,GO:0004672,GO:0006499
3294	BN12910	3.12212	9237.84	2958.84	1.64252	gi|12910|At3g23810_Contig4	At3g23810.1	68416.m02993 adenosylhomocysteinase, putative / S-adenosyl-L-homocysteine hydrolase, putative / AdoHcyase, putative strong similarity to SP|P50248|SAHH_TOBAC Adenosylhomocysteinase (EC 3.3.1.1) (S-adenosyl-L-homocysteine hydrolase) (AdoHcyase) {Nicotiana	GO:0016616,GO:0006779,GO:0004418,GO:0006730,GO:0004013,GO:0006564,GO:0008372
3606	BN12910	3.19953	9190.48	2872.45	1.67786	gi|12910|At3g23810_Contig4	At3g23810.1	68416.m02993 adenosylhomocysteinase, putative / S-adenosyl-L-homocysteine hydrolase, putative / AdoHcyase, putative strong similarity to SP|P50248|SAHH_TOBAC Adenosylhomocysteinase (EC 3.3.1.1) (S-adenosyl-L-homocysteine hydrolase) (AdoHcyase) {Nicotiana	GO:0016616,GO:0006779,GO:0004418,GO:0006730,GO:0004013,GO:0006564,GO:0008372
30260	BN12912	2.73658	692.838	253.177	1.45237	gi|12912|At3g23810_Contig2	At3g23810.1	68416.m02993 adenosylhomocysteinase, putative / S-adenosyl-L-homocysteine hydrolase, putative / AdoHcyase, putative strong similarity to SP|P50248|SAHH_TOBAC Adenosylhomocysteinase (EC 3.3.1.1) (S-adenosyl-L-homocysteine hydrolase) (AdoHcyase) {Nicotiana	GO:0016616,GO:0006779,GO:0004418,GO:0006730,GO:0004013,GO:0006564,GO:0008372
29948	BN12912	3.76759	1192.2	316.436	1.91364	gi|12912|At3g23810_Contig2	At3g23810.1	68416.m02993 adenosylhomocysteinase, putative / S-adenosyl-L-homocysteine hydrolase, putative / AdoHcyase, putative strong similarity to SP|P50248|SAHH_TOBAC Adenosylhomocysteinase (EC 3.3.1.1) (S-adenosyl-L-homocysteine hydrolase) (AdoHcyase) {Nicotiana	GO:0016616,GO:0006779,GO:0004418,GO:0006730,GO:0004013,GO:0006564,GO:0008372
30260	BN12912	4.43471	994.861	224.335	2.14884	gi|12912|At3g23810_Contig2	At3g23810.1	68416.m02993 adenosylhomocysteinase, putative / S-adenosyl-L-homocysteine hydrolase, putative / AdoHcyase, putative strong similarity to SP|P50248|SAHH_TOBAC Adenosylhomocysteinase (EC 3.3.1.1) (S-adenosyl-L-homocysteine hydrolase) (AdoHcyase) {Nicotiana	GO:0016616,GO:0006779,GO:0004418,GO:0006730,GO:0004013,GO:0006564,GO:0008372
22460	BN12920	2.14215	1581.08	738.082	1.09906	gi|12920|At1g48610_Contig1	At1g48610.1	68414.m05437 AT hook motif-containing protein contains Pfam profile PF02178: AT hook motif	GO:0007001,GO:0003677,GO:0006355,GO:0000785,GO:0005634
22148	BN12920	2.39934	1945.59	810.886	1.26264	gi|12920|At1g48610_Contig1	At1g48610.1	68414.m05437 AT hook motif-containing protein contains Pfam profile PF02178: AT hook motif	GO:0007001,GO:0003677,GO:0006355,GO:0000785,GO:0005634
30256	BN12932	3.60706	5598.45	1552.08	1.85082	gi|12932|At4g13940_Contig3	At4g13940.1	68417.m02157 adenosylhomocysteinase / S-adenosyl-L-homocysteine hydrolase / AdoHcyase (SAHH) identical to SP|O23255 Adenosylhomocysteinase (EC 3.3.1.1) (S-adenosyl-L-homocysteine hydrolase) (AdoHcyase) {Arabidopsis thaliana}; strong similarity to SP|P5024	GO:0006813,GO:0006564,GO:0016616,GO:0005739,GO:0004418,GO:0006730,GO:0004013,GO:0006779
29944	BN12932	2.7118	5944.96	2192.26	1.43925	gi|12932|At4g13940_Contig3	At4g13940.1	68417.m02157 adenosylhomocysteinase / S-adenosyl-L-homocysteine hydrolase / AdoHcyase (SAHH) identical to SP|O23255 Adenosylhomocysteinase (EC 3.3.1.1) (S-adenosyl-L-homocysteine hydrolase) (AdoHcyase) {Arabidopsis thaliana}; strong similarity to SP|P5024	GO:0006813,GO:0006564,GO:0016616,GO:0005739,GO:0004418,GO:0006730,GO:0004013,GO:0006779
30256	BN12932	2.19546	4299.74	1958.47	1.13452	gi|12932|At4g13940_Contig3	At4g13940.1	68417.m02157 adenosylhomocysteinase / S-adenosyl-L-homocysteine hydrolase / AdoHcyase (SAHH) identical to SP|O23255 Adenosylhomocysteinase (EC 3.3.1.1) (S-adenosyl-L-homocysteine hydrolase) (AdoHcyase) {Arabidopsis thaliana}; strong similarity to SP|P5024	GO:0006813,GO:0006564,GO:0016616,GO:0005739,GO:0004418,GO:0006730,GO:0004013,GO:0006779
27344	BN12934	2.26083	10938.5	4838.27	1.17685	gi|12934|At4g13940_Contig4	At4g13940.1	68417.m02157 adenosylhomocysteinase / S-adenosyl-L-homocysteine hydrolase / AdoHcyase (SAHH) identical to SP|O23255 Adenosylhomocysteinase (EC 3.3.1.1) (S-adenosyl-L-homocysteine hydrolase) (AdoHcyase) {Arabidopsis thaliana}; strong similarity to SP|P5024	GO:0006813,GO:0006564,GO:0016616,GO:0005739,GO:0004418,GO:0006730,GO:0004013,GO:0006779
27656	BN12934	2.70767	8702.34	3213.96	1.43705	gi|12934|At4g13940_Contig4	At4g13940.1	68417.m02157 adenosylhomocysteinase / S-adenosyl-L-homocysteine hydrolase / AdoHcyase (SAHH) identical to SP|O23255 Adenosylhomocysteinase (EC 3.3.1.1) (S-adenosyl-L-homocysteine hydrolase) (AdoHcyase) {Arabidopsis thaliana}; strong similarity to SP|P5024	GO:0006813,GO:0006564,GO:0016616,GO:0005739,GO:0004418,GO:0006730,GO:0004013,GO:0006779
11744	BN12942	5.79028	4464.21	770.983	2.53363	gi|12942|At5g66570_Contig6	At5g66570.1	68418.m08392 oxygen-evolving enhancer protein 1-1, chloroplast / 33 kDa subunit of oxygen evolving system of photosystem II (PSBO1) (PSBO) identical to SP:P23321 Oxygen-evolving enhancer protein 1-1, chloroplast precursor (OEE1) (33 kDa subunit of oxygen	GO:0009654,GO:0030095,GO:0009543,GO:0009781
12056	BN12942	6.12848	4851.27	791.595	2.61553	gi|12942|At5g66570_Contig6	At5g66570.1	68418.m08392 oxygen-evolving enhancer protein 1-1, chloroplast / 33 kDa subunit of oxygen evolving system of photosystem II (PSBO1) (PSBO) identical to SP:P23321 Oxygen-evolving enhancer protein 1-1, chloroplast precursor (OEE1) (33 kDa subunit of oxygen	GO:0009654,GO:0030095,GO:0009543,GO:0009781
10110	BN12961	2.33818	377.099	161.279	1.22538	gi|12961|At2g29530_Contig1	At2g29530.1	68415.m03587 mitochondrial import inner membrane translocase (TIM10) identical to mitochondrial import inner membrane translocase subunit Tim10 [Arabidopsis thaliana] Swiss-Prot:Q9ZW33; contains Pfam domain, PF02953: Tim10/DDP family zinc finger	GO:0005743,GO:0000004,GO:0015450
10106	BN12979	2.41227	15453.5	6406.2	1.27039	gi|12979|At2g47710_Contig1	At2g47710.1	68415.m05958 universal stress protein (USP) family protein similar to ER6 protein [Lycopersicon esculentum] GI:5669654; contains Pfam profile PF00582: universal stress protein family	GO:0006950,GO:0005554,GO:0008372
26045	BN13001	2.04807	893.144	436.09	1.03427	gi|13001|At1g53380_Contig4	At1g53380.1	68414.m06051 expressed protein contains Pfam profile PF04859: Plant protein of unknown function (DUF641	GO:0005554,GO:0000004,GO:0008372
26357	BN13001	2.43013	747.711	307.683	1.28104	gi|13001|At1g53380_Contig4	At1g53380.1	68414.m06051 expressed protein contains Pfam profile PF04859: Plant protein of unknown function (DUF641	GO:0005554,GO:0000004,GO:0008372
23445	BN13002	3.30595	804.535	243.36	1.72506	gi|13002|At1g53380_Contig2	At1g53380.1	68414.m06051 expressed protein contains Pfam profile PF04859: Plant protein of unknown function (DUF641	GO:0005554,GO:0000004,GO:0008372
21811	BN13024	2.31095	592.514	256.394	1.20849	gi|13024|At2g17710_Contig2	At2g17710.1	68415.m02052 expressed protein	GO:0005554,GO:0000004,GO:0008372
16611	BN13026	2.82386	11070.9	3920.49	1.49767	gi|13026|At2g17710_Contig3	At2g17710.1	68415.m02052 expressed protein	GO:0005554,GO:0000004,GO:0008372
16299	BN13026	2.88978	11921.4	4125.36	1.53096	gi|13026|At2g17710_Contig3	At2g17710.1	68415.m02052 expressed protein	GO:0005554,GO:0000004,GO:0008372
27349	BN13057	2.23789	630.731	281.842	1.16214	gi|13057|At4g13850_Contig1	At4g13850.2	68417.m02146 glycine-rich RNA-binding protein (GRP2) glycine-rich RNA binding protein 2 AtGRP2 [Arabidopsis thaliana] GI:2826811	GO:0003676,GO:0005739,GO:0000004,GO:0003723
24749	BN13058	2.67428	8909.92	3331.71	1.41915	gi|13058|At4g13850_Contig2	At4g13850.2	68417.m02146 glycine-rich RNA-binding protein (GRP2) glycine-rich RNA binding protein 2 AtGRP2 [Arabidopsis thaliana] GI:2826811	GO:0003676,GO:0005739,GO:0000004,GO:0003723
25061	BN13058	2.92178	8328.07	2850.34	1.54685	gi|13058|At4g13850_Contig2	At4g13850.2	68417.m02146 glycine-rich RNA-binding protein (GRP2) glycine-rich RNA binding protein 2 AtGRP2 [Arabidopsis thaliana] GI:2826811	GO:0003676,GO:0005739,GO:0000004,GO:0003723
17261	BN13061	2.01047	362.268	180.191	1.00753	gi|13061|At5g56360_Contig1	At5g56360.1	68418.m07034 calmodulin-binding protein similar to alpha glucosidase II beta subunit from GI:2104691 [Mus musculus]	GO:0012505,GO:0005516
1349	BN13069	2.51106	24296.7	9675.87	1.3283	gi|13069|At5g64350_Contig1	At5g64350.1	68418.m08082 FK506-binding protein (FKBP12) / immunophilin identical to immunophilin (GI:2104957) [Arabidopsis thaliana]	GO:0005528,GO:0009543,GO:0003755,GO:0006457
30257	BN13070	4.5217	4291.26	949.036	2.17687	gi|13070|At5g64350_Contig2	At5g64350.1	68418.m08082 FK506-binding protein (FKBP12) / immunophilin identical to immunophilin (GI:2104957) [Arabidopsis thaliana]	GO:0005528,GO:0009543,GO:0003755,GO:0006457
30257	BN13070	2.25129	3120.54	1386.11	1.17075	gi|13070|At5g64350_Contig2	At5g64350.1	68418.m08082 FK506-binding protein (FKBP12) / immunophilin identical to immunophilin (GI:2104957) [Arabidopsis thaliana]	GO:0005528,GO:0009543,GO:0003755,GO:0006457
29945	BN13070	3.45101	4641.85	1345.07	1.78702	gi|13070|At5g64350_Contig2	At5g64350.1	68418.m08082 FK506-binding protein (FKBP12) / immunophilin identical to immunophilin (GI:2104957) [Arabidopsis thaliana]	GO:0005528,GO:0009543,GO:0003755,GO:0006457
27345	BN13071	2.1146	321.201	151.897	1.08038	gi|13071|At2g06050_Contig1	At2g06050.2	68415.m00664 12-oxophytodienoate reductase (OPR3) / delayed dehiscence1 (DDE1) nearly identical to DELAYED DEHISCENCE1 [GI:7688991] and to OPR3 [GI:10242314]; contains Pfam profile PF00724:oxidoreductase, FAD/FMN-binding; identical to cDNA OPDA-reductase	GO:0009611,GO:0016629,GO:0009507,GO:0009695
1657	BN13091	2.15225	18454.7	8574.61	1.10585	gi|13091|At1g70850_Contig3	At1g70850.1	68414.m08173 Bet v I allergen family protein similar to Csf-2 [Cucumis sativus][GI:5762258][J Am Soc Hortic Sci 124, 136-139 (1999)] contains Pfam profile PF00407: Pathogenesis-related protein Bet v I family	GO:0005554,GO:0000004,GO:0008372
1345	BN13091	2.14549	19462.6	9071.4	1.10131	gi|13091|At1g70850_Contig3	At1g70850.1	68414.m08173 Bet v I allergen family protein similar to Csf-2 [Cucumis sativus][GI:5762258][J Am Soc Hortic Sci 124, 136-139 (1999)] contains Pfam profile PF00407: Pathogenesis-related protein Bet v I family	GO:0005554,GO:0000004,GO:0008372
27999	BN13093	2.13538	1135.57	531.787	1.0945	gi|13093|At5g06600_Contig1	At5g06600.2	68418.m00746 ubiquitin-specific protease 12 (UBP12) almost identical to ubiquitin-specific protease 12 GI:11993471 [Arabidopsis thaliana], one amino acid difference	GO:0008372,GO:0006265,GO:0004197,GO:0004843,GO:0003690,GO:0004221,GO:0006511
20511	BN13096	2.05427	9918.32	4828.15	1.03863	gi|13096|At5g56010_Contig10	At5g56010.1	68418.m06989 heat shock protein, putative strong similarity to SP|P55737 Heat shock protein 81-2 (HSP81-2) {Arabidopsis thaliana}; contains Pfam profiles PF02518: ATPase, histidine kinase-, DNA gyrase B-, and HSP90-like domain protein, PF00183: Hsp90 prot	GO:0006457,GO:0003773,GO:0006355,GO:0003754,GO:0005524,GO:0012505
20199	BN13096	2.31141	11591.8	5015.04	1.20877	gi|13096|At5g56010_Contig10	At5g56010.1	68418.m06989 heat shock protein, putative strong similarity to SP|P55737 Heat shock protein 81-2 (HSP81-2) {Arabidopsis thaliana}; contains Pfam profiles PF02518: ATPase, histidine kinase-, DNA gyrase B-, and HSP90-like domain protein, PF00183: Hsp90 prot	GO:0006457,GO:0003773,GO:0006355,GO:0003754,GO:0005524,GO:0012505
17911	BN13104	2.3776	14305.3	6016.69	1.24951	gi|13104|At5g56010_Contig2	At5g56010.1	68418.m06989 heat shock protein, putative strong similarity to SP|P55737 Heat shock protein 81-2 (HSP81-2) {Arabidopsis thaliana}; contains Pfam profiles PF02518: ATPase, histidine kinase-, DNA gyrase B-, and HSP90-like domain protein, PF00183: Hsp90 prot	GO:0006457,GO:0003773,GO:0006355,GO:0003754,GO:0005524,GO:0012505
30595	BN13114	3.09442	8845.38	2858.49	1.62967	gi|13114|At1g06460_Contig1	At1g06460.1	68414.m00684 31.2 kDa small heat shock family protein / hsp20 family protein contains Pfam profile: PF00011 Hsp20/alpha crystallin family	GO:0005739,GO:0003773,GO:0009408
30907	BN13114	4.6502	9206.42	1979.79	2.21729	gi|13114|At1g06460_Contig1	At1g06460.1	68414.m00684 31.2 kDa small heat shock family protein / hsp20 family protein contains Pfam profile: PF00011 Hsp20/alpha crystallin family	GO:0005739,GO:0003773,GO:0009408
30907	BN13114	2.34252	4918.45	2099.64	1.22806	gi|13114|At1g06460_Contig1	At1g06460.1	68414.m00684 31.2 kDa small heat shock family protein / hsp20 family protein contains Pfam profile: PF00011 Hsp20/alpha crystallin family	GO:0005739,GO:0003773,GO:0009408
30595	BN13114	2.5792	5857.16	2270.92	1.36692	gi|13114|At1g06460_Contig1	At1g06460.1	68414.m00684 31.2 kDa small heat shock family protein / hsp20 family protein contains Pfam profile: PF00011 Hsp20/alpha crystallin family	GO:0005739,GO:0003773,GO:0009408
28962	BN13129	3.19776	3421.06	1069.83	1.67706	gi|13129|At5g13360_Contig2	At5g13360.1	68418.m01539 auxin-responsive GH3 family protein similar to auxin-responsive GH3 product [Glycine max] GI:18591; contains Pfam profile PF03321: GH3 auxin-responsive promoter	GO:0008372,GO:0005554,GO:0009733
28650	BN13129	3.1562	4439.41	1406.57	1.65819	gi|13129|At5g13360_Contig2	At5g13360.1	68418.m01539 auxin-responsive GH3 family protein similar to auxin-responsive GH3 product [Glycine max] GI:18591; contains Pfam profile PF03321: GH3 auxin-responsive promoter	GO:0008372,GO:0005554,GO:0009733
21162	BN13132	2.22908	462.127	207.317	1.15645	gi|13132|At2g20250_Contig1	At2g20250.1	68415.m02366 hypothetical protein	GO:0005554,GO:0000004,GO:0005739
15962	BN13134	2.33448	1604.58	687.339	1.2231	gi|13134|At3g13720_Contig1	At3g13720.1	68416.m01732 prenylated rab acceptor (PRA1) family protein contains Pfam profile PF03208: Prenylated rab acceptor (PRA1)	GO:0005554,GO:0000004,GO:0008372
15650	BN13134	2.22056	1848.43	832.416	1.15092	gi|13134|At3g13720_Contig1	At3g13720.1	68416.m01732 prenylated rab acceptor (PRA1) family protein contains Pfam profile PF03208: Prenylated rab acceptor (PRA1)	GO:0005554,GO:0000004,GO:0008372
362	BN13142	2.03928	1435.67	704.008	1.02806	gi|13142|At3g51820_Contig1	At3g51820.1	68416.m05683 chlorophyll synthetase, putative identical to gi:972938 putative chlorophyll synthetase from Arabidopsis thaliana	GO:0015995,GO:0009535,GO:0046408
26358	BN13145	3.11769	1282.36	411.318	1.64048	gi|13145|At4g24820_Contig6	At4g24820.2	68417.m03556 26S proteasome regulatory subunit, putative (RPN7) contains similarity to ubiquitin activating enzyme GI:3647283 from [Lycopersicon esculentum]	GO:0006511,GO:0005554,GO:0008541
26046	BN13145	3.07889	1775.48	576.663	1.62241	gi|13145|At4g24820_Contig6	At4g24820.2	68417.m03556 26S proteasome regulatory subunit, putative (RPN7) contains similarity to ubiquitin activating enzyme GI:3647283 from [Lycopersicon esculentum]	GO:0006511,GO:0005554,GO:0008541
15646	BN13151	2.47374	4205.39	1700.01	1.3067	gi|13151|At5g18670_Contig2	At5g18670.1	68418.m02216 beta-amylase, putative (BMY3) / 1,4-alpha-D-glucan maltohydrolase, putative almost identical to beta-amylase BMY3 GI:15149457 from [Arabidopsis thaliana]; identical to cDNA putative beta-amylase BMY3 (BMY3) GI:15149456	GO:0008372,GO:0030244,GO:0000272,GO:0016161
15958	BN13151	2.3596	3503.44	1484.76	1.23854	gi|13151|At5g18670_Contig2	At5g18670.1	68418.m02216 beta-amylase, putative (BMY3) / 1,4-alpha-D-glucan maltohydrolase, putative almost identical to beta-amylase BMY3 GI:15149457 from [Arabidopsis thaliana]; identical to cDNA putative beta-amylase BMY3 (BMY3) GI:15149456	GO:0008372,GO:0030244,GO:0000272,GO:0016161
29300	BN13161	5.67622	1512.11	266.394	2.50493	gi|13161|At3g03100_Contig2	At3g03100.1	68416.m00306 NADH:ubiquinone oxidoreductase family protein contains Pfam PF05071: NADH:ubiquinone oxidoreductase 17.2 kD subunit; similar to ethylene-regulated ER6 protein (GI:5669654) [Lycopersicon esculentum]; identical to Probable NADH-ubiquinone oxido	GO:0008372,GO:0000004,GO:0016491
29612	BN13161	5.81263	1245.89	214.342	2.53919	gi|13161|At3g03100_Contig2	At3g03100.1	68416.m00306 NADH:ubiquinone oxidoreductase family protein contains Pfam PF05071: NADH:ubiquinone oxidoreductase 17.2 kD subunit; similar to ethylene-regulated ER6 protein (GI:5669654) [Lycopersicon esculentum]; identical to Probable NADH-ubiquinone oxido	GO:0008372,GO:0000004,GO:0016491
24412	BN13163	9.28493	2212.33	238.271	3.21489	gi|13163|At3g13870_Contig1	At3g13870.1	68416.m01753 root hair defective 3 (RHD3) identical to root hair defective 3 (RHD3) GI:1839188 from [Arabidopsis thaliana] (Genes Dev (1997) 11(6), 799-811)	GO:0009932,GO:0006888,GO:0009832,GO:0005525,GO:0008372,GO:0030036
24100	BN13163	7.3431	2300.69	313.313	2.87639	gi|13163|At3g13870_Contig1	At3g13870.1	68416.m01753 root hair defective 3 (RHD3) identical to root hair defective 3 (RHD3) GI:1839188 from [Arabidopsis thaliana] (Genes Dev (1997) 11(6), 799-811)	GO:0009932,GO:0006888,GO:0009832,GO:0005525,GO:0008372,GO:0030036
18900	BN13167	2.09072	370.041	176.992	1.064	gi|13167|At2g31040_Contig1	At2g31040.1	68415.m03786 ATP synthase protein I -related contains weaks similarity to Swiss-Prot:P08443 ATP synthase protein I [Synechococcus sp.]	GO:0005554,GO:0000004,GO:0009507
19212	BN13167	2.15157	382.515	177.784	1.10539	gi|13167|At2g31040_Contig1	At2g31040.1	68415.m03786 ATP synthase protein I -related contains weaks similarity to Swiss-Prot:P08443 ATP synthase protein I [Synechococcus sp.]	GO:0005554,GO:0000004,GO:0009507
24408	BN13179	3.48853	3483.87	998.663	1.80262	gi|13179|At1g60950_Contig3	At1g60950.1	68414.m06861 ferredoxin, chloroplast (PETF) identical to FERREDOXIN PRECURSOR GB:P16972 [SP|P16972] from [Arabidopsis thaliana]	GO:0009416,GO:0009767,GO:0009055,GO:0009570
24096	BN13179	3.58563	4173.85	1164.05	1.84223	gi|13179|At1g60950_Contig3	At1g60950.1	68414.m06861 ferredoxin, chloroplast (PETF) identical to FERREDOXIN PRECURSOR GB:P16972 [SP|P16972] from [Arabidopsis thaliana]	GO:0009416,GO:0009767,GO:0009055,GO:0009570
22462	BN13222	5.62279	2242.83	398.882	2.49129	gi|13222|At4g28440_LL2907F	At4g28440.1	68417.m04070 DNA-binding protein-related contains weak similarity to G-quartet DNA binding protein 3 [Tetrahymena thermophila] gi|4583503|gb|AAD25098	GO:0005554,GO:0000004,GO:0009507
22150	BN13222	4.99129	2424.7	485.786	2.31941	gi|13222|At4g28440_LL2907F	At4g28440.1	68417.m04070 DNA-binding protein-related contains weak similarity to G-quartet DNA binding protein 3 [Tetrahymena thermophila] gi|4583503|gb|AAD25098	GO:0005554,GO:0000004,GO:0009507
30258	BN13236	2.97157	2447.37	823.596	1.57122	gi|13236|At1g56070_Contig5	At1g56070.1	68414.m06438 elongation factor 2, putative / EF-2, putative similar to ELONGATION FACTOR 2 GB:O14460 from [Schizosaccharomyces pombe]	GO:0006415,GO:0005525,GO:0008135,GO:0005524,GO:0016149,GO:0003746,GO:0005737,GO:0001514,GO:0006414
29946	BN13236	2.48723	3424.29	1376.75	1.31454	gi|13236|At1g56070_Contig5	At1g56070.1	68414.m06438 elongation factor 2, putative / EF-2, putative similar to ELONGATION FACTOR 2 GB:O14460 from [Schizosaccharomyces pombe]	GO:0006415,GO:0005525,GO:0008135,GO:0005524,GO:0016149,GO:0003746,GO:0005737,GO:0001514,GO:0006414
29946	BN13236	2.14768	2950.36	1373.74	1.10278	gi|13236|At1g56070_Contig5	At1g56070.1	68414.m06438 elongation factor 2, putative / EF-2, putative similar to ELONGATION FACTOR 2 GB:O14460 from [Schizosaccharomyces pombe]	GO:0006415,GO:0005525,GO:0008135,GO:0005524,GO:0016149,GO:0003746,GO:0005737,GO:0001514,GO:0006414
30258	BN13236	2.61544	2450.91	937.094	1.38705	gi|13236|At1g56070_Contig5	At1g56070.1	68414.m06438 elongation factor 2, putative / EF-2, putative similar to ELONGATION FACTOR 2 GB:O14460 from [Schizosaccharomyces pombe]	GO:0006415,GO:0005525,GO:0008135,GO:0005524,GO:0016149,GO:0003746,GO:0005737,GO:0001514,GO:0006414
30912	BN13255	6.33537	1364.76	215.419	2.66343	gi|13255|At4g00430_Contig3	At4g00430.1	68417.m00059 plasma membrane intrinsic protein, putative identical to transmembrane protein GI:535780 from [Arabidopsis thaliana]; very strong similarity to SP|Q08733 Plasma membrane intrinsic protein 1C (Transmembrane protein B) (TMP-B) {Arabidopsis thal	GO:0015250,GO:0006810,GO:0016020
30600	BN13255	7.35719	1779.38	241.856	2.87915	gi|13255|At4g00430_Contig3	At4g00430.1	68417.m00059 plasma membrane intrinsic protein, putative identical to transmembrane protein GI:535780 from [Arabidopsis thaliana]; very strong similarity to SP|Q08733 Plasma membrane intrinsic protein 1C (Transmembrane protein B) (TMP-B) {Arabidopsis thal	GO:0015250,GO:0006810,GO:0016020
28312	BN13256	5.75147	9862.39	1714.76	2.52393	gi|13256|At4g00430_Contig2	At4g00430.1	68417.m00059 plasma membrane intrinsic protein, putative identical to transmembrane protein GI:535780 from [Arabidopsis thaliana]; very strong similarity to SP|Q08733 Plasma membrane intrinsic protein 1C (Transmembrane protein B) (TMP-B) {Arabidopsis thal	GO:0015250,GO:0006810,GO:0016020
28000	BN13256	3.1207	9322.97	2987.46	1.64187	gi|13256|At4g00430_Contig2	At4g00430.1	68417.m00059 plasma membrane intrinsic protein, putative identical to transmembrane protein GI:535780 from [Arabidopsis thaliana]; very strong similarity to SP|Q08733 Plasma membrane intrinsic protein 1C (Transmembrane protein B) (TMP-B) {Arabidopsis thal	GO:0015250,GO:0006810,GO:0016020
15312	BN13262	2.02244	9269.19	4583.17	1.0161	gi|13262|At1g27350_EL2968R	At1g27350.1	68414.m03331 expressed protein contains 1 transmembrane domain; similar to ribosome associated membrane protein RAMP4 GI:4585827 [Rattus norvegicus]; similar to ESTs gb|T20610 and gb|AA586199	GO:0005554,GO:0000004,GO:0008372
15000	BN13262	2.11781	9929.37	4688.51	1.08257	gi|13262|At1g27350_EL2968R	At1g27350.1	68414.m03331 expressed protein contains 1 transmembrane domain; similar to ribosome associated membrane protein RAMP4 GI:4585827 [Rattus norvegicus]; similar to ESTs gb|T20610 and gb|AA586199	GO:0005554,GO:0000004,GO:0008372
2312	BN13270	2.29101	10968.7	4787.72	1.19598	gi|13270|At5g27670_Contig1	At5g27670.1	68418.m03317 histone H2A, putative similar to histone H2A Lycopersicon esculentum SP|P25469, Pisum sativum SP|P25470, Petroselinum crispum SP|P19177; contains Pfam profile PF00125 Core histone H2A/H2B/H3/H4	GO:0007001,GO:0003677,GO:0006334,GO:0000786,GO:0005634
30596	BN13272	2.62726	766.883	291.895	1.39356	gi|13272|At5g27670_Contig3	At5g27670.1	68418.m03317 histone H2A, putative similar to histone H2A Lycopersicon esculentum SP|P25469, Pisum sativum SP|P25470, Petroselinum crispum SP|P19177; contains Pfam profile PF00125 Core histone H2A/H2B/H3/H4	GO:0007001,GO:0003677,GO:0006334,GO:0000786,GO:0005634
30596	BN13272	2.52586	559.559	221.532	1.33678	gi|13272|At5g27670_Contig3	At5g27670.1	68418.m03317 histone H2A, putative similar to histone H2A Lycopersicon esculentum SP|P25469, Pisum sativum SP|P25470, Petroselinum crispum SP|P19177; contains Pfam profile PF00125 Core histone H2A/H2B/H3/H4	GO:0007001,GO:0003677,GO:0006334,GO:0000786,GO:0005634
30908	BN13272	2.21952	490.186	220.852	1.15025	gi|13272|At5g27670_Contig3	At5g27670.1	68418.m03317 histone H2A, putative similar to histone H2A Lycopersicon esculentum SP|P25469, Pisum sativum SP|P25470, Petroselinum crispum SP|P19177; contains Pfam profile PF00125 Core histone H2A/H2B/H3/H4	GO:0007001,GO:0003677,GO:0006334,GO:0000786,GO:0005634
28308	BN13279	2.60549	465.362	178.608	1.38156	gi|13279|At4g31990_DC1459R	At4g31990.2	68417.m04554 aspartate aminotransferase, chloroplast / transaminase A (ASP5) (AAT1) nearly identical to SP|P46248 Aspartate aminotransferase, chloroplast precursor (EC 2.6.1.1) (Transaminase A) {Arabidopsis thaliana}	GO:0019465,GO:0009058,GO:0019554,GO:0006530,GO:0006520,GO:0009507,GO:0004069,GO:0009536
25708	BN13280	2.08815	1367.69	654.976	1.06223	gi|13280|At4g24680_LB2047F	At4g24680.1	68417.m03533 expressed protein	GO:0005554,GO:0000004,GO:0008372
28651	BN13291	2.01532	770.827	382.484	1.01101	gi|13291|At5g39950_Contig2	At5g39950.1	68418.m04844 thioredoxin H-type 2 (TRX-H-2) (Gif2) identical to SP|Q38879 Thioredoxin H-type 2 (TRX-H-2) {Arabidopsis thaliana}; identical to cDNA (Gif2) mRNA for thioredoxin GI:992963	GO:0030508,GO:0005829,GO:0016671,GO:0000103,GO:0006499
23763	BN13294	3.79179	1312.68	346.19	1.92288	gi|13294|At5g18190_LB2070R	At5g18190.1	68418.m02135 protein kinase family protein contains Pfam domains, PF00069: Protein kinase domain	GO:0006468,GO:0004674,GO:0005739,GO:0004672,GO:0005524,GO:0016301
23451	BN13294	3.04697	1722.92	565.454	1.60737	gi|13294|At5g18190_LB2070R	At5g18190.1	68418.m02135 protein kinase family protein contains Pfam domains, PF00069: Protein kinase domain	GO:0006468,GO:0004674,GO:0005739,GO:0004672,GO:0005524,GO:0016301
18563	BN13303	2.44679	8140.24	3326.91	1.29089	gi|13303|At2g17230_Contig1	At2g17230.1	68415.m01990 phosphate-responsive 1 family protein similar to phi-1 (phosphate-induced gene) [Nicotiana tabacum] GI:3759184; contains Pfam profile PF04674: Phosphate-induced protein 1 conserved region	GO:0005554,GO:0000004,GO:0012505
18251	BN13303	2.53858	10040.6	3955.2	1.34402	gi|13303|At2g17230_Contig1	At2g17230.1	68415.m01990 phosphate-responsive 1 family protein similar to phi-1 (phosphate-induced gene) [Nicotiana tabacum] GI:3759184; contains Pfam profile PF04674: Phosphate-induced protein 1 conserved region	GO:0005554,GO:0000004,GO:0012505
26359	BN13324	3.31585	2226.99	671.62	1.72938	gi|13324|At2g32930_CL3742F	At2g32930.1	68415.m04037 zinc finger (CCCH-type) family protein contains Pfam domain, PF00642: Zinc finger C-x8-C-x5-C-x3-H type (and similar)	GO:0003676,GO:0000004,GO:0008372
26047	BN13324	2.92029	3049.28	1044.17	1.54611	gi|13324|At2g32930_CL3742F	At2g32930.1	68415.m04037 zinc finger (CCCH-type) family protein contains Pfam domain, PF00642: Zinc finger C-x8-C-x5-C-x3-H type (and similar)	GO:0003676,GO:0000004,GO:0008372
18559	BN13327	2.25391	621.636	275.803	1.17243	gi|13327|At3g06860_Contig3	At3g06860.1	68416.m00814 fatty acid multifunctional protein (MFP2) identical to fatty acid multifunctional protein (AtMFP2) GB:AF123254 [gi:4337027] (Arabidopsis thaliana) (fatty acid beta-oxidation); contains Pfam profiles PF02737 (3-hydroxyacyl-CoA dehydrogenase, N	GO:0006635,GO:0004300,GO:0016509
13047	BN13331	2.81041	1510.19	537.355	1.49078	gi|13331|At3g06860_Contig2	At3g06860.1	68416.m00814 fatty acid multifunctional protein (MFP2) identical to fatty acid multifunctional protein (AtMFP2) GB:AF123254 [gi:4337027] (Arabidopsis thaliana) (fatty acid beta-oxidation); contains Pfam profiles PF02737 (3-hydroxyacyl-CoA dehydrogenase, N	GO:0006635,GO:0004300,GO:0016509
13359	BN13331	3.22403	1502.99	466.183	1.68887	gi|13331|At3g06860_Contig2	At3g06860.1	68416.m00814 fatty acid multifunctional protein (MFP2) identical to fatty acid multifunctional protein (AtMFP2) GB:AF123254 [gi:4337027] (Arabidopsis thaliana) (fatty acid beta-oxidation); contains Pfam profiles PF02737 (3-hydroxyacyl-CoA dehydrogenase, N	GO:0006635,GO:0004300,GO:0016509
26701	BN13338	5.02766	1318.01	262.152	2.32989	gi|13338|At3g03940_LB2070F	At3g03940.1	68416.m00412 protein kinase family protein contains Pfam domains, PF00069: Protein kinase domain	GO:0009507,GO:0004674,GO:0006468,GO:0004672,GO:0005524,GO:0016301
27013	BN13338	3.54375	2117.89	597.641	1.82528	gi|13338|At3g03940_LB2070F	At3g03940.1	68416.m00412 protein kinase family protein contains Pfam domains, PF00069: Protein kinase domain	GO:0009507,GO:0004674,GO:0006468,GO:0004672,GO:0005524,GO:0016301
26701	BN13338	2.61586	2954.12	1129.31	1.38729	gi|13338|At3g03940_LB2070F	At3g03940.1	68416.m00412 protein kinase family protein contains Pfam domains, PF00069: Protein kinase domain	GO:0009507,GO:0004674,GO:0006468,GO:0004672,GO:0005524,GO:0016301
24101	BN13341	3.51422	12230.1	3480.17	1.81321	gi|13341|At3g02470_Contig5	At3g02470.1	68416.m00235 adenosylmethionine decarboxylase family protein contains Pfam profile: PF01536 adenosylmethionine decarboxylase	GO:0008372,GO:0006596,GO:0008295,GO:0004014,GO:0006597
24413	BN13341	3.36589	10755.7	3195.5	1.75099	gi|13341|At3g02470_Contig5	At3g02470.1	68416.m00235 adenosylmethionine decarboxylase family protein contains Pfam profile: PF01536 adenosylmethionine decarboxylase	GO:0008372,GO:0006596,GO:0008295,GO:0004014,GO:0006597
27663	BN13371	2.46751	1182.19	479.102	1.30306	gi|13371|At2g27385_Contig1	At2g27385.1	68415.m03304 expressed protein	GO:0005554,GO:0000004,GO:0012505
27351	BN13371	2.38204	1135.65	476.756	1.2522	gi|13371|At2g27385_Contig1	At2g27385.1	68415.m03304 expressed protein	GO:0005554,GO:0000004,GO:0012505
14663	BN13378	2.37177	962.607	405.861	1.24596	gi|13378|At3g10020_Contig1	At3g10020.1	68416.m01202 expressed protein	GO:0005554,GO:0000004,GO:0008372
24747	BN13389	2.71295	623.118	229.683	1.43986	gi|13389|At1g08510_Contig3	At1g08510.1	68414.m00942 acyl-[acyl carrier protein] thioesterase / acyl-ACP thioesterase / oleoyl-[acyl-carrier protein] hydrolase / S-acyl fatty acid synthase thioesterase identical to acyl-(acyl carrier protein) thioesterase [Arabidopsis thaliana] GI:804948	GO:0006633,GO:0000036,GO:0009507
25059	BN13389	2.16416	576.566	266.415	1.11381	gi|13389|At1g08510_Contig3	At1g08510.1	68414.m00942 acyl-[acyl carrier protein] thioesterase / acyl-ACP thioesterase / oleoyl-[acyl-carrier protein] hydrolase / S-acyl fatty acid synthase thioesterase identical to acyl-(acyl carrier protein) thioesterase [Arabidopsis thaliana] GI:804948	GO:0006633,GO:0000036,GO:0009507
14659	BN13394	5.48393	2033.58	370.825	2.45521	gi|13394|At3g16640_Contig1	At3g16640.1	68416.m02127 translationally controlled tumor family protein similar to translationally controlled tumor protein GB:AAD10032 from [Hevea brasiliensis]	GO:0005554,GO:0000004,GO:0005737
14347	BN13394	5.27442	2232.12	423.197	2.39901	gi|13394|At3g16640_Contig1	At3g16640.1	68416.m02127 translationally controlled tumor family protein similar to translationally controlled tumor protein GB:AAD10032 from [Hevea brasiliensis]	GO:0005554,GO:0000004,GO:0005737
15001	BN13412	2.18545	2282.99	1044.63	1.12793	gi|13412|At3g46520_Contig1	At3g46520.1	68416.m05050 actin 12 (ACT12) identical to SP|P53497 Actin 12 {Arabidopsis thaliana}	GO:0005884,GO:0005200,GO:0015629
9797	BN13430	2.19933	521.079	236.926	1.13707	gi|13430|At3g11780_Contig4	At3g11780.1	68416.m01445 MD-2-related lipid recognition domain-containing protein / ML domain-containing protein weak similarity to phosphatidylglycerol/phosphatidylinositol transfer protein [Aspergillus oryzae] GI:10178615; contains Pfam profile PF02221: ML domain	GO:0005554,GO:0000004,GO:0012505
10109	BN13430	2.50376	610.992	244.03	1.32409	gi|13430|At3g11780_Contig4	At3g11780.1	68416.m01445 MD-2-related lipid recognition domain-containing protein / ML domain-containing protein weak similarity to phosphatidylglycerol/phosphatidylinositol transfer protein [Aspergillus oryzae] GI:10178615; contains Pfam profile PF02221: ML domain	GO:0005554,GO:0000004,GO:0012505
4909	BN13432	2.01959	2441.34	1208.83	1.01406	gi|13432|At3g11780_Contig2	At3g11780.1	68416.m01445 MD-2-related lipid recognition domain-containing protein / ML domain-containing protein weak similarity to phosphatidylglycerol/phosphatidylinositol transfer protein [Aspergillus oryzae] GI:10178615; contains Pfam profile PF02221: ML domain	GO:0005554,GO:0000004,GO:0012505
2309	BN13433	2.03533	15922.7	7823.14	1.02527	gi|13433|At1g05850_Contig1	At1g05850.1	68414.m00612 chitinase-like protein 1 (CTL1) similar to class I chitinase GI:7798656 from [Halimolobos perplexa var. perplexa]; contains Pfam profile PF00182: Chitinase class I; identical to cDNA chitinase-like protein 1 (CTL1) CTL1-ELP1 allele GI:1722632	GO:0009613,GO:0016998,GO:0004568,GO:0012505
26056	BN13436	3.43913	2644.69	768.999	1.78204	gi|13436|At5g28540_Contig1	At5g28540.1	68418.m03480 luminal binding protein 1 (BiP-1) (BP1) SWISS-PROT:Q9LKR3 PMID:8888624	GO:0005788,GO:0009408,GO:0003773,GO:0006457
26368	BN13436	3.60399	1811.81	502.724	1.84959	gi|13436|At5g28540_Contig1	At5g28540.1	68418.m03480 luminal binding protein 1 (BiP-1) (BP1) SWISS-PROT:Q9LKR3 PMID:8888624	GO:0005788,GO:0009408,GO:0003773,GO:0006457
23768	BN13438	3.5793	795.585	222.274	1.83968	gi|13438|At3g53750_Contig1	At3g53750.1	68416.m05938 actin 3 (ACT3) identical to SP|P53493 Actin 3 {Arabidopsis thaliana}; supported by full-length cDNA: Ceres: 19581.	GO:0005200,GO:0015629,GO:0003774,GO:0005884
15656	BN13441	2.10481	5001.42	2376.19	1.07369	gi|13441|At4g24920_Contig1	At4g24920.1	68417.m03568 protein transport protein SEC61 gamma subunit, putative similar to Swiss-Prot:Q19967 protein transport protein SEC61 gamma subunit [Caenorhabditis elegans]	GO:0006886,GO:0016020,GO:0006605,GO:0015450
15968	BN13441	2.28308	4261.83	1866.7	1.19098	gi|13441|At4g24920_Contig1	At4g24920.1	68417.m03568 protein transport protein SEC61 gamma subunit, putative similar to Swiss-Prot:Q19967 protein transport protein SEC61 gamma subunit [Caenorhabditis elegans]	GO:0006886,GO:0016020,GO:0006605,GO:0015450
23452	BN13453	3.51613	1289.56	366.756	1.81399	gi|13453|At5g42020_Contig1	At5g42020.1	68418.m05115 luminal binding protein 2 (BiP-2) (BP2) similar to SWISS-PROT: Q39043; GI:1303695; luminal binding protein (BiP) [Arabidopsis thaliana]	GO:0009408,GO:0005783,GO:0006457,GO:0003773,GO:0005788
23764	BN13453	4.51667	1096.62	242.794	2.17526	gi|13453|At5g42020_Contig1	At5g42020.1	68418.m05115 luminal binding protein 2 (BiP-2) (BP2) similar to SWISS-PROT: Q39043; GI:1303695; luminal binding protein (BiP) [Arabidopsis thaliana]	GO:0009408,GO:0005783,GO:0006457,GO:0003773,GO:0005788
26706	BN13470	4.48675	1412.34	314.78	2.16567	gi|13470|At2g37750_Contig1	At2g37750.1	68415.m04631 expressed protein	GO:0005554,GO:0000004,GO:0005739
24414	BN13489	3.32899	1578.64	474.21	1.73508	gi|13489|At2g27730_Contig2	At2g27730.1	68415.m03361 expressed protein contains 1 transmembrane domain; similar to Unknown mitochondrial protein At2g27730 (Swiss-Prot:Q9ZUX4) [Arabidopsis thaliana] similar to F1F0-ATPase inhibitor protein (GI:5821432) [Oryza sativa]	GO:0005554,GO:0000004,GO:0005739
24102	BN13489	3.26045	2066.41	633.781	1.70507	gi|13489|At2g27730_Contig2	At2g27730.1	68415.m03361 expressed protein contains 1 transmembrane domain; similar to Unknown mitochondrial protein At2g27730 (Swiss-Prot:Q9ZUX4) [Arabidopsis thaliana] similar to F1F0-ATPase inhibitor protein (GI:5821432) [Oryza sativa]	GO:0005554,GO:0000004,GO:0005739
27668	BN13500	2.02314	1649.32	815.228	1.0166	gi|13500|At5g08260_Contig3	At5g08260.1	68418.m00971 serine carboxypeptidase S10 family protein similar to Serine carboxypeptidase II chains A and B (SP:P08819) (EC 3.4.16.6) [Triticum aestivum (Wheat)]; carboxypeptidase D - Triticum aestivum, PIR:A29639	GO:0006508,GO:0004185,GO:0012505
27668	BN13500	3.9849	1923.46	482.687	1.99454	gi|13500|At5g08260_Contig3	At5g08260.1	68418.m00971 serine carboxypeptidase S10 family protein similar to Serine carboxypeptidase II chains A and B (SP:P08819) (EC 3.4.16.6) [Triticum aestivum (Wheat)]; carboxypeptidase D - Triticum aestivum, PIR:A29639	GO:0006508,GO:0004185,GO:0012505
27356	BN13500	4.12176	2400.33	582.356	2.04326	gi|13500|At5g08260_Contig3	At5g08260.1	68418.m00971 serine carboxypeptidase S10 family protein similar to Serine carboxypeptidase II chains A and B (SP:P08819) (EC 3.4.16.6) [Triticum aestivum (Wheat)]; carboxypeptidase D - Triticum aestivum, PIR:A29639	GO:0006508,GO:0004185,GO:0012505
22468	BN13504	2.99945	6064.04	2021.72	1.5847	gi|13504|At2g28430_Contig1	At2g28430.1	68415.m03454 expressed protein	GO:0005554,GO:0000004,GO:0012505
22156	BN13504	2.67243	5961.66	2230.8	1.41815	gi|13504|At2g28430_Contig1	At2g28430.1	68415.m03454 expressed protein	GO:0005554,GO:0000004,GO:0012505
14356	BN13507	3.96657	26513.7	6684.29	1.98789	gi|13507|At4g40040_Contig1	At4g40040.1	68417.m05668 histone H3.2 identical to Histone H3.2, minor Lolium temulentum SP|P11105, nearly identical to histone H3.2 Mus pahari GI:515005; contains Pfam profile PF00125 Core histone H2A/H2B/H3/H4	GO:0007001,GO:0003677,GO:0006334,GO:0000786,GO:0005634,GO:0009507
14668	BN13507	4.05519	26201.7	6461.27	2.01977	gi|13507|At4g40040_Contig1	At4g40040.1	68417.m05668 histone H3.2 identical to Histone H3.2, minor Lolium temulentum SP|P11105, nearly identical to histone H3.2 Mus pahari GI:515005; contains Pfam profile PF00125 Core histone H2A/H2B/H3/H4	GO:0007001,GO:0003677,GO:0006334,GO:0000786,GO:0005634,GO:0009507
27352	BN13515	3.04698	3027.58	993.634	1.60738	gi|13515|At2g41410_Contig3	At2g41410.1	68415.m05110 calmodulin, putative identical to SP|P30188 Calmodulin-like protein {Arabidopsis thaliana}	GO:0009288,GO:0005509,GO:0009507
27664	BN13515	4.41862	3223.84	729.603	2.1436	gi|13515|At2g41410_Contig3	At2g41410.1	68415.m05110 calmodulin, putative identical to SP|P30188 Calmodulin-like protein {Arabidopsis thaliana}	GO:0009288,GO:0005509,GO:0009507
19864	BN13519	4.26695	2241.21	525.249	2.0932	gi|13519|At3g02760_Contig1	At3g02760.1	68416.m00268 histidyl-tRNA synthetase, putative / histidine--tRNA ligase, putative similar to SP|P12081 Histidyl-tRNA synthetase (EC 6.1.1.21) (Histidine--tRNA ligase) (HisRS) {Homo sapiens}; contains Pfam profiles PF00587: tRNA synthetase class II core d	GO:0006418,GO:0005524,GO:0006427,GO:0004821,GO:0004812,GO:0005737,GO:0000105,GO:0006412
19552	BN13519	3.3137	1350.71	407.614	1.72844	gi|13519|At3g02760_Contig1	At3g02760.1	68416.m00268 histidyl-tRNA synthetase, putative / histidine--tRNA ligase, putative similar to SP|P12081 Histidyl-tRNA synthetase (EC 6.1.1.21) (Histidine--tRNA ligase) (HisRS) {Homo sapiens}; contains Pfam profiles PF00587: tRNA synthetase class II core d	GO:0006418,GO:0005524,GO:0006427,GO:0004821,GO:0004812,GO:0005737,GO:0000105,GO:0006412
1352	BN13529	2.27994	2203.02	966.264	1.18899	gi|13529|At2g18740_Contig3	At2g18740.1	68415.m02182 small nuclear ribonucleoprotein E, putative / snRNP-E, putative / Sm protein E, putative similar to SWISS-PROT:P08578 small nuclear ribonucleoprotein E (snRNP-E) (Sm protein E, Sm-E, SmE) [Chicken]	GO:0008248,GO:0005634,GO:0005739,GO:0000004,GO:0005732
30918	BN13530	3.34152	845.539	253.04	1.74051	gi|13530|At2g31570_Contig1	At2g31570.1	68415.m03857 glutathione peroxidase, putative	GO:0005829,GO:0004602,GO:0006979
30606	BN13530	4.84704	1024	211.263	2.2771	gi|13530|At2g31570_Contig1	At2g31570.1	68415.m03857 glutathione peroxidase, putative	GO:0005829,GO:0004602,GO:0006979
30918	BN13530	2.03714	743.654	365.048	1.02655	gi|13530|At2g31570_Contig1	At2g31570.1	68415.m03857 glutathione peroxidase, putative	GO:0005829,GO:0004602,GO:0006979
28314	BN13545	2.28277	4040.86	1770.16	1.19078	gi|13545|At3g22960_Contig1	At3g22960.1	68416.m02895 pyruvate kinase, putative similar to pyruvate kinase isozyme A, chloroplast precursor [Ricinus communis] SWISS-PROT:Q43117	GO:0006096,GO:0004743,GO:0009507
18569	BN13574	5.2454	6649.02	1267.59	2.39105	gi|13574|At1g04660_LB1761R	At1g04660.1	68414.m00463 glycine-rich protein	GO:0015904,GO:0008152,GO:0016021,GO:0007186,GO:0016829,GO:0005524,GO:0012505,GO:0004937,GO:0015520
18257	BN13574	5.15662	6373.58	1236	2.36643	gi|13574|At1g04660_LB1761R	At1g04660.1	68414.m00463 glycine-rich protein	GO:0015904,GO:0008152,GO:0016021,GO:0007186,GO:0016829,GO:0005524,GO:0012505,GO:0004937,GO:0015520
23453	BN13587	2.51443	753.601	299.71	1.33023	gi|13587|At1g66680_Contig1	At1g66680.1	68414.m07579 S locus-linked protein, putative similar to S locus-linked protein SLL2 [Brassica napus] GI:1518113	GO:0008171,GO:0000004,GO:0008372
18253	BN13589	2.05968	296.753	144.077	1.04242	gi|13589|At4g34150_Contig3	At4g34150.1	68417.m04846 C2 domain-containing protein similar to calcium-dependent protein kinase [Dunaliella tertiolecta] GI:6644464; contains Pfam profile PF00168: C2 domain	GO:0007186,GO:0001584,GO:0016021
27019	BN13605	3.50793	1457.61	415.519	1.81062	gi|13605|At4g37980_Contig1	At4g37980.1	68417.m05367 mannitol dehydrogenase, putative (ELI3-1) identical to GI:16267	GO:0046029,GO:0009617,GO:0019592,GO:0008372,GO:0009626
26707	BN13605	3.21021	2042.92	636.382	1.68267	gi|13605|At4g37980_Contig1	At4g37980.1	68417.m05367 mannitol dehydrogenase, putative (ELI3-1) identical to GI:16267	GO:0046029,GO:0009617,GO:0019592,GO:0008372,GO:0009626
27019	BN13605	2.35746	1019.14	432.304	1.23723	gi|13605|At4g37980_Contig1	At4g37980.1	68417.m05367 mannitol dehydrogenase, putative (ELI3-1) identical to GI:16267	GO:0046029,GO:0009617,GO:0019592,GO:0008372,GO:0009626
24419	BN13608	3.7764	6620.37	1753.09	1.91701	gi|13608|At1g13440_Contig4	At1g13440.1	68414.m01570 glyceraldehyde 3-phosphate dehydrogenase, cytosolic, putative / NAD-dependent glyceraldehyde-3-phosphate dehydrogenase, putative very strong similarity to SP|P25858 Glyceraldehyde 3-phosphate dehydrogenase, cytosolic (EC 1.2.1.12) {Arabidopsi	GO:0008372,GO:0006096,GO:0008943
24107	BN13608	2.72702	7101.74	2604.21	1.44733	gi|13608|At1g13440_Contig4	At1g13440.1	68414.m01570 glyceraldehyde 3-phosphate dehydrogenase, cytosolic, putative / NAD-dependent glyceraldehyde-3-phosphate dehydrogenase, putative very strong similarity to SP|P25858 Glyceraldehyde 3-phosphate dehydrogenase, cytosolic (EC 1.2.1.12) {Arabidopsi	GO:0008372,GO:0006096,GO:0008943
24419	BN13608	2.09944	6458.98	3076.52	1.07001	gi|13608|At1g13440_Contig4	At1g13440.1	68414.m01570 glyceraldehyde 3-phosphate dehydrogenase, cytosolic, putative / NAD-dependent glyceraldehyde-3-phosphate dehydrogenase, putative very strong similarity to SP|P25858 Glyceraldehyde 3-phosphate dehydrogenase, cytosolic (EC 1.2.1.12) {Arabidopsi	GO:0008372,GO:0006096,GO:0008943
6219	BN13620	2.49716	1224.05	490.177	1.32029	gi|13620|At3g61980_Contig1	At3g61980.1	68416.m06961 serine protease inhibitor, Kazal-type family protein contains Pfam domain PF00050: Kazal-type serine protease inhibitor domain	GO:0005554,GO:0000004,GO:0012505
5907	BN13620	2.7484	1367.62	497.605	1.45859	gi|13620|At3g61980_Contig1	At3g61980.1	68416.m06961 serine protease inhibitor, Kazal-type family protein contains Pfam domain PF00050: Kazal-type serine protease inhibitor domain	GO:0005554,GO:0000004,GO:0012505
1015	BN13636	2.00039	359.541	179.735	1.00028	gi|13636|At4g18830_LB1765F	At4g18830.1	68417.m02779 ovate family protein 52% similar to ovate protein (GI:23429649) [Lycopersicon esculentum]; contains TIGRFAM TIGR01568 : uncharacterized plant-specific domain TIGR01568	GO:0005554,GO:0000004,GO:0009507
30269	BN13637	4.02997	825.757	204.904	2.01077	gi|13637|At2g27830_Contig1	At2g27830.1	68415.m03374 expressed protein	GO:0005554,GO:0000004,GO:0009507
29957	BN13637	3.81227	1035.18	271.539	1.93065	gi|13637|At2g27830_Contig1	At2g27830.1	68415.m03374 expressed protein	GO:0005554,GO:0000004,GO:0009507
19557	BN13641	3.27598	3728.75	1138.21	1.71193	gi|13641|At3g52180_Contig2	At3g52180.1	68416.m05729 protein tyrosine phosphatase/kinase interaction sequence protein (PTPKIS1) identical to PTPKIS1 protein [Arabidopsis thaliana] GI:11595504; contains Pfam profile PF00782: Dual specificity phosphatase, catalytic domain	GO:0008138,GO:0006470,GO:0009507
19869	BN13641	3.48889	3532.89	1012.61	1.80277	gi|13641|At3g52180_Contig2	At3g52180.1	68416.m05729 protein tyrosine phosphatase/kinase interaction sequence protein (PTPKIS1) identical to PTPKIS1 protein [Arabidopsis thaliana] GI:11595504; contains Pfam profile PF00782: Dual specificity phosphatase, catalytic domain	GO:0008138,GO:0006470,GO:0009507
6553	BN13664	3.26539	2382.71	729.687	1.70725	gi|13664|At5g18500_Contig2	At5g18500.1	68418.m02183 protein kinase family protein contains protein kinase domain, Pfam:PF00069	GO:0008372,GO:0006468,GO:0016301
6865	BN13664	2.99662	2208.88	737.125	1.58333	gi|13664|At5g18500_Contig2	At5g18500.1	68418.m02183 protein kinase family protein contains protein kinase domain, Pfam:PF00069	GO:0008372,GO:0006468,GO:0016301
3953	BN13666	2.30493	753.934	327.096	1.20472	gi|13666|At5g18500_Contig1	At5g18500.1	68418.m02183 protein kinase family protein contains protein kinase domain, Pfam:PF00069	GO:0008372,GO:0006468,GO:0016301
1353	BN13668	2.97167	981.341	330.232	1.57127	gi|13668|At2g26600_Contig4	At2g26600.2	68415.m03192 glycosyl hydrolase family 17 protein	GO:0005975,GO:0004553,GO:0012505
28007	BN13676	3.13538	959.032	305.874	1.64864	gi|13676|At3g28917_Contig1	At3g28917.1	68416.m03610 zinc finger homeobox family protein / ZF-HD homeobox family protein contains Pfam profile PF04770:ZF-HD protein dimerisation region	GO:0005554,GO:0000004,GO:0008372
28319	BN13676	3.75931	1021.05	271.606	1.91047	gi|13676|At3g28917_Contig1	At3g28917.1	68416.m03610 zinc finger homeobox family protein / ZF-HD homeobox family protein contains Pfam profile PF04770:ZF-HD protein dimerisation region	GO:0005554,GO:0000004,GO:0008372
25407	BN13677	2.95203	3931.98	1331.96	1.56171	gi|13677|At3g28917_Contig2	At3g28917.1	68416.m03610 zinc finger homeobox family protein / ZF-HD homeobox family protein contains Pfam profile PF04770:ZF-HD protein dimerisation region	GO:0005554,GO:0000004,GO:0008372
25719	BN13677	3.8204	3254.45	851.862	1.93372	gi|13677|At3g28917_Contig2	At3g28917.1	68416.m03610 zinc finger homeobox family protein / ZF-HD homeobox family protein contains Pfam profile PF04770:ZF-HD protein dimerisation region	GO:0005554,GO:0000004,GO:0008372
4919	BN13686	2.0007	4199.89	2099.21	1.00051	gi|13686|At4g30810_Contig4	At4g30810.1	68417.m04365 serine carboxypeptidase S10 family protein similar to serine-type carboxypeptidase (SP:P55748) [Hordeum vulgare]	GO:0006508,GO:0004185,GO:0012505
25715	BN13690	2.11402	715.928	338.657	1.07999	gi|13690|At2g32560_Contig2	At2g32560.1	68415.m03977 F-box family protein contains Pfam PF00646: F-box domain; similar to SKP1 interacting partner 2 (SKIP2) TIGR_Ath1:At5g67250	GO:0005554,GO:0000004,GO:0012505
25403	BN13690	2.08122	792.543	380.807	1.05743	gi|13690|At2g32560_Contig2	At2g32560.1	68415.m03977 F-box family protein contains Pfam PF00646: F-box domain; similar to SKP1 interacting partner 2 (SKIP2) TIGR_Ath1:At5g67250	GO:0005554,GO:0000004,GO:0012505
25715	BN13690	2.07745	543.834	261.78	1.05481	gi|13690|At2g32560_Contig2	At2g32560.1	68415.m03977 F-box family protein contains Pfam PF00646: F-box domain; similar to SKP1 interacting partner 2 (SKIP2) TIGR_Ath1:At5g67250	GO:0005554,GO:0000004,GO:0012505
15315	BN13697	8.50432	1800.5	211.716	3.0882	gi|13697|At1g15820_Contig3	At1g15820.1	68414.m01898 chlorophyll A-B binding protein, chloroplast (LHCB6) nearly identical to Lhcb6 protein [Arabidopsis thaliana] GI:4741960; contains Pfam profile PF00504: Chlorophyll A-B binding protein	GO:0015979,GO:0009783,GO:0016168
15003	BN13697	9.68806	2040.47	210.617	3.27621	gi|13697|At1g15820_Contig3	At1g15820.1	68414.m01898 chlorophyll A-B binding protein, chloroplast (LHCB6) nearly identical to Lhcb6 protein [Arabidopsis thaliana] GI:4741960; contains Pfam profile PF00504: Chlorophyll A-B binding protein	GO:0015979,GO:0009783,GO:0016168
12715	BN13698	3.62018	1594.38	440.415	1.85606	gi|13698|At1g15820_Contig4	At1g15820.1	68414.m01898 chlorophyll A-B binding protein, chloroplast (LHCB6) nearly identical to Lhcb6 protein [Arabidopsis thaliana] GI:4741960; contains Pfam profile PF00504: Chlorophyll A-B binding protein	GO:0015979,GO:0009783,GO:0016168
12403	BN13698	4.48439	2097.58	467.751	2.16491	gi|13698|At1g15820_Contig4	At1g15820.1	68414.m01898 chlorophyll A-B binding protein, chloroplast (LHCB6) nearly identical to Lhcb6 protein [Arabidopsis thaliana] GI:4741960; contains Pfam profile PF00504: Chlorophyll A-B binding protein	GO:0015979,GO:0009783,GO:0016168
9803	BN13699	4.47418	9162.01	2047.75	2.16162	gi|13699|At1g15820_Contig1	At1g15820.1	68414.m01898 chlorophyll A-B binding protein, chloroplast (LHCB6) nearly identical to Lhcb6 protein [Arabidopsis thaliana] GI:4741960; contains Pfam profile PF00504: Chlorophyll A-B binding protein	GO:0015979,GO:0009783,GO:0016168
10115	BN13699	4.22018	8568.74	2030.42	2.0773	gi|13699|At1g15820_Contig1	At1g15820.1	68414.m01898 chlorophyll A-B binding protein, chloroplast (LHCB6) nearly identical to Lhcb6 protein [Arabidopsis thaliana] GI:4741960; contains Pfam profile PF00504: Chlorophyll A-B binding protein	GO:0015979,GO:0009783,GO:0016168
7515	BN13701	2.64167	3451.79	1306.67	1.40145	gi|13701|At3g53650_Contig1	At3g53650.1	68416.m05926 histone H2B, putative similar to histone H2B from Lycopersicon esculentum, PIR:T06389 GI:3021483, Gossypium hirsutum SP|O22582, Capsicum annuum SP|O49118; contains Pfam profile PF00125 Core histone H2A/H2B/H3/H4	GO:0007001,GO:0003677,GO:0006334,GO:0000786,GO:0005634
7203	BN13701	2.4268	2865.06	1180.59	1.27906	gi|13701|At3g53650_Contig1	At3g53650.1	68416.m05926 histone H2B, putative similar to histone H2B from Lycopersicon esculentum, PIR:T06389 GI:3021483, Gossypium hirsutum SP|O22582, Capsicum annuum SP|O49118; contains Pfam profile PF00125 Core histone H2A/H2B/H3/H4	GO:0007001,GO:0003677,GO:0006334,GO:0000786,GO:0005634
28654	BN13722	2.33824	864.401	369.68	1.22542	gi|13722|At1g52230_Contig2	At1g52230.1	68414.m05893 photosystem I reaction center subunit VI, chloroplast, putative / PSI-H, putative (PSAH2) identical to SP|Q9SUI6; similar to PSI-H precursor [Nicotiana sylvestris] GI:407355; contains Pfam profile PF03244: Photosystem I reaction centre subuni	GO:0009507,GO:0015979,GO:0005554,GO:0009538
28966	BN13722	2.62204	659.906	251.677	1.39069	gi|13722|At1g52230_Contig2	At1g52230.1	68414.m05893 photosystem I reaction center subunit VI, chloroplast, putative / PSI-H, putative (PSAH2) identical to SP|Q9SUI6; similar to PSI-H precursor [Nicotiana sylvestris] GI:407355; contains Pfam profile PF03244: Photosystem I reaction centre subuni	GO:0009507,GO:0015979,GO:0005554,GO:0009538
21166	BN13727	2.41817	1120.62	463.416	1.27392	gi|13727|At2g43910_Contig4	At2g43910.1	68415.m05458 thiol methyltransferase, putative similar to thiol methyltransferase 1 GI:14583119 from [Brassica oleracea]	GO:0008168,GO:0000004,GO:0008372
27020	BN13740	4.65832	2257.56	484.63	2.21981	gi|13740|At1g03550_Contig1	At1g03550.1	68414.m00336 secretory carrier membrane protein (SCAMP) family protein contains Pfam domain, PF04144: SCAMP family	GO:0008372,GO:0005386,GO:0045045
26708	BN13740	2.91887	2974.62	1019.1	1.54541	gi|13740|At1g03550_Contig1	At1g03550.1	68414.m00336 secretory carrier membrane protein (SCAMP) family protein contains Pfam domain, PF04144: SCAMP family	GO:0008372,GO:0005386,GO:0045045
21820	BN13742	2.20025	904.827	411.238	1.13767	gi|13742|At2g37760_Contig3	At2g37760.1	68415.m04635 aldo/keto reductase family protein similar to chalcone reductase [Sesbania rostrata][GI:2792155], and aldose reductase ALDRXV4 [Xerophyta viscosa][GI:4539944], [Hordeum vulgare][GI:728592]	GO:0005737,GO:0004033,GO:0006813
21508	BN13742	2.11294	908.552	429.995	1.07925	gi|13742|At2g37760_Contig3	At2g37760.1	68415.m04635 aldo/keto reductase family protein similar to chalcone reductase [Sesbania rostrata][GI:2792155], and aldose reductase ALDRXV4 [Xerophyta viscosa][GI:4539944], [Hordeum vulgare][GI:728592]	GO:0005737,GO:0004033,GO:0006813
3620	BN13749	2.93913	4183.79	1423.48	1.55539	gi|13749|At2g22170_Contig1	At2g22170.1	68415.m02633 lipid-associated family protein contains PLAT/LH2 (Polycystin-1, Lipoxygenase, Alpha-Toxin/Lipoxygenase homology) domain Pfam:PF01477	GO:0005554,GO:0000004,GO:0012505
3308	BN13749	3.03381	3675.37	1211.47	1.60113	gi|13749|At2g22170_Contig1	At2g22170.1	68415.m02633 lipid-associated family protein contains PLAT/LH2 (Polycystin-1, Lipoxygenase, Alpha-Toxin/Lipoxygenase homology) domain Pfam:PF01477	GO:0005554,GO:0000004,GO:0012505
24416	BN13758	2.99451	3200.47	1068.78	1.58232	gi|13758|At1g44575_Contig2	At1g44575.1	68414.m05120 photosystem II 22kDa protein, chloroplast / CP22 (PSBS) identical to photosystem II 22 kDa protein, chloroplast [precursor] SP:Q9XF91 from [Arabidopsis thaliana]; contains Pfam profile PF00504: Chlorophyll A-B binding protein	GO:0010196,GO:0009517,GO:0016168
24104	BN13758	2.91589	4010.66	1375.45	1.54394	gi|13758|At1g44575_Contig2	At1g44575.1	68414.m05120 photosystem II 22kDa protein, chloroplast / CP22 (PSBS) identical to photosystem II 22 kDa protein, chloroplast [precursor] SP:Q9XF91 from [Arabidopsis thaliana]; contains Pfam profile PF00504: Chlorophyll A-B binding protein	GO:0010196,GO:0009517,GO:0016168
21504	BN13759	2.94262	5177.92	1759.63	1.5571	gi|13759|At1g44575_Contig3	At1g44575.1	68414.m05120 photosystem II 22kDa protein, chloroplast / CP22 (PSBS) identical to photosystem II 22 kDa protein, chloroplast [precursor] SP:Q9XF91 from [Arabidopsis thaliana]; contains Pfam profile PF00504: Chlorophyll A-B binding protein	GO:0010196,GO:0009517,GO:0016168
21816	BN13759	3.35636	5141.61	1531.9	1.7469	gi|13759|At1g44575_Contig3	At1g44575.1	68414.m05120 photosystem II 22kDa protein, chloroplast / CP22 (PSBS) identical to photosystem II 22 kDa protein, chloroplast [precursor] SP:Q9XF91 from [Arabidopsis thaliana]; contains Pfam profile PF00504: Chlorophyll A-B binding protein	GO:0010196,GO:0009517,GO:0016168
16616	BN13761	2.12913	4350.78	2043.45	1.09027	gi|13761|At1g74950_Contig1	At1g74950.1	68414.m08697 expressed protein	GO:0005554,GO:0000004,GO:0008372
30270	BN13770	2.64892	725.501	273.886	1.4054	gi|13770|At3g11200_Contig2	At3g11200.1	68416.m01360 PHD finger family protein contains Pfam domain, PF00628: PHD-finger	GO:0006355,GO:0003677,GO:0008372
29958	BN13770	3.33623	767.91	230.173	1.73822	gi|13770|At3g11200_Contig2	At3g11200.1	68416.m01360 PHD finger family protein contains Pfam domain, PF00628: PHD-finger	GO:0006355,GO:0003677,GO:0008372
24758	BN13772	3.86057	1191.58	308.654	1.94881	gi|13772|At2g15320_LB1481F	At2g15320.1	68415.m01747 leucine-rich repeat family protein contains leucine rich-repeat (LRR) domains Pfam:PF00560, INTERPRO:IPR001611	GO:0007165,GO:0005515,GO:0012505
22158	BN13773	2.06752	3449.51	1668.43	1.0479	gi|13773|At1g24170_Contig1	At1g24170.1	68414.m03049 glycosyl transferase family 8 protein contains Pfam profile: PF01501 glycosyl transferase family 8	GO:0016051,GO:0016758,GO:0012505,GO:0016757
6870	BN13779	2.36846	2960.39	1249.92	1.24395	gi|13779|At4g19200_Contig3	At4g19200.1	68417.m02833 proline-rich family protein contains proline rich extensin domains, INTERPRO:IPR002965	GO:0007186,GO:0001584,GO:0016021
6558	BN13779	2.44705	3060.87	1250.84	1.29104	gi|13779|At4g19200_Contig3	At4g19200.1	68417.m02833 proline-rich family protein contains proline rich extensin domains, INTERPRO:IPR002965	GO:0007186,GO:0001584,GO:0016021
22466	BN13787	2.06758	1408.64	681.298	1.04795	gi|13787|At2g38410_Contig1	At2g38410.1	68415.m04718 VHS domain-containing protein / GAT domain-containing protein weak similarity to hepatocyte growth factor-regulated tyrosine kinase substrate HRS isoform 2 [Homo sapiens] GI:9022389; contains Pfam profiles PF00790: VHS domain, PF03127: GAT do	GO:0008565,GO:0005795,GO:0006891,GO:0005524,GO:0006886
28008	BN13802	2.58874	747.742	288.844	1.37225	gi|13802|At1g29470_Contig1	At1g29470.1	68414.m03605 dehydration-responsive protein-related similar to early-responsive to dehydration stress ERD3 protein [Arabidopsis thaliana] GI:15320410; contains Pfam profile PF03141: Putative methyltransferase	GO:0005554,GO:0000004,GO:0005739
28320	BN13802	2.31176	608.988	263.431	1.20899	gi|13802|At1g29470_Contig1	At1g29470.1	68414.m03605 dehydration-responsive protein-related similar to early-responsive to dehydration stress ERD3 protein [Arabidopsis thaliana] GI:15320410; contains Pfam profile PF03141: Putative methyltransferase	GO:0005554,GO:0000004,GO:0005739
28008	BN13802	2.17731	469.897	215.815	1.12255	gi|13802|At1g29470_Contig1	At1g29470.1	68414.m03605 dehydration-responsive protein-related similar to early-responsive to dehydration stress ERD3 protein [Arabidopsis thaliana] GI:15320410; contains Pfam profile PF03141: Putative methyltransferase	GO:0005554,GO:0000004,GO:0005739
28320	BN13802	2.62914	526.517	200.262	1.39459	gi|13802|At1g29470_Contig1	At1g29470.1	68414.m03605 dehydration-responsive protein-related similar to early-responsive to dehydration stress ERD3 protein [Arabidopsis thaliana] GI:15320410; contains Pfam profile PF03141: Putative methyltransferase	GO:0005554,GO:0000004,GO:0005739
23120	BN13804	2.38432	1583.73	664.226	1.25358	gi|13804|At1g29470_Contig2	At1g29470.1	68414.m03605 dehydration-responsive protein-related similar to early-responsive to dehydration stress ERD3 protein [Arabidopsis thaliana] GI:15320410; contains Pfam profile PF03141: Putative methyltransferase	GO:0005554,GO:0000004,GO:0005739
22808	BN13804	2.12124	1377.3	649.291	1.08491	gi|13804|At1g29470_Contig2	At1g29470.1	68414.m03605 dehydration-responsive protein-related similar to early-responsive to dehydration stress ERD3 protein [Arabidopsis thaliana] GI:15320410; contains Pfam profile PF03141: Putative methyltransferase	GO:0005554,GO:0000004,GO:0005739
20208	BN13806	2.7552	4272.21	1550.6	1.46216	gi|13806|At5g58720_Contig1	At5g58720.1	68418.m07356 PRLI-interacting factor, putative similar to PRLI-interacting factor N [Arabidopsis thaliana] GI:11139276; contains Pfam profile PF01713: Smr domain	GO:0005524,GO:0008372,GO:0003684,GO:0006298
20520	BN13806	3.77739	6788.96	1797.26	1.91739	gi|13806|At5g58720_Contig1	At5g58720.1	68418.m07356 PRLI-interacting factor, putative similar to PRLI-interacting factor N [Arabidopsis thaliana] GI:11139276; contains Pfam profile PF01713: Smr domain	GO:0005524,GO:0008372,GO:0003684,GO:0006298
28004	BN13817	2.1047	573.26	272.372	1.07361	gi|13817|At1g04690_Contig1	At1g04690.1	68414.m00466 potassium channel protein, putative nearly identical to K+ channel protein [Arabidopsis thaliana] GI:1063415; contains Pfam profile PF00248: oxidoreductase, aldo/keto reductase family	GO:0005267,GO:0006813,GO:0005249,GO:0005737
28004	BN13817	3.62063	849.016	234.494	1.85624	gi|13817|At1g04690_Contig1	At1g04690.1	68414.m00466 potassium channel protein, putative nearly identical to K+ channel protein [Arabidopsis thaliana] GI:1063415; contains Pfam profile PF00248: oxidoreductase, aldo/keto reductase family	GO:0005267,GO:0006813,GO:0005249,GO:0005737
28316	BN13817	4.35732	782.579	179.601	2.12344	gi|13817|At1g04690_Contig1	At1g04690.1	68414.m00466 potassium channel protein, putative nearly identical to K+ channel protein [Arabidopsis thaliana] GI:1063415; contains Pfam profile PF00248: oxidoreductase, aldo/keto reductase family	GO:0005267,GO:0006813,GO:0005249,GO:0005737
28316	BN13817	2.04243	607.44	297.411	1.03028	gi|13817|At1g04690_Contig1	At1g04690.1	68414.m00466 potassium channel protein, putative nearly identical to K+ channel protein [Arabidopsis thaliana] GI:1063415; contains Pfam profile PF00248: oxidoreductase, aldo/keto reductase family	GO:0005267,GO:0006813,GO:0005249,GO:0005737
25716	BN13818	3.80593	6207.51	1631.01	1.92825	gi|13818|At1g04690_Contig2	At1g04690.1	68414.m00466 potassium channel protein, putative nearly identical to K+ channel protein [Arabidopsis thaliana] GI:1063415; contains Pfam profile PF00248: oxidoreductase, aldo/keto reductase family	GO:0005267,GO:0006813,GO:0005249,GO:0005737
25404	BN13818	2.8672	3908.71	1363.25	1.51964	gi|13818|At1g04690_Contig2	At1g04690.1	68414.m00466 potassium channel protein, putative nearly identical to K+ channel protein [Arabidopsis thaliana] GI:1063415; contains Pfam profile PF00248: oxidoreductase, aldo/keto reductase family	GO:0005267,GO:0006813,GO:0005249,GO:0005737
22804	BN13819	2.89457	2383.25	823.351	1.53335	gi|13819|At4g38520_Contig2	At4g38520.2	68417.m05451 protein phosphatase 2C family protein / PP2C family protein similar to Ser/Thr protein phosphatase 2C (PP2C6) (GI:15020818) [Arabidopsis thaliana]; similar to protein phosphatase 2C (GI:3608412) [Mesembryanthemum crystallinum]; contains Pfam	GO:0006470,GO:0015071,GO:0005739,GO:0008287
28659	BN13838	5.14781	1114.98	216.593	2.36396	gi|13838|At5g49560_Contig1	At5g49560.1	68418.m06134 expressed protein similar to SP|P40389 Rapid response to glucose protein 1 {Schizosaccharomyces pombe}	GO:0005554,GO:0000004,GO:0008372
28971	BN13838	5.71301	1026	179.59	2.51425	gi|13838|At5g49560_Contig1	At5g49560.1	68418.m06134 expressed protein similar to SP|P40389 Rapid response to glucose protein 1 {Schizosaccharomyces pombe}	GO:0005554,GO:0000004,GO:0008372
21171	BN13845	2.28562	2625.88	1148.87	1.19259	gi|13845|At2g40880_Contig2	At2g40880.1	68415.m05045 cysteine protease inhibitor, putative / cystatin, putative (FL3-27) similar to PRLI-interacting factor M [Arabidopsis thaliana] GI:11139270, cysteine proteinase inhibitor [Brassica rapa] GI:762785; contains Pfam profile PF00031: Cystatin doma	GO:0004869,GO:0000004,GO:0012505
18571	BN13846	2.66458	5633.89	2114.36	1.41391	gi|13846|At2g40880_Contig3	At2g40880.1	68415.m05045 cysteine protease inhibitor, putative / cystatin, putative (FL3-27) similar to PRLI-interacting factor M [Arabidopsis thaliana] GI:11139270, cysteine proteinase inhibitor [Brassica rapa] GI:762785; contains Pfam profile PF00031: Cystatin doma	GO:0004869,GO:0000004,GO:0012505
59	BN13857	3.68893	11938.9	3236.41	1.8832	gi|13857|At3g04120_Contig12	At3g04120.1	68416.m00436 glyceraldehyde-3-phosphate dehydrogenase, cytosolic (GAPC) / NAD-dependent glyceraldehyde-3-phosphate dehydrogenase identical to SP|P25858 Glyceraldehyde 3-phosphate dehydrogenase, cytosolic (EC 1.2.1.12) {Arabidopsis thaliana}	GO:0009408,GO:0006979,GO:0009744,GO:0006950,GO:0006096,GO:0008372,GO:0004365,GO:0008943
371	BN13857	3.95961	14656.7	3701.55	1.98536	gi|13857|At3g04120_Contig12	At3g04120.1	68416.m00436 glyceraldehyde-3-phosphate dehydrogenase, cytosolic (GAPC) / NAD-dependent glyceraldehyde-3-phosphate dehydrogenase identical to SP|P25858 Glyceraldehyde 3-phosphate dehydrogenase, cytosolic (EC 1.2.1.12) {Arabidopsis thaliana}	GO:0009408,GO:0006979,GO:0009744,GO:0006950,GO:0006096,GO:0008372,GO:0004365,GO:0008943
26055	BN13859	2.32039	1227.42	528.971	1.21437	gi|13859|At3g04120_Contig2	At3g04120.1	68416.m00436 glyceraldehyde-3-phosphate dehydrogenase, cytosolic (GAPC) / NAD-dependent glyceraldehyde-3-phosphate dehydrogenase identical to SP|P25858 Glyceraldehyde 3-phosphate dehydrogenase, cytosolic (EC 1.2.1.12) {Arabidopsis thaliana}	GO:0009408,GO:0006979,GO:0009744,GO:0006950,GO:0006096,GO:0008372,GO:0004365,GO:0008943
20855	BN13863	2.14849	1883.47	876.648	1.10332	gi|13863|At3g04120_Contig7	At3g04120.1	68416.m00436 glyceraldehyde-3-phosphate dehydrogenase, cytosolic (GAPC) / NAD-dependent glyceraldehyde-3-phosphate dehydrogenase identical to SP|P25858 Glyceraldehyde 3-phosphate dehydrogenase, cytosolic (EC 1.2.1.12) {Arabidopsis thaliana}	GO:0009408,GO:0006979,GO:0009744,GO:0006950,GO:0006096,GO:0008372,GO:0004365,GO:0008943
21167	BN13863	2.71985	2651.78	974.974	1.44353	gi|13863|At3g04120_Contig7	At3g04120.1	68416.m00436 glyceraldehyde-3-phosphate dehydrogenase, cytosolic (GAPC) / NAD-dependent glyceraldehyde-3-phosphate dehydrogenase identical to SP|P25858 Glyceraldehyde 3-phosphate dehydrogenase, cytosolic (EC 1.2.1.12) {Arabidopsis thaliana}	GO:0009408,GO:0006979,GO:0009744,GO:0006950,GO:0006096,GO:0008372,GO:0004365,GO:0008943
18567	BN13864	2.07038	9159.85	4424.24	1.04989	gi|13864|At3g04120_Contig8	At3g04120.1	68416.m00436 glyceraldehyde-3-phosphate dehydrogenase, cytosolic (GAPC) / NAD-dependent glyceraldehyde-3-phosphate dehydrogenase identical to SP|P25858 Glyceraldehyde 3-phosphate dehydrogenase, cytosolic (EC 1.2.1.12) {Arabidopsis thaliana}	GO:0009408,GO:0006979,GO:0009744,GO:0006950,GO:0006096,GO:0008372,GO:0004365,GO:0008943
15967	BN13865	2.38762	16211.7	6789.9	1.25557	gi|13865|At3g04120_Contig1	At3g04120.1	68416.m00436 glyceraldehyde-3-phosphate dehydrogenase, cytosolic (GAPC) / NAD-dependent glyceraldehyde-3-phosphate dehydrogenase identical to SP|P25858 Glyceraldehyde 3-phosphate dehydrogenase, cytosolic (EC 1.2.1.12) {Arabidopsis thaliana}	GO:0009408,GO:0006979,GO:0009744,GO:0006950,GO:0006096,GO:0008372,GO:0004365,GO:0008943
55	BN13873	3.06089	22734	7427.25	1.61395	gi|13873|At5g14030_Contig2	At5g14030.1	68418.m01640 translocon-associated protein beta (TRAPB) family protein low similarity to SP|P23438 Translocon-associated protein, beta subunit precursor (TRAP-beta) (Signal sequence receptor beta subunit) {Canis familiaris}; contains Pfam profile PF05753:	GO:0005743,GO:0012505,GO:0005488,GO:0006810
24109	BN13876	2.36313	622.877	263.581	1.2407	gi|13876|At1g05720_Contig1	At1g05720.1	68414.m00596 selenoprotein family protein contains Prosite PS00190: Cytochrome c family heme-binding site signature; similar to 15 kDa selenoprotein (GI:12314088) {Homo sapiens}	GO:0006118,GO:0012505,GO:0005489,GO:0008430
8509	BN13882	2.06599	1932.02	935.153	1.04684	gi|13882|At4g21105_Contig3	At4g21105.1	68417.m03052 expressed protein	GO:0005554,GO:0000004,GO:0008372
18905	BN13895	2.09311	1783.67	852.162	1.06565	gi|13895|At3g01280_Contig2	At3g01280.1	68416.m00035 porin, putative similar to SP|P42055 34 kDa outer mitochondrial membrane protein porin (Voltage-dependent anion-selective channel protein) (VDAC) {Solanum tuberosum}; contains Pfam profile PF01459: Eukaryotic porin	GO:0005554,GO:0000004,GO:0008372
19217	BN13895	2.28202	1784.13	781.821	1.19031	gi|13895|At3g01280_Contig2	At3g01280.1	68416.m00035 porin, putative similar to SP|P42055 34 kDa outer mitochondrial membrane protein porin (Voltage-dependent anion-selective channel protein) (VDAC) {Solanum tuberosum}; contains Pfam profile PF01459: Eukaryotic porin	GO:0005554,GO:0000004,GO:0008372
3305	BN13906	2.04318	9396.8	4599.11	1.03081	gi|13906|At5g03040_Contig3	At5g03040.1	68418.m00252 calmodulin-binding family protein similar to SF16 protein [Helianthus annuus] GI:560150; contains Pfam profile PF00612: IQ calmodulin-binding motif	GO:0005516,GO:0000004,GO:0009507
3617	BN13906	2.22692	10359.4	4651.9	1.15505	gi|13906|At5g03040_Contig3	At5g03040.1	68418.m00252 calmodulin-binding family protein similar to SF16 protein [Helianthus annuus] GI:560150; contains Pfam profile PF00612: IQ calmodulin-binding motif	GO:0005516,GO:0000004,GO:0009507
16959	BN13914	2.27819	1920.28	842.899	1.18789	gi|13914|At1g15350_Contig1	At1g15350.2	68414.m01838 expressed protein	GO:0005554,GO:0000004,GO:0009507
17271	BN13914	2.27949	1546.13	678.278	1.18871	gi|13914|At1g15350_Contig1	At1g15350.2	68414.m01838 expressed protein	GO:0005554,GO:0000004,GO:0009507
14359	BN13917	2.0405	513.997	251.898	1.02892	gi|13917|At1g23490_Contig3	At1g23490.1	68414.m02948 ADP-ribosylation factor identical to SP:Q9SRC3 ADP-ribosylation factor 1-like [Arabidopsis thaliana], ADP-ribosylation factor GI:166586 [Arabidopsis thaliana]	GO:0005739,GO:0003926,GO:0006499
6871	BN13921	2.81515	1580.37	561.381	1.49321	gi|13921|At5g23570_Contig1	At5g23570.1	68418.m02765 XS domain-containing protein / XS zinc finger domain-containing protein-related contains Pfam profiles PF03468: XS domain, weak hit to PF03470: XS zinc finger domain	GO:0009616
6559	BN13921	2.8146	1287.96	457.6	1.49293	gi|13921|At5g23570_Contig1	At5g23570.1	68418.m02765 XS domain-containing protein / XS zinc finger domain-containing protein-related contains Pfam profiles PF03468: XS domain, weak hit to PF03470: XS zinc finger domain	GO:0009616
30267	BN13924	6.47645	1196.24	184.706	2.6952	gi|13924|At5g04470_Contig2	At5g04470.1	68418.m00445 expressed protein	GO:0005554,GO:0000004,GO:0008372
29955	BN13924	6.91183	1816.96	262.877	2.78907	gi|13924|At5g04470_Contig2	At5g04470.1	68418.m00445 expressed protein	GO:0005554,GO:0000004,GO:0008372
9467	BN13938	3.54724	1432.64	403.875	1.8267	gi|13938|At5g15800_Contig1	At5g15800.1	68418.m01848 developmental protein SEPALLATA1 / floral homeotic protein (AGL2) (SEP1) identical to developmental protein SEPALLATA1 / floral homeotic protein (AGL2 / SEP1) SP:P29382 from [Arabidopsis thaliana]	GO:0003700,GO:0009908,GO:0003677,GO:0005634
9155	BN13938	4.06815	1469.61	361.248	2.02437	gi|13938|At5g15800_Contig1	At5g15800.1	68418.m01848 developmental protein SEPALLATA1 / floral homeotic protein (AGL2) (SEP1) identical to developmental protein SEPALLATA1 / floral homeotic protein (AGL2 / SEP1) SP:P29382 from [Arabidopsis thaliana]	GO:0003700,GO:0009908,GO:0003677,GO:0005634
4267	BN13940	3.02928	1971.08	650.676	1.59898	gi|13940|At4g33580_Contig1	At4g33580.1	68417.m04771 carbonic anhydrase family protein / carbonate dehydratase family protein similar to SP|P46512 Carbonic anhydrase 1 (EC 4.2.1.1) (Carbonate dehydratase 1) {Flaveria linearis}; contains Pfam profile PF00484: Carbonic anhydrase	GO:0009507,GO:0004182,GO:0008270,GO:0004089,GO:0006508,GO:0015976
3955	BN13940	2.35847	2077.31	880.787	1.23785	gi|13940|At4g33580_Contig1	At4g33580.1	68417.m04771 carbonic anhydrase family protein / carbonate dehydratase family protein similar to SP|P46512 Carbonic anhydrase 1 (EC 4.2.1.1) (Carbonate dehydratase 1) {Flaveria linearis}; contains Pfam profile PF00484: Carbonic anhydrase	GO:0009507,GO:0004182,GO:0008270,GO:0004089,GO:0006508,GO:0015976
1355	BN13941	2.92234	949.943	325.063	1.54712	gi|13941|At4g33580_Contig2	At4g33580.1	68417.m04771 carbonic anhydrase family protein / carbonate dehydratase family protein similar to SP|P46512 Carbonic anhydrase 1 (EC 4.2.1.1) (Carbonate dehydratase 1) {Flaveria linearis}; contains Pfam profile PF00484: Carbonic anhydrase	GO:0009507,GO:0004182,GO:0008270,GO:0004089,GO:0006508,GO:0015976
30605	BN13964	4.7461	2517.3	530.393	2.24674	gi|13964|At2g41420_Contig5	At2g41420.1	68415.m05111 proline-rich family protein contains proline rich extensin domains, INTERPRO:IPR002965	GO:0007186,GO:0001584,GO:0016021
30917	BN13964	3.75788	1952.22	519.501	1.90992	gi|13964|At2g41420_Contig5	At2g41420.1	68415.m05111 proline-rich family protein contains proline rich extensin domains, INTERPRO:IPR002965	GO:0007186,GO:0001584,GO:0016021
30917	BN13964	2.05132	1501.08	731.763	1.03655	gi|13964|At2g41420_Contig5	At2g41420.1	68415.m05111 proline-rich family protein contains proline rich extensin domains, INTERPRO:IPR002965	GO:0007186,GO:0001584,GO:0016021
23117	BN13968	5.8381	29067.8	4978.98	2.5455	gi|13968|At5g44420_Contig1	At5g44420.1	68418.m05444 plant defensin protein, putative (PDF1.2a) plant defensin protein family member, personal communication, Bart Thomma (Bart.Thomma@agr.kuleuven.ac.be); similar to antifungal protein 1 preprotein [Raphanus sativus] gi|609322|gb|AAA69541	GO:0009861,GO:0009723,GO:0012505,GO:0009625,GO:0005618,GO:0009751,GO:0005554,GO:0009753
22805	BN13968	5.1083	26914.7	5268.82	2.35284	gi|13968|At5g44420_Contig1	At5g44420.1	68418.m05444 plant defensin protein, putative (PDF1.2a) plant defensin protein family member, personal communication, Bart Thomma (Bart.Thomma@agr.kuleuven.ac.be); similar to antifungal protein 1 preprotein [Raphanus sativus] gi|609322|gb|AAA69541	GO:0009861,GO:0009723,GO:0012505,GO:0009625,GO:0005618,GO:0009751,GO:0005554,GO:0009753
28972	BN14003	3.10227	637.988	205.652	1.63332	gi|14003|At1g69340_Contig1	At1g69340.1	68414.m07956 appr-1-p processing enzyme family protein contains Pfam domain PF01661: Appr-1-p processing enzyme family	GO:0005554,GO:0000004,GO:0008372
28660	BN14003	2.77621	836.254	301.222	1.47311	gi|14003|At1g69340_Contig1	At1g69340.1	68414.m07956 appr-1-p processing enzyme family protein contains Pfam domain PF01661: Appr-1-p processing enzyme family	GO:0005554,GO:0000004,GO:0008372
18572	BN14010	2.86232	6050.65	2113.9	1.51718	gi|14010|At5g54770_Contig2	At5g54770.1	68418.m06822 thiazole biosynthetic enzyme, chloroplast (ARA6) (THI1) (THI4) identical to SP|Q38814 Thiazole biosynthetic enzyme, chloroplast precursor (ARA6) {Arabidopsis thaliana}	GO:0016491,GO:0009228,GO:0004497,GO:0006974,GO:0003824,GO:0005739,GO:0009507
18260	BN14010	2.59448	8350.06	3218.39	1.37545	gi|14010|At5g54770_Contig2	At5g54770.1	68418.m06822 thiazole biosynthetic enzyme, chloroplast (ARA6) (THI1) (THI4) identical to SP|Q38814 Thiazole biosynthetic enzyme, chloroplast precursor (ARA6) {Arabidopsis thaliana}	GO:0016491,GO:0009228,GO:0004497,GO:0006974,GO:0003824,GO:0005739,GO:0009507
27026	BN14026	5.09337	3234.69	635.078	2.34862	gi|14026|At1g65980_Contig1	At1g65980.1	68414.m07486 peroxiredoxin type 2, putative strong similarity to type 2 peroxiredoxin [Brassica rapa subsp. pekinensis] GI:4928472; contains Pfam profile: PF00578 AhpC/TSA (alkyl hydroperoxide reductase and thiol-specific antioxidant) family	GO:0008372,GO:0000004,GO:0016209
26714	BN14026	5.10532	4388.5	859.594	2.352	gi|14026|At1g65980_Contig1	At1g65980.1	68414.m07486 peroxiredoxin type 2, putative strong similarity to type 2 peroxiredoxin [Brassica rapa subsp. pekinensis] GI:4928472; contains Pfam profile: PF00578 AhpC/TSA (alkyl hydroperoxide reductase and thiol-specific antioxidant) family	GO:0008372,GO:0000004,GO:0016209
24114	BN14028	2.17923	10826.6	4968.08	1.12382	gi|14028|At4g34720_Contig2	At4g34720.1	68417.m04928 vacuolar ATP synthase 16 kDa proteolipid subunit 1 / V-ATPase 16 kDa proteolipid subunit 1 (AVAP1) (AVA-P1) identical to SP|P59227 Vacuolar ATP synthase 16 kDa proteolipid subunit 1/3/5 (EC 3.6.3.14) (V-ATPase 16 kDa proteolipid subunit 1/3/5	GO:0046961,GO:0015992,GO:0016887,GO:0012505,GO:0016020
24426	BN14028	3.33739	9576.42	2869.43	1.73872	gi|14028|At4g34720_Contig2	At4g34720.1	68417.m04928 vacuolar ATP synthase 16 kDa proteolipid subunit 1 / V-ATPase 16 kDa proteolipid subunit 1 (AVAP1) (AVA-P1) identical to SP|P59227 Vacuolar ATP synthase 16 kDa proteolipid subunit 1/3/5 (EC 3.6.3.14) (V-ATPase 16 kDa proteolipid subunit 1/3/5	GO:0046961,GO:0015992,GO:0016887,GO:0012505,GO:0016020
24114	BN14028	2.82945	9827.61	3473.33	1.50052	gi|14028|At4g34720_Contig2	At4g34720.1	68417.m04928 vacuolar ATP synthase 16 kDa proteolipid subunit 1 / V-ATPase 16 kDa proteolipid subunit 1 (AVAP1) (AVA-P1) identical to SP|P59227 Vacuolar ATP synthase 16 kDa proteolipid subunit 1/3/5 (EC 3.6.3.14) (V-ATPase 16 kDa proteolipid subunit 1/3/5	GO:0046961,GO:0015992,GO:0016887,GO:0012505,GO:0016020
21826	BN14030	2.20385	5548.19	2517.5	1.14003	gi|14030|At4g34720_Contig1	At4g34720.1	68417.m04928 vacuolar ATP synthase 16 kDa proteolipid subunit 1 / V-ATPase 16 kDa proteolipid subunit 1 (AVAP1) (AVA-P1) identical to SP|P59227 Vacuolar ATP synthase 16 kDa proteolipid subunit 1/3/5 (EC 3.6.3.14) (V-ATPase 16 kDa proteolipid subunit 1/3/5	GO:0046961,GO:0015992,GO:0016887,GO:0012505,GO:0016020
3314	BN14039	8.25355	3883.14	470.481	3.04502	gi|14039|At2g17420_Contig3	At2g17420.1	68415.m02010 thioredoxin reductase 2 / NADPH-dependent thioredoxin reductase 2 (NTR2) identical to SP|Q39242	GO:0005737,GO:0004791,GO:0006118
3626	BN14039	7.6466	2973.58	388.876	2.93482	gi|14039|At2g17420_Contig3	At2g17420.1	68415.m02010 thioredoxin reductase 2 / NADPH-dependent thioredoxin reductase 2 (NTR2) identical to SP|Q39242	GO:0005737,GO:0004791,GO:0006118
710	BN14055	2.74148	3713.96	1354.73	1.45495	gi|14055|At1g79550_Contig1	At1g79550.2	68414.m09274 phosphoglycerate kinase, putative similar to SP|P41758 Phosphoglycerate kinase, chloroplast precursor (EC 2.7.2.3) {Chlamydomonas reinhardtii}; contains Pfam profile PF00162: phosphoglycerate kinase	GO:0006096,GO:0004618
29960	BN14072	4.15305	1701.39	409.672	2.05417	gi|14072|At1g12310_Contig1	At1g12310.1	68414.m01423 calmodulin, putative similar to calmodulin SP:P04465 from [Trypanosoma brucei gambiense]	GO:0005509,GO:0000004,GO:0008372
29960	BN14072	3.29341	1406.05	426.928	1.71958	gi|14072|At1g12310_Contig1	At1g12310.1	68414.m01423 calmodulin, putative similar to calmodulin SP:P04465 from [Trypanosoma brucei gambiense]	GO:0005509,GO:0000004,GO:0008372
30272	BN14072	2.0237	960.11	474.432	1.017	gi|14072|At1g12310_Contig1	At1g12310.1	68414.m01423 calmodulin, putative similar to calmodulin SP:P04465 from [Trypanosoma brucei gambiense]	GO:0005509,GO:0000004,GO:0008372
30272	BN14072	3.97934	1225.69	308.013	1.99253	gi|14072|At1g12310_Contig1	At1g12310.1	68414.m01423 calmodulin, putative similar to calmodulin SP:P04465 from [Trypanosoma brucei gambiense]	GO:0005509,GO:0000004,GO:0008372
27672	BN14073	3.52254	1209.22	343.281	1.81661	gi|14073|At1g21900_Contig1	At1g21900.1	68414.m02741 emp24/gp25L/p24 family protein similar to SP|O35587 Transmembrane protein Tmp21 precursor (21 kDa Transmembrane trafficking protein) {Mesocricetus auratus}; contains Pfam profile PF01105: emp24/gp25L/p24 family	GO:0008320,GO:0016020,GO:0006886,GO:0012505
27360	BN14073	3.63165	1683.13	463.462	1.86062	gi|14073|At1g21900_Contig1	At1g21900.1	68414.m02741 emp24/gp25L/p24 family protein similar to SP|O35587 Transmembrane protein Tmp21 precursor (21 kDa Transmembrane trafficking protein) {Mesocricetus auratus}; contains Pfam profile PF01105: emp24/gp25L/p24 family	GO:0008320,GO:0016020,GO:0006886,GO:0012505
27360	BN14073	2.15901	932.341	431.837	1.11037	gi|14073|At1g21900_Contig1	At1g21900.1	68414.m02741 emp24/gp25L/p24 family protein similar to SP|O35587 Transmembrane protein Tmp21 precursor (21 kDa Transmembrane trafficking protein) {Mesocricetus auratus}; contains Pfam profile PF01105: emp24/gp25L/p24 family	GO:0008320,GO:0016020,GO:0006886,GO:0012505
19560	BN14076	3.64542	955.144	262.012	1.86609	gi|14076|At1g52410_Contig2	At1g52410.2	68414.m05915 caldesmon-related weak similarity to Caldesmon (CDM) (Swiss-Prot:P12957) [Gallus gallus]	GO:0005554,GO:0016459,GO:0000004,GO:0012505
19872	BN14076	4.30093	967.511	224.954	2.10465	gi|14076|At1g52410_Contig2	At1g52410.2	68414.m05915 caldesmon-related weak similarity to Caldesmon (CDM) (Swiss-Prot:P12957) [Gallus gallus]	GO:0005554,GO:0016459,GO:0000004,GO:0012505
30614	BN14092	2.7245	4614.97	1693.88	1.44599	gi|14092|At5g15650_Contig6	At5g15650.1	68418.m01831 reversibly glycosylated polypeptide-2 (RGP2) identical to reversibly glycosylated polypeptide-2 [Arabidopsis thaliana] GI:2317731	GO:0005554,GO:0000004,GO:0016020
30926	BN14092	4.80345	5201.22	1082.81	2.26407	gi|14092|At5g15650_Contig6	At5g15650.1	68418.m01831 reversibly glycosylated polypeptide-2 (RGP2) identical to reversibly glycosylated polypeptide-2 [Arabidopsis thaliana] GI:2317731	GO:0005554,GO:0000004,GO:0016020
25414	BN14094	2.51911	715.815	284.154	1.33291	gi|14094|At5g15650_Contig1	At5g15650.1	68418.m01831 reversibly glycosylated polypeptide-2 (RGP2) identical to reversibly glycosylated polypeptide-2 [Arabidopsis thaliana] GI:2317731	GO:0005554,GO:0000004,GO:0016020
25726	BN14094	2.42828	678.264	279.319	1.27993	gi|14094|At5g15650_Contig1	At5g15650.1	68418.m01831 reversibly glycosylated polypeptide-2 (RGP2) identical to reversibly glycosylated polypeptide-2 [Arabidopsis thaliana] GI:2317731	GO:0005554,GO:0000004,GO:0016020
23126	BN14095	2.19376	795.445	362.595	1.1334	gi|14095|At3g49800_Contig1	At3g49800.1	68416.m05445 BSD domain-containing protein contains Pfam profile PF03909: BSD domain	GO:0005554,GO:0000004,GO:0008372
12414	BN14099	3.09592	2249	726.441	1.63037	gi|14099|At1g32640_Contig1	At1g32640.1	68414.m04026 basic helix-loop-helix (bHLH) protein (RAP-1) identical to bHLH protein GB:CAA67885 GI:1465368 from [Arabidopsis thaliana]	GO:0045941,GO:0009737,GO:0003700,GO:0009269,GO:0003677,GO:0008372,GO:0016563
12726	BN14099	2.71123	2628.08	969.331	1.43895	gi|14099|At1g32640_Contig1	At1g32640.1	68414.m04026 basic helix-loop-helix (bHLH) protein (RAP-1) identical to bHLH protein GB:CAA67885 GI:1465368 from [Arabidopsis thaliana]	GO:0045941,GO:0009737,GO:0003700,GO:0009269,GO:0003677,GO:0008372,GO:0016563
30922	BN14108	5.48812	1736.02	316.323	2.45631	gi|14108|At1g72750_Contig1	At1g72750.1	68414.m08412 mitochondrial import inner membrane translocase subunit Tim17/Tim22/Tim23 family protein contains Pfam PF02466: Mitochondrial import inner membrane translocase subunit Tim17	GO:0015450,GO:0005744,GO:0015031,GO:0005743,GO:0006886
30610	BN14108	4.293	1913.94	445.828	2.10199	gi|14108|At1g72750_Contig1	At1g72750.1	68414.m08412 mitochondrial import inner membrane translocase subunit Tim17/Tim22/Tim23 family protein contains Pfam PF02466: Mitochondrial import inner membrane translocase subunit Tim17	GO:0015450,GO:0005744,GO:0015031,GO:0005743,GO:0006886
28010	BN14109	3.10372	699.849	225.487	1.634	gi|14109|At5g02240_Contig1	At5g02240.1	68418.m00146 expressed protein	GO:0006694,GO:0003854,GO:0008372
25410	BN14110	2.4486	8908.53	3638.22	1.29195	gi|14110|At3g51840_Contig1	At3g51840.1	68416.m05685 short-chain acyl-CoA oxidase identical to Short-chain acyl CoA oxidase [Arabidopsis thaliana] GI:5478795; contains InterPro entry IPR006089: Acyl-CoA dehydrogenase	GO:0016491,GO:0006118,GO:0009793,GO:0003997,GO:0006635
25722	BN14110	2.74793	8623.43	3138.15	1.45835	gi|14110|At3g51840_Contig1	At3g51840.1	68416.m05685 short-chain acyl-CoA oxidase identical to Short-chain acyl CoA oxidase [Arabidopsis thaliana] GI:5478795; contains InterPro entry IPR006089: Acyl-CoA dehydrogenase	GO:0016491,GO:0006118,GO:0009793,GO:0003997,GO:0006635
22810	BN14111	2.31191	2196.91	950.256	1.20909	gi|14111|At3g51840_Contig2	At3g51840.1	68416.m05685 short-chain acyl-CoA oxidase identical to Short-chain acyl CoA oxidase [Arabidopsis thaliana] GI:5478795; contains InterPro entry IPR006089: Acyl-CoA dehydrogenase	GO:0016491,GO:0006118,GO:0009793,GO:0003997,GO:0006635
20210	BN14112	3.30147	6571.04	1990.34	1.72311	gi|14112|At3g51840_Contig3	At3g51840.1	68416.m05685 short-chain acyl-CoA oxidase identical to Short-chain acyl CoA oxidase [Arabidopsis thaliana] GI:5478795; contains InterPro entry IPR006089: Acyl-CoA dehydrogenase	GO:0016491,GO:0006118,GO:0009793,GO:0003997,GO:0006635
20522	BN14112	4.51237	10504.8	2328	2.17389	gi|14112|At3g51840_Contig3	At3g51840.1	68416.m05685 short-chain acyl-CoA oxidase identical to Short-chain acyl CoA oxidase [Arabidopsis thaliana] GI:5478795; contains InterPro entry IPR006089: Acyl-CoA dehydrogenase	GO:0016491,GO:0006118,GO:0009793,GO:0003997,GO:0006635
10122	BN14118	11.468	2922.2	254.813	3.51954	gi|14118|At5g22650_Contig1	At5g22650.2	68418.m02647 expressed protein non-consensus AT donor splice site at exon 3, AC acceptor splice site at exon 4;	GO:0005634,GO:0004407,GO:0016481
9810	BN14118	10.0893	2294.59	227.427	3.33476	gi|14118|At5g22650_Contig1	At5g22650.2	68418.m02647 expressed protein non-consensus AT donor splice site at exon 3, AC acceptor splice site at exon 4;	GO:0005634,GO:0004407,GO:0016481
28973	BN14137	6.3713	3361.05	527.53	2.67159	gi|14137|At2g20990_Contig2	At2g20990.1	68415.m02485 C2 domain-containing protein (sytA) similar to Ca2+-dependent lipid-binding protein (CLB1) GI:2789434 from [Lycopersicon esculentum]	GO:0005554,GO:0000004,GO:0012505
28661	BN14137	5.58455	3294.44	589.92	2.48144	gi|14137|At2g20990_Contig2	At2g20990.1	68415.m02485 C2 domain-containing protein (sytA) similar to Ca2+-dependent lipid-binding protein (CLB1) GI:2789434 from [Lycopersicon esculentum]	GO:0005554,GO:0000004,GO:0012505
26061	BN14138	2.61565	570.902	218.264	1.38717	gi|14138|At5g25370_LB880R	At5g25370.1	68418.m03009 phospholipase D, putative (PLDZETA) identical to phospholipase D zeta SP:P58766 from [Arabidopsis thaliana]; similar to phospholipase D [Lycopersicon esculentum] GI:12060550; contains Pfam profile PF00614: Phospholipase D. Active site motif	GO:0008152,GO:0004630
23773	BN14140	2.93176	2687.27	916.608	1.55176	gi|14140|At3g22320_Contig3	At3g22320.1	68416.m02819 DNA-directed RNA polymerase, putative similar to SP|P19388 DNA-directed RNA polymerase II 23 kDa polypeptide (EC 2.7.7.6) {Homo sapiens}; contains Pfam profiles PF03871: RNA polymerase Rpb5 N-terminal domain, PF01191: RNA polymerase Rpb5 C-te	GO:0003899,GO:0008372,GO:0003677,GO:0006350
23461	BN14140	2.47341	2493.37	1008.07	1.3065	gi|14140|At3g22320_Contig3	At3g22320.1	68416.m02819 DNA-directed RNA polymerase, putative similar to SP|P19388 DNA-directed RNA polymerase II 23 kDa polypeptide (EC 2.7.7.6) {Homo sapiens}; contains Pfam profiles PF03871: RNA polymerase Rpb5 N-terminal domain, PF01191: RNA polymerase Rpb5 C-te	GO:0003899,GO:0008372,GO:0003677,GO:0006350
23773	BN14140	2.83878	3827.33	1348.23	1.50527	gi|14140|At3g22320_Contig3	At3g22320.1	68416.m02819 DNA-directed RNA polymerase, putative similar to SP|P19388 DNA-directed RNA polymerase II 23 kDa polypeptide (EC 2.7.7.6) {Homo sapiens}; contains Pfam profiles PF03871: RNA polymerase Rpb5 N-terminal domain, PF01191: RNA polymerase Rpb5 C-te	GO:0003899,GO:0008372,GO:0003677,GO:0006350
23461	BN14140	2.34463	3026.36	1290.76	1.22936	gi|14140|At3g22320_Contig3	At3g22320.1	68416.m02819 DNA-directed RNA polymerase, putative similar to SP|P19388 DNA-directed RNA polymerase II 23 kDa polypeptide (EC 2.7.7.6) {Homo sapiens}; contains Pfam profiles PF03871: RNA polymerase Rpb5 N-terminal domain, PF01191: RNA polymerase Rpb5 C-te	GO:0003899,GO:0008372,GO:0003677,GO:0006350
5261	BN14147	2.39207	649.726	271.617	1.25826	gi|14147|At3g54250_Contig4	At3g54250.1	68416.m05996 mevalonate diphosphate decarboxylase, putative similar to mevalonate diphosphate decarboxylase [Arabidopsis thaliana] gi|2288887|emb|CAA74700	GO:0004163,GO:0000004,GO:0008372
26715	BN14152	3.48149	765.643	219.918	1.79971	gi|14152|At5g13430_Contig4	At5g13430.1	68418.m01546 ubiquinol-cytochrome C reductase iron-sulfur subunit, mitochondrial, putative / Rieske iron-sulfur protein, putative similar to ubiquinol--cytochrome-c reductase from Solanum tuberosum [SP|P37841], Nicotiana tabacum [SP|P51132] [SP|P51133]; n	GO:0006118,GO:0005746,GO:0008121
26715	BN14152	3.14622	4345.31	1381.12	1.65362	gi|14152|At5g13430_Contig4	At5g13430.1	68418.m01546 ubiquinol-cytochrome C reductase iron-sulfur subunit, mitochondrial, putative / Rieske iron-sulfur protein, putative similar to ubiquinol--cytochrome-c reductase from Solanum tuberosum [SP|P37841], Nicotiana tabacum [SP|P51132] [SP|P51133]; n	GO:0006118,GO:0005746,GO:0008121
24427	BN14157	18.6363	11060.6	593.497	4.22005	gi|14157|At3g10985_Contig1	At3g10985.1	68416.m01326 wound-responsive protein-related similar to SP|P20144 Wound-induced protein 1 {Solanum tuberosum}	GO:0005554,GO:0000004,GO:0008372
24115	BN14157	17.6466	9311.75	527.681	4.14131	gi|14157|At3g10985_Contig1	At3g10985.1	68416.m01326 wound-responsive protein-related similar to SP|P20144 Wound-induced protein 1 {Solanum tuberosum}	GO:0005554,GO:0000004,GO:0008372
21515	BN14158	3.50559	7744.55	2209.2	1.80966	gi|14158|At3g10985_Contig2	At3g10985.1	68416.m01326 wound-responsive protein-related similar to SP|P20144 Wound-induced protein 1 {Solanum tuberosum}	GO:0005554,GO:0000004,GO:0008372
21827	BN14158	5.61052	8461.56	1508.16	2.48813	gi|14158|At3g10985_Contig2	At3g10985.1	68416.m01326 wound-responsive protein-related similar to SP|P20144 Wound-induced protein 1 {Solanum tuberosum}	GO:0005554,GO:0000004,GO:0008372
18915	BN14159	2.72473	7688.39	2821.71	1.44611	gi|14159|At3g10985_Contig3	At3g10985.1	68416.m01326 wound-responsive protein-related similar to SP|P20144 Wound-induced protein 1 {Solanum tuberosum}	GO:0005554,GO:0000004,GO:0008372
19227	BN14159	2.2127	7634.8	3450.44	1.14581	gi|14159|At3g10985_Contig3	At3g10985.1	68416.m01326 wound-responsive protein-related similar to SP|P20144 Wound-induced protein 1 {Solanum tuberosum}	GO:0005554,GO:0000004,GO:0008372
715	BN14171	2.31755	3542.15	1528.4	1.2126	gi|14171|At1g09780_Contig1	At1g09780.1	68414.m01097 2,3-biphosphoglycerate-independent phosphoglycerate mutase, putative / phosphoglyceromutase, putative strong similarity to SP|Q42908 2,3-bisphosphoglycerate-independent phosphoglycerate mutase (EC 5.4.2.1) (Phosphoglyceromutase) {Mesembryanth	GO:0019496,GO:0019654,GO:0006094,GO:0019564,GO:0019642,GO:0019656,GO:0006007,GO:0046537,GO:0019683,GO:0019565,GO:0004619,GO:0006096,GO:0003824,GO:0046872,GO:0019658,GO:0019650,GO:0008372
11423	BN14184	2.55126	3554.42	1393.2	1.35121	gi|14184|At1g78100_Contig1	At1g78100.1	68414.m09102 F-box family protein contains F-box domain Pfam:PF00646	GO:0005554,GO:0000004,GO:0008372
11111	BN14184	2.64711	4132.85	1561.27	1.40442	gi|14184|At1g78100_Contig1	At1g78100.1	68414.m09102 F-box family protein contains F-box domain Pfam:PF00646	GO:0005554,GO:0000004,GO:0008372
8823	BN14185	2.13151	972.041	456.035	1.09187	gi|14185|At1g78100_ESS2017R	At1g78100.1	68414.m09102 F-box family protein contains F-box domain Pfam:PF00646	GO:0005554,GO:0000004,GO:0008372
8511	BN14185	2.5521	1151.23	451.092	1.35168	gi|14185|At1g78100_ESS2017R	At1g78100.1	68414.m09102 F-box family protein contains F-box domain Pfam:PF00646	GO:0005554,GO:0000004,GO:0008372
27677	BN14190	33.5707	7587.39	226.012	5.06913	gi|14190|At3g45010_Contig1	At3g45010.1	68416.m04849 serine carboxypeptidase III, putative similar to serine carboxypeptidase III from Oryza sativa SP|P37891, Matricaria chamomilla GI:6960455, Hordeum vulgare SP|P21529, Triticum aestivum SP|P11515; contains Pfam profile PF0450 serine carboxypep	GO:0006508,GO:0004185,GO:0012505
27365	BN14190	25.675	8118.83	316.215	4.68229	gi|14190|At3g45010_Contig1	At3g45010.1	68416.m04849 serine carboxypeptidase III, putative similar to serine carboxypeptidase III from Oryza sativa SP|P37891, Matricaria chamomilla GI:6960455, Hordeum vulgare SP|P21529, Triticum aestivum SP|P11515; contains Pfam profile PF0450 serine carboxypep	GO:0006508,GO:0004185,GO:0012505
19565	BN14194	2.80119	1155.7	412.574	1.48604	gi|14194|At3g13040_Contig2	At3g13040.2	68416.m01625 myb family transcription factor contains Pfam profile: PF00249 myb-like DNA-binding domain	GO:0005634,GO:0003700,GO:0045449
19877	BN14194	3.16115	842.882	266.638	1.66045	gi|14194|At3g13040_Contig2	At3g13040.2	68416.m01625 myb family transcription factor contains Pfam profile: PF00249 myb-like DNA-binding domain	GO:0005634,GO:0003700,GO:0045449
24761	BN14208	2.70778	3634.84	1342.37	1.43711	gi|14208|At2g04520_Contig1	At2g04520.1	68415.m00458 eukaryotic translation initiation factor 1A, putative / eIF-1A, putative / eIF-4C, putative strong similarity to translation initiation factor (eIF-1A) [Beta vulgaris] GI:17977975; contains Pfam profile PF01176: Eukaryotic initiation factor 1	GO:0006413,GO:0003743,GO:0008372
25073	BN14208	2.51761	1142.08	453.636	1.33206	gi|14208|At2g04520_Contig1	At2g04520.1	68415.m00458 eukaryotic translation initiation factor 1A, putative / eIF-1A, putative / eIF-4C, putative strong similarity to translation initiation factor (eIF-1A) [Beta vulgaris] GI:17977975; contains Pfam profile PF01176: Eukaryotic initiation factor 1	GO:0006413,GO:0003743,GO:0008372
22473	BN14209	2.64316	1866.72	706.246	1.40226	gi|14209|At2g04520_Contig2	At2g04520.1	68415.m00458 eukaryotic translation initiation factor 1A, putative / eIF-1A, putative / eIF-4C, putative strong similarity to translation initiation factor (eIF-1A) [Beta vulgaris] GI:17977975; contains Pfam profile PF01176: Eukaryotic initiation factor 1	GO:0006413,GO:0003743,GO:0008372
22161	BN14209	3.10554	1969.05	634.045	1.63484	gi|14209|At2g04520_Contig2	At2g04520.1	68415.m00458 eukaryotic translation initiation factor 1A, putative / eIF-1A, putative / eIF-4C, putative strong similarity to translation initiation factor (eIF-1A) [Beta vulgaris] GI:17977975; contains Pfam profile PF01176: Eukaryotic initiation factor 1	GO:0006413,GO:0003743,GO:0008372
19873	BN14210	2.10364	6106.46	2902.8	1.07289	gi|14210|At5g04940_Contig1	At5g04940.2	68418.m00523 SET domain-containing protein (SUVH1) contains Pfam profiles PF00856: SET domain, PF05033: Pre-SET motif, PF02182: YDG/SRA domain; identical to cDNA SUVH1 (SUVH1) GI:13517742	GO:0040029,GO:0005634,GO:0042054
28015	BN14220	3.43769	2532.05	736.555	1.78144	gi|14220|At2g44620_Contig1	At2g44620.1	68415.m05554 acyl carrier protein, mitochondrial / ACP / NADH-ubiquinone oxidoreductase 9.6 kDa subunit identical to SP|P53665 Acyl carrier protein, mitochondrial precursor (ACP) (NADH-ubiquinone oxidoreductase 9.6 kDa subunit) (MtACP-1) {Arabidopsis thal	GO:0005739,GO:0000036,GO:0006633
28327	BN14220	2.69066	1534.48	570.298	1.42796	gi|14220|At2g44620_Contig1	At2g44620.1	68415.m05554 acyl carrier protein, mitochondrial / ACP / NADH-ubiquinone oxidoreductase 9.6 kDa subunit identical to SP|P53665 Acyl carrier protein, mitochondrial precursor (ACP) (NADH-ubiquinone oxidoreductase 9.6 kDa subunit) (MtACP-1) {Arabidopsis thal	GO:0005739,GO:0000036,GO:0006633
17927	BN14224	2.09006	451.188	215.873	1.06355	gi|14224|At3g46740_Contig1	At3g46740.1	68416.m05074 chloroplast outer envelope protein, putative similar to chloroplastic outer envelope membrane protein (OEP75) [Pisum sativum] GI:633607; contains Pfam profile PF01103: outer membrane protein, OMP85 family	GO:0015450
30923	BN14233	2.31755	718.592	310.065	1.2126	gi|14233|At1g31812_Contig4	At1g31812.1	68414.m03905 acyl-CoA binding protein / ACBP identical to acyl-CoA-binding protein (ACBP) [Arabidopsis thaliana] SWISS-PROT:P57752	GO:0000062,GO:0000004,GO:0008372
30611	BN14233	4.02476	898.06	223.134	2.0089	gi|14233|At1g31812_Contig4	At1g31812.1	68414.m03905 acyl-CoA binding protein / ACBP identical to acyl-CoA-binding protein (ACBP) [Arabidopsis thaliana] SWISS-PROT:P57752	GO:0000062,GO:0000004,GO:0008372
30923	BN14233	4.3024	853.119	198.289	2.10514	gi|14233|At1g31812_Contig4	At1g31812.1	68414.m03905 acyl-CoA binding protein / ACBP identical to acyl-CoA-binding protein (ACBP) [Arabidopsis thaliana] SWISS-PROT:P57752	GO:0000062,GO:0000004,GO:0008372
23123	BN14237	2.39201	2782.84	1163.39	1.25822	gi|14237|At1g08450_Contig2	At1g08450.2	68414.m00935 calreticulin 3 (CRT3) identical to similar to SP|O04153 Calreticulin 3 precursor {Arabidopsis thaliana}	GO:0005509,GO:0012505,GO:0000004,GO:0005514
22811	BN14237	2.06028	2696.02	1308.57	1.04284	gi|14237|At1g08450_Contig2	At1g08450.2	68414.m00935 calreticulin 3 (CRT3) identical to similar to SP|O04153 Calreticulin 3 precursor {Arabidopsis thaliana}	GO:0005509,GO:0012505,GO:0000004,GO:0005514
28662	BN14270	3.03911	3712.37	1221.53	1.60365	gi|14270|At5g45390_Contig2	At5g45390.1	68418.m05578 ATP-dependent Clp protease proteolytic subunit (ClpP4) identical to nClpP4 GI:5360593 from [Arabidopsis thaliana]	GO:0009840,GO:0008462,GO:0009570,GO:0006510,GO:0009535
28974	BN14270	3.12123	3125.01	1001.21	1.64212	gi|14270|At5g45390_Contig2	At5g45390.1	68418.m05578 ATP-dependent Clp protease proteolytic subunit (ClpP4) identical to nClpP4 GI:5360593 from [Arabidopsis thaliana]	GO:0009840,GO:0008462,GO:0009570,GO:0006510,GO:0009535
21174	BN14273	5.95885	7400.06	1241.86	2.57503	gi|14273|At1g11210_Contig1	At1g11210.1	68414.m01284 expressed protein contains similarity to cotton fiber expressed protein 1 [Gossypium hirsutum] gi|3264828|gb|AAC33276	GO:0005554,GO:0000004,GO:0012505
20862	BN14273	4.80271	8423.05	1753.81	2.26385	gi|14273|At1g11210_Contig1	At1g11210.1	68414.m01284 expressed protein contains similarity to cotton fiber expressed protein 1 [Gossypium hirsutum] gi|3264828|gb|AAC33276	GO:0005554,GO:0000004,GO:0012505
26716	BN14283	3.59053	999.058	278.248	1.8442	gi|14283|At4g14365_Contig1	At4g14365.1	68417.m02213 zinc finger (C3HC4-type RING finger) family protein / ankyrin repeat family protein contains Pfam profile: PF00097 zinc finger, C3HC4 type (RING finger) and Pfam profile: PF00023 ankyrin repeat	GO:0005515,GO:0008372,GO:0000004,GO:0008270
27028	BN14283	3.28355	771.3	234.898	1.71526	gi|14283|At4g14365_Contig1	At4g14365.1	68417.m02213 zinc finger (C3HC4-type RING finger) family protein / ankyrin repeat family protein contains Pfam profile: PF00097 zinc finger, C3HC4 type (RING finger) and Pfam profile: PF00023 ankyrin repeat	GO:0005515,GO:0008372,GO:0000004,GO:0008270
24428	BN14284	2.25426	2532.46	1123.41	1.17265	gi|14284|At5g59540_Contig2	At5g59540.1	68418.m07461 oxidoreductase, 2OG-Fe(II) oxygenase family protein similar to desacetoxyvindoline-4-hydroxylase [Catharanthus roseus] GI:2352812; contains Pfam profile PF03171: oxidoreductase, 2OG-Fe(II) oxygenase family	GO:0008372,GO:0005524,GO:0015992
24116	BN14284	2.33412	3686.81	1579.53	1.22288	gi|14284|At5g59540_Contig2	At5g59540.1	68418.m07461 oxidoreductase, 2OG-Fe(II) oxygenase family protein similar to desacetoxyvindoline-4-hydroxylase [Catharanthus roseus] GI:2352812; contains Pfam profile PF03171: oxidoreductase, 2OG-Fe(II) oxygenase family	GO:0008372,GO:0005524,GO:0015992
24428	BN14284	2.71918	2944.44	1082.84	1.44317	gi|14284|At5g59540_Contig2	At5g59540.1	68418.m07461 oxidoreductase, 2OG-Fe(II) oxygenase family protein similar to desacetoxyvindoline-4-hydroxylase [Catharanthus roseus] GI:2352812; contains Pfam profile PF03171: oxidoreductase, 2OG-Fe(II) oxygenase family	GO:0008372,GO:0005524,GO:0015992
24116	BN14284	2.88814	3250.49	1125.46	1.53014	gi|14284|At5g59540_Contig2	At5g59540.1	68418.m07461 oxidoreductase, 2OG-Fe(II) oxygenase family protein similar to desacetoxyvindoline-4-hydroxylase [Catharanthus roseus] GI:2352812; contains Pfam profile PF03171: oxidoreductase, 2OG-Fe(II) oxygenase family	GO:0008372,GO:0005524,GO:0015992
21516	BN14285	4.84462	3840.79	792.795	2.27638	gi|14285|At5g59540_Contig4	At5g59540.1	68418.m07461 oxidoreductase, 2OG-Fe(II) oxygenase family protein similar to desacetoxyvindoline-4-hydroxylase [Catharanthus roseus] GI:2352812; contains Pfam profile PF03171: oxidoreductase, 2OG-Fe(II) oxygenase family	GO:0008372,GO:0005524,GO:0015992
21828	BN14285	5.15085	3638.93	706.472	2.36481	gi|14285|At5g59540_Contig4	At5g59540.1	68418.m07461 oxidoreductase, 2OG-Fe(II) oxygenase family protein similar to desacetoxyvindoline-4-hydroxylase [Catharanthus roseus] GI:2352812; contains Pfam profile PF03171: oxidoreductase, 2OG-Fe(II) oxygenase family	GO:0008372,GO:0005524,GO:0015992
11112	BN14306	2.24928	24376.1	10837.3	1.16946	gi|14306|At1g20620_Contig2	At1g20620.1	68414.m02578 catalase 3 (SEN2) almost identical to catalase 3 SP:Q42547, GI:3123188 from [Arabidopsis thaliana]; identical to catalase 3 (SEN2) mRNA, partial cds GI:3158369	GO:0004518,GO:0004096,GO:0006388
6224	BN14312	12.7601	2956.65	231.71	3.67357	gi|14312|At2g46540_Contig3	At2g46540.1	68415.m05806 expressed protein	GO:0005554,GO:0000004,GO:0012505
5912	BN14312	12.5372	2930.87	233.773	3.64815	gi|14312|At2g46540_Contig3	At2g46540.1	68415.m05806 expressed protein	GO:0005554,GO:0000004,GO:0012505
24766	BN14321	3.50202	667.646	190.646	1.80819	gi|14321|At4g29510_Contig1	At4g29510.1	68417.m04210 protein arginine N-methyltransferase, putative similar to protein arginine N-methyltransferase 1-variant 2 [Homo sapiens] GI:7453575	GO:0008168,GO:0016274,GO:0000004,GO:0008372
22478	BN14322	2.19001	342.192	156.251	1.13094	gi|14322|At4g29510_Contig3	At4g29510.1	68417.m04210 protein arginine N-methyltransferase, putative similar to protein arginine N-methyltransferase 1-variant 2 [Homo sapiens] GI:7453575	GO:0008168,GO:0016274,GO:0000004,GO:0008372
19878	BN14323	2.23621	2859.58	1278.76	1.16106	gi|14323|At5g54640_DC686R	At5g54640.1	68418.m06803 histone H2A identical to histone H2A Arabidopsis thaliana GI:7595337	GO:0006334,GO:0003677,GO:0005739,GO:0000786,GO:0005634,GO:0007001
16966	BN14324	2.2863	2808.26	1228.3	1.19301	gi|14324|At5g09440_Contig1	At5g09440.1	68418.m01093 phosphate-responsive protein, putative similar to phi-1 (phosphate-induced gene) [Nicotiana tabacum] GI:3759184; contains Pfam profile PF04674: Phosphate-induced protein 1 conserved region	GO:0005554,GO:0000004,GO:0012505
17278	BN14324	2.28247	2911.54	1275.61	1.1906	gi|14324|At5g09440_Contig1	At5g09440.1	68418.m01093 phosphate-responsive protein, putative similar to phi-1 (phosphate-induced gene) [Nicotiana tabacum] GI:3759184; contains Pfam profile PF04674: Phosphate-induced protein 1 conserved region	GO:0005554,GO:0000004,GO:0012505
14678	BN14325	2.62978	774.198	294.397	1.39494	gi|14325|At1g13990_Contig1	At1g13990.1	68414.m01650 expressed protein	GO:0005554,GO:0000004,GO:0009507
14366	BN14325	2.95817	773.703	261.548	1.5647	gi|14325|At1g13990_Contig1	At1g13990.1	68414.m01650 expressed protein	GO:0005554,GO:0000004,GO:0009507
6566	BN14328	3.24983	3409.79	1049.22	1.70037	gi|14328|At4g18220_Contig1	At4g18220.1	68417.m02707 purine permease family protein similar to purine permease [Arabidopsis thaliana] GI:7620007; contains Pfam profile PF03151: Domain of unknown function, DUF250	GO:0005345,GO:0000004,GO:0016020
6878	BN14328	3.03043	3648.82	1204.06	1.59952	gi|14328|At4g18220_Contig1	At4g18220.1	68417.m02707 purine permease family protein similar to purine permease [Arabidopsis thaliana] GI:7620007; contains Pfam profile PF03151: Domain of unknown function, DUF250	GO:0005345,GO:0000004,GO:0016020
1366	BN14331	3.33049	6674.63	2004.1	1.73573	gi|14331|At4g37930_Contig4	At4g37930.1	68417.m05363 glycine hydroxymethyltransferase / serine hydroxymethyltransferase / serine/threonine aldolase (SHM1) identical to serine hydroxymethyl transferase [Arabidopsis thaliana] GI:6899945	GO:0019464,GO:0005759,GO:0006563,GO:0004372,GO:0006544
1678	BN14331	3.7245	7528.51	2021.35	1.89705	gi|14331|At4g37930_Contig4	At4g37930.1	68417.m05363 glycine hydroxymethyltransferase / serine hydroxymethyltransferase / serine/threonine aldolase (SHM1) identical to serine hydroxymethyl transferase [Arabidopsis thaliana] GI:6899945	GO:0019464,GO:0005759,GO:0006563,GO:0004372,GO:0006544
24762	BN14336	2.29082	9568.72	4176.98	1.19587	gi|14336|At1g12900_Contig2	At1g12900.1	68414.m01498 glyceraldehyde 3-phosphate dehydrogenase, chloroplast, putative / NADP-dependent glyceraldehydephosphate dehydrogenase, putative similar to SP|P25856 Glyceraldehyde 3-phosphate dehydrogenase A, chloroplast precursor (EC 1.2.1.13) (NADP-depend	GO:0006096,GO:0009507,GO:0004365,GO:0008943
25074	BN14336	2.29744	4735.71	2061.3	1.20003	gi|14336|At1g12900_Contig2	At1g12900.1	68414.m01498 glyceraldehyde 3-phosphate dehydrogenase, chloroplast, putative / NADP-dependent glyceraldehydephosphate dehydrogenase, putative similar to SP|P25856 Glyceraldehyde 3-phosphate dehydrogenase A, chloroplast precursor (EC 1.2.1.13) (NADP-depend	GO:0006096,GO:0009507,GO:0004365,GO:0008943
16962	BN14342	2.05297	32119.2	15645.2	1.03772	gi|14342|At1g62480_Contig3	At1g62480.1	68414.m07050 vacuolar calcium-binding protein-related contains weak similarity to vacuolar calcium binding protein [Raphanus sativus] gi|9049359|dbj|BAA99394	GO:0005554,GO:0000004,GO:0008372
1362	BN14349	4.2786	17722.1	4142.03	2.09714	gi|14349|At5g42530_Contig4	At5g42530.1	68418.m05177 expressed protein	GO:0005554,GO:0000004,GO:0012505
1674	BN14349	5.23642	26352.6	5032.56	2.38858	gi|14349|At5g42530_Contig4	At5g42530.1	68418.m05177 expressed protein	GO:0005554,GO:0000004,GO:0012505
28016	BN14351	3.10881	1895.39	609.684	1.63636	gi|14351|At1g07040_Contig1	At1g07040.1	68414.m00750 expressed protein	GO:0005554,GO:0000004,GO:0009507
28328	BN14351	3.30631	2234.57	675.851	1.72522	gi|14351|At1g07040_Contig1	At1g07040.1	68414.m00750 expressed protein	GO:0005554,GO:0000004,GO:0009507
25728	BN14352	2.54408	2189.64	860.682	1.34714	gi|14352|At1g07040_Contig2	At1g07040.1	68414.m00750 expressed protein	GO:0005554,GO:0000004,GO:0009507
25416	BN14352	2.02933	2225.63	1096.73	1.02101	gi|14352|At1g07040_Contig2	At1g07040.1	68414.m00750 expressed protein	GO:0005554,GO:0000004,GO:0009507
23128	BN14353	5.62228	2495.96	443.941	2.49115	gi|14353|At4g35090_Contig1	At4g35090.1	68417.m04984 catalase 2 identical to catalase 2 SP:P25819, GI:17865693 from [Arabidopsis thaliana]	GO:0005777,GO:0004096,GO:0042744
22816	BN14353	7.0694	2622.5	370.965	2.82159	gi|14353|At4g35090_Contig1	At4g35090.1	68417.m04984 catalase 2 identical to catalase 2 SP:P25819, GI:17865693 from [Arabidopsis thaliana]	GO:0005777,GO:0004096,GO:0042744
7216	BN14361	2.23092	398.725	178.727	1.15764	gi|14361|At5g38520_Contig1	At5g38520.1	68418.m04658 hydrolase, alpha/beta fold family protein low similarity to hydrolase [Terrabacter sp. DBF63] GI:14196240; contains Pfam profile PF00561: hydrolase, alpha/beta fold family	GO:0030154,GO:0006725,GO:0016787,GO:0003824,GO:0009507
7528	BN14361	2.16447	388.181	179.342	1.11402	gi|14361|At5g38520_Contig1	At5g38520.1	68418.m04658 hydrolase, alpha/beta fold family protein low similarity to hydrolase [Terrabacter sp. DBF63] GI:14196240; contains Pfam profile PF00561: hydrolase, alpha/beta fold family	GO:0030154,GO:0006725,GO:0016787,GO:0003824,GO:0009507
30924	BN14365	4.16285	1665.85	400.171	2.05757	gi|14365|At5g47860_Contig1	At5g47860.1	68418.m05913 expressed protein	GO:0008033,GO:0004526,GO:0009507
30612	BN14365	5.2336	2064.32	394.436	2.3878	gi|14365|At5g47860_Contig1	At5g47860.1	68418.m05913 expressed protein	GO:0008033,GO:0004526,GO:0009507
23124	BN14369	2.2609	17223.2	7617.84	1.1769	gi|14369|At2g37220_Contig8	At2g37220.1	68415.m04566 29 kDa ribonucleoprotein, chloroplast, putative / RNA-binding protein cp29, putative similar to SP|Q43349 29 kDa ribonucleoprotein, chloroplast precursor (RNA-binding protein cp29) {Arabidopsis thaliana}	GO:0003723,GO:0000004,GO:0009507
12412	BN14374	2.09556	11724	5594.69	1.06733	gi|14374|At3g13340_Contig1	At3g13340.1	68416.m01679 WD-40 repeat family protein contains Pfam profile: PF00400 WD domain, G-beta repeat (3 copies, 1 significant); similar to Trp-Asp repeat protein (PIR:T40094) [Schizosaccharomyces]	GO:0005554,GO:0000004,GO:0005834
26067	BN14383	3.04858	541.657	177.675	1.60814	gi|14383|At4g20360_Contig7	At4g20360.1	68417.m02971 elongation factor Tu / EF-Tu (TUFA) identical to SWISS-PROT:P17745 elongation factor Tu, chloroplast precursor (EF-Tu) [Arabidopsis thaliana]	GO:0009507,GO:0005737,GO:0003746,GO:0005525,GO:0001514,GO:0005524,GO:0006414
26067	BN14383	6.58038	2282.32	346.837	2.71817	gi|14383|At4g20360_Contig7	At4g20360.1	68417.m02971 elongation factor Tu / EF-Tu (TUFA) identical to SWISS-PROT:P17745 elongation factor Tu, chloroplast precursor (EF-Tu) [Arabidopsis thaliana]	GO:0009507,GO:0005737,GO:0003746,GO:0005525,GO:0001514,GO:0005524,GO:0006414
26379	BN14383	5.64508	1713.31	303.505	2.49699	gi|14383|At4g20360_Contig7	At4g20360.1	68417.m02971 elongation factor Tu / EF-Tu (TUFA) identical to SWISS-PROT:P17745 elongation factor Tu, chloroplast precursor (EF-Tu) [Arabidopsis thaliana]	GO:0009507,GO:0005737,GO:0003746,GO:0005525,GO:0001514,GO:0005524,GO:0006414
67	BN14399	2.2429	18714.5	8343.87	1.16537	gi|14399|At4g35100_Contig5	At4g35100.1	68417.m04986 plasma membrane intrinsic protein (SIMIP) nearly identical to plasma membrane intrinsic protein [Arabidopsis thaliana] GI:2306917	GO:0006810,GO:0016020,GO:0005886,GO:0015250
28663	BN14400	2.92539	1626.72	556.069	1.54863	gi|14400|At4g35100_Contig7	At4g35100.1	68417.m04986 plasma membrane intrinsic protein (SIMIP) nearly identical to plasma membrane intrinsic protein [Arabidopsis thaliana] GI:2306917	GO:0006810,GO:0016020,GO:0005886,GO:0015250
28975	BN14400	2.55486	1743.22	682.316	1.35324	gi|14400|At4g35100_Contig7	At4g35100.1	68417.m04986 plasma membrane intrinsic protein (SIMIP) nearly identical to plasma membrane intrinsic protein [Arabidopsis thaliana] GI:2306917	GO:0006810,GO:0016020,GO:0005886,GO:0015250
23463	BN14404	2.30501	594.869	258.076	1.20478	gi|14404|At1g15500_Contig1	At1g15500.1	68414.m01865 chloroplast ADP, ATP carrier protein, putative / ADP, ATP translocase, putative / adenine nucleotide translocase, putative strong similarity to SP|Q39002 Chloroplast ADP,ATP carrier protein 1, chloroplast precursor (ADP/ATP translocase 1) (Ad	GO:0005739,GO:0016021,GO:0005471,GO:0006810
23775	BN14404	2.16055	856.006	396.198	1.1114	gi|14404|At1g15500_Contig1	At1g15500.1	68414.m01865 chloroplast ADP, ATP carrier protein, putative / ADP, ATP translocase, putative / adenine nucleotide translocase, putative strong similarity to SP|Q39002 Chloroplast ADP,ATP carrier protein 1, chloroplast precursor (ADP/ATP translocase 1) (Ad	GO:0005739,GO:0016021,GO:0005471,GO:0006810
15975	BN14408	3.39232	1049.76	309.452	1.76227	gi|14408|At5g50920_Contig1	At5g50920.1	68418.m06315 ATP-dependent Clp protease ATP-binding subunit / ClpC almost identical to ClpC GI:2921158 from [Arabidopsis thaliana]; contains Pfam profile PF02861: Clp amino terminal domain; contains Pfam profile PF00004: ATPase, AAA family; contains Pfam	GO:0016887,GO:0005524,GO:0009570,GO:0004176,GO:0006510
15663	BN14408	2.94261	1216.43	413.385	1.5571	gi|14408|At5g50920_Contig1	At5g50920.1	68418.m06315 ATP-dependent Clp protease ATP-binding subunit / ClpC almost identical to ClpC GI:2921158 from [Arabidopsis thaliana]; contains Pfam profile PF02861: Clp amino terminal domain; contains Pfam profile PF00004: ATPase, AAA family; contains Pfam	GO:0016887,GO:0005524,GO:0009570,GO:0004176,GO:0006510
27029	BN14420	3.22571	1153.21	357.506	1.68962	gi|14420|At2g26230_Contig1	At2g26230.1	68415.m03149 uricase / urate oxidase / nodulin 35, putative identical to uricase SP:O04420 from [Arabidopsis thaliana]	GO:0019628,GO:0006144,GO:0019428,GO:0004846,GO:0008372
26717	BN14420	3.01568	1514.43	502.185	1.59248	gi|14420|At2g26230_Contig1	At2g26230.1	68415.m03149 uricase / urate oxidase / nodulin 35, putative identical to uricase SP:O04420 from [Arabidopsis thaliana]	GO:0019628,GO:0006144,GO:0019428,GO:0004846,GO:0008372
21517	BN14422	2.2118	338.085	152.855	1.14522	gi|14422|At5g03990_Contig1	At5g03990.1	68418.m00379 expressed protein predicted protein, Arabidopsis thaliana	GO:0005554,GO:0000004,GO:0009507
19229	BN14423	2.58691	1149.27	444.264	1.37123	gi|14423|At5g03990_Contig2	At5g03990.1	68418.m00379 expressed protein predicted protein, Arabidopsis thaliana	GO:0005554,GO:0000004,GO:0009507
18917	BN14423	2.37199	1396.01	588.54	1.2461	gi|14423|At5g03990_Contig2	At5g03990.1	68418.m00379 expressed protein predicted protein, Arabidopsis thaliana	GO:0005554,GO:0000004,GO:0009507
3629	BN14430	2.57566	2264.87	879.336	1.36494	gi|14430|At2g40110_Contig1	At2g40110.1	68415.m04931 yippee family protein similar to mdgl-1 [Mus musculus] GI:10441648, Yippee protein [Drosophila melanogaster] GI:5713279; contains Pfam profile PF03226: Yippee putative zinc-binding protein	GO:0005554,GO:0000004,GO:0008372
3317	BN14430	2.30984	2460.51	1065.23	1.20779	gi|14430|At2g40110_Contig1	At2g40110.1	68415.m04931 yippee family protein similar to mdgl-1 [Mus musculus] GI:10441648, Yippee protein [Drosophila melanogaster] GI:5713279; contains Pfam profile PF03226: Yippee putative zinc-binding protein	GO:0005554,GO:0000004,GO:0008372
717	BN14431	2.91135	1361.6	467.687	1.54169	gi|14431|At5g27150_Contig1	At5g27150.1	68418.m03240 sodium proton exchanger / Na+/H+ antiporter (NHX1) identical to Na+/H+ exchanger [Arabidopsis thaliana] gi|6650177|gb|AAF21755 and sodium proton exchanger Nhx1 [Arabidopsis thaliana] gi|4324597|gb|AAD16946; Member of The Monovalent Cation:Pro	GO:0015385,GO:0006814,GO:0015081,GO:0005774,GO:0009651
24425	BN14435	2.59343	1066.09	411.073	1.37486	gi|14435|At1g49475_Contig1	At1g49475.1	68414.m05545 transcriptional factor B3 family protein contains Pfam profile PF02362: B3 DNA binding domain	GO:0003700,GO:0006355,GO:0003677,GO:0005739
24425	BN14435	2.20994	872.762	394.926	1.14401	gi|14435|At1g49475_Contig1	At1g49475.1	68414.m05545 transcriptional factor B3 family protein contains Pfam profile PF02362: B3 DNA binding domain	GO:0003700,GO:0006355,GO:0003677,GO:0005739
21825	BN14436	2.24224	2752.57	1227.6	1.16494	gi|14436|At1g04750_Contig1	At1g04750.1	68414.m00470 synaptobrevin family protein similar to Vesicle-associated membrane protein 722 (AtVAMP722) Synaptobrevin-related protein 1 (SP:P47192) {Arabidopsis thaliana};	GO:0005554,GO:0016020,GO:0000004,GO:0012505
18913	BN14438	2.10361	2203.76	1047.61	1.07287	gi|14438|At1g04750_Contig4	At1g04750.1	68414.m00470 synaptobrevin family protein similar to Vesicle-associated membrane protein 722 (AtVAMP722) Synaptobrevin-related protein 1 (SP:P47192) {Arabidopsis thaliana};	GO:0005554,GO:0016020,GO:0000004,GO:0012505
22167	BN14450	4.00224	1280.37	319.913	2.00081	gi|14450|At4g36990_Contig1	At4g36990.1	68417.m05241 heat shock factor protein 4 (HSF4) / heat shock transcription factor 4 (HSTF4) identical to heat shock transcription factor 4 (HSF4) SP:Q96320 from [Arabidopsis thaliana]	GO:0009408,GO:0003700,GO:0005634,GO:0003677,GO:0003773
22479	BN14450	4.3498	1663.71	382.48	2.12095	gi|14450|At4g36990_Contig1	At4g36990.1	68417.m05241 heat shock factor protein 4 (HSF4) / heat shock transcription factor 4 (HSTF4) identical to heat shock transcription factor 4 (HSF4) SP:Q96320 from [Arabidopsis thaliana]	GO:0009408,GO:0003700,GO:0005634,GO:0003677,GO:0003773
6567	BN14458	2.12062	1204.29	567.894	1.08449	gi|14458|At2g35260_Contig4	At2g35260.1	68415.m04325 expressed protein	GO:0005554,GO:0000004,GO:0009507
27363	BN14462	2.01659	1119.26	555.026	1.01192	gi|14462|At2g01670_ESS985R	At2g01670.1	68415.m00094 MutT/nudix family protein similar to SP|Q09790 Diadenosine 5',5'''-P1,P6-hexaphosphate hydrolase (EC 3.6.1.-) (Ap6A hydrolase) {Schizosaccharomyces pombe}; contains Pfam profile PF00293: NUDIX domain	GO:0005507,GO:0016787,GO:0000004,GO:0005739
27675	BN14462	2.2795	816.725	358.291	1.18872	gi|14462|At2g01670_ESS985R	At2g01670.1	68415.m00094 MutT/nudix family protein similar to SP|Q09790 Diadenosine 5',5'''-P1,P6-hexaphosphate hydrolase (EC 3.6.1.-) (Ap6A hydrolase) {Schizosaccharomyces pombe}; contains Pfam profile PF00293: NUDIX domain	GO:0005507,GO:0016787,GO:0000004,GO:0005739
27363	BN14462	3.43679	1073.61	312.387	1.78106	gi|14462|At2g01670_ESS985R	At2g01670.1	68415.m00094 MutT/nudix family protein similar to SP|Q09790 Diadenosine 5',5'''-P1,P6-hexaphosphate hydrolase (EC 3.6.1.-) (Ap6A hydrolase) {Schizosaccharomyces pombe}; contains Pfam profile PF00293: NUDIX domain	GO:0005507,GO:0016787,GO:0000004,GO:0005739
27675	BN14462	4.05778	1177.91	290.284	2.02069	gi|14462|At2g01670_ESS985R	At2g01670.1	68415.m00094 MutT/nudix family protein similar to SP|Q09790 Diadenosine 5',5'''-P1,P6-hexaphosphate hydrolase (EC 3.6.1.-) (Ap6A hydrolase) {Schizosaccharomyces pombe}; contains Pfam profile PF00293: NUDIX domain	GO:0005507,GO:0016787,GO:0000004,GO:0005739
24763	BN14463	3.18392	5715.29	1795.05	1.6708	gi|14463|At2g06520_Contig1	At2g06520.1	68415.m00723 membrane protein, putative contains 2 transmembrane domains;	GO:0005554,GO:0000004,GO:0009507
25075	BN14463	5.13151	6530.72	1272.67	2.35938	gi|14463|At2g06520_Contig1	At2g06520.1	68415.m00723 membrane protein, putative contains 2 transmembrane domains;	GO:0005554,GO:0000004,GO:0009507
16963	BN14471	2.99203	1374.03	459.23	1.58112	gi|14471|At5g19590_Contig1	At5g19590.1	68418.m02332 expressed protein contains Pfam profile PF04398: Protein of unknown function, DUF538	GO:0005554,GO:0000004,GO:0012505
17275	BN14471	3.31958	1346.85	405.729	1.731	gi|14471|At5g19590_Contig1	At5g19590.1	68418.m02332 expressed protein contains Pfam profile PF04398: Protein of unknown function, DUF538	GO:0005554,GO:0000004,GO:0012505
3963	BN14477	4.5205	6224.95	1377.05	2.17648	gi|14477|At3g46000_Contig2	At3g46000.1	68416.m04977 actin-depolymerizing factor, putative (ADF2) strong similarity to SP|Q9ZSK3 Actin-depolymerizing factor 4 (ADF-4) (AtADF4) {Arabidopsis thaliana}; contains Pfam profile PF00241: Cofilin/tropomyosin-type actin-binding protein	GO:0003779,GO:0005622,GO:0000004,GO:0003787
4275	BN14477	4.97565	6468.45	1300.02	2.31489	gi|14477|At3g46000_Contig2	At3g46000.1	68416.m04977 actin-depolymerizing factor, putative (ADF2) strong similarity to SP|Q9ZSK3 Actin-depolymerizing factor 4 (ADF-4) (AtADF4) {Arabidopsis thaliana}; contains Pfam profile PF00241: Cofilin/tropomyosin-type actin-binding protein	GO:0003779,GO:0005622,GO:0000004,GO:0003787
1675	BN14478	2.03292	5952.88	2928.24	1.02355	gi|14478|At1g19350_Contig3	At1g19350.5	68414.m02408 brassinosteroid signalling positive regulator, putative similar to BZR1 protein [Arabidopsis thaliana] gi|20270971|gb|AAM18490	GO:0005634,GO:0005515,GO:0009742
30617	BN14479	3.24883	673.125	207.19	1.69992	gi|14479|At1g19350_Contig5	At1g19350.5	68414.m02408 brassinosteroid signalling positive regulator, putative similar to BZR1 protein [Arabidopsis thaliana] gi|20270971|gb|AAM18490	GO:0005634,GO:0005515,GO:0009742
28329	BN14480	5.30864	2599.11	489.6	2.40834	gi|14480|At1g19350_Contig4	At1g19350.5	68414.m02408 brassinosteroid signalling positive regulator, putative similar to BZR1 protein [Arabidopsis thaliana] gi|20270971|gb|AAM18490	GO:0005634,GO:0005515,GO:0009742
28017	BN14480	4.58608	2638.86	575.407	2.19726	gi|14480|At1g19350_Contig4	At1g19350.5	68414.m02408 brassinosteroid signalling positive regulator, putative similar to BZR1 protein [Arabidopsis thaliana] gi|20270971|gb|AAM18490	GO:0005634,GO:0005515,GO:0009742
22817	BN14482	2.04893	1086.89	530.468	1.03487	gi|14482|At1g31850_Contig1	At1g31850.3	68414.m03915 dehydration-responsive protein, putative strong similarity to early-responsive to dehydration stress ERD3 protein [Arabidopsis thaliana] GI:15320410; contains Pfam profile PF03141: Putative methyltransferase	GO:0005554,GO:0000004,GO:0008372
2017	BN14490	27.1771	14308.6	526.495	4.76432	gi|14490|At1g75830_DC579F	At1g75830.1	68414.m08808 plant defensin-fusion protein, putative (PDF1.1) identical to SP|P30224 Cysteine-rich antifungal protein 1 precursor (AFP1) (Anther-specific protein S18 homolog) {Arabidopsis thaliana}	GO:0005554,GO:0012505,GO:0000004,GO:0005618
2329	BN14490	21.4776	8167.14	380.264	4.42476	gi|14490|At1g75830_DC579F	At1g75830.1	68414.m08808 plant defensin-fusion protein, putative (PDF1.1) identical to SP|P30224 Cysteine-rich antifungal protein 1 precursor (AFP1) (Anther-specific protein S18 homolog) {Arabidopsis thaliana}	GO:0005554,GO:0012505,GO:0000004,GO:0005618
28013	BN14492	3.80233	2173.86	571.718	1.92688	gi|14492|At2g15620_Contig2	At2g15620.1	68415.m01789 ferredoxin--nitrite reductase, putative strong similarity to ferredoxin--nitrite reductase [Nicotiana tabacum] GI:19893; contains Pfam profiles PF03460: Nitrite/Sulfite reductase ferredoxin-like half domain, PF01077: Nitrite and sulphite redu	GO:0009507,GO:0006118,GO:0047889
28325	BN14492	2.44625	1421.32	581.02	1.29057	gi|14492|At2g15620_Contig2	At2g15620.1	68415.m01789 ferredoxin--nitrite reductase, putative strong similarity to ferredoxin--nitrite reductase [Nicotiana tabacum] GI:19893; contains Pfam profiles PF03460: Nitrite/Sulfite reductase ferredoxin-like half domain, PF01077: Nitrite and sulphite redu	GO:0009507,GO:0006118,GO:0047889
25725	BN14494	2.57831	1583.13	614.019	1.36642	gi|14494|At5g03290_Contig4	At5g03290.1	68418.m00279 isocitrate dehydrogenase, putative / NAD+ isocitrate dehydrogenase, putative strong similarity to isocitrate dehydrogenase (NAD+) [Nicotiana tabacum] GI:3021506	GO:0005737,GO:0008152,GO:0004449,GO:0005739
22813	BN14498	2.15841	1397.42	647.429	1.10997	gi|14498|At5g03290_Contig5	At5g03290.1	68418.m00279 isocitrate dehydrogenase, putative / NAD+ isocitrate dehydrogenase, putative strong similarity to isocitrate dehydrogenase (NAD+) [Nicotiana tabacum] GI:3021506	GO:0005737,GO:0008152,GO:0004449,GO:0005739
20525	BN14499	2.42496	5071.99	2091.58	1.27796	gi|14499|At5g24930_Contig2	At5g24930.1	68418.m02952 zinc finger (B-box type) family protein similar to CONSTANS-like protein 1 GI:4091804 from [Malus x domestica]	GO:0045449,GO:0005622,GO:0009507,GO:0003700,GO:0008270
20213	BN14499	2.26252	6439.89	2846.34	1.17793	gi|14499|At5g24930_Contig2	At5g24930.1	68418.m02952 zinc finger (B-box type) family protein similar to CONSTANS-like protein 1 GI:4091804 from [Malus x domestica]	GO:0045449,GO:0005622,GO:0009507,GO:0003700,GO:0008270
17925	BN14501	2.39968	1825.8	760.851	1.26284	gi|14501|At5g24930_Contig1	At5g24930.1	68418.m02952 zinc finger (B-box type) family protein similar to CONSTANS-like protein 1 GI:4091804 from [Malus x domestica]	GO:0045449,GO:0005622,GO:0009507,GO:0003700,GO:0008270
9813	BN14506	2.50783	531.168	211.804	1.32644	gi|14506|At2g23980_CD509F	At2g23980.1	68415.m02863 cyclic nucleotide-regulated ion channel / cyclic nucleotide-gated channel (CNGC6) identical to cyclic nucleotide and calmodulin-regulated ion channel (cngc6) GI:4581207 from [Arabidopsis thaliana]	GO:0006811,GO:0005516,GO:0016020
4613	BN14508	2.31096	14385.5	6224.89	1.2085	gi|14508|At1g21680_Contig2	At1g21680.1	68414.m02713 expressed protein similar to TolB protein precursor (SP:Q9ZDM5) {Rickettsia prowazekii}; ESTs gb|N96028, gb|F14286, gb|T20680, gb|F14443, gb|AA657300 and gb|N65244 come from this gene	GO:0005554,GO:0000004,GO:0012505
4925	BN14508	2.18012	13020	5972.16	1.1244	gi|14508|At1g21680_Contig2	At1g21680.1	68414.m02713 expressed protein similar to TolB protein precursor (SP:Q9ZDM5) {Rickettsia prowazekii}; ESTs gb|N96028, gb|F14286, gb|T20680, gb|F14443, gb|AA657300 and gb|N65244 come from this gene	GO:0005554,GO:0000004,GO:0012505
20872	BN14514	6.83441	6658.94	974.325	2.77282	gi|14514|At1g64720_Contig2	At1g64720.1	68414.m07338 expressed protein weak similarity to SP|P53809 Phosphatidylcholine transfer protein (PC-TP) {Rattus norvegicus}	GO:0005554,GO:0000004,GO:0012505
21184	BN14514	8.07615	6378.16	789.753	3.01367	gi|14514|At1g64720_Contig2	At1g64720.1	68414.m07338 expressed protein weak similarity to SP|P53809 Phosphatidylcholine transfer protein (PC-TP) {Rattus norvegicus}	GO:0005554,GO:0000004,GO:0012505
18584	BN14516	5.96321	1976	331.365	2.57609	gi|14516|At1g64720_Contig1	At1g64720.1	68414.m07338 expressed protein weak similarity to SP|P53809 Phosphatidylcholine transfer protein (PC-TP) {Rattus norvegicus}	GO:0005554,GO:0000004,GO:0012505
18272	BN14516	5.85137	1986.41	339.478	2.54877	gi|14516|At1g64720_Contig1	At1g64720.1	68414.m07338 expressed protein weak similarity to SP|P53809 Phosphatidylcholine transfer protein (PC-TP) {Rattus norvegicus}	GO:0005554,GO:0000004,GO:0012505
15672	BN14517	15.9033	8672.39	545.321	3.99125	gi|14517|At4g38970_Contig6	At4g38970.1	68417.m05521 fructose-bisphosphate aldolase, putative strong similarity to plastidic fructose-bisphosphate aldolase (EC 4.1.2.13) from Nicotiana paniculata (NPALDP1) [GI:4827251], Oryza sativa, PIR2:T02057 [SP|Q40677]	GO:0019648,GO:0009507,GO:0019650,GO:0006096,GO:0019654,GO:0006094,GO:0019253,GO:0004332,GO:0019642
15984	BN14517	16.3934	7510.31	458.129	4.03505	gi|14517|At4g38970_Contig6	At4g38970.1	68417.m05521 fructose-bisphosphate aldolase, putative strong similarity to plastidic fructose-bisphosphate aldolase (EC 4.1.2.13) from Nicotiana paniculata (NPALDP1) [GI:4827251], Oryza sativa, PIR2:T02057 [SP|Q40677]	GO:0019648,GO:0009507,GO:0019650,GO:0006096,GO:0019654,GO:0006094,GO:0019253,GO:0004332,GO:0019642
10784	BN14520	2.83202	7656.37	2703.5	1.50183	gi|14520|At4g38970_Contig4	At4g38970.2	68417.m05522 fructose-bisphosphate aldolase, putative strong similarity to plastidic fructose-bisphosphate aldolase (EC 4.1.2.13) from Nicotiana paniculata (NPALDP1) [GI:4827251], Oryza sativa, PIR2:T02057 [SP|Q40677]	GO:0019648,GO:0009507,GO:0019650,GO:0006096,GO:0019654,GO:0006094,GO:0019253,GO:0004332,GO:0019642
10472	BN14520	2.58852	6898.43	2665.01	1.37213	gi|14520|At4g38970_Contig4	At4g38970.2	68417.m05522 fructose-bisphosphate aldolase, putative strong similarity to plastidic fructose-bisphosphate aldolase (EC 4.1.2.13) from Nicotiana paniculata (NPALDP1) [GI:4827251], Oryza sativa, PIR2:T02057 [SP|Q40677]	GO:0019648,GO:0009507,GO:0019650,GO:0006096,GO:0019654,GO:0006094,GO:0019253,GO:0004332,GO:0019642
72	BN14527	2.22268	5407.95	2433.08	1.1523	gi|14527|At2g19310_Contig2	At2g19310.1	68415.m02253 expressed protein	GO:0005554,GO:0000004,GO:0009507
26068	BN14532	2.10577	1960.76	931.139	1.07434	gi|14532|At5g18140_Contig1	At5g18140.1	68418.m02130 DNAJ heat shock N-terminal domain-containing protein similar to DnaJ protein Tid-1 [Homo sapiens] GI:17066575; contains Pfam profile PF00226 DnaJ domain	GO:0006457,GO:0003754,GO:0009507
26380	BN14532	2.08534	1522	729.858	1.06028	gi|14532|At5g18140_Contig1	At5g18140.1	68418.m02130 DNAJ heat shock N-terminal domain-containing protein similar to DnaJ protein Tid-1 [Homo sapiens] GI:17066575; contains Pfam profile PF00226 DnaJ domain	GO:0006457,GO:0003754,GO:0009507
23468	BN14533	2.5449	1342.48	527.517	1.34761	gi|14533|At3g17780_Contig1	At3g17780.1	68416.m02268 expressed protein	GO:0005554,GO:0000004,GO:0012505
23780	BN14533	2.59675	1412.12	543.802	1.37671	gi|14533|At3g17780_Contig1	At3g17780.1	68416.m02268 expressed protein	GO:0005554,GO:0000004,GO:0012505
23780	BN14533	3.17942	1089.02	342.522	1.66876	gi|14533|At3g17780_Contig1	At3g17780.1	68416.m02268 expressed protein	GO:0005554,GO:0000004,GO:0012505
23468	BN14533	2.14614	1641.35	764.791	1.10175	gi|14533|At3g17780_Contig1	At3g17780.1	68416.m02268 expressed protein	GO:0005554,GO:0000004,GO:0012505
13068	BN14537	6.62543	3772.26	569.361	2.72801	gi|14537|At2g26020_Contig1	At2g26020.1	68415.m03124 plant defensin-fusion protein, putative (PDF1.2b) plant defensin protein family member, personal communication, Bart Thomma (Bart.Thomma@agr.kuleuven.ac.be); similar to antifungal protein 1 preprotein [Raphanus sativus] gi|609322|gb|AAA69541	GO:0005554,GO:0012505,GO:0000004,GO:0005618
13380	BN14537	7.19419	3793.75	527.335	2.84683	gi|14537|At2g26020_Contig1	At2g26020.1	68415.m03124 plant defensin-fusion protein, putative (PDF1.2b) plant defensin protein family member, personal communication, Bart Thomma (Bart.Thomma@agr.kuleuven.ac.be); similar to antifungal protein 1 preprotein [Raphanus sativus] gi|609322|gb|AAA69541	GO:0005554,GO:0012505,GO:0000004,GO:0005618
5580	BN14540	5.38004	1472.36	273.671	2.42762	gi|14540|At2g03760_Contig3	At2g03760.1	68415.m00336 steroid sulfotransferase, putative strong similarity to steroid sulfotransferases from [Brassica napus] GI:3420008, GI:3420004, GI:3420006; contains Pfam profile PF00685: Sulfotransferase domain	GO:0008146
5268	BN14540	5.24061	1474.97	281.45	2.38973	gi|14540|At2g03760_Contig3	At2g03760.1	68415.m00336 steroid sulfotransferase, putative strong similarity to steroid sulfotransferases from [Brassica napus] GI:3420008, GI:3420004, GI:3420006; contains Pfam profile PF00685: Sulfotransferase domain	GO:0008146
722	BN14556	3.15825	2328.65	737.322	1.65913	gi|14556|At5g37600_Contig2	At5g37600.1	68418.m04529 glutamine synthetase, putative similar to glutamine synthetase, cytosolic isozyme (Glutamate-- ammonia ligase, GS1) [Lotus japonicus] SWISS-PROT:Q42899	GO:0009749,GO:0005829,GO:0009744,GO:0004356,GO:0009416,GO:0009750
27030	BN14559	3.04975	1477.48	484.459	1.60869	gi|14559|At5g66200_Contig1	At5g66200.1	68418.m08339 armadillo/beta-catenin repeat family protein contains Pfam profile: PF00514 armadillo/beta-catenin-like repeat	GO:0005554,GO:0000004,GO:0008372
26718	BN14559	3.42445	1881.2	549.344	1.77587	gi|14559|At5g66200_Contig1	At5g66200.1	68418.m08339 armadillo/beta-catenin repeat family protein contains Pfam profile: PF00514 armadillo/beta-catenin-like repeat	GO:0005554,GO:0000004,GO:0008372
21830	BN14561	3.1849	597.869	187.72	1.67125	gi|14561|At4g37010_Contig2	At4g37010.1	68417.m05243 caltractin, putative / centrin, putative similar to Caltractin (Centrin) SP:P41210 from [Atriplex nummularia]	GO:0005524,GO:0009288,GO:0005509,GO:0005739
21518	BN14561	3.34641	690.613	206.374	1.74262	gi|14561|At4g37010_Contig2	At4g37010.1	68417.m05243 caltractin, putative / centrin, putative similar to Caltractin (Centrin) SP:P41210 from [Atriplex nummularia]	GO:0005524,GO:0009288,GO:0005509,GO:0005739
27684	BN14574	5.63193	2434.6	432.285	2.49363	gi|14574|At5g04490_Contig1	At5g04490.1	68418.m00448 phosphatidate cytidylyltransferase family protein contains Pfam profile: PF01148 phosphatidate cytidylyltransferase	GO:0008654,GO:0016020,GO:0004605,GO:0009507
27372	BN14574	5.63902	1627.68	288.646	2.49544	gi|14574|At5g04490_Contig1	At5g04490.1	68418.m00448 phosphatidate cytidylyltransferase family protein contains Pfam profile: PF01148 phosphatidate cytidylyltransferase	GO:0008654,GO:0016020,GO:0004605,GO:0009507
22484	BN14577	2.31421	4496.38	1942.94	1.21052	gi|14577|At4g23100_Contig2	At4g23100.1	68417.m03329 glutamate-cysteine ligase / gamma-glutamylcysteine synthetase (GSH1) identical to glutamate-cysteine ligase SP:P46309 from [Arabidopsis thaliana]; contains Pfam profile: PF04107 glutamate-cysteine ligase family 2(GCS2)	GO:0046686,GO:0006750,GO:0009908,GO:0004357,GO:0009507
22172	BN14577	2.15897	3784.26	1752.81	1.11034	gi|14577|At4g23100_Contig2	At4g23100.1	68417.m03329 glutamate-cysteine ligase / gamma-glutamylcysteine synthetase (GSH1) identical to glutamate-cysteine ligase SP:P46309 from [Arabidopsis thaliana]; contains Pfam profile: PF04107 glutamate-cysteine ligase family 2(GCS2)	GO:0046686,GO:0006750,GO:0009908,GO:0004357,GO:0009507
9172	BN14584	2.08902	1988.5	951.884	1.06282	gi|14584|At3g55800_Contig2	At3g55800.1	68416.m06200 sedoheptulose-1,7-bisphosphatase, chloroplast / sedoheptulose-bisphosphatase identical to SP|P46283 Sedoheptulose-1,7-bisphosphatase, chloroplast precursor (EC 3.1.3.37) (Sedoheptulose-bisphosphatase) (SBPASE) (SED(1,7)P2ASE) {Arabidopsis tha	GO:0009507,GO:0005975,GO:0042578
9484	BN14584	2.31216	1796.04	776.779	1.20924	gi|14584|At3g55800_Contig2	At3g55800.1	68416.m06200 sedoheptulose-1,7-bisphosphatase, chloroplast / sedoheptulose-bisphosphatase identical to SP|P46283 Sedoheptulose-1,7-bisphosphatase, chloroplast precursor (EC 3.1.3.37) (Sedoheptulose-bisphosphatase) (SBPASE) (SED(1,7)P2ASE) {Arabidopsis tha	GO:0009507,GO:0005975,GO:0042578
30280	BN14589	6.51134	4038.78	620.269	2.70295	gi|14589|At3g19820_Contig1	At3g19820.2	68416.m02511 cell elongation protein / DWARF1 / DIMINUTO (DIM) identical to GB:S71189 [SP|Q39085] from [Arabidopsis thaliana]; contains Pfam FAD binding domain PF01565	GO:0016021,GO:0006694,GO:0009826,GO:0003824,GO:0009416,GO:0016132
29968	BN14589	4.90542	4241.82	864.721	2.29438	gi|14589|At3g19820_Contig1	At3g19820.2	68416.m02511 cell elongation protein / DWARF1 / DIMINUTO (DIM) identical to GB:S71189 [SP|Q39085] from [Arabidopsis thaliana]; contains Pfam FAD binding domain PF01565	GO:0016021,GO:0006694,GO:0009826,GO:0003824,GO:0009416,GO:0016132
24768	BN14591	2.33701	430.97	184.411	1.22466	gi|14591|At3g07680_Contig1	At3g07680.1	68416.m00921 emp24/gp25L/p24 family protein similar to SP|Q15363 Cop-coated vesicle membrane protein p24 precursor (p24A) {Homo sapiens}; contains Pfam profile PF01105: emp24/gp25L/p24 family	GO:0008320,GO:0016020,GO:0006886,GO:0012505
25080	BN14591	2.98381	747.235	250.43	1.57715	gi|14591|At3g07680_Contig1	At3g07680.1	68416.m00921 emp24/gp25L/p24 family protein similar to SP|Q15363 Cop-coated vesicle membrane protein p24 precursor (p24A) {Homo sapiens}; contains Pfam profile PF01105: emp24/gp25L/p24 family	GO:0008320,GO:0016020,GO:0006886,GO:0012505
19568	BN14593	2.20555	867.291	393.232	1.14114	gi|14593|At1g03590_Contig3	At1g03590.1	68414.m00339 protein phosphatase 2C family protein / PP2C family protein similar to protein phosphatase-2C; PP2C (GI:3643088) [Mesembryanthemum crystallinum]; contains Pfam PF00481 : Protein phosphatase 2C domain;	GO:0005739,GO:0015071,GO:0003824,GO:0006499
1368	BN14604	4.68876	2407.62	513.488	2.22921	gi|14604|At2g24810_Contig4	At2g24810.1	68415.m02968 pathogenesis-related thaumatin family protein similar to thaumatin-like protein [Arabidopsis thaliana] GI:2435406; contains Pfam profile PF00314: Thaumatin family	GO:0012505,GO:0005554,GO:0042828
1680	BN14604	2.85372	1781.09	624.13	1.51284	gi|14604|At2g24810_Contig4	At2g24810.1	68415.m02968 pathogenesis-related thaumatin family protein similar to thaumatin-like protein [Arabidopsis thaliana] GI:2435406; contains Pfam profile PF00314: Thaumatin family	GO:0012505,GO:0005554,GO:0042828
20222	BN14610	2.57229	1461.29	568.09	1.36305	gi|14610|At1g47128_Contig6	At1g47128.1	68414.m05222 cysteine proteinase (RD21A) / thiol protease identical to SP|P43297 Cysteine proteinase RD21A precursor (EC 3.4.22.-) {Arabidopsis thaliana}, thiol protease RD21A SP:P43297 from [Arabidopsis thaliana]	GO:0008234,GO:0012505,GO:0004197,GO:0009414
20534	BN14610	2.85706	1916.81	670.904	1.51453	gi|14610|At1g47128_Contig6	At1g47128.1	68414.m05222 cysteine proteinase (RD21A) / thiol protease identical to SP|P43297 Cysteine proteinase RD21A precursor (EC 3.4.22.-) {Arabidopsis thaliana}, thiol protease RD21A SP:P43297 from [Arabidopsis thaliana]	GO:0008234,GO:0012505,GO:0004197,GO:0009414
12422	BN14615	2.40919	1323.67	549.426	1.26855	gi|14615|At5g55450_Contig3	At5g55450.1	68418.m06907 protease inhibitor/seed storage/lipid transfer protein (LTP) family protein contains Pfam protease inhibitor/seed storage/LTP family domain PF00234	GO:0008289,GO:0006869,GO:0012505
12734	BN14615	2.71558	1833.54	675.193	1.44126	gi|14615|At5g55450_Contig3	At5g55450.1	68418.m06907 protease inhibitor/seed storage/lipid transfer protein (LTP) family protein contains Pfam protease inhibitor/seed storage/LTP family domain PF00234	GO:0008289,GO:0006869,GO:0012505
9822	BN14617	3.54479	28826.3	8132.02	1.8257	gi|14617|At5g55450_Contig1	At5g55450.1	68418.m06907 protease inhibitor/seed storage/lipid transfer protein (LTP) family protein contains Pfam protease inhibitor/seed storage/LTP family domain PF00234	GO:0008289,GO:0006869,GO:0012505
10134	BN14617	3.98935	31620.2	7926.15	1.99615	gi|14617|At5g55450_Contig1	At5g55450.1	68418.m06907 protease inhibitor/seed storage/lipid transfer protein (LTP) family protein contains Pfam protease inhibitor/seed storage/LTP family domain PF00234	GO:0008289,GO:0006869,GO:0012505
30930	BN14623	4.24945	1905.21	448.343	2.08728	gi|14623|At1g11860_Contig4	At1g11860.2	68414.m01366 aminomethyltransferase, putative similar to aminomethyltransferase, mitochondrial precursor SP:O49849 from [Flaveria anomala]	GO:0005739,GO:0019464,GO:0004047,GO:0006546
30618	BN14623	2.53983	1523.19	599.722	1.34473	gi|14623|At1g11860_Contig4	At1g11860.2	68414.m01366 aminomethyltransferase, putative similar to aminomethyltransferase, mitochondrial precursor SP:O49849 from [Flaveria anomala]	GO:0005739,GO:0019464,GO:0004047,GO:0006546
28330	BN14625	5.19583	3802.42	731.821	2.37736	gi|14625|At1g11860_Contig1	At1g11860.2	68414.m01366 aminomethyltransferase, putative similar to aminomethyltransferase, mitochondrial precursor SP:O49849 from [Flaveria anomala]	GO:0005739,GO:0019464,GO:0004047,GO:0006546
28018	BN14625	3.80404	3463.49	910.476	1.92753	gi|14625|At1g11860_Contig1	At1g11860.2	68414.m01366 aminomethyltransferase, putative similar to aminomethyltransferase, mitochondrial precursor SP:O49849 from [Flaveria anomala]	GO:0005739,GO:0019464,GO:0004047,GO:0006546
26073	BN14648	5.94146	4103.12	690.591	2.57082	gi|14648|At2g39730_Contig7	At2g39730.2	68415.m04878 ribulose bisphosphate carboxylase/oxygenase activase / RuBisCO activase identical to SWISS-PROT:P10896 ribulose bisphosphate carboxylase/oxygenase activase, chloroplast precursor (RuBisCO activase, RA)[Arabidopsis thaliana]	GO:0009507,GO:0009416,GO:0030234
26385	BN14648	5.09867	2605.85	511.084	2.35012	gi|14648|At2g39730_Contig7	At2g39730.2	68415.m04878 ribulose bisphosphate carboxylase/oxygenase activase / RuBisCO activase identical to SWISS-PROT:P10896 ribulose bisphosphate carboxylase/oxygenase activase, chloroplast precursor (RuBisCO activase, RA)[Arabidopsis thaliana]	GO:0009507,GO:0009416,GO:0030234
23785	BN14652	2.35458	587.347	249.449	1.23547	gi|14652|At4g11740_Contig2	At4g11740.1	68417.m01872 ara4-interacting protein, putative (SAY1) similar to Ara4-interacting protein [Arabidopsis thaliana] GI:13160609; contains Pfam profiles PF00789: UBX domain, PF02809: Ubiquitin interaction motif	GO:0008372,GO:0005554,GO:0016192
23473	BN14652	2.03125	494.315	243.355	1.02237	gi|14652|At4g11740_Contig2	At4g11740.1	68417.m01872 ara4-interacting protein, putative (SAY1) similar to Ara4-interacting protein [Arabidopsis thaliana] GI:13160609; contains Pfam profiles PF00789: UBX domain, PF02809: Ubiquitin interaction motif	GO:0008372,GO:0005554,GO:0016192
20873	BN14653	2.78728	1111.17	398.658	1.47886	gi|14653|At4g11740_Contig3	At4g11740.1	68417.m01872 ara4-interacting protein, putative (SAY1) similar to Ara4-interacting protein [Arabidopsis thaliana] GI:13160609; contains Pfam profiles PF00789: UBX domain, PF02809: Ubiquitin interaction motif	GO:0008372,GO:0005554,GO:0016192
21185	BN14653	3.70128	1212.61	327.619	1.88802	gi|14653|At4g11740_Contig3	At4g11740.1	68417.m01872 ara4-interacting protein, putative (SAY1) similar to Ara4-interacting protein [Arabidopsis thaliana] GI:13160609; contains Pfam profiles PF00789: UBX domain, PF02809: Ubiquitin interaction motif	GO:0008372,GO:0005554,GO:0016192
21181	BN14665	2.9758	1586.85	533.251	1.57328	gi|14665|At4g32850_Contig1	At4g32850.1	68417.m04676 nucleotidyltransferase family protein contains Pfam profiles: PF01909 nucleotidyltransferase domain, PF04926 poly(A) polymerase predicted RNA binding domain	GO:0006350,GO:0016779,GO:0004652,GO:0008372
20869	BN14665	2.446	1919	784.545	1.29043	gi|14665|At4g32850_Contig1	At4g32850.1	68417.m04676 nucleotidyltransferase family protein contains Pfam profiles: PF01909 nucleotidyltransferase domain, PF04926 poly(A) polymerase predicted RNA binding domain	GO:0006350,GO:0016779,GO:0004652,GO:0008372
15981	BN14667	33.956	8456.8	249.052	5.08559	gi|14667|At4g12290_Contig1	At4g12290.1	68417.m01947 copper amine oxidase, putative similar to copper amine oxidase [Cicer arietinum] gi|3819099|emb|CAA08855	GO:0005507,GO:0008372,GO:0000004,GO:0008122
15669	BN14667	32.0585	8963.08	279.585	5.00264	gi|14667|At4g12290_Contig1	At4g12290.1	68417.m01947 copper amine oxidase, putative similar to copper amine oxidase [Cicer arietinum] gi|3819099|emb|CAA08855	GO:0005507,GO:0008372,GO:0000004,GO:0008122
13381	BN14668	4.51995	6247.65	1382.24	2.17631	gi|14668|At4g12290_Contig2	At4g12290.1	68417.m01947 copper amine oxidase, putative similar to copper amine oxidase [Cicer arietinum] gi|3819099|emb|CAA08855	GO:0005507,GO:0008372,GO:0000004,GO:0008122
13069	BN14668	4.19144	5318.35	1268.86	2.06745	gi|14668|At4g12290_Contig2	At4g12290.1	68417.m01947 copper amine oxidase, putative similar to copper amine oxidase [Cicer arietinum] gi|3819099|emb|CAA08855	GO:0005507,GO:0008372,GO:0000004,GO:0008122
7869	BN14670	2.2574	2297.27	1017.66	1.17466	gi|14670|At3g16320_DC472F	At3g16320.1	68416.m02061 cell division cycle family protein / CDC family protein similar to SP|P30260|CC27_HUMAN Protein CDC27Hs (Cell division cycle protein 27 homolog) Homo sapiens, C-terminus similar to C-term of cell division control protein 27 SP:P38042 (Sacchar	GO:0007049,GO:0005554,GO:0012505
8181	BN14670	2.31622	2283.64	985.935	1.21177	gi|14670|At3g16320_DC472F	At3g16320.1	68416.m02061 cell division cycle family protein / CDC family protein similar to SP|P30260|CC27_HUMAN Protein CDC27Hs (Cell division cycle protein 27 homolog) Homo sapiens, C-terminus similar to C-term of cell division control protein 27 SP:P38042 (Sacchar	GO:0007049,GO:0005554,GO:0012505
29323	BN14675	2.22933	462.39	207.412	1.15661	gi|14675|At2g27510_Contig1	At2g27510.1	68415.m03327 ferredoxin, putative similar to non-photosynthetic ferredoxin from Citrus sinensis [GI:1360725], Ferredoxin, root R-B2 from Raphanus sativus [SP|P14937]; contains Pfam profile PF00111 2Fe-2S iron-sulfur cluster binding domain	GO:0006118,GO:0009507,GO:0005489,GO:0009055
26723	BN14676	2.79945	1708.22	610.199	1.48514	gi|14676|At2g27510_Contig3	At2g27510.1	68415.m03327 ferredoxin, putative similar to non-photosynthetic ferredoxin from Citrus sinensis [GI:1360725], Ferredoxin, root R-B2 from Raphanus sativus [SP|P14937]; contains Pfam profile PF00111 2Fe-2S iron-sulfur cluster binding domain	GO:0006118,GO:0009507,GO:0005489,GO:0009055
27035	BN14676	2.29142	1236.3	539.534	1.19624	gi|14676|At2g27510_Contig3	At2g27510.1	68415.m03327 ferredoxin, putative similar to non-photosynthetic ferredoxin from Citrus sinensis [GI:1360725], Ferredoxin, root R-B2 from Raphanus sativus [SP|P14937]; contains Pfam profile PF00111 2Fe-2S iron-sulfur cluster binding domain	GO:0006118,GO:0009507,GO:0005489,GO:0009055
24435	BN14677	2.33678	3823.9	1636.4	1.22452	gi|14677|At2g27510_Contig2	At2g27510.1	68415.m03327 ferredoxin, putative similar to non-photosynthetic ferredoxin from Citrus sinensis [GI:1360725], Ferredoxin, root R-B2 from Raphanus sativus [SP|P14937]; contains Pfam profile PF00111 2Fe-2S iron-sulfur cluster binding domain	GO:0006118,GO:0009507,GO:0005489,GO:0009055
24123	BN14677	2.58159	4105.99	1590.49	1.36826	gi|14677|At2g27510_Contig2	At2g27510.1	68415.m03327 ferredoxin, putative similar to non-photosynthetic ferredoxin from Citrus sinensis [GI:1360725], Ferredoxin, root R-B2 from Raphanus sativus [SP|P14937]; contains Pfam profile PF00111 2Fe-2S iron-sulfur cluster binding domain	GO:0006118,GO:0009507,GO:0005489,GO:0009055
27685	BN14707	2.58837	1022.85	395.172	1.37204	gi|14707|At5g66510_Contig1	At5g66510.1	68418.m08386 bacterial transferase hexapeptide repeat-containing protein contains Pfam profile PF00132: Bacterial transferase hexapeptide (four repeats)	GO:0005554,GO:0000004,GO:0005739
3973	BN14719	2.05919	15868.5	7706.2	1.04207	gi|14719|At4g30270_Contig1	At4g30270.1	68417.m04303 MERI-5 protein (MERI-5) (MERI5B) / endo-xyloglucan transferase / xyloglucan endo-1,4-beta-D-glucanase (SEN4) identical to endo-xyloglucan transferase gi:944810, SP|P24806 MERI-5 protein precursor (Endo-xyloglucan transferase) (Xyloglucan endo	GO:0007568,GO:0016798,GO:0004553,GO:0012505
1373	BN14720	2.15061	360.816	167.774	1.10474	gi|14720|At4g01995_Contig1	At4g01995.1	68417.m00267 expressed protein	GO:0005554,GO:0000004,GO:0009507
6569	BN14733	6.25698	8863.14	1416.52	2.64547	gi|14733|At1g69523_Contig3	At1g69523.1	68414.m07991 UbiE/COQ5 methyltransferase family protein low similarity to SP|Q05197 Phosphatidylethanolamine N-methyltransferase (EC 2.1.1.17) [Rhodopseudomonas sphaeroides] {Rhodobacter sphaeroides}; contains Pfam profile PF01209: methlytransferase, UbiE	GO:0008168,GO:0000004,GO:0009507
6881	BN14733	6.21206	7628.29	1227.98	2.63507	gi|14733|At1g69523_Contig3	At1g69523.1	68414.m07991 UbiE/COQ5 methyltransferase family protein low similarity to SP|Q05197 Phosphatidylethanolamine N-methyltransferase (EC 2.1.1.17) [Rhodopseudomonas sphaeroides] {Rhodobacter sphaeroides}; contains Pfam profile PF01209: methlytransferase, UbiE	GO:0008168,GO:0000004,GO:0009507
30935	BN14737	4.47249	778.737	174.117	2.16108	gi|14737|At3g04730_Contig2	At3g04730.1	68416.m00509 auxin-responsive protein / indoleacetic acid-induced protein 16 (IAA16) identical to SP|O24407 Auxin-responsive protein IAA16 (Indoleacetic acid-induced protein 16) {Arabidopsis thaliana}	GO:0005622,GO:0003700,GO:0006445
30623	BN14737	3.30594	694.108	209.958	1.72506	gi|14737|At3g04730_Contig2	At3g04730.1	68416.m00509 auxin-responsive protein / indoleacetic acid-induced protein 16 (IAA16) identical to SP|O24407 Auxin-responsive protein IAA16 (Indoleacetic acid-induced protein 16) {Arabidopsis thaliana}	GO:0005622,GO:0003700,GO:0006445
28019	BN14753	2.76008	770.134	279.026	1.46471	gi|14753|At2g33360_Contig1	At2g33360.1	68415.m04089 expressed protein	GO:0005554,GO:0000004,GO:0008372
28331	BN14753	3.09172	690.144	223.223	1.62841	gi|14753|At2g33360_Contig1	At2g33360.1	68415.m04089 expressed protein	GO:0005554,GO:0000004,GO:0008372
2019	BN14763	2.85816	764.156	267.359	1.51509	gi|14763|At3g47960_Contig2	At3g47960.1	68416.m05229 proton-dependent oligopeptide transport (POT) family protein contains Pfam profile: PF00854 POT family	GO:0016021,GO:0006857,GO:0016020,GO:0005215,GO:0009306
2331	BN14763	3.47268	632.861	182.24	1.79605	gi|14763|At3g47960_Contig2	At3g47960.1	68416.m05229 proton-dependent oligopeptide transport (POT) family protein contains Pfam profile: PF00854 POT family	GO:0016021,GO:0006857,GO:0016020,GO:0005215,GO:0009306
28674	BN14764	2.78829	537.785	192.873	1.47938	gi|14764|At5g55230_CL700F	At5g55230.1	68418.m06884 microtubule associated protein (MAP65/ASE1) family protein low similarity to protein regulating cytokinesis 1 (PRC1) [Homo sapiens] GI:2865521; contains Pfam profile PF03999: Microtubule associated protein (MAP65/ASE1 family)	GO:0007165,GO:0004871,GO:0008372
26386	BN14765	2.51075	2915.81	1161.33	1.32812	gi|14765|At2g31290_Contig1	At2g31290.1	68415.m03820 expressed protein	GO:0005554,GO:0000004,GO:0005739
26074	BN14765	2.26749	3970.08	1750.87	1.1811	gi|14765|At2g31290_Contig1	At2g31290.1	68415.m03820 expressed protein	GO:0005554,GO:0000004,GO:0005739
10786	BN14772	2.23115	2218.94	994.527	1.15779	gi|14772|At1g21310_Contig5	At1g21310.1	68414.m02662 proline-rich extensin-like family protein contains extensin-like region, Pfam:PF04554	GO:0012505,GO:0000004,GO:0045735
10474	BN14772	2.33069	2697.19	1157.25	1.22076	gi|14772|At1g21310_Contig5	At1g21310.1	68414.m02662 proline-rich extensin-like family protein contains extensin-like region, Pfam:PF04554	GO:0012505,GO:0000004,GO:0045735
28982	BN14782	5.46677	2375.07	434.456	2.45069	gi|14782|At3g17390_Contig5	At3g17390.1	68416.m02222 S-adenosylmethionine synthetase, putative similar to S-adenosylmethionine synthetase 2 (Methionine adenosyltransferase 2, AdoMet synthetase 2) [Catharanthus roseus] SWISS-PROT:Q96552	GO:0009809,GO:0006555,GO:0008372,GO:0004478,GO:0006556
28670	BN14782	5.10443	1907.02	373.601	2.35175	gi|14782|At3g17390_Contig5	At3g17390.1	68416.m02222 S-adenosylmethionine synthetase, putative similar to S-adenosylmethionine synthetase 2 (Methionine adenosyltransferase 2, AdoMet synthetase 2) [Catharanthus roseus] SWISS-PROT:Q96552	GO:0009809,GO:0006555,GO:0008372,GO:0004478,GO:0006556
23782	BN14784	2.30831	1357.12	587.929	1.20683	gi|14784|At3g17390_Contig2	At3g17390.1	68416.m02222 S-adenosylmethionine synthetase, putative similar to S-adenosylmethionine synthetase 2 (Methionine adenosyltransferase 2, AdoMet synthetase 2) [Catharanthus roseus] SWISS-PROT:Q96552	GO:0009809,GO:0006555,GO:0008372,GO:0004478,GO:0006556
23470	BN14784	2.42075	1263.96	522.135	1.27546	gi|14784|At3g17390_Contig2	At3g17390.1	68416.m02222 S-adenosylmethionine synthetase, putative similar to S-adenosylmethionine synthetase 2 (Methionine adenosyltransferase 2, AdoMet synthetase 2) [Catharanthus roseus] SWISS-PROT:Q96552	GO:0009809,GO:0006555,GO:0008372,GO:0004478,GO:0006556
21182	BN14785	49.5234	10194	205.842	5.63004	gi|14785|At1g47540_Contig3	At1g47540.2	68414.m05277 trypsin inhibitor, putative similar to SP|P26780 Trypsin inhibitor 2 precursor (MTI-2) {Sinapis alba}	GO:0005554,GO:0000004,GO:0012505
20870	BN14785	42.8176	10393.8	242.746	5.42013	gi|14785|At1g47540_Contig3	At1g47540.2	68414.m05277 trypsin inhibitor, putative similar to SP|P26780 Trypsin inhibitor 2 precursor (MTI-2) {Sinapis alba}	GO:0005554,GO:0000004,GO:0012505
26724	BN14796	2.99648	2235.99	746.206	1.58327	gi|14796|At3g15810_Contig1	At3g15810.1	68416.m02001 expressed protein contains Pfam profile PF04525: Protein of unknown function (DUF567)	GO:0005554,GO:0000004,GO:0008372
27036	BN14796	3.35026	1909.48	569.95	1.74427	gi|14796|At3g15810_Contig1	At3g15810.1	68416.m02001 expressed protein contains Pfam profile PF04525: Protein of unknown function (DUF567)	GO:0005554,GO:0000004,GO:0008372
24436	BN14797	2.21574	756.539	341.438	1.14779	gi|14797|At3g15810_Contig2	At3g15810.1	68416.m02001 expressed protein contains Pfam profile PF04525: Protein of unknown function (DUF567)	GO:0005554,GO:0000004,GO:0008372
24436	BN14797	2.43794	1001.66	410.863	1.28566	gi|14797|At3g15810_Contig2	At3g15810.1	68416.m02001 expressed protein contains Pfam profile PF04525: Protein of unknown function (DUF567)	GO:0005554,GO:0000004,GO:0008372
6236	BN14807	2.03605	3467.88	1703.24	1.02577	gi|14807|At1g02140_Contig2	At1g02140.1	68414.m00140 mago nashi family protein similar to Mago Nashi, Genbank Accession Number U03559; contains Pfam PF02792: Mago nashi protein domain	GO:0005634,GO:0005554,GO:0007530
5924	BN14807	2.06117	3000.96	1455.95	1.04346	gi|14807|At1g02140_Contig2	At1g02140.1	68414.m00140 mago nashi family protein similar to Mago Nashi, Genbank Accession Number U03559; contains Pfam PF02792: Mago nashi protein domain	GO:0005634,GO:0005554,GO:0007530
724	BN14810	2.09832	20305.8	9677.19	1.06923	gi|14810|At4g28750_Contig5	At4g28750.1	68417.m04111 photosystem I reaction center subunit IV, chloroplast, putative / PSI-E, putative (PSAE1) identical to SP|Q9S831; similar to SP|P12354 Photosystem I reaction center subunit IV, chloroplast precursor (PSI-E) {Spinacia oleracea}; contains Pfam	GO:0006118,GO:0009538,GO:0005554,GO:0009507
26720	BN14812	3.01738	2287.38	758.067	1.5933	gi|14812|At4g28750_Contig3	At4g28750.1	68417.m04111 photosystem I reaction center subunit IV, chloroplast, putative / PSI-E, putative (PSAE1) identical to SP|Q9S831; similar to SP|P12354 Photosystem I reaction center subunit IV, chloroplast precursor (PSI-E) {Spinacia oleracea}; contains Pfam	GO:0006118,GO:0009538,GO:0005554,GO:0009507
27032	BN14812	4.57392	1637.33	357.971	2.19343	gi|14812|At4g28750_Contig3	At4g28750.1	68417.m04111 photosystem I reaction center subunit IV, chloroplast, putative / PSI-E, putative (PSAE1) identical to SP|Q9S831; similar to SP|P12354 Photosystem I reaction center subunit IV, chloroplast precursor (PSI-E) {Spinacia oleracea}; contains Pfam	GO:0006118,GO:0009538,GO:0005554,GO:0009507
8832	BN14819	2.19048	1250.37	570.821	1.13124	gi|14819|At5g12020_Contig3	At5g12020.1	68418.m01405 17.6 kDa class II heat shock protein (HSP17.6-CII) identical to 17.6 kDa class II heat shock protein SP:P29830 from [Arabidopsis thaliana]	GO:0009408,GO:0003773
8520	BN14819	2.30237	1354.74	588.412	1.20312	gi|14819|At5g12020_Contig3	At5g12020.1	68418.m01405 17.6 kDa class II heat shock protein (HSP17.6-CII) identical to 17.6 kDa class II heat shock protein SP:P29830 from [Arabidopsis thaliana]	GO:0009408,GO:0003773
3632	BN14821	2.24243	7438.82	3317.31	1.16506	gi|14821|At1g54780_Contig1	At1g54780.1	68414.m06246 thylakoid lumen 18.3 kDa protein SP:Q9ZVL6	GO:0009543
22486	BN14827	2.06362	485.584	235.307	1.04518	gi|14827|At1g34430_Contig2	At1g34430.1	68414.m04277 dihydrolipoamide S-acetyltransferase, putative similar to dihydrolipoamide S-acetyltransferase (LTA2) [Arabidopsis thaliana] GI:5881963; contains Pfam profiles PF00198: 2-oxo acid dehydrogenases acyltransferase (catalytic domain), PF00364: Bi	GO:0009507,GO:0006099,GO:0016021,GO:0045254,GO:0006096,GO:0045252,GO:0006086,GO:0007186,GO:0004742,GO:0008152
22174	BN14827	2.07923	577.798	277.891	1.05605	gi|14827|At1g34430_Contig2	At1g34430.1	68414.m04277 dihydrolipoamide S-acetyltransferase, putative similar to dihydrolipoamide S-acetyltransferase (LTA2) [Arabidopsis thaliana] GI:5881963; contains Pfam profiles PF00198: 2-oxo acid dehydrogenases acyltransferase (catalytic domain), PF00364: Bi	GO:0009507,GO:0006099,GO:0016021,GO:0045254,GO:0006096,GO:0045252,GO:0006086,GO:0007186,GO:0004742,GO:0008152
19886	BN14828	2.21775	552.632	249.186	1.1491	gi|14828|At3g06330_Contig1	At3g06330.1	68416.m00729 zinc finger (C3HC4-type RING finger) family protein contains InterPro Entry IPR001841 Zn-finger, RING ; contains Pfam profile PF00097: Zinc finger, C3HC4 type (RING finger)	GO:0005515,GO:0009507,GO:0000004,GO:0008270
19574	BN14828	2.51235	398.424	158.586	1.32904	gi|14828|At3g06330_Contig1	At3g06330.1	68416.m00729 zinc finger (C3HC4-type RING finger) family protein contains InterPro Entry IPR001841 Zn-finger, RING ; contains Pfam profile PF00097: Zinc finger, C3HC4 type (RING finger)	GO:0005515,GO:0009507,GO:0000004,GO:0008270
6886	BN14835	2.28371	502.077	219.851	1.19138	gi|14835|At5g24150_Contig3	At5g24150.1	68418.m02839 squalene monooxygenase 1,1 / squalene epoxidase 1,1 (SQP1,1) identical to SP|O65404	GO:0012505,GO:0004506,GO:0016126
6574	BN14835	2.30344	551.288	239.332	1.20379	gi|14835|At5g24150_Contig3	At5g24150.1	68418.m02839 squalene monooxygenase 1,1 / squalene epoxidase 1,1 (SQP1,1) identical to SP|O65404	GO:0012505,GO:0004506,GO:0016126
27370	BN14842	3.11751	1025.36	328.904	1.64039	gi|14842|At3g04090_Contig3	At3g04090.1	68416.m00433 major intrinsic family protein / MIP family protein contains Pfam profile: MIP PF00230	GO:0006810,GO:0016020,GO:0005215,GO:0012505
27682	BN14842	2.56835	823.968	320.816	1.36084	gi|14842|At3g04090_Contig3	At3g04090.1	68416.m00433 major intrinsic family protein / MIP family protein contains Pfam profile: MIP PF00230	GO:0006810,GO:0016020,GO:0005215,GO:0012505
27682	BN14842	3.67525	838.545	228.16	1.87784	gi|14842|At3g04090_Contig3	At3g04090.1	68416.m00433 major intrinsic family protein / MIP family protein contains Pfam profile: MIP PF00230	GO:0006810,GO:0016020,GO:0005215,GO:0012505
22170	BN14844	4.64199	19009.7	4095.16	2.21474	gi|14844|At5g56870_Contig2	At5g56870.1	68418.m07097 beta-galactosidase, putative / lactase, putative similar to beta-galactosidase precursor GI:3869280 from [Carica papaya]	GO:0019515,GO:0012505,GO:0005975,GO:0009341,GO:0004565,GO:0005990,GO:0019513
22482	BN14844	5.17071	17282.8	3342.44	2.37036	gi|14844|At5g56870_Contig2	At5g56870.1	68418.m07097 beta-galactosidase, putative / lactase, putative similar to beta-galactosidase precursor GI:3869280 from [Carica papaya]	GO:0019515,GO:0012505,GO:0005975,GO:0009341,GO:0004565,GO:0005990,GO:0019513
9170	BN14850	3.04379	11629.2	3820.63	1.60587	gi|14850|At1g51060_DC115F	At1g51060.1	68414.m05740 histone H2A, putative similar to histone H2A GI:7595337 from Arabidopsis thaliana, Triticum aestivum GI:536892, Picea abies SP|P35063; contains Pfam profile PF00125 Core histone H2A/H2B/H3/H4	GO:0006334,GO:0003677,GO:0005739,GO:0000786,GO:0005634,GO:0007001
9482	BN14850	2.85178	9826.25	3445.65	1.51186	gi|14850|At1g51060_DC115F	At1g51060.1	68414.m05740 histone H2A, putative similar to histone H2A GI:7595337 from Arabidopsis thaliana, Triticum aestivum GI:536892, Picea abies SP|P35063; contains Pfam profile PF00125 Core histone H2A/H2B/H3/H4	GO:0006334,GO:0003677,GO:0005739,GO:0000786,GO:0005634,GO:0007001
7224	BN14863	2.65139	14205.2	5357.64	1.40675	gi|14863|At1g28330_Contig2	At1g28330.3	68414.m03480 dormancy-associated protein, putative (DRM1) identical to dormancy-associated protein [Arabidopsis thaliana] GI:2995990; similar to dormancy-associated protein GI:2605887 from [Pisum sativum]; contains Pfam profile PF05564: Dormancy/auxin ass	GO:0005554,GO:0000004,GO:0008372
7536	BN14863	2.46479	11522.6	4674.89	1.30146	gi|14863|At1g28330_Contig2	At1g28330.3	68414.m03480 dormancy-associated protein, putative (DRM1) identical to dormancy-associated protein [Arabidopsis thaliana] GI:2995990; similar to dormancy-associated protein GI:2605887 from [Pisum sativum]; contains Pfam profile PF05564: Dormancy/auxin ass	GO:0005554,GO:0000004,GO:0008372
23787	BN14886	2.11808	1582.3	747.044	1.08276	gi|14886|At4g02920_Contig2	At4g02920.2	68417.m00396 expressed protein	GO:0005554,GO:0000004,GO:0008372
23475	BN14886	2.30268	1464.39	635.949	1.20332	gi|14886|At4g02920_Contig2	At4g02920.2	68417.m00396 expressed protein	GO:0005554,GO:0000004,GO:0008372
23787	BN14886	2.8908	1247.53	431.552	1.53147	gi|14886|At4g02920_Contig2	At4g02920.2	68417.m00396 expressed protein	GO:0005554,GO:0000004,GO:0008372
21187	BN14887	5.21177	902.184	173.105	2.38177	gi|14887|At3g29810_Contig1	At3g29810.1	68416.m03794 phytochelatin synthetase family protein / COBRA cell expansion protein COBL2 similar to phytochelatin synthetase [Hordeum vulgare subsp. vulgare] GI:29570314; identified in Roudier, et al, Plant Phys. (2002) 130:538-548 (PMID:12376623); conta	GO:0005554,GO:0000004,GO:0012505
20875	BN14887	5.50384	982.732	178.554	2.46044	gi|14887|At3g29810_Contig1	At3g29810.1	68416.m03794 phytochelatin synthetase family protein / COBRA cell expansion protein COBL2 similar to phytochelatin synthetase [Hordeum vulgare subsp. vulgare] GI:29570314; identified in Roudier, et al, Plant Phys. (2002) 130:538-548 (PMID:12376623); conta	GO:0005554,GO:0000004,GO:0012505
18275	BN14888	2.02501	375.771	185.565	1.01793	gi|14888|At3g01320_Contig1	At3g01320.1	68416.m00045 paired amphipathic helix repeat-containing protein low similarity to transcription co-repressor Sin3 [Xenopus laevis] GI:4960210; contains Pfam profile PF02671: Paired amphipathic helix repeat	GO:0005554,GO:0000004,GO:0008372
26071	BN14897	2.52786	514.7	203.611	1.33792	gi|14897|At2g29370_Contig1	At2g29370.1	68415.m03568 tropinone reductase, putative / tropine dehydrogenase, putative similar to SP|P50162 Tropinone reductase-I (EC 1.1.1.206) (TR-I) (Tropine dehydrogenase) {Datura stramonium}	GO:0016491,GO:0006810,GO:0016020,GO:0005215,GO:0008152
15983	BN14901	2.69487	832.654	308.978	1.43021	gi|14901|At5g24530_Contig1	At5g24530.1	68418.m02897 oxidoreductase, 2OG-Fe(II) oxygenase family protein similar to flavanone 3-hydroxylase [Persea americana][GI:727410]; contains PF03171 2OG-Fe(II) oxygenase superfamily domain	GO:0009813,GO:0008372,GO:0016706
15671	BN14901	2.59396	911.92	351.555	1.37516	gi|14901|At5g24530_Contig1	At5g24530.1	68418.m02897 oxidoreductase, 2OG-Fe(II) oxygenase family protein similar to flavanone 3-hydroxylase [Persea americana][GI:727410]; contains PF03171 2OG-Fe(II) oxygenase superfamily domain	GO:0009813,GO:0008372,GO:0016706
71	BN14908	3.26369	6261.1	1918.41	1.70651	gi|14908|At5g14120_Contig1	At5g14120.1	68418.m01652 nodulin family protein similar to nodulin-like protein [Arabidopsis thaliana] GI:3329368, nodule-specific protein Nlj70 [Lotus japonicus] GI:3329366	GO:0005554,GO:0000004,GO:0012505
24125	BN14911	2.66939	1274.35	477.394	1.41651	gi|14911|At1g74230_Contig1	At1g74230.1	68414.m08597 glycine-rich RNA-binding protein similar to RNA-binding protein GB:S46286 from [Nicotiana sylvestris]	GO:0016829,GO:0003723,GO:0008152,GO:0003676,GO:0005739
24437	BN14911	2.98861	1114.97	373.073	1.57947	gi|14911|At1g74230_Contig1	At1g74230.1	68414.m08597 glycine-rich RNA-binding protein similar to RNA-binding protein GB:S46286 from [Nicotiana sylvestris]	GO:0016829,GO:0003723,GO:0008152,GO:0003676,GO:0005739
21837	BN14912	2.06902	1205	582.401	1.04895	gi|14912|At1g74230_Contig5	At1g74230.1	68414.m08597 glycine-rich RNA-binding protein similar to RNA-binding protein GB:S46286 from [Nicotiana sylvestris]	GO:0016829,GO:0003723,GO:0008152,GO:0003676,GO:0005739
5925	BN14920	2.09456	343.476	163.985	1.06665	gi|14920|At1g32220_Contig1	At1g32220.1	68414.m03963 expressed protein	GO:0005554,GO:0000004,GO:0009507
27033	BN14924	3.20157	1655.72	517.159	1.67878	gi|14924|At5g51230_Contig2	At5g51230.2	68418.m06353 embryonic flower 2 (EMF2) identical to embryonic flower 2 [Arabidopsis thaliana] GI:14276050; supporting cDNA gi|14276049|dbj|AB053171.1|	GO:0003700,GO:0009910,GO:0003677,GO:0005634
29975	BN14935	2.47808	778.996	314.355	1.30922	gi|14935|At1g79590_Contig4	At1g79590.1	68414.m09280 syntaxin 52 (SYP52) identical to Swiss-Prot:Q94KK7 syntaxin 52 (AtSYP52) [Arabidopsis thaliana]	GO:0016083,GO:0010008
30287	BN14935	3.76255	2253.68	598.977	1.91171	gi|14935|At1g79590_Contig4	At1g79590.1	68414.m09280 syntaxin 52 (SYP52) identical to Swiss-Prot:Q94KK7 syntaxin 52 (AtSYP52) [Arabidopsis thaliana]	GO:0016083,GO:0010008
27375	BN14936	5.06916	1996.35	393.823	2.34175	gi|14936|At1g79590_Contig2	At1g79590.1	68414.m09280 syntaxin 52 (SYP52) identical to Swiss-Prot:Q94KK7 syntaxin 52 (AtSYP52) [Arabidopsis thaliana]	GO:0016083,GO:0010008
27687	BN14936	5.02996	2064.09	410.359	2.33055	gi|14936|At1g79590_Contig2	At1g79590.1	68414.m09280 syntaxin 52 (SYP52) identical to Swiss-Prot:Q94KK7 syntaxin 52 (AtSYP52) [Arabidopsis thaliana]	GO:0016083,GO:0010008
24775	BN14937	2.86637	3336.65	1164.07	1.51922	gi|14937|At1g79590_Contig3	At1g79590.1	68414.m09280 syntaxin 52 (SYP52) identical to Swiss-Prot:Q94KK7 syntaxin 52 (AtSYP52) [Arabidopsis thaliana]	GO:0016083,GO:0010008
25087	BN14937	3.40389	2797.76	821.929	1.76719	gi|14937|At1g79590_Contig3	At1g79590.1	68414.m09280 syntaxin 52 (SYP52) identical to Swiss-Prot:Q94KK7 syntaxin 52 (AtSYP52) [Arabidopsis thaliana]	GO:0016083,GO:0010008
12737	BN14972	2.54748	8604.02	3377.46	1.34907	gi|14972|At1g70580_Contig1	At1g70580.2	68414.m08128 glutamate:glyoxylate aminotransferase 2 (GGT2) identical to glutamate:glyoxylate aminotransferase 2 [Arabidopsis thaliana] GI:24461829; similar to alanine aminotransferase from Panicum miliaceum [SP|P34106], GI:4730884 from Oryza sativa; cont	GO:0005777,GO:0047958,GO:0004021,GO:0009853
12425	BN14972	2.9605	9617.28	3248.53	1.56584	gi|14972|At1g70580_Contig1	At1g70580.2	68414.m08128 glutamate:glyoxylate aminotransferase 2 (GGT2) identical to glutamate:glyoxylate aminotransferase 2 [Arabidopsis thaliana] GI:24461829; similar to alanine aminotransferase from Panicum miliaceum [SP|P34106], GI:4730884 from Oryza sativa; cont	GO:0005777,GO:0047958,GO:0004021,GO:0009853
30933	BN14978	3.51339	1606.84	457.347	1.81287	gi|14978|At2g22640_Contig1	At2g22640.1	68415.m02683 BRICK1, putative similar to BRICK1 (GI:20338425) [Zea mays]	GO:0007163,GO:0005554,GO:0008372
30621	BN14978	2.803	1767.06	630.417	1.48697	gi|14978|At2g22640_Contig1	At2g22640.1	68415.m02683 BRICK1, putative similar to BRICK1 (GI:20338425) [Zea mays]	GO:0007163,GO:0005554,GO:0008372
30933	BN14978	2.48093	1942.82	783.103	1.31088	gi|14978|At2g22640_Contig1	At2g22640.1	68415.m02683 BRICK1, putative similar to BRICK1 (GI:20338425) [Zea mays]	GO:0007163,GO:0005554,GO:0008372
9821	BN14987	2.62285	5435.44	2072.34	1.39114	gi|14987|At5g24520_Contig1	At5g24520.1	68418.m02891 transparent testa glabra 1 protein (TTG1) identical to transparent testa glabra 1 (Ttg1) protein (GI:10177852) {Arabidopsis thaliana}; contains Pfam PF00400: WD domain, G-beta repeat (4 copies,1 weak);	GO:0010026,GO:0008134,GO:0009957,GO:0000166,GO:0008372,GO:0045165
10133	BN14987	3.16191	5723.22	1810.05	1.6608	gi|14987|At5g24520_Contig1	At5g24520.1	68418.m02891 transparent testa glabra 1 protein (TTG1) identical to transparent testa glabra 1 (Ttg1) protein (GI:10177852) {Arabidopsis thaliana}; contains Pfam PF00400: WD domain, G-beta repeat (4 copies,1 weak);	GO:0010026,GO:0008134,GO:0009957,GO:0000166,GO:0008372,GO:0045165
26080	BN14995	2.13524	1002.31	469.413	1.0944	gi|14995|At5g66190_Contig1	At5g66190.1	68418.m08338 ferredoxin--NADP(+) reductase, putative / adrenodoxin reductase, putative strong similarity to Ferredoxin--NADP reductase, chloroplast precursor (EC 1.18.1.2) (FNR) from {Pisum sativum} SP|P10933, {Mesembryanthemum crystallinum} SP|P41343, {S	GO:0009507,GO:0006118,GO:0016491
26392	BN14995	2.2223	801.804	360.8	1.15205	gi|14995|At5g66190_Contig1	At5g66190.1	68418.m08338 ferredoxin--NADP(+) reductase, putative / adrenodoxin reductase, putative strong similarity to Ferredoxin--NADP reductase, chloroplast precursor (EC 1.18.1.2) (FNR) from {Pisum sativum} SP|P10933, {Mesembryanthemum crystallinum} SP|P41343, {S	GO:0009507,GO:0006118,GO:0016491
23480	BN14996	2.7559	1470.17	533.462	1.46253	gi|14996|At5g66190_Contig3	At5g66190.1	68418.m08338 ferredoxin--NADP(+) reductase, putative / adrenodoxin reductase, putative strong similarity to Ferredoxin--NADP reductase, chloroplast precursor (EC 1.18.1.2) (FNR) from {Pisum sativum} SP|P10933, {Mesembryanthemum crystallinum} SP|P41343, {S	GO:0009507,GO:0006118,GO:0016491
23792	BN14996	3.73697	1119.88	299.676	1.90187	gi|14996|At5g66190_Contig3	At5g66190.1	68418.m08338 ferredoxin--NADP(+) reductase, putative / adrenodoxin reductase, putative strong similarity to Ferredoxin--NADP reductase, chloroplast precursor (EC 1.18.1.2) (FNR) from {Pisum sativum} SP|P10933, {Mesembryanthemum crystallinum} SP|P41343, {S	GO:0009507,GO:0006118,GO:0016491
21192	BN14999	2.28273	755.087	330.782	1.19076	gi|14999|At2g05100_Contig4	At2g05100.1	68415.m00535 chlorophyll A-B binding protein / LHCII type II (LHCB2.1) (LHCB2.3) identical to Lhcb2 protein [Arabidopsis thaliana] GI:4741948, GI:4741944; contains Pfam profile PF00504: Chlorophyll A-B binding protein	GO:0030076,GO:0009765,GO:0016168,GO:0009507,GO:0015979
18592	BN15001	2.32854	496.209	213.099	1.21942	gi|15001|At2g05100_Contig2	At2g05100.1	68415.m00535 chlorophyll A-B binding protein / LHCII type II (LHCB2.1) (LHCB2.3) identical to Lhcb2 protein [Arabidopsis thaliana] GI:4741948, GI:4741944; contains Pfam profile PF00504: Chlorophyll A-B binding protein	GO:0030076,GO:0009765,GO:0016168,GO:0009507,GO:0015979
18280	BN15001	2.16538	518.71	239.547	1.11462	gi|15001|At2g05100_Contig2	At2g05100.1	68415.m00535 chlorophyll A-B binding protein / LHCII type II (LHCB2.1) (LHCB2.3) identical to Lhcb2 protein [Arabidopsis thaliana] GI:4741948, GI:4741944; contains Pfam profile PF00504: Chlorophyll A-B binding protein	GO:0030076,GO:0009765,GO:0016168,GO:0009507,GO:0015979
13080	BN15004	2.88127	1451.52	503.777	1.52671	gi|15004|At5g45350_Contig1	At5g45350.1	68418.m05567 proline-rich family protein contains proline rich extensin domains, INTERPRO:IPR002965	GO:0007186,GO:0001584,GO:0016021
[truncated: 3,086 more rows]
