# Supplementary material for: Transcriptome profiling of Brassica napus stem sections in relation to differences in lignin content
Source: BMC Genomics. 2018 Apr 16;19:255. doi: 10.1186/s12864-018-4645-6 (PMC5903004; doi:10.1186/s12864-018-4645-6)
Supplement: Supplementary file 15 — Table S9. Ten categories of TFs with BN oligonucleotides retrieved from stem section comparisons of B. napus DH12075 (DH) and YN01–429 (YN). (XLSX 100 kb) [file 12864_2018_4645_MOESM15_ESM.xlsx]

## Sheet: AP2
		DM1 vs DM4 less than 0.5
AT ID	Reporter ID	Contig	B. napus Oligo sequence
At4g36920	BN17150	gi|17150|At4g36920_Contig2	ccttgaatctttaacttacgagaaacaatttcagggtaaaatgaaccttt
At4g36920	BN17149	gi|17149|At4g36920_Contig1	tatttccggtggctgagaaccaccggtttgatggtcggaccacgacgaac
At4g36920	BN17150	gi|17150|At4g36920_Contig2	ccttgaatctttaacttacgagaaacaatttcagggtaaaatgaaccttt
At4g36920	BN17149	gi|17149|At4g36920_Contig1	tatttccggtggctgagaaccaccggtttgatggtcggaccacgacgaac
At5g05410	BN21105	gi|21105|At5g05410_Contig1	ctagttatggattgcctccgtttcagctagaggcacaggatggtaacgag
At5g05410	BN27428	gi|27428|At5g05410p_BL1900F	atgattgacctcctgggtcctatatatttgtaattgtgacagtgaggttg
At5g05410	BN21105	gi|21105|At5g05410_Contig1	ctagttatggattgcctccgtttcagctagaggcacaggatggtaacgag
At5g05410	BN27428	gi|27428|At5g05410p_BL1900F	atgattgacctcctgggtcctatatatttgtaattgtgacagtgaggttg
At1g74930	BN15688	gi|15688|At1g74930_Contig1	gatacgcaaacgctcaggacgacgatattatcatcaccaccggagaagaa
At1g74930	BN27232	gi|27232|At1g74930p_DC1633F	gtaatctggatatttttgtaagtcggagctccagccacccggggacttga
At1g74930	BN15688	gi|15688|At1g74930_Contig1	gatacgcaaacgctcaggacgacgatattatcatcaccaccggagaagaa
At1g74930	BN27232	gi|27232|At1g74930p_DC1633F	gtaatctggatatttttgtaagtcggagctccagccacccggggacttga
At1g68550	BN27135	gi|27135|At1g68550p_BL5584R	gtaggacaataagtaggccgggttttgcatttaggagtgtttttatttat
At1g68550	BN16694	gi|16694|At1g68550_ES5703R	cacaaagtgtgttcaggagagatgtaagagcctaagacactagatgccgg
At1g68550	BN27135	gi|27135|At1g68550p_BL5584R	gtaggacaataagtaggccgggttttgcatttaggagtgtttttatttat
At1g68550	BN16694	gi|16694|At1g68550_ES5703R	cacaaagtgtgttcaggagagatgtaagagcctaagacactagatgccgg
At1g22190	BN23020	gi|23020|At1g22190_Contig1	gtggatgtaccttaatgtgaattatttattaagtctctgcgtcagtggcg
At1g22190	BN23020	gi|23020|At1g22190_Contig1	gtggatgtaccttaatgtgaattatttattaagtctctgcgtcagtggcg
At5g25810	BN22209	gi|22209|At5g25810_Contig1	gacttttgggtttatccacctcaacagttgttgaaggtgattagagatgt
At5g25810	BN22209	gi|22209|At5g25810_Contig1	gacttttgggtttatccacctcaacagttgttgaaggtgattagagatgt
		DM1 vs DM4 more than 2-fold
At4g17490	BN25738	gi|25738|At4g17490_Contig1	tgttctttgtataatacgactttcaagttacaacatgcagcagttacccg
At1g74930	BN15688	gi|15688|At1g74930_Contig1	gatacgcaaacgctcaggacgacgatattatcatcaccaccggagaagaa
At1g74930	BN27232	gi|27232|At1g74930p_DC1633F	gtaatctggatatttttgtaagtcggagctccagccacccggggacttga
At1g74930	BN15688	gi|15688|At1g74930_Contig1	gatacgcaaacgctcaggacgacgatattatcatcaccaccggagaagaa
At1g74930	BN27232	gi|27232|At1g74930p_DC1633F	gtaatctggatatttttgtaagtcggagctccagccacccggggacttga
At1g21910	BN23088	gi|23088|At1g21910_CD1654R	gatgggatgcaatctttgatagggtctttcgtagataaccatgtgtcttt
At1g71130	BN10334	gi|10334|At1g71130_Contig1	atctcatcatgtcccttgtctgaaactttgttgtcgtcactgtatatatt
At1g71130	BN10332	gi|10332|At1g71130_Contig2	ctgcaagacgcggttcaaaatcaggatcccggcggagtttctcaaggcga
At4g34410	BN22680	gi|22680|At4g34410_Contig1	gagcaagaatcttttgattatattgggcagagtacatgtaagtgaatgtc
At1g22190	BN23020	gi|23020|At1g22190_Contig1	gtggatgtaccttaatgtgaattatttattaagtctctgcgtcagtggcg
At1g22190	BN23020	gi|23020|At1g22190_Contig1	gtggatgtaccttaatgtgaattatttattaagtctctgcgtcagtggcg
At5g25810	BN22209	gi|22209|At5g25810_Contig1	gacttttgggtttatccacctcaacagttgttgaaggtgattagagatgt
At5g25810	BN22209	gi|22209|At5g25810_Contig1	gacttttgggtttatccacctcaacagttgttgaaggtgattagagatgt
		DM1 vs YM1 less than 0.5
At4g36920	BN17150	gi|17150|At4g36920_Contig2	ccttgaatctttaacttacgagaaacaatttcagggtaaaatgaaccttt
At4g36920	BN17149	gi|17149|At4g36920_Contig1	tatttccggtggctgagaaccaccggtttgatggtcggaccacgacgaac
At4g17500	BN26459	gi|26459|At4g17500_Contig1	aatggttgtggagagacgcagactgggggaaaggaaactgttaagaaaat
At4g17500	BN26459	gi|26459|At4g17500_Contig1	aatggttgtggagagacgcagactgggggaaaggaaactgttaagaaaat
At5g47220	BN15727	gi|15727|At5g47220_Contig1	gtgtcaaccacttggtttggtatcgttagtttaatgtgtgttttgtaaaa
At5g47220	BN15727	gi|15727|At5g47220_Contig1	gtgtcaaccacttggtttggtatcgttagtttaatgtgtgttttgtaaaa
At3g25890	BN24447	gi|24447|At3g25890_Contig1	tgagatcaaaattgtaatctcagaggggttctgttttgtaaactctctca
At4g39780	BN18678	gi|18678|At4g39780_Contig1	gattcagggtttgatgagattgggagtttcgtgctggagaagtttccttc
At4g39780	BN18678	gi|18678|At4g39780_Contig1	gattcagggtttgatgagattgggagtttcgtgctggagaagtttccttc
At5g61590	BN17301	gi|17301|At5g61590_Contig1	taatgtgttttgcaaagtatgtactatgtgacaatggaacttgtgtgttc
At1g78080	BN14121	gi|14121|At1g78080_ILS1109F	attgactgggattcgatactgtcttgatcaattagtgctgtttggtaaga
At1g78080	BN14120	gi|14120|At1g78080_Contig2	gaagattaggggtataatagtaaatttagaagctgcctctgcaatggagt
At3g14230	BN10373	gi|10373|At3g14230_Contig1	caccctcgcaagtgttttgttttgtacccatacttatttaacattatata
At3g14230	BN10373	gi|10373|At3g14230_Contig1	caccctcgcaagtgttttgttttgtacccatacttatttaacattatata
At1g22190	BN23020	gi|23020|At1g22190_Contig1	gtggatgtaccttaatgtgaattatttattaagtctctgcgtcagtggcg
At1g22190	BN23020	gi|23020|At1g22190_Contig1	gtggatgtaccttaatgtgaattatttattaagtctctgcgtcagtggcg
At5g25810	BN22209	gi|22209|At5g25810_Contig1	gacttttgggtttatccacctcaacagttgttgaaggtgattagagatgt
At5g25810	BN22209	gi|22209|At5g25810_Contig1	gacttttgggtttatccacctcaacagttgttgaaggtgattagagatgt
		DM1 vs YM1 more than 2-fold
At5g47220	BN15727	gi|15727|At5g47220_Contig1	gtgtcaaccacttggtttggtatcgttagtttaatgtgtgttttgtaaaa
At5g47220	BN15727	gi|15727|At5g47220_Contig1	gtgtcaaccacttggtttggtatcgttagtttaatgtgtgttttgtaaaa
At3g16770	BN10178	gi|10178|At3g16770_Contig1	cgatcttaaacagcagatatcgagcttggagtctttccttgagcttgacg
At3g16770	BN10178	gi|10178|At3g16770_Contig1	cgatcttaaacagcagatatcgagcttggagtctttccttgagcttgacg
At1g68550	BN27135	gi|27135|At1g68550p_BL5584R	gtaggacaataagtaggccgggttttgcatttaggagtgtttttatttat
At1g68550	BN16694	gi|16694|At1g68550_ES5703R	cacaaagtgtgttcaggagagatgtaagagcctaagacactagatgccgg
At4g39780	BN18678	gi|18678|At4g39780_Contig1	gattcagggtttgatgagattgggagtttcgtgctggagaagtttccttc
At4g39780	BN18678	gi|18678|At4g39780_Contig1	gattcagggtttgatgagattgggagtttcgtgctggagaagtttccttc
At1g78080	BN14121	gi|14121|At1g78080_ILS1109F	attgactgggattcgatactgtcttgatcaattagtgctgtttggtaaga
At1g78080	BN14120	gi|14120|At1g78080_Contig2	gaagattaggggtataatagtaaatttagaagctgcctctgcaatggagt
At1g53910	BN11720	gi|11720|At1g53910_Contig1	tgtggcgactcaggacaatggtgcaaatcctatggagctatggagcattg
At3g14230	BN10373	gi|10373|At3g14230_Contig1	caccctcgcaagtgttttgttttgtacccatacttatttaacattatata
At2g28550	BN20385	gi|20385|At2g28550_Contig1	cacaattttaactatacagaaggaggcttacaaaagaaatgtgtgtttgt
		DM4 vs YM4 less than 0.5
At4g36920	BN17150	gi|17150|At4g36920_Contig2	ccttgaatctttaacttacgagaaacaatttcagggtaaaatgaaccttt
At4g36920	BN17149	gi|17149|At4g36920_Contig1	tatttccggtggctgagaaccaccggtttgatggtcggaccacgacgaac
At4g36920	BN17150	gi|17150|At4g36920_Contig2	ccttgaatctttaacttacgagaaacaatttcagggtaaaatgaaccttt
At4g36920	BN17149	gi|17149|At4g36920_Contig1	tatttccggtggctgagaaccaccggtttgatggtcggaccacgacgaac
At3g25890	BN24447	gi|24447|At3g25890_Contig1	tgagatcaaaattgtaatctcagaggggttctgttttgtaaactctctca
At3g25890	BN24447	gi|24447|At3g25890_Contig1	tgagatcaaaattgtaatctcagaggggttctgttttgtaaactctctca
At4g39780	BN18678	gi|18678|At4g39780_Contig1	gattcagggtttgatgagattgggagtttcgtgctggagaagtttccttc
At1g71130	BN10334	gi|10334|At1g71130_Contig1	atctcatcatgtcccttgtctgaaactttgttgtcgtcactgtatatatt
At1g71130	BN10332	gi|10332|At1g71130_Contig2	ctgcaagacgcggttcaaaatcaggatcccggcggagtttctcaaggcga
At5g65130	BN11525	gi|11525|At5g65130_VA1424R	acgaatcagtagattccttcaccgccattgtaaatttagcctcttaattt
At5g65130	BN11525	gi|11525|At5g65130_VA1424R	acgaatcagtagattccttcaccgccattgtaaatttagcctcttaattt
At1g64380	BN23354	gi|23354|At1g64380_Contig1	gtgtgaattagggtttattaaagtaaaccggatcttttgtcaaataatgg
At3g50260	BN10846	gi|10846|At3g50260_Contig1	ccccaagtgaaattctgtacattattcttgatttagtgattgatatgact
At3g50260	BN10846	gi|10846|At3g50260_Contig1	ccccaagtgaaattctgtacattattcttgatttagtgattgatatgact
At1g22190	BN23020	gi|23020|At1g22190_Contig1	gtggatgtaccttaatgtgaattatttattaagtctctgcgtcagtggcg
At1g22190	BN23020	gi|23020|At1g22190_Contig1	gtggatgtaccttaatgtgaattatttattaagtctctgcgtcagtggcg
		DM4 vs YM4 more than 2-fold
At1g53170	BN16512	gi|16512|At1g53170_CL592F	aggcggtgtctatagtctctgaggcgtcgcgtctttgcaaattaagagag
At5g05410	BN21105	gi|21105|At5g05410_Contig1	ctagttatggattgcctccgtttcagctagaggcacaggatggtaacgag
At5g05410	BN27428	gi|27428|At5g05410p_BL1900F	atgattgacctcctgggtcctatatatttgtaattgtgacagtgaggttg
At3g16770	BN10178	gi|10178|At3g16770_Contig1	cgatcttaaacagcagatatcgagcttggagtctttccttgagcttgacg
At3g16770	BN10178	gi|10178|At3g16770_Contig1	cgatcttaaacagcagatatcgagcttggagtctttccttgagcttgacg
At1g68550	BN27135	gi|27135|At1g68550p_BL5584R	gtaggacaataagtaggccgggttttgcatttaggagtgtttttatttat
At1g68550	BN16694	gi|16694|At1g68550_ES5703R	cacaaagtgtgttcaggagagatgtaagagcctaagacactagatgccgg
At2g41710	BN20456	gi|20456|At2g41710_Contig1	agtagtgtggctaatagtctgaagcatgagtgtacaggttttgtgtgtgt
At2g41710	BN20456	gi|20456|At2g41710_Contig1	agtagtgtggctaatagtctgaagcatgagtgtacaggttttgtgtgtgt
At2g41710	BN20456	gi|20456|At2g41710_Contig1	agtagtgtggctaatagtctgaagcatgagtgtacaggttttgtgtgtgt
At2g41710	BN20456	gi|20456|At2g41710_Contig1	agtagtgtggctaatagtctgaagcatgagtgtacaggttttgtgtgtgt
At2g41710	BN20456	gi|20456|At2g41710_Contig1	agtagtgtggctaatagtctgaagcatgagtgtacaggttttgtgtgtgt
At2g41710	BN20456	gi|20456|At2g41710_Contig1	agtagtgtggctaatagtctgaagcatgagtgtacaggttttgtgtgtgt
At2g41710	BN20456	gi|20456|At2g41710_Contig1	agtagtgtggctaatagtctgaagcatgagtgtacaggttttgtgtgtgt
At2g41710	BN20456	gi|20456|At2g41710_Contig1	agtagtgtggctaatagtctgaagcatgagtgtacaggttttgtgtgtgt
At2g41710	BN20456	gi|20456|At2g41710_Contig1	agtagtgtggctaatagtctgaagcatgagtgtacaggttttgtgtgtgt
At2g41710	BN20456	gi|20456|At2g41710_Contig1	agtagtgtggctaatagtctgaagcatgagtgtacaggttttgtgtgtgt
At2g41710	BN20456	gi|20456|At2g41710_Contig1	agtagtgtggctaatagtctgaagcatgagtgtacaggttttgtgtgtgt
At2g41710	BN20456	gi|20456|At2g41710_Contig1	agtagtgtggctaatagtctgaagcatgagtgtacaggttttgtgtgtgt
At1g53910	BN11720	gi|11720|At1g53910_Contig1	tgtggcgactcaggacaatggtgcaaatcctatggagctatggagcattg
At5g67190	BN16341	gi|16341|At5g67190_Contig1	ctgaaattttagggtttctagctgttatatctttttgctactttcttgtc
At5g67190	BN16341	gi|16341|At5g67190_Contig1	ctgaaattttagggtttctagctgttatatctttttgctactttcttgtc
At2g28550	BN20385	gi|20385|At2g28550_Contig1	cacaattttaactatacagaaggaggcttacaaaagaaatgtgtgtttgt
		YM1 vs YM4 less than 0.5
At4g36920	BN17150	gi|17150|At4g36920_Contig2	ccttgaatctttaacttacgagaaacaatttcagggtaaaatgaaccttt
At4g36920	BN17149	gi|17149|At4g36920_Contig1	tatttccggtggctgagaaccaccggtttgatggtcggaccacgacgaac
At1g74930	BN15688	gi|15688|At1g74930_Contig1	gatacgcaaacgctcaggacgacgatattatcatcaccaccggagaagaa
At1g74930	BN27232	gi|27232|At1g74930p_DC1633F	gtaatctggatatttttgtaagtcggagctccagccacccggggacttga
At1g74930	BN15688	gi|15688|At1g74930_Contig1	gatacgcaaacgctcaggacgacgatattatcatcaccaccggagaagaa
At1g74930	BN27232	gi|27232|At1g74930p_DC1633F	gtaatctggatatttttgtaagtcggagctccagccacccggggacttga
		YM1 vs YM4 more than 2-fold
At1g74930	BN15688	gi|15688|At1g74930_Contig1	gatacgcaaacgctcaggacgacgatattatcatcaccaccggagaagaa
At1g74930	BN27232	gi|27232|At1g74930p_DC1633F	gtaatctggatatttttgtaagtcggagctccagccacccggggacttga
At1g74930	BN15688	gi|15688|At1g74930_Contig1	gatacgcaaacgctcaggacgacgatattatcatcaccaccggagaagaa
At1g74930	BN27232	gi|27232|At1g74930p_DC1633F	gtaatctggatatttttgtaagtcggagctccagccacccggggacttga
At1g74930	BN15688	gi|15688|At1g74930_Contig1	gatacgcaaacgctcaggacgacgatattatcatcaccaccggagaagaa
At1g74930	BN27232	gi|27232|At1g74930p_DC1633F	gtaatctggatatttttgtaagtcggagctccagccacccggggacttga
At1g74930	BN15688	gi|15688|At1g74930_Contig1	gatacgcaaacgctcaggacgacgatattatcatcaccaccggagaagaa
At1g74930	BN27232	gi|27232|At1g74930p_DC1633F	gtaatctggatatttttgtaagtcggagctccagccacccggggacttga
At1g68550	BN27135	gi|27135|At1g68550p_BL5584R	gtaggacaataagtaggccgggttttgcatttaggagtgtttttatttat
At1g68550	BN16694	gi|16694|At1g68550_ES5703R	cacaaagtgtgttcaggagagatgtaagagcctaagacactagatgccgg

## Sheet: bHLH
		DM1 vs DM4 less than 0.5
AT ID	Reporter ID	Contig	B. napus Oligo sequence
At2g31220	BN16052	gi|16052|At2g31220_Contig2	ctttctagctttatggatttcgttttttcaccatttaatctgtgaagagt
At2g31220	BN16052	gi|16052|At2g31220_Contig2	ctttctagctttatggatttcgttttttcaccatttaatctgtgaagagt
At1g29950	BN23148	gi|23148|At1g29950_Contig1	aggacggctcgtaacgcttcaagggattatgggaatacatcagctgagtc
At1g29950	BN23149	gi|23149|At1g29950_ES2369F	tttggcaataggtaactcgagctctggatataatagctcaagaaggaagc
At1g29950	BN23148	gi|23148|At1g29950_Contig1	aggacggctcgtaacgcttcaagggattatgggaatacatcagctgagtc
At1g29950	BN23149	gi|23149|At1g29950_ES2369F	tttggcaataggtaactcgagctctggatataatagctcaagaaggaagc
At3g17100	BN13464	gi|13464|At3g17100_Contig6	aagaaacagacggttatgaggattaaagcgaaaggattgccagctgtaca
At3g17100	BN13465	gi|13465|At3g17100_Contig2	agtctccggtcaaagacacagacagcgaaggttacgagggttaaagctaa
At3g17100	BN13466	gi|13466|At3g17100_Contig3	atgcagattcgtgctttgaatgccattatctccgccgttggctccagctc
At3g17100	BN13464	gi|13464|At3g17100_Contig6	aagaaacagacggttatgaggattaaagcgaaaggattgccagctgtaca
At3g17100	BN13465	gi|13465|At3g17100_Contig2	agtctccggtcaaagacacagacagcgaaggttacgagggttaaagctaa
At3g17100	BN13466	gi|13466|At3g17100_Contig3	atgcagattcgtgctttgaatgccattatctccgccgttggctccagctc
At3g17100	BN13464	gi|13464|At3g17100_Contig6	aagaaacagacggttatgaggattaaagcgaaaggattgccagctgtaca
At3g17100	BN13465	gi|13465|At3g17100_Contig2	agtctccggtcaaagacacagacagcgaaggttacgagggttaaagctaa
At3g17100	BN13466	gi|13466|At3g17100_Contig3	atgcagattcgtgctttgaatgccattatctccgccgttggctccagctc
At5g46830	BN21916	gi|21916|At5g46830_Contig1	gcaaaccctaaactctcaacattggtacgtaagattatatttatatggtt
At5g46830	BN21916	gi|21916|At5g46830_Contig1	gcaaaccctaaactctcaacattggtacgtaagattatatttatatggtt
At1g68920	BN16312	gi|16312|At1g68920_FL3966R	ggacggtgatttgcaaaatgtgatacacattaactatggagctggtgatg
At1g68920	BN16313	gi|16313|At1g68920_VA1716R	ggtaaaacgagtataatctgtgagctggaaatgattagaaatatattacc
At1g68920	BN16312	gi|16312|At1g68920_FL3966R	ggacggtgatttgcaaaatgtgatacacattaactatggagctggtgatg
At1g68920	BN16313	gi|16313|At1g68920_VA1716R	ggtaaaacgagtataatctgtgagctggaaatgattagaaatatattacc
At1g68920	BN16312	gi|16312|At1g68920_FL3966R	ggacggtgatttgcaaaatgtgatacacattaactatggagctggtgatg
At1g68920	BN16313	gi|16313|At1g68920_VA1716R	ggtaaaacgagtataatctgtgagctggaaatgattagaaatatattacc
At1g68920	BN16312	gi|16312|At1g68920_FL3966R	ggacggtgatttgcaaaatgtgatacacattaactatggagctggtgatg
At1g68920	BN16313	gi|16313|At1g68920_VA1716R	ggtaaaacgagtataatctgtgagctggaaatgattagaaatatattacc
At1g32640	BN14099	gi|14099|At1g32640_Contig1	gtaagaaagtccaaaagtagagcgacaagtttgtttcgctctctcactct
At1g32640	BN14099	gi|14099|At1g32640_Contig1	gtaagaaagtccaaaagtagagcgacaagtttgtttcgctctctcactct
At2g18300	BN15635	gi|15635|At2g18300_Contig2	accaaaagaactggagacagcaatttaatggtcttgtcaccatcaatctt
At2g18300	BN15637	gi|15637|At2g18300_Contig1	acctcaataactggagagagcaatttagtggtccttcatccatcaatcat
At2g18300	BN15636	gi|15636|At2g18300_Contig3	catcaccaaaatcagaacaatatatttccactaggcactatatatgctga
At4g29100	BN18366	gi|18366|At4g29100_Contig2	ttggtgactatgcgtttgggctttcatcattcgttgtgttatcagatgat
At4g29100	BN18367	gi|18367|At4g29100_Contig3	tccatgaaaagcctaaatagttaaggtggtctgtttaaatgctctggctc
At4g29100	BN18365	gi|18365|At4g29100_Contig1	cagtatgtctccgtgctttaagaaattgttatttcatttaccgttaattg
At4g29100	BN18366	gi|18366|At4g29100_Contig2	ttggtgactatgcgtttgggctttcatcattcgttgtgttatcagatgat
At4g29100	BN18367	gi|18367|At4g29100_Contig3	tccatgaaaagcctaaatagttaaggtggtctgtttaaatgctctggctc
At4g29100	BN18365	gi|18365|At4g29100_Contig1	cagtatgtctccgtgctttaagaaattgttatttcatttaccgttaattg
At2g43010	BN19746	gi|19746|At2g43010_Contig1	ccaccgacggacctcgttagggccactaagcgcctgtgccattttttctt
At3g24140	BN25342	gi|25342|At3g24140_LL1788F	gcaaatgctcccatgtaataatttttatatttctcctgtcgtttccgtta
At3g24140	BN25341	gi|25341|At3g24140_Contig1	gcaaataccaccatgtaatgaattatatatttctccctttatttcggtca
At3g24140	BN25342	gi|25342|At3g24140_LL1788F	gcaaatgctcccatgtaataatttttatatttctcctgtcgtttccgtta
At3g24140	BN25341	gi|25341|At3g24140_Contig1	gcaaataccaccatgtaatgaattatatatttctccctttatttcggtca
		DM1 vs DM4 more than 2-fold
At2g31220	BN16052	gi|16052|At2g31220_Contig2	ctttctagctttatggatttcgttttttcaccatttaatctgtgaagagt
At2g31220	BN16052	gi|16052|At2g31220_Contig2	ctttctagctttatggatttcgttttttcaccatttaatctgtgaagagt
At5g54680	BN16206	gi|16206|At5g54680_Contig3	ctttcaccatgcatgtttactagtttccttgtgaatctcgaacagactga
At5g54680	BN16210	gi|16210|At5g54680_Contig4	agtgtttatctattcacatgtaaatttaagtagagtctggcagatggtct
At5g54680	BN16208	gi|16208|At5g54680_Contig5	aagctggagcaacagctcaaagccatgaatgctcctcaaccaagcttctt
At5g54680	BN16206	gi|16206|At5g54680_Contig3	ctttcaccatgcatgtttactagtttccttgtgaatctcgaacagactga
At5g54680	BN16210	gi|16210|At5g54680_Contig4	agtgtttatctattcacatgtaaatttaagtagagtctggcagatggtct
At5g54680	BN16208	gi|16208|At5g54680_Contig5	aagctggagcaacagctcaaagccatgaatgctcctcaaccaagcttctt
At5g54680	BN16206	gi|16206|At5g54680_Contig3	ctttcaccatgcatgtttactagtttccttgtgaatctcgaacagactga
At5g54680	BN16210	gi|16210|At5g54680_Contig4	agtgtttatctattcacatgtaaatttaagtagagtctggcagatggtct
At5g54680	BN16208	gi|16208|At5g54680_Contig5	aagctggagcaacagctcaaagccatgaatgctcctcaaccaagcttctt
At1g61660	BN21688	gi|21688|At1g61660_Contig1	tgaatttatatatagacatatttttgccgtggatgccgtctttgtattca
At1g51070	BN12770	gi|12770|At1g51070_Contig2	agagggtcaaatccgaatctaatgctggtcctagctcgaaagcgtgtagg
At1g51070	BN12769	gi|12769|At1g51070_Contig1	tcaatgacgttatccgcatggtgaatcaagcaagagacgaagcacagaga
At1g51070	BN12770	gi|12770|At1g51070_Contig2	agagggtcaaatccgaatctaatgctggtcctagctcgaaagcgtgtagg
At1g51070	BN12769	gi|12769|At1g51070_Contig1	tcaatgacgttatccgcatggtgaatcaagcaagagacgaagcacagaga
At3g19860	BN25937	gi|25937|At3g19860_ML1887R	cttacatgccctatatgcctcctaataccgtcgttgagcaacagtccgtg
At3g19860	BN25937	gi|25937|At3g19860_ML1887R	cttacatgccctatatgcctcctaataccgtcgttgagcaacagtccgtg
At3g19860	BN25937	gi|25937|At3g19860_ML1887R	cttacatgccctatatgcctcctaataccgtcgttgagcaacagtccgtg
At3g19860	BN25937	gi|25937|At3g19860_ML1887R	cttacatgccctatatgcctcctaataccgtcgttgagcaacagtccgtg
At1g05805	BN12702	gi|12702|At1g05805_Contig1	gaaacagtgccaattgtccattacatttttttcaagtcttataatctctg
At1g05805	BN12702	gi|12702|At1g05805_Contig1	gaaacagtgccaattgtccattacatttttttcaagtcttataatctctg
At1g29950	BN23148	gi|23148|At1g29950_Contig1	aggacggctcgtaacgcttcaagggattatgggaatacatcagctgagtc
At1g29950	BN23149	gi|23149|At1g29950_ES2369F	tttggcaataggtaactcgagctctggatataatagctcaagaaggaagc
At3g17100	BN13464	gi|13464|At3g17100_Contig6	aagaaacagacggttatgaggattaaagcgaaaggattgccagctgtaca
At3g17100	BN13465	gi|13465|At3g17100_Contig2	agtctccggtcaaagacacagacagcgaaggttacgagggttaaagctaa
At3g17100	BN13466	gi|13466|At3g17100_Contig3	atgcagattcgtgctttgaatgccattatctccgccgttggctccagctc
At2g27230	BN22275	gi|22275|At2g27230_Contig1	ctaattaaagtcggtctgaaaacacagctggttattttcaagtattaaga
At2g27230	BN22276	gi|22276|At2g27230_Contig2	ttctatgtaacacaaattagtgaccggcttggttaagctggattcataat
At1g68920	BN16312	gi|16312|At1g68920_FL3966R	ggacggtgatttgcaaaatgtgatacacattaactatggagctggtgatg
At1g68920	BN16313	gi|16313|At1g68920_VA1716R	ggtaaaacgagtataatctgtgagctggaaatgattagaaatatattacc
At1g68920	BN16312	gi|16312|At1g68920_FL3966R	ggacggtgatttgcaaaatgtgatacacattaactatggagctggtgatg
At1g68920	BN16313	gi|16313|At1g68920_VA1716R	ggtaaaacgagtataatctgtgagctggaaatgattagaaatatattacc
At1g68920	BN16312	gi|16312|At1g68920_FL3966R	ggacggtgatttgcaaaatgtgatacacattaactatggagctggtgatg
At1g68920	BN16313	gi|16313|At1g68920_VA1716R	ggtaaaacgagtataatctgtgagctggaaatgattagaaatatattacc
At1g32640	BN14099	gi|14099|At1g32640_Contig1	gtaagaaagtccaaaagtagagcgacaagtttgtttcgctctctcactct
At1g32640	BN14099	gi|14099|At1g32640_Contig1	gtaagaaagtccaaaagtagagcgacaagtttgtttcgctctctcactct
At4g29100	BN18366	gi|18366|At4g29100_Contig2	ttggtgactatgcgtttgggctttcatcattcgttgtgttatcagatgat
At4g29100	BN18367	gi|18367|At4g29100_Contig3	tccatgaaaagcctaaatagttaaggtggtctgtttaaatgctctggctc
At4g29100	BN18365	gi|18365|At4g29100_Contig1	cagtatgtctccgtgctttaagaaattgttatttcatttaccgttaattg
At4g29100	BN18366	gi|18366|At4g29100_Contig2	ttggtgactatgcgtttgggctttcatcattcgttgtgttatcagatgat
At4g29100	BN18367	gi|18367|At4g29100_Contig3	tccatgaaaagcctaaatagttaaggtggtctgtttaaatgctctggctc
At4g29100	BN18365	gi|18365|At4g29100_Contig1	cagtatgtctccgtgctttaagaaattgttatttcatttaccgttaattg
At3g24140	BN25342	gi|25342|At3g24140_LL1788F	gcaaatgctcccatgtaataatttttatatttctcctgtcgtttccgtta
At3g24140	BN25341	gi|25341|At3g24140_Contig1	gcaaataccaccatgtaatgaattatatatttctccctttatttcggtca
At3g24140	BN25342	gi|25342|At3g24140_LL1788F	gcaaatgctcccatgtaataatttttatatttctcctgtcgtttccgtta
At3g24140	BN25341	gi|25341|At3g24140_Contig1	gcaaataccaccatgtaatgaattatatatttctccctttatttcggtca
		DM1 vs YM1 less than 0.5
At5g54680	BN16206	gi|16206|At5g54680_Contig3	ctttcaccatgcatgtttactagtttccttgtgaatctcgaacagactga
At5g54680	BN16210	gi|16210|At5g54680_Contig4	agtgtttatctattcacatgtaaatttaagtagagtctggcagatggtct
At5g54680	BN16208	gi|16208|At5g54680_Contig5	aagctggagcaacagctcaaagccatgaatgctcctcaaccaagcttctt
At5g54680	BN16206	gi|16206|At5g54680_Contig3	ctttcaccatgcatgtttactagtttccttgtgaatctcgaacagactga
At5g54680	BN16210	gi|16210|At5g54680_Contig4	agtgtttatctattcacatgtaaatttaagtagagtctggcagatggtct
At5g54680	BN16208	gi|16208|At5g54680_Contig5	aagctggagcaacagctcaaagccatgaatgctcctcaaccaagcttctt
At5g54680	BN16206	gi|16206|At5g54680_Contig3	ctttcaccatgcatgtttactagtttccttgtgaatctcgaacagactga
At5g54680	BN16210	gi|16210|At5g54680_Contig4	agtgtttatctattcacatgtaaatttaagtagagtctggcagatggtct
At5g54680	BN16208	gi|16208|At5g54680_Contig5	aagctggagcaacagctcaaagccatgaatgctcctcaaccaagcttctt
At5g54680	BN16206	gi|16206|At5g54680_Contig3	ctttcaccatgcatgtttactagtttccttgtgaatctcgaacagactga
At5g54680	BN16210	gi|16210|At5g54680_Contig4	agtgtttatctattcacatgtaaatttaagtagagtctggcagatggtct
At5g54680	BN16208	gi|16208|At5g54680_Contig5	aagctggagcaacagctcaaagccatgaatgctcctcaaccaagcttctt
At5g54680	BN16206	gi|16206|At5g54680_Contig3	ctttcaccatgcatgtttactagtttccttgtgaatctcgaacagactga
At5g54680	BN16210	gi|16210|At5g54680_Contig4	agtgtttatctattcacatgtaaatttaagtagagtctggcagatggtct
At5g54680	BN16208	gi|16208|At5g54680_Contig5	aagctggagcaacagctcaaagccatgaatgctcctcaaccaagcttctt
At5g54680	BN16206	gi|16206|At5g54680_Contig3	ctttcaccatgcatgtttactagtttccttgtgaatctcgaacagactga
At5g54680	BN16210	gi|16210|At5g54680_Contig4	agtgtttatctattcacatgtaaatttaagtagagtctggcagatggtct
At5g54680	BN16208	gi|16208|At5g54680_Contig5	aagctggagcaacagctcaaagccatgaatgctcctcaaccaagcttctt
At5g54680	BN16206	gi|16206|At5g54680_Contig3	ctttcaccatgcatgtttactagtttccttgtgaatctcgaacagactga
At5g54680	BN16210	gi|16210|At5g54680_Contig4	agtgtttatctattcacatgtaaatttaagtagagtctggcagatggtct
At5g54680	BN16208	gi|16208|At5g54680_Contig5	aagctggagcaacagctcaaagccatgaatgctcctcaaccaagcttctt
At5g54680	BN16206	gi|16206|At5g54680_Contig3	ctttcaccatgcatgtttactagtttccttgtgaatctcgaacagactga
At5g54680	BN16210	gi|16210|At5g54680_Contig4	agtgtttatctattcacatgtaaatttaagtagagtctggcagatggtct
At5g54680	BN16208	gi|16208|At5g54680_Contig5	aagctggagcaacagctcaaagccatgaatgctcctcaaccaagcttctt
At5g64340	BN14661	gi|14661|At5g64340_DC386F	cgtttcggttttgtaatatacaccatgatataaaacttggtcttttgtct
At1g29950	BN23148	gi|23148|At1g29950_Contig1	aggacggctcgtaacgcttcaagggattatgggaatacatcagctgagtc
At1g29950	BN23149	gi|23149|At1g29950_ES2369F	tttggcaataggtaactcgagctctggatataatagctcaagaaggaagc
At1g29950	BN23148	gi|23148|At1g29950_Contig1	aggacggctcgtaacgcttcaagggattatgggaatacatcagctgagtc
At1g29950	BN23149	gi|23149|At1g29950_ES2369F	tttggcaataggtaactcgagctctggatataatagctcaagaaggaagc
At1g29950	BN23148	gi|23148|At1g29950_Contig1	aggacggctcgtaacgcttcaagggattatgggaatacatcagctgagtc
At1g29950	BN23149	gi|23149|At1g29950_ES2369F	tttggcaataggtaactcgagctctggatataatagctcaagaaggaagc
At3g17100	BN13464	gi|13464|At3g17100_Contig6	aagaaacagacggttatgaggattaaagcgaaaggattgccagctgtaca
At3g17100	BN13465	gi|13465|At3g17100_Contig2	agtctccggtcaaagacacagacagcgaaggttacgagggttaaagctaa
At3g17100	BN13466	gi|13466|At3g17100_Contig3	atgcagattcgtgctttgaatgccattatctccgccgttggctccagctc
At4g16430	BN13064	gi|13064|At4g16430_Contig4	taagctcctcgcttctctctcacagtagtgattgatagtgttgtttattt
At4g16430	BN13063	gi|13063|At4g16430_Contig2	agctcctcacctctctagcacactagtagctgcttttttaaaagtgtaat
At4g16430	BN13064	gi|13064|At4g16430_Contig4	taagctcctcgcttctctctcacagtagtgattgatagtgttgtttattt
At4g16430	BN13063	gi|13063|At4g16430_Contig2	agctcctcacctctctagcacactagtagctgcttttttaaaagtgtaat
At4g16430	BN13064	gi|13064|At4g16430_Contig4	taagctcctcgcttctctctcacagtagtgattgatagtgttgtttattt
At4g16430	BN13063	gi|13063|At4g16430_Contig2	agctcctcacctctctagcacactagtagctgcttttttaaaagtgtaat
At4g16430	BN13064	gi|13064|At4g16430_Contig4	taagctcctcgcttctctctcacagtagtgattgatagtgttgtttattt
At4g16430	BN13063	gi|13063|At4g16430_Contig2	agctcctcacctctctagcacactagtagctgcttttttaaaagtgtaat
At1g68810	BN22293	gi|22293|At1g68810_Contig1	gagacagagaatgagtagtcacaacagtattaccatcctcgaacaacaac
At1g68810	BN22293	gi|22293|At1g68810_Contig1	gagacagagaatgagtagtcacaacagtattaccatcctcgaacaacaac
At1g12860	BN20628	gi|20628|At1g12860_Contig1	gccgtctttagttcagtcattttcttattacttagttccatcaaaagttt
At1g32640	BN14099	gi|14099|At1g32640_Contig1	gtaagaaagtccaaaagtagagcgacaagtttgtttcgctctctcactct
At1g32640	BN14099	gi|14099|At1g32640_Contig1	gtaagaaagtccaaaagtagagcgacaagtttgtttcgctctctcactct
At2g18300	BN15635	gi|15635|At2g18300_Contig2	accaaaagaactggagacagcaatttaatggtcttgtcaccatcaatctt
At2g18300	BN15637	gi|15637|At2g18300_Contig1	acctcaataactggagagagcaatttagtggtccttcatccatcaatcat
At2g18300	BN15636	gi|15636|At2g18300_Contig3	catcaccaaaatcagaacaatatatttccactaggcactatatatgctga
At2g18300	BN15635	gi|15635|At2g18300_Contig2	accaaaagaactggagacagcaatttaatggtcttgtcaccatcaatctt
At2g18300	BN15637	gi|15637|At2g18300_Contig1	acctcaataactggagagagcaatttagtggtccttcatccatcaatcat
At2g18300	BN15636	gi|15636|At2g18300_Contig3	catcaccaaaatcagaacaatatatttccactaggcactatatatgctga
At2g18300	BN15635	gi|15635|At2g18300_Contig2	accaaaagaactggagacagcaatttaatggtcttgtcaccatcaatctt
At2g18300	BN15637	gi|15637|At2g18300_Contig1	acctcaataactggagagagcaatttagtggtccttcatccatcaatcat
At2g18300	BN15636	gi|15636|At2g18300_Contig3	catcaccaaaatcagaacaatatatttccactaggcactatatatgctga
At5g65640	BN25867	gi|25867|At5g65640_Contig1	agaaacgcaggttatggaggaaattgcttgtaaggcgttttaatgatgaa
At3g24140	BN25342	gi|25342|At3g24140_LL1788F	gcaaatgctcccatgtaataatttttatatttctcctgtcgtttccgtta
At3g24140	BN25341	gi|25341|At3g24140_Contig1	gcaaataccaccatgtaatgaattatatatttctccctttatttcggtca
		DM1 vs YM1 more than 2-fold
At1g05805	BN12702	gi|12702|At1g05805_Contig1	gaaacagtgccaattgtccattacatttttttcaagtcttataatctctg
At1g29950	BN23148	gi|23148|At1g29950_Contig1	aggacggctcgtaacgcttcaagggattatgggaatacatcagctgagtc
At1g29950	BN23149	gi|23149|At1g29950_ES2369F	tttggcaataggtaactcgagctctggatataatagctcaagaaggaagc
At1g29950	BN23148	gi|23148|At1g29950_Contig1	aggacggctcgtaacgcttcaagggattatgggaatacatcagctgagtc
At1g29950	BN23149	gi|23149|At1g29950_ES2369F	tttggcaataggtaactcgagctctggatataatagctcaagaaggaagc
At2g31280	BN22348	gi|22348|At2g31280_CL1563F	aagacttttgcgtttacttggttgggaaaggctttgggtttttaggtata
At2g31280	BN22347	gi|22347|At2g31280_CD1299F	gaaaacagaacttgctgtgtgcttgtacagtgttgttgatacttgttttt
At2g46510	BN11384	gi|11384|At2g46510_Contig1	gagggaaagtaatccagttttcgtatagtatttgctaacattatcatgaa
At1g68810	BN22293	gi|22293|At1g68810_Contig1	gagacagagaatgagtagtcacaacagtattaccatcctcgaacaacaac
At1g68810	BN22293	gi|22293|At1g68810_Contig1	gagacagagaatgagtagtcacaacagtattaccatcctcgaacaacaac
At5g46760	BN16818	gi|16818|At5g46760_Contig1	cctgtttagctcttagtttagggcgagatcgaagttggaggagcagagag
At1g32640	BN14099	gi|14099|At1g32640_Contig1	gtaagaaagtccaaaagtagagcgacaagtttgtttcgctctctcactct
At1g32640	BN14099	gi|14099|At1g32640_Contig1	gtaagaaagtccaaaagtagagcgacaagtttgtttcgctctctcactct
At2g18300	BN15635	gi|15635|At2g18300_Contig2	accaaaagaactggagacagcaatttaatggtcttgtcaccatcaatctt
At2g18300	BN15637	gi|15637|At2g18300_Contig1	acctcaataactggagagagcaatttagtggtccttcatccatcaatcat
At2g18300	BN15636	gi|15636|At2g18300_Contig3	catcaccaaaatcagaacaatatatttccactaggcactatatatgctga
At2g18300	BN15635	gi|15635|At2g18300_Contig2	accaaaagaactggagacagcaatttaatggtcttgtcaccatcaatctt
At2g18300	BN15637	gi|15637|At2g18300_Contig1	acctcaataactggagagagcaatttagtggtccttcatccatcaatcat
At2g18300	BN15636	gi|15636|At2g18300_Contig3	catcaccaaaatcagaacaatatatttccactaggcactatatatgctga
At4g29100	BN18366	gi|18366|At4g29100_Contig2	ttggtgactatgcgtttgggctttcatcattcgttgtgttatcagatgat
At4g29100	BN18367	gi|18367|At4g29100_Contig3	tccatgaaaagcctaaatagttaaggtggtctgtttaaatgctctggctc
At4g29100	BN18365	gi|18365|At4g29100_Contig1	cagtatgtctccgtgctttaagaaattgttatttcatttaccgttaattg
At4g29100	BN18366	gi|18366|At4g29100_Contig2	ttggtgactatgcgtttgggctttcatcattcgttgtgttatcagatgat
At4g29100	BN18367	gi|18367|At4g29100_Contig3	tccatgaaaagcctaaatagttaaggtggtctgtttaaatgctctggctc
At4g29100	BN18365	gi|18365|At4g29100_Contig1	cagtatgtctccgtgctttaagaaattgttatttcatttaccgttaattg
At1g03040	BN21209	gi|21209|At1g03040_EL1640R	tgccgcaccaacagtcttctatccgacctagagttagggctaggcgaggt
At2g43010	BN19746	gi|19746|At2g43010_Contig1	ccaccgacggacctcgttagggccactaagcgcctgtgccattttttctt
At2g43010	BN19746	gi|19746|At2g43010_Contig1	ccaccgacggacctcgttagggccactaagcgcctgtgccattttttctt
		DM4 vs YM4 less than 0.5
At5g54680	BN16206	gi|16206|At5g54680_Contig3	ctttcaccatgcatgtttactagtttccttgtgaatctcgaacagactga
At5g54680	BN16210	gi|16210|At5g54680_Contig4	agtgtttatctattcacatgtaaatttaagtagagtctggcagatggtct
At5g54680	BN16208	gi|16208|At5g54680_Contig5	aagctggagcaacagctcaaagccatgaatgctcctcaaccaagcttctt
At5g54680	BN16206	gi|16206|At5g54680_Contig3	ctttcaccatgcatgtttactagtttccttgtgaatctcgaacagactga
At5g54680	BN16210	gi|16210|At5g54680_Contig4	agtgtttatctattcacatgtaaatttaagtagagtctggcagatggtct
At5g54680	BN16208	gi|16208|At5g54680_Contig5	aagctggagcaacagctcaaagccatgaatgctcctcaaccaagcttctt
At5g54680	BN16206	gi|16206|At5g54680_Contig3	ctttcaccatgcatgtttactagtttccttgtgaatctcgaacagactga
At5g54680	BN16210	gi|16210|At5g54680_Contig4	agtgtttatctattcacatgtaaatttaagtagagtctggcagatggtct
At5g54680	BN16208	gi|16208|At5g54680_Contig5	aagctggagcaacagctcaaagccatgaatgctcctcaaccaagcttctt
At5g54680	BN16206	gi|16206|At5g54680_Contig3	ctttcaccatgcatgtttactagtttccttgtgaatctcgaacagactga
At5g54680	BN16210	gi|16210|At5g54680_Contig4	agtgtttatctattcacatgtaaatttaagtagagtctggcagatggtct
At5g54680	BN16208	gi|16208|At5g54680_Contig5	aagctggagcaacagctcaaagccatgaatgctcctcaaccaagcttctt
At5g54680	BN16206	gi|16206|At5g54680_Contig3	ctttcaccatgcatgtttactagtttccttgtgaatctcgaacagactga
At5g54680	BN16210	gi|16210|At5g54680_Contig4	agtgtttatctattcacatgtaaatttaagtagagtctggcagatggtct
At5g54680	BN16208	gi|16208|At5g54680_Contig5	aagctggagcaacagctcaaagccatgaatgctcctcaaccaagcttctt
At5g54680	BN16206	gi|16206|At5g54680_Contig3	ctttcaccatgcatgtttactagtttccttgtgaatctcgaacagactga
At5g54680	BN16210	gi|16210|At5g54680_Contig4	agtgtttatctattcacatgtaaatttaagtagagtctggcagatggtct
At5g54680	BN16208	gi|16208|At5g54680_Contig5	aagctggagcaacagctcaaagccatgaatgctcctcaaccaagcttctt
At5g54680	BN16206	gi|16206|At5g54680_Contig3	ctttcaccatgcatgtttactagtttccttgtgaatctcgaacagactga
At5g54680	BN16210	gi|16210|At5g54680_Contig4	agtgtttatctattcacatgtaaatttaagtagagtctggcagatggtct
At5g54680	BN16208	gi|16208|At5g54680_Contig5	aagctggagcaacagctcaaagccatgaatgctcctcaaccaagcttctt
At5g54680	BN16206	gi|16206|At5g54680_Contig3	ctttcaccatgcatgtttactagtttccttgtgaatctcgaacagactga
At5g54680	BN16210	gi|16210|At5g54680_Contig4	agtgtttatctattcacatgtaaatttaagtagagtctggcagatggtct
At5g54680	BN16208	gi|16208|At5g54680_Contig5	aagctggagcaacagctcaaagccatgaatgctcctcaaccaagcttctt
At1g51070	BN12770	gi|12770|At1g51070_Contig2	agagggtcaaatccgaatctaatgctggtcctagctcgaaagcgtgtagg
At1g51070	BN12769	gi|12769|At1g51070_Contig1	tcaatgacgttatccgcatggtgaatcaagcaagagacgaagcacagaga
At1g51070	BN12770	gi|12770|At1g51070_Contig2	agagggtcaaatccgaatctaatgctggtcctagctcgaaagcgtgtagg
At1g51070	BN12769	gi|12769|At1g51070_Contig1	tcaatgacgttatccgcatggtgaatcaagcaagagacgaagcacagaga
At3g26744	BN11135	gi|11135|At3g26744_Contig1	tgctcgctaccatgaaggccttggataatcttggattggatgttcagcaa
At3g26744	BN11135	gi|11135|At3g26744_Contig1	tgctcgctaccatgaaggccttggataatcttggattggatgttcagcaa
At1g29950	BN23148	gi|23148|At1g29950_Contig1	aggacggctcgtaacgcttcaagggattatgggaatacatcagctgagtc
At1g29950	BN23149	gi|23149|At1g29950_ES2369F	tttggcaataggtaactcgagctctggatataatagctcaagaaggaagc
At1g29950	BN23148	gi|23148|At1g29950_Contig1	aggacggctcgtaacgcttcaagggattatgggaatacatcagctgagtc
At1g29950	BN23149	gi|23149|At1g29950_ES2369F	tttggcaataggtaactcgagctctggatataatagctcaagaaggaagc
At3g17100	BN13464	gi|13464|At3g17100_Contig6	aagaaacagacggttatgaggattaaagcgaaaggattgccagctgtaca
At3g17100	BN13465	gi|13465|At3g17100_Contig2	agtctccggtcaaagacacagacagcgaaggttacgagggttaaagctaa
At3g17100	BN13466	gi|13466|At3g17100_Contig3	atgcagattcgtgctttgaatgccattatctccgccgttggctccagctc
At3g17100	BN13464	gi|13464|At3g17100_Contig6	aagaaacagacggttatgaggattaaagcgaaaggattgccagctgtaca
At3g17100	BN13465	gi|13465|At3g17100_Contig2	agtctccggtcaaagacacagacagcgaaggttacgagggttaaagctaa
At3g17100	BN13466	gi|13466|At3g17100_Contig3	atgcagattcgtgctttgaatgccattatctccgccgttggctccagctc
At3g17100	BN13464	gi|13464|At3g17100_Contig6	aagaaacagacggttatgaggattaaagcgaaaggattgccagctgtaca
At3g17100	BN13465	gi|13465|At3g17100_Contig2	agtctccggtcaaagacacagacagcgaaggttacgagggttaaagctaa
At3g17100	BN13466	gi|13466|At3g17100_Contig3	atgcagattcgtgctttgaatgccattatctccgccgttggctccagctc
At3g17100	BN13464	gi|13464|At3g17100_Contig6	aagaaacagacggttatgaggattaaagcgaaaggattgccagctgtaca
At3g17100	BN13465	gi|13465|At3g17100_Contig2	agtctccggtcaaagacacagacagcgaaggttacgagggttaaagctaa
At3g17100	BN13466	gi|13466|At3g17100_Contig3	atgcagattcgtgctttgaatgccattatctccgccgttggctccagctc
At3g17100	BN13464	gi|13464|At3g17100_Contig6	aagaaacagacggttatgaggattaaagcgaaaggattgccagctgtaca
At3g17100	BN13465	gi|13465|At3g17100_Contig2	agtctccggtcaaagacacagacagcgaaggttacgagggttaaagctaa
At3g17100	BN13466	gi|13466|At3g17100_Contig3	atgcagattcgtgctttgaatgccattatctccgccgttggctccagctc
At3g17100	BN13464	gi|13464|At3g17100_Contig6	aagaaacagacggttatgaggattaaagcgaaaggattgccagctgtaca
At3g17100	BN13465	gi|13465|At3g17100_Contig2	agtctccggtcaaagacacagacagcgaaggttacgagggttaaagctaa
At3g17100	BN13466	gi|13466|At3g17100_Contig3	atgcagattcgtgctttgaatgccattatctccgccgttggctccagctc
At2g47270	BN17674	gi|17674|At2g47270_FL1285R	caggttttgaccgaaactgattgtatgtaatcacctcaatatatttttgt
At2g47270	BN17674	gi|17674|At2g47270_FL1285R	caggttttgaccgaaactgattgtatgtaatcacctcaatatatttttgt
At2g28160	BN24259	gi|24259|At2g28160_Contig1	ctacatgggatgacatcttgttatagatctcattcagcaaagaaatgttt
At2g28160	BN24259	gi|24259|At2g28160_Contig1	ctacatgggatgacatcttgttatagatctcattcagcaaagaaatgttt
At1g68810	BN22293	gi|22293|At1g68810_Contig1	gagacagagaatgagtagtcacaacagtattaccatcctcgaacaacaac
At1g68810	BN22293	gi|22293|At1g68810_Contig1	gagacagagaatgagtagtcacaacagtattaccatcctcgaacaacaac
At1g68810	BN22293	gi|22293|At1g68810_Contig1	gagacagagaatgagtagtcacaacagtattaccatcctcgaacaacaac
At1g68810	BN22293	gi|22293|At1g68810_Contig1	gagacagagaatgagtagtcacaacagtattaccatcctcgaacaacaac
At4g36540	BN18897	gi|18897|At4g36540_Contig1	attacttaattcttgttttcttgtccctgaagcaacctatttccatttgt
At4g36540	BN18895	gi|18895|At4g36540_Contig2	agctcgagtatcacatcaatgaattatccaccaaacagtttcaggcttgc
At4g36540	BN18897	gi|18897|At4g36540_Contig1	attacttaattcttgttttcttgtccctgaagcaacctatttccatttgt
At4g36540	BN18895	gi|18895|At4g36540_Contig2	agctcgagtatcacatcaatgaattatccaccaaacagtttcaggcttgc
At4g02590	BN15289	gi|15289|At4g02590_Contig1	ccttcccacgtccacttgtttggtaaattaatggagatggaatctatgta
At4g02590	BN15289	gi|15289|At4g02590_Contig1	ccttcccacgtccacttgtttggtaaattaatggagatggaatctatgta
At2g18300	BN15635	gi|15635|At2g18300_Contig2	accaaaagaactggagacagcaatttaatggtcttgtcaccatcaatctt
At2g18300	BN15637	gi|15637|At2g18300_Contig1	acctcaataactggagagagcaatttagtggtccttcatccatcaatcat
At2g18300	BN15636	gi|15636|At2g18300_Contig3	catcaccaaaatcagaacaatatatttccactaggcactatatatgctga
At2g18300	BN15635	gi|15635|At2g18300_Contig2	accaaaagaactggagacagcaatttaatggtcttgtcaccatcaatctt
At2g18300	BN15637	gi|15637|At2g18300_Contig1	acctcaataactggagagagcaatttagtggtccttcatccatcaatcat
At2g18300	BN15636	gi|15636|At2g18300_Contig3	catcaccaaaatcagaacaatatatttccactaggcactatatatgctga
At3g59060	BN22300	gi|22300|At3g59060_Contig1	gaaacttaagaaatgtattatacggttctactaaggcagtacagtcaaat
At3g59060	BN22300	gi|22300|At3g59060_Contig1	gaaacttaagaaatgtattatacggttctactaaggcagtacagtcaaat
At4g29100	BN18366	gi|18366|At4g29100_Contig2	ttggtgactatgcgtttgggctttcatcattcgttgtgttatcagatgat
At4g29100	BN18367	gi|18367|At4g29100_Contig3	tccatgaaaagcctaaatagttaaggtggtctgtttaaatgctctggctc
At4g29100	BN18365	gi|18365|At4g29100_Contig1	cagtatgtctccgtgctttaagaaattgttatttcatttaccgttaattg
At3g23690	BN23865	gi|23865|At3g23690_RL6405F	cttgacccatgattaagaaggtgtttgtttattgtatctctctgtacata
At3g23690	BN23865	gi|23865|At3g23690_RL6405F	cttgacccatgattaagaaggtgtttgtttattgtatctctctgtacata
		DM4 vs YM4 more than 2-fold
At1g05805	BN12702	gi|12702|At1g05805_Contig1	gaaacagtgccaattgtccattacatttttttcaagtcttataatctctg
At1g05805	BN12702	gi|12702|At1g05805_Contig1	gaaacagtgccaattgtccattacatttttttcaagtcttataatctctg
At1g05805	BN12702	gi|12702|At1g05805_Contig1	gaaacagtgccaattgtccattacatttttttcaagtcttataatctctg
At1g05805	BN12702	gi|12702|At1g05805_Contig1	gaaacagtgccaattgtccattacatttttttcaagtcttataatctctg
At1g29950	BN23148	gi|23148|At1g29950_Contig1	aggacggctcgtaacgcttcaagggattatgggaatacatcagctgagtc
At1g29950	BN23149	gi|23149|At1g29950_ES2369F	tttggcaataggtaactcgagctctggatataatagctcaagaaggaagc
At1g29950	BN23148	gi|23148|At1g29950_Contig1	aggacggctcgtaacgcttcaagggattatgggaatacatcagctgagtc
At1g29950	BN23149	gi|23149|At1g29950_ES2369F	tttggcaataggtaactcgagctctggatataatagctcaagaaggaagc
At3g17100	BN13464	gi|13464|At3g17100_Contig6	aagaaacagacggttatgaggattaaagcgaaaggattgccagctgtaca
At3g17100	BN13465	gi|13465|At3g17100_Contig2	agtctccggtcaaagacacagacagcgaaggttacgagggttaaagctaa
At3g17100	BN13466	gi|13466|At3g17100_Contig3	atgcagattcgtgctttgaatgccattatctccgccgttggctccagctc
At3g17100	BN13464	gi|13464|At3g17100_Contig6	aagaaacagacggttatgaggattaaagcgaaaggattgccagctgtaca
At3g17100	BN13465	gi|13465|At3g17100_Contig2	agtctccggtcaaagacacagacagcgaaggttacgagggttaaagctaa
At3g17100	BN13466	gi|13466|At3g17100_Contig3	atgcagattcgtgctttgaatgccattatctccgccgttggctccagctc
At2g47270	BN17674	gi|17674|At2g47270_FL1285R	caggttttgaccgaaactgattgtatgtaatcacctcaatatatttttgt
At1g22380	BN12342	gi|12342|At1g22380_DL378R	atgacaaataaatggtacttaatcaacggtatgtggacacacatgcccac
At1g22380	BN12341	gi|12341|At1g22380_Contig1	aactagggcctataagtaggctacgagtaattagaacataagatgatcct
At5g46830	BN21916	gi|21916|At5g46830_Contig1	gcaaaccctaaactctcaacattggtacgtaagattatatttatatggtt
At4g16430	BN13064	gi|13064|At4g16430_Contig4	taagctcctcgcttctctctcacagtagtgattgatagtgttgtttattt
At4g16430	BN13063	gi|13063|At4g16430_Contig2	agctcctcacctctctagcacactagtagctgcttttttaaaagtgtaat
At1g59640	BN25928	gi|25928|At1g59640_ML1801R	tagctcggaaactgccgctgcataaacgaacgttgccgcagcgactcatg
At1g12860	BN20628	gi|20628|At1g12860_Contig1	gccgtctttagttcagtcattttcttattacttagttccatcaaaagttt
At1g12860	BN20628	gi|20628|At1g12860_Contig1	gccgtctttagttcagtcattttcttattacttagttccatcaaaagttt
At1g12860	BN20628	gi|20628|At1g12860_Contig1	gccgtctttagttcagtcattttcttattacttagttccatcaaaagttt
At3g47640	BN26994	gi|26994|At3g47640_ES1248F	ctttatggggtcgtttgagaaaagttaaggaaataattagctctagcctt
At3g47640	BN26994	gi|26994|At3g47640_ES1248F	ctttatggggtcgtttgagaaaagttaaggaaataattagctctagcctt
At5g46760	BN16818	gi|16818|At5g46760_Contig1	cctgtttagctcttagtttagggcgagatcgaagttggaggagcagagag
At4g01460	BN18850	gi|18850|At4g01460_LL3377F	ccttttaaaatcaatctcaggttgtacaattgaatttatggccccttaaa
At2g18300	BN15635	gi|15635|At2g18300_Contig2	accaaaagaactggagacagcaatttaatggtcttgtcaccatcaatctt
At2g18300	BN15637	gi|15637|At2g18300_Contig1	acctcaataactggagagagcaatttagtggtccttcatccatcaatcat
At2g18300	BN15636	gi|15636|At2g18300_Contig3	catcaccaaaatcagaacaatatatttccactaggcactatatatgctga
At2g18300	BN15635	gi|15635|At2g18300_Contig2	accaaaagaactggagacagcaatttaatggtcttgtcaccatcaatctt
At2g18300	BN15637	gi|15637|At2g18300_Contig1	acctcaataactggagagagcaatttagtggtccttcatccatcaatcat
At2g18300	BN15636	gi|15636|At2g18300_Contig3	catcaccaaaatcagaacaatatatttccactaggcactatatatgctga
At1g03040	BN21209	gi|21209|At1g03040_EL1640R	tgccgcaccaacagtcttctatccgacctagagttagggctaggcgaggt
At1g03040	BN21209	gi|21209|At1g03040_EL1640R	tgccgcaccaacagtcttctatccgacctagagttagggctaggcgaggt
At2g43010	BN19746	gi|19746|At2g43010_Contig1	ccaccgacggacctcgttagggccactaagcgcctgtgccattttttctt
At2g43010	BN19746	gi|19746|At2g43010_Contig1	ccaccgacggacctcgttagggccactaagcgcctgtgccattttttctt
At5g65640	BN25867	gi|25867|At5g65640_Contig1	agaaacgcaggttatggaggaaattgcttgtaaggcgttttaatgatgaa
At5g65640	BN25867	gi|25867|At5g65640_Contig1	agaaacgcaggttatggaggaaattgcttgtaaggcgttttaatgatgaa
		YM1 vs YM4 less than 0.5
At1g29950	BN23148	gi|23148|At1g29950_Contig1	aggacggctcgtaacgcttcaagggattatgggaatacatcagctgagtc
At1g29950	BN23149	gi|23149|At1g29950_ES2369F	tttggcaataggtaactcgagctctggatataatagctcaagaaggaagc
At1g29950	BN23148	gi|23148|At1g29950_Contig1	aggacggctcgtaacgcttcaagggattatgggaatacatcagctgagtc
At1g29950	BN23149	gi|23149|At1g29950_ES2369F	tttggcaataggtaactcgagctctggatataatagctcaagaaggaagc
At2g18300	BN15635	gi|15635|At2g18300_Contig2	accaaaagaactggagacagcaatttaatggtcttgtcaccatcaatctt
At2g18300	BN15637	gi|15637|At2g18300_Contig1	acctcaataactggagagagcaatttagtggtccttcatccatcaatcat
At2g18300	BN15636	gi|15636|At2g18300_Contig3	catcaccaaaatcagaacaatatatttccactaggcactatatatgctga
At2g18300	BN15635	gi|15635|At2g18300_Contig2	accaaaagaactggagacagcaatttaatggtcttgtcaccatcaatctt
At2g18300	BN15637	gi|15637|At2g18300_Contig1	acctcaataactggagagagcaatttagtggtccttcatccatcaatcat
At2g18300	BN15636	gi|15636|At2g18300_Contig3	catcaccaaaatcagaacaatatatttccactaggcactatatatgctga
At3g24140	BN25342	gi|25342|At3g24140_LL1788F	gcaaatgctcccatgtaataatttttatatttctcctgtcgtttccgtta
At3g24140	BN25341	gi|25341|At3g24140_Contig1	gcaaataccaccatgtaatgaattatatatttctccctttatttcggtca
At3g24140	BN25342	gi|25342|At3g24140_LL1788F	gcaaatgctcccatgtaataatttttatatttctcctgtcgtttccgtta
At3g24140	BN25341	gi|25341|At3g24140_Contig1	gcaaataccaccatgtaatgaattatatatttctccctttatttcggtca
		YM1 vs YM4 more than 2-fold
At1g61660	BN21688	gi|21688|At1g61660_Contig1	tgaatttatatatagacatatttttgccgtggatgccgtctttgtattca
At3g19860	BN25937	gi|25937|At3g19860_ML1887R	cttacatgccctatatgcctcctaataccgtcgttgagcaacagtccgtg
At3g19860	BN25937	gi|25937|At3g19860_ML1887R	cttacatgccctatatgcctcctaataccgtcgttgagcaacagtccgtg
At3g19860	BN25937	gi|25937|At3g19860_ML1887R	cttacatgccctatatgcctcctaataccgtcgttgagcaacagtccgtg
At1g05805	BN12702	gi|12702|At1g05805_Contig1	gaaacagtgccaattgtccattacatttttttcaagtcttataatctctg
At2g18300	BN15635	gi|15635|At2g18300_Contig2	accaaaagaactggagacagcaatttaatggtcttgtcaccatcaatctt
At2g18300	BN15637	gi|15637|At2g18300_Contig1	acctcaataactggagagagcaatttagtggtccttcatccatcaatcat
At2g18300	BN15636	gi|15636|At2g18300_Contig3	catcaccaaaatcagaacaatatatttccactaggcactatatatgctga
At2g18300	BN15635	gi|15635|At2g18300_Contig2	accaaaagaactggagacagcaatttaatggtcttgtcaccatcaatctt
At2g18300	BN15637	gi|15637|At2g18300_Contig1	acctcaataactggagagagcaatttagtggtccttcatccatcaatcat
At2g18300	BN15636	gi|15636|At2g18300_Contig3	catcaccaaaatcagaacaatatatttccactaggcactatatatgctga
At3g24140	BN25342	gi|25342|At3g24140_LL1788F	gcaaatgctcccatgtaataatttttatatttctcctgtcgtttccgtta
At3g24140	BN25341	gi|25341|At3g24140_Contig1	gcaaataccaccatgtaatgaattatatatttctccctttatttcggtca
At3g24140	BN25342	gi|25342|At3g24140_LL1788F	gcaaatgctcccatgtaataatttttatatttctcctgtcgtttccgtta
At3g24140	BN25341	gi|25341|At3g24140_Contig1	gcaaataccaccatgtaatgaattatatatttctccctttatttcggtca

## Sheet: bZIPs
		DM1 vs DM4 less than 0.5
AT ID	Reporter ID	Contig	B. napus Oligo sequence
At1g08320	BN24548	gi|24548|At1g08320_Contig1	ccagctgaggcggatcttgaccgttcgtcaagctgcacggtgttttctag
At1g08320	BN24549	gi|24549|At1g08320_Contig2	atgataggatcttccttcacctcctttttatgaaactatagtcttatgat
At1g08320	BN24548	gi|24548|At1g08320_Contig1	ccagctgaggcggatcttgaccgttcgtcaagctgcacggtgttttctag
At1g08320	BN24549	gi|24549|At1g08320_Contig2	atgataggatcttccttcacctcctttttatgaaactatagtcttatgat
At2g16770	BN22937	gi|22937|At2g16770_CD2542F	cttcaggcccccctttgtgctattatcattttttatagtctctttttgtt
At5g15830	BN14326	gi|14326|At5g15830_Contig1	ctttatgagccgagaccaaagtggattttatgtattttttctctgggcta
At5g15830	BN14326	gi|14326|At5g15830_Contig1	ctttatgagccgagaccaaagtggattttatgtattttttctctgggcta
At5g65210	BN22223	gi|22223|At5g65210_Contig1	ttccggggtgtagcttattaaagagacaaagtttttcggatgtttgtttg
At5g65210	BN22225	gi|22225|At5g65210_CL2132R	gattgaagaacagaacagacagatatgcgaacttagaacggttttacacg
At5g65210	BN22224	gi|22224|At5g65210_Contig2	acaacacacccttgcggattgtgttgcaggtggacgactaggtgaaggaa
At5g65210	BN22223	gi|22223|At5g65210_Contig1	ttccggggtgtagcttattaaagagacaaagtttttcggatgtttgtttg
At5g65210	BN22225	gi|22225|At5g65210_CL2132R	gattgaagaacagaacagacagatatgcgaacttagaacggttttacacg
At5g65210	BN22224	gi|22224|At5g65210_Contig2	acaacacacccttgcggattgtgttgcaggtggacgactaggtgaaggaa
At5g65210	BN22223	gi|22223|At5g65210_Contig1	ttccggggtgtagcttattaaagagacaaagtttttcggatgtttgtttg
At5g65210	BN22225	gi|22225|At5g65210_CL2132R	gattgaagaacagaacagacagatatgcgaacttagaacggttttacacg
At5g65210	BN22224	gi|22224|At5g65210_Contig2	acaacacacccttgcggattgtgttgcaggtggacgactaggtgaaggaa
At3g62420	BN14182	gi|14182|At3g62420_Contig3	tgtttgtctggttggtgttgttgtgtaatcctctagtgtcgtctattgca
At3g62420	BN14183	gi|14183|At3g62420_Contig1	tttattcgtgtgtcggcttattacataagataaggttgtcatgtatcttg
At4g01120	BN23887	gi|23887|At4g01120_Contig1	acaagcaaatggattgagatgaggagagacctattttgatggtttctctg
At5g11260	BN25858	gi|25858|At5g11260_ML2282F	cagaacgagaaccagatgcttagacaggtaaaccattaaagattaattca
At5g11260	BN27423	gi|27423|At5g11260p_ILS325R	aaggagaagcaacgcatggaagccgacctccatcgctaccaagaacaaat
At1g06070	BN26637	gi|26637|At1g06070_ESS1527F	cctttgcctgttgtagtctctgttaaccgtattcaaattcttttgacttt
At1g06070	BN26636	gi|26636|At1g06070_Contig1	cagaagaggctcattgatatattgcattctagagttaaaaacaagacacc
At1g06070	BN26637	gi|26637|At1g06070_ESS1527F	cctttgcctgttgtagtctctgttaaccgtattcaaattcttttgacttt
At1g06070	BN26636	gi|26636|At1g06070_Contig1	cagaagaggctcattgatatattgcattctagagttaaaaacaagacacc
		DM1 vs DM4 more than 2-fold
At5g44080	BN26545	gi|26545|At5g44080_ESS528F	ttttggtatgtaactataagacctgtgtgtatgagagtggattcgtaatc
At2g18160	BN15088	gi|15088|At2g18160_Contig1	gtgttggtgtggaaatgtaatattattacatatgcatcctgattggttgg
At2g18160	BN15087	gi|15087|At2g18160_Contig6	tattgggggcatatatataagctatcctttgtcatgtattggtgtgtgct
At5g06950	BN26892	gi|26892|At5g06950_ES2753F	aaatggttggtagtagtaattgatgttgtttgattagctgtagaggtttc
At5g06950	BN26892	gi|26892|At5g06950_ES2753F	aaatggttggtagtagtaattgatgttgtttgattagctgtagaggtttc
At2g16770	BN22937	gi|22937|At2g16770_CD2542F	cttcaggcccccctttgtgctattatcattttttatagtctctttttgtt
At2g16770	BN22937	gi|22937|At2g16770_CD2542F	cttcaggcccccctttgtgctattatcattttttatagtctctttttgtt
At5g15830	BN14326	gi|14326|At5g15830_Contig1	ctttatgagccgagaccaaagtggattttatgtattttttctctgggcta
At5g15830	BN14326	gi|14326|At5g15830_Contig1	ctttatgagccgagaccaaagtggattttatgtattttttctctgggcta
At2g21230	BN10436	gi|10436|At2g21230_Contig2	catccgcaagttacatagatcatgttatgtgcagagactgtttggaaatt
At5g65210	BN22223	gi|22223|At5g65210_Contig1	ttccggggtgtagcttattaaagagacaaagtttttcggatgtttgtttg
At5g65210	BN22225	gi|22225|At5g65210_CL2132R	gattgaagaacagaacagacagatatgcgaacttagaacggttttacacg
At5g65210	BN22224	gi|22224|At5g65210_Contig2	acaacacacccttgcggattgtgttgcaggtggacgactaggtgaaggaa
At1g77920	BN14840	gi|14840|At1g77920_Contig1	gtagtagtagtacagtgagagtgatttatctccttctctcaacttatatt
At1g77920	BN14840	gi|14840|At1g77920_Contig1	gtagtagtagtacagtgagagtgatttatctccttctctcaacttatatt
At5g11260	BN25858	gi|25858|At5g11260_ML2282F	cagaacgagaaccagatgcttagacaggtaaaccattaaagattaattca
At5g11260	BN27423	gi|27423|At5g11260p_ILS325R	aaggagaagcaacgcatggaagccgacctccatcgctaccaagaacaaat
At5g10030	BN18693	gi|18693|At5g10030_DL945R	gtgtatatatgattccagtgtgatgatttctaaaaattacgggatcatag
At5g10030	BN18693	gi|18693|At5g10030_DL945R	gtgtatatatgattccagtgtgatgatttctaaaaattacgggatcatag
		DM1 vs YM1 less than 0.5
At5g49450	BN19210	gi|19210|At5g49450_Contig1	caaccagttgcgtctttcaagacatgagcgttgtgtgtttagtttgtgtt
At5g49450	BN19212	gi|19212|At5g49450_Contig2	agacattcaaattagatgatggaagtttttacttggagatgcgctgtaag
At5g49450	BN19210	gi|19210|At5g49450_Contig1	caaccagttgcgtctttcaagacatgagcgttgtgtgtttagtttgtgtt
At5g49450	BN19212	gi|19212|At5g49450_Contig2	agacattcaaattagatgatggaagtttttacttggagatgcgctgtaag
At4g34590	BN10654	gi|10654|At4g34590_Contig2	agcattgttatgagtgttgtttgtaataaaggctctgttgccgcatgact
At4g35040	BN17824	gi|17824|At4g35040_Contig1	tgtgtgtcttgtagcaattgttttgacccaatgcacacaaaaaacaacaa
At2g18160	BN15088	gi|15088|At2g18160_Contig1	gtgttggtgtggaaatgtaatattattacatatgcatcctgattggttgg
At2g18160	BN15087	gi|15087|At2g18160_Contig6	tattgggggcatatatataagctatcctttgtcatgtattggtgtgtgct
At5g15830	BN14326	gi|14326|At5g15830_Contig1	ctttatgagccgagaccaaagtggattttatgtattttttctctgggcta
At3g19290	BN18055	gi|18055|At3g19290_Contig2	ggagattaagagaatgttattaaatggaaatctaggttacatagtaggac
At3g19290	BN18054	gi|18054|At3g19290_Contig3	gcaaagatttgttccacgtttttattagtatccattaatttgcaggctta
At3g19290	BN18053	gi|18053|At3g19290_Contig1	gcagaaggaagcaacaagaaccgatcaaaccagacaccagtttgcatggg
At5g65210	BN22223	gi|22223|At5g65210_Contig1	ttccggggtgtagcttattaaagagacaaagtttttcggatgtttgtttg
At5g65210	BN22225	gi|22225|At5g65210_CL2132R	gattgaagaacagaacagacagatatgcgaacttagaacggttttacacg
At5g65210	BN22224	gi|22224|At5g65210_Contig2	acaacacacccttgcggattgtgttgcaggtggacgactaggtgaaggaa
At5g65210	BN22223	gi|22223|At5g65210_Contig1	ttccggggtgtagcttattaaagagacaaagtttttcggatgtttgtttg
At5g65210	BN22225	gi|22225|At5g65210_CL2132R	gattgaagaacagaacagacagatatgcgaacttagaacggttttacacg
At5g65210	BN22224	gi|22224|At5g65210_Contig2	acaacacacccttgcggattgtgttgcaggtggacgactaggtgaaggaa
At5g65210	BN22223	gi|22223|At5g65210_Contig1	ttccggggtgtagcttattaaagagacaaagtttttcggatgtttgtttg
At5g65210	BN22225	gi|22225|At5g65210_CL2132R	gattgaagaacagaacagacagatatgcgaacttagaacggttttacacg
At5g65210	BN22224	gi|22224|At5g65210_Contig2	acaacacacccttgcggattgtgttgcaggtggacgactaggtgaaggaa
At2g31370	BN22927	gi|22927|At2g31370_Contig1	tatgagttgtttagattttgttattgactctgtctcctgtcttagtacac
At1g42990	BN20295	gi|20295|At1g42990_Contig2	atgaaacaccgagtatgtatacttgtggcgtgacaccttgcgcctcttat
At1g42990	BN20294	gi|20294|At1g42990_Contig1	tgggtttctcatggtttttggatggtttctattcaagtcatgatatttac
At1g42990	BN20295	gi|20295|At1g42990_Contig2	atgaaacaccgagtatgtatacttgtggcgtgacaccttgcgcctcttat
At1g42990	BN20294	gi|20294|At1g42990_Contig1	tgggtttctcatggtttttggatggtttctattcaagtcatgatatttac
		DM1 vs YM1 more than 2-fold
At2g41070	BN21104	gi|21104|At2g41070_Contig1	ccatcaggaggagatattgtggagagggttgtagagaggaggcagaagag
At5g44080	BN26545	gi|26545|At5g44080_ESS528F	ttttggtatgtaactataagacctgtgtgtatgagagtggattcgtaatc
At5g44080	BN26545	gi|26545|At5g44080_ESS528F	ttttggtatgtaactataagacctgtgtgtatgagagtggattcgtaatc
At2g18160	BN15088	gi|15088|At2g18160_Contig1	gtgttggtgtggaaatgtaatattattacatatgcatcctgattggttgg
At2g18160	BN15087	gi|15087|At2g18160_Contig6	tattgggggcatatatataagctatcctttgtcatgtattggtgtgtgct
At3g19290	BN18055	gi|18055|At3g19290_Contig2	ggagattaagagaatgttattaaatggaaatctaggttacatagtaggac
At3g19290	BN18054	gi|18054|At3g19290_Contig3	gcaaagatttgttccacgtttttattagtatccattaatttgcaggctta
At3g19290	BN18053	gi|18053|At3g19290_Contig1	gcagaaggaagcaacaagaaccgatcaaaccagacaccagtttgcatggg
At3g12250	BN21693	gi|21693|At3g12250_Contig2	atattgagagccaatagatttatcagtgtaaggtggtagtaacccacatg
At3g12250	BN21692	gi|21692|At3g12250_Contig1	agtttttgaatattaagctcatcagtgtaaggtcgtcagtaaccaacatg
At3g62420	BN14182	gi|14182|At3g62420_Contig3	tgtttgtctggttggtgttgttgtgtaatcctctagtgtcgtctattgca
At3g62420	BN14183	gi|14183|At3g62420_Contig1	tttattcgtgtgtcggcttattacataagataaggttgtcatgtatcttg
		DM4 vs YM4 less than 0.5
At5g49450	BN19210	gi|19210|At5g49450_Contig1	caaccagttgcgtctttcaagacatgagcgttgtgtgtttagtttgtgtt
At5g49450	BN19212	gi|19212|At5g49450_Contig2	agacattcaaattagatgatggaagtttttacttggagatgcgctgtaag
At4g34590	BN10654	gi|10654|At4g34590_Contig2	agcattgttatgagtgttgtttgtaataaaggctctgttgccgcatgact
At4g34590	BN10654	gi|10654|At4g34590_Contig2	agcattgttatgagtgttgtttgtaataaaggctctgttgccgcatgact
At2g40950	BN20713	gi|20713|At2g40950_Contig1	gtctcagcagtcttctactttgtatgtaagaataaacagctgcctgctct
At4g35040	BN17824	gi|17824|At4g35040_Contig1	tgtgtgtcttgtagcaattgttttgacccaatgcacacaaaaaacaacaa
At1g08320	BN24548	gi|24548|At1g08320_Contig1	ccagctgaggcggatcttgaccgttcgtcaagctgcacggtgttttctag
At1g08320	BN24549	gi|24549|At1g08320_Contig2	atgataggatcttccttcacctcctttttatgaaactatagtcttatgat
At1g08320	BN24548	gi|24548|At1g08320_Contig1	ccagctgaggcggatcttgaccgttcgtcaagctgcacggtgttttctag
At1g08320	BN24549	gi|24549|At1g08320_Contig2	atgataggatcttccttcacctcctttttatgaaactatagtcttatgat
At1g22070	BN26056	gi|26056|At1g22070_Contig2	tcaagtgatgctacgaattttttacctttatatgtcacagtcttcagttc
At2g16770	BN22937	gi|22937|At2g16770_CD2542F	cttcaggcccccctttgtgctattatcattttttatagtctctttttgtt
At2g16770	BN22937	gi|22937|At2g16770_CD2542F	cttcaggcccccctttgtgctattatcattttttatagtctctttttgtt
At3g54620	BN27662	gi|27662|At3g54620p_ML543R	tctggtttctccgccgatgattcaaccgattctttctggccgccaccacc
At3g54620	BN24667	gi|24667|At3g54620_Contig1	cgttggacaatttaattattggagacaagatcttatggaacaagaaaaac
At3g54620	BN27662	gi|27662|At3g54620p_ML543R	tctggtttctccgccgatgattcaaccgattctttctggccgccaccacc
At3g54620	BN24667	gi|24667|At3g54620_Contig1	cgttggacaatttaattattggagacaagatcttatggaacaagaaaaac
At5g15830	BN14326	gi|14326|At5g15830_Contig1	ctttatgagccgagaccaaagtggattttatgtattttttctctgggcta
At5g15830	BN14326	gi|14326|At5g15830_Contig1	ctttatgagccgagaccaaagtggattttatgtattttttctctgggcta
At3g19290	BN18055	gi|18055|At3g19290_Contig2	ggagattaagagaatgttattaaatggaaatctaggttacatagtaggac
At3g19290	BN18054	gi|18054|At3g19290_Contig3	gcaaagatttgttccacgtttttattagtatccattaatttgcaggctta
At3g19290	BN18053	gi|18053|At3g19290_Contig1	gcagaaggaagcaacaagaaccgatcaaaccagacaccagtttgcatggg
At3g19290	BN18055	gi|18055|At3g19290_Contig2	ggagattaagagaatgttattaaatggaaatctaggttacatagtaggac
At3g19290	BN18054	gi|18054|At3g19290_Contig3	gcaaagatttgttccacgtttttattagtatccattaatttgcaggctta
At3g19290	BN18053	gi|18053|At3g19290_Contig1	gcagaaggaagcaacaagaaccgatcaaaccagacaccagtttgcatggg
At3g19290	BN18055	gi|18055|At3g19290_Contig2	ggagattaagagaatgttattaaatggaaatctaggttacatagtaggac
At3g19290	BN18054	gi|18054|At3g19290_Contig3	gcaaagatttgttccacgtttttattagtatccattaatttgcaggctta
At3g19290	BN18053	gi|18053|At3g19290_Contig1	gcagaaggaagcaacaagaaccgatcaaaccagacaccagtttgcatggg
At3g19290	BN18055	gi|18055|At3g19290_Contig2	ggagattaagagaatgttattaaatggaaatctaggttacatagtaggac
At3g19290	BN18054	gi|18054|At3g19290_Contig3	gcaaagatttgttccacgtttttattagtatccattaatttgcaggctta
At3g19290	BN18053	gi|18053|At3g19290_Contig1	gcagaaggaagcaacaagaaccgatcaaaccagacaccagtttgcatggg
At4g36730	BN19655	gi|19655|At4g36730_Contig1	ttcagttcccatgaagccactagcccctgggactaatttgaatatgggaa
At4g36730	BN19657	gi|19657|At4g36730_Contig4	agatccaaggttccatgccaatgaaaccagtggcgccagggactaatctg
At4g36730	BN19655	gi|19655|At4g36730_Contig1	ttcagttcccatgaagccactagcccctgggactaatttgaatatgggaa
At4g36730	BN19657	gi|19657|At4g36730_Contig4	agatccaaggttccatgccaatgaaaccagtggcgccagggactaatctg
At5g65210	BN22223	gi|22223|At5g65210_Contig1	ttccggggtgtagcttattaaagagacaaagtttttcggatgtttgtttg
At5g65210	BN22225	gi|22225|At5g65210_CL2132R	gattgaagaacagaacagacagatatgcgaacttagaacggttttacacg
At5g65210	BN22224	gi|22224|At5g65210_Contig2	acaacacacccttgcggattgtgttgcaggtggacgactaggtgaaggaa
At5g65210	BN22223	gi|22223|At5g65210_Contig1	ttccggggtgtagcttattaaagagacaaagtttttcggatgtttgtttg
At5g65210	BN22225	gi|22225|At5g65210_CL2132R	gattgaagaacagaacagacagatatgcgaacttagaacggttttacacg
At5g65210	BN22224	gi|22224|At5g65210_Contig2	acaacacacccttgcggattgtgttgcaggtggacgactaggtgaaggaa
At5g65210	BN22223	gi|22223|At5g65210_Contig1	ttccggggtgtagcttattaaagagacaaagtttttcggatgtttgtttg
At5g65210	BN22225	gi|22225|At5g65210_CL2132R	gattgaagaacagaacagacagatatgcgaacttagaacggttttacacg
At5g65210	BN22224	gi|22224|At5g65210_Contig2	acaacacacccttgcggattgtgttgcaggtggacgactaggtgaaggaa
At3g62420	BN14182	gi|14182|At3g62420_Contig3	tgtttgtctggttggtgttgttgtgtaatcctctagtgtcgtctattgca
At3g62420	BN14183	gi|14183|At3g62420_Contig1	tttattcgtgtgtcggcttattacataagataaggttgtcatgtatcttg
At4g01120	BN23887	gi|23887|At4g01120_Contig1	acaagcaaatggattgagatgaggagagacctattttgatggtttctctg
At2g46270	BN26054	gi|26054|At2g46270_LL1483R	cggtgtttgttgctttgcttggataagaaaatcaataacaaacatttcta
At2g31370	BN22927	gi|22927|At2g31370_Contig1	tatgagttgtttagattttgttattgactctgtctcctgtcttagtacac
At1g42990	BN20295	gi|20295|At1g42990_Contig2	atgaaacaccgagtatgtatacttgtggcgtgacaccttgcgcctcttat
At1g42990	BN20294	gi|20294|At1g42990_Contig1	tgggtttctcatggtttttggatggtttctattcaagtcatgatatttac
At1g42990	BN20295	gi|20295|At1g42990_Contig2	atgaaacaccgagtatgtatacttgtggcgtgacaccttgcgcctcttat
At1g42990	BN20294	gi|20294|At1g42990_Contig1	tgggtttctcatggtttttggatggtttctattcaagtcatgatatttac
At1g06070	BN26637	gi|26637|At1g06070_ESS1527F	cctttgcctgttgtagtctctgttaaccgtattcaaattcttttgacttt
At1g06070	BN26636	gi|26636|At1g06070_Contig1	cagaagaggctcattgatatattgcattctagagttaaaaacaagacacc
At1g06070	BN26637	gi|26637|At1g06070_ESS1527F	cctttgcctgttgtagtctctgttaaccgtattcaaattcttttgacttt
At1g06070	BN26636	gi|26636|At1g06070_Contig1	cagaagaggctcattgatatattgcattctagagttaaaaacaagacacc
		DM4 vs YM4 more than 2-fold
At5g44080	BN26545	gi|26545|At5g44080_ESS528F	ttttggtatgtaactataagacctgtgtgtatgagagtggattcgtaatc
At5g44080	BN26545	gi|26545|At5g44080_ESS528F	ttttggtatgtaactataagacctgtgtgtatgagagtggattcgtaatc
At5g44080	BN26545	gi|26545|At5g44080_ESS528F	ttttggtatgtaactataagacctgtgtgtatgagagtggattcgtaatc
At2g18160	BN15088	gi|15088|At2g18160_Contig1	gtgttggtgtggaaatgtaatattattacatatgcatcctgattggttgg
At2g18160	BN15087	gi|15087|At2g18160_Contig6	tattgggggcatatatataagctatcctttgtcatgtattggtgtgtgct
At5g06950	BN26892	gi|26892|At5g06950_ES2753F	aaatggttggtagtagtaattgatgttgtttgattagctgtagaggtttc
At5g06950	BN26892	gi|26892|At5g06950_ES2753F	aaatggttggtagtagtaattgatgttgtttgattagctgtagaggtttc
At1g08320	BN24548	gi|24548|At1g08320_Contig1	ccagctgaggcggatcttgaccgttcgtcaagctgcacggtgttttctag
At1g08320	BN24549	gi|24549|At1g08320_Contig2	atgataggatcttccttcacctcctttttatgaaactatagtcttatgat
At3g54620	BN27662	gi|27662|At3g54620p_ML543R	tctggtttctccgccgatgattcaaccgattctttctggccgccaccacc
At3g54620	BN24667	gi|24667|At3g54620_Contig1	cgttggacaatttaattattggagacaagatcttatggaacaagaaaaac
At2g21230	BN10436	gi|10436|At2g21230_Contig2	catccgcaagttacatagatcatgttatgtgcagagactgtttggaaatt
At1g75390	BN24871	gi|24871|At1g75390_Contig1	taaccaaactctcatgggttctgcttctactgttcctgctgatgttttca
At3g12250	BN21693	gi|21693|At3g12250_Contig2	atattgagagccaatagatttatcagtgtaaggtggtagtaacccacatg
At3g12250	BN21692	gi|21692|At3g12250_Contig1	agtttttgaatattaagctcatcagtgtaaggtcgtcagtaaccaacatg
At3g62420	BN14182	gi|14182|At3g62420_Contig3	tgtttgtctggttggtgttgttgtgtaatcctctagtgtcgtctattgca
At3g62420	BN14183	gi|14183|At3g62420_Contig1	tttattcgtgtgtcggcttattacataagataaggttgtcatgtatcttg
At3g62420	BN14182	gi|14182|At3g62420_Contig3	tgtttgtctggttggtgttgttgtgtaatcctctagtgtcgtctattgca
At3g62420	BN14183	gi|14183|At3g62420_Contig1	tttattcgtgtgtcggcttattacataagataaggttgtcatgtatcttg
At4g01120	BN23887	gi|23887|At4g01120_Contig1	acaagcaaatggattgagatgaggagagacctattttgatggtttctctg
At1g42990	BN20295	gi|20295|At1g42990_Contig2	atgaaacaccgagtatgtatacttgtggcgtgacaccttgcgcctcttat
At1g42990	BN20294	gi|20294|At1g42990_Contig1	tgggtttctcatggtttttggatggtttctattcaagtcatgatatttac
At1g32150	BN24524	gi|24524|At1g32150_Contig1	agaggacaaaatagagagcgtcacccagaagaggagaaaacatatcattg
At1g32150	BN24524	gi|24524|At1g32150_Contig1	agaggacaaaatagagagcgtcacccagaagaggagaaaacatatcattg
		YM1 vs YM4 less than 0.5
At1g08320	BN24548	gi|24548|At1g08320_Contig1	ccagctgaggcggatcttgaccgttcgtcaagctgcacggtgttttctag
At1g08320	BN24549	gi|24549|At1g08320_Contig2	atgataggatcttccttcacctcctttttatgaaactatagtcttatgat
At5g15830	BN14326	gi|14326|At5g15830_Contig1	ctttatgagccgagaccaaagtggattttatgtattttttctctgggcta
At5g15830	BN14326	gi|14326|At5g15830_Contig1	ctttatgagccgagaccaaagtggattttatgtattttttctctgggcta
At3g12250	BN21693	gi|21693|At3g12250_Contig2	atattgagagccaatagatttatcagtgtaaggtggtagtaacccacatg
At3g12250	BN21692	gi|21692|At3g12250_Contig1	agtttttgaatattaagctcatcagtgtaaggtcgtcagtaaccaacatg
At3g12250	BN21693	gi|21693|At3g12250_Contig2	atattgagagccaatagatttatcagtgtaaggtggtagtaacccacatg
At3g12250	BN21692	gi|21692|At3g12250_Contig1	agtttttgaatattaagctcatcagtgtaaggtcgtcagtaaccaacatg
At1g06070	BN26637	gi|26637|At1g06070_ESS1527F	cctttgcctgttgtagtctctgttaaccgtattcaaattcttttgacttt
At1g06070	BN26636	gi|26636|At1g06070_Contig1	cagaagaggctcattgatatattgcattctagagttaaaaacaagacacc
		YM1 vs YM4 more than 2-fold
At5g44080	BN26545	gi|26545|At5g44080_ESS528F	ttttggtatgtaactataagacctgtgtgtatgagagtggattcgtaatc
At2g40620	BN23743	gi|23743|At2g40620_Contig1	agtagcacgatgtgagtcagccttgtggataaatcctattcttttgctct
At2g40620	BN23743	gi|23743|At2g40620_Contig1	agtagcacgatgtgagtcagccttgtggataaatcctattcttttgctct
At5g06950	BN26892	gi|26892|At5g06950_ES2753F	aaatggttggtagtagtaattgatgttgtttgattagctgtagaggtttc
At5g06950	BN26892	gi|26892|At5g06950_ES2753F	aaatggttggtagtagtaattgatgttgtttgattagctgtagaggtttc
At3g54620	BN27662	gi|27662|At3g54620p_ML543R	tctggtttctccgccgatgattcaaccgattctttctggccgccaccacc
At3g54620	BN24667	gi|24667|At3g54620_Contig1	cgttggacaatttaattattggagacaagatcttatggaacaagaaaaac
At3g54620	BN27662	gi|27662|At3g54620p_ML543R	tctggtttctccgccgatgattcaaccgattctttctggccgccaccacc
At3g54620	BN24667	gi|24667|At3g54620_Contig1	cgttggacaatttaattattggagacaagatcttatggaacaagaaaaac
At2g21230	BN10436	gi|10436|At2g21230_Contig2	catccgcaagttacatagatcatgttatgtgcagagactgtttggaaatt
At2g21230	BN10436	gi|10436|At2g21230_Contig2	catccgcaagttacatagatcatgttatgtgcagagactgtttggaaatt
At1g77920	BN14840	gi|14840|At1g77920_Contig1	gtagtagtagtacagtgagagtgatttatctccttctctcaacttatatt
At5g11260	BN25858	gi|25858|At5g11260_ML2282F	cagaacgagaaccagatgcttagacaggtaaaccattaaagattaattca
At5g11260	BN27423	gi|27423|At5g11260p_ILS325R	aaggagaagcaacgcatggaagccgacctccatcgctaccaagaacaaat
At5g11260	BN25858	gi|25858|At5g11260_ML2282F	cagaacgagaaccagatgcttagacaggtaaaccattaaagattaattca
At5g11260	BN27423	gi|27423|At5g11260p_ILS325R	aaggagaagcaacgcatggaagccgacctccatcgctaccaagaacaaat

## Sheet: C2H2
		DM1 vs DM4 less than 0.5
AT ID	Reporter ID	Contig	B. napus Oligo sequence
At1g43860	BN13290	gi|13290|At1g43860_Contig1	tggctgagattgatatggacgactccaaagcagatttgaaagacttaact
At1g43860	BN13290	gi|13290|At1g43860_Contig1	tggctgagattgatatggacgactccaaagcagatttgaaagacttaact
At1g75710	BN24521	gi|24521|At1g75710_RL3096R	gagttaggtccggaagattcgggtcgaaacatagtggagatcatattcaa
At1g75710	BN24521	gi|24521|At1g75710_RL3096R	gagttaggtccggaagattcgggtcgaaacatagtggagatcatattcaa
At2g02080	BN22777	gi|22777|At2g02080_Contig1	cctttgttgctttcatagtctacatataatagatcttcactgaactctat
At2g29660	BN25153	gi|25153|At2g29660_Contig3	gattaaaaaaatctttgtggtgtctttcaataatgatccaagcatcggtt
At2g29660	BN25152	gi|25152|At2g29660_Contig1	atgtttatattgtgttacaaacttgtgcgtgaggtttggttcagaagtaa
At2g41940	BN23147	gi|23147|At2g41940_Contig1	gaacggtaaagcctattcttctgcgagtcttggaggaaacaaagaataca
At2g45120	BN22684	gi|22684|At2g45120_CD4116F	gttggcctaaatcaatgagcattgaagtttcattagtgaatagaagaaaa
At2g45120	BN22684	gi|22684|At2g45120_CD4116F	gttggcctaaatcaatgagcattgaagtttcattagtgaatagaagaaaa
At3g07940	BN22332	gi|22332|At3g07940_Contig1	gttttgattagagatgctactttcttgttgatccacctcaaaccctatgt
At3g52800	BN15877	gi|15877|At3g52800_DL474R	atggttgagacagttttcattcaccttttaattattttccttttcttccg
At3g52800	BN15874	gi|15874|At3g52800_Contig2	ttacatcatcgtttgaacgcgtttgtcccccagaaatggtgttagattga
At3g52800	BN15873	gi|15873|At3g52800_Contig5	tgtcttcatgtaaacgcgtccgtctcggagtaatcaggatggtgtgagat
At3g52800	BN15876	gi|15876|At3g52800_Contig4	catgtggtgcaggatagagacgcgctcctcttatcttcccaatcaatttt
At3g52800	BN15877	gi|15877|At3g52800_DL474R	atggttgagacagttttcattcaccttttaattattttccttttcttccg
At3g52800	BN15874	gi|15874|At3g52800_Contig2	ttacatcatcgtttgaacgcgtttgtcccccagaaatggtgttagattga
At3g52800	BN15873	gi|15873|At3g52800_Contig5	tgtcttcatgtaaacgcgtccgtctcggagtaatcaggatggtgtgagat
At3g52800	BN15876	gi|15876|At3g52800_Contig4	catgtggtgcaggatagagacgcgctcctcttatcttcccaatcaatttt
At3g52800	BN15877	gi|15877|At3g52800_DL474R	atggttgagacagttttcattcaccttttaattattttccttttcttccg
At3g52800	BN15874	gi|15874|At3g52800_Contig2	ttacatcatcgtttgaacgcgtttgtcccccagaaatggtgttagattga
At3g52800	BN15873	gi|15873|At3g52800_Contig5	tgtcttcatgtaaacgcgtccgtctcggagtaatcaggatggtgtgagat
At3g52800	BN15876	gi|15876|At3g52800_Contig4	catgtggtgcaggatagagacgcgctcctcttatcttcccaatcaatttt
At4g06634	BN22520	gi|22520|At4g06634_Contig1	ctgtatttcttcattcctcttttttcgtttccccccctttgacaatcttc
At4g06634	BN22520	gi|22520|At4g06634_Contig1	ctgtatttcttcattcctcttttttcgtttccccccctttgacaatcttc
At5g12850	BN23752	gi|23752|At5g12850_RL2978F	ccattcatagctgtatgcgaaatcataacatattgtttgtttcagtttca
At5g12850	BN23751	gi|23751|At5g12850_Contig1	cagttgtagcaaagggggaagtgttcctctttgtctatgattatttcctg
At5g12850	BN23752	gi|23752|At5g12850_RL2978F	ccattcatagctgtatgcgaaatcataacatattgtttgtttcagtttca
At5g12850	BN23751	gi|23751|At5g12850_Contig1	cagttgtagcaaagggggaagtgttcctctttgtctatgattatttcctg
At5g12850	BN23752	gi|23752|At5g12850_RL2978F	ccattcatagctgtatgcgaaatcataacatattgtttgtttcagtttca
At5g12850	BN23751	gi|23751|At5g12850_Contig1	cagttgtagcaaagggggaagtgttcctctttgtctatgattatttcctg
At5g20220	BN25971	gi|25971|At5g20220_Contig1	cgggtcaaactaaaaatacggtgttcaaattttactcgatttaaaatctg
At5g20220	BN25971	gi|25971|At5g20220_Contig1	cgggtcaaactaaaaatacggtgttcaaattttactcgatttaaaatctg
At5g59820	BN14917	gi|14917|At5g59820_Contig2	atggttgagaatttgaatctcaagttggagctaggaagaacagtttattg
At5g59820	BN14919	gi|14919|At5g59820_Contig1	atttgtacatgtgcagatttaggaaactttcatagggtgtaatcttttct
		DM1 vs DM4 more than 2-fold
At1g14580	BN21811	gi|21811|At1g14580_CL3891F	cgtccaaataatccatttgaaaaatcttgatgctggtatcttggataatt
At1g43860	BN13290	gi|13290|At1g43860_Contig1	tggctgagattgatatggacgactccaaagcagatttgaaagacttaact
At1g43860	BN13290	gi|13290|At1g43860_Contig1	tggctgagattgatatggacgactccaaagcagatttgaaagacttaact
At1g75520	BN13669	gi|13669|At1g75520_Contig1	gtcttgagattagattcagactactgaatattacttcatctttacaagga
At1g75520	BN13669	gi|13669|At1g75520_Contig1	gtcttgagattagattcagactactgaatattacttcatctttacaagga
At2g02080	BN22777	gi|22777|At2g02080_Contig1	cctttgttgctttcatagtctacatataatagatcttcactgaactctat
At2g29660	BN25153	gi|25153|At2g29660_Contig3	gattaaaaaaatctttgtggtgtctttcaataatgatccaagcatcggtt
At2g29660	BN25152	gi|25152|At2g29660_Contig1	atgtttatattgtgttacaaacttgtgcgtgaggtttggttcagaagtaa
At3g19580	BN18345	gi|18345|At3g19580_ILS741F	ggttagtgattgattcaatttgattgatggatttgattgtcagaatttcc
At3g52800	BN15877	gi|15877|At3g52800_DL474R	atggttgagacagttttcattcaccttttaattattttccttttcttccg
At3g52800	BN15874	gi|15874|At3g52800_Contig2	ttacatcatcgtttgaacgcgtttgtcccccagaaatggtgttagattga
At3g52800	BN15873	gi|15873|At3g52800_Contig5	tgtcttcatgtaaacgcgtccgtctcggagtaatcaggatggtgtgagat
At3g52800	BN15876	gi|15876|At3g52800_Contig4	catgtggtgcaggatagagacgcgctcctcttatcttcccaatcaatttt
At5g04240	BN15652	gi|15652|At5g04240_Contig1	agagcctctctctgtggaattgttgtaaactttagttctggtttgttgtt
At5g04240	BN15652	gi|15652|At5g04240_Contig1	agagcctctctctgtggaattgttgtaaactttagttctggtttgttgtt
At5g06160	BN24729	gi|24729|At5g06160_Contig1	ttttgtgatgtatcgtctctcttttagtttcgtttagaccattgcaaatg
At5g06160	BN24731	gi|24731|At5g06160_ML310R	ccttgataacaacttctgtatcactttaaatcaagttgacctttctactt
At5g06160	BN24730	gi|24730|At5g06160_Contig2	ctttttgtggtgtattgtctcttttagtttcttagaccatcacaaatgtt
		DM1 vs YM1 less than 0.5
At1g50670	BN22092	gi|22092|At1g50670_CL158R	ttgaagggcttgttctaaatctagttaaggaccaacaaaggaaaaggagt
At1g50670	BN22092	gi|22092|At1g50670_CL158R	ttgaagggcttgttctaaatctagttaaggaccaacaaaggaaaaggagt
At1g56200	BN19217	gi|19217|At1g56200_Contig1	ctcttgtagaccaagagatggtccatatttaagcttttttaaacctatta
At1g66140	BN26094	gi|26094|At1g66140_SL1589F	atttcgttccttttttggttgaggacgacggggccgagctgctatggccg
At1g66140	BN26094	gi|26094|At1g66140_SL1589F	atttcgttccttttttggttgaggacgacggggccgagctgctatggccg
At1g68360	BN24002	gi|24002|At1g68360_Contig1	gtataacaggagggtagctcgtgtataattctctacattttaattgattt
At1g68360	BN24002	gi|24002|At1g68360_Contig1	gtataacaggagggtagctcgtgtataattctctacattttaattgattt
At1g75710	BN24521	gi|24521|At1g75710_RL3096R	gagttaggtccggaagattcgggtcgaaacatagtggagatcatattcaa
At1g75710	BN24521	gi|24521|At1g75710_RL3096R	gagttaggtccggaagattcgggtcgaaacatagtggagatcatattcaa
At2g27100	BN11502	gi|11502|At2g27100_Contig1	gtctatttaaatcgtctcatcgtctagttgtattcatgtgcattactcaa
At2g27100	BN11502	gi|11502|At2g27100_Contig1	gtctatttaaatcgtctcatcgtctagttgtattcatgtgcattactcaa
At2g28200	BN22245	gi|22245|At2g28200_Contig1	caccagcgttaatagattgccattactagttgtttaaagttgaatgttta
At2g28200	BN22245	gi|22245|At2g28200_Contig1	caccagcgttaatagattgccattactagttgtttaaagttgaatgttta
At2g41835	BN20819	gi|20819|At2g41835_Contig1	agaatcatggcaaaagtcacaagtactgaacatctttttgtattgtttct
At2g41940	BN23147	gi|23147|At2g41940_Contig1	gaacggtaaagcctattcttctgcgagtcttggaggaaacaaagaataca
At2g41940	BN23147	gi|23147|At2g41940_Contig1	gaacggtaaagcctattcttctgcgagtcttggaggaaacaaagaataca
At2g48100	BN22851	gi|22851|At2g48100_Contig1	gcttttgtgtgactggctggcgatatcaacagctcactccttaggaactg
At3g12270	BN22456	gi|22456|At3g12270_Contig1	tgttgtacccttttgtaagactcattttctgcatttttgatctccaacaa
At3g12270	BN22456	gi|22456|At3g12270_Contig1	tgttgtacccttttgtaagactcattttctgcatttttgatctccaacaa
At3g18290	BN17753	gi|17753|At3g18290_Contig1	cacttgcagccacttctttcagtgttgcttgattaaaaaagctgcacaac
At3g18290	BN17754	gi|17754|At3g18290_Contig2	tgtaatgactgtgaacgcaaaggaacgacacggttccattggttgtacca
At3g18290	BN17753	gi|17753|At3g18290_Contig1	cacttgcagccacttctttcagtgttgcttgattaaaaaagctgcacaac
At3g18290	BN17754	gi|17754|At3g18290_Contig2	tgtaatgactgtgaacgcaaaggaacgacacggttccattggttgtacca
At3g19580	BN18345	gi|18345|At3g19580_ILS741F	ggttagtgattgattcaatttgattgatggatttgattgtcagaatttcc
At3g19580	BN18345	gi|18345|At3g19580_ILS741F	ggttagtgattgattcaatttgattgatggatttgattgtcagaatttcc
At3g52800	BN15877	gi|15877|At3g52800_DL474R	atggttgagacagttttcattcaccttttaattattttccttttcttccg
At3g52800	BN15874	gi|15874|At3g52800_Contig2	ttacatcatcgtttgaacgcgtttgtcccccagaaatggtgttagattga
At3g52800	BN15873	gi|15873|At3g52800_Contig5	tgtcttcatgtaaacgcgtccgtctcggagtaatcaggatggtgtgagat
At3g52800	BN15876	gi|15876|At3g52800_Contig4	catgtggtgcaggatagagacgcgctcctcttatcttcccaatcaatttt
At3g52800	BN15877	gi|15877|At3g52800_DL474R	atggttgagacagttttcattcaccttttaattattttccttttcttccg
At3g52800	BN15874	gi|15874|At3g52800_Contig2	ttacatcatcgtttgaacgcgtttgtcccccagaaatggtgttagattga
At3g52800	BN15873	gi|15873|At3g52800_Contig5	tgtcttcatgtaaacgcgtccgtctcggagtaatcaggatggtgtgagat
At3g52800	BN15876	gi|15876|At3g52800_Contig4	catgtggtgcaggatagagacgcgctcctcttatcttcccaatcaatttt
At3g52800	BN15877	gi|15877|At3g52800_DL474R	atggttgagacagttttcattcaccttttaattattttccttttcttccg
At3g52800	BN15874	gi|15874|At3g52800_Contig2	ttacatcatcgtttgaacgcgtttgtcccccagaaatggtgttagattga
At3g52800	BN15873	gi|15873|At3g52800_Contig5	tgtcttcatgtaaacgcgtccgtctcggagtaatcaggatggtgtgagat
At3g52800	BN15876	gi|15876|At3g52800_Contig4	catgtggtgcaggatagagacgcgctcctcttatcttcccaatcaatttt
At4g06634	BN22520	gi|22520|At4g06634_Contig1	ctgtatttcttcattcctcttttttcgtttccccccctttgacaatcttc
At5g12850	BN23752	gi|23752|At5g12850_RL2978F	ccattcatagctgtatgcgaaatcataacatattgtttgtttcagtttca
At5g12850	BN23751	gi|23751|At5g12850_Contig1	cagttgtagcaaagggggaagtgttcctctttgtctatgattatttcctg
		DM1 vs YM1 less than 0.5
At1g14580	BN21811	gi|21811|At1g14580_CL3891F	cgtccaaataatccatttgaaaaatcttgatgctggtatcttggataatt
At1g27730	BN10329	gi|10329|At1g27730_Contig1	gttggttgtacagacaaaagttctcgcacattgattcattcctcctgcct
At1g27730	BN10330	gi|10330|At1g27730_Contig2	caattcttgttcttagccagttattgttagaactcattctttgtcacatt
At1g56200	BN19217	gi|19217|At1g56200_Contig1	ctcttgtagaccaagagatggtccatatttaagcttttttaaacctatta
At1g75520	BN13669	gi|13669|At1g75520_Contig1	gtcttgagattagattcagactactgaatattacttcatctttacaagga
At1g75520	BN13669	gi|13669|At1g75520_Contig1	gtcttgagattagattcagactactgaatattacttcatctttacaagga
At2g02080	BN22777	gi|22777|At2g02080_Contig1	cctttgttgctttcatagtctacatataatagatcttcactgaactctat
At2g24500	BN26133	gi|26133|At2g24500_Contig1	acaacaaagtaacgtcgaggactcttgggtctcgtgagttcatgcgctac
At2g27100	BN11502	gi|11502|At2g27100_Contig1	gtctatttaaatcgtctcatcgtctagttgtattcatgtgcattactcaa
At2g28200	BN22245	gi|22245|At2g28200_Contig1	caccagcgttaatagattgccattactagttgtttaaagttgaatgttta
At2g28200	BN22245	gi|22245|At2g28200_Contig1	caccagcgttaatagattgccattactagttgtttaaagttgaatgttta
At3g18290	BN17753	gi|17753|At3g18290_Contig1	cacttgcagccacttctttcagtgttgcttgattaaaaaagctgcacaac
At3g18290	BN17754	gi|17754|At3g18290_Contig2	tgtaatgactgtgaacgcaaaggaacgacacggttccattggttgtacca
At3g18290	BN17753	gi|17753|At3g18290_Contig1	cacttgcagccacttctttcagtgttgcttgattaaaaaagctgcacaac
At3g18290	BN17754	gi|17754|At3g18290_Contig2	tgtaatgactgtgaacgcaaaggaacgacacggttccattggttgtacca
At3g18290	BN17753	gi|17753|At3g18290_Contig1	cacttgcagccacttctttcagtgttgcttgattaaaaaagctgcacaac
At3g18290	BN17754	gi|17754|At3g18290_Contig2	tgtaatgactgtgaacgcaaaggaacgacacggttccattggttgtacca
At3g50700	BN20267	gi|20267|At3g50700_Contig1	atgacattatgacataagaacatcattagcttagtgggtgttgagtacac
At3g50700	BN20267	gi|20267|At3g50700_Contig1	atgacattatgacataagaacatcattagcttagtgggtgttgagtacac
At3g52800	BN15877	gi|15877|At3g52800_DL474R	atggttgagacagttttcattcaccttttaattattttccttttcttccg
At3g52800	BN15874	gi|15874|At3g52800_Contig2	ttacatcatcgtttgaacgcgtttgtcccccagaaatggtgttagattga
At3g52800	BN15873	gi|15873|At3g52800_Contig5	tgtcttcatgtaaacgcgtccgtctcggagtaatcaggatggtgtgagat
At3g52800	BN15876	gi|15876|At3g52800_Contig4	catgtggtgcaggatagagacgcgctcctcttatcttcccaatcaatttt
At3g52800	BN15877	gi|15877|At3g52800_DL474R	atggttgagacagttttcattcaccttttaattattttccttttcttccg
At3g52800	BN15874	gi|15874|At3g52800_Contig2	ttacatcatcgtttgaacgcgtttgtcccccagaaatggtgttagattga
At3g52800	BN15873	gi|15873|At3g52800_Contig5	tgtcttcatgtaaacgcgtccgtctcggagtaatcaggatggtgtgagat
At3g52800	BN15876	gi|15876|At3g52800_Contig4	catgtggtgcaggatagagacgcgctcctcttatcttcccaatcaatttt
At3g52800	BN15877	gi|15877|At3g52800_DL474R	atggttgagacagttttcattcaccttttaattattttccttttcttccg
At3g52800	BN15874	gi|15874|At3g52800_Contig2	ttacatcatcgtttgaacgcgtttgtcccccagaaatggtgttagattga
At3g52800	BN15873	gi|15873|At3g52800_Contig5	tgtcttcatgtaaacgcgtccgtctcggagtaatcaggatggtgtgagat
At3g52800	BN15876	gi|15876|At3g52800_Contig4	catgtggtgcaggatagagacgcgctcctcttatcttcccaatcaatttt
At3g62850	BN23549	gi|23549|At3g62850_BL3860F	tctccaaccgtctggtgaaatcgttaccaggtagaagctcttattcttcg
At3g62850	BN23549	gi|23549|At3g62850_BL3860F	tctccaaccgtctggtgaaatcgttaccaggtagaagctcttattcttcg
At4g21160	BN16487	gi|16487|At4g21160_Contig4	gtctggtgaattagaattagaagtggagtggttgtctcttgagtcttgac
At4g21160	BN16484	gi|16484|At4g21160_Contig1	ttctgtattcattctaattacggaaacttcagtcttggaaaccctctttg
At4g31420	BN23371	gi|23371|At4g31420_BL4983R	catgtactttgacaaaagttgtgtttgtgacaataaagagtgagcttttt
At4g31420	BN23371	gi|23371|At4g31420_BL4983R	catgtactttgacaaaagttgtgtttgtgacaataaagagtgagcttttt
At5g03740	BN11455	gi|11455|At5g03740_Contig1	gcagtctcacaccaaggccaaacacagtgcagctgcttgaaatctgatga
At5g04240	BN15652	gi|15652|At5g04240_Contig1	agagcctctctctgtggaattgttgtaaactttagttctggtttgttgtt
At5g20220	BN25971	gi|25971|At5g20220_Contig1	cgggtcaaactaaaaatacggtgttcaaattttactcgatttaaaatctg
At5g51230	BN14923	gi|14923|At5g51230_Contig1	ccatgaacaactgtaatgtctttctcgaacagctcccaaattgaagaccc
At5g51230	BN14924	gi|14924|At5g51230_Contig2	accatggacaagtgtaatgtcattcttgaagagctccaaactgaaaatcc
At5g51230	BN14923	gi|14923|At5g51230_Contig1	ccatgaacaactgtaatgtctttctcgaacagctcccaaattgaagaccc
At5g51230	BN14924	gi|14924|At5g51230_Contig2	accatggacaagtgtaatgtcattcttgaagagctccaaactgaaaatcc
At5g61190	BN10170	gi|10170|At5g61190_VA810F	aaactgtagtttatggtcaactagtaacttatatctatgttagcttggtg
		DM4 vs YM4 less than 0.5
At1g27730	BN10329	gi|10329|At1g27730_Contig1	gttggttgtacagacaaaagttctcgcacattgattcattcctcctgcct
At1g27730	BN10330	gi|10330|At1g27730_Contig2	caattcttgttcttagccagttattgttagaactcattctttgtcacatt
At1g27730	BN10329	gi|10329|At1g27730_Contig1	gttggttgtacagacaaaagttctcgcacattgattcattcctcctgcct
At1g27730	BN10330	gi|10330|At1g27730_Contig2	caattcttgttcttagccagttattgttagaactcattctttgtcacatt
At1g27730	BN10329	gi|10329|At1g27730_Contig1	gttggttgtacagacaaaagttctcgcacattgattcattcctcctgcct
At1g27730	BN10330	gi|10330|At1g27730_Contig2	caattcttgttcttagccagttattgttagaactcattctttgtcacatt
At1g27730	BN10329	gi|10329|At1g27730_Contig1	gttggttgtacagacaaaagttctcgcacattgattcattcctcctgcct
At1g27730	BN10330	gi|10330|At1g27730_Contig2	caattcttgttcttagccagttattgttagaactcattctttgtcacatt
At1g30970	BN26741	gi|26741|At1g30970_Contig1	tttagactggtgagttagttaccatttcattactttagagatctcagtga
At1g50670	BN22092	gi|22092|At1g50670_CL158R	ttgaagggcttgttctaaatctagttaaggaccaacaaaggaaaaggagt
At1g50670	BN22092	gi|22092|At1g50670_CL158R	ttgaagggcttgttctaaatctagttaaggaccaacaaaggaaaaggagt
At1g50670	BN22092	gi|22092|At1g50670_CL158R	ttgaagggcttgttctaaatctagttaaggaccaacaaaggaaaaggagt
At1g50670	BN22092	gi|22092|At1g50670_CL158R	ttgaagggcttgttctaaatctagttaaggaccaacaaaggaaaaggagt
At1g66500	BN27594	gi|27594|At1g66500p_Contig1	atcggctaaacctaacggcggcgggactcctcctatgtatcgtcatcatc
At1g66500	BN27594	gi|27594|At1g66500p_Contig1	atcggctaaacctaacggcggcgggactcctcctatgtatcgtcatcatc
At1g68360	BN24002	gi|24002|At1g68360_Contig1	gtataacaggagggtagctcgtgtataattctctacattttaattgattt
At1g68360	BN24002	gi|24002|At1g68360_Contig1	gtataacaggagggtagctcgtgtataattctctacattttaattgattt
At1g75710	BN24521	gi|24521|At1g75710_RL3096R	gagttaggtccggaagattcgggtcgaaacatagtggagatcatattcaa
At2g28200	BN22245	gi|22245|At2g28200_Contig1	caccagcgttaatagattgccattactagttgtttaaagttgaatgttta
At2g28200	BN22245	gi|22245|At2g28200_Contig1	caccagcgttaatagattgccattactagttgtttaaagttgaatgttta
At2g41835	BN20819	gi|20819|At2g41835_Contig1	agaatcatggcaaaagtcacaagtactgaacatctttttgtattgtttct
At2g41835	BN20819	gi|20819|At2g41835_Contig1	agaatcatggcaaaagtcacaagtactgaacatctttttgtattgtttct
At2g41940	BN23147	gi|23147|At2g41940_Contig1	gaacggtaaagcctattcttctgcgagtcttggaggaaacaaagaataca
At2g41940	BN23147	gi|23147|At2g41940_Contig1	gaacggtaaagcctattcttctgcgagtcttggaggaaacaaagaataca
At2g48100	BN22851	gi|22851|At2g48100_Contig1	gcttttgtgtgactggctggcgatatcaacagctcactccttaggaactg
At2g48100	BN22851	gi|22851|At2g48100_Contig1	gcttttgtgtgactggctggcgatatcaacagctcactccttaggaactg
At3g05400	BN18276	gi|18276|At3g05400_Contig2	caaaacatgatattatgttttaaatcactgtcgaatgtaaaacgctgtcg
At3g05400	BN18275	gi|18275|At3g05400_Contig1	ctcccctgaggacaccagcaaggacctgcaatattgttgctcttatactt
At3g05760	BN20888	gi|20888|At3g05760_Contig1	aacggtatcgtttgtttcattgtgactaaagaaaagcagtttgtttcttt
At3g05760	BN20888	gi|20888|At3g05760_Contig1	aacggtatcgtttgtttcattgtgactaaagaaaagcagtttgtttcttt
At3g07940	BN22332	gi|22332|At3g07940_Contig1	gttttgattagagatgctactttcttgttgatccacctcaaaccctatgt
At3g07940	BN22332	gi|22332|At3g07940_Contig1	gttttgattagagatgctactttcttgttgatccacctcaaaccctatgt
At3g12270	BN22456	gi|22456|At3g12270_Contig1	tgttgtacccttttgtaagactcattttctgcatttttgatctccaacaa
At3g19580	BN18345	gi|18345|At3g19580_ILS741F	ggttagtgattgattcaatttgattgatggatttgattgtcagaatttcc
At3g19580	BN18345	gi|18345|At3g19580_ILS741F	ggttagtgattgattcaatttgattgatggatttgattgtcagaatttcc
At3g19580	BN18345	gi|18345|At3g19580_ILS741F	ggttagtgattgattcaatttgattgatggatttgattgtcagaatttcc
At3g52800	BN15877	gi|15877|At3g52800_DL474R	atggttgagacagttttcattcaccttttaattattttccttttcttccg
At3g52800	BN15874	gi|15874|At3g52800_Contig2	ttacatcatcgtttgaacgcgtttgtcccccagaaatggtgttagattga
At3g52800	BN15873	gi|15873|At3g52800_Contig5	tgtcttcatgtaaacgcgtccgtctcggagtaatcaggatggtgtgagat
At3g52800	BN15876	gi|15876|At3g52800_Contig4	catgtggtgcaggatagagacgcgctcctcttatcttcccaatcaatttt
At3g52800	BN15877	gi|15877|At3g52800_DL474R	atggttgagacagttttcattcaccttttaattattttccttttcttccg
At3g52800	BN15874	gi|15874|At3g52800_Contig2	ttacatcatcgtttgaacgcgtttgtcccccagaaatggtgttagattga
At3g52800	BN15873	gi|15873|At3g52800_Contig5	tgtcttcatgtaaacgcgtccgtctcggagtaatcaggatggtgtgagat
At3g52800	BN15876	gi|15876|At3g52800_Contig4	catgtggtgcaggatagagacgcgctcctcttatcttcccaatcaatttt
At3g52800	BN15877	gi|15877|At3g52800_DL474R	atggttgagacagttttcattcaccttttaattattttccttttcttccg
At3g52800	BN15874	gi|15874|At3g52800_Contig2	ttacatcatcgtttgaacgcgtttgtcccccagaaatggtgttagattga
At3g52800	BN15873	gi|15873|At3g52800_Contig5	tgtcttcatgtaaacgcgtccgtctcggagtaatcaggatggtgtgagat
At3g52800	BN15876	gi|15876|At3g52800_Contig4	catgtggtgcaggatagagacgcgctcctcttatcttcccaatcaatttt
At3g57480	BN13812	gi|13812|At3g57480_ESS3555F	gatcatcatggtacttgtaaagcttagatttttataagcatggaagaagt
At3g57480	BN13812	gi|13812|At3g57480_ESS3555F	gatcatcatggtacttgtaaagcttagatttttataagcatggaagaagt
At4g06634	BN22520	gi|22520|At4g06634_Contig1	ctgtatttcttcattcctcttttttcgtttccccccctttgacaatcttc
At5g04240	BN15652	gi|15652|At5g04240_Contig1	agagcctctctctgtggaattgttgtaaactttagttctggtttgttgtt
At5g06160	BN24729	gi|24729|At5g06160_Contig1	ttttgtgatgtatcgtctctcttttagtttcgtttagaccattgcaaatg
At5g06160	BN24731	gi|24731|At5g06160_ML310R	ccttgataacaacttctgtatcactttaaatcaagttgacctttctactt
At5g06160	BN24730	gi|24730|At5g06160_Contig2	ctttttgtggtgtattgtctcttttagtttcttagaccatcacaaatgtt
At5g16470	BN17455	gi|17455|At5g16470_Contig1	taaacctggaatcagaggaagcctcaagaagtgatcttggtgatttgttt
At5g16470	BN17454	gi|17454|At5g16470_Contig3	tttggatctggctctttgatttcaatcagacaagagattggtatgtttgg
At5g16470	BN17453	gi|17453|At5g16470_Contig2	gatcatctttgtggtgtatcgaattgctttttttaatgaaagttgtgatc
At5g16470	BN17455	gi|17455|At5g16470_Contig1	taaacctggaatcagaggaagcctcaagaagtgatcttggtgatttgttt
At5g16470	BN17454	gi|17454|At5g16470_Contig3	tttggatctggctctttgatttcaatcagacaagagattggtatgtttgg
At5g16470	BN17453	gi|17453|At5g16470_Contig2	gatcatctttgtggtgtatcgaattgctttttttaatgaaagttgtgatc
At5g57520	BN26396	gi|26396|At5g57520_ILS1380R	gacttgtcgttaaggctttaaaataatcttctagtcgtataatcgtatca
At5g57520	BN26396	gi|26396|At5g57520_ILS1380R	gacttgtcgttaaggctttaaaataatcttctagtcgtataatcgtatca
At5g57520	BN26396	gi|26396|At5g57520_ILS1380R	gacttgtcgttaaggctttaaaataatcttctagtcgtataatcgtatca
At5g59820	BN14917	gi|14917|At5g59820_Contig2	atggttgagaatttgaatctcaagttggagctaggaagaacagtttattg
At5g59820	BN14919	gi|14919|At5g59820_Contig1	atttgtacatgtgcagatttaggaaactttcatagggtgtaatcttttct
At5g59820	BN14917	gi|14917|At5g59820_Contig2	atggttgagaatttgaatctcaagttggagctaggaagaacagtttattg
At5g59820	BN14919	gi|14919|At5g59820_Contig1	atttgtacatgtgcagatttaggaaactttcatagggtgtaatcttttct
At5g64610	BN21431	gi|21431|At5g64610_CL471F	cattcttgtttccattatgttggcaatagtagaataaagggttatattcg
		DM4 vs YM4 more than 2-fold
At1g14580	BN21811	gi|21811|At1g14580_CL3891F	cgtccaaataatccatttgaaaaatcttgatgctggtatcttggataatt
At1g14580	BN21811	gi|21811|At1g14580_CL3891F	cgtccaaataatccatttgaaaaatcttgatgctggtatcttggataatt
At1g34370	BN19405	gi|19405|At1g34370_Contig1	gagagcaaaaagtggatttccttttcttatgtcatgtagtataagaaagt
At1g43860	BN13290	gi|13290|At1g43860_Contig1	tggctgagattgatatggacgactccaaagcagatttgaaagacttaact
At1g43860	BN13290	gi|13290|At1g43860_Contig1	tggctgagattgatatggacgactccaaagcagatttgaaagacttaact
At1g72050	BN26213	gi|26213|At1g72050_ML645F	cagtagtaatagtaaaaatgtaatattctcttaacccaaccttgaagagc
At1g72050	BN26213	gi|26213|At1g72050_ML645F	cagtagtaatagtaaaaatgtaatattctcttaacccaaccttgaagagc
At2g02070	BN17759	gi|17759|At2g02070_FL1031R	aaacagcgctaatggagtagattctcagtttggtacgtacggaggagtga
At2g02070	BN17758	gi|17758|At2g02070_Contig1	tcattctctaacccaggcgcaacgggaaacaacgttaatagagtagattc
At2g02070	BN17759	gi|17759|At2g02070_FL1031R	aaacagcgctaatggagtagattctcagtttggtacgtacggaggagtga
At2g02070	BN17758	gi|17758|At2g02070_Contig1	tcattctctaacccaggcgcaacgggaaacaacgttaatagagtagattc
At2g02070	BN17759	gi|17759|At2g02070_FL1031R	aaacagcgctaatggagtagattctcagtttggtacgtacggaggagtga
At2g02070	BN17758	gi|17758|At2g02070_Contig1	tcattctctaacccaggcgcaacgggaaacaacgttaatagagtagattc
At2g02070	BN17759	gi|17759|At2g02070_FL1031R	aaacagcgctaatggagtagattctcagtttggtacgtacggaggagtga
At2g02070	BN17758	gi|17758|At2g02070_Contig1	tcattctctaacccaggcgcaacgggaaacaacgttaatagagtagattc
At2g02080	BN22777	gi|22777|At2g02080_Contig1	cctttgttgctttcatagtctacatataatagatcttcactgaactctat
At2g24500	BN26133	gi|26133|At2g24500_Contig1	acaacaaagtaacgtcgaggactcttgggtctcgtgagttcatgcgctac
At2g27100	BN11502	gi|11502|At2g27100_Contig1	gtctatttaaatcgtctcatcgtctagttgtattcatgtgcattactcaa
At2g29660	BN25153	gi|25153|At2g29660_Contig3	gattaaaaaaatctttgtggtgtctttcaataatgatccaagcatcggtt
At2g29660	BN25152	gi|25152|At2g29660_Contig1	atgtttatattgtgttacaaacttgtgcgtgaggtttggttcagaagtaa
At2g29660	BN25153	gi|25153|At2g29660_Contig3	gattaaaaaaatctttgtggtgtctttcaataatgatccaagcatcggtt
At2g29660	BN25152	gi|25152|At2g29660_Contig1	atgtttatattgtgttacaaacttgtgcgtgaggtttggttcagaagtaa
At3g18290	BN17753	gi|17753|At3g18290_Contig1	cacttgcagccacttctttcagtgttgcttgattaaaaaagctgcacaac
At3g18290	BN17754	gi|17754|At3g18290_Contig2	tgtaatgactgtgaacgcaaaggaacgacacggttccattggttgtacca
At3g18290	BN17753	gi|17753|At3g18290_Contig1	cacttgcagccacttctttcagtgttgcttgattaaaaaagctgcacaac
At3g18290	BN17754	gi|17754|At3g18290_Contig2	tgtaatgactgtgaacgcaaaggaacgacacggttccattggttgtacca
At3g50700	BN20267	gi|20267|At3g50700_Contig1	atgacattatgacataagaacatcattagcttagtgggtgttgagtacac
At3g50700	BN20267	gi|20267|At3g50700_Contig1	atgacattatgacataagaacatcattagcttagtgggtgttgagtacac
At3g52800	BN15877	gi|15877|At3g52800_DL474R	atggttgagacagttttcattcaccttttaattattttccttttcttccg
At3g52800	BN15874	gi|15874|At3g52800_Contig2	ttacatcatcgtttgaacgcgtttgtcccccagaaatggtgttagattga
At3g52800	BN15873	gi|15873|At3g52800_Contig5	tgtcttcatgtaaacgcgtccgtctcggagtaatcaggatggtgtgagat
At3g52800	BN15876	gi|15876|At3g52800_Contig4	catgtggtgcaggatagagacgcgctcctcttatcttcccaatcaatttt
At3g52800	BN15877	gi|15877|At3g52800_DL474R	atggttgagacagttttcattcaccttttaattattttccttttcttccg
At3g52800	BN15874	gi|15874|At3g52800_Contig2	ttacatcatcgtttgaacgcgtttgtcccccagaaatggtgttagattga
At3g52800	BN15873	gi|15873|At3g52800_Contig5	tgtcttcatgtaaacgcgtccgtctcggagtaatcaggatggtgtgagat
At3g52800	BN15876	gi|15876|At3g52800_Contig4	catgtggtgcaggatagagacgcgctcctcttatcttcccaatcaatttt
At4g31420	BN23371	gi|23371|At4g31420_BL4983R	catgtactttgacaaaagttgtgtttgtgacaataaagagtgagcttttt
At4g31420	BN23371	gi|23371|At4g31420_BL4983R	catgtactttgacaaaagttgtgtttgtgacaataaagagtgagcttttt
At4g31420	BN23371	gi|23371|At4g31420_BL4983R	catgtactttgacaaaagttgtgtttgtgacaataaagagtgagcttttt
At5g03740	BN11455	gi|11455|At5g03740_Contig1	gcagtctcacaccaaggccaaacacagtgcagctgcttgaaatctgatga
At5g03740	BN11455	gi|11455|At5g03740_Contig1	gcagtctcacaccaaggccaaacacagtgcagctgcttgaaatctgatga
At5g04240	BN15652	gi|15652|At5g04240_Contig1	agagcctctctctgtggaattgttgtaaactttagttctggtttgttgtt
At5g16470	BN17455	gi|17455|At5g16470_Contig1	taaacctggaatcagaggaagcctcaagaagtgatcttggtgatttgttt
At5g16470	BN17454	gi|17454|At5g16470_Contig3	tttggatctggctctttgatttcaatcagacaagagattggtatgtttgg
At5g16470	BN17453	gi|17453|At5g16470_Contig2	gatcatctttgtggtgtatcgaattgctttttttaatgaaagttgtgatc
At5g54630	BN25710	gi|25710|At5g54630_Contig1	ggagatgaacagagactccgccgttgtcaacggaggcaaatactctgttt
At5g61190	BN10170	gi|10170|At5g61190_VA810F	aaactgtagtttatggtcaactagtaacttatatctatgttagcttggtg
		YM1 vs YM4 less than 0.5
At1g43860	BN13290	gi|13290|At1g43860_Contig1	tggctgagattgatatggacgactccaaagcagatttgaaagacttaact
At1g43860	BN13290	gi|13290|At1g43860_Contig1	tggctgagattgatatggacgactccaaagcagatttgaaagacttaact
At3g52800	BN15877	gi|15877|At3g52800_DL474R	atggttgagacagttttcattcaccttttaattattttccttttcttccg
At3g52800	BN15874	gi|15874|At3g52800_Contig2	ttacatcatcgtttgaacgcgtttgtcccccagaaatggtgttagattga
At3g52800	BN15873	gi|15873|At3g52800_Contig5	tgtcttcatgtaaacgcgtccgtctcggagtaatcaggatggtgtgagat
At3g52800	BN15876	gi|15876|At3g52800_Contig4	catgtggtgcaggatagagacgcgctcctcttatcttcccaatcaatttt
At5g16470	BN17455	gi|17455|At5g16470_Contig1	taaacctggaatcagaggaagcctcaagaagtgatcttggtgatttgttt
At5g16470	BN17454	gi|17454|At5g16470_Contig3	tttggatctggctctttgatttcaatcagacaagagattggtatgtttgg
At5g16470	BN17453	gi|17453|At5g16470_Contig2	gatcatctttgtggtgtatcgaattgctttttttaatgaaagttgtgatc
At5g16470	BN17455	gi|17455|At5g16470_Contig1	taaacctggaatcagaggaagcctcaagaagtgatcttggtgatttgttt
At5g16470	BN17454	gi|17454|At5g16470_Contig3	tttggatctggctctttgatttcaatcagacaagagattggtatgtttgg
At5g16470	BN17453	gi|17453|At5g16470_Contig2	gatcatctttgtggtgtatcgaattgctttttttaatgaaagttgtgatc
At5g16470	BN17455	gi|17455|At5g16470_Contig1	taaacctggaatcagaggaagcctcaagaagtgatcttggtgatttgttt
At5g16470	BN17454	gi|17454|At5g16470_Contig3	tttggatctggctctttgatttcaatcagacaagagattggtatgtttgg
At5g16470	BN17453	gi|17453|At5g16470_Contig2	gatcatctttgtggtgtatcgaattgctttttttaatgaaagttgtgatc
At5g16470	BN17455	gi|17455|At5g16470_Contig1	taaacctggaatcagaggaagcctcaagaagtgatcttggtgatttgttt
At5g16470	BN17454	gi|17454|At5g16470_Contig3	tttggatctggctctttgatttcaatcagacaagagattggtatgtttgg
At5g16470	BN17453	gi|17453|At5g16470_Contig2	gatcatctttgtggtgtatcgaattgctttttttaatgaaagttgtgatc
At2g29660	BN25153	gi|25153|At2g29660_Contig3	gattaaaaaaatctttgtggtgtctttcaataatgatccaagcatcggtt
At2g29660	BN25152	gi|25152|At2g29660_Contig1	atgtttatattgtgttacaaacttgtgcgtgaggtttggttcagaagtaa
At2g29660	BN25153	gi|25153|At2g29660_Contig3	gattaaaaaaatctttgtggtgtctttcaataatgatccaagcatcggtt
At2g29660	BN25152	gi|25152|At2g29660_Contig1	atgtttatattgtgttacaaacttgtgcgtgaggtttggttcagaagtaa
At5g54630	BN25710	gi|25710|At5g54630_Contig1	ggagatgaacagagactccgccgttgtcaacggaggcaaatactctgttt
At5g54630	BN25710	gi|25710|At5g54630_Contig1	ggagatgaacagagactccgccgttgtcaacggaggcaaatactctgttt
		YM1 vs YM4 more than 2-fold
At1g14580	BN21811	gi|21811|At1g14580_CL3891F	cgtccaaataatccatttgaaaaatcttgatgctggtatcttggataatt
At1g14580	BN21811	gi|21811|At1g14580_CL3891F	cgtccaaataatccatttgaaaaatcttgatgctggtatcttggataatt
At1g14580	BN21811	gi|21811|At1g14580_CL3891F	cgtccaaataatccatttgaaaaatcttgatgctggtatcttggataatt
At1g75520	BN13669	gi|13669|At1g75520_Contig1	gtcttgagattagattcagactactgaatattacttcatctttacaagga
At2g29660	BN25153	gi|25153|At2g29660_Contig3	gattaaaaaaatctttgtggtgtctttcaataatgatccaagcatcggtt
At2g29660	BN25152	gi|25152|At2g29660_Contig1	atgtttatattgtgttacaaacttgtgcgtgaggtttggttcagaagtaa
At2g29660	BN25153	gi|25153|At2g29660_Contig3	gattaaaaaaatctttgtggtgtctttcaataatgatccaagcatcggtt
At2g29660	BN25152	gi|25152|At2g29660_Contig1	atgtttatattgtgttacaaacttgtgcgtgaggtttggttcagaagtaa
At3g02830	BN17089	gi|17089|At3g02830_CD724F	tgatcttgatctgatagccgttgttgaaatattcttttgttggatcaggt
At3g02830	BN17089	gi|17089|At3g02830_CD724F	tgatcttgatctgatagccgttgttgaaatattcttttgttggatcaggt
At5g06160	BN24729	gi|24729|At5g06160_Contig1	ttttgtgatgtatcgtctctcttttagtttcgtttagaccattgcaaatg
At5g06160	BN24731	gi|24731|At5g06160_ML310R	ccttgataacaacttctgtatcactttaaatcaagttgacctttctactt
At5g06160	BN24730	gi|24730|At5g06160_Contig2	ctttttgtggtgtattgtctcttttagtttcttagaccatcacaaatgtt
At5g06160	BN24729	gi|24729|At5g06160_Contig1	ttttgtgatgtatcgtctctcttttagtttcgtttagaccattgcaaatg
At5g06160	BN24731	gi|24731|At5g06160_ML310R	ccttgataacaacttctgtatcactttaaatcaagttgacctttctactt
At5g06160	BN24730	gi|24730|At5g06160_Contig2	ctttttgtggtgtattgtctcttttagtttcttagaccatcacaaatgtt
At5g51230	BN14923	gi|14923|At5g51230_Contig1	ccatgaacaactgtaatgtctttctcgaacagctcccaaattgaagaccc
At5g51230	BN14924	gi|14924|At5g51230_Contig2	accatggacaagtgtaatgtcattcttgaagagctccaaactgaaaatcc
At5g51230	BN14923	gi|14923|At5g51230_Contig1	ccatgaacaactgtaatgtctttctcgaacagctcccaaattgaagaccc
At5g51230	BN14924	gi|14924|At5g51230_Contig2	accatggacaagtgtaatgtcattcttgaagagctccaaactgaaaatcc

## Sheet: C3H
		DM1 vs DM4 less than 0.5
AT ID	Reporter ID	Contig	B. napus Oligo sequence
At5g45290	BN18021	gi|18021|At5g45290_Contig1	acatgatccatcacctgaactacactgattacagtatgagagtttcagat
At1g63900	BN23834	gi|23834|At1g63900_Contig2	tctactcgagtctggtctgtaaataccgcaagatcaatcaaaacgttaca
At1g63900	BN27233	gi|27233|At1g63900p_Contig1	gctgactttatatgtttatcaatcagacttaaataagagcgtgattgtgt
At1g73760	BN17127	gi|17127|At1g73760_Contig2	tacgaggtaatgttcctttcttacaaggagtatttaactcttacgtattt
At1g73760	BN17126	gi|17126|At1g73760_Contig1	aaactggttgatgaaagatttgtaaggaacagcaattgttattacttacc
At1g73760	BN17127	gi|17127|At1g73760_Contig2	tacgaggtaatgttcctttcttacaaggagtatttaactcttacgtattt
At1g73760	BN17126	gi|17126|At1g73760_Contig1	aaactggttgatgaaagatttgtaaggaacagcaattgttattacttacc
At1g73760	BN17127	gi|17127|At1g73760_Contig2	tacgaggtaatgttcctttcttacaaggagtatttaactcttacgtattt
At1g73760	BN17126	gi|17126|At1g73760_Contig1	aaactggttgatgaaagatttgtaaggaacagcaattgttattacttacc
At2g15580	BN19471	gi|19471|At2g15580_Contig3	tattttatccttttagcactagccgacttttctcggctaggcgcatttta
At2g15580	BN19469	gi|19469|At2g15580_Contig1	attattttatccctttagtattaacgcactttctctgccaggcgcatttt
At2g15580	BN19470	gi|19470|At2g15580_Contig2	acgacgcatgatgatgtattatttatctttcaacatgtggtggtatcaca
At5g02750	BN22629	gi|22629|At5g02750_CD4337F	ttgtccataacagaggtgtcaagcattataacagataggaaaggaggacc
At5g02750	BN22629	gi|22629|At5g02750_CD4337F	ttgtccataacagaggtgtcaagcattataacagataggaaaggaggacc
		DM1 vs DM4 more than 2-fold
At5g48655	BN16093	gi|16093|At5g48655_VA2308F	aactgctcagacgatgccttactctctctgagtagatgaaaaacactatt
At5g48655	BN16093	gi|16093|At5g48655_VA2308F	aactgctcagacgatgccttactctctctgagtagatgaaaaacactatt
At4g27470	BN17951	gi|17951|At4g27470_Contig1	caaatggcaggccattgactcgctgtgtattgcatatctgaagacatgta
At5g05830	BN22477	gi|22477|At5g05830_CL982R	gacaacaacgtatagcctcgacggagctgctcctgtgcagaagaggaaga
At5g05830	BN22477	gi|22477|At5g05830_CL982R	gacaacaacgtatagcctcgacggagctgctcctgtgcagaagaggaaga
At2g15580	BN19471	gi|19471|At2g15580_Contig3	tattttatccttttagcactagccgacttttctcggctaggcgcatttta
At2g15580	BN19469	gi|19469|At2g15580_Contig1	attattttatccctttagtattaacgcactttctctgccaggcgcatttt
At2g15580	BN19470	gi|19470|At2g15580_Contig2	acgacgcatgatgatgtattatttatctttcaacatgtggtggtatcaca
At2g15580	BN19471	gi|19471|At2g15580_Contig3	tattttatccttttagcactagccgacttttctcggctaggcgcatttta
At2g15580	BN19469	gi|19469|At2g15580_Contig1	attattttatccctttagtattaacgcactttctctgccaggcgcatttt
At2g15580	BN19470	gi|19470|At2g15580_Contig2	acgacgcatgatgatgtattatttatctttcaacatgtggtggtatcaca
		DM1 vs YM1 less than 0.5
At5g63750	BN27650	gi|27650|At5g63750p_VA1472R	gtgatgtcgcaatggtggaagccaagtccgagctagaatctttcgacgaa
At5g63750	BN11456	gi|11456|At5g63750_VA1472F	gatatgaggtgtaagatgtgctgtgctagtgcaactcctgtggagaagaa
At5g63750	BN27650	gi|27650|At5g63750p_VA1472R	gtgatgtcgcaatggtggaagccaagtccgagctagaatctttcgacgaa
At5g63750	BN11456	gi|11456|At5g63750_VA1472F	gatatgaggtgtaagatgtgctgtgctagtgcaactcctgtggagaagaa
At5g08750	BN18889	gi|18889|At5g08750_Contig1	gggcatcacgttctcacgctcacgcttccacttgaacattcttcttcatt
At3g58720	BN22304	gi|22304|At3g58720_CL1910F	tcatcatcgccattagaatcataacgttgacatcctctgcgttgggaacc
At4g00335	BN20439	gi|20439|At4g00335_Contig1	caagttctcatcatgttttcagtcttgatccatgattgtatgatctataa
At4g00335	BN20439	gi|20439|At4g00335_Contig1	caagttctcatcatgttttcagtcttgatccatgattgtatgatctataa
At1g18470	BN17068	gi|17068|At1g18470_FL724R	attacttcagttgtaacatacaacgtttgtataatatcagtctctcccct
At2g37150	BN19668	gi|19668|At2g37150_Contig1	gcttttacctgatgcttctaagaacccatatgatagataaactatacata
At2g37150	BN19668	gi|19668|At2g37150_Contig1	gcttttacctgatgcttctaagaacccatatgatagataaactatacata
At2g23780	BN20501	gi|20501|At2g23780_Contig2	gctatttgaagaagattacttggatcttctatacacaactctcgttttta
At2g23780	BN20500	gi|20500|At2g23780_Contig1	ctagttggtgtggaataaatgtcacatataaggtcggattatatgatttg
At1g73760	BN17127	gi|17127|At1g73760_Contig2	tacgaggtaatgttcctttcttacaaggagtatttaactcttacgtattt
At1g73760	BN17126	gi|17126|At1g73760_Contig1	aaactggttgatgaaagatttgtaaggaacagcaattgttattacttacc
At2g17450	BN18288	gi|18288|At2g17450_Contig1	cttgtaaagtgggttcaattagaaactagagatcttaagggtttttttct
At2g17450	BN18288	gi|18288|At2g17450_Contig1	cttgtaaagtgggttcaattagaaactagagatcttaagggtttttttct
At2g31510	BN10680	gi|10680|At2g31510_VA449R	aaggacttgcttcaatttctcaacgcggaaggcccatcaaaagatttcaa
At2g31510	BN10680	gi|10680|At2g31510_VA449R	aaggacttgcttcaatttctcaacgcggaaggcccatcaaaagatttcaa
At3g09770	BN17974	gi|17974|At3g09770_ML2266R	actcgtgttctttgcggaagaagactcagagttcaatctcacagcaacga
At3g09770	BN17973	gi|17973|At3g09770_Contig2	ccagacaaatcgttgccctatttgcaggcaacctgtagagaggcttttgg
At3g09770	BN17972	gi|17972|At3g09770_Contig1	tacagaaatttcgacctcgtctcaattcagaatcacaatccttgaatttc
At3g09770	BN17974	gi|17974|At3g09770_ML2266R	actcgtgttctttgcggaagaagactcagagttcaatctcacagcaacga
At3g09770	BN17973	gi|17973|At3g09770_Contig2	ccagacaaatcgttgccctatttgcaggcaacctgtagagaggcttttgg
At3g09770	BN17972	gi|17972|At3g09770_Contig1	tacagaaatttcgacctcgtctcaattcagaatcacaatccttgaatttc
At3g09770	BN17974	gi|17974|At3g09770_ML2266R	actcgtgttctttgcggaagaagactcagagttcaatctcacagcaacga
At3g09770	BN17973	gi|17973|At3g09770_Contig2	ccagacaaatcgttgccctatttgcaggcaacctgtagagaggcttttgg
At3g09770	BN17972	gi|17972|At3g09770_Contig1	tacagaaatttcgacctcgtctcaattcagaatcacaatccttgaatttc
At1g62370	BN15578	gi|15578|At1g62370_Contig1	tagagtgtgttcaagggagatttggatgaaccgtggatcgtgtcctcttt
At1g62370	BN15578	gi|15578|At1g62370_Contig1	tagagtgtgttcaagggagatttggatgaaccgtggatcgtgtcctcttt
At1g14200	BN17524	gi|17524|At1g14200_Contig1	atgaggagaaaagaggctcgtgtccgatctgcctcgacgagtggtcggaa
At5g02750	BN22629	gi|22629|At5g02750_CD4337F	ttgtccataacagaggtgtcaagcattataacagataggaaaggaggacc
At5g02750	BN22629	gi|22629|At5g02750_CD4337F	ttgtccataacagaggtgtcaagcattataacagataggaaaggaggacc
		DM1 vs YM1 more than 2-fold
At5g63750	BN27650	gi|27650|At5g63750p_VA1472R	gtgatgtcgcaatggtggaagccaagtccgagctagaatctttcgacgaa
At5g63750	BN11456	gi|11456|At5g63750_VA1472F	gatatgaggtgtaagatgtgctgtgctagtgcaactcctgtggagaagaa
At5g63750	BN27650	gi|27650|At5g63750p_VA1472R	gtgatgtcgcaatggtggaagccaagtccgagctagaatctttcgacgaa
At5g63750	BN11456	gi|11456|At5g63750_VA1472F	gatatgaggtgtaagatgtgctgtgctagtgcaactcctgtggagaagaa
At5g48655	BN16093	gi|16093|At5g48655_VA2308F	aactgctcagacgatgccttactctctctgagtagatgaaaaacactatt
At2g22120	BN11613	gi|11613|At2g22120_Contig2	ctctcccgttgacgaattgaacttttgagttgcatgtttgctcctaatgt
At4g27470	BN17951	gi|17951|At4g27470_Contig1	caaatggcaggccattgactcgctgtgtattgcatatctgaagacatgta
At4g27470	BN17951	gi|17951|At4g27470_Contig1	caaatggcaggccattgactcgctgtgtattgcatatctgaagacatgta
At4g28270	BN18394	gi|18394|At4g28270_Contig1	gaatgagtatgcatattatatttacggaggtaagttacaagtgtgtgtgt
At4g28270	BN18394	gi|18394|At4g28270_Contig1	gaatgagtatgcatattatatttacggaggtaagttacaagtgtgtgtgt
At5g20885	BN19308	gi|19308|At5g20885_Contig1	gttggtcgagttttgtaaattgggaatttaaagggtagaatagcatttat
At5g05830	BN22477	gi|22477|At5g05830_CL982R	gacaacaacgtatagcctcgacggagctgctcctgtgcagaagaggaaga
At5g05830	BN22477	gi|22477|At5g05830_CL982R	gacaacaacgtatagcctcgacggagctgctcctgtgcagaagaggaaga
At2g23780	BN20501	gi|20501|At2g23780_Contig2	gctatttgaagaagattacttggatcttctatacacaactctcgttttta
At2g23780	BN20500	gi|20500|At2g23780_Contig1	ctagttggtgtggaataaatgtcacatataaggtcggattatatgatttg
At1g63840	BN25481	gi|25481|At1g63840_Contig2	ttataatcagataacatgtccactgtgtcgtacacagtttatacctgatg
At1g63840	BN25480	gi|25480|At1g63840_Contig1	cttttttcgggaagaaacttgtatcatctattcagaataaaaaggctaac
At1g63840	BN25481	gi|25481|At1g63840_Contig2	ttataatcagataacatgtccactgtgtcgtacacagtttatacctgatg
At1g63840	BN25480	gi|25480|At1g63840_Contig1	cttttttcgggaagaaacttgtatcatctattcagaataaaaaggctaac
At2g15530	BN25354	gi|25354|At2g15530_Contig2	agaatctctgcccatatgtaagaccgtggcattaacaacgtgatggtact
At2g17450	BN18288	gi|18288|At2g17450_Contig1	cttgtaaagtgggttcaattagaaactagagatcttaagggtttttttct
At3g09770	BN17974	gi|17974|At3g09770_ML2266R	actcgtgttctttgcggaagaagactcagagttcaatctcacagcaacga
At3g09770	BN17973	gi|17973|At3g09770_Contig2	ccagacaaatcgttgccctatttgcaggcaacctgtagagaggcttttgg
At3g09770	BN17972	gi|17972|At3g09770_Contig1	tacagaaatttcgacctcgtctcaattcagaatcacaatccttgaatttc
At3g16720	BN23978	gi|23978|At3g16720_Contig1	gatagaattgtctgaagatgtacataaaattgtcagttgtcgatgatgtt
At3g16720	BN27647	gi|27647|At3g16720p_RL6282F	taacgagtcaatagagaagatgtgcatgcgtagtcagtcgtcgatgttga
At3g16720	BN23978	gi|23978|At3g16720_Contig1	gatagaattgtctgaagatgtacataaaattgtcagttgtcgatgatgtt
At3g16720	BN27647	gi|27647|At3g16720p_RL6282F	taacgagtcaatagagaagatgtgcatgcgtagtcagtcgtcgatgttga
At2g15580	BN19471	gi|19471|At2g15580_Contig3	tattttatccttttagcactagccgacttttctcggctaggcgcatttta
At2g15580	BN19469	gi|19469|At2g15580_Contig1	attattttatccctttagtattaacgcactttctctgccaggcgcatttt
At2g15580	BN19470	gi|19470|At2g15580_Contig2	acgacgcatgatgatgtattatttatctttcaacatgtggtggtatcaca
At3g25030	BN21713	gi|21713|At3g25030_Contig1	agacatgcagccggcgaggatgtcgttgatggagttgttggatgagaacg
At3g25030	BN21714	gi|21714|At3g25030_Contig2	caatgacggtatctggggaataagcatcggctaactctgtgccagcagcc
At3g26730	BN17267	gi|17267|At3g26730_Contig1	gtataagctttgcttttaagaaaacctgaataaagacaatgttgtgagca
At1g14200	BN17524	gi|17524|At1g14200_Contig1	atgaggagaaaagaggctcgtgtccgatctgcctcgacgagtggtcggaa
At1g14200	BN17524	gi|17524|At1g14200_Contig1	atgaggagaaaagaggctcgtgtccgatctgcctcgacgagtggtcggaa
		DM4 vs YM4 less than 0.5
At5g63750	BN27650	gi|27650|At5g63750p_VA1472R	gtgatgtcgcaatggtggaagccaagtccgagctagaatctttcgacgaa
At5g63750	BN11456	gi|11456|At5g63750_VA1472F	gatatgaggtgtaagatgtgctgtgctagtgcaactcctgtggagaagaa
At5g63750	BN27650	gi|27650|At5g63750p_VA1472R	gtgatgtcgcaatggtggaagccaagtccgagctagaatctttcgacgaa
At5g63750	BN11456	gi|11456|At5g63750_VA1472F	gatatgaggtgtaagatgtgctgtgctagtgcaactcctgtggagaagaa
At1g11020	BN25816	gi|25816|At1g11020_ML2619R	tcttttgttacgcggtgataataagcaatgaagtacgttgtatttctcta
At1g11020	BN25816	gi|25816|At1g11020_ML2619R	tcttttgttacgcggtgataataagcaatgaagtacgttgtatttctcta
At1g11020	BN25816	gi|25816|At1g11020_ML2619R	tcttttgttacgcggtgataataagcaatgaagtacgttgtatttctcta
At1g11020	BN25816	gi|25816|At1g11020_ML2619R	tcttttgttacgcggtgataataagcaatgaagtacgttgtatttctcta
At3g58720	BN22304	gi|22304|At3g58720_CL1910F	tcatcatcgccattagaatcataacgttgacatcctctgcgttgggaacc
At1g26800	BN15214	gi|15214|At1g26800_Contig1	agaaggaacttgtgccactcttttgctccctttgttctatgatttgtttc
At1g26800	BN15214	gi|15214|At1g26800_Contig1	agaaggaacttgtgccactcttttgctccctttgttctatgatttgtttc
At4g00335	BN20439	gi|20439|At4g00335_Contig1	caagttctcatcatgttttcagtcttgatccatgattgtatgatctataa
At4g00335	BN20439	gi|20439|At4g00335_Contig1	caagttctcatcatgttttcagtcttgatccatgattgtatgatctataa
At1g18470	BN17068	gi|17068|At1g18470_FL724R	attacttcagttgtaacatacaacgtttgtataatatcagtctctcccct
At1g18470	BN17068	gi|17068|At1g18470_FL724R	attacttcagttgtaacatacaacgtttgtataatatcagtctctcccct
At5g47610	BN15229	gi|15229|At5g47610_Contig2	ttatagtttatatcaggttttgcttgagattactaccctgatgatgttct
At5g47610	BN15228	gi|15228|At5g47610_Contig1	tgatcctgaagaggatgtttcatccaccgtgccaactccgacgcttgtct
At5g47610	BN15229	gi|15229|At5g47610_Contig2	ttatagtttatatcaggttttgcttgagattactaccctgatgatgttct
At5g47610	BN15228	gi|15228|At5g47610_Contig1	tgatcctgaagaggatgtttcatccaccgtgccaactccgacgcttgtct
At2g37150	BN19668	gi|19668|At2g37150_Contig1	gcttttacctgatgcttctaagaacccatatgatagataaactatacata
At1g63840	BN25481	gi|25481|At1g63840_Contig2	ttataatcagataacatgtccactgtgtcgtacacagtttatacctgatg
At1g63840	BN25480	gi|25480|At1g63840_Contig1	cttttttcgggaagaaacttgtatcatctattcagaataaaaaggctaac
At1g73760	BN17127	gi|17127|At1g73760_Contig2	tacgaggtaatgttcctttcttacaaggagtatttaactcttacgtattt
At1g73760	BN17126	gi|17126|At1g73760_Contig1	aaactggttgatgaaagatttgtaaggaacagcaattgttattacttacc
At2g17450	BN18288	gi|18288|At2g17450_Contig1	cttgtaaagtgggttcaattagaaactagagatcttaagggtttttttct
At2g17450	BN18288	gi|18288|At2g17450_Contig1	cttgtaaagtgggttcaattagaaactagagatcttaagggtttttttct
At2g17450	BN18288	gi|18288|At2g17450_Contig1	cttgtaaagtgggttcaattagaaactagagatcttaagggtttttttct
At2g17450	BN18288	gi|18288|At2g17450_Contig1	cttgtaaagtgggttcaattagaaactagagatcttaagggtttttttct
At3g09770	BN17974	gi|17974|At3g09770_ML2266R	actcgtgttctttgcggaagaagactcagagttcaatctcacagcaacga
At3g09770	BN17973	gi|17973|At3g09770_Contig2	ccagacaaatcgttgccctatttgcaggcaacctgtagagaggcttttgg
At3g09770	BN17972	gi|17972|At3g09770_Contig1	tacagaaatttcgacctcgtctcaattcagaatcacaatccttgaatttc
At3g09770	BN17974	gi|17974|At3g09770_ML2266R	actcgtgttctttgcggaagaagactcagagttcaatctcacagcaacga
At3g09770	BN17973	gi|17973|At3g09770_Contig2	ccagacaaatcgttgccctatttgcaggcaacctgtagagaggcttttgg
At3g09770	BN17972	gi|17972|At3g09770_Contig1	tacagaaatttcgacctcgtctcaattcagaatcacaatccttgaatttc
At1g15100	BN25780	gi|25780|At1g15100_RL331R	gttttgtcgcatggatttgtaacacctgaacatagaccataatgtatata
At2g15580	BN19471	gi|19471|At2g15580_Contig3	tattttatccttttagcactagccgacttttctcggctaggcgcatttta
At2g15580	BN19469	gi|19469|At2g15580_Contig1	attattttatccctttagtattaacgcactttctctgccaggcgcatttt
At2g15580	BN19470	gi|19470|At2g15580_Contig2	acgacgcatgatgatgtattatttatctttcaacatgtggtggtatcaca
At2g15580	BN19471	gi|19471|At2g15580_Contig3	tattttatccttttagcactagccgacttttctcggctaggcgcatttta
At2g15580	BN19469	gi|19469|At2g15580_Contig1	attattttatccctttagtattaacgcactttctctgccaggcgcatttt
At2g15580	BN19470	gi|19470|At2g15580_Contig2	acgacgcatgatgatgtattatttatctttcaacatgtggtggtatcaca
At2g15580	BN19471	gi|19471|At2g15580_Contig3	tattttatccttttagcactagccgacttttctcggctaggcgcatttta
At2g15580	BN19469	gi|19469|At2g15580_Contig1	attattttatccctttagtattaacgcactttctctgccaggcgcatttt
At2g15580	BN19470	gi|19470|At2g15580_Contig2	acgacgcatgatgatgtattatttatctttcaacatgtggtggtatcaca
At3g25030	BN21713	gi|21713|At3g25030_Contig1	agacatgcagccggcgaggatgtcgttgatggagttgttggatgagaacg
At3g25030	BN21714	gi|21714|At3g25030_Contig2	caatgacggtatctggggaataagcatcggctaactctgtgccagcagcc
At3g25030	BN21713	gi|21713|At3g25030_Contig1	agacatgcagccggcgaggatgtcgttgatggagttgttggatgagaacg
At3g25030	BN21714	gi|21714|At3g25030_Contig2	caatgacggtatctggggaataagcatcggctaactctgtgccagcagcc
At3g47990	BN13645	gi|13645|At3g47990_Contig1	ttgagacttcaacccgtaattcaccctgtccacacagacatagctctgga
At3g47990	BN13646	gi|13646|At3g47990_Contig3	ctatggtttttctactcattactaactctcgactgatcgaaggaaaaaat
At3g47990	BN13645	gi|13645|At3g47990_Contig1	ttgagacttcaacccgtaattcaccctgtccacacagacatagctctgga
At3g47990	BN13646	gi|13646|At3g47990_Contig3	ctatggtttttctactcattactaactctcgactgatcgaaggaaaaaat
At3g47990	BN13645	gi|13645|At3g47990_Contig1	ttgagacttcaacccgtaattcaccctgtccacacagacatagctctgga
At3g47990	BN13646	gi|13646|At3g47990_Contig3	ctatggtttttctactcattactaactctcgactgatcgaaggaaaaaat
At1g14200	BN17524	gi|17524|At1g14200_Contig1	atgaggagaaaagaggctcgtgtccgatctgcctcgacgagtggtcggaa
At1g14200	BN17524	gi|17524|At1g14200_Contig1	atgaggagaaaagaggctcgtgtccgatctgcctcgacgagtggtcggaa
		DM4 vs YM4 more than 2-fold
At3g58720	BN22304	gi|22304|At3g58720_CL1910F	tcatcatcgccattagaatcataacgttgacatcctctgcgttgggaacc
At3g58720	BN22304	gi|22304|At3g58720_CL1910F	tcatcatcgccattagaatcataacgttgacatcctctgcgttgggaacc
At3g19910	BN15261	gi|15261|At3g19910_Contig1	gagatccagaaaaagatcataagctaagaactccattacctttgctgtct
At3g19910	BN15261	gi|15261|At3g19910_Contig1	gagatccagaaaaagatcataagctaagaactccattacctttgctgtct
At5g48655	BN16093	gi|16093|At5g48655_VA2308F	aactgctcagacgatgccttactctctctgagtagatgaaaaacactatt
At1g04790	BN22757	gi|22757|At1g04790_Contig1	gagctgttctgtagattaagcagttgattatcgtactattgattaaagat
At2g22120	BN11613	gi|11613|At2g22120_Contig2	ctctcccgttgacgaattgaacttttgagttgcatgtttgctcctaatgt
At4g27470	BN17951	gi|17951|At4g27470_Contig1	caaatggcaggccattgactcgctgtgtattgcatatctgaagacatgta
At5g45290	BN18021	gi|18021|At5g45290_Contig1	acatgatccatcacctgaactacactgattacagtatgagagtttcagat
At5g20885	BN19308	gi|19308|At5g20885_Contig1	gttggtcgagttttgtaaattgggaatttaaagggtagaatagcatttat
At5g20885	BN19308	gi|19308|At5g20885_Contig1	gttggtcgagttttgtaaattgggaatttaaagggtagaatagcatttat
At5g05830	BN22477	gi|22477|At5g05830_CL982R	gacaacaacgtatagcctcgacggagctgctcctgtgcagaagaggaaga
At5g05830	BN22477	gi|22477|At5g05830_CL982R	gacaacaacgtatagcctcgacggagctgctcctgtgcagaagaggaaga
At1g63900	BN23834	gi|23834|At1g63900_Contig2	tctactcgagtctggtctgtaaataccgcaagatcaatcaaaacgttaca
At1g63900	BN27233	gi|27233|At1g63900p_Contig1	gctgactttatatgtttatcaatcagacttaaataagagcgtgattgtgt
At1g63900	BN23834	gi|23834|At1g63900_Contig2	tctactcgagtctggtctgtaaataccgcaagatcaatcaaaacgttaca
At1g63900	BN27233	gi|27233|At1g63900p_Contig1	gctgactttatatgtttatcaatcagacttaaataagagcgtgattgtgt
At5g20910	BN18343	gi|18343|At5g20910_Contig2	ttaatgttggtcattcatccacgttgtctgattcttactgaacttcattc
At5g20910	BN18342	gi|18342|At5g20910_Contig1	gcgttcttacatctcacttgttggtccttcattcacttgtattttactcc
At5g20910	BN18343	gi|18343|At5g20910_Contig2	ttaatgttggtcattcatccacgttgtctgattcttactgaacttcattc
At5g20910	BN18342	gi|18342|At5g20910_Contig1	gcgttcttacatctcacttgttggtccttcattcacttgtattttactcc
At5g20910	BN18343	gi|18343|At5g20910_Contig2	ttaatgttggtcattcatccacgttgtctgattcttactgaacttcattc
At5g20910	BN18342	gi|18342|At5g20910_Contig1	gcgttcttacatctcacttgttggtccttcattcacttgtattttactcc
At2g23780	BN20501	gi|20501|At2g23780_Contig2	gctatttgaagaagattacttggatcttctatacacaactctcgttttta
At2g23780	BN20500	gi|20500|At2g23780_Contig1	ctagttggtgtggaataaatgtcacatataaggtcggattatatgatttg
At3g10810	BN22217	gi|22217|At3g10810_Contig1	ccttctacttaatgctctaagagctttttgtatattatgcttctgaaaga
At1g63840	BN25481	gi|25481|At1g63840_Contig2	ttataatcagataacatgtccactgtgtcgtacacagtttatacctgatg
At1g63840	BN25480	gi|25480|At1g63840_Contig1	cttttttcgggaagaaacttgtatcatctattcagaataaaaaggctaac
At1g63840	BN25481	gi|25481|At1g63840_Contig2	ttataatcagataacatgtccactgtgtcgtacacagtttatacctgatg
At1g63840	BN25480	gi|25480|At1g63840_Contig1	cttttttcgggaagaaacttgtatcatctattcagaataaaaaggctaac
At2g15530	BN25354	gi|25354|At2g15530_Contig2	agaatctctgcccatatgtaagaccgtggcattaacaacgtgatggtact
		YM1 vs YM4 less than 0.5
At3g19910	BN15261	gi|15261|At3g19910_Contig1	gagatccagaaaaagatcataagctaagaactccattacctttgctgtct
At3g19910	BN15261	gi|15261|At3g19910_Contig1	gagatccagaaaaagatcataagctaagaactccattacctttgctgtct
At1g63840	BN25481	gi|25481|At1g63840_Contig2	ttataatcagataacatgtccactgtgtcgtacacagtttatacctgatg
At1g63840	BN25480	gi|25480|At1g63840_Contig1	cttttttcgggaagaaacttgtatcatctattcagaataaaaaggctaac
At1g63840	BN25481	gi|25481|At1g63840_Contig2	ttataatcagataacatgtccactgtgtcgtacacagtttatacctgatg
At1g63840	BN25480	gi|25480|At1g63840_Contig1	cttttttcgggaagaaacttgtatcatctattcagaataaaaaggctaac
At1g73760	BN17127	gi|17127|At1g73760_Contig2	tacgaggtaatgttcctttcttacaaggagtatttaactcttacgtattt
At1g73760	BN17126	gi|17126|At1g73760_Contig1	aaactggttgatgaaagatttgtaaggaacagcaattgttattacttacc
At1g73760	BN17127	gi|17127|At1g73760_Contig2	tacgaggtaatgttcctttcttacaaggagtatttaactcttacgtattt
At1g73760	BN17126	gi|17126|At1g73760_Contig1	aaactggttgatgaaagatttgtaaggaacagcaattgttattacttacc
		YM1 vs YM4 more than 2-fold
At1g04790	BN22757	gi|22757|At1g04790_Contig1	gagctgttctgtagattaagcagttgattatcgtactattgattaaagat
At1g04790	BN22757	gi|22757|At1g04790_Contig1	gagctgttctgtagattaagcagttgattatcgtactattgattaaagat
At5g20910	BN18343	gi|18343|At5g20910_Contig2	ttaatgttggtcattcatccacgttgtctgattcttactgaacttcattc
At5g20910	BN18342	gi|18342|At5g20910_Contig1	gcgttcttacatctcacttgttggtccttcattcacttgtattttactcc
At5g20910	BN18343	gi|18343|At5g20910_Contig2	ttaatgttggtcattcatccacgttgtctgattcttactgaacttcattc
At5g20910	BN18342	gi|18342|At5g20910_Contig1	gcgttcttacatctcacttgttggtccttcattcacttgtattttactcc
At5g20910	BN18343	gi|18343|At5g20910_Contig2	ttaatgttggtcattcatccacgttgtctgattcttactgaacttcattc
At5g20910	BN18342	gi|18342|At5g20910_Contig1	gcgttcttacatctcacttgttggtccttcattcacttgtattttactcc
At5g20910	BN18343	gi|18343|At5g20910_Contig2	ttaatgttggtcattcatccacgttgtctgattcttactgaacttcattc
At5g20910	BN18342	gi|18342|At5g20910_Contig1	gcgttcttacatctcacttgttggtccttcattcacttgtattttactcc
At1g73760	BN17127	gi|17127|At1g73760_Contig2	tacgaggtaatgttcctttcttacaaggagtatttaactcttacgtattt
At1g73760	BN17126	gi|17126|At1g73760_Contig1	aaactggttgatgaaagatttgtaaggaacagcaattgttattacttacc
At1g73760	BN17127	gi|17127|At1g73760_Contig2	tacgaggtaatgttcctttcttacaaggagtatttaactcttacgtattt
At1g73760	BN17126	gi|17126|At1g73760_Contig1	aaactggttgatgaaagatttgtaaggaacagcaattgttattacttacc

## Sheet: Homeobox
		DM1 vs DM4 less than 0.5
AT ID	Reporter ID	Contig	B. napus Oligo sequence
At4g16780	BN22167	gi|22167|At4g16780_Contig1	ttgcaaccaaaaggcattccggtcattttactcagtttcttggggaccag
At4g16780	BN22167	gi|22167|At4g16780_Contig1	ttgcaaccaaaaggcattccggtcattttactcagtttcttggggaccag
At4g21750	BN26956	gi|26956|At4g21750_ES1667R	gtggaactactatgtacggatgaaatctttgttattagtactactacatt
At4g36870	BN22587	gi|22587|At4g36870_Contig2	ttagcaatatgcctgatcaacgcttctttctgcgatagagagtttcgttt
At4g36870	BN22586	gi|22586|At4g36870_Contig1	cgctagagattttggtgggttttaattagctttttgttactccatttatt
At4g36870	BN22587	gi|22587|At4g36870_Contig2	ttagcaatatgcctgatcaacgcttctttctgcgatagagagtttcgttt
At4g36870	BN22586	gi|22586|At4g36870_Contig1	cgctagagattttggtgggttttaattagctttttgttactccatttatt
At4g35550	BN21583	gi|21583|At4g35550_Contig1	atgtagggctgattaatacaagctgaggaaattggttcagtagtcagtct
		DM1 vs DM4 more than 2-fold
At1g26960	BN25797	gi|25797|At1g26960_Contig1	gtcacactacttgtttggtaataagatgtaaaaaatggggcaatattcat
At1g26960	BN25797	gi|25797|At1g26960_Contig1	gtcacactacttgtttggtaataagatgtaaaaaatggggcaatattcat
At2g16400	BN25925	gi|25925|At2g16400_LL1866F	aaaaccatcagatgaattaagaggaaaataaggccaaagggtttaacatc
At2g35940	BN15388	gi|15388|At2g35940_Contig1	gttgcttaaaagccaagagcaactaaacaaggttattatacgtttttagt
At2g35940	BN15389	gi|15389|At2g35940_Contig2	cgttgcttaaacccatgagcaaccataaaaggttatttatacattagtat
At2g35940	BN15388	gi|15388|At2g35940_Contig1	gttgcttaaaagccaagagcaactaaacaaggttattatacgtttttagt
At2g35940	BN15389	gi|15389|At2g35940_Contig2	cgttgcttaaacccatgagcaaccataaaaggttatttatacattagtat
At2g35940	BN15388	gi|15388|At2g35940_Contig1	gttgcttaaaagccaagagcaactaaacaaggttattatacgtttttagt
At2g35940	BN15389	gi|15389|At2g35940_Contig2	cgttgcttaaacccatgagcaaccataaaaggttatttatacattagtat
At2g35940	BN15388	gi|15388|At2g35940_Contig1	gttgcttaaaagccaagagcaactaaacaaggttattatacgtttttagt
At2g35940	BN15389	gi|15389|At2g35940_Contig2	cgttgcttaaacccatgagcaaccataaaaggttatttatacattagtat
At5g17810	BN20930	gi|20930|At5g17810_Contig1	tttgcgtccaccgtgtataaatgtagattaatatatatgttggactcgtc
		DM1 vs YM1 less than 2-fold
At2g46680	BN18384	gi|18384|At2g46680_Contig1	gagctcaaatatcatatggtttttgtctgtataaattgtggtagaaagag
At4g32040	BN17314	gi|17314|At4g32040_Contig1	ttatggcgtcttgtattgaacgcttggctgggtgtgggttcttttgtttg
At4g32040	BN17315	gi|17315|At4g32040_Contig2	atgtgatcgtactaattacaatatgtataggtctatcggtttgcctataa
At4g35550	BN21583	gi|21583|At4g35550_Contig1	atgtagggctgattaatacaagctgaggaaattggttcagtagtcagtct
At4g35550	BN21583	gi|21583|At4g35550_Contig1	atgtagggctgattaatacaagctgaggaaattggttcagtagtcagtct
		DM1 vs YM1 more than 2-fold
At3g01470	BN21866	gi|21866|At3g01470_Contig2	gcaactctgcataaatttgtggagtaattccgcaatccacggtgttttat
At3g01470	BN21865	gi|21865|At3g01470_Contig1	tgcataatttgtggacgggtggtggattccgcaattccacggagttacac
At3g01470	BN27141	gi|27141|At3g01470p_Contig1	cagaggttgaatagactaatagtgttgacatatgcgaaataagaatgtta
At2g22430	BN10895	gi|10895|At2g22430_LL1300R	gatcaaaagtcactgttctttttttctgtcgattcggaggataagatgga
At2g22430	BN10894	gi|10894|At2g22430_Contig2	ctttgatcaccgggagagggtttttgaattggattaaaatgttctgttat
At2g22430	BN10893	gi|10893|At2g22430_Contig1	attttttctgtggattcgccggagaagattgaaaaagctgagggcgaaat
At5g41410	BN21801	gi|21801|At5g41410_Contig2	cgtacactcttttcaacccgattcggttatgtaacggtttagttagataa
At3g61150	BN26524	gi|26524|At3g61150_Contig1	tgattagtattgtgtgtacattttggtgattaggctaatgagtctgaaga
At3g61150	BN26524	gi|26524|At3g61150_Contig1	tgattagtattgtgtgtacattttggtgattaggctaatgagtctgaaga
At4g02560	BN24634	gi|24634|At4g02560_Contig1	gaaccaaaataaaagatggcgttaaaacatacatgagactcttgtttctt
At2g35940	BN15388	gi|15388|At2g35940_Contig1	gttgcttaaaagccaagagcaactaaacaaggttattatacgtttttagt
At2g35940	BN15389	gi|15389|At2g35940_Contig2	cgttgcttaaacccatgagcaaccataaaaggttatttatacattagtat
At2g35940	BN15388	gi|15388|At2g35940_Contig1	gttgcttaaaagccaagagcaactaaacaaggttattatacgtttttagt
At2g35940	BN15389	gi|15389|At2g35940_Contig2	cgttgcttaaacccatgagcaaccataaaaggttatttatacattagtat
At2g35940	BN15388	gi|15388|At2g35940_Contig1	gttgcttaaaagccaagagcaactaaacaaggttattatacgtttttagt
At2g35940	BN15389	gi|15389|At2g35940_Contig2	cgttgcttaaacccatgagcaaccataaaaggttatttatacattagtat
At2g35940	BN15388	gi|15388|At2g35940_Contig1	gttgcttaaaagccaagagcaactaaacaaggttattatacgtttttagt
At2g35940	BN15389	gi|15389|At2g35940_Contig2	cgttgcttaaacccatgagcaaccataaaaggttatttatacattagtat
At2g35940	BN15388	gi|15388|At2g35940_Contig1	gttgcttaaaagccaagagcaactaaacaaggttattatacgtttttagt
At2g35940	BN15389	gi|15389|At2g35940_Contig2	cgttgcttaaacccatgagcaaccataaaaggttatttatacattagtat
At2g35940	BN15388	gi|15388|At2g35940_Contig1	gttgcttaaaagccaagagcaactaaacaaggttattatacgtttttagt
At2g35940	BN15389	gi|15389|At2g35940_Contig2	cgttgcttaaacccatgagcaaccataaaaggttatttatacattagtat
		DM4 vs YM4 less than 0.5
At1g52150	BN26691	gi|26691|At1g52150_ESS971F	gagaaaaatgatgtttgtgggttattcgattatgtgtgatgatgatcttt
At1g52150	BN26691	gi|26691|At1g52150_ESS971F	gagaaaaatgatgtttgtgggttattcgattatgtgtgatgatgatcttt
At4g16780	BN22167	gi|22167|At4g16780_Contig1	ttgcaaccaaaaggcattccggtcattttactcagtttcttggggaccag
At2g46680	BN18384	gi|18384|At2g46680_Contig1	gagctcaaatatcatatggtttttgtctgtataaattgtggtagaaagag
At2g46680	BN18384	gi|18384|At2g46680_Contig1	gagctcaaatatcatatggtttttgtctgtataaattgtggtagaaagag
At5g47370	BN21240	gi|21240|At5g47370_Contig1	tcgtgaggggaagcgtgttttgttgatttttgttgctgtgttggtttgat
At5g47370	BN21241	gi|21241|At5g47370_Contig2	cttcttaagtttgattggccgtacttaagtttaagtgctatgtatgatgt
At5g47370	BN21240	gi|21240|At5g47370_Contig1	tcgtgaggggaagcgtgttttgttgatttttgttgctgtgttggtttgat
At5g47370	BN21241	gi|21241|At5g47370_Contig2	cttcttaagtttgattggccgtacttaagtttaagtgctatgtatgatgt
At3g01220	BN24005	gi|24005|At3g01220_Contig1	acgagaagaaacaattcgtcccttgtttgaatatgactatttggaagcat
At3g01220	BN24005	gi|24005|At3g01220_Contig1	acgagaagaaacaattcgtcccttgtttgaatatgactatttggaagcat
At2g35940	BN15388	gi|15388|At2g35940_Contig1	gttgcttaaaagccaagagcaactaaacaaggttattatacgtttttagt
At2g35940	BN15389	gi|15389|At2g35940_Contig2	cgttgcttaaacccatgagcaaccataaaaggttatttatacattagtat
At4g04890	BN22855	gi|22855|At4g04890_Contig1	agtaagaataagaggccggagtagggaaagtagcggtcacggtttctagt
At4g04890	BN22855	gi|22855|At4g04890_Contig1	agtaagaataagaggccggagtagggaaagtagcggtcacggtttctagt
At5g17810	BN20930	gi|20930|At5g17810_Contig1	tttgcgtccaccgtgtataaatgtagattaatatatatgttggactcgtc
		DM4 vs YM4 more than 2-fold
At3g01470	BN21866	gi|21866|At3g01470_Contig2	gcaactctgcataaatttgtggagtaattccgcaatccacggtgttttat
At3g01470	BN21865	gi|21865|At3g01470_Contig1	tgcataatttgtggacgggtggtggattccgcaattccacggagttacac
At3g01470	BN27141	gi|27141|At3g01470p_Contig1	cagaggttgaatagactaatagtgttgacatatgcgaaataagaatgtta
At4g40060	BN19938	gi|19938|At4g40060_Contig3	aaaactgagattaacccctctagtcccgattgtattccttattttcaccc
At4g40060	BN19938	gi|19938|At4g40060_Contig3	aaaactgagattaacccctctagtcccgattgtattccttattttcaccc
At5g65310	BN23391	gi|23391|At5g65310_Contig1	aactgaaactatgaacaatgagggacgtttgtgaaaacatttctggaggg
At5g65310	BN23391	gi|23391|At5g65310_Contig1	aactgaaactatgaacaatgagggacgtttgtgaaaacatttctggaggg
At4g32040	BN17314	gi|17314|At4g32040_Contig1	ttatggcgtcttgtattgaacgcttggctgggtgtgggttcttttgtttg
At4g32040	BN17315	gi|17315|At4g32040_Contig2	atgtgatcgtactaattacaatatgtataggtctatcggtttgcctataa
At1g26960	BN25797	gi|25797|At1g26960_Contig1	gtcacactacttgtttggtaataagatgtaaaaaatggggcaatattcat
At5g60690	BN26519	gi|26519|At5g60690_ESS768F	ttctttttgtaaactggtcgtttgtgtagtaatctcatctcttgtgagtg
		YM1 vs YM4 less than 0.5
At3g01470	BN21866	gi|21866|At3g01470_Contig2	gcaactctgcataaatttgtggagtaattccgcaatccacggtgttttat
At3g01470	BN21865	gi|21865|At3g01470_Contig1	tgcataatttgtggacgggtggtggattccgcaattccacggagttacac
At3g01470	BN27141	gi|27141|At3g01470p_Contig1	cagaggttgaatagactaatagtgttgacatatgcgaaataagaatgtta
At4g16780	BN22167	gi|22167|At4g16780_Contig1	ttgcaaccaaaaggcattccggtcattttactcagtttcttggggaccag
At4g36870	BN22587	gi|22587|At4g36870_Contig2	ttagcaatatgcctgatcaacgcttctttctgcgatagagagtttcgttt
At4g36870	BN22586	gi|22586|At4g36870_Contig1	cgctagagattttggtgggttttaattagctttttgttactccatttatt
At4g36870	BN22587	gi|22587|At4g36870_Contig2	ttagcaatatgcctgatcaacgcttctttctgcgatagagagtttcgttt
At4g36870	BN22586	gi|22586|At4g36870_Contig1	cgctagagattttggtgggttttaattagctttttgttactccatttatt
At4g04890	BN22855	gi|22855|At4g04890_Contig1	agtaagaataagaggccggagtagggaaagtagcggtcacggtttctagt
At4g04890	BN22855	gi|22855|At4g04890_Contig1	agtaagaataagaggccggagtagggaaagtagcggtcacggtttctagt
		YM1 vs YM4 more than 2-fold
At1g30490	BN23278	gi|23278|At1g30490_Contig1	gtgatgatgtctctttaaacaattatgacactatgtatggcatgacttat
At1g30490	BN23278	gi|23278|At1g30490_Contig1	gtgatgatgtctctttaaacaattatgacactatgtatggcatgacttat
At2g16400	BN25925	gi|25925|At2g16400_LL1866F	aaaaccatcagatgaattaagaggaaaataaggccaaagggtttaacatc
At2g35940	BN15388	gi|15388|At2g35940_Contig1	gttgcttaaaagccaagagcaactaaacaaggttattatacgtttttagt
At2g35940	BN15389	gi|15389|At2g35940_Contig2	cgttgcttaaacccatgagcaaccataaaaggttatttatacattagtat
At2g35940	BN15388	gi|15388|At2g35940_Contig1	gttgcttaaaagccaagagcaactaaacaaggttattatacgtttttagt
At2g35940	BN15389	gi|15389|At2g35940_Contig2	cgttgcttaaacccatgagcaaccataaaaggttatttatacattagtat

## Sheet: MADS
		DM1 vs DM4 less than 0.5
AT ID	Reporter ID	Contig	B. napus Oligo sequence
At5g15800	BN13939	gi|13939|At5g15800_Contig2	ttgtagacataatatgtaatgtcctgaggatctccagtacatttgtgtat
At5g15800	BN13938	gi|13938|At5g15800_Contig1	aagtggctatgtataatgtcctaaggatctggcaggacttaagtgtcttg
At5g15800	BN13939	gi|13939|At5g15800_Contig2	ttgtagacataatatgtaatgtcctgaggatctccagtacatttgtgtat
At5g15800	BN13938	gi|13938|At5g15800_Contig1	aagtggctatgtataatgtcctaaggatctggcaggacttaagtgtcttg
At4g24540	BN19001	gi|19001|At4g24540_Contig1	atgtggagaccgtgatagcaagcttatcacatcgtgttactgtttctctt
At4g24540	BN19001	gi|19001|At4g24540_Contig1	atgtggagaccgtgatagcaagcttatcacatcgtgttactgtttctctt
At5g10140	BN17299	gi|17299|At5g10140_Contig2	tcggatttcttttcactttatctctaggacctttaatggcgaggctgact
At5g10140	BN17298	gi|17298|At5g10140_Contig3	ctttggctgagagattgtgtgtgtactcctatgttagatataatgagttg
At5g10140	BN17297	gi|17297|At5g10140_Contig1	ctttgtaccttcgtcgagagagaattgtagtgagtgtgcttgtgtgttct
At5g10140	BN17299	gi|17299|At5g10140_Contig2	tcggatttcttttcactttatctctaggacctttaatggcgaggctgact
At5g10140	BN17298	gi|17298|At5g10140_Contig3	ctttggctgagagattgtgtgtgtactcctatgttagatataatgagttg
At5g10140	BN17297	gi|17297|At5g10140_Contig1	ctttgtaccttcgtcgagagagaattgtagtgagtgtgcttgtgtgttct
At5g60910	BN25827	gi|25827|At5g60910_Contig2	gtctcctctcttttcgatgatacttcaaattagatttggagattgattaa
At5g60910	BN25828	gi|25828|At5g60910_Contig3	cagagatggctttgtggggagagttggggcagagaatggtggtgcatcgt
At5g60910	BN25829	gi|25829|At5g60910_Contig1	ggagaagaacacgggtcagcaagaaggacaattaatccaatgctccaaca
At5g60910	BN25827	gi|25827|At5g60910_Contig2	gtctcctctcttttcgatgatacttcaaattagatttggagattgattaa
At5g60910	BN25828	gi|25828|At5g60910_Contig3	cagagatggctttgtggggagagttggggcagagaatggtggtgcatcgt
At5g60910	BN25829	gi|25829|At5g60910_Contig1	ggagaagaacacgggtcagcaagaaggacaattaatccaatgctccaaca
At5g60910	BN25827	gi|25827|At5g60910_Contig2	gtctcctctcttttcgatgatacttcaaattagatttggagattgattaa
At5g60910	BN25828	gi|25828|At5g60910_Contig3	cagagatggctttgtggggagagttggggcagagaatggtggtgcatcgt
At5g60910	BN25829	gi|25829|At5g60910_Contig1	ggagaagaacacgggtcagcaagaaggacaattaatccaatgctccaaca
At1g24260	BN25289	gi|25289|At1g24260_Contig1	tgattacctctctgaacattactgtcttgtgtgtatgtgtgtcgactgtt
At1g24260	BN25289	gi|25289|At1g24260_Contig1	tgattacctctctgaacattactgtcttgtgtgtatgtgtgtcgactgtt
		DM1 vs DM4 more than 2-fold
At4g22950	BN21950	gi|21950|At4g22950_Contig1	caataaattgtaaacatagtgtggtaatttgttcttaacccagggacatc
At4g22950	BN21950	gi|21950|At4g22950_Contig1	caataaattgtaaacatagtgtggtaatttgttcttaacccagggacatc
At5g15800	BN13939	gi|13939|At5g15800_Contig2	ttgtagacataatatgtaatgtcctgaggatctccagtacatttgtgtat
At5g15800	BN13938	gi|13938|At5g15800_Contig1	aagtggctatgtataatgtcctaaggatctggcaggacttaagtgtcttg
At4g24540	BN19001	gi|19001|At4g24540_Contig1	atgtggagaccgtgatagcaagcttatcacatcgtgttactgtttctctt
At4g24540	BN19001	gi|19001|At4g24540_Contig1	atgtggagaccgtgatagcaagcttatcacatcgtgttactgtttctctt
At3g54340	BN17631	gi|17631|At3g54340_Contig1	gaatgtgtttcaacactacgtatgataatatatttgacggtttcctactg
At5g20240	BN11803	gi|11803|At5g20240_Contig2	tgttgtatcatgtatgcgcttaaatgtttgaaactaattgcatttgtgtg
At5g20240	BN11802	gi|11802|At5g20240_Contig4	gtacctcatgacgaaaaggagaaatgaaaaaatgttggcggaggagaatc
At5g20240	BN11800	gi|11800|At5g20240_Contig1	gtaccttatgacaaaaaagagaaatgagaaaatgatggtagaggagaatc
At5g20240	BN11803	gi|11803|At5g20240_Contig2	tgttgtatcatgtatgcgcttaaatgtttgaaactaattgcatttgtgtg
At5g20240	BN11802	gi|11802|At5g20240_Contig4	gtacctcatgacgaaaaggagaaatgaaaaaatgttggcggaggagaatc
At5g20240	BN11800	gi|11800|At5g20240_Contig1	gtaccttatgacaaaaaagagaaatgagaaaatgatggtagaggagaatc
At5g20240	BN11803	gi|11803|At5g20240_Contig2	tgttgtatcatgtatgcgcttaaatgtttgaaactaattgcatttgtgtg
At5g20240	BN11802	gi|11802|At5g20240_Contig4	gtacctcatgacgaaaaggagaaatgaaaaaatgttggcggaggagaatc
At5g20240	BN11800	gi|11800|At5g20240_Contig1	gtaccttatgacaaaaaagagaaatgagaaaatgatggtagaggagaatc
		DM1 vs YM1 less than 0.5
At5g15800	BN13939	gi|13939|At5g15800_Contig2	ttgtagacataatatgtaatgtcctgaggatctccagtacatttgtgtat
At5g15800	BN13938	gi|13938|At5g15800_Contig1	aagtggctatgtataatgtcctaaggatctggcaggacttaagtgtcttg
At5g15800	BN13939	gi|13939|At5g15800_Contig2	ttgtagacataatatgtaatgtcctgaggatctccagtacatttgtgtat
At5g15800	BN13938	gi|13938|At5g15800_Contig1	aagtggctatgtataatgtcctaaggatctggcaggacttaagtgtcttg
At5g65060	BN20366	gi|20366|At5g65060_Contig2	tctatgctttgaacttgtcatagcgactggagtttctaggtttcccatca
At5g65060	BN20365	gi|20365|At5g65060_ML422R	aacaagctgatgaccttcaaaccttggatcttgaggaaataactcggaat
At5g65060	BN20364	gi|20364|At5g65060_Contig1	accaacatcatcgatcgttatggcatacaacatgcttgtgaacttagaag
At5g65060	BN20366	gi|20366|At5g65060_Contig2	tctatgctttgaacttgtcatagcgactggagtttctaggtttcccatca
At5g65060	BN20365	gi|20365|At5g65060_ML422R	aacaagctgatgaccttcaaaccttggatcttgaggaaataactcggaat
At5g65060	BN20364	gi|20364|At5g65060_Contig1	accaacatcatcgatcgttatggcatacaacatgcttgtgaacttagaag
At5g60910	BN25827	gi|25827|At5g60910_Contig2	gtctcctctcttttcgatgatacttcaaattagatttggagattgattaa
At5g60910	BN25828	gi|25828|At5g60910_Contig3	cagagatggctttgtggggagagttggggcagagaatggtggtgcatcgt
At5g60910	BN25829	gi|25829|At5g60910_Contig1	ggagaagaacacgggtcagcaagaaggacaattaatccaatgctccaaca
At5g60910	BN25827	gi|25827|At5g60910_Contig2	gtctcctctcttttcgatgatacttcaaattagatttggagattgattaa
At5g60910	BN25828	gi|25828|At5g60910_Contig3	cagagatggctttgtggggagagttggggcagagaatggtggtgcatcgt
At5g60910	BN25829	gi|25829|At5g60910_Contig1	ggagaagaacacgggtcagcaagaaggacaattaatccaatgctccaaca
At5g60910	BN25827	gi|25827|At5g60910_Contig2	gtctcctctcttttcgatgatacttcaaattagatttggagattgattaa
At5g60910	BN25828	gi|25828|At5g60910_Contig3	cagagatggctttgtggggagagttggggcagagaatggtggtgcatcgt
At5g60910	BN25829	gi|25829|At5g60910_Contig1	ggagaagaacacgggtcagcaagaaggacaattaatccaatgctccaaca
At1g24260	BN25289	gi|25289|At1g24260_Contig1	tgattacctctctgaacattactgtcttgtgtgtatgtgtgtcgactgtt
At1g24260	BN25289	gi|25289|At1g24260_Contig1	tgattacctctctgaacattactgtcttgtgtgtatgtgtgtcgactgtt
		DM1 vs YM1 more than 2-fold
At5g15800	BN13939	gi|13939|At5g15800_Contig2	ttgtagacataatatgtaatgtcctgaggatctccagtacatttgtgtat
At5g15800	BN13938	gi|13938|At5g15800_Contig1	aagtggctatgtataatgtcctaaggatctggcaggacttaagtgtcttg
At5g20240	BN11803	gi|11803|At5g20240_Contig2	tgttgtatcatgtatgcgcttaaatgtttgaaactaattgcatttgtgtg
At5g20240	BN11802	gi|11802|At5g20240_Contig4	gtacctcatgacgaaaaggagaaatgaaaaaatgttggcggaggagaatc
At5g20240	BN11800	gi|11800|At5g20240_Contig1	gtaccttatgacaaaaaagagaaatgagaaaatgatggtagaggagaatc
At5g20240	BN11803	gi|11803|At5g20240_Contig2	tgttgtatcatgtatgcgcttaaatgtttgaaactaattgcatttgtgtg
At5g20240	BN11802	gi|11802|At5g20240_Contig4	gtacctcatgacgaaaaggagaaatgaaaaaatgttggcggaggagaatc
At5g20240	BN11800	gi|11800|At5g20240_Contig1	gtaccttatgacaaaaaagagaaatgagaaaatgatggtagaggagaatc
		DM4 vs YM4 less than 0.5
At5g15800	BN13939	gi|13939|At5g15800_Contig2	ttgtagacataatatgtaatgtcctgaggatctccagtacatttgtgtat
At5g15800	BN13938	gi|13938|At5g15800_Contig1	aagtggctatgtataatgtcctaaggatctggcaggacttaagtgtcttg
At2g45660	BN16507	gi|16507|At2g45660_Contig4	tctagctgcagaaaacgagaagctcgctgaaaagtggggatctcatgaaa
At2g45660	BN16507	gi|16507|At2g45660_Contig4	tctagctgcagaaaacgagaagctcgctgaaaagtggggatctcatgaaa
At2g45660	BN16507	gi|16507|At2g45660_Contig4	tctagctgcagaaaacgagaagctcgctgaaaagtggggatctcatgaaa
At4g24540	BN19001	gi|19001|At4g24540_Contig1	atgtggagaccgtgatagcaagcttatcacatcgtgttactgtttctctt
At4g24540	BN19001	gi|19001|At4g24540_Contig1	atgtggagaccgtgatagcaagcttatcacatcgtgttactgtttctctt
At5g65060	BN20366	gi|20366|At5g65060_Contig2	tctatgctttgaacttgtcatagcgactggagtttctaggtttcccatca
At5g65060	BN20365	gi|20365|At5g65060_ML422R	aacaagctgatgaccttcaaaccttggatcttgaggaaataactcggaat
At5g65060	BN20364	gi|20364|At5g65060_Contig1	accaacatcatcgatcgttatggcatacaacatgcttgtgaacttagaag
At5g60910	BN25827	gi|25827|At5g60910_Contig2	gtctcctctcttttcgatgatacttcaaattagatttggagattgattaa
At5g60910	BN25828	gi|25828|At5g60910_Contig3	cagagatggctttgtggggagagttggggcagagaatggtggtgcatcgt
At5g60910	BN25829	gi|25829|At5g60910_Contig1	ggagaagaacacgggtcagcaagaaggacaattaatccaatgctccaaca
At5g60910	BN25827	gi|25827|At5g60910_Contig2	gtctcctctcttttcgatgatacttcaaattagatttggagattgattaa
At5g60910	BN25828	gi|25828|At5g60910_Contig3	cagagatggctttgtggggagagttggggcagagaatggtggtgcatcgt
At5g60910	BN25829	gi|25829|At5g60910_Contig1	ggagaagaacacgggtcagcaagaaggacaattaatccaatgctccaaca
At5g60910	BN25827	gi|25827|At5g60910_Contig2	gtctcctctcttttcgatgatacttcaaattagatttggagattgattaa
At5g60910	BN25828	gi|25828|At5g60910_Contig3	cagagatggctttgtggggagagttggggcagagaatggtggtgcatcgt
At5g60910	BN25829	gi|25829|At5g60910_Contig1	ggagaagaacacgggtcagcaagaaggacaattaatccaatgctccaaca
At5g60910	BN25827	gi|25827|At5g60910_Contig2	gtctcctctcttttcgatgatacttcaaattagatttggagattgattaa
At5g60910	BN25828	gi|25828|At5g60910_Contig3	cagagatggctttgtggggagagttggggcagagaatggtggtgcatcgt
At5g60910	BN25829	gi|25829|At5g60910_Contig1	ggagaagaacacgggtcagcaagaaggacaattaatccaatgctccaaca
At5g60910	BN25827	gi|25827|At5g60910_Contig2	gtctcctctcttttcgatgatacttcaaattagatttggagattgattaa
At5g60910	BN25828	gi|25828|At5g60910_Contig3	cagagatggctttgtggggagagttggggcagagaatggtggtgcatcgt
At5g60910	BN25829	gi|25829|At5g60910_Contig1	ggagaagaacacgggtcagcaagaaggacaattaatccaatgctccaaca
At5g60910	BN25827	gi|25827|At5g60910_Contig2	gtctcctctcttttcgatgatacttcaaattagatttggagattgattaa
At5g60910	BN25828	gi|25828|At5g60910_Contig3	cagagatggctttgtggggagagttggggcagagaatggtggtgcatcgt
At5g60910	BN25829	gi|25829|At5g60910_Contig1	ggagaagaacacgggtcagcaagaaggacaattaatccaatgctccaaca
		DM4 vs YM4 more than 2-fold
At3g57230	BN18157	gi|18157|At3g57230_Contig1	ttaccactgagaaggggagacagatccattaaaggttgacaaacctctca
At3g57230	BN18158	gi|18158|At3g57230_DL792F	cagctcagccaaccgctgcagcatgatgagactccttcaaaagctatcca
At4g22950	BN21950	gi|21950|At4g22950_Contig1	caataaattgtaaacatagtgtggtaatttgttcttaacccagggacatc
At5g15800	BN13939	gi|13939|At5g15800_Contig2	ttgtagacataatatgtaatgtcctgaggatctccagtacatttgtgtat
At5g15800	BN13938	gi|13938|At5g15800_Contig1	aagtggctatgtataatgtcctaaggatctggcaggacttaagtgtcttg
At5g10140	BN17299	gi|17299|At5g10140_Contig2	tcggatttcttttcactttatctctaggacctttaatggcgaggctgact
At5g10140	BN17298	gi|17298|At5g10140_Contig3	ctttggctgagagattgtgtgtgtactcctatgttagatataatgagttg
At5g10140	BN17297	gi|17297|At5g10140_Contig1	ctttgtaccttcgtcgagagagaattgtagtgagtgtgcttgtgtgttct
At5g10140	BN17299	gi|17299|At5g10140_Contig2	tcggatttcttttcactttatctctaggacctttaatggcgaggctgact
At5g10140	BN17298	gi|17298|At5g10140_Contig3	ctttggctgagagattgtgtgtgtactcctatgttagatataatgagttg
At5g10140	BN17297	gi|17297|At5g10140_Contig1	ctttgtaccttcgtcgagagagaattgtagtgagtgtgcttgtgtgttct
At5g20240	BN11803	gi|11803|At5g20240_Contig2	tgttgtatcatgtatgcgcttaaatgtttgaaactaattgcatttgtgtg
At5g20240	BN11802	gi|11802|At5g20240_Contig4	gtacctcatgacgaaaaggagaaatgaaaaaatgttggcggaggagaatc
At5g20240	BN11800	gi|11800|At5g20240_Contig1	gtaccttatgacaaaaaagagaaatgagaaaatgatggtagaggagaatc
At5g20240	BN11803	gi|11803|At5g20240_Contig2	tgttgtatcatgtatgcgcttaaatgtttgaaactaattgcatttgtgtg
At5g20240	BN11802	gi|11802|At5g20240_Contig4	gtacctcatgacgaaaaggagaaatgaaaaaatgttggcggaggagaatc
At5g20240	BN11800	gi|11800|At5g20240_Contig1	gtaccttatgacaaaaaagagaaatgagaaaatgatggtagaggagaatc
		YM1 vs YM4 less than 0.5
At3g57230	BN18157	gi|18157|At3g57230_Contig1	ttaccactgagaaggggagacagatccattaaaggttgacaaacctctca
At3g57230	BN18158	gi|18158|At3g57230_DL792F	cagctcagccaaccgctgcagcatgatgagactccttcaaaagctatcca
At4g24540	BN19001	gi|19001|At4g24540_Contig1	atgtggagaccgtgatagcaagcttatcacatcgtgttactgtttctctt
At4g24540	BN19001	gi|19001|At4g24540_Contig1	atgtggagaccgtgatagcaagcttatcacatcgtgttactgtttctctt
At5g65060	BN20366	gi|20366|At5g65060_Contig2	tctatgctttgaacttgtcatagcgactggagtttctaggtttcccatca
At5g65060	BN20365	gi|20365|At5g65060_ML422R	aacaagctgatgaccttcaaaccttggatcttgaggaaataactcggaat
At5g65060	BN20364	gi|20364|At5g65060_Contig1	accaacatcatcgatcgttatggcatacaacatgcttgtgaacttagaag
		YM1 vs YM4 more than 2-fold
At2g42830	BN17088	gi|17088|At2g42830_Contig1	taaacaacttaaaataaagacgggtaacgatttgagagggaccgaagtta
At2g42830	BN17088	gi|17088|At2g42830_Contig1	taaacaacttaaaataaagacgggtaacgatttgagagggaccgaagtta
At1g24260	BN25289	gi|25289|At1g24260_Contig1	tgattacctctctgaacattactgtcttgtgtgtatgtgtgtcgactgtt
At1g24260	BN25289	gi|25289|At1g24260_Contig1	tgattacctctctgaacattactgtcttgtgtgtatgtgtgtcgactgtt
At5g20240	BN11803	gi|11803|At5g20240_Contig2	tgttgtatcatgtatgcgcttaaatgtttgaaactaattgcatttgtgtg
At5g20240	BN11802	gi|11802|At5g20240_Contig4	gtacctcatgacgaaaaggagaaatgaaaaaatgttggcggaggagaatc
At5g20240	BN11800	gi|11800|At5g20240_Contig1	gtaccttatgacaaaaaagagaaatgagaaaatgatggtagaggagaatc
At5g20240	BN11803	gi|11803|At5g20240_Contig2	tgttgtatcatgtatgcgcttaaatgtttgaaactaattgcatttgtgtg
At5g20240	BN11802	gi|11802|At5g20240_Contig4	gtacctcatgacgaaaaggagaaatgaaaaaatgttggcggaggagaatc
At5g20240	BN11800	gi|11800|At5g20240_Contig1	gtaccttatgacaaaaaagagaaatgagaaaatgatggtagaggagaatc

## Sheet: MYB
		DM1 vs DM4 less than 0.5
AT ID	Reporter ID	Contig	B. napus Oligo sequence
At5g49330	BN22218	gi|22218|At5g49330_CL2119F	taattaggatatatagcctctagtttagaccagtttgaagcacattatgt
At5g49330	BN22218	gi|22218|At5g49330_CL2119F	taattaggatatatagcctctagtttagaccagtttgaagcacattatgt
At4g34990	BN14045	gi|14045|At4g34990_Contig1	gatttgcaaaaaagagagagttgagtattcgattgttgaagaaaagtgct
At4g34990	BN14046	gi|14046|At4g34990_Contig2	ctgtttcttatgctctgttttaggcatactctgtttcttatgctctgttt
At4g34990	BN14045	gi|14045|At4g34990_Contig1	gatttgcaaaaaagagagagttgagtattcgattgttgaagaaaagtgct
At4g34990	BN14046	gi|14046|At4g34990_Contig2	ctgtttcttatgctctgttttaggcatactctgtttcttatgctctgttt
At4g34990	BN14045	gi|14045|At4g34990_Contig1	gatttgcaaaaaagagagagttgagtattcgattgttgaagaaaagtgct
At4g34990	BN14046	gi|14046|At4g34990_Contig2	ctgtttcttatgctctgttttaggcatactctgtttcttatgctctgttt
At4g34990	BN14045	gi|14045|At4g34990_Contig1	gatttgcaaaaaagagagagttgagtattcgattgttgaagaaaagtgct
At4g34990	BN14046	gi|14046|At4g34990_Contig2	ctgtttcttatgctctgttttaggcatactctgtttcttatgctctgttt
At5g02320	BN23098	gi|23098|At5g02320_Contig1	tgagttcacatctgcaaaagagaatcagccggaaacatctgaggaagaca
At5g02320	BN23098	gi|23098|At5g02320_Contig1	tgagttcacatctgcaaaagagaatcagccggaaacatctgaggaagaca
At5g59780	BN18929	gi|18929|At5g59780_LL3222R	gacccaagacactgtaggatccaatggcaaaatgaatcaagaatgtgatg
At5g59780	BN18929	gi|18929|At5g59780_LL3222R	gacccaagacactgtaggatccaatggcaaaatgaatcaagaatgtgatg
		DM1 vs DM4 more than 2-fold
At1g25340	BN26003	gi|26003|At1g25340_LL1688f	ccaaggagtttctaagtattgtatcatcttttttggcttgttgtagttta
At1g25340	BN26003	gi|26003|At1g25340_LL1688f	ccaaggagtttctaagtattgtatcatcttttttggcttgttgtagttta
At3g27810	BN13116	gi|13116|At3g27810_Contig2	tgcgactacaacggcagattattcaattccaatgaccgtcgatgatcaaa
At3g27810	BN13115	gi|13115|At3g27810_Contig1	ggctgcgacgacagcagattatccggtaccgatgaccgttgatgatcaaa
At5g60890	BN17384	gi|17384|At5g60890_FL3961R	atgtatggccacgaggcgggaataatatgagctgtcttaataaaataata
At5g60890	BN17384	gi|17384|At5g60890_FL3961R	atgtatggccacgaggcgggaataatatgagctgtcttaataaaataata
At5g60890	BN17384	gi|17384|At5g60890_FL3961R	atgtatggccacgaggcgggaataatatgagctgtcttaataaaataata
At5g60890	BN17384	gi|17384|At5g60890_FL3961R	atgtatggccacgaggcgggaataatatgagctgtcttaataaaataata
At2g37630	BN24931	gi|24931|At2g37630_EL1355R	agagtaagtacgatcggatcctcgagagtttcgctgagaagcttgtgaaa
At2g37630	BN24931	gi|24931|At2g37630_EL1355R	agagtaagtacgatcggatcctcgagagtttcgctgagaagcttgtgaaa
		DM1 vs YM1 less than 0.5
At3g27810	BN13116	gi|13116|At3g27810_Contig2	tgcgactacaacggcagattattcaattccaatgaccgtcgatgatcaaa
At3g27810	BN13115	gi|13115|At3g27810_Contig1	ggctgcgacgacagcagattatccggtaccgatgaccgttgatgatcaaa
		DM1 vs YM1 more than 2-fold
At2g47460	BN26939	gi|26939|At2g47460_Contig1	gtatgtgatgtcttatcatcgacttattaaggtatactttgtatggtttg
At2g47460	BN26939	gi|26939|At2g47460_Contig1	gtatgtgatgtcttatcatcgacttattaaggtatactttgtatggtttg
At3g27810	BN13116	gi|13116|At3g27810_Contig2	tgcgactacaacggcagattattcaattccaatgaccgtcgatgatcaaa
At3g27810	BN13115	gi|13115|At3g27810_Contig1	ggctgcgacgacagcagattatccggtaccgatgaccgttgatgatcaaa
At3g28910	BN15911	gi|15911|At3g28910_DC903R	ccaccgcaatgattttagtattggtgtaatagttttctaatactcgaatt
At3g28910	BN15911	gi|15911|At3g28910_DC903R	ccaccgcaatgattttagtattggtgtaatagttttctaatactcgaatt
At5g60890	BN17384	gi|17384|At5g60890_FL3961R	atgtatggccacgaggcgggaataatatgagctgtcttaataaaataata
At5g60890	BN17384	gi|17384|At5g60890_FL3961R	atgtatggccacgaggcgggaataatatgagctgtcttaataaaataata
		DM4 vs YM4 less than 0.5
At1g22640	BN25632	gi|25632|At1g22640_Contig1	cttctgatgttacaaccacttgggaatcaaaaattctttaggaatctttt
At1g22640	BN25632	gi|25632|At1g22640_Contig1	cttctgatgttacaaccacttgggaatcaaaaattctttaggaatctttt
At5g02320	BN23098	gi|23098|At5g02320_Contig1	tgagttcacatctgcaaaagagaatcagccggaaacatctgaggaagaca
At2g16720	BN16022	gi|16022|At2g16720_VA2335R	gatcaaatgtatcgccgtctcatttgataatgcagacatattaatcaagt
		DM4 vs YM4 more than 2-fold
At2g47460	BN26939	gi|26939|At2g47460_Contig1	gtatgtgatgtcttatcatcgacttattaaggtatactttgtatggtttg
At3g28910	BN15911	gi|15911|At3g28910_DC903R	ccaccgcaatgattttagtattggtgtaatagttttctaatactcgaatt
At3g28910	BN15911	gi|15911|At3g28910_DC903R	ccaccgcaatgattttagtattggtgtaatagttttctaatactcgaatt
At5g60890	BN17384	gi|17384|At5g60890_FL3961R	atgtatggccacgaggcgggaataatatgagctgtcttaataaaataata
At5g60890	BN17384	gi|17384|At5g60890_FL3961R	atgtatggccacgaggcgggaataatatgagctgtcttaataaaataata
At5g59780	BN18929	gi|18929|At5g59780_LL3222R	gacccaagacactgtaggatccaatggcaaaatgaatcaagaatgtgatg
At5g59780	BN18929	gi|18929|At5g59780_LL3222R	gacccaagacactgtaggatccaatggcaaaatgaatcaagaatgtgatg
At2g16720	BN16022	gi|16022|At2g16720_VA2335R	gatcaaatgtatcgccgtctcatttgataatgcagacatattaatcaagt
		YM1 vs YM4 less than 0.5
At3g27810	BN13116	gi|13116|At3g27810_Contig2	tgcgactacaacggcagattattcaattccaatgaccgtcgatgatcaaa
At3g27810	BN13115	gi|13115|At3g27810_Contig1	ggctgcgacgacagcagattatccggtaccgatgaccgttgatgatcaaa
At3g27810	BN13116	gi|13116|At3g27810_Contig2	tgcgactacaacggcagattattcaattccaatgaccgtcgatgatcaaa
At3g27810	BN13115	gi|13115|At3g27810_Contig1	ggctgcgacgacagcagattatccggtaccgatgaccgttgatgatcaaa
At4g34990	BN14045	gi|14045|At4g34990_Contig1	gatttgcaaaaaagagagagttgagtattcgattgttgaagaaaagtgct
At4g34990	BN14046	gi|14046|At4g34990_Contig2	ctgtttcttatgctctgttttaggcatactctgtttcttatgctctgttt
At4g32730	BN24874	gi|24874|At4g32730_Contig1	gtcttcttgatttttttggccataccatatatgaacattctcttgatttc
At5g02320	BN23098	gi|23098|At5g02320_Contig1	tgagttcacatctgcaaaagagaatcagccggaaacatctgaggaagaca
		YM1 vs YM4 more than 2-fold
At1g25340	BN26003	gi|26003|At1g25340_LL1688f	ccaaggagtttctaagtattgtatcatcttttttggcttgttgtagttta
At1g25340	BN26003	gi|26003|At1g25340_LL1688f	ccaaggagtttctaagtattgtatcatcttttttggcttgttgtagttta
At2g47460	BN26939	gi|26939|At2g47460_Contig1	gtatgtgatgtcttatcatcgacttattaaggtatactttgtatggtttg
At2g47460	BN26939	gi|26939|At2g47460_Contig1	gtatgtgatgtcttatcatcgacttattaaggtatactttgtatggtttg
At2g47460	BN26939	gi|26939|At2g47460_Contig1	gtatgtgatgtcttatcatcgacttattaaggtatactttgtatggtttg
At3g27810	BN13116	gi|13116|At3g27810_Contig2	tgcgactacaacggcagattattcaattccaatgaccgtcgatgatcaaa
At3g27810	BN13115	gi|13115|At3g27810_Contig1	ggctgcgacgacagcagattatccggtaccgatgaccgttgatgatcaaa
At3g27810	BN13116	gi|13116|At3g27810_Contig2	tgcgactacaacggcagattattcaattccaatgaccgtcgatgatcaaa
At3g27810	BN13115	gi|13115|At3g27810_Contig1	ggctgcgacgacagcagattatccggtaccgatgaccgttgatgatcaaa
At4g34990	BN14045	gi|14045|At4g34990_Contig1	gatttgcaaaaaagagagagttgagtattcgattgttgaagaaaagtgct
At4g34990	BN14046	gi|14046|At4g34990_Contig2	ctgtttcttatgctctgttttaggcatactctgtttcttatgctctgttt
At4g34990	BN14045	gi|14045|At4g34990_Contig1	gatttgcaaaaaagagagagttgagtattcgattgttgaagaaaagtgct
At4g34990	BN14046	gi|14046|At4g34990_Contig2	ctgtttcttatgctctgttttaggcatactctgtttcttatgctctgttt
At5g60890	BN17384	gi|17384|At5g60890_FL3961R	atgtatggccacgaggcgggaataatatgagctgtcttaataaaataata
At5g59780	BN18929	gi|18929|At5g59780_LL3222R	gacccaagacactgtaggatccaatggcaaaatgaatcaagaatgtgatg
At2g37630	BN24931	gi|24931|At2g37630_EL1355R	agagtaagtacgatcggatcctcgagagtttcgctgagaagcttgtgaaa

## Sheet: NAC
		DM1 vs DM4 less than 0.5
NAC AT ID	Reporter ID	Contig	B. napus Oligo sequence
At1g01720	BN17366	gi|17366|At1g01720_Contig1	gggcataaaagtcaaaagctaaggatatttgttattatctccttcgtaat
At3g10500	BN22616	gi|22616|At3g10500_CD344R	gatggtctgtacctagagacgaatgatctcaacactactgacccccatgc
At3g10500	BN27637	gi|27637|At3g10500p_CD344F	gttttacttgtagtcttcttccgcaactcaatgattctatatctcaagac
		DM 1 vs DM4 more than 2-fold
At3g10490	BN24461	gi|24461|At3g10490_ES2870F	cttctttgcttttttagctgtaatctccctaaaatattgtgagctatcta
At3g10480	BN15046	gi|15046|At3g10480_Contig1	cggatgtttaagcatcttttgcgaacatggtcaggaggtccattccaatt
At3g10480	BN15046	gi|15046|At3g10480_Contig1	cggatgtttaagcatcttttgcgaacatggtcaggaggtccattccaatt
At1g02230	BN27253	gi|27253|At1g02230p_DC1787F	gcaaaattcaaaggcggatagtagcaaccgtcttttgctcttcacatgga
At1g02230	BN27252	gi|27252|At1g02230p_Contig1	gagttctccattgctctattactcgtactgaaagtatatcgtctgattca
At3g49530	BN24138	gi|24138|At3g49530_Contig1	taacttgcgtatactgtataatgtggctacttcttgactttgcatcagta
At3g49530	BN24137	gi|24137|At3g49530_Contig4	ttaacactctagcagctactctgactctctattagagttcttgttacata
At3g49530	BN24136	gi|24136|At3g49530_Contig3	aaccggattattgtttaaaaagtttgtgtccgtgaggtgttcatccgggg
At1g61110	BN13387	gi|13387|At1g61110_Contig1	ctcacatatgtatgcgtatctgtttacgtcaagaaaggtctatacgtctc
At1g61110	BN13387	gi|13387|At1g61110_Contig1	ctcacatatgtatgcgtatctgtttacgtcaagaaaggtctatacgtctc
At1g28470	BN25786	gi|25786|At1g28470_RL194F	gggaagtaactttaacctcaagacatattactaatgatccttgttcttat
		DM1 vs YM1 less than 0.5
At1g01720	BN17366	gi|17366|At1g01720_Contig1	gggcataaaagtcaaaagctaaggatatttgttattatctccttcgtaat
At1g01720	BN17366	gi|17366|At1g01720_Contig1	gggcataaaagtcaaaagctaaggatatttgttattatctccttcgtaat
At5g08790	BN15106	gi|15106|At5g08790_Contig1	gtgatgtggtagagagaagttctcaatcatttgtttcttagtagtaaaaa
At5g18270	BN21762	gi|21762|At5g18270_CL3959F	tatgaagatctatgtgacctgagggggatcttatgggactactgatttat
At5g18270	BN21762	gi|21762|At5g18270_CL3959F	tatgaagatctatgtgacctgagggggatcttatgggactactgatttat
At2g17040	BN22708	gi|22708|At2g17040_Contig1	tgagtataagcccatggctccagaatcttacacctatagttaacctatta
		DM1 vs YM1 more than 2-fold
At5g04410	BN10541	gi|10541|At5g04410_Contig1	ggattttgtgtagtttgaactctctttacagtttctggtttaacttccag
At3g10500	BN22616	gi|22616|At3g10500_CD344R	gatggtctgtacctagagacgaatgatctcaacactactgacccccatgc
At3g10500	BN27637	gi|27637|At3g10500p_CD344F	gttttacttgtagtcttcttccgcaactcaatgattctatatctcaagac
At3g10480	BN15046	gi|15046|At3g10480_Contig1	cggatgtttaagcatcttttgcgaacatggtcaggaggtccattccaatt
At3g10480	BN15046	gi|15046|At3g10480_Contig1	cggatgtttaagcatcttttgcgaacatggtcaggaggtccattccaatt
At1g61110	BN13387	gi|13387|At1g61110_Contig1	ctcacatatgtatgcgtatctgtttacgtcaagaaaggtctatacgtctc
At1g61110	BN13387	gi|13387|At1g61110_Contig1	ctcacatatgtatgcgtatctgtttacgtcaagaaaggtctatacgtctc
At5g61430	BN18698	gi|18698|At5g61430_DL956R	atgattgataacaacagaaggcagagtctcaaagggatgagtgtctcaca
At1g60340	BN16043	gi|16043|At1g60340_VA2380R	tgatcaggaacgaggagaccgggaagcttctagggtttaagaagattctc
At3g15510	BN13575	gi|13575|At3g15510_Contig1	gaggaagagagtggcagaagtgaggcaaaaatcatatagaaacaaaagaa
At3g15510	BN13575	gi|13575|At3g15510_Contig1	gaggaagagagtggcagaagtgaggcaaaaatcatatagaaacaaaagaa
At5g09330	BN25562	gi|25562|At5g09330_RL1554R	gtttgtaaacattctgaacttttctcggaagacaactcgatctatcattt
		DM4 vs YM4 less than 0.5
At1g69490	BN11609	gi|11609|At1g69490_Contig1	catgggacccatctcacacattttaacaccgttcgatcttcatagtcctg
At1g69490	BN11609	gi|11609|At1g69490_Contig1	catgggacccatctcacacattttaacaccgttcgatcttcatagtcctg
At3g10500	BN22616	gi|22616|At3g10500_CD344R	gatggtctgtacctagagacgaatgatctcaacactactgacccccatgc
At3g10500	BN27637	gi|27637|At3g10500p_CD344F	gttttacttgtagtcttcttccgcaactcaatgattctatatctcaagac
At5g18270	BN21762	gi|21762|At5g18270_CL3959F	tatgaagatctatgtgacctgagggggatcttatgggactactgatttat
At5g18270	BN21762	gi|21762|At5g18270_CL3959F	tatgaagatctatgtgacctgagggggatcttatgggactactgatttat
At2g02450	BN15927	gi|15927|At2g02450_Contig1	cttatagctacagactatgattggttattgcaattaatgtaatggaactg
At2g02450	BN15928	gi|15928|At2g02450_Contig2	aatagctagactacgagagcttactggctgcaattatgtaatggaaatga
At2g02450	BN15927	gi|15927|At2g02450_Contig1	cttatagctacagactatgattggttattgcaattaatgtaatggaactg
At2g02450	BN15928	gi|15928|At2g02450_Contig2	aatagctagactacgagagcttactggctgcaattatgtaatggaaatga
At2g17040	BN22708	gi|22708|At2g17040_Contig1	tgagtataagcccatggctccagaatcttacacctatagttaacctatta
At5g61430	BN18698	gi|18698|At5g61430_DL956R	atgattgataacaacagaaggcagagtctcaaagggatgagtgtctcaca
At5g61430	BN18698	gi|18698|At5g61430_DL956R	atgattgataacaacagaaggcagagtctcaaagggatgagtgtctcaca
At5g13180	BN18543	gi|18543|At5g13180_Contig1	ggttttttccatgttacttgaaaacgaatctgtttcttgaactagttgaa
At5g13180	BN18544	gi|18544|At5g13180_Contig2	cacggacttgaaccttttgccaagctcttcttcttccgaccacgcttcaa
At5g13180	BN18543	gi|18543|At5g13180_Contig1	ggttttttccatgttacttgaaaacgaatctgtttcttgaactagttgaa
At5g13180	BN18544	gi|18544|At5g13180_Contig2	cacggacttgaaccttttgccaagctcttcttcttccgaccacgcttcaa
At3g04060	BN15052	gi|15052|At3g04060_DC2128R	acttcttttgccagagggatcggaagtacccgaccggcatgaggacgaac
At1g60300	BN16105	gi|16105|At1g60300_VA2380F	gtgtgttaattctcccctctgtattctaactaagatatagtttctaattc
At4g27410	BN27265	gi|27265|At4g27410p_RL4911R	gttttccaacaagttcgagaaaatctgtgtagcccatctcatctttgcca
At4g27410	BN27265	gi|27265|At4g27410p_RL4911R	gttttccaacaagttcgagaaaatctgtgtagcccatctcatctttgcca
		DM4 vs YM4 more than 2-fold
At3g10490	BN24461	gi|24461|At3g10490_ES2870F	cttctttgcttttttagctgtaatctccctaaaatattgtgagctatcta
At3g10480	BN15046	gi|15046|At3g10480_Contig1	cggatgtttaagcatcttttgcgaacatggtcaggaggtccattccaatt
At3g10480	BN15046	gi|15046|At3g10480_Contig1	cggatgtttaagcatcttttgcgaacatggtcaggaggtccattccaatt
At3g29035	BN26550	gi|26550|At3g29035_Contig1	tttgctctagaatctagactctaggactataggatatacaaagatattga
At3g49530	BN24138	gi|24138|At3g49530_Contig1	taacttgcgtatactgtataatgtggctacttcttgactttgcatcagta
At3g49530	BN24137	gi|24137|At3g49530_Contig4	ttaacactctagcagctactctgactctctattagagttcttgttacata
At3g49530	BN24136	gi|24136|At3g49530_Contig3	aaccggattattgtttaaaaagtttgtgtccgtgaggtgttcatccgggg
At3g49530	BN24138	gi|24138|At3g49530_Contig1	taacttgcgtatactgtataatgtggctacttcttgactttgcatcagta
At3g49530	BN24137	gi|24137|At3g49530_Contig4	ttaacactctagcagctactctgactctctattagagttcttgttacata
At3g49530	BN24136	gi|24136|At3g49530_Contig3	aaccggattattgtttaaaaagtttgtgtccgtgaggtgttcatccgggg
At3g49530	BN24138	gi|24138|At3g49530_Contig1	taacttgcgtatactgtataatgtggctacttcttgactttgcatcagta
At3g49530	BN24137	gi|24137|At3g49530_Contig4	ttaacactctagcagctactctgactctctattagagttcttgttacata
At3g49530	BN24136	gi|24136|At3g49530_Contig3	aaccggattattgtttaaaaagtttgtgtccgtgaggtgttcatccgggg
At2g17040	BN22708	gi|22708|At2g17040_Contig1	tgagtataagcccatggctccagaatcttacacctatagttaacctatta
At1g61110	BN13387	gi|13387|At1g61110_Contig1	ctcacatatgtatgcgtatctgtttacgtcaagaaaggtctatacgtctc
At1g61110	BN13387	gi|13387|At1g61110_Contig1	ctcacatatgtatgcgtatctgtttacgtcaagaaaggtctatacgtctc
At1g28470	BN25786	gi|25786|At1g28470_RL194F	gggaagtaactttaacctcaagacatattactaatgatccttgttcttat
At5g09330	BN25562	gi|25562|At5g09330_RL1554R	gtttgtaaacattctgaacttttctcggaagacaactcgatctatcattt
At4g27410	BN27265	gi|27265|At4g27410p_RL4911R	gttttccaacaagttcgagaaaatctgtgtagcccatctcatctttgcca
At4g27410	BN27265	gi|27265|At4g27410p_RL4911R	gttttccaacaagttcgagaaaatctgtgtagcccatctcatctttgcca
		YM1 vs YM4 less than 0.5
At3g10500	BN22616	gi|22616|At3g10500_CD344R	gatggtctgtacctagagacgaatgatctcaacactactgacccccatgc
At3g10500	BN27637	gi|27637|At3g10500p_CD344F	gttttacttgtagtcttcttccgcaactcaatgattctatatctcaagac
At1g60340	BN16043	gi|16043|At1g60340_VA2380R	tgatcaggaacgaggagaccgggaagcttctagggtttaagaagattctc
At1g60340	BN16043	gi|16043|At1g60340_VA2380R	tgatcaggaacgaggagaccgggaagcttctagggtttaagaagattctc
		YM1 vs YM4 more than 2-fold
At3g10490	BN24461	gi|24461|At3g10490_ES2870F	cttctttgcttttttagctgtaatctccctaaaatattgtgagctatcta
At3g10490	BN24461	gi|24461|At3g10490_ES2870F	cttctttgcttttttagctgtaatctccctaaaatattgtgagctatcta
At3g49530	BN24138	gi|24138|At3g49530_Contig1	taacttgcgtatactgtataatgtggctacttcttgactttgcatcagta
At3g49530	BN24137	gi|24137|At3g49530_Contig4	ttaacactctagcagctactctgactctctattagagttcttgttacata
At3g49530	BN24136	gi|24136|At3g49530_Contig3	aaccggattattgtttaaaaagtttgtgtccgtgaggtgttcatccgggg
At3g49530	BN24138	gi|24138|At3g49530_Contig1	taacttgcgtatactgtataatgtggctacttcttgactttgcatcagta
At3g49530	BN24137	gi|24137|At3g49530_Contig4	ttaacactctagcagctactctgactctctattagagttcttgttacata
At3g49530	BN24136	gi|24136|At3g49530_Contig3	aaccggattattgtttaaaaagtttgtgtccgtgaggtgttcatccgggg
At1g61110	BN13387	gi|13387|At1g61110_Contig1	ctcacatatgtatgcgtatctgtttacgtcaagaaaggtctatacgtctc
At1g61110	BN13387	gi|13387|At1g61110_Contig1	ctcacatatgtatgcgtatctgtttacgtcaagaaaggtctatacgtctc
At1g28470	BN25786	gi|25786|At1g28470_RL194F	gggaagtaactttaacctcaagacatattactaatgatccttgttcttat
At1g28470	BN25786	gi|25786|At1g28470_RL194F	gggaagtaactttaacctcaagacatattactaatgatccttgttcttat
At1g60340	BN16043	gi|16043|At1g60340_VA2380R	tgatcaggaacgaggagaccgggaagcttctagggtttaagaagattctc
At1g60340	BN16043	gi|16043|At1g60340_VA2380R	tgatcaggaacgaggagaccgggaagcttctagggtttaagaagattctc

## Sheet: WRKY
		DM1 vs DM4 less than 0.5
AT ID	Reporter ID	Contig	B. napus Oligo sequence
At4g31550	BN19745	gi|19745|At4g31550_Contig2	atgaaggagagccccgtcataaccagtctgcgatgcaggagaatgtttct
At4g31550	BN19744	gi|19744|At4g31550_Contig1	atgaatgggagcacgatcacaacccgtccgcgatgcaacagaatgtttct
At4g31550	BN19742	gi|19742|At4g31550_Contig3	agagcaccatcacaaacaatctccgatgcaaatgaatgtttcaggcgtta
At4g26640	BN22940	gi|22940|At4g26640_CD2578F	ctgttttgaatgtgctgtaaaaacacacaagttgtaatgctttatcagta
At4g22070	BN23484	gi|23484|At4g22070_Contig1	cttcgtgtaagatcaacgtttttgtgggtacttgaatttcagttaaaaat
At4g22070	BN23484	gi|23484|At4g22070_Contig1	cttcgtgtaagatcaacgtttttgtgggtacttgaatttcagttaaaaat
At3g04670	BN20309	gi|20309|At3g04670_ES6489F	aattgtatattccactttgacatgagttgtaagagctttttgtgaacttg
At3g04670	BN20309	gi|20309|At3g04670_ES6489F	aattgtatattccactttgacatgagttgtaagagctttttgtgaacttg
At5g46350	BN14671	gi|14671|At5g46350_Contig1	ggtttttttcaaacaagaaccttgatgaaaaattgttttgggtgcaaatg
At5g46350	BN14671	gi|14671|At5g46350_Contig1	ggtttttttcaaacaagaaccttgatgaaaaattgttttgggtgcaaatg
		DM1 vs DM4 more than 2-fold
At4g31550	BN19745	gi|19745|At4g31550_Contig2	atgaaggagagccccgtcataaccagtctgcgatgcaggagaatgtttct
At4g31550	BN19744	gi|19744|At4g31550_Contig1	atgaatgggagcacgatcacaacccgtccgcgatgcaacagaatgtttct
At4g31550	BN19742	gi|19742|At4g31550_Contig3	agagcaccatcacaaacaatctccgatgcaaatgaatgtttcaggcgtta
At2g40750	BN25335	gi|25335|At2g40750_FB1360F	gagggttcttcaacagacggcgacttgtcattggtttggcaagacgagat
At2g40750	BN25335	gi|25335|At2g40750_FB1360F	gagggttcttcaacagacggcgacttgtcattggtttggcaagacgagat
At5g28650	BN25589	gi|25589|At5g28650_Contig1	tctgatatgattcggttcctctctgtttttccaagtccattagagaatgt
At5g28650	BN25589	gi|25589|At5g28650_Contig1	tctgatatgattcggttcctctctgtttttccaagtccattagagaatgt
At5g46350	BN14671	gi|14671|At5g46350_Contig1	ggtttttttcaaacaagaaccttgatgaaaaattgttttgggtgcaaatg
At5g46350	BN14671	gi|14671|At5g46350_Contig1	ggtttttttcaaacaagaaccttgatgaaaaattgttttgggtgcaaatg
		DM1 vs YM1 less than 0.5
At4g31550	BN19745	gi|19745|At4g31550_Contig2	atgaaggagagccccgtcataaccagtctgcgatgcaggagaatgtttct
At4g31550	BN19744	gi|19744|At4g31550_Contig1	atgaatgggagcacgatcacaacccgtccgcgatgcaacagaatgtttct
At4g31550	BN19742	gi|19742|At4g31550_Contig3	agagcaccatcacaaacaatctccgatgcaaatgaatgtttcaggcgtta
At5g56270	BN12248	gi|12248|At5g56270_Contig1	taaccagataatgagtagattaccacagatttgatgaacatttgctctct
At2g30590	BN22046	gi|22046|At2g30590_Contig1	agttcggtggatttgcgcatgagagagtttactgctgttggttggtttgg
At2g30590	BN22046	gi|22046|At2g30590_Contig1	agttcggtggatttgcgcatgagagagtttactgctgttggttggtttgg
At2g30250	BN14658	gi|14658|At2g30250_Contig2	gaaaacaatacattcctgggacttaaagtcactagtaataacattttagg
At2g30250	BN14659	gi|14659|At2g30250_VA1887F	taaatccttaatataggtggtgattagttaaggctggagaagttgtactc
At2g30250	BN14657	gi|14657|At2g30250_Contig1	tcccaaccgcgccacgtcgctcatgaaaacagaacatccttggggctgaa
At2g30250	BN14658	gi|14658|At2g30250_Contig2	gaaaacaatacattcctgggacttaaagtcactagtaataacattttagg
At2g30250	BN14659	gi|14659|At2g30250_VA1887F	taaatccttaatataggtggtgattagttaaggctggagaagttgtactc
At2g30250	BN14657	gi|14657|At2g30250_Contig1	tcccaaccgcgccacgtcgctcatgaaaacagaacatccttggggctgaa
At4g18170	BN11784	gi|11784|At4g18170_VA1167F	ggctgcttatactagcggtggctccgtggagggggctttggattatggat
At2g40750	BN25335	gi|25335|At2g40750_FB1360F	gagggttcttcaacagacggcgacttgtcattggtttggcaagacgagat
		DM1 vs YM1 more than 2-fold
At4g31550	BN19745	gi|19745|At4g31550_Contig2	atgaaggagagccccgtcataaccagtctgcgatgcaggagaatgtttct
At4g31550	BN19744	gi|19744|At4g31550_Contig1	atgaatgggagcacgatcacaacccgtccgcgatgcaacagaatgtttct
At4g31550	BN19742	gi|19742|At4g31550_Contig3	agagcaccatcacaaacaatctccgatgcaaatgaatgtttcaggcgtta
At4g31550	BN19745	gi|19745|At4g31550_Contig2	atgaaggagagccccgtcataaccagtctgcgatgcaggagaatgtttct
At4g31550	BN19744	gi|19744|At4g31550_Contig1	atgaatgggagcacgatcacaacccgtccgcgatgcaacagaatgtttct
At4g31550	BN19742	gi|19742|At4g31550_Contig3	agagcaccatcacaaacaatctccgatgcaaatgaatgtttcaggcgtta
At2g03340	BN18870	gi|18870|At2g03340_LL3355F	tggattcttttgtacatggggaaagactgttacaaggatcttttgttctt
At3g56400	BN25509	gi|25509|At3g56400_Contig1	catcttgtctagagaaataattatcaggcttgtagaatggagcataaata
At3g56400	BN25509	gi|25509|At3g56400_Contig1	catcttgtctagagaaataattatcaggcttgtagaatggagcataaata
		DM4 vs YM4 less than 0.5
At4g31550	BN19745	gi|19745|At4g31550_Contig2	atgaaggagagccccgtcataaccagtctgcgatgcaggagaatgtttct
At4g31550	BN19744	gi|19744|At4g31550_Contig1	atgaatgggagcacgatcacaacccgtccgcgatgcaacagaatgtttct
At4g31550	BN19742	gi|19742|At4g31550_Contig3	agagcaccatcacaaacaatctccgatgcaaatgaatgtttcaggcgtta
At4g31550	BN19745	gi|19745|At4g31550_Contig2	atgaaggagagccccgtcataaccagtctgcgatgcaggagaatgtttct
At4g31550	BN19744	gi|19744|At4g31550_Contig1	atgaatgggagcacgatcacaacccgtccgcgatgcaacagaatgtttct
At4g31550	BN19742	gi|19742|At4g31550_Contig3	agagcaccatcacaaacaatctccgatgcaaatgaatgtttcaggcgtta
At2g30250	BN14658	gi|14658|At2g30250_Contig2	gaaaacaatacattcctgggacttaaagtcactagtaataacattttagg
At2g30250	BN14659	gi|14659|At2g30250_VA1887F	taaatccttaatataggtggtgattagttaaggctggagaagttgtactc
At2g30250	BN14657	gi|14657|At2g30250_Contig1	tcccaaccgcgccacgtcgctcatgaaaacagaacatccttggggctgaa
At2g30250	BN14658	gi|14658|At2g30250_Contig2	gaaaacaatacattcctgggacttaaagtcactagtaataacattttagg
At2g30250	BN14659	gi|14659|At2g30250_VA1887F	taaatccttaatataggtggtgattagttaaggctggagaagttgtactc
At2g30250	BN14657	gi|14657|At2g30250_Contig1	tcccaaccgcgccacgtcgctcatgaaaacagaacatccttggggctgaa
At2g03340	BN18870	gi|18870|At2g03340_LL3355F	tggattcttttgtacatggggaaagactgttacaaggatcttttgttctt
At2g03340	BN18870	gi|18870|At2g03340_LL3355F	tggattcttttgtacatggggaaagactgttacaaggatcttttgttctt
At4g23810	BN15417	gi|15417|At4g23810_Contig1	acccggccttgcccacgtttttacaagagtcgatctattattaaaaatta
At4g23810	BN15417	gi|15417|At4g23810_Contig1	acccggccttgcccacgtttttacaagagtcgatctattattaaaaatta
At3g56400	BN25509	gi|25509|At3g56400_Contig1	catcttgtctagagaaataattatcaggcttgtagaatggagcataaata
At5g46350	BN14671	gi|14671|At5g46350_Contig1	ggtttttttcaaacaagaaccttgatgaaaaattgttttgggtgcaaatg
At5g46350	BN14671	gi|14671|At5g46350_Contig1	ggtttttttcaaacaagaaccttgatgaaaaattgttttgggtgcaaatg
		DM4 vs YM4 more than 2-fold
At2g30590	BN22046	gi|22046|At2g30590_Contig1	agttcggtggatttgcgcatgagagagtttactgctgttggttggtttgg
At2g30590	BN22046	gi|22046|At2g30590_Contig1	agttcggtggatttgcgcatgagagagtttactgctgttggttggtttgg
At4g18170	BN11784	gi|11784|At4g18170_VA1167F	ggctgcttatactagcggtggctccgtggagggggctttggattatggat
At2g40750	BN25335	gi|25335|At2g40750_FB1360F	gagggttcttcaacagacggcgacttgtcattggtttggcaagacgagat
At5g28650	BN25589	gi|25589|At5g28650_Contig1	tctgatatgattcggttcctctctgtttttccaagtccattagagaatgt
At5g28650	BN25589	gi|25589|At5g28650_Contig1	tctgatatgattcggttcctctctgtttttccaagtccattagagaatgt
		YM1 vs YM4 less than 0.5
At4g26640	BN22940	gi|22940|At4g26640_CD2578F	ctgttttgaatgtgctgtaaaaacacacaagttgtaatgctttatcagta
At4g26640	BN22940	gi|22940|At4g26640_CD2578F	ctgttttgaatgtgctgtaaaaacacacaagttgtaatgctttatcagta
At5g46350	BN14671	gi|14671|At5g46350_Contig1	ggtttttttcaaacaagaaccttgatgaaaaattgttttgggtgcaaatg
At5g46350	BN14671	gi|14671|At5g46350_Contig1	ggtttttttcaaacaagaaccttgatgaaaaattgttttgggtgcaaatg
		YM1 vs YM4 more than 2-fold
At4g26640	BN22940	gi|22940|At4g26640_CD2578F	ctgttttgaatgtgctgtaaaaacacacaagttgtaatgctttatcagta
At4g26640	BN22940	gi|22940|At4g26640_CD2578F	ctgttttgaatgtgctgtaaaaacacacaagttgtaatgctttatcagta
At2g40750	BN25335	gi|25335|At2g40750_FB1360F	gagggttcttcaacagacggcgacttgtcattggtttggcaagacgagat
At2g40750	BN25335	gi|25335|At2g40750_FB1360F	gagggttcttcaacagacggcgacttgtcattggtttggcaagacgagat
At5g28650	BN25589	gi|25589|At5g28650_Contig1	tctgatatgattcggttcctctctgtttttccaagtccattagagaatgt
At5g28650	BN25589	gi|25589|At5g28650_Contig1	tctgatatgattcggttcctctctgtttttccaagtccattagagaatgt
At5g28650	BN25589	gi|25589|At5g28650_Contig1	tctgatatgattcggttcctctctgtttttccaagtccattagagaatgt
